# Supplementary material for: Functional and evolutionary significance of unknown genes from uncultivated taxa
Source: Nature. 2023 Dec 18;626(7998):377–84. doi: 10.1038/s41586-023-06955-z (PMC10849945; doi:10.1038/s41586-023-06955-z)
Supplement: Supplementary file 2 — Habitats represented by each original data source. [file 41586_2023_6955_MOESM2_ESM.xlsx]

## Sheet: Table S1 habitat 
Habitat	Database
Air Outdoor Air	GEM
Algae Brown Algae	GEM
Algae Green algae	GEM
Algae Red algae	GEM
Animal Digestive system	GEM, GMGCv1
Annelida Digestive system	GEM
Annelida Integument	GEM
Annelida Reproductive system	GEM
Annelida Unclassified	GEM
Aquatic Freshwater	GEM
Aquatic Marine	GEM, GMGCv1, Ocean
Aquatic Non-marine Saline and Alkaline	GEM
Aquatic Sediment	GEM
Aquatic Thermal springs	GEM
Aquatic Unclassified	GEM
Arthropoda Ant dump	GEM
Arthropoda Digestive system	GEM
Arthropoda Symbiotic fungal gardens and galleries	GEM
Arthropoda Unclassified	GEM
Bioreactor Aerobic	GEM
Bioreactor Anaerobic	GEM
Bioreactor Continuous culture	GEM
Bioreactor Unclassified	GEM
Bioremediation Hydrocarbon	GEM
Bioremediation Persistent organic pollutants (POP)	GEM
Bioremediation Terephthalate	GEM
Bioremediation Tetrachloroethylene and derivatives	GEM
Biotransformation Microbial enhanced oil recovery	GEM
Biotransformation Microbial solubilization of coal	GEM
Biotransformation Mixed alcohol bioreactor	GEM
Biotransformation Unclassified	GEM
Birds Digestive system	GEM
Built environment City	GEM
Built environment Solar panel	GEM
Built environment Water treatment plant	GEM
Cnidaria Unclassified	GEM
ecosystem_category ecosystem_type	GEM
Fish Skin	GEM
Fungi Mycelium	GEM
Human Digestive system	GEM, GMGCv1, UHGG
Human Reproductive system	GEM
Human Respiratory system	GEM
Human Skin	GEM, GMGCv1
Industrial production Engineered product	GEM
Insecta Digestive system	GEM
Invertebrates Cnidaria	GEM
Lab enrichment Defined media	GEM
Lab enrichment Unclassified	GEM
Lab synthesis Unclassified	GEM
Mammals Digestive system	GEM
Mammals Gastrointestinal tract	GEM
Microbial Bacteria	GEM
Microbial Dinoflagellates	GEM
Microbial Unclassified	GEM
Modeled Simulated communities (DNA mixture)	GEM
Modeled Simulated communities (microbial mixture)	GEM
Mollusca Digestive system	GEM
Mollusca Respiratory system	GEM
Mollusca Shell	GEM
Plants Endosphere	GEM
Plants Nodule	GEM
Plants Peat moss	GEM
Plants Phylloplane	GEM
Plants Phyllosphere	GEM
Plants Rhizoplane	GEM
Plants Rhizosphere	GEM
Plants Roots	GEM
Porifera Unclassified	GEM
Solid waste Composting	GEM
Solid waste Landfill	GEM
Terrestrial Cave	GEM
Terrestrial Deep subsurface	GEM
Terrestrial Geologic	GEM
Terrestrial Oil reservoir	GEM
Terrestrial Peat	GEM
Terrestrial Plant litter	GEM
Terrestrial Rock-dwelling (subaerial biofilms)	GEM
Terrestrial Soil	GEM, GMGCv1
Terrestrial Unclassified	GEM
Terrestrial Volcanic	GEM
Tunicates Ascidians	GEM
Wastewater	GEM, GMGCv1
