# Supplementary material for: Functional and evolutionary significance of unknown genes from uncultivated taxa
Source: Nature. 2023 Dec 18;626(7998):377–84. doi: 10.1038/s41586-023-06955-z (PMC10849945; doi:10.1038/s41586-023-06955-z)
Supplement: Supplementary file 3 — Synteny-based functional prediction benchmarking results. [file 41586_2023_6955_MOESM3_ESM.xlsx]

## Sheet: Table S2 func benchmark
KEGG pathway code	Synteny Conservation Score SCS	Window size (W)	% in opposite strand (OS)	% further than 100 nucleotides (D)	Functional Relatedness Score FRS	number families available for benchmark	Assignation confidence	Pathway functional description
00030	0.3	1-2	0	1	3	24	0.9583333333333334	Pentose phosphate pathway
00710	0.3	1-2	1	0.2	3	16	0.9375	Carbon fixation in photosynthetic organisms
00230	0.5	1-2	0	1	4	19	0.9473684210526315	Purine metabolism
00040	0.3	1	1	0	2	14	0.8571428571428571	Pentose and glucuronate interconversions
00730	0.8	1-2-3	0.2	1	4	11	0.8181818181818182	Thiamine metabolism
03010	0.8	1-2	0.2	1	4	208	0.9759615384615384	Ribosome
02026	0.8	1-2-3	1	1	3	12	0.9166666666666666	Biofilm formation - Escherichia coli
05111	0.9	1-2	0	0	4	39	1.0	Biofilm formation - Vibrio cholerae
03070	0.5	1-2	0	0.2	4	186	0.9623655913978495	Bacterial secretion system
00020	0.8	1	1	0.2	2	34	0.9411764705882353	Citrate cycle (TCA cycle)
00650	0.9	1	0	0	2	11	1.0	Butanoate metabolism
00190	0.8	1-2	1	1	4	405	0.9975308641975309	Oxidative phosphorylation
00720	0.3	1-2	0	1	4	11	1.0	Carbon fixation pathways in prokaryotes
02010	0.9	1-2	0	0.2	4	13	1.0	ABC transporters
02024	0.8	1-2	0	0.2	4	15	1.0	Quorum sensing
00240	0.5	1-2	0	1	4	13	1.0	Pyrimidine metabolism
00010	0.8	1	0.2	0.2	2	21	0.8095238095238095	Glycolysis / Gluconeogenesis
00680	0.9	1-2	0	1	3	10	1.0	Methane metabolism
00051	0.3	1-2-3	0	0.2	4	12	0.6666666666666666	Fructose and mannose metabolism
00052	0.3	1	1	0	2	24	0.75	Galactose metabolism
04122	0.8	1	0	0	2	23	0.9565217391304348	Sulfur relay system
00910	0.3	1-2	0	1	4	11	0.5454545454545454	Nitrogen metabolism
02040	0.9	1	1	0	2	390	0.9153846153846154	Flagellar assembly
00860	0.9	1-2	0	1	4	12	1.0	Porphyrin and chlorophyll metabolism
02030	0.9	1-2-3	0	0	4	22	0.8181818181818182	Bacterial chemotaxis
00340	0.9	1-2	0	0.2	3	10	1.0	Histidine metabolism
00061	0.3	1-2	0	0.2	4	11	1.0	Fatty acid biosynthesis
03440	0.3	1-2	0	0	3	10	0.8	Homologous recombination
03030	0.3	1	0	0.2	2	20	0.85	DNA replication
03430	0.3	1-2-3	0	0	3	16	0.9375	Mismatch repair
00540	0.5	1-2	0.2	0.2	3	13	0.7692307692307693	Lipopolysaccharide biosynthesis
00521	0.5	1	0.2	1	2	15	0.9333333333333333	Streptomycin biosynthesis
00562	0.3	1-2-3	1	1	3	11	0.5454545454545454	Inositol phosphate metabolism
00920	0.8	1-2-3	0.2	0.2	3	10	1.0	Sulfur metabolism
00970	0.5	1	0	0	2	14	0.8571428571428571	Aminoacyl-tRNA biosynthesis
00740	0.5	1-2	0	0.2	3	11	1.0	Riboflavin metabolism
00790	0.8	1-2	1	0	3	12	0.75	Folate biosynthesis
00195	0.8	1-2	0	1	4	195	0.9897435897435898	Photosynthesis
00770	0.5	1-2	0	0.2	3	12	1.0	Pantothenate and CoA biosynthesis
00750	0.3	1-2	1	0.2	2	13	0.23076923076923078	Vitamin B6 metabolism
00260	0.8	1	0	0.2	2	11	1.0	Glycine, serine and threonine metabolism
00620	0.3	1-2	1	0.2	4	10	0.9	Pyruvate metabolism
03060	0.9	1	0	0	2	12	1.0	Protein export
00561	0.3	1	0.2	1	2	18	0.8333333333333334	Glycerolipid metabolism
00520	0.8	1	0	0	2	15	0.8	Amino sugar and nucleotide sugar metabolism
00500	0.3	1-2	1	1	4	24	0.9583333333333334	Starch and sucrose metabolism
00330	0.5	1	0	1	2	13	0.9230769230769231	Arginine and proline metabolism
00310	0.3	1	1	1	2	14	0.7142857142857143	Lysine degradation
00960	0.3	1-2	0	0.2	2	11	0.36363636363636365	Tropane, piperidine and pyridine alkaloid biosynthesis
00270	0.3	1-2	1	0.2	3	12	0.9166666666666666	Cysteine and methionine metabolism
01501	0.3	1-2	1	1	4	11	0.9090909090909091	beta-Lactam resistance
00400	0.9	1-2	0	0.2	4	10	1.0	Phenylalanine, tyrosine and tryptophan biosynthesis
03020	0.5	1-2-3	0	0.2	3	15	0.6	RNA polymerase
00290	0.5	1-2	0	0.2	3	11	1.0	Valine, leucine and isoleucine biosynthesis
00362	0.5	1-2	0.2	1	3	13	0.9230769230769231	Benzoate degradation
00550	0.3	1-2	0	0	3	80	0.9125	Peptidoglycan biosynthesis
00300	0.3	1	0	0.2	2	34	0.8529411764705882	Lysine biosynthesis
01502	0.3	1	1	1	2	24	0.5	Vancomycin resistance
00471	0.3	1-2-3	0.2	1	3	10	0.2	D-Glutamine and D-glutamate metabolism
03018	0.5	1-2	0	0.2	2	16	0.5625	RNA degradation
01503	0.3	1-2-3	0	0	3	11	1.0	Cationic antimicrobial peptide (CAMP) resistance
02025	0.8	1-2	0.2	0.2	4	17	0.8823529411764706	Biofilm formation - Pseudomonas aeruginosa
00900	0.5	1-2	0.2	1	3	21	0.9523809523809523	Terpenoid backbone biosynthesis
00760	0.5	1	1	1	2	16	0.6875	Nicotinate and nicotinamide metabolism
00130	0.9	1-2	1	1	3	11	1.0	Ubiquinone and other terpenoid-quinone biosynthesis
01053	0.5	1-2	0.2	0.2	2	13	0.8461538461538461	Biosynthesis of siderophore group nonribosomal peptides
03420	0.5	1	0	1	2	10	1.0	Nucleotide excision repair
00360	0.9	1-2	0.2	0.2	2	12	1.0	Phenylalanine metabolism
00311	0.3	1	0	0	1	45	0.13333333333333333	Penicillin and cephalosporin biosynthesis
00564	0.8	1	0	0.2	2	13	1.0	Glycerophospholipid metabolism
03410	0.3	1	1	1	2	12	0.4166666666666667	Base excision repair
00630	0.3	1	1	0.2	2	58	0.8793103448275862	Glyoxylate and dicarboxylate metabolism
00670	0.3	1	0	1	2	21	0.5238095238095238	One carbon pool by folate
00460	0.5	1-2	0	1	2	10	0.5	Cyanoamino acid metabolism
02060	0.3	1-2	0	0.2	3	19	0.7368421052631579	Phosphotransferase system (PTS)
00983	0.3	1	0	1	2	10	0.1	Drug metabolism - other enzymes
00250	0.3	1-2	0	0.2	3	10	1.0	Alanine, aspartate and glutamate metabolism
00523	0.5	1	0.2	1	2	15	0.9333333333333333	Polyketide sugar unit biosynthesis
00525	0.3	1-2-3	1	0.2	3	10	0.3	Acarbose and validamycin biosynthesis
00473	0.3	1-2-3	1	0	2	15	0.2	D-Alanine metabolism
00625	0.3	1-2	0	0	2	12	0.4166666666666667	Chloroalkane and chloroalkene degradation
00511	0.3	1	1	0.2	2	10	1.0	Other glycan degradation
00640	0.8	1-2-3	0	0.2	3	14	0.7857142857142857	Propanoate metabolism
00660	0.3	1	0	1	2	10	0.7	C5-Branched dibasic acid metabolism
00480	0.3	1	0	1	2	16	0.9375	Glutathione metabolism
00405	0.3	1-2	0	0	2	35	0.2	Phenazine biosynthesis
00333	0.3	1	1	1	2	11	0.6363636363636364	Prodigiosin biosynthesis
00780	0.9	1-2-3	0	1	4	11	1.0	Biotin metabolism
01040	0.3	1-2	0	0	2	13	0.46153846153846156	Biosynthesis of unsaturated fatty acids
00053	0.3	1-2	0	1	2	34	0.47058823529411764	Ascorbate and aldarate metabolism
01051	0.9	1	0	0.2	1	24	0.625	Biosynthesis of ansamycins
00627	0.5	1-2-3	0	1	2	11	0.5454545454545454	Aminobenzoate degradation
00220	0.8	1	1	1	2	23	0.9130434782608695	Arginine biosynthesis
00261	0.3	1	0	0.2	2	11	0.9090909090909091	Monobactam biosynthesis
00071	0.5	1-2-3	0	1	3	10	0.8	Fatty acid degradation
00410	0.3	1	0	1	2	14	0.6428571428571429	beta-Alanine metabolism
00903	0.9	1	0	0	1	18	0.2777777777777778	Limonene and pinene degradation
00380	0.8	1-2-3	0	0	2	10	0.6	Tryptophan metabolism
00280	0.3	1	1	1	2	44	0.6363636363636364	Valine, leucine and isoleucine degradation
00450	0.3	1-2-3	1	1	3	13	0.3076923076923077	Selenocompound metabolism
00350	0.3	1	1	1	2	15	0.9333333333333333	Tyrosine metabolism
01055	0.3	1-2-3	0.2	1	2	11	0.09090909090909091	Biosynthesis of vancomycin group antibiotics
00440	0.9	1-2	0	0	2	14	1.0	Phosphonate and phosphinate metabolism
00401	0.9	1	0	0	1	32	0.25	Novobiocin biosynthesis
00906	0.3	1	1	1	2	10	0.7	Carotenoid biosynthesis
00622	0.3	1-2	0	1	2	10	0.5	Xylene degradation
00364	0.3	1-2	1	1	2	10	0.4	Fluorobenzoate degradation
00430	0.3	1	0.2	1	2	10	0.6	Taurine and hypotaurine metabolism
00623	0.3	1-2-3	0	1	3	11	0.9090909090909091	Toluene degradation
00642	0.3	1-2-3	0	1	2	11	0.36363636363636365	Ethylbenzene degradation
00281	0.5	1-2	0	1	2	10	0.4	Geraniol degradation
00785	0.3	1	0	0	1	82	0.1951219512195122	Lipoic acid metabolism
00524	0.3	1-2-3	0	1	2	10	0.1	Neomycin, kanamycin and gentamicin biosynthesis
00930	0.9	1	0	0	1	15	0.26666666666666666	Caprolactam degradation
00361	0.3	1-2	1	1	2	10	0.4	Chlorocyclohexane and chlorobenzene degradation
00643	0.5	1-2	0	0.2	2	11	0.6363636363636364	Styrene degradation
00621	0.3	1-2	0	0.2	2	10	0.6	Dioxin degradation
00980	0.8	1	0	0	1	21	0.23809523809523808	Metabolism of xenobiotics by cytochrome P450
00982	0.8	1	0	0	1	23	0.21739130434782608	Drug metabolism - cytochrome P450
00791	0.9	1	1	0	1	10	0.3	Atrazine degradation
00626	0.8	1	0	0	1	18	0.3888888888888889	Naphthalene degradation
00633	0.3	1	0	0.2	2	11	1.0	Nitrotoluene degradation
00909	0.5	1	0	0.2	1	15	0.26666666666666666	Sesquiterpenoid and triterpenoid biosynthesis
00196	0.5	1	0.2	1	1	13	0.6153846153846154	Photosynthesis - antenna proteins
01059	0.3	1-2	0	1	2	14	0.8571428571428571	Biosynthesis of enediyne antibiotics
00404	0.9	1-2	0	1	1	10	0.7	Staurosporine biosynthesis
00624	0.5	1-2-3	0	0	1	10	0.6	Polycyclic aromatic hydrocarbon degradation
03450	0.5	1	1	0	1	11	0.9090909090909091	Non-homologous end-joining
01054	0.3	1-2	0	1	1	39	0.10256410256410256	Nonribosomal peptide structures
00253	0.5	1	0	1	1	15	0.3333333333333333	Tetracycline biosynthesis
00984	0.3	1	0	0.2	1	17	0.11764705882352941	Steroid degradation
01056	0.5	1	0.2	1	1	15	0.5333333333333333	Biosynthesis of type II polyketide backbone
01057	0.3	1	1	1	1	20	0.2	Biosynthesis of type II polyketide products
00365	0.3	1-2	0	0.2	1	10	0.2	Furfural degradation
01052	0.5	1-2	1	1	1	10	0.2	Type I polyketide structures
