# Supplementary material for: Functional and evolutionary significance of unknown genes from uncultivated taxa
Source: Nature. 2023 Dec 18;626(7998):377–84. doi: 10.1038/s41586-023-06955-z (PMC10849945; doi:10.1038/s41586-023-06955-z)
Supplement: Supplementary file 4 — High-confidence, synteny-based functional predictions of FESNov gene families. [file 41586_2023_6955_MOESM4_ESM.xlsx]

## Sheet: S3 func predictions
FESNov gene family	KEGG pathway	Assignation confidence	Description
NOV6H718	00230	0.92	Purine metabolism
NOVT6TXB	00190	0.9126838235294118	Oxidative phosphorylation
NOVI2CS5	00190	0.9210314262691378	Oxidative phosphorylation
NOVI2CS5	00195	0.9120135363790186	Photosynthesis
NOVJX3KI	03430	0.9375	Mismatch repair
NOVHO52J	00190	0.9345172031076582	Oxidative phosphorylation
NOVYJKCI	00190	0.9271186440677966	Oxidative phosphorylation
NOV2Q577	00400	0.9638009049773756	Phenylalanine, tyrosine and tryptophan biosynthesis
NOVIM0I4	00230	0.9473684210526315	Purine metabolism
NOVKP6XP	03430	0.9375	Mismatch repair
NOVQUJ1R	00190	0.9032901296111665	Oxidative phosphorylation
NOV39SRO	00190	0.9163135593220338	Oxidative phosphorylation
NOVU21WM	00190	0.9282296650717703	Oxidative phosphorylation
NOVATVHH	00360	1.0	Phenylalanine metabolism
NOVNVJ2M	00190	0.9975308641975309	Oxidative phosphorylation
NOVVT51G	00190	0.9282296650717703	Oxidative phosphorylation
NOVVT51G	00195	0.9213836477987422	Photosynthesis
NOVIHPW1	00190	0.9345172031076582	Oxidative phosphorylation
NOV2PAWP	00770	0.9107142857142857	Pantothenate and CoA biosynthesis
NOVB50VY	05111	0.949438202247191	Biofilm formation - Vibrio cholerae
NOVSXGKQ	03010	0.9056603773584906	Ribosome
NOVIDBW1	02040	0.9106382978723404	Flagellar assembly
NOV2JEXH	00020	0.9411764705882353	Citrate cycle (TCA cycle)
NOV2JEXH	00720	1.0	Carbon fixation pathways in prokaryotes
NOV654VL	00780	1.0	Biotin metabolism
NOV4CDKT	00130	0.97	Ubiquinone and other terpenoid-quinone biosynthesis
NOVSI64J	00260	0.9	Glycine, serine and threonine metabolism
NOV53C5M	02040	0.9092331768388107	Flagellar assembly
NOVWS7DH	00190	0.9931506849315068	Oxidative phosphorylation
NOVB2X1W	00240	0.9473684210526315	Pyrimidine metabolism
NOVO0GXP	05111	0.9194139194139194	Biofilm formation - Vibrio cholerae
NOVCG08C	00900	0.9523809523809523	Terpenoid backbone biosynthesis
NOVMJFLH	00190	0.9345172031076582	Oxidative phosphorylation
NOVMJFLH	00195	0.9215116279069767	Photosynthesis
NOVJRW11	00190	0.9345172031076582	Oxidative phosphorylation
NOVAKDVC	03450	0.9090909090909091	Non-homologous end-joining
NOVQN1VM	03420	1.0	Nucleotide excision repair
NOVZBCIA	05111	0.9132473622508792	Biofilm formation - Vibrio cholerae
NOV174E2	03070	0.9428571428571428	Bacterial secretion system
NOVV54QX	02024	0.9254901960784314	Quorum sensing
NOVBJSJ7	02024	0.9529411764705882	Quorum sensing
NOV7R20Z	00030	0.9583333333333334	Pentose phosphate pathway
NOV7R20Z	00710	0.9375	Carbon fixation in photosynthetic organisms
NOVM8JR2	00190	0.9016990291262136	Oxidative phosphorylation
NOVXLUYH	00190	0.9163135593220338	Oxidative phosphorylation
NOVKQB5D	00190	0.9134808853118712	Oxidative phosphorylation
NOVKQB5D	00195	0.9155251141552512	Photosynthesis
NOV79C5U	00190	0.9078125	Oxidative phosphorylation
NOV79C5U	00195	0.9024390243902439	Photosynthesis
NOV2QEDZ	05111	0.9432989690721649	Biofilm formation - Vibrio cholerae
NOV8I4U8	03010	0.9006410256410257	Ribosome
NOVWGI1S	00550	0.9125	Peptidoglycan biosynthesis
NOV6FFLE	02040	0.9092331768388107	Flagellar assembly
NOV0HX37	00360	0.9375	Phenylalanine metabolism
NOVY8RNA	02024	0.9310344827586207	Quorum sensing
NOVNRWF3	00340	1.0	Histidine metabolism
NOVIQMY8	00195	0.9012517385257302	Photosynthesis
NOVURHIT	05111	0.9458204334365325	Biofilm formation - Vibrio cholerae
NOV8Y3U6	00190	0.9282296650717703	Oxidative phosphorylation
NOV8Y3U6	00195	0.9209225700164745	Photosynthesis
NOVS0G89	03450	0.9090909090909091	Non-homologous end-joining
NOVL0PKS	00190	0.9345172031076582	Oxidative phosphorylation
NOVYMBM5	03010	0.9591836734693877	Ribosome
NOVCIRUL	00020	0.9411764705882353	Citrate cycle (TCA cycle)
NOVCIRUL	00720	1.0	Carbon fixation pathways in prokaryotes
NOVCIRUL	00650	1.0	Butanoate metabolism
NOVUXZBB	00340	1.0	Histidine metabolism
NOVD3CZ9	00190	0.9271186440677966	Oxidative phosphorylation
NOVWBEE5	00920	1.0	Sulfur metabolism
NOVCM9CN	00780	1.0	Biotin metabolism
NOVYZIL0	00190	0.9271186440677966	Oxidative phosphorylation
NOVYZIL0	00195	0.9215116279069767	Photosynthesis
NOVJKIPA	05111	0.9288702928870293	Biofilm formation - Vibrio cholerae
NOVDWW29	00190	0.9246031746031746	Oxidative phosphorylation
NOV9HJZH	00190	0.990521327014218	Oxidative phosphorylation
NOVMD034	00190	0.9271186440677966	Oxidative phosphorylation
NOVR3E9R	00190	0.9271186440677966	Oxidative phosphorylation
NOVQZJS3	03010	0.9198606271777003	Ribosome
NOVRXCXX	00190	0.9271186440677966	Oxidative phosphorylation
NOVPOY3W	00190	0.9345172031076582	Oxidative phosphorylation
NOVL5QFL	00190	0.9246031746031746	Oxidative phosphorylation
NOVJ6O25	00550	0.9027237354085603	Peptidoglycan biosynthesis
NOVUH0N7	00190	0.9151079136690647	Oxidative phosphorylation
NOV4BVNI	00190	0.9931506849315068	Oxidative phosphorylation
NOVIQ1W0	02024	0.9	Quorum sensing
NOVLSWTU	00190	0.9282296650717703	Oxidative phosphorylation
NOVLSWTU	00195	0.9215116279069767	Photosynthesis
NOV8KQIZ	02010	0.9827586206896551	ABC transporters
NOVVARY1	00195	0.9015748031496063	Photosynthesis
NOVC6LQ5	00290	1.0	Valine, leucine and isoleucine biosynthesis
NOVC6LQ5	00770	1.0	Pantothenate and CoA biosynthesis
NOV6DR2B	02024	0.9153439153439153	Quorum sensing
NOVYCVKP	00190	0.9271186440677966	Oxidative phosphorylation
NOVXGESK	00190	0.990521327014218	Oxidative phosphorylation
NOVE2PTQ	03010	0.9056603773584906	Ribosome
NOVERB6V	00061	0.9	Fatty acid biosynthesis
NOVERB6V	00780	0.9824561403508771	Biotin metabolism
NOVB2UVH	00190	0.9975308641975309	Oxidative phosphorylation
NOVJD7PU	00190	0.9345172031076582	Oxidative phosphorylation
NOVJD7PU	00195	0.9215116279069767	Photosynthesis
NOVC5YK9	00190	0.9078125	Oxidative phosphorylation
NOVC5YK9	00195	0.9024390243902439	Photosynthesis
NOVRH5F8	00190	0.9955489614243324	Oxidative phosphorylation
NOVZA7CN	02010	0.9789915966386554	ABC transporters
NOVNB6SS	05111	0.9325513196480938	Biofilm formation - Vibrio cholerae
NOVTJA8M	00290	0.9583333333333334	Valine, leucine and isoleucine biosynthesis
NOVU7SQT	00190	0.9345172031076582	Oxidative phosphorylation
NOV9F0NG	00360	0.9090909090909091	Phenylalanine metabolism
NOV8CVQO	02024	0.9622641509433962	Quorum sensing
NOVHBSWJ	00190	0.990521327014218	Oxidative phosphorylation
NOV92RN3	05111	0.9156829679595279	Biofilm formation - Vibrio cholerae
NOV3OG54	00190	0.9955489614243324	Oxidative phosphorylation
NOV3OG54	00195	0.9892857142857143	Photosynthesis
NOVGSTFG	00190	0.9078125	Oxidative phosphorylation
NOV22K8D	00195	0.9015748031496063	Photosynthesis
NOV66KGA	00550	0.9125	Peptidoglycan biosynthesis
NOVKZ9U1	00770	0.9107142857142857	Pantothenate and CoA biosynthesis
NOVL7ZB7	00190	0.9016990291262136	Oxidative phosphorylation
NOVB69YU	00020	0.92	Citrate cycle (TCA cycle)
NOVB69YU	00633	1.0	Nitrotoluene degradation
NOVB69YU	00650	0.9827586206896551	Butanoate metabolism
NOVB69YU	00680	1.0	Methane metabolism
NOVB69YU	00720	0.9230769230769231	Carbon fixation pathways in prokaryotes
NOV0T40I	02024	0.9666666666666667	Quorum sensing
NOVWLOEF	00030	0.9583333333333334	Pentose phosphate pathway
NOVWLOEF	00710	0.9230769230769231	Carbon fixation in photosynthetic organisms
NOVJ9KOV	00190	0.9271186440677966	Oxidative phosphorylation
NOVJ9KOV	00195	0.9215116279069767	Photosynthesis
NOVXECCW	00190	0.977292576419214	Oxidative phosphorylation
NOV8AZFA	00020	0.9038461538461539	Citrate cycle (TCA cycle)
NOVX1J0W	05111	0.9286657859973579	Biofilm formation - Vibrio cholerae
NOVT7MTU	00740	1.0	Riboflavin metabolism
NOV7UI0X	00230	0.9333333333333333	Purine metabolism
NOVGP9DM	03450	0.9090909090909091	Non-homologous end-joining
NOVJKUPW	00190	0.9126838235294118	Oxidative phosphorylation
NOVLNZA7	00190	0.9078125	Oxidative phosphorylation
NOVY3562	00190	0.9271186440677966	Oxidative phosphorylation
NOVY3562	00195	0.9215116279069767	Photosynthesis
NOVQB4B2	05111	0.9441786283891547	Biofilm formation - Vibrio cholerae
NOV1G6IS	03420	1.0	Nucleotide excision repair
NOV6I3K3	00190	0.9078125	Oxidative phosphorylation
NOVMWIMA	00190	0.9271186440677966	Oxidative phosphorylation
NOVELVEB	00130	0.9166666666666666	Ubiquinone and other terpenoid-quinone biosynthesis
NOVSLTT5	00190	0.9078125	Oxidative phosphorylation
NOVSLTT5	00195	0.9024390243902439	Photosynthesis
NOVUNZP9	00240	0.9375	Pyrimidine metabolism
NOVAPKQK	00190	0.9282296650717703	Oxidative phosphorylation
NOVYPRH5	02010	0.9662921348314607	ABC transporters
NOVYPRH5	02024	0.9516129032258065	Quorum sensing
NOVDQPMX	00190	0.981149012567325	Oxidative phosphorylation
NOVXASW5	00190	0.9126838235294118	Oxidative phosphorylation
NOV6WBZ6	00710	0.9333333333333333	Carbon fixation in photosynthetic organisms
NOVIMCKC	00500	0.9024390243902439	Starch and sucrose metabolism
NOVTRE6F	00550	0.9125	Peptidoglycan biosynthesis
NOVMV0Y7	00190	0.9014218009478673	Oxidative phosphorylation
NOVUYW42	00190	0.9345172031076582	Oxidative phosphorylation
NOVUYW42	00195	0.9215116279069767	Photosynthesis
NOVJX3IZ	00680	0.9661016949152542	Methane metabolism
NOVXNYEC	00190	0.9345172031076582	Oxidative phosphorylation
NOVT0MUS	00190	0.9271186440677966	Oxidative phosphorylation
NOVT0MUS	00195	0.9215116279069767	Photosynthesis
NOV3EPZU	00550	0.9125	Peptidoglycan biosynthesis
NOVWODGE	00400	0.9030470914127424	Phenylalanine, tyrosine and tryptophan biosynthesis
NOV1YTT0	00680	0.9014084507042254	Methane metabolism
NOVICWK2	00020	0.9	Citrate cycle (TCA cycle)
NOVICWK2	00720	0.9230769230769231	Carbon fixation pathways in prokaryotes
NOVTOHAJ	03450	0.9090909090909091	Non-homologous end-joining
NOVCGJB8	03450	0.9090909090909091	Non-homologous end-joining
NOVTOH2G	00340	0.92	Histidine metabolism
NOV9VPX6	01503	0.95	Cationic antimicrobial peptide (CAMP) resistance
NOVMJT44	02010	0.9238985313751669	ABC transporters
NOV79DRX	05111	0.9129464285714286	Biofilm formation - Vibrio cholerae
NOVOV397	03010	0.9702602230483272	Ribosome
NOVBAAII	00190	0.9345172031076582	Oxidative phosphorylation
NOV477RM	00710	0.9333333333333333	Carbon fixation in photosynthetic organisms
NOVQAZ3Q	00190	0.9345172031076582	Oxidative phosphorylation
NOVES70R	00190	0.983710407239819	Oxidative phosphorylation
NOVES70R	00195	0.976890756302521	Photosynthesis
NOVJQQRK	02010	0.915	ABC transporters
NOVJQQRK	02024	0.9185185185185185	Quorum sensing
NOVES83B	00020	0.9411764705882353	Citrate cycle (TCA cycle)
NOVES83B	00190	0.9939393939393939	Oxidative phosphorylation
NOVES83B	00650	1.0	Butanoate metabolism
NOVES83B	00720	1.0	Carbon fixation pathways in prokaryotes
NOV4VS0A	00020	0.9411764705882353	Citrate cycle (TCA cycle)
NOV4VS0A	00720	1.0	Carbon fixation pathways in prokaryotes
NOV7YN17	02040	0.9153846153846154	Flagellar assembly
NOV94UUL	00680	0.9142857142857143	Methane metabolism
NOVSY7FY	00550	0.9004524886877828	Peptidoglycan biosynthesis
NOVYB7L6	00190	0.9134808853118712	Oxidative phosphorylation
NOVQ7GO8	02024	0.9105263157894737	Quorum sensing
NOVEE0IS	02024	0.9105263157894737	Quorum sensing
NOVT869V	00220	0.9130434782608695	Arginine biosynthesis
NOV290NU	02024	0.9096045197740112	Quorum sensing
NOV7ZGNS	00480	0.9375	Glutathione metabolism
NOVAYH0V	00190	0.9955489614243324	Oxidative phosphorylation
NOVAYH0V	00195	0.9837662337662337	Photosynthesis
NOVV5PZC	05111	0.9210884353741496	Biofilm formation - Vibrio cholerae
NOVVEW8X	00240	0.9333333333333333	Pyrimidine metabolism
NOV8CJ19	05111	0.9325513196480938	Biofilm formation - Vibrio cholerae
NOVQVNWR	00290	1.0	Valine, leucine and isoleucine biosynthesis
NOVQVNWR	00770	1.0	Pantothenate and CoA biosynthesis
NOVKI6U3	05111	0.9288702928870293	Biofilm formation - Vibrio cholerae
NOV68M04	03420	1.0	Nucleotide excision repair
NOV7V1YF	00190	0.9897025171624714	Oxidative phosphorylation
NOV47HU3	00020	0.9090909090909091	Citrate cycle (TCA cycle)
NOV8P0YP	00190	0.9271186440677966	Oxidative phosphorylation
NOV7OGEN	00190	0.9126838235294118	Oxidative phosphorylation
NOV7OGEN	00195	0.9015748031496063	Photosynthesis
NOVYU19H	00500	0.9583333333333334	Starch and sucrose metabolism
NOVYU19H	02026	0.9166666666666666	Biofilm formation - Escherichia coli
NOVWDZ0O	02010	0.9591836734693877	ABC transporters
NOVWR24I	05111	0.9168081494057725	Biofilm formation - Vibrio cholerae
NOVVX3UO	00190	0.9975308641975309	Oxidative phosphorylation
NOVEWOH8	00190	0.9939393939393939	Oxidative phosphorylation
NOVRG77M	00230	0.9333333333333333	Purine metabolism
NOVIFX7A	02040	0.9153846153846154	Flagellar assembly
NOVF7P7W	00400	0.9638009049773756	Phenylalanine, tyrosine and tryptophan biosynthesis
NOVWZPXI	00190	0.9271186440677966	Oxidative phosphorylation
NOVWZPXI	00195	0.9215116279069767	Photosynthesis
NOVNKABD	00860	0.9545454545454546	Porphyrin and chlorophyll metabolism
NOVLRW4K	00190	0.9939393939393939	Oxidative phosphorylation
NOVTBEEA	00190	0.9126838235294118	Oxidative phosphorylation
NOVTBEEA	00195	0.9015748031496063	Photosynthesis
NOVYCGS5	03430	0.9375	Mismatch repair
NOVOFY2B	00710	0.9375	Carbon fixation in photosynthetic organisms
NOV8XHTZ	00190	0.9014218009478673	Oxidative phosphorylation
NOVLOBFQ	03450	0.9090909090909091	Non-homologous end-joining
NOV5O3L1	00230	0.9473684210526315	Purine metabolism
NOVW3WSD	00500	0.95	Starch and sucrose metabolism
NOVRTWV0	02024	0.9153439153439153	Quorum sensing
NOVL982H	00130	0.97	Ubiquinone and other terpenoid-quinone biosynthesis
NOV3GKE9	00190	0.9126838235294118	Oxidative phosphorylation
NOV3GKE9	00195	0.9015748031496063	Photosynthesis
NOVV0LR2	00230	0.9333333333333333	Purine metabolism
NOVZSPD1	00190	0.9246031746031746	Oxidative phosphorylation
NOVZSPD1	00195	0.9215116279069767	Photosynthesis
NOVRFPJU	02040	0.9153846153846154	Flagellar assembly
NOV1VGMO	00190	0.9106327462491846	Oxidative phosphorylation
NOVZF1DH	05111	0.9194139194139194	Biofilm formation - Vibrio cholerae
NOVQQQTR	02040	0.9092331768388107	Flagellar assembly
NOVJM53A	00190	0.9271186440677966	Oxidative phosphorylation
NOVOTOKJ	05111	0.9616858237547893	Biofilm formation - Vibrio cholerae
NOVNZKIA	00190	0.9163135593220338	Oxidative phosphorylation
NOVVHIMV	00860	0.9802631578947368	Porphyrin and chlorophyll metabolism
NOVC8VHR	00190	0.990521327014218	Oxidative phosphorylation
NOVC8VHR	00195	0.9867109634551495	Photosynthesis
NOVEBMDC	00190	0.9816069699903195	Oxidative phosphorylation
NOVEBMDC	00195	0.976890756302521	Photosynthesis
NOVAGYXN	00230	0.9473684210526315	Purine metabolism
NOVXSMU0	00400	0.9185185185185185	Phenylalanine, tyrosine and tryptophan biosynthesis
NOVWK45J	02040	0.9153846153846154	Flagellar assembly
NOVS7AM5	00190	0.990521327014218	Oxidative phosphorylation
NOVS7AM5	00195	0.9790697674418605	Photosynthesis
NOVCWSGC	02024	0.9139784946236559	Quorum sensing
NOVRPFAW	00190	0.9078125	Oxidative phosphorylation
NOVBGWSP	02024	0.9105263157894737	Quorum sensing
NOV0PP52	00190	0.9935316946959897	Oxidative phosphorylation
NOV0PP52	00195	0.9802816901408451	Photosynthesis
NOVZ3TE3	00190	0.9869138495092693	Oxidative phosphorylation
NOVU0ZWK	00190	0.9345172031076582	Oxidative phosphorylation
NOVU0ZWK	00195	0.9215116279069767	Photosynthesis
NOVWXDF2	00190	0.9134808853118712	Oxidative phosphorylation
NOVMJ753	03070	0.9583333333333334	Bacterial secretion system
NOVMJ753	02024	0.9096045197740112	Quorum sensing
NOVDFIQ5	00360	0.9375	Phenylalanine metabolism
NOVYSXV5	02040	0.9153846153846154	Flagellar assembly
NOVD2QW8	05111	0.9486754966887417	Biofilm formation - Vibrio cholerae
NOV5FSIL	02010	1.0	ABC transporters
NOVDW4VO	00290	1.0	Valine, leucine and isoleucine biosynthesis
NOVLRSVE	03450	0.9090909090909091	Non-homologous end-joining
NOVPJHUO	00290	1.0	Valine, leucine and isoleucine biosynthesis
NOVPJHUO	00770	1.0	Pantothenate and CoA biosynthesis
NOVCDOYS	00230	0.9333333333333333	Purine metabolism
NOVTZYH3	02024	0.9105263157894737	Quorum sensing
NOVAYO3W	00190	0.9939393939393939	Oxidative phosphorylation
NOVWNVK7	00190	0.9126838235294118	Oxidative phosphorylation
NOVX5V57	00190	0.9939393939393939	Oxidative phosphorylation
NOVPFGIP	00240	0.9545454545454546	Pyrimidine metabolism
NOVPFGIP	00770	1.0	Pantothenate and CoA biosynthesis
NOVDPQ41	00400	0.9079497907949791	Phenylalanine, tyrosine and tryptophan biosynthesis
NOVWJQPG	00680	0.9014084507042254	Methane metabolism
NOV6DQKH	00190	0.924812030075188	Oxidative phosphorylation
NOVYLPYO	00550	0.9027237354085603	Peptidoglycan biosynthesis
NOVOWTDG	00190	0.9939393939393939	Oxidative phosphorylation
NOV9G07L	00190	0.9869138495092693	Oxidative phosphorylation
NOVTZLRE	00190	0.9246031746031746	Oxidative phosphorylation
NOVTQOMT	00190	0.9078125	Oxidative phosphorylation
NOVTQOMT	00195	0.9024390243902439	Photosynthesis
NOVFJJAF	00240	0.9473684210526315	Pyrimidine metabolism
NOVBXMMQ	00550	0.9125	Peptidoglycan biosynthesis
NOVWLWHO	00780	0.9107142857142857	Biotin metabolism
NOVIITCQ	00190	0.9939393939393939	Oxidative phosphorylation
NOVPR0NO	00550	0.9125	Peptidoglycan biosynthesis
NOVRL34Z	00362	0.9166666666666666	Benzoate degradation
NOVRL34Z	00650	0.9827586206896551	Butanoate metabolism
NOVGAU3N	00550	0.9027237354085603	Peptidoglycan biosynthesis
NOVE1BHJ	00190	0.9246031746031746	Oxidative phosphorylation
NOVTPVKX	00190	0.9282296650717703	Oxidative phosphorylation
NOVTBCTO	00190	0.9816069699903195	Oxidative phosphorylation
NOV86TDO	00190	0.990521327014218	Oxidative phosphorylation
NOVRCKQ8	05111	0.9288702928870293	Biofilm formation - Vibrio cholerae
NOVCH8PQ	00240	1.0	Pyrimidine metabolism
NOVD5A2F	03070	0.9470899470899471	Bacterial secretion system
NOVD5A2F	05111	0.9848484848484849	Biofilm formation - Vibrio cholerae
NOV5O9CI	00261	0.9090909090909091	Monobactam biosynthesis
NOVP6OF4	00190	0.9163135593220338	Oxidative phosphorylation
NOVP6OF4	00195	0.9161849710982659	Photosynthesis
NOVMOOVC	00740	0.9	Riboflavin metabolism
NOV3YXOD	03450	0.9090909090909091	Non-homologous end-joining
NOVGH591	00130	0.9646017699115044	Ubiquinone and other terpenoid-quinone biosynthesis
NOVZSPLR	00190	0.9935316946959897	Oxidative phosphorylation
NOVAMPKT	05111	0.9038759689922481	Biofilm formation - Vibrio cholerae
NOVVQ2O6	02010	0.9022727272727272	ABC transporters
NOVQL39G	00340	0.9655172413793104	Histidine metabolism
NOV3CHJW	03010	0.947136563876652	Ribosome
NOVND4MV	00130	0.9361702127659575	Ubiquinone and other terpenoid-quinone biosynthesis
NOV07G1Y	00190	0.9855222337125129	Oxidative phosphorylation
NOVIYTN0	00190	0.9151079136690647	Oxidative phosphorylation
NOV3U570	05111	0.912932138284251	Biofilm formation - Vibrio cholerae
NOV2XK7C	02040	0.9153846153846154	Flagellar assembly
NOVDRW0D	00190	0.9132856006364359	Oxidative phosphorylation
NOVJQE88	00190	0.9126838235294118	Oxidative phosphorylation
NOVJQE88	00195	0.9015748031496063	Photosynthesis
NOVFBEGM	03450	0.9090909090909091	Non-homologous end-joining
NOVLY3NP	05111	0.9038759689922481	Biofilm formation - Vibrio cholerae
NOVLOFW2	00900	0.9285714285714286	Terpenoid backbone biosynthesis
NOVOLD70	00020	0.9411764705882353	Citrate cycle (TCA cycle)
NOVOLD70	00720	1.0	Carbon fixation pathways in prokaryotes
NOV2ZQHV	02010	0.915	ABC transporters
NOVA227U	00550	0.9125	Peptidoglycan biosynthesis
NOV6C2RO	00030	0.9583333333333334	Pentose phosphate pathway
NOV6C2RO	00710	0.9375	Carbon fixation in photosynthetic organisms
NOVMY5NP	00650	0.9324324324324325	Butanoate metabolism
NOVDI6I4	00190	0.9955489614243324	Oxidative phosphorylation
NOVA7SP5	00270	0.9090909090909091	Cysteine and methionine metabolism
NOVLYPTB	00190	0.9345172031076582	Oxidative phosphorylation
NOV8660O	02024	0.9096045197740112	Quorum sensing
NOVXA5KC	01503	1.0	Cationic antimicrobial peptide (CAMP) resistance
NOV8G33G	00190	0.9134808853118712	Oxidative phosphorylation
NOVA63DS	00340	0.9577464788732394	Histidine metabolism
NOV6IKNW	00340	1.0	Histidine metabolism
NOVXHQAK	05111	0.9288702928870293	Biofilm formation - Vibrio cholerae
NOVCC7CD	03070	0.9428571428571428	Bacterial secretion system
NOVBZ9OL	00350	0.9333333333333333	Tyrosine metabolism
NOV5OIMT	05111	0.9148387096774193	Biofilm formation - Vibrio cholerae
NOVSQH4C	00190	0.9163135593220338	Oxidative phosphorylation
NOVSQH4C	00195	0.9161849710982659	Photosynthesis
NOVYJXGK	00290	0.9444444444444444	Valine, leucine and isoleucine biosynthesis
NOV5918K	00190	0.9163135593220338	Oxidative phosphorylation
NOV5918K	00195	0.9161849710982659	Photosynthesis
NOVK74SL	00780	0.9302325581395349	Biotin metabolism
NOV5GCNI	00190	0.9955489614243324	Oxidative phosphorylation
NOV6DB07	00564	1.0	Glycerophospholipid metabolism
NOVN096U	00190	0.9345172031076582	Oxidative phosphorylation
NOVN096U	00195	0.9215116279069767	Photosynthesis
NOVZBZ88	03010	0.9198606271777003	Ribosome
NOVUUOL7	00190	0.9975308641975309	Oxidative phosphorylation
NOVDWLLG	03450	0.9090909090909091	Non-homologous end-joining
NOVAZSAT	02040	0.9153846153846154	Flagellar assembly
NOV6XRVD	00190	0.9014218009478673	Oxidative phosphorylation
NOVZ3215	00190	0.9282296650717703	Oxidative phosphorylation
NOV91PKO	00190	0.9151079136690647	Oxidative phosphorylation
NOV0Q5CX	00190	0.9126838235294118	Oxidative phosphorylation
NOVWLKSX	00240	0.9	Pyrimidine metabolism
NOVDT81W	00020	0.9411764705882353	Citrate cycle (TCA cycle)
NOVDT81W	00720	1.0	Carbon fixation pathways in prokaryotes
NOVDT81W	00650	1.0	Butanoate metabolism
NOV5Q014	02010	0.9683908045977011	ABC transporters
NOVOLKLY	00230	0.9473684210526315	Purine metabolism
NOV8OON6	00190	0.924812030075188	Oxidative phosphorylation
NOV8OON6	00195	0.9120135363790186	Photosynthesis
NOVI6Q4L	00190	0.9345172031076582	Oxidative phosphorylation
NOVI6Q4L	00195	0.9209225700164745	Photosynthesis
NOVXVW6H	05111	0.9038759689922481	Biofilm formation - Vibrio cholerae
NOVK5OIO	00190	0.9151079136690647	Oxidative phosphorylation
NOVPHPDT	00190	0.9246031746031746	Oxidative phosphorylation
NOVPHPDT	00195	0.9215116279069767	Photosynthesis
NOVK7OBD	00190	0.9786286731967943	Oxidative phosphorylation
NOVWUOQP	03010	0.9479166666666666	Ribosome
NOVFB479	00190	0.9345172031076582	Oxidative phosphorylation
NOV7UF6U	02010	0.9591836734693877	ABC transporters
NOVXR6QJ	00190	0.9014218009478673	Oxidative phosphorylation
NOVF6XSZ	00190	0.9282296650717703	Oxidative phosphorylation
NOV0S7BK	00360	1.0	Phenylalanine metabolism
NOVXQTKQ	05111	0.949438202247191	Biofilm formation - Vibrio cholerae
NOVAKYH6	00190	0.9909638554216867	Oxidative phosphorylation
NOV32UPC	02010	0.9387442572741195	ABC transporters
NOV6L5LG	05111	0.949438202247191	Biofilm formation - Vibrio cholerae
NOVWTFE1	00190	0.990521327014218	Oxidative phosphorylation
NOVHO5UF	05111	0.9288702928870293	Biofilm formation - Vibrio cholerae
NOVYXK31	05111	0.9194139194139194	Biofilm formation - Vibrio cholerae
NOVA69X6	03070	0.9381443298969072	Bacterial secretion system
NOVA69X6	05111	0.9686985172981878	Biofilm formation - Vibrio cholerae
NOVCZXIZ	00290	1.0	Valine, leucine and isoleucine biosynthesis
NOVTBWBM	05111	0.9038759689922481	Biofilm formation - Vibrio cholerae
NOVDEW44	00190	0.9282296650717703	Oxidative phosphorylation
NOVCYPVS	05111	0.9559859154929577	Biofilm formation - Vibrio cholerae
NOVLRF7O	00340	0.9292929292929293	Histidine metabolism
NOV2BVJA	02010	0.9238985313751669	ABC transporters
NOV7DPTH	00190	0.9016990291262136	Oxidative phosphorylation
NOVVHA6S	03010	0.9759615384615384	Ribosome
NOVZOR42	00030	0.9583333333333334	Pentose phosphate pathway
NOVV3BIC	02040	0.9092331768388107	Flagellar assembly
NOV0XGIK	00190	0.9132856006364359	Oxidative phosphorylation
NOVKRWIZ	00720	1.0	Carbon fixation pathways in prokaryotes
NOVL5Y8J	05111	0.9194139194139194	Biofilm formation - Vibrio cholerae
NOVYDY6S	00190	0.9975308641975309	Oxidative phosphorylation
NOVYDY6S	00195	0.9897435897435898	Photosynthesis
NOV6FXVP	00710	0.9333333333333333	Carbon fixation in photosynthetic organisms
NOVJM82V	00550	0.9029850746268657	Peptidoglycan biosynthesis
NOVCD34J	03070	0.9496124031007752	Bacterial secretion system
NOVLANXZ	02040	0.9153846153846154	Flagellar assembly
NOV9YJ8B	00020	0.9411764705882353	Citrate cycle (TCA cycle)
NOV4FCRZ	02040	0.9153846153846154	Flagellar assembly
NOV02D5T	00190	0.9786286731967943	Oxidative phosphorylation
NOV0635L	00190	0.9345172031076582	Oxidative phosphorylation
NOV0635L	00195	0.9215116279069767	Photosynthesis
NOV4KNYD	02010	0.9738372093023255	ABC transporters
NOVGPFPL	00290	1.0	Valine, leucine and isoleucine biosynthesis
NOV60E2M	00710	0.9230769230769231	Carbon fixation in photosynthetic organisms
NOV5DQPS	00190	0.9014218009478673	Oxidative phosphorylation
NOVUS3NJ	05111	0.9288702928870293	Biofilm formation - Vibrio cholerae
NOV0YXAD	00250	1.0	Alanine, aspartate and glutamate metabolism
NOVUCFG8	00190	0.9924337957124842	Oxidative phosphorylation
NOV9UN27	00190	0.9345172031076582	Oxidative phosphorylation
NOV9UN27	00195	0.9215116279069767	Photosynthesis
NOVDF2ZN	00190	0.9282296650717703	Oxidative phosphorylation
NOVDF2ZN	00195	0.9213836477987422	Photosynthesis
NOV6H3PY	00190	0.9282296650717703	Oxidative phosphorylation
NOVL0K18	00860	0.9656652360515021	Porphyrin and chlorophyll metabolism
NOVC2Y6F	00190	0.9129193433261956	Oxidative phosphorylation
NOVGTESI	00521	0.9333333333333333	Streptomycin biosynthesis
NOVGTESI	00523	0.9333333333333333	Polyketide sugar unit biosynthesis
NOVWYM6I	00511	1.0	Other glycan degradation
NOVN79TN	00190	0.9106327462491846	Oxidative phosphorylation
NOV7WKEM	00190	0.9955489614243324	Oxidative phosphorylation
NOVAWWSX	00061	1.0	Fatty acid biosynthesis
NOV4RS5Z	00190	0.9134808853118712	Oxidative phosphorylation
NOV4RS5Z	00195	0.9155251141552512	Photosynthesis
NOVME5B4	00260	0.9	Glycine, serine and threonine metabolism
NOVJE9LQ	03060	0.9555555555555556	Protein export
NOVSMHGJ	00290	0.9583333333333334	Valine, leucine and isoleucine biosynthesis
NOVKZ6N9	03010	0.9759615384615384	Ribosome
NOVY8WUH	00190	0.9939393939393939	Oxidative phosphorylation
NOVXYDOL	00680	0.9767441860465116	Methane metabolism
NOVVXK8Z	00190	0.9126838235294118	Oxidative phosphorylation
NOVSI7GU	00190	0.9163135593220338	Oxidative phosphorylation
NOVJ7ID3	00190	0.9078125	Oxidative phosphorylation
NOV9IW4Q	00020	0.9411764705882353	Citrate cycle (TCA cycle)
NOVMSWZF	00190	0.9939393939393939	Oxidative phosphorylation
NOVH8ML1	00550	0.9005847953216374	Peptidoglycan biosynthesis
NOVBEV7G	00680	0.9767441860465116	Methane metabolism
NOVJ76U3	00190	0.9955489614243324	Oxidative phosphorylation
NOVML5QQ	00190	0.9282296650717703	Oxidative phosphorylation
NOVE0NAU	00190	0.9271186440677966	Oxidative phosphorylation
NOV5E39U	02040	0.9092331768388107	Flagellar assembly
NOV770DR	00550	0.9125	Peptidoglycan biosynthesis
NOVDQUNZ	00340	0.9583333333333334	Histidine metabolism
NOVE8DOP	02010	0.9387442572741195	ABC transporters
NOVN4YP7	03010	0.9056603773584906	Ribosome
NOVM50M6	00190	0.9151079136690647	Oxidative phosphorylation
NOVV3ZSF	00710	0.9333333333333333	Carbon fixation in photosynthetic organisms
NOVDADI1	00720	1.0	Carbon fixation pathways in prokaryotes
NOVZTGHE	00190	0.9345172031076582	Oxidative phosphorylation
NOVBW7J5	00190	0.9955489614243324	Oxidative phosphorylation
NOV2Y126	00190	0.9345172031076582	Oxidative phosphorylation
NOV1TB2L	00190	0.9134808853118712	Oxidative phosphorylation
NOV1TB2L	00195	0.9155251141552512	Photosynthesis
NOVRHSOE	00340	0.9583333333333334	Histidine metabolism
NOVNSEYG	00290	1.0	Valine, leucine and isoleucine biosynthesis
NOVQD3XZ	02010	0.9683908045977011	ABC transporters
NOV7AX60	00020	0.9090909090909091	Citrate cycle (TCA cycle)
NOV7AX60	00190	0.9855222337125129	Oxidative phosphorylation
NOV7AX60	00650	0.9827586206896551	Butanoate metabolism
NOVVLKXS	00340	0.9466666666666667	Histidine metabolism
NOVTO4LV	02040	0.9106382978723404	Flagellar assembly
NOV286FD	00190	0.9134808853118712	Oxidative phosphorylation
NOVBEEGC	03010	0.9759615384615384	Ribosome
NOV61SLL	00550	0.9125	Peptidoglycan biosynthesis
NOVE0KE5	02010	0.9144893111638955	ABC transporters
NOVE0KE5	02024	1.0	Quorum sensing
NOVZDE9D	04122	0.9333333333333333	Sulfur relay system
NOV3IXD3	00190	0.9271186440677966	Oxidative phosphorylation
NOVT97DL	00190	0.9271186440677966	Oxidative phosphorylation
NOV1FRIH	00190	0.9345172031076582	Oxidative phosphorylation
NOVC1W0J	00190	0.990521327014218	Oxidative phosphorylation
NOVTH1MF	00190	0.990521327014218	Oxidative phosphorylation
NOVMPIUY	00190	0.9345172031076582	Oxidative phosphorylation
NOV5Z5FR	00400	0.9074074074074074	Phenylalanine, tyrosine and tryptophan biosynthesis
NOV5Z5FR	02024	0.9041916167664671	Quorum sensing
NOVU88F4	00521	0.9333333333333333	Streptomycin biosynthesis
NOVU88F4	00523	0.9333333333333333	Polyketide sugar unit biosynthesis
NOVZ0EHE	00190	0.9271186440677966	Oxidative phosphorylation
NOVTLGER	00340	1.0	Histidine metabolism
NOVX9Q2H	00190	0.9078125	Oxidative phosphorylation
NOVX9Q2H	00195	0.9024390243902439	Photosynthesis
NOVE2YHV	00061	0.9166666666666666	Fatty acid biosynthesis
NOVE2YHV	00780	1.0	Biotin metabolism
NOVX8NKL	00190	0.9869138495092693	Oxidative phosphorylation
NOV5I5GH	00340	0.9090909090909091	Histidine metabolism
NOVJBLW4	00190	0.9939393939393939	Oxidative phosphorylation
NOVT50XY	03070	0.9325153374233128	Bacterial secretion system
NOVT50XY	05111	0.9725274725274725	Biofilm formation - Vibrio cholerae
NOVDY3YD	00190	0.9151079136690647	Oxidative phosphorylation
NOVK2UU8	00190	0.9897025171624714	Oxidative phosphorylation
NOV0J1JL	03070	0.9065420560747663	Bacterial secretion system
NOV0J1JL	05111	0.9641434262948207	Biofilm formation - Vibrio cholerae
NOV0O2P9	05111	0.9038759689922481	Biofilm formation - Vibrio cholerae
NOVPOSYU	00190	0.9271186440677966	Oxidative phosphorylation
NOVPOSYU	00195	0.9215116279069767	Photosynthesis
NOV9OWUT	02024	1.0	Quorum sensing
NOV70K33	00190	0.9014218009478673	Oxidative phosphorylation
NOV4F6CB	00190	0.9078125	Oxidative phosphorylation
NOV7NSHG	00020	0.9090909090909091	Citrate cycle (TCA cycle)
NOVISDVP	00710	0.9375	Carbon fixation in photosynthetic organisms
NOVISDVP	00030	0.9583333333333334	Pentose phosphate pathway
NOVI7RW9	00190	0.9282296650717703	Oxidative phosphorylation
NOVI7RW9	00195	0.9213836477987422	Photosynthesis
NOVQNYOM	00190	0.9151079136690647	Oxidative phosphorylation
NOVNM9X0	00190	0.9078125	Oxidative phosphorylation
NOVKBX99	02040	0.9153846153846154	Flagellar assembly
NOV2RPR2	00190	0.9345172031076582	Oxidative phosphorylation
NOV2RPR2	00195	0.9209225700164745	Photosynthesis
NOVAV4R7	00230	0.9473684210526315	Purine metabolism
NOV9XC2Z	00190	0.990521327014218	Oxidative phosphorylation
NOVPE1LT	00250	0.9375	Alanine, aspartate and glutamate metabolism
NOV1NLAF	00190	0.9210314262691378	Oxidative phosphorylation
NOVJA9FG	00720	1.0	Carbon fixation pathways in prokaryotes
NOVI1H6D	00190	0.9975308641975309	Oxidative phosphorylation
NOVI1H6D	00195	0.9209225700164745	Photosynthesis
NOVLOAQ3	00190	0.9282296650717703	Oxidative phosphorylation
NOVLOAQ3	00195	0.9213836477987422	Photosynthesis
NOV9LK8B	00190	0.9151079136690647	Oxidative phosphorylation
NOV9LK8B	00195	0.9197707736389685	Photosynthesis
NOVR08RL	03010	0.9623430962343096	Ribosome
NOVVDTTA	00190	0.9955489614243324	Oxidative phosphorylation
NOVWBJTL	00190	0.9271186440677966	Oxidative phosphorylation
NOVS8BZU	00190	0.9939393939393939	Oxidative phosphorylation
NOVEQVSG	00860	0.9656652360515021	Porphyrin and chlorophyll metabolism
NOV661U1	00190	0.9827956989247312	Oxidative phosphorylation
NOVSM24S	05111	0.9286657859973579	Biofilm formation - Vibrio cholerae
NOVCCKWD	05111	0.9441786283891547	Biofilm formation - Vibrio cholerae
NOVQRVIU	00190	0.9855222337125129	Oxidative phosphorylation
NOV2N3D9	00360	1.0	Phenylalanine metabolism
NOVUT9HQ	00360	1.0	Phenylalanine metabolism
NOVM773T	00190	0.9151079136690647	Oxidative phosphorylation
NOVM773T	00195	0.9197707736389685	Photosynthesis
NOVSCO8W	02040	0.9153846153846154	Flagellar assembly
NOVP252A	00230	0.9333333333333333	Purine metabolism
NOVS4U9Y	03070	0.9428571428571428	Bacterial secretion system
NOVQABZ3	00190	0.9345172031076582	Oxidative phosphorylation
NOVKD020	00190	0.9345172031076582	Oxidative phosphorylation
NOVKD020	00195	0.9215116279069767	Photosynthesis
NOVXQD8I	00190	0.924812030075188	Oxidative phosphorylation
NOVJOCS6	05111	0.9194139194139194	Biofilm formation - Vibrio cholerae
NOVEKV1O	00190	0.9955489614243324	Oxidative phosphorylation
NOVLWECQ	00190	0.9134808853118712	Oxidative phosphorylation
NOVLWECQ	00195	0.9155251141552512	Photosynthesis
NOV1RU11	00290	0.9565217391304348	Valine, leucine and isoleucine biosynthesis
NOVPQ6TX	00190	0.9816069699903195	Oxidative phosphorylation
NOVPQ6TX	00195	0.9015748031496063	Photosynthesis
NOVSCHAU	00190	0.9975308641975309	Oxidative phosphorylation
NOVSCHAU	00195	0.9015748031496063	Photosynthesis
NOVJ10YB	00190	0.924812030075188	Oxidative phosphorylation
NOVJ10YB	00195	0.9120135363790186	Photosynthesis
NOVOAWIB	00260	1.0	Glycine, serine and threonine metabolism
NOVXID9Q	03450	0.9090909090909091	Non-homologous end-joining
NOVBIIFJ	00130	0.9726027397260274	Ubiquinone and other terpenoid-quinone biosynthesis
NOVRXUH2	02040	0.9062068965517242	Flagellar assembly
NOVQWZ4W	00190	0.9271186440677966	Oxidative phosphorylation
NOVQWZ4W	00195	0.9215116279069767	Photosynthesis
NOVY2D9F	00190	0.9163135593220338	Oxidative phosphorylation
NOVGSH4O	00190	0.990521327014218	Oxidative phosphorylation
NOV4H7E4	00190	0.9345172031076582	Oxidative phosphorylation
NOV373YW	02010	0.9107142857142857	ABC transporters
NOVV65J1	00190	0.9939393939393939	Oxidative phosphorylation
NOV059XB	02010	0.9230769230769231	ABC transporters
NOVICFMM	02010	0.9547101449275363	ABC transporters
NOVFFT2G	00260	1.0	Glycine, serine and threonine metabolism
NOVO4FRZ	00350	0.9333333333333333	Tyrosine metabolism
NOVO4FRZ	00360	0.95	Phenylalanine metabolism
NOVHRFY2	05111	0.9194139194139194	Biofilm formation - Vibrio cholerae
NOVJLX7Y	00190	0.9897025171624714	Oxidative phosphorylation
NOVCU6TQ	00190	0.9132856006364359	Oxidative phosphorylation
NOV6ZNJ0	05111	0.9288702928870293	Biofilm formation - Vibrio cholerae
NOVZFFO8	00190	0.9975308641975309	Oxidative phosphorylation
NOVZFFO8	00195	0.9897435897435898	Photosynthesis
NOV7USY5	00710	0.9230769230769231	Carbon fixation in photosynthetic organisms
NOVUPEM8	05111	0.9168081494057725	Biofilm formation - Vibrio cholerae
NOVTF5J0	02024	0.9387755102040817	Quorum sensing
NOVKT69J	00190	0.9858728557013118	Oxidative phosphorylation
NOVM7IAK	00190	0.9134808853118712	Oxidative phosphorylation
NOVIBV33	02024	0.910958904109589	Quorum sensing
NOVN5N7T	03070	0.9623655913978495	Bacterial secretion system
NOVN5N7T	05111	1.0	Biofilm formation - Vibrio cholerae
NOV81AFJ	00190	0.9016990291262136	Oxidative phosphorylation
NOV81AFJ	00195	0.9024390243902439	Photosynthesis
NOVQGBD0	00190	0.9931506849315068	Oxidative phosphorylation
NOV2IJ5U	00190	0.9282296650717703	Oxidative phosphorylation
NOV2IJ5U	00195	0.9215116279069767	Photosynthesis
NOV762K8	00290	1.0	Valine, leucine and isoleucine biosynthesis
NOVQ2UMX	02010	0.9211267605633803	ABC transporters
NOVQ2UMX	02024	0.9254901960784314	Quorum sensing
NOVTG5AZ	00190	0.9078125	Oxidative phosphorylation
NOVGMBGM	00190	0.9345172031076582	Oxidative phosphorylation
NOV08KGH	00190	0.9939393939393939	Oxidative phosphorylation
NOVHG2CN	05111	0.9210884353741496	Biofilm formation - Vibrio cholerae
NOVPVNWE	02040	0.9153846153846154	Flagellar assembly
NOV0L8LR	05111	0.9078549848942599	Biofilm formation - Vibrio cholerae
NOVNF8VL	00190	0.9151079136690647	Oxidative phosphorylation
NOV9WE04	03010	0.9056603773584906	Ribosome
NOV9CUVA	00400	0.9638009049773756	Phenylalanine, tyrosine and tryptophan biosynthesis
NOV6ZZ5F	05111	0.9458204334365325	Biofilm formation - Vibrio cholerae
NOVG5TZ4	00130	1.0	Ubiquinone and other terpenoid-quinone biosynthesis
NOVS793O	00030	0.9583333333333334	Pentose phosphate pathway
NOVFFBXZ	02024	0.9387755102040817	Quorum sensing
NOVSX2ME	00240	1.0	Pyrimidine metabolism
NOVLQ1N5	00350	0.9333333333333333	Tyrosine metabolism
NOV6DXD8	00190	0.9935316946959897	Oxidative phosphorylation
NOV6DXD8	00195	0.9802816901408451	Photosynthesis
NOVM0CWN	02010	0.9789915966386554	ABC transporters
NOVJCQZA	00190	0.9869138495092693	Oxidative phosphorylation
NOVJCQZA	00195	0.9015748031496063	Photosynthesis
NOVWTKT8	02010	0.9192708333333334	ABC transporters
NOV815RD	03450	0.9090909090909091	Non-homologous end-joining
NOVX98FD	00190	0.9282296650717703	Oxidative phosphorylation
NOVX98FD	00195	0.9215116279069767	Photosynthesis
NOV6UNGB	00190	0.9345172031076582	Oxidative phosphorylation
NOV500DX	00190	0.9345172031076582	Oxidative phosphorylation
NOVMG1HA	03070	0.9320652173913043	Bacterial secretion system
NOV0O540	00190	0.9786286731967943	Oxidative phosphorylation
NOV0O540	00195	0.9735849056603774	Photosynthesis
NOVLGC8G	05111	0.949438202247191	Biofilm formation - Vibrio cholerae
NOVC8RR0	00550	0.9027237354085603	Peptidoglycan biosynthesis
NOVJNIG0	03450	0.9090909090909091	Non-homologous end-joining
NOV2O4WY	00190	0.990521327014218	Oxidative phosphorylation
NOVW4WXR	02040	0.9092331768388107	Flagellar assembly
NOV52KU3	00190	0.924812030075188	Oxidative phosphorylation
NOVM9NKA	00190	0.9786286731967943	Oxidative phosphorylation
NOV0NVKD	00020	0.9090909090909091	Citrate cycle (TCA cycle)
NOV0NVKD	00633	1.0	Nitrotoluene degradation
NOV0NVKD	00650	0.9827586206896551	Butanoate metabolism
NOV0NVKD	00680	1.0	Methane metabolism
NOVM1298	00362	0.9166666666666666	Benzoate degradation
NOVM1298	00650	0.9827586206896551	Butanoate metabolism
NOV4ZNHX	04122	0.9565217391304348	Sulfur relay system
NOVS6URQ	00190	0.9345172031076582	Oxidative phosphorylation
NOVS6URQ	00195	0.9215116279069767	Photosynthesis
NOVV0QAI	00290	1.0	Valine, leucine and isoleucine biosynthesis
NOVV0QAI	00770	1.0	Pantothenate and CoA biosynthesis
NOVHIYV0	00260	1.0	Glycine, serine and threonine metabolism
NOVJZJ62	00190	0.9246031746031746	Oxidative phosphorylation
NOVW30RI	00290	1.0	Valine, leucine and isoleucine biosynthesis
NOVW8PAQ	03450	0.9090909090909091	Non-homologous end-joining
NOVZF99S	05111	0.9038759689922481	Biofilm formation - Vibrio cholerae
NOVV2W4M	00190	0.9282296650717703	Oxidative phosphorylation
NOVV2W4M	00195	0.9209225700164745	Photosynthesis
NOVP9LTM	00190	0.9855222337125129	Oxidative phosphorylation
NOVP9LTM	00195	0.976890756302521	Photosynthesis
NOVHKKL8	00190	0.990521327014218	Oxidative phosphorylation
NOVHKKL8	00195	0.9790697674418605	Photosynthesis
NOVV5TE0	05111	0.9865470852017937	Biofilm formation - Vibrio cholerae
NOV6BX5T	00190	0.9134808853118712	Oxidative phosphorylation
NOV0NQGJ	00190	0.9282296650717703	Oxidative phosphorylation
NOV0NQGJ	00195	0.9209225700164745	Photosynthesis
NOVZEPAC	00190	0.9014218009478673	Oxidative phosphorylation
NOVG579M	00130	0.9803921568627451	Ubiquinone and other terpenoid-quinone biosynthesis
NOVWMRIT	03010	0.9591836734693877	Ribosome
NOVXD5IO	02010	0.9192708333333334	ABC transporters
NOVT5VMF	00020	0.9090909090909091	Citrate cycle (TCA cycle)
NOVT5VMF	00720	1.0	Carbon fixation pathways in prokaryotes
NOV3K773	00360	0.9090909090909091	Phenylalanine metabolism
NOV041CB	03010	0.9591836734693877	Ribosome
NOVTWVZ1	00190	0.990521327014218	Oxidative phosphorylation
NOVTWVZ1	00195	0.9790697674418605	Photosynthesis
NOV7NNVP	00190	0.9151079136690647	Oxidative phosphorylation
NOVBBID0	00400	0.9705882352941176	Phenylalanine, tyrosine and tryptophan biosynthesis
NOVE08XI	05111	0.9441786283891547	Biofilm formation - Vibrio cholerae
NOV8VYNB	00190	0.990521327014218	Oxidative phosphorylation
NOV8VYNB	00195	0.9213836477987422	Photosynthesis
NOVE0EM9	00190	0.9134808853118712	Oxidative phosphorylation
NOVFP8IT	00860	1.0	Porphyrin and chlorophyll metabolism
NOVLO0WX	00260	0.9	Glycine, serine and threonine metabolism
NOVQO7M5	00190	0.9271186440677966	Oxidative phosphorylation
NOVQO7M5	00195	0.9215116279069767	Photosynthesis
NOVRDF4B	00190	0.9151079136690647	Oxidative phosphorylation
NOVUF5KC	00190	0.9939393939393939	Oxidative phosphorylation
NOVH44D6	00190	0.9282296650717703	Oxidative phosphorylation
NOVCDH8V	00190	0.9935316946959897	Oxidative phosphorylation
NOVYE4BV	00190	0.9271186440677966	Oxidative phosphorylation
NOV6WWJF	00190	0.9163135593220338	Oxidative phosphorylation
NOV010ZX	00190	0.9887869520897044	Oxidative phosphorylation
NOVC5KRD	00190	0.9014218009478673	Oxidative phosphorylation
NOVXZLSS	00190	0.9126838235294118	Oxidative phosphorylation
NOVIH5LC	00710	0.9333333333333333	Carbon fixation in photosynthetic organisms
NOVWP6PZ	05111	0.949438202247191	Biofilm formation - Vibrio cholerae
NOVOL8RX	00860	0.9656652360515021	Porphyrin and chlorophyll metabolism
NOVYXY7I	00190	0.9246031746031746	Oxidative phosphorylation
NOVZLLNE	00521	0.9333333333333333	Streptomycin biosynthesis
NOVZLLNE	00523	0.9333333333333333	Polyketide sugar unit biosynthesis
NOVNCWVW	02040	0.9153846153846154	Flagellar assembly
NOVJYVPR	02010	0.9547101449275363	ABC transporters
NOVB30V4	00290	0.9583333333333334	Valine, leucine and isoleucine biosynthesis
NOVCWMUS	02040	0.9153846153846154	Flagellar assembly
NOVH4LC0	00190	0.9931506849315068	Oxidative phosphorylation
NOVH4LC0	00195	0.9892857142857143	Photosynthesis
NOVNB25S	00220	0.9130434782608695	Arginine biosynthesis
NOVQCIRU	00710	0.9375	Carbon fixation in photosynthetic organisms
NOVQCIRU	00030	0.9583333333333334	Pentose phosphate pathway
NOV3QY9G	05111	0.9210884353741496	Biofilm formation - Vibrio cholerae
NOVIQJ3U	00130	0.9803921568627451	Ubiquinone and other terpenoid-quinone biosynthesis
NOVXTHUR	00260	1.0	Glycine, serine and threonine metabolism
NOVXTHUR	00680	0.9661016949152542	Methane metabolism
NOV4O6PU	00190	0.9151079136690647	Oxidative phosphorylation
NOV9A7OR	05111	0.9432989690721649	Biofilm formation - Vibrio cholerae
NOVQFRYB	00190	0.9345172031076582	Oxidative phosphorylation
NOVQFRYB	00195	0.9209225700164745	Photosynthesis
NOVABY2B	00190	0.9210314262691378	Oxidative phosphorylation
NOVABY2B	00195	0.9120135363790186	Photosynthesis
NOVO8OJZ	00190	0.9888888888888889	Oxidative phosphorylation
NOVB9V76	00190	0.9271186440677966	Oxidative phosphorylation
NOVOEJJU	00195	0.9015748031496063	Photosynthesis
NOV4NQRJ	00190	0.9078125	Oxidative phosphorylation
NOVV3CSD	00290	1.0	Valine, leucine and isoleucine biosynthesis
NOV2MIVR	00650	0.9743589743589743	Butanoate metabolism
NOVMOD9X	03010	0.9479166666666666	Ribosome
NOVSPGM5	04122	0.9333333333333333	Sulfur relay system
NOVJ3ZL7	00400	0.9645390070921985	Phenylalanine, tyrosine and tryptophan biosynthesis
NOV78CIU	02040	0.9153846153846154	Flagellar assembly
NOVK2Z4L	00190	0.9151079136690647	Oxidative phosphorylation
NOV83O34	05111	0.9441786283891547	Biofilm formation - Vibrio cholerae
NOVX5V04	00190	0.9282296650717703	Oxidative phosphorylation
NOVX5V04	00195	0.9215116279069767	Photosynthesis
NOVPL9VE	00190	0.9345172031076582	Oxidative phosphorylation
NOV5Y573	00860	0.9736379613356766	Porphyrin and chlorophyll metabolism
NOVMDXSL	00130	0.9078947368421053	Ubiquinone and other terpenoid-quinone biosynthesis
NOVEYJIX	00190	0.9975308641975309	Oxidative phosphorylation
NOVTXK66	00550	0.9027237354085603	Peptidoglycan biosynthesis
NOVPDI3E	03060	1.0	Protein export
NOVPDI3E	03070	0.9135802469135802	Bacterial secretion system
NOVD28TF	03070	0.9381443298969072	Bacterial secretion system
NOVD28TF	05111	0.9686985172981878	Biofilm formation - Vibrio cholerae
NOVVPZDG	03010	0.9623430962343096	Ribosome
NOV6VZMS	00190	0.9271186440677966	Oxidative phosphorylation
NOVV70BF	00190	0.9282296650717703	Oxidative phosphorylation
NOVFFHFI	03070	0.9470899470899471	Bacterial secretion system
NOVSMZPV	00190	0.9282296650717703	Oxidative phosphorylation
NOVI2ENL	00190	0.9078125	Oxidative phosphorylation
NOVSNFNL	05111	0.9038759689922481	Biofilm formation - Vibrio cholerae
NOVACVB9	00190	0.924812030075188	Oxidative phosphorylation
NOVACVB9	00195	0.9120135363790186	Photosynthesis
NOVBTBSV	00550	0.9125	Peptidoglycan biosynthesis
NOVE8UJ3	03010	0.9702602230483272	Ribosome
NOVNEKQP	03070	0.9623655913978495	Bacterial secretion system
NOVNEKQP	05111	1.0	Biofilm formation - Vibrio cholerae
NOVIMYUZ	00340	1.0	Histidine metabolism
NOVBU5M8	00550	0.9004524886877828	Peptidoglycan biosynthesis
NOVJPIQU	00190	0.9151079136690647	Oxidative phosphorylation
NOVJPIQU	00195	0.9183359013867488	Photosynthesis
NOV14AEK	00190	0.9345172031076582	Oxidative phosphorylation
NOVQSXWN	03070	0.9346590909090909	Bacterial secretion system
NOVQSXWN	05111	0.9888888888888889	Biofilm formation - Vibrio cholerae
NOVYGO1U	00860	0.98	Porphyrin and chlorophyll metabolism
NOVYKWV7	00130	0.9230769230769231	Ubiquinone and other terpenoid-quinone biosynthesis
NOVE2NVJ	00190	0.9271186440677966	Oxidative phosphorylation
NOV0SXLR	05111	0.949438202247191	Biofilm formation - Vibrio cholerae
NOVO2WCY	00190	0.9014218009478673	Oxidative phosphorylation
NOVO2WCY	00195	0.9015748031496063	Photosynthesis
NOVFDWOG	00190	0.9766136576239476	Oxidative phosphorylation
NOV995IJ	00680	0.9142857142857143	Methane metabolism
NOV6HIY3	00190	0.9014218009478673	Oxidative phosphorylation
NOVAAC9M	02024	0.9139784946236559	Quorum sensing
NOVLYZ2H	02040	0.9153846153846154	Flagellar assembly
NOVV5OWL	00340	1.0	Histidine metabolism
NOVCUK31	00190	0.9126838235294118	Oxidative phosphorylation
NOVCUK31	00195	0.9015748031496063	Photosynthesis
NOVUK0NF	00190	0.9345172031076582	Oxidative phosphorylation
NOVUK0NF	00195	0.9215116279069767	Photosynthesis
NOV9SWFG	00190	0.9975308641975309	Oxidative phosphorylation
NOV5S4N8	02024	0.9264705882352942	Quorum sensing
NOVOB8ML	00190	0.9935316946959897	Oxidative phosphorylation
NOV30IJX	00550	0.9125	Peptidoglycan biosynthesis
NOVVN5YV	00030	0.9583333333333334	Pentose phosphate pathway
NOVO0SJV	03450	0.9090909090909091	Non-homologous end-joining
NOVA5Q3J	00250	1.0	Alanine, aspartate and glutamate metabolism
NOVST4KG	00190	0.9014218009478673	Oxidative phosphorylation
NOVST4KG	00195	0.9015748031496063	Photosynthesis
NOVPJKVU	00020	0.9411764705882353	Citrate cycle (TCA cycle)
NOVPJKVU	00720	1.0	Carbon fixation pathways in prokaryotes
NOVPJKVU	00190	0.9345172031076582	Oxidative phosphorylation
NOV1KTDM	00190	0.9939393939393939	Oxidative phosphorylation
NOVPZ2JE	02024	0.9622641509433962	Quorum sensing
NOVZKQ4L	00190	0.9014218009478673	Oxidative phosphorylation
NOVNUX7N	00030	0.9583333333333334	Pentose phosphate pathway
NOVKR9H0	00190	0.9151079136690647	Oxidative phosphorylation
NOVGCMY5	00190	0.9151079136690647	Oxidative phosphorylation
NOVGCMY5	00195	0.9197707736389685	Photosynthesis
NOVKR4KO	00190	0.9078125	Oxidative phosphorylation
NOVBFL4U	02040	0.9106382978723404	Flagellar assembly
NOVCLD8M	02024	0.9139784946236559	Quorum sensing
NOV9DDJD	05111	0.9129464285714286	Biofilm formation - Vibrio cholerae
NOV23JNQ	00190	0.9939393939393939	Oxidative phosphorylation
NOV9PDVU	00680	1.0	Methane metabolism
NOVXCXLZ	00190	0.9345172031076582	Oxidative phosphorylation
NOVXCXLZ	00195	0.9215116279069767	Photosynthesis
NOVNF3K9	03430	0.9375	Mismatch repair
NOVV73XN	00220	0.9130434782608695	Arginine biosynthesis
NOVJ8B5H	00190	0.9897025171624714	Oxidative phosphorylation
NOV3QRIM	00340	1.0	Histidine metabolism
NOVBJBSV	00340	0.92	Histidine metabolism
NOVE5TKA	02010	0.9287790697674418	ABC transporters
NOVE5TKA	02024	0.9153439153439153	Quorum sensing
NOVFNYXJ	00190	0.9345172031076582	Oxidative phosphorylation
NOVOCJL3	02040	0.9062068965517242	Flagellar assembly
NOVVYSA4	03070	0.9381443298969072	Bacterial secretion system
NOVVYSA4	05111	0.9686985172981878	Biofilm formation - Vibrio cholerae
NOVEI76Y	00240	1.0	Pyrimidine metabolism
NOVJZYO4	03070	0.9063492063492063	Bacterial secretion system
NOVJZYO4	05111	0.9559859154929577	Biofilm formation - Vibrio cholerae
NOVOPUB8	00190	0.9126838235294118	Oxidative phosphorylation
NOVI6NVZ	00190	0.9935316946959897	Oxidative phosphorylation
NOVI6NVZ	00195	0.9867109634551495	Photosynthesis
NOVRBZXM	00500	0.9	Starch and sucrose metabolism
NOVA3WXG	00190	0.9816069699903195	Oxidative phosphorylation
NOVA3WXG	00195	0.976890756302521	Photosynthesis
NOV2MGST	00190	0.9345172031076582	Oxidative phosphorylation
NOVB02CW	00190	0.9271186440677966	Oxidative phosphorylation
NOVB02CW	00195	0.9215116279069767	Photosynthesis
NOVUP030	00190	0.9151079136690647	Oxidative phosphorylation
NOVUP030	00195	0.9197707736389685	Photosynthesis
NOV6D4KL	00240	0.9545454545454546	Pyrimidine metabolism
NOVM96WP	00190	0.9909638554216867	Oxidative phosphorylation
NOVDZ1EN	00190	0.9282296650717703	Oxidative phosphorylation
NOVV5G39	00770	0.96	Pantothenate and CoA biosynthesis
NOVHXW6Q	02010	0.9022727272727272	ABC transporters
NOV9ZPQV	03010	0.9056603773584906	Ribosome
NOVUTGCE	00190	0.9955489614243324	Oxidative phosphorylation
NOVR53JG	00190	0.9014218009478673	Oxidative phosphorylation
NOVROWU9	00650	0.9285714285714286	Butanoate metabolism
NOV0WL2A	00190	0.9151079136690647	Oxidative phosphorylation
NOVOB5TQ	00190	0.9016990291262136	Oxidative phosphorylation
NOV3MKLZ	02040	0.9153846153846154	Flagellar assembly
NOV0OFUH	00190	0.9955489614243324	Oxidative phosphorylation
NOVV6OXI	00400	0.9433333333333334	Phenylalanine, tyrosine and tryptophan biosynthesis
NOVJ9D04	02010	0.9738372093023255	ABC transporters
NOVKT9HH	00190	0.924812030075188	Oxidative phosphorylation
NOV6BNS7	02010	0.9238985313751669	ABC transporters
NOVP42XU	02010	0.9358288770053476	ABC transporters
NOV5G8Y3	02040	0.9062068965517242	Flagellar assembly
NOVRF0LK	00290	0.9444444444444444	Valine, leucine and isoleucine biosynthesis
NOV947TL	03070	0.9470899470899471	Bacterial secretion system
NOV947TL	05111	0.9775967413441955	Biofilm formation - Vibrio cholerae
NOVM6YC9	00190	0.9282296650717703	Oxidative phosphorylation
NOVM6YC9	00195	0.9215116279069767	Photosynthesis
NOVNNPUC	03070	0.952054794520548	Bacterial secretion system
NOVNNPUC	05111	1.0	Biofilm formation - Vibrio cholerae
NOVC69F2	03010	0.9228187919463087	Ribosome
NOVV6JDH	00680	0.9692307692307692	Methane metabolism
NOVWBJR8	00190	0.9126838235294118	Oxidative phosphorylation
NOV25APN	00190	0.9924337957124842	Oxidative phosphorylation
NOVWLTS7	03450	0.9090909090909091	Non-homologous end-joining
NOVJO2NA	03450	0.9	Non-homologous end-joining
NOVFI0JK	03010	0.9056603773584906	Ribosome
NOVK8PMB	00190	0.9345172031076582	Oxidative phosphorylation
NOVK8PMB	00195	0.9215116279069767	Photosynthesis
NOV625HP	00190	0.9078125	Oxidative phosphorylation
NOV625HP	00195	0.9024390243902439	Photosynthesis
NOVRGAQ1	00190	0.9955489614243324	Oxidative phosphorylation
NOVRGAQ1	00195	0.9837662337662337	Photosynthesis
NOV0H5P7	00290	0.9565217391304348	Valine, leucine and isoleucine biosynthesis
NOVH5EO3	00340	0.9285714285714286	Histidine metabolism
NOV5S82F	00020	0.9090909090909091	Citrate cycle (TCA cycle)
NOVQZOAE	00190	0.990521327014218	Oxidative phosphorylation
NOV34AJP	00190	0.9078125	Oxidative phosphorylation
NOVLW27Z	00190	0.9869138495092693	Oxidative phosphorylation
NOVFSV79	00260	1.0	Glycine, serine and threonine metabolism
NOV43GR7	00020	0.9166666666666666	Citrate cycle (TCA cycle)
NOVYQRQU	02010	0.9287790697674418	ABC transporters
NOVRMXS3	00360	1.0	Phenylalanine metabolism
NOVWAOLU	03070	0.9428571428571428	Bacterial secretion system
NOVWAOLU	05111	0.9760348583877996	Biofilm formation - Vibrio cholerae
NOVJGP9N	00190	0.990521327014218	Oxidative phosphorylation
NOV4UBYJ	00020	0.9411764705882353	Citrate cycle (TCA cycle)
NOV4UBYJ	00720	0.9666666666666667	Carbon fixation pathways in prokaryotes
NOV0SMKG	00190	0.9816069699903195	Oxidative phosphorylation
NOV0SMKG	00195	0.976890756302521	Photosynthesis
NOV0SMKG	00480	0.9375	Glutathione metabolism
NOVGIFCE	00190	0.9939393939393939	Oxidative phosphorylation
NOV4JOZ4	00190	0.9975308641975309	Oxidative phosphorylation
NOV4JOZ4	00195	0.9215116279069767	Photosynthesis
NOVXRPAI	00190	0.9868263473053892	Oxidative phosphorylation
NOVXRPAI	00195	0.9844357976653697	Photosynthesis
NOVOBZAJ	00190	0.9345172031076582	Oxidative phosphorylation
NOVNTQ5K	00190	0.9078125	Oxidative phosphorylation
NOVNTQ5K	00195	0.9024390243902439	Photosynthesis
NOVH4BDF	00710	0.9375	Carbon fixation in photosynthetic organisms
NOV0J2YY	00190	0.9014218009478673	Oxidative phosphorylation
NOVKHOHK	02040	0.9092331768388107	Flagellar assembly
NOVDSNHA	00190	0.9134808853118712	Oxidative phosphorylation
NOVLOR50	03070	0.9428571428571428	Bacterial secretion system
NOV8S3SQ	00720	1.0	Carbon fixation pathways in prokaryotes
NOVHZLIX	03420	1.0	Nucleotide excision repair
NOVDES1M	05111	0.9194139194139194	Biofilm formation - Vibrio cholerae
NOV37C42	03070	0.9023136246786633	Bacterial secretion system
NOV37C42	05111	0.9458204334365325	Biofilm formation - Vibrio cholerae
NOVRPVTU	00190	0.990521327014218	Oxidative phosphorylation
NOVRPVTU	00195	0.9215116279069767	Photosynthesis
NOV44XRM	03010	0.9134078212290503	Ribosome
NOV3LS6V	02010	0.9387442572741195	ABC transporters
NOVGFY3I	02040	0.9153846153846154	Flagellar assembly
NOVU63R0	00190	0.9151079136690647	Oxidative phosphorylation
NOVUG4G7	00190	0.9345172031076582	Oxidative phosphorylation
NOVUG4G7	00195	0.9215116279069767	Photosynthesis
NOVJ8HS3	00290	0.9444444444444444	Valine, leucine and isoleucine biosynthesis
NOVCBGVP	00190	0.9126838235294118	Oxidative phosphorylation
NOVCBGVP	00195	0.9015748031496063	Photosynthesis
NOVTJ3AO	00770	0.9459459459459459	Pantothenate and CoA biosynthesis
NOVB494I	00511	1.0	Other glycan degradation
NOVDQVQM	00190	0.9126838235294118	Oxidative phosphorylation
NOV6PKRH	00190	0.9210314262691378	Oxidative phosphorylation
NOV6PKRH	00195	0.9120135363790186	Photosynthesis
NOVZC7NR	00240	1.0	Pyrimidine metabolism
NOVH47ON	05111	0.9210884353741496	Biofilm formation - Vibrio cholerae
NOV6JGMT	00190	0.9897025171624714	Oxidative phosphorylation
NOVLS9A8	00190	0.9126838235294118	Oxidative phosphorylation
NOVLS9A8	00195	0.9015748031496063	Photosynthesis
NOVW45YR	00190	0.9282296650717703	Oxidative phosphorylation
NOV83X0J	00190	0.9129193433261956	Oxidative phosphorylation
NOV9390G	00190	0.9271186440677966	Oxidative phosphorylation
NOV9390G	00195	0.9215116279069767	Photosynthesis
NOV2J9VF	00190	0.9282296650717703	Oxidative phosphorylation
NOVVFLWP	00190	0.9282296650717703	Oxidative phosphorylation
NOVGKUK4	05111	0.9038759689922481	Biofilm formation - Vibrio cholerae
NOVILYJC	05111	0.949438202247191	Biofilm formation - Vibrio cholerae
NOVQPJ4Q	03010	0.9479166666666666	Ribosome
NOV7PIMJ	00190	0.9282296650717703	Oxidative phosphorylation
NOV1E03K	00190	0.9345172031076582	Oxidative phosphorylation
NOVWCQ5Y	00190	0.9282296650717703	Oxidative phosphorylation
NOVDECYG	02010	0.9662921348314607	ABC transporters
NOV5728D	02010	0.9238985313751669	ABC transporters
NOVSCHAW	00190	0.9939393939393939	Oxidative phosphorylation
NOVE00AD	00340	0.96875	Histidine metabolism
NOV9T9B4	00240	1.0	Pyrimidine metabolism
NOV9S98F	00290	0.9375	Valine, leucine and isoleucine biosynthesis
NOVNSQ17	00190	0.9939393939393939	Oxidative phosphorylation
NOVNSGLR	00190	0.9939393939393939	Oxidative phosphorylation
NOVD6YNJ	03070	0.9583333333333334	Bacterial secretion system
NOVJ6E6H	00190	0.9126838235294118	Oxidative phosphorylation
NOV3G1PC	02024	0.9105263157894737	Quorum sensing
NOVP4EUX	05111	0.912932138284251	Biofilm formation - Vibrio cholerae
NOV9FHZ7	00190	0.9855222337125129	Oxidative phosphorylation
NOVA2ZHZ	00190	0.9151079136690647	Oxidative phosphorylation
NOV87TV0	00190	0.9939393939393939	Oxidative phosphorylation
NOVQR8WA	00190	0.9345172031076582	Oxidative phosphorylation
NOVQR8WA	00195	0.9209225700164745	Photosynthesis
NOVQ4YRV	00190	0.9126838235294118	Oxidative phosphorylation
NOVQ4YRV	00195	0.9015748031496063	Photosynthesis
NOV76KW7	00860	0.9762931034482759	Porphyrin and chlorophyll metabolism
NOVENHO3	00230	0.9333333333333333	Purine metabolism
NOVBBRJB	00290	0.9565217391304348	Valine, leucine and isoleucine biosynthesis
NOVBBRJB	00770	1.0	Pantothenate and CoA biosynthesis
NOVZJOSL	00190	0.983710407239819	Oxidative phosphorylation
NOVBQHUA	00290	1.0	Valine, leucine and isoleucine biosynthesis
NOVW4E94	00190	0.990521327014218	Oxidative phosphorylation
NOV5SVR8	05111	0.9194139194139194	Biofilm formation - Vibrio cholerae
NOV1VX1V	05111	0.9038759689922481	Biofilm formation - Vibrio cholerae
NOV99YU4	00190	0.9132856006364359	Oxidative phosphorylation
NOV99YU4	00195	0.9089376053962901	Photosynthesis
NOVMGJ0D	00230	0.9333333333333333	Purine metabolism
NOVEBX8T	00190	0.9345172031076582	Oxidative phosphorylation
NOVEBX8T	00195	0.9215116279069767	Photosynthesis
NOVZ25NF	05111	0.9035187287173666	Biofilm formation - Vibrio cholerae
NOVY1WJC	02010	0.9238985313751669	ABC transporters
NOV3SMID	02024	0.9722222222222222	Quorum sensing
NOVHQ9FN	00190	0.9014218009478673	Oxidative phosphorylation
NOVM8VR9	00190	0.924812030075188	Oxidative phosphorylation
NOVM8VR9	00195	0.9120135363790186	Photosynthesis
NOVKO6R2	00190	0.9271186440677966	Oxidative phosphorylation
NOVSQ00R	02040	0.9153846153846154	Flagellar assembly
NOVIVNMU	00190	0.9271186440677966	Oxidative phosphorylation
NOV11XU5	00340	0.9577464788732394	Histidine metabolism
NOVCNUPW	00290	0.9583333333333334	Valine, leucine and isoleucine biosynthesis
NOVCNUPW	00770	1.0	Pantothenate and CoA biosynthesis
NOVVMSW2	00190	0.9134808853118712	Oxidative phosphorylation
NOV9H4Q9	00020	0.9411764705882353	Citrate cycle (TCA cycle)
NOV9H4Q9	00720	1.0	Carbon fixation pathways in prokaryotes
NOV9H4Q9	00650	1.0	Butanoate metabolism
NOVMMY1U	00550	0.9125	Peptidoglycan biosynthesis
NOVWB6KA	00550	0.9125	Peptidoglycan biosynthesis
NOVRGJMB	00190	0.9126838235294118	Oxidative phosphorylation
NOVHBQ3D	00190	0.9014218009478673	Oxidative phosphorylation
NOVH65BI	03450	0.9090909090909091	Non-homologous end-joining
NOV4ZBWN	03450	0.9090909090909091	Non-homologous end-joining
NOVFFJS4	04122	0.9491525423728814	Sulfur relay system
NOVVMBVB	00190	0.9345172031076582	Oxidative phosphorylation
NOV7FJ04	00190	0.990521327014218	Oxidative phosphorylation
NOVZ0U6H	03010	0.9198606271777003	Ribosome
NOV2FRLF	02024	0.9254901960784314	Quorum sensing
NOVFCUIN	02010	0.9392857142857143	ABC transporters
NOVFCUIN	02024	0.9183673469387755	Quorum sensing
NOVF4JHD	00860	0.9567430025445293	Porphyrin and chlorophyll metabolism
NOVT9L4L	00190	0.9855222337125129	Oxidative phosphorylation
NOV49HXV	03450	0.9090909090909091	Non-homologous end-joining
NOV1U2PS	00240	0.9375	Pyrimidine metabolism
NOV1WSIM	05111	0.9038759689922481	Biofilm formation - Vibrio cholerae
NOVKW5Q8	00190	0.9271186440677966	Oxidative phosphorylation
NOV05FP0	00190	0.9151079136690647	Oxidative phosphorylation
NOV05FP0	00195	0.9197707736389685	Photosynthesis
NOV9CIZ8	00190	0.9282296650717703	Oxidative phosphorylation
NOV9CIZ8	00195	0.9215116279069767	Photosynthesis
NOVOGJAB	00190	0.9975308641975309	Oxidative phosphorylation
NOVOGJAB	00195	0.9897435897435898	Photosynthesis
NOVF2IUY	00190	0.9345172031076582	Oxidative phosphorylation
NOVRD3WM	00190	0.9282296650717703	Oxidative phosphorylation
NOV2Z26M	02010	0.9591836734693877	ABC transporters
NOV2Z26M	02024	0.9318181818181818	Quorum sensing
NOVXRX3A	02040	0.9153846153846154	Flagellar assembly
NOVSQ6U9	00190	0.9345172031076582	Oxidative phosphorylation
NOVSQ6U9	00195	0.9215116279069767	Photosynthesis
NOVWMI5G	02010	0.9238985313751669	ABC transporters
NOVWMI5G	02024	0.9105263157894737	Quorum sensing
NOVJY9GV	00190	0.9271186440677966	Oxidative phosphorylation
NOVKLOHA	00190	0.9078125	Oxidative phosphorylation
NOVKC9RO	03010	0.9702602230483272	Ribosome
NOVZRYGL	00020	0.9166666666666666	Citrate cycle (TCA cycle)
NOVQ74ML	05111	0.9168081494057725	Biofilm formation - Vibrio cholerae
NOVDX5ZF	00190	0.9271186440677966	Oxidative phosphorylation
NOVHCQTJ	00190	0.9955489614243324	Oxidative phosphorylation
NOV57V6M	00030	0.9583333333333334	Pentose phosphate pathway
NOVQDOGA	02010	0.9506172839506173	ABC transporters
NOVQDOGA	02024	1.0	Quorum sensing
NOVG8OHU	00190	0.9282296650717703	Oxidative phosphorylation
NOVH3K06	00340	0.9292929292929293	Histidine metabolism
NOVVAUUS	00190	0.9935316946959897	Oxidative phosphorylation
NOVP3M8Y	00190	0.9931506849315068	Oxidative phosphorylation
NOVKPKVM	03430	0.9375	Mismatch repair
NOVRYNBU	00190	0.9151079136690647	Oxidative phosphorylation
NOV4FL4B	00260	1.0	Glycine, serine and threonine metabolism
NOV4FL4B	00680	0.9661016949152542	Methane metabolism
NOVWKXUZ	02010	0.9387442572741195	ABC transporters
NOV7VLOY	00220	0.9130434782608695	Arginine biosynthesis
NOVF9WP2	00360	0.9230769230769231	Phenylalanine metabolism
NOVSZAXQ	05111	0.9325842696629213	Biofilm formation - Vibrio cholerae
NOVT5Y75	05111	0.949438202247191	Biofilm formation - Vibrio cholerae
NOVM8EOB	00523	0.9	Polyketide sugar unit biosynthesis
NOVJZNVR	00190	0.9345172031076582	Oxidative phosphorylation
NOVJZNVR	00195	0.9215116279069767	Photosynthesis
NOVMXPTH	00190	0.9151079136690647	Oxidative phosphorylation
NOVAGD1E	00770	1.0	Pantothenate and CoA biosynthesis
NOVAM6EB	00190	0.9014218009478673	Oxidative phosphorylation
NOVRD9VW	00190	0.9078125	Oxidative phosphorylation
NOVC6E9Q	00550	0.9125	Peptidoglycan biosynthesis
NOVMATL9	00190	0.9345172031076582	Oxidative phosphorylation
NOV2GU0I	00020	0.9090909090909091	Citrate cycle (TCA cycle)
NOV2GU0I	00650	0.9827586206896551	Butanoate metabolism
NOVB18PP	00190	0.9931506849315068	Oxidative phosphorylation
NOV7CVQM	00290	1.0	Valine, leucine and isoleucine biosynthesis
NOVLWILU	00860	1.0	Porphyrin and chlorophyll metabolism
NOVWDHTZ	00190	0.9014218009478673	Oxidative phosphorylation
NOV9COG1	00190	0.9163135593220338	Oxidative phosphorylation
NOV5MEVC	00195	0.9012517385257302	Photosynthesis
NOV18G50	05111	0.9078549848942599	Biofilm formation - Vibrio cholerae
NOV8C7DV	03450	0.9090909090909091	Non-homologous end-joining
NOVHTHEH	00340	0.9278350515463918	Histidine metabolism
NOVT642R	00190	0.9345172031076582	Oxidative phosphorylation
NOVT642R	00195	0.9209225700164745	Photosynthesis
NOVZR7IK	02024	0.9186991869918699	Quorum sensing
NOVK07KT	00190	0.9939393939393939	Oxidative phosphorylation
NOVABMOS	00190	0.9016990291262136	Oxidative phosphorylation
NOVOZDI0	02024	0.9217391304347826	Quorum sensing
NOVM7Y6Z	00190	0.9014218009478673	Oxidative phosphorylation
NOVM3I9M	00190	0.9345172031076582	Oxidative phosphorylation
NOVM3I9M	00195	0.9209225700164745	Photosynthesis
NOVHL5NL	00190	0.9078125	Oxidative phosphorylation
NOVH8RS5	03010	0.9591836734693877	Ribosome
NOVP2AJW	00260	0.9	Glycine, serine and threonine metabolism
NOVWIF0R	02010	0.9506172839506173	ABC transporters
NOVD2PUJ	00440	0.9473684210526315	Phosphonate and phosphinate metabolism
NOVBEPVD	00740	1.0	Riboflavin metabolism
NOVDJ78Z	02040	0.9153846153846154	Flagellar assembly
NOVS9LBN	03070	0.9470899470899471	Bacterial secretion system
NOVMGT5P	00190	0.9271186440677966	Oxidative phosphorylation
NOVDP5Y7	00190	0.9078125	Oxidative phosphorylation
NOV8P45H	00190	0.9282296650717703	Oxidative phosphorylation
NOV8P45H	00195	0.9209225700164745	Photosynthesis
NOVEWQZK	00550	0.9004524886877828	Peptidoglycan biosynthesis
NOVHMNPU	02024	0.9096045197740112	Quorum sensing
NOVMM2WL	00190	0.9129193433261956	Oxidative phosphorylation
NOVMM2WL	00195	0.9197707736389685	Photosynthesis
NOVRK22N	00190	0.9935316946959897	Oxidative phosphorylation
NOVSYB3O	00290	1.0	Valine, leucine and isoleucine biosynthesis
NOV6AG2L	00500	0.9523809523809523	Starch and sucrose metabolism
NOVMOO7Z	00720	1.0	Carbon fixation pathways in prokaryotes
NOVQGXDE	03010	0.9056603773584906	Ribosome
NOV0SJ5Z	02010	0.9789915966386554	ABC transporters
NOVEISUG	00190	0.9271186440677966	Oxidative phosphorylation
NOVI1N92	02010	0.9287790697674418	ABC transporters
NOVNB42T	00550	0.9125	Peptidoglycan biosynthesis
NOVDY8AG	00190	0.9282296650717703	Oxidative phosphorylation
NOVLDA6W	00340	0.9213483146067416	Histidine metabolism
NOVD32Q2	00190	0.9271186440677966	Oxidative phosphorylation
NOV3BW5A	00190	0.9955489614243324	Oxidative phosphorylation
NOVSQS8M	00340	0.9583333333333334	Histidine metabolism
NOV4F3KF	00190	0.9016990291262136	Oxidative phosphorylation
NOVRK92M	03070	0.9063492063492063	Bacterial secretion system
NOVRK92M	05111	0.9756944444444444	Biofilm formation - Vibrio cholerae
NOVHPMIF	03010	0.9056603773584906	Ribosome
NOVKS2TO	00290	0.92	Valine, leucine and isoleucine biosynthesis
NOVOBMVO	00650	0.9111111111111111	Butanoate metabolism
NOV5FEYP	00400	1.0	Phenylalanine, tyrosine and tryptophan biosynthesis
NOVWISNY	00680	1.0	Methane metabolism
NOV7IT2M	00260	0.9	Glycine, serine and threonine metabolism
NOV7IT2M	00680	0.9661016949152542	Methane metabolism
NOVQ763X	03010	0.9056603773584906	Ribosome
NOVSC9IX	05111	0.9194139194139194	Biofilm formation - Vibrio cholerae
NOVQ254B	00190	0.9271186440677966	Oxidative phosphorylation
NOV93GWD	00190	0.9955489614243324	Oxidative phosphorylation
NOVK0O67	00230	0.9473684210526315	Purine metabolism
NOV4CITI	00860	1.0	Porphyrin and chlorophyll metabolism
NOVL51U8	00440	1.0	Phosphonate and phosphinate metabolism
NOV4J4PZ	03070	0.9381443298969072	Bacterial secretion system
NOV4J4PZ	05111	0.9686985172981878	Biofilm formation - Vibrio cholerae
NOVCS4FS	00020	0.92	Citrate cycle (TCA cycle)
NOVCS4FS	00620	0.9	Pyruvate metabolism
NOVQYBOJ	00130	0.9591836734693877	Ubiquinone and other terpenoid-quinone biosynthesis
NOV4NI4F	00190	0.9271186440677966	Oxidative phosphorylation
NOVPI0UQ	00770	1.0	Pantothenate and CoA biosynthesis
NOVSDTGL	02010	0.9662921348314607	ABC transporters
NOVNSF0A	00230	0.9333333333333333	Purine metabolism
NOV56EZZ	00400	0.9185185185185185	Phenylalanine, tyrosine and tryptophan biosynthesis
NOVMWB2O	00340	0.9047619047619048	Histidine metabolism
NOVXSN9S	02024	0.9387755102040817	Quorum sensing
NOV2CR95	03010	0.9759615384615384	Ribosome
NOVIJH59	00190	0.9858728557013118	Oxidative phosphorylation
NOVT8XPY	03010	0.9367088607594937	Ribosome
NOV8L37Y	03450	0.9090909090909091	Non-homologous end-joining
NOV49O87	00190	0.9897025171624714	Oxidative phosphorylation
NOVQCNL3	03010	0.9479166666666666	Ribosome
NOVIP265	00190	0.9132856006364359	Oxidative phosphorylation
NOVTSOK3	00860	1.0	Porphyrin and chlorophyll metabolism
NOV2GBK9	00190	0.9134808853118712	Oxidative phosphorylation
NOVQK10N	02010	0.9789915966386554	ABC transporters
NOVBCATZ	02010	0.9452054794520548	ABC transporters
NOVIH3G7	00190	0.9163135593220338	Oxidative phosphorylation
NOV55FLS	00440	0.95	Phosphonate and phosphinate metabolism
NOVFCXFW	00290	0.9444444444444444	Valine, leucine and isoleucine biosynthesis
NOV0V0H7	00860	0.98	Porphyrin and chlorophyll metabolism
NOV5HBNG	00190	0.9345172031076582	Oxidative phosphorylation
NOVLBBHF	00190	0.9163135593220338	Oxidative phosphorylation
NOVSCEXG	00190	0.9014218009478673	Oxidative phosphorylation
NOV41S96	00623	0.9090909090909091	Toluene degradation
NOVF7KEL	00190	0.9126838235294118	Oxidative phosphorylation
NOV06IUK	00400	0.9638009049773756	Phenylalanine, tyrosine and tryptophan biosynthesis
NOVIXEU5	00190	0.9282296650717703	Oxidative phosphorylation
NOVIT1KT	00190	0.9975308641975309	Oxidative phosphorylation
NOVSO23Z	00190	0.990521327014218	Oxidative phosphorylation
NOVSO23Z	00195	0.9790697674418605	Photosynthesis
NOVAZCM0	00190	0.9345172031076582	Oxidative phosphorylation
NOVECGAV	00190	0.9134808853118712	Oxidative phosphorylation
NOVE65ZO	00190	0.983710407239819	Oxidative phosphorylation
NOV87OKN	03070	0.9428571428571428	Bacterial secretion system
NOV48MRX	00130	1.0	Ubiquinone and other terpenoid-quinone biosynthesis
NOVCM4NM	00190	0.9032901296111665	Oxidative phosphorylation
NOVRJ5G7	00230	0.9130434782608695	Purine metabolism
NOVV5UKO	05111	0.9641434262948207	Biofilm formation - Vibrio cholerae
NOVK2KUS	00340	1.0	Histidine metabolism
NOVEOY87	00190	0.9126838235294118	Oxidative phosphorylation
NOVEOY87	00195	0.9015748031496063	Photosynthesis
NOVWS8L1	00340	1.0	Histidine metabolism
NOVUUTP9	00190	0.9014218009478673	Oxidative phosphorylation
NOVAESEY	05111	0.9288702928870293	Biofilm formation - Vibrio cholerae
NOVM9C9D	00190	0.9345172031076582	Oxidative phosphorylation
NOVM9C9D	00195	0.9215116279069767	Photosynthesis
NOVYEN2P	00340	1.0	Histidine metabolism
NOV3VABC	00190	0.9078125	Oxidative phosphorylation
NOV3VABC	00195	0.9024390243902439	Photosynthesis
NOVL42UL	02040	0.9106382978723404	Flagellar assembly
NOVOBLMT	00190	0.9345172031076582	Oxidative phosphorylation
NOV9ZRAM	00190	0.9134808853118712	Oxidative phosphorylation
NOV9ZRAM	00195	0.9155251141552512	Photosynthesis
NOVT0S7H	00920	0.9444444444444444	Sulfur metabolism
NOVT0S7H	00261	0.9090909090909091	Monobactam biosynthesis
NOVL3ETV	00190	0.9151079136690647	Oxidative phosphorylation
NOVRD9HY	02040	0.9062068965517242	Flagellar assembly
NOV1AHDP	00190	0.9939393939393939	Oxidative phosphorylation
NOV76JDM	00190	0.9282296650717703	Oxidative phosphorylation
NOVEVHKR	03070	0.9063492063492063	Bacterial secretion system
NOVEVHKR	05111	0.9551166965888689	Biofilm formation - Vibrio cholerae
NOVDWE05	00340	1.0	Histidine metabolism
NOVWY6WJ	00190	0.9345172031076582	Oxidative phosphorylation
NOV9UD06	00190	0.9078125	Oxidative phosphorylation
NOV1BX7K	00190	0.9151079136690647	Oxidative phosphorylation
NOVONZHV	00400	0.9185185185185185	Phenylalanine, tyrosine and tryptophan biosynthesis
NOV3CUXH	00190	0.9282296650717703	Oxidative phosphorylation
NOV3CUXH	00195	0.9215116279069767	Photosynthesis
NOVHK2CL	02040	0.9106382978723404	Flagellar assembly
NOVGYUDY	00190	0.9271186440677966	Oxidative phosphorylation
NOVS64SF	05111	0.9101731601731602	Biofilm formation - Vibrio cholerae
NOV15RSJ	03010	0.9134078212290503	Ribosome
NOVWOL07	00190	0.9271186440677966	Oxidative phosphorylation
NOVCPPSH	03430	0.9375	Mismatch repair
NOVM196D	02024	0.9622641509433962	Quorum sensing
NOVB61DT	00190	0.9016990291262136	Oxidative phosphorylation
NOVB61DT	00195	0.9024390243902439	Photosynthesis
NOV8SCUN	00340	0.9577464788732394	Histidine metabolism
NOVU8HY4	03450	0.9090909090909091	Non-homologous end-joining
NOVMTMQ6	00190	0.9271186440677966	Oxidative phosphorylation
NOV6R8ZD	00710	0.9375	Carbon fixation in photosynthetic organisms
NOVHZTTJ	03060	1.0	Protein export
NOVUJH7E	00190	0.9126838235294118	Oxidative phosphorylation
NOVUJH7E	00195	0.9015748031496063	Photosynthesis
NOVGSJ54	03070	0.952054794520548	Bacterial secretion system
NOVCG1LG	00190	0.9014218009478673	Oxidative phosphorylation
NOV8FCPS	00550	0.9125	Peptidoglycan biosynthesis
NOVZ7JZO	00550	0.9029850746268657	Peptidoglycan biosynthesis
NOVSV0PX	00190	0.9078125	Oxidative phosphorylation
NOVF9TVW	00020	0.92	Citrate cycle (TCA cycle)
NOV8GSIT	00190	0.9924337957124842	Oxidative phosphorylation
NOVODHT6	05111	0.9079563182527302	Biofilm formation - Vibrio cholerae
NOVIATHD	05111	0.9168081494057725	Biofilm formation - Vibrio cholerae
NOVQF90H	02010	0.9547101449275363	ABC transporters
NOVVZKY1	00250	0.9375	Alanine, aspartate and glutamate metabolism
NOV6O6UA	00190	0.9271186440677966	Oxidative phosphorylation
NOVXZXZQ	00190	0.9939393939393939	Oxidative phosphorylation
NOVTO4KH	00680	0.9393939393939394	Methane metabolism
NOVLWRBD	00190	0.9939393939393939	Oxidative phosphorylation
NOV0JZRA	03010	0.9020100502512562	Ribosome
NOVH1DUC	03010	0.9228187919463087	Ribosome
NOVUVVYA	00290	0.9583333333333334	Valine, leucine and isoleucine biosynthesis
NOVW9NTL	05111	0.9288702928870293	Biofilm formation - Vibrio cholerae
NOVJ6JEG	03010	0.9702602230483272	Ribosome
NOVGQXM0	00190	0.9282296650717703	Oxidative phosphorylation
NOVLW7EE	00190	0.9271186440677966	Oxidative phosphorylation
NOV83AEX	03010	0.9479166666666666	Ribosome
NOV69VGQ	00020	0.9038461538461539	Citrate cycle (TCA cycle)
NOV69VGQ	00190	0.9849397590361446	Oxidative phosphorylation
NOVQWKIX	02024	0.9529411764705882	Quorum sensing
NOVWAPGL	03010	0.926829268292683	Ribosome
NOVE6OK8	05111	0.9709677419354839	Biofilm formation - Vibrio cholerae
NOVKI1UA	03420	1.0	Nucleotide excision repair
NOVSZZW5	00190	0.9345172031076582	Oxidative phosphorylation
NOVRC3WD	00190	0.9134808853118712	Oxidative phosphorylation
NOVAA3PF	01503	1.0	Cationic antimicrobial peptide (CAMP) resistance
NOV6YY31	00190	0.9271186440677966	Oxidative phosphorylation
NOVIKMOO	00190	0.9163135593220338	Oxidative phosphorylation
NOV7IAKJ	00190	0.924812030075188	Oxidative phosphorylation
NOV0JQS7	00190	0.9163135593220338	Oxidative phosphorylation
NOVBSVKY	00190	0.9271186440677966	Oxidative phosphorylation
NOVI7XE0	00190	0.9935316946959897	Oxidative phosphorylation
NOVFRX9W	00190	0.9345172031076582	Oxidative phosphorylation
NOVC1WH2	00190	0.9931506849315068	Oxidative phosphorylation
NOVKJ04D	00190	0.9975308641975309	Oxidative phosphorylation
NOVKJ04D	00195	0.9897435897435898	Photosynthesis
NOV96IKJ	00190	0.9271186440677966	Oxidative phosphorylation
NOV96IKJ	00195	0.9215116279069767	Photosynthesis
NOVJOFCK	00190	0.9345172031076582	Oxidative phosphorylation
NOVQDOUY	02024	0.9318181818181818	Quorum sensing
NOVAJXFP	00230	0.9333333333333333	Purine metabolism
NOV0WYTF	00190	0.9126838235294118	Oxidative phosphorylation
NOV83UAR	00190	0.9078125	Oxidative phosphorylation
NOV2F8W5	00220	0.9130434782608695	Arginine biosynthesis
NOV2F8W5	00230	0.9130434782608695	Purine metabolism
NOVF2AFJ	02010	0.9192708333333334	ABC transporters
NOVPGQ28	02010	0.9287790697674418	ABC transporters
NOVOHSC5	00190	0.9282296650717703	Oxidative phosphorylation
NOVOHSC5	00195	0.9213836477987422	Photosynthesis
NOVANFAF	00720	1.0	Carbon fixation pathways in prokaryotes
NOV25ABM	00190	0.9132856006364359	Oxidative phosphorylation
NOV25ABM	00195	0.9161849710982659	Photosynthesis
NOVM1EEO	02010	0.9789915966386554	ABC transporters
NOVYEUX4	02040	0.9153846153846154	Flagellar assembly
NOV82YU8	02010	0.9238985313751669	ABC transporters
NOVNY4BT	00190	0.9078125	Oxidative phosphorylation
NOVIKZ42	03070	0.9023136246786633	Bacterial secretion system
NOVIKZ42	05111	0.9458204334365325	Biofilm formation - Vibrio cholerae
NOVV3PI8	00190	0.9271186440677966	Oxidative phosphorylation
NOVJUWE7	05111	0.949438202247191	Biofilm formation - Vibrio cholerae
NOVPIV1H	00340	1.0	Histidine metabolism
NOV7KC1O	00190	0.9014218009478673	Oxidative phosphorylation
NOVXTAI6	00190	0.9134808853118712	Oxidative phosphorylation
NOVG5BY8	00190	0.9014218009478673	Oxidative phosphorylation
NOVRW0MO	00190	0.9078125	Oxidative phosphorylation
NOVQUUS2	00680	1.0	Methane metabolism
NOVVCZRN	00020	0.9090909090909091	Citrate cycle (TCA cycle)
NOVA9T5G	00190	0.990521327014218	Oxidative phosphorylation
NOVA9T5G	00195	0.9867109634551495	Photosynthesis
NOVDWF81	00190	0.9163135593220338	Oxidative phosphorylation
NOVKMNTI	00550	0.9029850746268657	Peptidoglycan biosynthesis
NOVPVKPP	00860	1.0	Porphyrin and chlorophyll metabolism
NOVVTDHE	00190	0.990521327014218	Oxidative phosphorylation
NOVGFX6D	00400	0.9645390070921985	Phenylalanine, tyrosine and tryptophan biosynthesis
NOVLDB7S	00270	0.9090909090909091	Cysteine and methionine metabolism
NOV21UEU	00190	0.9132856006364359	Oxidative phosphorylation
NOV21UEU	00195	0.9161849710982659	Photosynthesis
NOV0D2C5	02040	0.9153846153846154	Flagellar assembly
NOVMHI4Z	00190	0.9106327462491846	Oxidative phosphorylation
NOVIF2UY	00190	0.9345172031076582	Oxidative phosphorylation
NOV6RXDW	00190	0.9939393939393939	Oxidative phosphorylation
NOVEQJ0K	00195	0.9012517385257302	Photosynthesis
NOV687ZL	00190	0.9271186440677966	Oxidative phosphorylation
NOV687ZL	00195	0.9215116279069767	Photosynthesis
NOVI6KJN	00330	0.9230769230769231	Arginine and proline metabolism
NOVQFHMI	00190	0.9271186440677966	Oxidative phosphorylation
NOVQFHMI	00195	0.9215116279069767	Photosynthesis
NOVL55WE	00550	0.9027237354085603	Peptidoglycan biosynthesis
NOVZFBIO	00190	0.9151079136690647	Oxidative phosphorylation
NOVZFBIO	00195	0.9197707736389685	Photosynthesis
NOVESE6S	00190	0.9282296650717703	Oxidative phosphorylation
NOVESE6S	00195	0.9213836477987422	Photosynthesis
NOVQDZQ4	02040	0.9106382978723404	Flagellar assembly
NOVRICK0	00190	0.9345172031076582	Oxidative phosphorylation
NOV0LGHK	00190	0.9345172031076582	Oxidative phosphorylation
NOV0LGHK	00195	0.9215116279069767	Photosynthesis
NOVOM48O	00190	0.9016990291262136	Oxidative phosphorylation
NOVNHKNW	00400	0.9645390070921985	Phenylalanine, tyrosine and tryptophan biosynthesis
NOV5H35N	00190	0.9345172031076582	Oxidative phosphorylation
NOV5H35N	00195	0.9215116279069767	Photosynthesis
NOVFJ0MW	00190	0.9282296650717703	Oxidative phosphorylation
NOVFJ0MW	00195	0.9215116279069767	Photosynthesis
NOVIEXOD	05111	0.9194139194139194	Biofilm formation - Vibrio cholerae
NOVAIDEH	00860	0.9501845018450185	Porphyrin and chlorophyll metabolism
NOVYR9BJ	05111	0.9035187287173666	Biofilm formation - Vibrio cholerae
NOVETU9H	00550	0.9027237354085603	Peptidoglycan biosynthesis
NOVAP2W7	05111	0.9038759689922481	Biofilm formation - Vibrio cholerae
NOVLYQLB	00260	0.9	Glycine, serine and threonine metabolism
NOV7YB2W	00190	0.9282296650717703	Oxidative phosphorylation
NOVO86TR	00230	0.9130434782608695	Purine metabolism
NOV9DA8B	03060	0.9722222222222222	Protein export
NOV9DA8B	03070	0.9063492063492063	Bacterial secretion system
NOVU5JHN	00290	1.0	Valine, leucine and isoleucine biosynthesis
NOVU5JHN	00770	1.0	Pantothenate and CoA biosynthesis
NOVPSXMJ	02010	0.9683908045977011	ABC transporters
NOV9GVG2	02040	0.9106382978723404	Flagellar assembly
NOVFLX8V	02010	0.9287790697674418	ABC transporters
NOV2J1II	03070	0.9381443298969072	Bacterial secretion system
NOV2J1II	05111	0.9686985172981878	Biofilm formation - Vibrio cholerae
NOVX47HG	00340	1.0	Histidine metabolism
NOVBZ9TZ	05111	0.9432989690721649	Biofilm formation - Vibrio cholerae
NOV3VQPC	03450	0.9	Non-homologous end-joining
NOV4X19K	03450	0.9090909090909091	Non-homologous end-joining
NOVHBMJR	02010	0.9547101449275363	ABC transporters
NOVG5BG8	00260	0.9	Glycine, serine and threonine metabolism
NOVG5BG8	00400	0.9645390070921985	Phenylalanine, tyrosine and tryptophan biosynthesis
NOVXAQH8	00190	0.9126838235294118	Oxidative phosphorylation
NOVO1OHF	00190	0.9014218009478673	Oxidative phosphorylation
NOVYR5LE	03010	0.9702602230483272	Ribosome
NOV7IEOK	00521	0.9333333333333333	Streptomycin biosynthesis
NOV7IEOK	00523	0.9333333333333333	Polyketide sugar unit biosynthesis
NOVU9DGC	02024	0.9622641509433962	Quorum sensing
NOVB412V	00190	0.9078125	Oxidative phosphorylation
NOVB412V	00195	0.9024390243902439	Photosynthesis
NOVAYPGV	00190	0.9271186440677966	Oxidative phosphorylation
NOVAYPGV	00195	0.9215116279069767	Photosynthesis
NOVMTNYG	00190	0.9939393939393939	Oxidative phosphorylation
NOVHY4GA	00190	0.9345172031076582	Oxidative phosphorylation
NOVHY4GA	00195	0.9209225700164745	Photosynthesis
NOVMWTHT	00360	1.0	Phenylalanine metabolism
NOVCZ3VN	00190	0.9345172031076582	Oxidative phosphorylation
NOVCZ3VN	00195	0.9215116279069767	Photosynthesis
NOVEAYWY	00340	0.9043478260869565	Histidine metabolism
NOVS5RGW	00190	0.9282296650717703	Oxidative phosphorylation
NOVVHZP0	00190	0.9126838235294118	Oxidative phosphorylation
NOVKXGLG	05111	0.9194139194139194	Biofilm formation - Vibrio cholerae
NOVESVM1	00190	0.9151079136690647	Oxidative phosphorylation
NOV1WMUC	00290	0.9583333333333334	Valine, leucine and isoleucine biosynthesis
NOVOD823	00400	1.0	Phenylalanine, tyrosine and tryptophan biosynthesis
NOVNBNB5	02024	0.9139784946236559	Quorum sensing
NOV62OEP	00190	0.9271186440677966	Oxidative phosphorylation
NOV62OEP	00195	0.9215116279069767	Photosynthesis
NOV8FKCI	00190	0.9126838235294118	Oxidative phosphorylation
NOVA2KEJ	00190	0.9271186440677966	Oxidative phosphorylation
NOVA2KEJ	00195	0.9215116279069767	Photosynthesis
NOVIGKSG	00190	0.990521327014218	Oxidative phosphorylation
NOVNWMQ2	00860	0.9802631578947368	Porphyrin and chlorophyll metabolism
NOVZIFJ0	00190	0.9282296650717703	Oxidative phosphorylation
NOVZIFJ0	00195	0.9213836477987422	Photosynthesis
NOVKO4A0	00340	0.9545454545454546	Histidine metabolism
NOV5JW2B	00195	0.9015748031496063	Photosynthesis
NOVC1J05	00190	0.9282296650717703	Oxidative phosphorylation
NOV8PRLQ	00190	0.9939393939393939	Oxidative phosphorylation
NOVNR43L	00550	0.9125	Peptidoglycan biosynthesis
NOVOLN1H	00190	0.9078125	Oxidative phosphorylation
NOVOLN1H	00195	0.9024390243902439	Photosynthesis
NOVLIP9R	05111	0.9194139194139194	Biofilm formation - Vibrio cholerae
NOV4JULH	00190	0.9975308641975309	Oxidative phosphorylation
NOV4JULH	00195	0.9897435897435898	Photosynthesis
NOV9N9KB	00190	0.9282296650717703	Oxidative phosphorylation
NOV9N9KB	00195	0.9213836477987422	Photosynthesis
NOVFJW7G	00680	1.0	Methane metabolism
NOVGHSQF	03430	0.9333333333333333	Mismatch repair
NOVJPVO5	00190	0.9014218009478673	Oxidative phosphorylation
NOVOJGSQ	00190	0.9345172031076582	Oxidative phosphorylation
NOVOJGSQ	00195	0.9215116279069767	Photosynthesis
NOVUCYT3	00190	0.9126838235294118	Oxidative phosphorylation
NOVR59GP	00190	0.9126838235294118	Oxidative phosphorylation
NOVR59GP	00195	0.9015748031496063	Photosynthesis
NOVWEKJ6	00190	0.9939393939393939	Oxidative phosphorylation
NOVQ66R3	05111	0.9168081494057725	Biofilm formation - Vibrio cholerae
NOVXNVMA	00240	0.9473684210526315	Pyrimidine metabolism
NOVU3SDT	00740	1.0	Riboflavin metabolism
NOVTQU1G	00680	1.0	Methane metabolism
NOVBE4BL	02024	0.9264705882352942	Quorum sensing
NOVWGISG	05111	0.9441786283891547	Biofilm formation - Vibrio cholerae
NOVN9S2V	00190	0.9935316946959897	Oxidative phosphorylation
NOVN9S2V	00650	0.9324324324324325	Butanoate metabolism
NOVN9S2V	00720	1.0	Carbon fixation pathways in prokaryotes
NOVZFB1X	00340	0.9583333333333334	Histidine metabolism
NOVL3P0D	03010	0.947136563876652	Ribosome
NOVX9YKH	00061	0.9	Fatty acid biosynthesis
NOVD26OY	03010	0.9056603773584906	Ribosome
NOV20F4F	05111	0.949438202247191	Biofilm formation - Vibrio cholerae
NOVA3UR3	02024	0.9041916167664671	Quorum sensing
NOVOC7ZG	05111	0.9194139194139194	Biofilm formation - Vibrio cholerae
NOVRMVWB	02024	0.9310344827586207	Quorum sensing
NOVRMVWB	03060	0.9555555555555556	Protein export
NOV7DUN9	03450	0.9090909090909091	Non-homologous end-joining
NOV0FJO6	00190	0.9246031746031746	Oxidative phosphorylation
NOVLL6VS	00020	0.9090909090909091	Citrate cycle (TCA cycle)
NOVA8NB8	00190	0.9246031746031746	Oxidative phosphorylation
NOV69Q80	00030	0.9583333333333334	Pentose phosphate pathway
NOV69Q80	00710	0.9375	Carbon fixation in photosynthetic organisms
NOVD97ST	02024	0.9153439153439153	Quorum sensing
NOV5KV62	00261	0.9090909090909091	Monobactam biosynthesis
NOV9O8XR	00240	0.9333333333333333	Pyrimidine metabolism
NOVFGF16	00190	0.9939393939393939	Oxidative phosphorylation
NOVKGNPP	05111	0.9709677419354839	Biofilm formation - Vibrio cholerae
NOVXADZF	05111	0.9559859154929577	Biofilm formation - Vibrio cholerae
NOVG8TJM	00860	1.0	Porphyrin and chlorophyll metabolism
NOVHVF4Y	00190	0.9345172031076582	Oxidative phosphorylation
NOVKZ6OH	00190	0.9345172031076582	Oxidative phosphorylation
NOV2IXRM	00550	0.9125	Peptidoglycan biosynthesis
NOV5D2BD	03420	1.0	Nucleotide excision repair
NOVPRT81	00061	0.9	Fatty acid biosynthesis
NOVPRT81	00780	0.9302325581395349	Biotin metabolism
NOV7EI2Y	00190	0.9345172031076582	Oxidative phosphorylation
NOV5WTEO	00523	0.9	Polyketide sugar unit biosynthesis
NOVMXS0R	00190	0.9869138495092693	Oxidative phosphorylation
NOV5QJ8Z	05111	0.9079563182527302	Biofilm formation - Vibrio cholerae
NOVP5URR	00190	0.9345172031076582	Oxidative phosphorylation
NOV8X2J6	00190	0.9151079136690647	Oxidative phosphorylation
NOVABFMP	00190	0.9955489614243324	Oxidative phosphorylation
NOVMT679	05111	0.9286657859973579	Biofilm formation - Vibrio cholerae
NOVBV9HP	00860	0.9736379613356766	Porphyrin and chlorophyll metabolism
NOVCZ244	00190	0.9129193433261956	Oxidative phosphorylation
NOVL1U1E	00720	0.9230769230769231	Carbon fixation pathways in prokaryotes
NOV0QM45	00190	0.9282296650717703	Oxidative phosphorylation
NOV0QM45	00195	0.9215116279069767	Photosynthesis
NOVRA8RC	03070	0.9135802469135802	Bacterial secretion system
NOV8NS2C	03430	0.9375	Mismatch repair
NOVHVREE	00400	0.9891891891891892	Phenylalanine, tyrosine and tryptophan biosynthesis
NOVUCNLH	00020	0.9090909090909091	Citrate cycle (TCA cycle)
NOVJ8KG6	00190	0.9151079136690647	Oxidative phosphorylation
NOVRWLZY	00190	0.9134808853118712	Oxidative phosphorylation
NOV4KAC5	03070	0.9428571428571428	Bacterial secretion system
NOV4KAC5	05111	0.9760348583877996	Biofilm formation - Vibrio cholerae
NOV3DI52	00190	0.9345172031076582	Oxidative phosphorylation
NOV3DI52	00195	0.9215116279069767	Photosynthesis
NOVECGM7	05111	0.9194139194139194	Biofilm formation - Vibrio cholerae
NOVUTJI6	00190	0.9014218009478673	Oxidative phosphorylation
NOVLEYEE	02010	0.9387442572741195	ABC transporters
NOVE0BXS	00190	0.9126838235294118	Oxidative phosphorylation
NOVYBO4M	00190	0.9939393939393939	Oxidative phosphorylation
NOV3JV8Z	00400	0.9185185185185185	Phenylalanine, tyrosine and tryptophan biosynthesis
NOV3JV8Z	02024	0.9102990033222591	Quorum sensing
NOV6YGJ9	00190	0.9134808853118712	Oxidative phosphorylation
NOV6YGJ9	00195	0.9155251141552512	Photosynthesis
NOVQAD13	00240	0.9545454545454546	Pyrimidine metabolism
NOV8S8U1	02010	0.9392857142857143	ABC transporters
NOVP6DKC	00190	0.9078125	Oxidative phosphorylation
NOVFPRAI	00330	0.9230769230769231	Arginine and proline metabolism
NOVFPRAI	00340	0.96875	Histidine metabolism
NOVKLCRP	00190	0.9939393939393939	Oxidative phosphorylation
NOVA3F50	00190	0.9134808853118712	Oxidative phosphorylation
NOVVJ8ZC	00550	0.9125	Peptidoglycan biosynthesis
NOVTXB0G	02010	0.9238985313751669	ABC transporters
NOVWYY1V	03450	0.9090909090909091	Non-homologous end-joining
NOV0X2F1	00740	1.0	Riboflavin metabolism
NOV29A0D	00500	0.9375	Starch and sucrose metabolism
NOVAHH2C	00190	0.924812030075188	Oxidative phosphorylation
NOV24OHN	00190	0.9271186440677966	Oxidative phosphorylation
NOVQMKB7	05111	0.9052757793764988	Biofilm formation - Vibrio cholerae
NOVJUJZT	00190	0.9868263473053892	Oxidative phosphorylation
NOVU80XJ	00190	0.9163135593220338	Oxidative phosphorylation
NOVU80XJ	00195	0.9161849710982659	Photosynthesis
NOV4RUUB	03010	0.9228187919463087	Ribosome
NOVQZYBX	05111	0.9194139194139194	Biofilm formation - Vibrio cholerae
NOVUZTDS	05111	0.9194139194139194	Biofilm formation - Vibrio cholerae
NOVW0678	02040	0.9092331768388107	Flagellar assembly
NOVOXXD8	05111	0.9441786283891547	Biofilm formation - Vibrio cholerae
NOVLVZV7	05111	0.9038759689922481	Biofilm formation - Vibrio cholerae
NOVKBFB1	00190	0.9345172031076582	Oxidative phosphorylation
NOVKBFB1	00195	0.9215116279069767	Photosynthesis
NOV2MDOU	00190	0.9124886052871468	Oxidative phosphorylation
NOVTBCMG	00550	0.9125	Peptidoglycan biosynthesis
NOVRV1DU	00190	0.9151079136690647	Oxidative phosphorylation
NOVG7LVV	00720	1.0	Carbon fixation pathways in prokaryotes
NOVGHDM4	00190	0.9345172031076582	Oxidative phosphorylation
NOVGHDM4	00195	0.9209225700164745	Photosynthesis
NOVAA912	00550	0.9125	Peptidoglycan biosynthesis
NOVQJ6VW	00550	0.9027237354085603	Peptidoglycan biosynthesis
NOVPJXON	00190	0.9345172031076582	Oxidative phosphorylation
NOVPJXON	00195	0.9215116279069767	Photosynthesis
NOVYACH5	00190	0.9868263473053892	Oxidative phosphorylation
NOVYACH5	00195	0.9844357976653697	Photosynthesis
NOVI5MLK	00190	0.9939393939393939	Oxidative phosphorylation
NOVWDL3E	00190	0.9975308641975309	Oxidative phosphorylation
NOVES5B7	05111	0.9038759689922481	Biofilm formation - Vibrio cholerae
NOV9FSNG	00195	0.9015748031496063	Photosynthesis
NOV4N421	00195	0.9015748031496063	Photosynthesis
NOVFFHZG	00190	0.9897025171624714	Oxidative phosphorylation
NOVLKHU3	00650	0.9344262295081968	Butanoate metabolism
NOVQE3K2	00190	0.9271186440677966	Oxidative phosphorylation
NOVQE3K2	00860	0.9802631578947368	Porphyrin and chlorophyll metabolism
NOVJ1OMS	00330	0.9230769230769231	Arginine and proline metabolism
NOVX93GU	00350	0.9	Tyrosine metabolism
NOVBHYJ1	00190	0.9151079136690647	Oxidative phosphorylation
NOVBHYJ1	00195	0.9197707736389685	Photosynthesis
NOVWKUFK	00190	0.9271186440677966	Oxidative phosphorylation
NOVTITDX	02010	0.9504950495049505	ABC transporters
NOVIK7AE	00680	0.9393939393939394	Methane metabolism
NOVYXZ4L	02024	0.9622641509433962	Quorum sensing
NOVU685P	00230	0.9333333333333333	Purine metabolism
NOVOX946	00362	0.9166666666666666	Benzoate degradation
NOVOX946	00650	1.0	Butanoate metabolism
NOVKKJVF	00130	0.9652173913043478	Ubiquinone and other terpenoid-quinone biosynthesis
NOV5F3WC	00190	0.9078125	Oxidative phosphorylation
NOV5F3WC	00195	0.9024390243902439	Photosynthesis
NOVVSTY5	00190	0.990521327014218	Oxidative phosphorylation
NOVMCGKP	00190	0.9282296650717703	Oxidative phosphorylation
NOVZTZSI	00190	0.9827956989247312	Oxidative phosphorylation
NOVCNUF3	00190	0.990521327014218	Oxidative phosphorylation
NOVJVWDL	02024	0.9666666666666667	Quorum sensing
NOVPWUM2	00230	0.9333333333333333	Purine metabolism
NOVSGUIZ	00550	0.9027237354085603	Peptidoglycan biosynthesis
NOVFOKXN	00550	0.9005847953216374	Peptidoglycan biosynthesis
NOVWQHZ5	00360	1.0	Phenylalanine metabolism
NOVJWD15	00340	0.9292929292929293	Histidine metabolism
NOVEXSCV	00190	0.9282296650717703	Oxidative phosphorylation
NOVEXSCV	00195	0.9213836477987422	Photosynthesis
NOV9KOT7	00190	0.9016990291262136	Oxidative phosphorylation
NOVRL63L	00400	0.9642857142857143	Phenylalanine, tyrosine and tryptophan biosynthesis
NOVRSNF9	00130	0.9361702127659575	Ubiquinone and other terpenoid-quinone biosynthesis
NOV852DT	00130	0.97	Ubiquinone and other terpenoid-quinone biosynthesis
NOVAY1WN	02040	0.9153846153846154	Flagellar assembly
NOVYNYV7	03070	0.9496124031007752	Bacterial secretion system
NOVYNYV7	05111	0.9865470852017937	Biofilm formation - Vibrio cholerae
NOVPS8QC	00190	0.9014218009478673	Oxidative phosphorylation
NOVQJFDO	05111	0.949438202247191	Biofilm formation - Vibrio cholerae
NOVPN7PI	02024	0.9133858267716536	Quorum sensing
NOVDLE2J	00190	0.9132856006364359	Oxidative phosphorylation
NOVC939D	00290	0.9285714285714286	Valine, leucine and isoleucine biosynthesis
NOVI3ZKO	00680	1.0	Methane metabolism
NOVTYLFW	00500	0.9583333333333334	Starch and sucrose metabolism
NOVHE3PW	00190	0.9858728557013118	Oxidative phosphorylation
NOVRO4CI	02010	0.9473684210526315	ABC transporters
NOVHYQLL	03010	0.9702602230483272	Ribosome
NOVD68Q9	00190	0.9078125	Oxidative phosphorylation
NOVD68Q9	00195	0.9024390243902439	Photosynthesis
NOVRX9AF	00190	0.9786286731967943	Oxidative phosphorylation
NOV64KSY	00710	0.9230769230769231	Carbon fixation in photosynthetic organisms
NOVWW3NO	00130	0.9652173913043478	Ubiquinone and other terpenoid-quinone biosynthesis
NOVOX4ZU	03070	0.9063492063492063	Bacterial secretion system
NOVCGRAM	00290	1.0	Valine, leucine and isoleucine biosynthesis
NOV6BQEX	00340	1.0	Histidine metabolism
NOVC7AT1	02010	0.9738372093023255	ABC transporters
NOVII8IM	00020	0.9090909090909091	Citrate cycle (TCA cycle)
NOV6RGF6	05111	0.9288702928870293	Biofilm formation - Vibrio cholerae
NOVUVYDI	02010	0.9789915966386554	ABC transporters
NOVM8IYI	00680	0.9692307692307692	Methane metabolism
NOV81QQ3	00190	0.9975308641975309	Oxidative phosphorylation
NOVZJGU8	00190	0.990521327014218	Oxidative phosphorylation
NOVMM4VX	00190	0.9134808853118712	Oxidative phosphorylation
NOVZOUA6	00190	0.9345172031076582	Oxidative phosphorylation
NOVZOUA6	00195	0.9215116279069767	Photosynthesis
NOVBD28O	03430	0.9333333333333333	Mismatch repair
NOV9HXC4	00290	1.0	Valine, leucine and isoleucine biosynthesis
NOV68BHK	00190	0.9132856006364359	Oxidative phosphorylation
NOV5TYPQ	00190	0.9345172031076582	Oxidative phosphorylation
NOV4S47S	00500	0.9024390243902439	Starch and sucrose metabolism
NOVLJMNX	00400	0.9030470914127424	Phenylalanine, tyrosine and tryptophan biosynthesis
NOVMKGLB	00550	0.9027237354085603	Peptidoglycan biosynthesis
NOVKMOPZ	00190	0.9935316946959897	Oxidative phosphorylation
NOVSLQ5B	05111	0.949438202247191	Biofilm formation - Vibrio cholerae
NOVBQVXC	00230	0.9090909090909091	Purine metabolism
NOVOO813	03010	0.9702602230483272	Ribosome
NOVUEP0O	00190	0.9855222337125129	Oxidative phosphorylation
NOV7285V	00360	0.9166666666666666	Phenylalanine metabolism
NOVRT1EH	05111	0.9101731601731602	Biofilm formation - Vibrio cholerae
NOV8BDFS	03450	0.9090909090909091	Non-homologous end-joining
NOV3MP46	02010	0.9287790697674418	ABC transporters
NOV1CO5Z	00230	0.9333333333333333	Purine metabolism
NOV6DQDE	05111	0.9052757793764988	Biofilm formation - Vibrio cholerae
NOV1M0VO	00680	0.9692307692307692	Methane metabolism
NOV9JXHD	00190	0.9151079136690647	Oxidative phosphorylation
NOVOVBW7	00190	0.9126838235294118	Oxidative phosphorylation
NOVI6QB1	05111	0.9194139194139194	Biofilm formation - Vibrio cholerae
NOVTPJ80	05111	0.949438202247191	Biofilm formation - Vibrio cholerae
NOV0LALU	00240	1.0	Pyrimidine metabolism
NOV86I6K	00020	0.9090909090909091	Citrate cycle (TCA cycle)
NOVDYAKI	00130	0.97	Ubiquinone and other terpenoid-quinone biosynthesis
NOVLP1Y6	02010	0.9789915966386554	ABC transporters
NOVLP1Y6	02024	0.9622641509433962	Quorum sensing
NOV4QQO9	03010	0.9056603773584906	Ribosome
NOV6CJNV	03060	0.96875	Protein export
NOVAGNKM	00400	0.9645390070921985	Phenylalanine, tyrosine and tryptophan biosynthesis
NOVIGT97	00190	0.9345172031076582	Oxidative phosphorylation
NOVIGT97	00195	0.9215116279069767	Photosynthesis
NOVFVTOF	03450	0.9090909090909091	Non-homologous end-joining
NOV1JX77	00190	0.9078125	Oxidative phosphorylation
NOVCS96F	00190	0.9126838235294118	Oxidative phosphorylation
NOVCS96F	00195	0.9015748031496063	Photosynthesis
NOVK4MCW	00190	0.9955489614243324	Oxidative phosphorylation
NOV24BQC	02010	0.9238985313751669	ABC transporters
NOVIJO6L	00190	0.9345172031076582	Oxidative phosphorylation
NOVIJO6L	00195	0.9215116279069767	Photosynthesis
NOV6C9UL	00190	0.9345172031076582	Oxidative phosphorylation
NOVNOLZ8	00190	0.9016990291262136	Oxidative phosphorylation
NOVPEGZD	05111	0.9432989690721649	Biofilm formation - Vibrio cholerae
NOVLXGYT	00020	0.9411764705882353	Citrate cycle (TCA cycle)
NOVLXGYT	00720	1.0	Carbon fixation pathways in prokaryotes
NOVZ0MYD	00190	0.9246031746031746	Oxidative phosphorylation
NOVZ0MYD	00195	0.9215116279069767	Photosynthesis
NOVGG4E5	00260	0.9	Glycine, serine and threonine metabolism
NOVZBQX4	00190	0.9975308641975309	Oxidative phosphorylation
NOVNDYVL	00260	1.0	Glycine, serine and threonine metabolism
NOVGL4FI	00130	0.9803921568627451	Ubiquinone and other terpenoid-quinone biosynthesis
NOVEROOQ	00190	0.9816069699903195	Oxidative phosphorylation
NOV24AW2	00190	0.9078125	Oxidative phosphorylation
NOV1HMFQ	02024	0.9102990033222591	Quorum sensing
NOV1HMFQ	03060	0.96875	Protein export
NOV1HMFQ	03070	0.9063492063492063	Bacterial secretion system
NOVCPU60	00740	0.9	Riboflavin metabolism
NOV5CA3U	03010	0.9020100502512562	Ribosome
NOV38OCS	00190	0.9282296650717703	Oxidative phosphorylation
NOV38OCS	00195	0.9215116279069767	Photosynthesis
NOVS9225	00190	0.9134808853118712	Oxidative phosphorylation
NOVGV4SL	03070	0.9065420560747663	Bacterial secretion system
NOVKWPJI	00190	0.9345172031076582	Oxidative phosphorylation
NOVGR61F	00770	0.9107142857142857	Pantothenate and CoA biosynthesis
NOV0X3CX	00190	0.9282296650717703	Oxidative phosphorylation
NOV53BU6	00190	0.9887869520897044	Oxidative phosphorylation
NOVJRW34	00190	0.9345172031076582	Oxidative phosphorylation
NOVJRW34	00195	0.9209225700164745	Photosynthesis
NOVDP6O7	02024	0.9622641509433962	Quorum sensing
NOV4CCW1	00190	0.9939393939393939	Oxidative phosphorylation
NOV70SJV	00710	0.9333333333333333	Carbon fixation in photosynthetic organisms
NOVA9RE4	05111	0.9101731601731602	Biofilm formation - Vibrio cholerae
NOVTPNN4	00190	0.9282296650717703	Oxidative phosphorylation
NOVTPNN4	00195	0.9213836477987422	Photosynthesis
NOVABPHM	00130	0.9803921568627451	Ubiquinone and other terpenoid-quinone biosynthesis
NOV8M0NJ	03450	0.9090909090909091	Non-homologous end-joining
NOV312P4	00400	0.9074074074074074	Phenylalanine, tyrosine and tryptophan biosynthesis
NOVROZ81	02040	0.9092331768388107	Flagellar assembly
NOVQ0KB8	00220	0.9130434782608695	Arginine biosynthesis
NOV791FG	02024	0.9529411764705882	Quorum sensing
NOVK2DSK	00190	0.9032901296111665	Oxidative phosphorylation
NOV77ZPK	03430	0.9333333333333333	Mismatch repair
NOVSBPVK	00190	0.9939393939393939	Oxidative phosphorylation
NOVXJ5P9	00190	0.9869138495092693	Oxidative phosphorylation
NOV8YWXU	04122	0.9459459459459459	Sulfur relay system
NOV4DOKS	00190	0.990521327014218	Oxidative phosphorylation
NOVIAPGV	00190	0.9134808853118712	Oxidative phosphorylation
NOVIAPGV	00195	0.9155251141552512	Photosynthesis
NOVY6OFQ	03450	0.9090909090909091	Non-homologous end-joining
NOV9JOQ6	02010	0.9595588235294118	ABC transporters
NOVWIWAW	00190	0.9282296650717703	Oxidative phosphorylation
NOVWIWAW	00195	0.9213836477987422	Photosynthesis
NOVR0S0A	00190	0.9016990291262136	Oxidative phosphorylation
NOVUJAGU	00190	0.990521327014218	Oxidative phosphorylation
NOVXCLMM	00190	0.9345172031076582	Oxidative phosphorylation
NOVXCLMM	00195	0.9215116279069767	Photosynthesis
NOVP8U6O	00500	0.9523809523809523	Starch and sucrose metabolism
NOVP8U6O	02026	0.9090909090909091	Biofilm formation - Escherichia coli
NOVESOZ0	00190	0.9271186440677966	Oxidative phosphorylation
NOVESOZ0	00195	0.9215116279069767	Photosynthesis
NOVKII57	00020	0.92	Citrate cycle (TCA cycle)
NOVTFSO2	02010	0.9789915966386554	ABC transporters
NOV498SP	00190	0.9151079136690647	Oxidative phosphorylation
NOVA1HWA	00190	0.9975308641975309	Oxidative phosphorylation
NOVHK5JV	00230	0.9076923076923077	Purine metabolism
NOVQY95T	00190	0.9078125	Oxidative phosphorylation
NOVPJYPM	00240	1.0	Pyrimidine metabolism
NOVEPP2S	05111	0.9132473622508792	Biofilm formation - Vibrio cholerae
NOV1UTKS	00860	0.9583333333333334	Porphyrin and chlorophyll metabolism
NOVJ30I9	05111	0.9129464285714286	Biofilm formation - Vibrio cholerae
NOVOKBPS	00270	0.9166666666666666	Cysteine and methionine metabolism
NOVZUYIB	03070	0.9496124031007752	Bacterial secretion system
NOVZUYIB	05111	0.9865470852017937	Biofilm formation - Vibrio cholerae
NOVLJ2DT	00190	0.9078125	Oxidative phosphorylation
NOVQUQG0	00190	0.9868263473053892	Oxidative phosphorylation
NOVQUQG0	00195	0.9754098360655737	Photosynthesis
NOVFP47N	00190	0.9345172031076582	Oxidative phosphorylation
NOVFP47N	00195	0.9215116279069767	Photosynthesis
NOVSBV9N	00190	0.9887869520897044	Oxidative phosphorylation
NOVSBV9N	00195	0.9754253308128544	Photosynthesis
NOVDR7U2	00020	0.9166666666666666	Citrate cycle (TCA cycle)
NOVK0418	00250	0.9090909090909091	Alanine, aspartate and glutamate metabolism
NOVEJRUJ	00190	0.9271186440677966	Oxidative phosphorylation
NOVEJRUJ	00195	0.9215116279069767	Photosynthesis
NOV273D4	00190	0.9163135593220338	Oxidative phosphorylation
NOV9N2H1	00260	1.0	Glycine, serine and threonine metabolism
NOVG6CTP	00190	0.9271186440677966	Oxidative phosphorylation
NOVG6CTP	00195	0.9215116279069767	Photosynthesis
NOVKSDHR	00680	0.9661016949152542	Methane metabolism
NOV3IQCO	00190	0.9134808853118712	Oxidative phosphorylation
NOVD822I	00190	0.9151079136690647	Oxidative phosphorylation
NOV3GWQO	00860	0.9635499207606973	Porphyrin and chlorophyll metabolism
NOVI7JXY	00190	0.9345172031076582	Oxidative phosphorylation
NOV0XRKW	03010	0.947136563876652	Ribosome
NOVXZN0G	02040	0.9153846153846154	Flagellar assembly
NOVJFW3C	00680	0.9696969696969697	Methane metabolism
NOVAVZK0	00190	0.9975308641975309	Oxidative phosphorylation
NOVAVZK0	00195	0.9897435897435898	Photosynthesis
NOVGB4E2	00190	0.9345172031076582	Oxidative phosphorylation
NOV7BCXV	00190	0.9134808853118712	Oxidative phosphorylation
NOVO9RJW	00230	0.9090909090909091	Purine metabolism
NOV5BFOP	00190	0.9897025171624714	Oxidative phosphorylation
NOV1MVW6	00190	0.9271186440677966	Oxidative phosphorylation
NOVRLKII	00710	0.9333333333333333	Carbon fixation in photosynthetic organisms
NOVYS2UC	00190	0.9163135593220338	Oxidative phosphorylation
NOV2MXP7	00680	1.0	Methane metabolism
NOV2MXP7	00020	0.92	Citrate cycle (TCA cycle)
NOV2MXP7	00633	1.0	Nitrotoluene degradation
NOV2MXP7	00650	0.9827586206896551	Butanoate metabolism
NOVJ93VV	02010	0.9591836734693877	ABC transporters
NOV5VQ6M	00190	0.9931506849315068	Oxidative phosphorylation
NOVFO32R	00190	0.9955489614243324	Oxidative phosphorylation
NOVX7W3A	01503	1.0	Cationic antimicrobial peptide (CAMP) resistance
NOVIBZIH	00190	0.9014218009478673	Oxidative phosphorylation
NOVNQCRW	00740	0.9459459459459459	Riboflavin metabolism
NOVN9MEO	00190	0.9163135593220338	Oxidative phosphorylation
NOVZP0GZ	00400	1.0	Phenylalanine, tyrosine and tryptophan biosynthesis
NOVW4PSL	03450	0.9090909090909091	Non-homologous end-joining
NOVGBGRM	02024	0.9217391304347826	Quorum sensing
NOVUT1FS	00190	0.9975308641975309	Oxidative phosphorylation
NOV7AR18	00190	0.9134808853118712	Oxidative phosphorylation
NOV7AR18	00195	0.9155251141552512	Photosynthesis
NOV4VFQR	00190	0.9271186440677966	Oxidative phosphorylation
NOVH2C3Q	00190	0.9939393939393939	Oxidative phosphorylation
NOVJVXRZ	00623	0.9	Toluene degradation
NOVEONQE	00190	0.9282296650717703	Oxidative phosphorylation
NOVVQFZG	05111	0.9129464285714286	Biofilm formation - Vibrio cholerae
NOV2KB4W	02040	0.9153846153846154	Flagellar assembly
NOVHPHM5	04122	0.9193548387096774	Sulfur relay system
NOVZGCQW	00190	0.9151079136690647	Oxidative phosphorylation
NOVC8Y8Y	00190	0.9134808853118712	Oxidative phosphorylation
NOVUNRBR	00190	0.9126838235294118	Oxidative phosphorylation
NOVUNRBR	00195	0.9015748031496063	Photosynthesis
NOVUWAIT	00190	0.9014218009478673	Oxidative phosphorylation
NOV9KDY4	00190	0.9126838235294118	Oxidative phosphorylation
NOV9KDY4	00195	0.9015748031496063	Photosynthesis
NOVQUT07	00190	0.9078125	Oxidative phosphorylation
NOVQUT07	00195	0.9024390243902439	Photosynthesis
NOVUBCJK	00195	0.9015748031496063	Photosynthesis
NOV1JTK3	00190	0.9345172031076582	Oxidative phosphorylation
NOVD1UVT	00190	0.9078125	Oxidative phosphorylation
NOVD1UVT	00195	0.9024390243902439	Photosynthesis
NOVXS6VQ	00190	0.9345172031076582	Oxidative phosphorylation
NOV6RYQG	00190	0.9126838235294118	Oxidative phosphorylation
NOVH11NS	00190	0.9345172031076582	Oxidative phosphorylation
NOVH11NS	00195	0.9215116279069767	Photosynthesis
NOVL1RNF	00190	0.9014218009478673	Oxidative phosphorylation
NOVQ2LWN	02024	0.9312977099236641	Quorum sensing
NOVVJLXX	00340	0.96875	Histidine metabolism
NOVB8OUJ	02040	0.9153846153846154	Flagellar assembly
NOVB3YYQ	05111	0.9210884353741496	Biofilm formation - Vibrio cholerae
NOVJWPCV	00190	0.9126838235294118	Oxidative phosphorylation
NOV81TLW	03010	0.947136563876652	Ribosome
NOV2YGVK	00190	0.9014218009478673	Oxidative phosphorylation
NOV80IQW	00780	0.9302325581395349	Biotin metabolism
NOVRQKJX	00190	0.9282296650717703	Oxidative phosphorylation
NOVT58KS	03450	0.9090909090909091	Non-homologous end-joining
NOVHJHRP	00190	0.9106327462491846	Oxidative phosphorylation
NOV5GDHX	05111	0.949438202247191	Biofilm formation - Vibrio cholerae
NOVCNYR2	00680	0.9661016949152542	Methane metabolism
NOV7HOG9	00250	0.9375	Alanine, aspartate and glutamate metabolism
NOVUST0E	00190	0.9345172031076582	Oxidative phosphorylation
NOVBIEHF	02024	0.9264705882352942	Quorum sensing
NOVJOHQK	00240	1.0	Pyrimidine metabolism
NOV12FXA	00400	0.943127962085308	Phenylalanine, tyrosine and tryptophan biosynthesis
NOV12FXA	02024	0.9387755102040817	Quorum sensing
NOVF1KT0	00190	0.9345172031076582	Oxidative phosphorylation
NOVRDV3K	00190	0.9271186440677966	Oxidative phosphorylation
NOV628EK	00190	0.9939393939393939	Oxidative phosphorylation
NOVUJ0BI	00190	0.9345172031076582	Oxidative phosphorylation
NOV57XUE	00623	0.9090909090909091	Toluene degradation
NOVI6WI9	00650	0.9285714285714286	Butanoate metabolism
NOVH70WS	00190	0.9939393939393939	Oxidative phosphorylation
NOV0T1B3	00190	0.9282296650717703	Oxidative phosphorylation
NOVSYV42	00190	0.9827956989247312	Oxidative phosphorylation
NOVB56IC	05111	0.9129464285714286	Biofilm formation - Vibrio cholerae
NOVCQH8Z	00190	0.9246031746031746	Oxidative phosphorylation
NOV5Y1Y1	00190	0.9827956989247312	Oxidative phosphorylation
NOV91R7O	00190	0.9271186440677966	Oxidative phosphorylation
NOVRN2E6	00190	0.9345172031076582	Oxidative phosphorylation
NOVRN2E6	00195	0.9215116279069767	Photosynthesis
NOVRMS7R	00190	0.9939393939393939	Oxidative phosphorylation
NOVJ23HM	00190	0.9271186440677966	Oxidative phosphorylation
NOVJ23HM	00195	0.9215116279069767	Photosynthesis
NOVWD9ST	02010	0.9591836734693877	ABC transporters
NOVDEA0R	00190	0.9078125	Oxidative phosphorylation
NOVSEPMT	00190	0.9345172031076582	Oxidative phosphorylation
NOVMOINH	00220	0.9130434782608695	Arginine biosynthesis
NOV0C06L	05111	0.9129464285714286	Biofilm formation - Vibrio cholerae
NOVPNSGX	03070	0.9496124031007752	Bacterial secretion system
NOVPNSGX	05111	0.9865470852017937	Biofilm formation - Vibrio cholerae
NOVZR8DN	00190	0.9766136576239476	Oxidative phosphorylation
NOVZR8DN	00195	0.9215116279069767	Photosynthesis
NOVWC2E2	00190	0.9282296650717703	Oxidative phosphorylation
NOVWC2E2	00195	0.9215116279069767	Photosynthesis
NOV482EJ	05111	0.9210884353741496	Biofilm formation - Vibrio cholerae
NOV05EDH	05111	0.9129464285714286	Biofilm formation - Vibrio cholerae
NOVI082T	00340	1.0	Histidine metabolism
NOVFLQRJ	00190	0.9345172031076582	Oxidative phosphorylation
NOV0P8LC	00190	0.9816069699903195	Oxidative phosphorylation
NOVYS34N	05111	0.9325513196480938	Biofilm formation - Vibrio cholerae
NOV3ZJBK	00190	0.9271186440677966	Oxidative phosphorylation
NOV4NIEP	00230	0.9333333333333333	Purine metabolism
NOVOKJZS	00190	0.9126838235294118	Oxidative phosphorylation
NOVNXCOF	00190	0.9246031746031746	Oxidative phosphorylation
NOVXQN7Q	05111	0.9441786283891547	Biofilm formation - Vibrio cholerae
NOVT15BP	00340	0.92	Histidine metabolism
NOVKYMSH	05111	0.9210884353741496	Biofilm formation - Vibrio cholerae
NOV50W3T	02040	0.9153846153846154	Flagellar assembly
NOV11J78	00190	0.9282296650717703	Oxidative phosphorylation
NOV11J78	00195	0.9213836477987422	Photosynthesis
NOV491BG	00190	0.9078125	Oxidative phosphorylation
NOV491BG	00195	0.9024390243902439	Photosynthesis
NOVQ6KLQ	03010	0.947136563876652	Ribosome
NOVLL4CT	00190	0.9955489614243324	Oxidative phosphorylation
NOVLL4CT	00195	0.9892857142857143	Photosynthesis
NOVK2N42	00190	0.981149012567325	Oxidative phosphorylation
NOVK2N42	00195	0.9736346516007532	Photosynthesis
NOVTNUWL	00190	0.9126838235294118	Oxidative phosphorylation
NOVTNUWL	00195	0.9015748031496063	Photosynthesis
NOVSD1Y3	00190	0.9975308641975309	Oxidative phosphorylation
NOV4V1UB	05111	0.9129464285714286	Biofilm formation - Vibrio cholerae
NOV3B0XI	00710	0.9375	Carbon fixation in photosynthetic organisms
NOVMPXP5	00190	0.9345172031076582	Oxidative phosphorylation
NOVMPXP5	00195	0.9215116279069767	Photosynthesis
NOVLKG95	00190	0.9955489614243324	Oxidative phosphorylation
NOVNH115	00190	0.9271186440677966	Oxidative phosphorylation
NOVNH115	00195	0.9215116279069767	Photosynthesis
NOVQ23XN	03430	0.9333333333333333	Mismatch repair
NOV2QLM5	00190	0.9151079136690647	Oxidative phosphorylation
NOVNZCMX	00260	1.0	Glycine, serine and threonine metabolism
NOV02N22	01503	0.9142857142857143	Cationic antimicrobial peptide (CAMP) resistance
NOVRGST9	03450	0.9090909090909091	Non-homologous end-joining
NOV30IEF	00190	0.9282296650717703	Oxidative phosphorylation
NOV0NK1C	02010	0.9547101449275363	ABC transporters
NOVKYRM1	00190	0.9345172031076582	Oxidative phosphorylation
NOV7KEYR	03430	0.9375	Mismatch repair
NOVMB2ZF	02040	0.9153846153846154	Flagellar assembly
NOVFZ5C9	00260	0.9375	Glycine, serine and threonine metabolism
NOVT2DN4	00190	0.9246031746031746	Oxidative phosphorylation
NOVT2DN4	00195	0.9215116279069767	Photosynthesis
NOVY8SFY	00260	1.0	Glycine, serine and threonine metabolism
NOVX7JXY	03450	0.9090909090909091	Non-homologous end-joining
NOVA4197	00190	0.9271186440677966	Oxidative phosphorylation
NOV9RDHD	02010	0.9211267605633803	ABC transporters
NOV9RDHD	02024	0.9254901960784314	Quorum sensing
NOVIQO56	02040	0.9153846153846154	Flagellar assembly
NOV8JLBQ	00190	0.9078125	Oxidative phosphorylation
NOV8JLBQ	00195	0.9024390243902439	Photosynthesis
NOV9429R	00190	0.9210314262691378	Oxidative phosphorylation
NOV9429R	00195	0.9120135363790186	Photosynthesis
NOV1NTZZ	00500	0.95	Starch and sucrose metabolism
NOVLP19G	00190	0.9345172031076582	Oxidative phosphorylation
NOVLP19G	00195	0.9215116279069767	Photosynthesis
NOVK2N3G	03070	0.9065420560747663	Bacterial secretion system
NOV2GB9S	00190	0.9271186440677966	Oxidative phosphorylation
NOV2GB9S	00195	0.9215116279069767	Photosynthesis
NOVABBW9	00190	0.990521327014218	Oxidative phosphorylation
NOV00YH0	00190	0.9786286731967943	Oxidative phosphorylation
NOVIW5WD	02024	0.9041916167664671	Quorum sensing
NOVIW5WD	05111	0.9486754966887417	Biofilm formation - Vibrio cholerae
NOVKN5IO	05111	0.949438202247191	Biofilm formation - Vibrio cholerae
NOVQJ542	02040	0.9153846153846154	Flagellar assembly
NOVP0SV3	00190	0.9126838235294118	Oxidative phosphorylation
NOVZFZAY	00190	0.977292576419214	Oxidative phosphorylation
NOVK8H05	00190	0.9869138495092693	Oxidative phosphorylation
NOV2QMUN	00340	0.9466666666666667	Histidine metabolism
NOVLKV4Z	00190	0.9282296650717703	Oxidative phosphorylation
NOVLKV4Z	00195	0.9215116279069767	Photosynthesis
NOVSQ71E	00260	1.0	Glycine, serine and threonine metabolism
NOV59G6J	00190	0.9282296650717703	Oxidative phosphorylation
NOV59G6J	00195	0.9213836477987422	Photosynthesis
NOVUWBV3	00190	0.9014218009478673	Oxidative phosphorylation
NOVU6YD0	00190	0.9827956989247312	Oxidative phosphorylation
NOVU6YD0	00195	0.976890756302521	Photosynthesis
NOVANDG4	00190	0.9271186440677966	Oxidative phosphorylation
NOVANDG4	00195	0.9215116279069767	Photosynthesis
NOVYEGQE	02024	0.9622641509433962	Quorum sensing
NOV3J280	03070	0.9063492063492063	Bacterial secretion system
NOV3J280	05111	0.9641434262948207	Biofilm formation - Vibrio cholerae
NOV4KQ16	00190	0.9345172031076582	Oxidative phosphorylation
NOV4KQ16	00195	0.9215116279069767	Photosynthesis
NOVUNI7M	00680	1.0	Methane metabolism
NOV5706X	00190	0.9282296650717703	Oxidative phosphorylation
NOV0L8H5	00190	0.924812030075188	Oxidative phosphorylation
NOV0L8H5	00195	0.9120135363790186	Photosynthesis
NOV5TKA0	00190	0.9827956989247312	Oxidative phosphorylation
NOV5TKA0	00195	0.976890756302521	Photosynthesis
NOVN6HJC	00061	1.0	Fatty acid biosynthesis
NOV99MJH	00190	0.9134808853118712	Oxidative phosphorylation
NOVAAXT6	00190	0.9271186440677966	Oxidative phosphorylation
NOVK3XTD	00190	0.924812030075188	Oxidative phosphorylation
NOVK3XTD	00195	0.9120135363790186	Photosynthesis
NOVDOP5T	00190	0.9271186440677966	Oxidative phosphorylation
NOVUFXHD	00190	0.9271186440677966	Oxidative phosphorylation
NOVOBBRB	00400	1.0	Phenylalanine, tyrosine and tryptophan biosynthesis
NOV7NWX6	00190	0.9345172031076582	Oxidative phosphorylation
NOV7NWX6	00195	0.9215116279069767	Photosynthesis
NOVOHIKE	00190	0.9282296650717703	Oxidative phosphorylation
NOVOHIKE	00195	0.9215116279069767	Photosynthesis
NOV6R8U4	00190	0.9975308641975309	Oxidative phosphorylation
NOV6R8U4	00195	0.9897435897435898	Photosynthesis
NOV91EBN	00190	0.9271186440677966	Oxidative phosphorylation
NOV4J328	00190	0.9345172031076582	Oxidative phosphorylation
NOV4J328	00195	0.9209225700164745	Photosynthesis
NOV4ZFEP	03420	1.0	Nucleotide excision repair
NOVBKFZ5	00190	0.9271186440677966	Oxidative phosphorylation
NOVBKFZ5	00195	0.9215116279069767	Photosynthesis
NOVW968A	00190	0.9151079136690647	Oxidative phosphorylation
NOVW968A	00195	0.9197707736389685	Photosynthesis
NOVNYDZY	00190	0.9151079136690647	Oxidative phosphorylation
NOVTT2OQ	00190	0.9345172031076582	Oxidative phosphorylation
NOVZ44AL	00190	0.9345172031076582	Oxidative phosphorylation
NOVGQLCH	00190	0.990521327014218	Oxidative phosphorylation
NOVK2KYA	02040	0.9153846153846154	Flagellar assembly
NOVBJVTC	05111	0.9288702928870293	Biofilm formation - Vibrio cholerae
NOV7IZ56	00190	0.9835560123329907	Oxidative phosphorylation
NOVHFEA1	02040	0.9092331768388107	Flagellar assembly
NOV7B1UO	00195	0.9015748031496063	Photosynthesis
NOVZU20N	00130	0.9230769230769231	Ubiquinone and other terpenoid-quinone biosynthesis
NOV8V070	02024	0.9516129032258065	Quorum sensing
NOVY37XV	00720	1.0	Carbon fixation pathways in prokaryotes
NOVHI3KB	00190	0.9134808853118712	Oxidative phosphorylation
NOVCHTOZ	00020	0.9166666666666666	Citrate cycle (TCA cycle)
NOVCHTOZ	00190	0.9931506849315068	Oxidative phosphorylation
NOVCHTOZ	00650	1.0	Butanoate metabolism
NOVPGRMF	00770	0.95	Pantothenate and CoA biosynthesis
NOVKC7EP	00190	0.9014218009478673	Oxidative phosphorylation
NOVBPLWS	02040	0.9153846153846154	Flagellar assembly
NOVKHJ27	00190	0.9271186440677966	Oxidative phosphorylation
NOV9HZMX	00190	0.9345172031076582	Oxidative phosphorylation
NOV9HZMX	00195	0.9215116279069767	Photosynthesis
NOVJVONH	00400	0.9602649006622517	Phenylalanine, tyrosine and tryptophan biosynthesis
NOVA255B	00020	0.9038461538461539	Citrate cycle (TCA cycle)
NOVA255B	00190	0.9271186440677966	Oxidative phosphorylation
NOVA255B	00720	0.9230769230769231	Carbon fixation pathways in prokaryotes
NOVTQ406	00190	0.9345172031076582	Oxidative phosphorylation
NOVNETPH	00190	0.9134808853118712	Oxidative phosphorylation
NOVNETPH	00195	0.9155251141552512	Photosynthesis
NOVFMDDX	00190	0.9939393939393939	Oxidative phosphorylation
NOVCQEQK	00500	0.9259259259259259	Starch and sucrose metabolism
NOVY7ZA3	02010	0.9591836734693877	ABC transporters
NOVUH2LF	00860	0.9802631578947368	Porphyrin and chlorophyll metabolism
NOV13MIM	00190	0.9151079136690647	Oxidative phosphorylation
NOVCPSPO	00340	0.9292929292929293	Histidine metabolism
NOV2AIWI	00190	0.9163135593220338	Oxidative phosphorylation
NOV6DIR2	03010	0.9623430962343096	Ribosome
NOVWUQ0X	00130	0.9166666666666666	Ubiquinone and other terpenoid-quinone biosynthesis
NOVZ5M8F	00190	0.9126838235294118	Oxidative phosphorylation
NOVZ5M8F	00195	0.9015748031496063	Photosynthesis
NOVJ3TIV	00190	0.9975308641975309	Oxidative phosphorylation
NOVVA7ZY	00190	0.9816069699903195	Oxidative phosphorylation
NOV0XGB7	05111	0.9288702928870293	Biofilm formation - Vibrio cholerae
NOVC26Y1	02010	0.9738372093023255	ABC transporters
NOV935L8	03010	0.9759615384615384	Ribosome
NOVI04N6	00190	0.9345172031076582	Oxidative phosphorylation
NOV3LW28	00190	0.9134808853118712	Oxidative phosphorylation
NOV6N97L	02040	0.9153846153846154	Flagellar assembly
NOVR69S4	00190	0.9078125	Oxidative phosphorylation
NOV105AZ	00340	0.9577464788732394	Histidine metabolism
NOVOGFBX	00190	0.9163135593220338	Oxidative phosphorylation
NOV4IBL6	03010	0.9623430962343096	Ribosome
NOVQMEAR	00860	0.9656652360515021	Porphyrin and chlorophyll metabolism
NOVAX0SY	03420	1.0	Nucleotide excision repair
NOVA97EV	05111	0.9288702928870293	Biofilm formation - Vibrio cholerae
NOV8CRZC	00190	0.9014218009478673	Oxidative phosphorylation
NOVW4QSX	02024	0.9254901960784314	Quorum sensing
NOVITQD0	00190	0.9282296650717703	Oxidative phosphorylation
NOV6SJVT	02040	0.9106382978723404	Flagellar assembly
NOVSBA09	00130	1.0	Ubiquinone and other terpenoid-quinone biosynthesis
NOV0KM8R	03070	0.9188846641318125	Bacterial secretion system
NOV0KM8R	05111	0.958139534883721	Biofilm formation - Vibrio cholerae
NOVR3E0K	00190	0.9939393939393939	Oxidative phosphorylation
NOVRE5K7	00340	0.9508196721311475	Histidine metabolism
NOVD8C60	00340	0.92	Histidine metabolism
NOVS1C65	00362	0.9230769230769231	Benzoate degradation
NOV96FSL	00220	0.9130434782608695	Arginine biosynthesis
NOVUSBKE	00190	0.9975308641975309	Oxidative phosphorylation
NOVHIPA4	00020	0.92	Citrate cycle (TCA cycle)
NOV5OUW5	00190	0.9868263473053892	Oxidative phosphorylation
NOV1NEXR	00190	0.9955489614243324	Oxidative phosphorylation
NOV0IKIU	02040	0.9106382978723404	Flagellar assembly
NOV1CC6V	00190	0.9867482161060143	Oxidative phosphorylation
[truncated: 3,256 more rows]
