# Supplementary material for: Functional and evolutionary significance of unknown genes from uncultivated taxa
Source: Nature. 2023 Dec 18;626(7998):377–84. doi: 10.1038/s41586-023-06955-z (PMC10849945; doi:10.1038/s41586-023-06955-z)
Supplement: Supplementary file 5 — FESNov gene families potentially associated with antibiotic resistance. [file 41586_2023_6955_MOESM5_ESM.xlsx]

## Sheet: Table S4 ARG
FESNov gene family	Foldseek resistance prediction [KEGG pathways 01501,01502,01503]	Number of neigboring gene relative positions with resistance annotations (CARD database)	Neighbor's CARD gene name
NOV04FCJ	01503_Cationic antimicrobial peptide (CAMP) resistance	1	bcrC
NOV06JBY	01501_beta-Lactam resistance,01503_Cationic antimicrobial peptide (CAMP) resistance	1	tet(57),tet(G)
NOV06K26	01501_beta-Lactam resistance,01503_Cationic antimicrobial peptide (CAMP) resistance	1	Erm(30),Erm(35),ErmN,ErmQ
NOV06SLP	01501_beta-Lactam resistance,01503_Cationic antimicrobial peptide (CAMP) resistance	4	amrA,LMB-1,LRA-17,mdsC,tetB(P)
NOV07SM0	01501_beta-Lactam resistance,01503_Cationic antimicrobial peptide (CAMP) resistance	2	adeK,ceoA,mdsC,MuxA,OpmB,TriA
NOV07UP0	01501_beta-Lactam resistance,01502_Vancomycin resistance	1	LpsB
NOV08SDB	01503_Cationic antimicrobial peptide (CAMP) resistance	2	arnA,arnA
NOV0AMBN	01501_beta-Lactam resistance	3	tsnR,tsnR,tsnR
NOV0AWPV	01501_beta-Lactam resistance,01503_Cationic antimicrobial peptide (CAMP) resistance	2	lsaC,rosB
NOV0AZ5A	01501_beta-Lactam resistance	1	baeR,carA,PEDO-1
NOV0B5DY	01501_beta-Lactam resistance	2	LpsB,norA
NOV0B75U	01501_beta-Lactam resistance	2	adeS,evgS
NOV0BAFO	01502_Vancomycin resistance	1	emrR
NOV0BQ7X	01502_Vancomycin resistance	1	emrR
NOV0BRFA	01501_beta-Lactam resistance,01503_Cationic antimicrobial peptide (CAMP) resistance	1	efrB
NOV0C6ON	01502_Vancomycin resistance	3	apmA,arnA,catB9,vatD
NOV0CEMY	01501_beta-Lactam resistance,01503_Cationic antimicrobial peptide (CAMP) resistance	3	bacA,SPG-1,tva(A)
NOV0CMOJ	01501_beta-Lactam resistance,01503_Cationic antimicrobial peptide (CAMP) resistance	1	BJP-1,PEDO-2
NOV0CV2Y	01503_Cationic antimicrobial peptide (CAMP) resistance	4	arlR,ErmS,ErmS,macB,ParR,vgaE
NOV0CZWZ	01501_beta-Lactam resistance,01503_Cationic antimicrobial peptide (CAMP) resistance	1	baeR
NOV0DR3W	01501_beta-Lactam resistance	1	adeR,arlR,baeR
NOV0EGWX	01501_beta-Lactam resistance,01503_Cationic antimicrobial peptide (CAMP) resistance	3	oleC,PNGM-1,PNGM-1
NOV0EPQP	01501_beta-Lactam resistance,01503_Cationic antimicrobial peptide (CAMP) resistance	1	mecI
NOV0EUTH	01503_Cationic antimicrobial peptide (CAMP) resistance	2	APH(2'')-Ig,hp1181
NOV0F6YK	01501_beta-Lactam resistance	1	MSI-1
NOV0G4DX	01501_beta-Lactam resistance	1	mexP
NOV0GI23	01503_Cationic antimicrobial peptide (CAMP) resistance	1	evgS
NOV0GQY3	01503_Cationic antimicrobial peptide (CAMP) resistance	1	mefC
NOV0GU83	01501_beta-Lactam resistance	1	poxtA
NOV0HFSY	01503_Cationic antimicrobial peptide (CAMP) resistance	1	evgA
NOV0HU5T	01501_beta-Lactam resistance	1	tsnR
NOV0HUWU	01503_Cationic antimicrobial peptide (CAMP) resistance	2	ugd,ugd
NOV0IL0K	01501_beta-Lactam resistance	1	bcrC
NOV0ISAA	01501_beta-Lactam resistance	3	blt,ugd,vgaB
NOV0IU5Z	01503_Cationic antimicrobial peptide (CAMP) resistance	1	mtrA
NOV0JIFK	01503_Cationic antimicrobial peptide (CAMP) resistance	1	tetA(60)
NOV0K033	01501_beta-Lactam resistance,01503_Cationic antimicrobial peptide (CAMP) resistance	2	adeN,cmeR,tetB(60)
NOV0K3TK	01503_Cationic antimicrobial peptide (CAMP) resistance,01502_Vancomycin resistance	3	amrB,OpmB,smeB
NOV0KJBM	01501_beta-Lactam resistance,01503_Cationic antimicrobial peptide (CAMP) resistance	1	tetB(P)
NOV0KY2G	01503_Cationic antimicrobial peptide (CAMP) resistance	3	efrA,evgS,lmrC,ParR,smeR,srmB,vgaB
NOV0L2EN	01503_Cationic antimicrobial peptide (CAMP) resistance	1	macB,msrC,novA
NOV0L62B	01501_beta-Lactam resistance,01503_Cationic antimicrobial peptide (CAMP) resistance,01502_Vancomycin resistance	1	efrB,lmrC,lmrD,patA
NOV0LBV6	01503_Cationic antimicrobial peptide (CAMP) resistance	2	NmcR,ParS
NOV0LH6O	01503_Cationic antimicrobial peptide (CAMP) resistance,01502_Vancomycin resistance	1	vgaB
NOV0LJZN	01501_beta-Lactam resistance,01503_Cationic antimicrobial peptide (CAMP) resistance	1	patA,vanC
NOV0MNA8	01503_Cationic antimicrobial peptide (CAMP) resistance	1	LpsB
NOV0N1N5	01501_beta-Lactam resistance,01503_Cationic antimicrobial peptide (CAMP) resistance	2	optrA,tetA(60),vmlR
NOV0N6E6	01501_beta-Lactam resistance,01503_Cationic antimicrobial peptide (CAMP) resistance	2	cpxA,evgA
NOV0N9UP	01503_Cationic antimicrobial peptide (CAMP) resistance	1	vgaE
NOV0NVL2	01503_Cationic antimicrobial peptide (CAMP) resistance	2	tetA(60),vanB
NOV0O3W1	01501_beta-Lactam resistance,01503_Cationic antimicrobial peptide (CAMP) resistance	2	Erm(30),ErmW,kdpE,mtrA,ParR
NOV0O8IB	01501_beta-Lactam resistance,01503_Cationic antimicrobial peptide (CAMP) resistance	2	abeM,poxtA,spd,vgaA
NOV0QY2M	01501_beta-Lactam resistance,01503_Cationic antimicrobial peptide (CAMP) resistance	2	abeM,PmpM
NOV0R7MF	01501_beta-Lactam resistance	1	poxtA
NOV0RL0T	01501_beta-Lactam resistance	1	evgS
NOV0RWRJ	01501_beta-Lactam resistance,01503_Cationic antimicrobial peptide (CAMP) resistance	1	catB10
NOV0SVSO	01501_beta-Lactam resistance	3	cprR,evgA,evgA,evgS
NOV0T4UZ	01501_beta-Lactam resistance	1	arnA
NOV0T63W	01503_Cationic antimicrobial peptide (CAMP) resistance	5	adeR,arlS,CrcB,FosA2,FosB3,msrH,Rm3,srmB
NOV0TFOX	01503_Cationic antimicrobial peptide (CAMP) resistance	1	evgS
NOV0US01	01503_Cationic antimicrobial peptide (CAMP) resistance	4	adeN,cpxA,iri,rphA
NOV0V169	01501_beta-Lactam resistance,01503_Cationic antimicrobial peptide (CAMP) resistance	1	lsaC
NOV0VE86	01501_beta-Lactam resistance	1	mel
NOV0VMQ9	01501_beta-Lactam resistance,01503_Cationic antimicrobial peptide (CAMP) resistance	2	mtrA,rosB
NOV0WWRD	01501_beta-Lactam resistance	1	GOB-7,LRA-17
NOV0X4GC	01501_beta-Lactam resistance,01503_Cationic antimicrobial peptide (CAMP) resistance	3	BahA,macB,tetA(60)
NOV0XBWV	01502_Vancomycin resistance	1	kdpE
NOV0XCC3	01503_Cationic antimicrobial peptide (CAMP) resistance	2	mgtA,oleD,tet(50)
NOV0XOQT	01501_beta-Lactam resistance,01503_Cationic antimicrobial peptide (CAMP) resistance	1	arlR,ParR
NOV0XPAD	01501_beta-Lactam resistance,01503_Cationic antimicrobial peptide (CAMP) resistance	1	vanE,vanG
NOV0XV2I	01503_Cationic antimicrobial peptide (CAMP) resistance	1	vatC
NOV0Y0X4	01502_Vancomycin resistance	1	SAT-3
NOV0YA9S	01501_beta-Lactam resistance,01503_Cationic antimicrobial peptide (CAMP) resistance	2	arnA,Erm(49)
NOV0YB7F	01501_beta-Lactam resistance	1	lmrC,lsaC,oleB,tlrC,tva(A),vgaC
NOV0YOOG	01501_beta-Lactam resistance	1	salA
NOV0YXAD	01503_Cationic antimicrobial peptide (CAMP) resistance	1	MCR-4.5
NOV0Z30V	01501_beta-Lactam resistance	1	oleB
NOV0ZHUI	01503_Cationic antimicrobial peptide (CAMP) resistance	2	carA,msrC,msrH,TaeA,tetA(60),vgaA,vgaD
NOV0ZT74	01501_beta-Lactam resistance,01503_Cationic antimicrobial peptide (CAMP) resistance	2	ArnT,ArnT,cfr(D),clcD
NOV10F4G	01501_beta-Lactam resistance,01502_Vancomycin resistance	1	evgS
NOV10PWX	01503_Cationic antimicrobial peptide (CAMP) resistance	1	tlrC,tva(A)
NOV11H7G	01503_Cationic antimicrobial peptide (CAMP) resistance	1	ErmS
NOV11KZ4	01503_Cationic antimicrobial peptide (CAMP) resistance	1	ParR
NOV11OJJ	01503_Cationic antimicrobial peptide (CAMP) resistance	2	novA,ramA
NOV11QE6	01501_beta-Lactam resistance	1	ParS,smeS
NOV11RCG	01501_beta-Lactam resistance	1	mtrA
NOV120KB	01501_beta-Lactam resistance	1	tsnR
NOV124UY	01501_beta-Lactam resistance,01503_Cationic antimicrobial peptide (CAMP) resistance	2	mepR,mgrA
NOV129J0	01503_Cationic antimicrobial peptide (CAMP) resistance	2	arnA,vatF
NOV12DQ1	01503_Cationic antimicrobial peptide (CAMP) resistance	1	bcrC
NOV12MBK	01501_beta-Lactam resistance	1	srmB,tetB(60)
NOV13VP7	01501_beta-Lactam resistance	1	lin,msrA
NOV14CAZ	01503_Cationic antimicrobial peptide (CAMP) resistance,01502_Vancomycin resistance	1	basS
NOV14EPV	01501_beta-Lactam resistance	1	ADC-16
NOV14JH3	01501_beta-Lactam resistance,01503_Cationic antimicrobial peptide (CAMP) resistance	4	adeR,adeS,cprS,cpxA,ParR,ParR
NOV15VKM	01503_Cationic antimicrobial peptide (CAMP) resistance	3	abeM,mepA,novA,optrA,srmB,tetA(46),tva(A),vgaE
NOV16WAU	01503_Cationic antimicrobial peptide (CAMP) resistance	2	adeN,cmeR,cmeR
NOV17H1S	01501_beta-Lactam resistance	1	LMB-1
NOV180ZO	01501_beta-Lactam resistance,01503_Cationic antimicrobial peptide (CAMP) resistance	1	macB
NOV181BL	01501_beta-Lactam resistance,01502_Vancomycin resistance	3	adeR,kdpE,mexY,mexY
NOV184PF	01501_beta-Lactam resistance,01503_Cationic antimicrobial peptide (CAMP) resistance	1	cprR,evgS,kdpE,ParR
NOV189ZO	01502_Vancomycin resistance	1	AAC(3)-Ib/AAC(6')-Ib''
NOV18H01	01501_beta-Lactam resistance	1	evgS
NOV195LA	01501_beta-Lactam resistance,01503_Cationic antimicrobial peptide (CAMP) resistance	1	sta
NOV19LHM	01503_Cationic antimicrobial peptide (CAMP) resistance,01502_Vancomycin resistance	2	adeS,arlS,baeS,cprR,evgA,kdpE,ParR,ParS
NOV19NXK	01501_beta-Lactam resistance,01503_Cationic antimicrobial peptide (CAMP) resistance	1	efrB,srmB
NOV19O3K	01501_beta-Lactam resistance	1	Erm(35)
NOV19YN6	01503_Cationic antimicrobial peptide (CAMP) resistance	2	efrA,macB,tetA(60),vatE
NOV1A1U1	01503_Cationic antimicrobial peptide (CAMP) resistance	1	RlmA(II)
NOV1A8JT	01501_beta-Lactam resistance	1	oleB
NOV1ANWJ	01502_Vancomycin resistance	2	Erm(35),ErmV,sta
NOV1AO4B	01502_Vancomycin resistance	1	baeS,cpxA,ParS
NOV1AR1U	01503_Cationic antimicrobial peptide (CAMP) resistance	1	arnA
NOV1AW1W	01501_beta-Lactam resistance,01503_Cationic antimicrobial peptide (CAMP) resistance,01502_Vancomycin resistance	1	kdpE
NOV1AXCH	01501_beta-Lactam resistance	1	bmr,mdtG
NOV1AXQM	01503_Cationic antimicrobial peptide (CAMP) resistance	1	vatB
NOV1B4LU	01503_Cationic antimicrobial peptide (CAMP) resistance	1	arnA
NOV1B4NY	01503_Cationic antimicrobial peptide (CAMP) resistance	1	clbB
NOV1B8IP	01501_beta-Lactam resistance,01503_Cationic antimicrobial peptide (CAMP) resistance	1	carA,lin,lsaC,msrA,msrC,salA,tlrC
NOV1BAN6	01503_Cationic antimicrobial peptide (CAMP) resistance	1	arnA
NOV1C6SJ	01501_beta-Lactam resistance	1	adeR
NOV1DAXM	01503_Cationic antimicrobial peptide (CAMP) resistance	1	dfrA15
NOV1DI8Z	01503_Cationic antimicrobial peptide (CAMP) resistance,01502_Vancomycin resistance	1	mecD
NOV1DY3J	01501_beta-Lactam resistance,01503_Cationic antimicrobial peptide (CAMP) resistance	1	tsnR
NOV1E1VO	01503_Cationic antimicrobial peptide (CAMP) resistance	2	LpsB,ugd
NOV1E3LF	01503_Cationic antimicrobial peptide (CAMP) resistance	2	arnA,vanG
NOV1EFCS	01503_Cationic antimicrobial peptide (CAMP) resistance	3	golS,LMB-1,ugd
NOV1EG8H	01501_beta-Lactam resistance	1	kdpE
NOV1EW98	01501_beta-Lactam resistance	1	Erm(34),ErmD
NOV1F2CH	01503_Cationic antimicrobial peptide (CAMP) resistance	1	Erm(37)
NOV1F8NH	01501_beta-Lactam resistance,01503_Cationic antimicrobial peptide (CAMP) resistance	1	ICR-Mc
NOV1FM2N	01503_Cationic antimicrobial peptide (CAMP) resistance	2	arnA,lsaC,macB
NOV1G48O	01501_beta-Lactam resistance	2	vanC,vanE
NOV1GP2T	01501_beta-Lactam resistance,01503_Cationic antimicrobial peptide (CAMP) resistance	1	OmpA
NOV1H2S3	01501_beta-Lactam resistance	2	evgA,FOX-10
NOV1H4PP	01501_beta-Lactam resistance	2	lmrD,opmE,tlrC,vgaA,vgaALC
NOV1HE24	01503_Cationic antimicrobial peptide (CAMP) resistance	5	adeR,adeR,adeS,arlR,baeR,baeS,basS,cprR,cprR,cpxA,kdpE,kdpE,mef(D),mexY,mtrA,mtrA,rosB,smeR
NOV1HIJG	01503_Cationic antimicrobial peptide (CAMP) resistance	1	lmrC
NOV1HWR4	01501_beta-Lactam resistance,01503_Cationic antimicrobial peptide (CAMP) resistance	2	carA,efrA,lmrC,lsaC,macB,msbA,msrE,novA,oleB,oleB,oleC,patA,patB,poxtA,poxtA,RanA,salA,srmB,srmB,tetA(46),tetA(60),tetB(46),tetB(60),tlrC,tva(A),vgaA,vgaA,vgaALC,vgaB
NOV1I9MO	01503_Cationic antimicrobial peptide (CAMP) resistance,01502_Vancomycin resistance	1	LpsB
NOV1INP2	01503_Cationic antimicrobial peptide (CAMP) resistance	1	efrA,optrA
NOV1J84I	01501_beta-Lactam resistance	2	adeR,cprR,cpxA,evgS
NOV1JNZP	01503_Cationic antimicrobial peptide (CAMP) resistance	4	cprR,dfrE,evgA,mdtA,MuxB,oleB,tetB(46)
NOV1JZ5R	01501_beta-Lactam resistance	2	vatC,vgaA
NOV1K9RC	01503_Cationic antimicrobial peptide (CAMP) resistance	1	Erm(37)
NOV1L11I	01503_Cationic antimicrobial peptide (CAMP) resistance	3	rosB,vatC,vatD
NOV1L4TN	01503_Cationic antimicrobial peptide (CAMP) resistance,01502_Vancomycin resistance	3	arlR,baeS,basS,cprR,cprR,evgS,mtrA,ParS
NOV1LN60	01503_Cationic antimicrobial peptide (CAMP) resistance	2	cprR,vgaE
NOV1LUH5	01501_beta-Lactam resistance,01503_Cationic antimicrobial peptide (CAMP) resistance	3	abeM,adeS,evgS,hmrM,mepA,optrA
NOV1M2BQ	01501_beta-Lactam resistance	2	mepR,mgrA
NOV1M5B5	01503_Cationic antimicrobial peptide (CAMP) resistance	1	tetB(P)
NOV1MFHI	01501_beta-Lactam resistance	1	OmpA
NOV1MSPR	01503_Cationic antimicrobial peptide (CAMP) resistance	3	adeR,CRP,iri
NOV1N39V	01502_Vancomycin resistance	2	bcrA,msrC,vanC
NOV1N4PE	01503_Cationic antimicrobial peptide (CAMP) resistance	1	mtrA
NOV1NAU9	01503_Cationic antimicrobial peptide (CAMP) resistance	1	ugd
NOV1ND9Z	01503_Cationic antimicrobial peptide (CAMP) resistance	1	vgaA
NOV1NNB3	01503_Cationic antimicrobial peptide (CAMP) resistance	1	fexA
NOV1NPVK	01501_beta-Lactam resistance	2	cmeB,MexB,mexY,PNGM-1
NOV1OAUV	01501_beta-Lactam resistance,01503_Cationic antimicrobial peptide (CAMP) resistance	1	smeS
NOV1PKCB	01503_Cationic antimicrobial peptide (CAMP) resistance,01502_Vancomycin resistance	1	adeS,cpxA
NOV1PNX7	01501_beta-Lactam resistance,01503_Cationic antimicrobial peptide (CAMP) resistance	2	macB,msrA,TaeA,vgaB,vgaC,vgaE
NOV1PWF0	01501_beta-Lactam resistance,01502_Vancomycin resistance	2	LpsB,RanA
NOV1QHDJ	01503_Cationic antimicrobial peptide (CAMP) resistance	3	basS,OmpA,OmpA
NOV1QMDX	01503_Cationic antimicrobial peptide (CAMP) resistance	3	efrA,LpsB,vatE
NOV1QQ45	01502_Vancomycin resistance	1	TaeA
NOV1R5WP	01503_Cationic antimicrobial peptide (CAMP) resistance	3	clcD,clcD,fexA,pmrA
NOV1R6KD	01503_Cationic antimicrobial peptide (CAMP) resistance	1	basS
NOV1RW99	01503_Cationic antimicrobial peptide (CAMP) resistance	1	fusH
NOV1SB12	01503_Cationic antimicrobial peptide (CAMP) resistance	1	ACT-17
NOV1SBXD	01503_Cationic antimicrobial peptide (CAMP) resistance	2	cprR,mtrA,smeR
NOV1SFZ3	01503_Cationic antimicrobial peptide (CAMP) resistance	3	catB8,OXA-169,vatC,vatE
NOV1SREE	01503_Cationic antimicrobial peptide (CAMP) resistance	1	evgS,MCR-3.2
NOV1SS8E	01501_beta-Lactam resistance	1	tet(35)
NOV1T0YA	01501_beta-Lactam resistance,01503_Cationic antimicrobial peptide (CAMP) resistance,01502_Vancomycin resistance	5	LpsB,LpsB,LpsB,LpsB,LpsB
NOV1T8W2	01501_beta-Lactam resistance	1	ramA
NOV1TXLQ	01503_Cationic antimicrobial peptide (CAMP) resistance	1	vatB,vatE
NOV1TY53	01501_beta-Lactam resistance	1	IMP-41
NOV1ULI4	01503_Cationic antimicrobial peptide (CAMP) resistance	2	efrB,TaeA,vgaE
NOV1UTK8	01501_beta-Lactam resistance	1	srmB,vgaE
NOV1UYPV	01501_beta-Lactam resistance,01503_Cationic antimicrobial peptide (CAMP) resistance	2	kdpE,smeS
NOV1VN91	01501_beta-Lactam resistance,01503_Cationic antimicrobial peptide (CAMP) resistance	2	lsaA,novA,RanA,srmB,TaeA
NOV1WLGS	01503_Cationic antimicrobial peptide (CAMP) resistance	2	adeR,blt,evgS,tet(33),tet(B)
NOV1WQG1	01501_beta-Lactam resistance,01503_Cationic antimicrobial peptide (CAMP) resistance	2	optrA,vgaD
NOV1XNAB	01501_beta-Lactam resistance	2	emeA,lmrD
NOV1Y799	01501_beta-Lactam resistance	2	rphB,tsnR
NOV1YQ31	01501_beta-Lactam resistance	2	bcrC,bcrC,pgpB,pgpB
NOV1ZUL7	01503_Cationic antimicrobial peptide (CAMP) resistance,01502_Vancomycin resistance	2	catB2,msrC,salA
NOV206KL	01501_beta-Lactam resistance	1	smeR
NOV207ZA	01501_beta-Lactam resistance	2	cprR,cpxA,evgA,evgS,ParS
NOV208N4	01503_Cationic antimicrobial peptide (CAMP) resistance	1	macB
NOV20QF9	01501_beta-Lactam resistance	1	cdeA
NOV210X0	01503_Cationic antimicrobial peptide (CAMP) resistance	3	macB,macB,macB
NOV2141F	01503_Cationic antimicrobial peptide (CAMP) resistance,01502_Vancomycin resistance	1	srmB
NOV21OZF	01503_Cationic antimicrobial peptide (CAMP) resistance	1	sul2
NOV22HJS	01503_Cationic antimicrobial peptide (CAMP) resistance	2	cprR,cpxA,mtrA
NOV235KD	01501_beta-Lactam resistance	1	oleB
NOV23CP9	01503_Cationic antimicrobial peptide (CAMP) resistance	1	cprR
NOV23GYI	01503_Cationic antimicrobial peptide (CAMP) resistance	2	rphA,rphB
NOV24YDK	01503_Cationic antimicrobial peptide (CAMP) resistance	2	bacA,oleB
NOV268QH	01501_beta-Lactam resistance	1	tet(G)
NOV26D2Z	01503_Cationic antimicrobial peptide (CAMP) resistance	2	TaeA,TaeA,tlrC
NOV26DZV	01503_Cationic antimicrobial peptide (CAMP) resistance	2	tet(48),tetA(46),tetA(60)
NOV26HN4	01501_beta-Lactam resistance	4	amrB,lmrC,macB,macB,mdtC,msrH,rosB
NOV26UBL	01501_beta-Lactam resistance,01503_Cationic antimicrobial peptide (CAMP) resistance	1	tlrC
NOV274OB	01501_beta-Lactam resistance,01503_Cationic antimicrobial peptide (CAMP) resistance	3	macB,mexM,tetB(46)
NOV28F8E	01501_beta-Lactam resistance	1	cpxA
NOV28X37	01501_beta-Lactam resistance,01503_Cationic antimicrobial peptide (CAMP) resistance	1	mdtN,vanN
NOV2BQIM	01501_beta-Lactam resistance	2	Erm(38),rphB
NOV2BV52	01503_Cationic antimicrobial peptide (CAMP) resistance	1	fusH
NOV2BWWU	01502_Vancomycin resistance	2	bcrA,efrB,oleC
NOV2CCXU	01503_Cationic antimicrobial peptide (CAMP) resistance	1	baeS,basS
NOV2CKW1	01503_Cationic antimicrobial peptide (CAMP) resistance	1	golS
NOV2CWAN	01501_beta-Lactam resistance,01503_Cationic antimicrobial peptide (CAMP) resistance	1	FosA7.5
NOV2CZZB	01503_Cationic antimicrobial peptide (CAMP) resistance,01502_Vancomycin resistance	1	arnA
NOV2DIX8	01501_beta-Lactam resistance,01502_Vancomycin resistance	1	tlrC
NOV2DKG8	01501_beta-Lactam resistance,01502_Vancomycin resistance	2	ADC-8,MCR-1.13
NOV2DQMU	01503_Cationic antimicrobial peptide (CAMP) resistance	2	NmcR,vgaB
NOV2DS33	01501_beta-Lactam resistance	1	carA,lmrC,optrA,poxtA,srmB,vgaA
NOV2DZFK	01501_beta-Lactam resistance	2	efrA,optrA,tetA(46)
NOV2F1US	01501_beta-Lactam resistance	3	MCR-5.2,mepA,mepA
NOV2FDPB	01501_beta-Lactam resistance	1	arnA
NOV2FHN9	01501_beta-Lactam resistance	1	optrA
NOV2FM4E	01501_beta-Lactam resistance	1	mgrA
NOV2FMSS	01501_beta-Lactam resistance,01503_Cationic antimicrobial peptide (CAMP) resistance	2	cpxA,kdpE
NOV2FURX	01501_beta-Lactam resistance,01503_Cationic antimicrobial peptide (CAMP) resistance	2	macB,MIR-23,RanB
NOV2FYNH	01503_Cationic antimicrobial peptide (CAMP) resistance	1	CRP
NOV2GWA0	01501_beta-Lactam resistance	1	mtrA
NOV2GYB2	01501_beta-Lactam resistance	1	cfr(D)
NOV2H18N	01501_beta-Lactam resistance,01503_Cationic antimicrobial peptide (CAMP) resistance	1	ugd
NOV2HA9F	01501_beta-Lactam resistance	3	cfr(D),msrE,patB,sdiA
NOV2HAD8	01503_Cationic antimicrobial peptide (CAMP) resistance	1	SAT-4
NOV2I7EL	01503_Cationic antimicrobial peptide (CAMP) resistance	2	arnA,catB11,catB2,catB9,Erm(37),vatE
NOV2IJO2	01501_beta-Lactam resistance,01503_Cationic antimicrobial peptide (CAMP) resistance	1	rphA
NOV2IO32	01501_beta-Lactam resistance,01503_Cationic antimicrobial peptide (CAMP) resistance	1	tlrC
NOV2IRP4	01501_beta-Lactam resistance	1	mtrD
NOV2JMM9	01501_beta-Lactam resistance	1	poxtA,vgaE
NOV2JQEH	01503_Cationic antimicrobial peptide (CAMP) resistance	1	catB10,catB11,catB3,vanC,VatI
NOV2K0K2	01503_Cationic antimicrobial peptide (CAMP) resistance	4	efpA,evgA,MSI-1,OmpA,sdiA,tet(39)
NOV2KBRN	01501_beta-Lactam resistance,01503_Cationic antimicrobial peptide (CAMP) resistance	2	bmr,ceoA
NOV2KBZ7	01501_beta-Lactam resistance,01503_Cationic antimicrobial peptide (CAMP) resistance	1	tet(35)
NOV2KMYG	01501_beta-Lactam resistance	2	evgS,norA
NOV2L3GA	01501_beta-Lactam resistance,01503_Cationic antimicrobial peptide (CAMP) resistance	2	bcrB,pmrA,poxtA
NOV2LAS1	01503_Cationic antimicrobial peptide (CAMP) resistance	1	PNGM-1
NOV2LX12	01502_Vancomycin resistance	2	arnA,arnA,lmrC
NOV2LXS2	01501_beta-Lactam resistance	1	adeR,arlR,mtrA,smeR
NOV2M4O5	01501_beta-Lactam resistance,01503_Cationic antimicrobial peptide (CAMP) resistance	3	optrA,qacB,rosB,srmB,tetA(60),tetA(60),tva(A)
NOV2M56B	01503_Cationic antimicrobial peptide (CAMP) resistance	4	baeS,cpxA,oleB,poxtA,tlrC,tlrC
NOV2MD2I	01503_Cationic antimicrobial peptide (CAMP) resistance	1	CMY-8,OCH-3
NOV2N8VW	01502_Vancomycin resistance	1	arnA
NOV2N9O7	01503_Cationic antimicrobial peptide (CAMP) resistance	1	lsaA
NOV2NYXL	01501_beta-Lactam resistance	2	mexM,smeB
NOV2OA8Y	01503_Cationic antimicrobial peptide (CAMP) resistance	4	evgS,mtrA,ParR,tet(D),tet(Z),ugd,ugd
NOV2OJAS	01501_beta-Lactam resistance,01503_Cationic antimicrobial peptide (CAMP) resistance	1	arlR
NOV2P9X6	01501_beta-Lactam resistance,01503_Cationic antimicrobial peptide (CAMP) resistance	1	OmpA
NOV2PEGU	01501_beta-Lactam resistance	1	smeR
NOV2PMFK	01502_Vancomycin resistance	1	lmrD
NOV2PYSM	01501_beta-Lactam resistance	1	MIR-12
NOV2QF44	01501_beta-Lactam resistance	1	NmcR
NOV2QPKL	01503_Cationic antimicrobial peptide (CAMP) resistance	1	efrB,msrF,msrH,tva(A)
NOV2QWJU	01503_Cationic antimicrobial peptide (CAMP) resistance	1	abcA,optrA,TaeA
NOV2QZ1P	01502_Vancomycin resistance	3	LpsB,msrE,msrE,msrH,optrA,vmlR
NOV2REOD	01501_beta-Lactam resistance,01502_Vancomycin resistance	2	lmrC,LpsB,lsaC,oleB
NOV2RH8J	01502_Vancomycin resistance	3	arnA,arnA,efrB,lsaC,vmlR
NOV2RNMJ	01503_Cationic antimicrobial peptide (CAMP) resistance,01502_Vancomycin resistance	2	basS,ParR
NOV2RQ4W	01503_Cationic antimicrobial peptide (CAMP) resistance	1	arnA
NOV2RRAC	01501_beta-Lactam resistance,01503_Cationic antimicrobial peptide (CAMP) resistance	2	ANT(4')-IIa,cdeA
NOV2RWJC	01501_beta-Lactam resistance,01503_Cationic antimicrobial peptide (CAMP) resistance	3	CRP,CRP,vatE
NOV2SAZI	01503_Cationic antimicrobial peptide (CAMP) resistance	1	ugd
NOV2STFI	01501_beta-Lactam resistance	1	emeA,QepA2
NOV2TI8V	01502_Vancomycin resistance	1	salA
NOV2U8D9	01501_beta-Lactam resistance	1	tet(41)
NOV2U9FP	01501_beta-Lactam resistance,01503_Cationic antimicrobial peptide (CAMP) resistance	2	blaR1,macB,mecI,TaeA
NOV2UK5Y	01501_beta-Lactam resistance	1	blt,tet(33),tet(59),tet(E),tet(G),tet(Y)
NOV2UNBX	01502_Vancomycin resistance	1	tetB(46)
NOV2V0MZ	01501_beta-Lactam resistance,01503_Cationic antimicrobial peptide (CAMP) resistance	1	ErmD
NOV2V1NG	01501_beta-Lactam resistance,01503_Cationic antimicrobial peptide (CAMP) resistance	2	adeS,arlS,basS,cprS,cprS,ParS,tsnR
NOV2W7HX	01501_beta-Lactam resistance	2	arnA,FIM-1,THIN-B
NOV2W8CF	01501_beta-Lactam resistance	1	evgS
NOV2WO1K	01501_beta-Lactam resistance,01503_Cationic antimicrobial peptide (CAMP) resistance	1	tet(42),tet(H)
NOV2X8BQ	01501_beta-Lactam resistance,01503_Cationic antimicrobial peptide (CAMP) resistance	1	dfrA35
NOV2XH61	01503_Cationic antimicrobial peptide (CAMP) resistance	3	basS,evgS,lmrC
NOV2Y2AF	01503_Cationic antimicrobial peptide (CAMP) resistance	4	efrB,lsaC,oleB,oleB,optrA,poxtA,TaeA,tetA(46),tetB(46),tmrB,tmrB,tva(A),vgaE,vmlR,vmlR
NOV2YLMO	01503_Cationic antimicrobial peptide (CAMP) resistance	2	AAC(6')-Iai,vatA
NOV2ZEAD	01501_beta-Lactam resistance	1	blt,tet(43)
NOV2ZM66	01503_Cationic antimicrobial peptide (CAMP) resistance	3	baeS,evgA,vatC,vatD,VatI
NOV2ZTQ4	01503_Cationic antimicrobial peptide (CAMP) resistance	1	adeJ,tetB(P)
NOV2ZTZI	01503_Cationic antimicrobial peptide (CAMP) resistance	2	evgS,macA,NmcR,tet(L)
NOV3009W	01501_beta-Lactam resistance	1	OmpA
NOV30O8U	01503_Cationic antimicrobial peptide (CAMP) resistance,01502_Vancomycin resistance	2	evgA,IMP-3,mtrA,ParR,SFB-1
NOV30U0H	01503_Cationic antimicrobial peptide (CAMP) resistance	1	golS
NOV30V8C	01502_Vancomycin resistance	2	norA,otr(B)
NOV30ZBY	01501_beta-Lactam resistance,01503_Cationic antimicrobial peptide (CAMP) resistance	3	arlR,arlR,basS,cpxA,mtrA
NOV31JKS	01501_beta-Lactam resistance	2	adeC,adeG,adeK,ceoA,LpeA,mdsC,mdtN,MexC,smeC,smeD,smeF
NOV327JN	01501_beta-Lactam resistance,01503_Cationic antimicrobial peptide (CAMP) resistance	2	MCR-1.12,tet(42)
NOV329RN	01502_Vancomycin resistance	1	lsaC,oleB,patB
NOV32B11	01501_beta-Lactam resistance	1	vanB,vanF,vanM
NOV32QW6	01501_beta-Lactam resistance	1	adeF,mexQ,mtrD
NOV32U4L	01501_beta-Lactam resistance,01503_Cationic antimicrobial peptide (CAMP) resistance	1	macB
NOV33LCK	01502_Vancomycin resistance	2	adeR,basS,mtrA,smeR,smeS
NOV33NW6	01501_beta-Lactam resistance	1	mepA
NOV34MAW	01501_beta-Lactam resistance,01503_Cationic antimicrobial peptide (CAMP) resistance	2	ADC-159,cpxA,evgS
NOV354HF	01501_beta-Lactam resistance	3	abcA,carA,carA,cdeA,lmrC,lsaC,lsaC,mepA,novA,oleB,oleC,oleC,optrA,optrA,poxtA,salA,srmB,srmB,tetA(46),tetB(60),tlrC,vgaB,vgaD,vgaE
NOV35F7U	01503_Cationic antimicrobial peptide (CAMP) resistance	1	tetA(60)
NOV35SFJ	01503_Cationic antimicrobial peptide (CAMP) resistance	2	adeL,adeL
NOV36CW3	01503_Cationic antimicrobial peptide (CAMP) resistance	4	bacA,basS,evgS,evgS
NOV37VFO	01503_Cationic antimicrobial peptide (CAMP) resistance	1	tsnR
NOV386HG	01503_Cationic antimicrobial peptide (CAMP) resistance	2	arnA,eptA,MCR-3.2
NOV38DI7	01503_Cationic antimicrobial peptide (CAMP) resistance,01502_Vancomycin resistance	1	cprR,sdiA
NOV38O95	01503_Cationic antimicrobial peptide (CAMP) resistance	2	carA,lmrC,msrA,msrE,optrA,ramA,salA,TaeA,tva(A),vgaA
NOV38W4F	01501_beta-Lactam resistance,01503_Cationic antimicrobial peptide (CAMP) resistance	1	APH(9)-Ib
NOV3922X	01501_beta-Lactam resistance	2	AIM-1,BJP-1,CAU-1,CPS-1,GOB-13,GOB-6,LRA-12,LRA-2,msrC,patA,Rm3,tlrC,tva(A),vgaA,vgaB
NOV39DHH	01501_beta-Lactam resistance	1	oleB,tetA(46),vgaALC
NOV39O77	01503_Cationic antimicrobial peptide (CAMP) resistance	5	adeG,baeS,cpxA,macB,macB,mtrC,ParS
NOV3AS2H	01503_Cationic antimicrobial peptide (CAMP) resistance	1	LpsB
NOV3B59K	01501_beta-Lactam resistance,01503_Cationic antimicrobial peptide (CAMP) resistance	1	NmcR
NOV3BMO6	01501_beta-Lactam resistance,01503_Cationic antimicrobial peptide (CAMP) resistance	3	catA8,cprR,evgS,evgS,kdpE,LCR-1,ParS,vanA
NOV3C1OM	01503_Cationic antimicrobial peptide (CAMP) resistance	2	AAC(6')-Im,bacA
NOV3CAKQ	01501_beta-Lactam resistance	1	patB
NOV3CEK3	01503_Cationic antimicrobial peptide (CAMP) resistance	2	arlR,arlR
NOV3CJ1O	01502_Vancomycin resistance	1	clbA
NOV3CWMZ	01501_beta-Lactam resistance,01503_Cationic antimicrobial peptide (CAMP) resistance,01502_Vancomycin resistance	1	efrB
NOV3D9C3	01501_beta-Lactam resistance,01503_Cationic antimicrobial peptide (CAMP) resistance	1	arnA
NOV3DB4P	01503_Cationic antimicrobial peptide (CAMP) resistance	1	lmrC
NOV3DQDP	01502_Vancomycin resistance	1	oleC,vmlR
NOV3EFEA	01503_Cationic antimicrobial peptide (CAMP) resistance	2	tsnR,tsnR
NOV3ELM9	01503_Cationic antimicrobial peptide (CAMP) resistance	3	gadX,qacE,qacEdelta1,tetB(60)
NOV3ENNG	01503_Cationic antimicrobial peptide (CAMP) resistance	1	adeL,mdtH
NOV3ES0J	01503_Cationic antimicrobial peptide (CAMP) resistance	1	ArnT
NOV3GHFU	01503_Cationic antimicrobial peptide (CAMP) resistance	1	mgtA
NOV3GHS4	01503_Cationic antimicrobial peptide (CAMP) resistance	1	ErmS,FOX-4
NOV3H1XV	01501_beta-Lactam resistance,01503_Cationic antimicrobial peptide (CAMP) resistance	2	BahA,efrB,lmrC,oleB,oleC,srmB,tetB(46),tetB(60),vgaB,vmlR
NOV3H8NN	01503_Cationic antimicrobial peptide (CAMP) resistance	1	ugd
NOV3HATU	01501_beta-Lactam resistance,01503_Cationic antimicrobial peptide (CAMP) resistance	1	arlS
NOV3HI5R	01503_Cationic antimicrobial peptide (CAMP) resistance	3	carA,efrB,lin,lmrC,lsaB,optrA,patB,vgaA
NOV3HSFW	01501_beta-Lactam resistance	2	hp1181,tet(42)
NOV3HW6F	01501_beta-Lactam resistance,01503_Cationic antimicrobial peptide (CAMP) resistance	2	adeL,tet(42)
NOV3HYZN	01503_Cationic antimicrobial peptide (CAMP) resistance	1	LpsB
NOV3I209	01501_beta-Lactam resistance,01503_Cationic antimicrobial peptide (CAMP) resistance	1	Rm3
NOV3I28W	01501_beta-Lactam resistance,01503_Cationic antimicrobial peptide (CAMP) resistance	1	mexQ
NOV3IEW2	01501_beta-Lactam resistance,01502_Vancomycin resistance	3	arnA,lsaA,RlmA(II),vgaD
NOV3J1H0	01501_beta-Lactam resistance,01503_Cationic antimicrobial peptide (CAMP) resistance	1	gimA,oleD
NOV3JB8R	01502_Vancomycin resistance	1	adeR,baeR,kdpE,ParR
NOV3JI36	01501_beta-Lactam resistance	1	CRP
NOV3JO1I	01503_Cationic antimicrobial peptide (CAMP) resistance	1	vmlR
NOV3K7LU	01501_beta-Lactam resistance	2	arnA,emrA
NOV3K9SG	01503_Cationic antimicrobial peptide (CAMP) resistance	1	mphC,mphF
NOV3KVYM	01503_Cationic antimicrobial peptide (CAMP) resistance	5	AAC(6')-Iq,APH(2'')-Ig,dfrA3,dfrA7,oleC,poxtA,rosB,rosB,tetB(P)
NOV3L7N9	01503_Cationic antimicrobial peptide (CAMP) resistance,01502_Vancomycin resistance	2	arlR,basS,cprR,evgS,evgS,kdpE,smeR
NOV3L8WY	01501_beta-Lactam resistance,01503_Cationic antimicrobial peptide (CAMP) resistance	3	adeL,adeS,arlS,baeS,baeS,basS,cprS,cpxA,evgS,kdpE,ParS
NOV3LK7W	01501_beta-Lactam resistance,01503_Cationic antimicrobial peptide (CAMP) resistance	1	tlrC
NOV3M8XD	01501_beta-Lactam resistance	2	vatA,vatD,VatI
NOV3NGC5	01501_beta-Lactam resistance,01503_Cationic antimicrobial peptide (CAMP) resistance	1	vgaE
NOV3NUYC	01502_Vancomycin resistance	2	arnA,ErmQ,ErmQ
NOV3OAPQ	01501_beta-Lactam resistance	2	lmrC,tlrC
NOV3OJ6C	01501_beta-Lactam resistance	1	blt,emrY
NOV3OWK1	01501_beta-Lactam resistance	2	basS,evgS
NOV3Q2Y0	01503_Cationic antimicrobial peptide (CAMP) resistance	1	cprR
NOV3QVRK	01501_beta-Lactam resistance	2	tlrC,vmlR
NOV3R7FU	01501_beta-Lactam resistance	1	lin,lmrC,lsaB,msrC,msrH,vgaALC
NOV3R89H	01503_Cationic antimicrobial peptide (CAMP) resistance	1	OmpA
NOV3RELQ	01503_Cationic antimicrobial peptide (CAMP) resistance,01502_Vancomycin resistance	3	AAC(6')-34,arlS,basS
NOV3RLL6	01501_beta-Lactam resistance	1	sul3
NOV3RNGX	01501_beta-Lactam resistance	1	pmrA,tet(33),tet(42),tet(H)
NOV3ROYT	01501_beta-Lactam resistance	3	cprR,sul1,sul1,sul2,sul3
NOV3RRHY	01501_beta-Lactam resistance	3	basS,evgA,evgS,ParR,smeS
NOV3SDE4	01501_beta-Lactam resistance,01502_Vancomycin resistance	1	arnA
NOV3SXG3	01503_Cationic antimicrobial peptide (CAMP) resistance	3	golS,macB,msrC
NOV3THYD	01501_beta-Lactam resistance	2	msrC,tlrC
NOV3TJF5	01501_beta-Lactam resistance	1	MCR-3.9
NOV3TK5D	01503_Cationic antimicrobial peptide (CAMP) resistance	1	OmpA
NOV3UCSJ	01501_beta-Lactam resistance	2	adeR,evgS,mtrA
NOV3UHX9	01501_beta-Lactam resistance	2	carA,CAU-1,MSI-1,SMB-1,vgaB,vgaC
NOV3USBI	01501_beta-Lactam resistance	1	baeS
NOV3UWZY	01501_beta-Lactam resistance	2	lsaC,macB
NOV3V266	01501_beta-Lactam resistance	1	MCR-3.7
NOV3V7V5	01501_beta-Lactam resistance,01503_Cationic antimicrobial peptide (CAMP) resistance	2	tet(51),tet(Y)
NOV3W9GY	01501_beta-Lactam resistance,01503_Cationic antimicrobial peptide (CAMP) resistance	2	basS,evgS,kdpE,ParS,smeR,smeS
NOV3WJV5	01501_beta-Lactam resistance,01502_Vancomycin resistance	4	arnA,arnA,catB8,catB9,ugd
NOV3Y5VI	01503_Cationic antimicrobial peptide (CAMP) resistance	1	vgaD
NOV3YFTK	01501_beta-Lactam resistance,01503_Cationic antimicrobial peptide (CAMP) resistance	1	vgaA
NOV3Z11K	01501_beta-Lactam resistance,01503_Cationic antimicrobial peptide (CAMP) resistance	1	baeS
NOV3Z1DZ	01502_Vancomycin resistance	1	evgA
NOV3Z76C	01501_beta-Lactam resistance	1	efrB,lin,msrF,poxtA,TaeA
NOV3ZHVD	01503_Cationic antimicrobial peptide (CAMP) resistance	1	rosB
NOV3ZXXN	01503_Cationic antimicrobial peptide (CAMP) resistance	2	arnA,macB
NOV402P4	01501_beta-Lactam resistance,01503_Cationic antimicrobial peptide (CAMP) resistance	2	ADC-22,ADC-3,ADC-4,ErmG
NOV405T9	01501_beta-Lactam resistance	2	macB,macB
NOV40R29	01503_Cationic antimicrobial peptide (CAMP) resistance	2	AAC(6')-Iak,arnA,optrA,vgaB
NOV40S3W	01501_beta-Lactam resistance,01503_Cationic antimicrobial peptide (CAMP) resistance	1	ceoB,NmcR,smeE
NOV4176O	01501_beta-Lactam resistance	3	floR,poxtA,poxtA,vgaB,vgaB
NOV41D20	01501_beta-Lactam resistance,01503_Cationic antimicrobial peptide (CAMP) resistance	1	kdpE
NOV41HCR	01503_Cationic antimicrobial peptide (CAMP) resistance	1	salA
NOV41IG7	01503_Cationic antimicrobial peptide (CAMP) resistance	1	mdtA
NOV429WH	01501_beta-Lactam resistance,01503_Cationic antimicrobial peptide (CAMP) resistance	1	opcM
NOV42TIO	01501_beta-Lactam resistance,01502_Vancomycin resistance	2	efrB,lin,lmrC,lmrC,lsaC,macB,msrC,msrE,oleB,oleB,oleC,patA,poxtA,srmB,srmB,tetA(46),tetA(60),tetB(46),tetB(60),tlrC,tlrC,vgaB
NOV430EB	01501_beta-Lactam resistance,01503_Cationic antimicrobial peptide (CAMP) resistance	2	cprR,SRT-2
NOV432OK	01503_Cationic antimicrobial peptide (CAMP) resistance,01502_Vancomycin resistance	3	baeR,emrK,mdtF,mtrA
NOV433E8	01501_beta-Lactam resistance	2	msrH,RanA
NOV43IPG	01503_Cationic antimicrobial peptide (CAMP) resistance	1	arnA
NOV43ZDW	01501_beta-Lactam resistance,01503_Cationic antimicrobial peptide (CAMP) resistance	4	carA,LMB-1,LRA-8,macB,macB,TaeA
NOV451Q4	01503_Cationic antimicrobial peptide (CAMP) resistance	1	vatH
NOV457BB	01501_beta-Lactam resistance	1	rosB
NOV45B7T	01501_beta-Lactam resistance	2	marA,mepA,ramA
NOV45FWW	01501_beta-Lactam resistance	2	DHA-6,DHA-9,OXY-2-5,OXY-2-7
NOV461ZB	01501_beta-Lactam resistance	1	LptD
NOV463FY	01503_Cationic antimicrobial peptide (CAMP) resistance	3	ADC-74,cprR,LRA-13,ParR
NOV464SU	01501_beta-Lactam resistance	1	cfrC,cipA,clbB,clbC,clcD
NOV47LYJ	01501_beta-Lactam resistance	1	FosA7
NOV48BDN	01501_beta-Lactam resistance	1	dfrA1,dfrA12,dfrA15b,dfrA20,dfrA22,dfrA24,dfrA31,dfrA32,dfrA5,dfrA7
NOV48DUM	01503_Cationic antimicrobial peptide (CAMP) resistance	2	FosC2,gadW
NOV48PQX	01501_beta-Lactam resistance,01503_Cationic antimicrobial peptide (CAMP) resistance	3	adeG,lsaB,norA,tet(L)
NOV48ROJ	01501_beta-Lactam resistance	2	adeS,sdiA
NOV4962T	01501_beta-Lactam resistance,01503_Cationic antimicrobial peptide (CAMP) resistance	2	arlS,bacA
NOV497DS	01501_beta-Lactam resistance,01503_Cationic antimicrobial peptide (CAMP) resistance	3	baeS,evgS,mtrA
NOV49NWG	01501_beta-Lactam resistance,01503_Cationic antimicrobial peptide (CAMP) resistance	1	salA
NOV4A3PC	01502_Vancomycin resistance	2	iri,LpsB
NOV4ANXX	01501_beta-Lactam resistance,01503_Cationic antimicrobial peptide (CAMP) resistance	1	LpsB
NOV4AONY	01501_beta-Lactam resistance,01503_Cationic antimicrobial peptide (CAMP) resistance	1	acrB
NOV4AYFU	01501_beta-Lactam resistance,01503_Cationic antimicrobial peptide (CAMP) resistance	2	basS,evgS,kdpE,ParR
NOV4B2Z7	01501_beta-Lactam resistance	1	ACT-37
NOV4BIIQ	01503_Cationic antimicrobial peptide (CAMP) resistance	1	arnA
NOV4C7V3	01503_Cationic antimicrobial peptide (CAMP) resistance	1	lsaC
NOV4CR34	01501_beta-Lactam resistance	5	adeR,adeS,ArnT,basS,ceoA,cprS,cpxA,evgS,golS,LpsB,macB,rphA,salA,smeR
NOV4CXAJ	01503_Cationic antimicrobial peptide (CAMP) resistance	1	efrB,lmrC,novA,optrA,poxtA,TaeA,tetA(46),vmlR
NOV4CZFU	01501_beta-Lactam resistance	1	ErmA
NOV4DI1B	01501_beta-Lactam resistance	1	CMY-42
NOV4DJBC	01501_beta-Lactam resistance,01503_Cationic antimicrobial peptide (CAMP) resistance,01502_Vancomycin resistance	1	mecA,mecB
NOV4DR1T	01501_beta-Lactam resistance	1	LpsB
NOV4E445	01503_Cationic antimicrobial peptide (CAMP) resistance	2	vgaALC,vgaALC
NOV4EB8Q	01501_beta-Lactam resistance	1	vanN
NOV4ED9I	01501_beta-Lactam resistance	1	efpA,tcr3
NOV4EK1J	01503_Cationic antimicrobial peptide (CAMP) resistance	1	LptD
NOV4FOL8	01501_beta-Lactam resistance,01503_Cationic antimicrobial peptide (CAMP) resistance	1	evgA
NOV4G1UD	01501_beta-Lactam resistance	4	adeS,bacA,basS,cfr(D),cfr(D),dfrA17,dfrA28,dfrA6,dfrC,ParR
NOV4G31L	01501_beta-Lactam resistance	2	emeA,ErmT,ErmX,tcr3,tet(33),tet(Y)
NOV4GX48	01501_beta-Lactam resistance	1	efrB,srmB,TaeA,vgaD
NOV4HUNB	01501_beta-Lactam resistance	3	efrA,lmrC,macB,mepR,msrA,oleC,oleC,optrA,optrA,poxtA,poxtA,salA,srmB,vgaB,vmlR
NOV4IKA2	01501_beta-Lactam resistance	1	EreD
NOV4JF95	01501_beta-Lactam resistance	2	abcA,carA,lmrD,poxtA,tetB(60),tlrC,vmlR
NOV4JKX4	01501_beta-Lactam resistance	1	baeR
NOV4K5RU	01501_beta-Lactam resistance,01503_Cationic antimicrobial peptide (CAMP) resistance	1	adeS
NOV4KCIP	01501_beta-Lactam resistance	1	mtrA
NOV4LKGC	01503_Cationic antimicrobial peptide (CAMP) resistance	1	tsnR
NOV4LO7H	01501_beta-Lactam resistance	1	tetA(46)
NOV4MB9A	01503_Cationic antimicrobial peptide (CAMP) resistance	1	msbA,smeR
NOV4MKMO	01501_beta-Lactam resistance,01503_Cationic antimicrobial peptide (CAMP) resistance	1	lmrC,patB,vgaD
NOV4N4I6	01501_beta-Lactam resistance,01503_Cationic antimicrobial peptide (CAMP) resistance	1	adeR
NOV4N9LR	01503_Cationic antimicrobial peptide (CAMP) resistance	1	PEDO-1
NOV4OQJ1	01503_Cationic antimicrobial peptide (CAMP) resistance	1	tet(40)
NOV4P61G	01501_beta-Lactam resistance,01503_Cationic antimicrobial peptide (CAMP) resistance	2	bcrA,mtrA,oleB,optrA,ParR,tetA(60)
NOV4P66C	01503_Cationic antimicrobial peptide (CAMP) resistance	2	RanB,tet(H)
NOV4QD2S	01502_Vancomycin resistance	1	rosB
NOV4QDH6	01501_beta-Lactam resistance	2	arr-3,baeS
NOV4QSJV	01503_Cationic antimicrobial peptide (CAMP) resistance,01502_Vancomycin resistance	2	adeR,arlR,OmpA
NOV4R353	01501_beta-Lactam resistance	4	adeC,basS,mdtF,mexX,novA,optrA,tva(A),vgaC
NOV4R8L0	01501_beta-Lactam resistance	1	arlR,baeR
NOV4RXS7	01501_beta-Lactam resistance	1	SPG-1
NOV4RYK3	01501_beta-Lactam resistance,01503_Cationic antimicrobial peptide (CAMP) resistance	2	abcA,efrB,lmrC,lsaC,msrA,oleB,oleB,optrA,salA,srmB,TaeA,vgaA,vgaD
NOV4SB1Y	01503_Cationic antimicrobial peptide (CAMP) resistance	2	acrB,mexQ
NOV4SMCX	01501_beta-Lactam resistance	2	evgS,kdpE
NOV4SNXA	01501_beta-Lactam resistance	1	OmpA
NOV4TAA4	01503_Cationic antimicrobial peptide (CAMP) resistance	1	Erm(34)
NOV4UJR5	01502_Vancomycin resistance	2	msrC,msrC
NOV4V965	01501_beta-Lactam resistance,01503_Cationic antimicrobial peptide (CAMP) resistance	2	bcrC,msrH
NOV4V97K	01501_beta-Lactam resistance	1	iri
NOV4VD9C	01501_beta-Lactam resistance,01503_Cationic antimicrobial peptide (CAMP) resistance	5	adeR,adeR,bcr-1,cprR,evgA,evgA,smeS,smeS,vanD,vanO
NOV4VVQ2	01502_Vancomycin resistance	1	arnA,MCR-3.7
NOV4WQQV	01503_Cationic antimicrobial peptide (CAMP) resistance	2	arnA,kdpE
NOV4X0C3	01501_beta-Lactam resistance	2	cphA6,MUS-2,oqxA
NOV4X0IN	01501_beta-Lactam resistance,01503_Cationic antimicrobial peptide (CAMP) resistance	1	rphA
NOV4XCAK	01503_Cationic antimicrobial peptide (CAMP) resistance	3	LpsB,LpsB,srmB
NOV4XKJ9	01501_beta-Lactam resistance	2	evgS,macB,vgaE
NOV4XKS1	01503_Cationic antimicrobial peptide (CAMP) resistance	2	macB,smeR,srmB
NOV4XUS7	01501_beta-Lactam resistance,01503_Cationic antimicrobial peptide (CAMP) resistance	1	norA
NOV4YHWX	01503_Cationic antimicrobial peptide (CAMP) resistance	2	arlR,baeR,cprR,cprR,evgA,evgS
NOV4YVJY	01501_beta-Lactam resistance	1	vmlR
NOV4ZXID	01501_beta-Lactam resistance,01503_Cationic antimicrobial peptide (CAMP) resistance	3	baeR,evgS,ParR
NOV5059R	01501_beta-Lactam resistance,01503_Cationic antimicrobial peptide (CAMP) resistance	1	basS
NOV5069B	01501_beta-Lactam resistance,01503_Cationic antimicrobial peptide (CAMP) resistance	1	ParR
NOV50QYX	01503_Cationic antimicrobial peptide (CAMP) resistance	3	novA,srmB,vanG,vanI,vanO
NOV5186Y	01501_beta-Lactam resistance,01502_Vancomycin resistance	1	arnA
NOV51P4H	01503_Cationic antimicrobial peptide (CAMP) resistance	3	mtrA,ParR,sul1,sul1,sul4
NOV522AV	01503_Cationic antimicrobial peptide (CAMP) resistance	1	RanA
NOV52HO7	01501_beta-Lactam resistance,01503_Cationic antimicrobial peptide (CAMP) resistance	1	evgS
NOV537U6	01501_beta-Lactam resistance,01503_Cationic antimicrobial peptide (CAMP) resistance	1	adeR
NOV53UIJ	01502_Vancomycin resistance	1	LpsB
NOV53XSM	01502_Vancomycin resistance	2	arnA,arnA,vgaB
NOV54150	01503_Cationic antimicrobial peptide (CAMP) resistance	2	mecB,mecB
NOV54AA8	01501_beta-Lactam resistance,01503_Cationic antimicrobial peptide (CAMP) resistance	1	facT,QepA4
NOV54R64	01502_Vancomycin resistance	1	LnuP
NOV55DSW	01501_beta-Lactam resistance,01502_Vancomycin resistance	5	acrB,floR,iri,mtrD,MuxA,ParS
NOV55QE2	01501_beta-Lactam resistance	4	baeS,cpxA,evgS,OmpA,OmpA
NOV55SO0	01503_Cationic antimicrobial peptide (CAMP) resistance	1	baeS
NOV56E0K	01501_beta-Lactam resistance,01503_Cationic antimicrobial peptide (CAMP) resistance	2	tet(41),tet(48)
NOV56LH6	01503_Cationic antimicrobial peptide (CAMP) resistance	1	ugd
NOV56N4N	01501_beta-Lactam resistance	1	macB
NOV56SHH	01503_Cationic antimicrobial peptide (CAMP) resistance	1	macB
NOV56ZON	01501_beta-Lactam resistance	1	TaeA,tetA(46),vgaB
NOV571KS	01501_beta-Lactam resistance,01503_Cationic antimicrobial peptide (CAMP) resistance	2	adeR,PDC-87
NOV57SNT	01501_beta-Lactam resistance	1	baeS
NOV58DR7	01501_beta-Lactam resistance	3	adeS,evgS,tsnR
NOV58OJ0	01503_Cationic antimicrobial peptide (CAMP) resistance	3	LpsB,LpsB,ugd
NOV59DSP	01503_Cationic antimicrobial peptide (CAMP) resistance	2	cprR,macB
NOV59P4C	01501_beta-Lactam resistance,01502_Vancomycin resistance	1	bcrC,pgpB
NOV5A3G6	01501_beta-Lactam resistance,01503_Cationic antimicrobial peptide (CAMP) resistance	1	smeC
NOV5AOYO	01501_beta-Lactam resistance	1	AIM-1,LRA-9
NOV5ARQ9	01503_Cationic antimicrobial peptide (CAMP) resistance	1	fusH
NOV5B73F	01503_Cationic antimicrobial peptide (CAMP) resistance	2	lsaA,oleB,optrA
NOV5CZWK	01501_beta-Lactam resistance,01503_Cationic antimicrobial peptide (CAMP) resistance	3	acrB,adeJ,bacA,mdtA
NOV5DO4N	01501_beta-Lactam resistance	1	LpsB,tetB(60)
NOV5DP5D	01502_Vancomycin resistance	1	smeS
NOV5DXQO	01501_beta-Lactam resistance,01503_Cationic antimicrobial peptide (CAMP) resistance	1	rsmA
NOV5E6W1	01501_beta-Lactam resistance	1	ParR
NOV5E6WS	01501_beta-Lactam resistance,01503_Cationic antimicrobial peptide (CAMP) resistance	1	evgS
NOV5E90D	01501_beta-Lactam resistance	2	lin,lmrD,oleC
NOV5EXSK	01501_beta-Lactam resistance	1	emeA
NOV5F0C7	01502_Vancomycin resistance	1	vgaD
NOV5FOPD	01501_beta-Lactam resistance,01503_Cationic antimicrobial peptide (CAMP) resistance	1	evgS
NOV5FQAY	01501_beta-Lactam resistance	3	cprR,cpxA,evgS,macB,mphA
NOV5FWVU	01503_Cationic antimicrobial peptide (CAMP) resistance,01502_Vancomycin resistance	1	vanN,vanO
NOV5GNWI	01501_beta-Lactam resistance	1	gadW,gadX
NOV5HG9X	01503_Cationic antimicrobial peptide (CAMP) resistance	2	ArnT,ugd
NOV5HQ4O	01501_beta-Lactam resistance	1	ANT(4')-Ia
NOV5I11U	01502_Vancomycin resistance	1	ACT-20,CMY-113,CMY-150,CMY-47,fusH
NOV5J3GZ	01501_beta-Lactam resistance,01503_Cationic antimicrobial peptide (CAMP) resistance	3	adeH,arlS,LpeA,TriB
NOV5J66B	01501_beta-Lactam resistance,01503_Cationic antimicrobial peptide (CAMP) resistance	1	bacA
NOV5JDFC	01503_Cationic antimicrobial peptide (CAMP) resistance	3	kdpE,smeR,smeR,smeS,smeS
NOV5JG16	01503_Cationic antimicrobial peptide (CAMP) resistance	1	vanC
NOV5JQ8V	01503_Cationic antimicrobial peptide (CAMP) resistance,01502_Vancomycin resistance	1	srmB
NOV5KVQR	01501_beta-Lactam resistance,01502_Vancomycin resistance	3	arnA,lmrD,poxtA,tetB(60),tetB(60),vgaE,vmlR
NOV5KXQC	01503_Cationic antimicrobial peptide (CAMP) resistance	2	abcA,bcrA,catA8,catII,efrB,lmrC,lsaB,lsaC,msrC,msrH,poxtA,salA,srmB,TaeA,tlrC,vgaB
NOV5LIH6	01501_beta-Lactam resistance,01503_Cationic antimicrobial peptide (CAMP) resistance	2	adeR,arlS
NOV5LZJO	01501_beta-Lactam resistance	1	carA,lsaB,vgaE
NOV5M1OI	01501_beta-Lactam resistance,01503_Cationic antimicrobial peptide (CAMP) resistance	1	mecA,mecB,mecD
NOV5MI64	01501_beta-Lactam resistance	3	aad(6),aadS,ANT(6)-Ib,SatA
NOV5MKFG	01503_Cationic antimicrobial peptide (CAMP) resistance	1	YajC
NOV5N15E	01503_Cationic antimicrobial peptide (CAMP) resistance	2	macB,macB
NOV5NM2X	01502_Vancomycin resistance	1	vatD
NOV5NSXE	01502_Vancomycin resistance	2	apmA,catB11,vatA,vatB,vatC,vatE,vatH,VatI,vgaB
NOV5O11S	01502_Vancomycin resistance	2	lsaC,msbA,msrH,ParR,salA,SAT-4,smeS,smeS,tetA(46)
NOV5OUD9	01501_beta-Lactam resistance,01503_Cationic antimicrobial peptide (CAMP) resistance	1	msrF
NOV5OZ3Q	01501_beta-Lactam resistance,01503_Cationic antimicrobial peptide (CAMP) resistance	1	mexY
NOV5PJY1	01501_beta-Lactam resistance,01503_Cationic antimicrobial peptide (CAMP) resistance	2	abeM,cprS,FosB2,FosB,hmrM,kdpE,mepA,PmpM
NOV5QGQU	01502_Vancomycin resistance	1	rsmA
NOV5R46J	01503_Cationic antimicrobial peptide (CAMP) resistance	3	catB3,CRP,RanB
NOV5RJ2D	01503_Cationic antimicrobial peptide (CAMP) resistance	2	vatA,vatH
NOV5RV75	01501_beta-Lactam resistance	1	baeR,evgA
NOV5S379	01502_Vancomycin resistance	1	arlS
NOV5S50V	01503_Cationic antimicrobial peptide (CAMP) resistance	1	smeR
NOV5SFRE	01502_Vancomycin resistance	1	LpsB
NOV5SOWL	01501_beta-Lactam resistance	1	lmrC,oleC
NOV5T2ZJ	01501_beta-Lactam resistance	1	vanE
NOV5UCH2	01503_Cationic antimicrobial peptide (CAMP) resistance	2	adeN,catB3,catB8,vatE
NOV5USDD	01501_beta-Lactam resistance,01503_Cationic antimicrobial peptide (CAMP) resistance	3	adeC,adeJ,AxyX,cmeC,macA,mdtA,mdtC,mexM,mexY,MuxA,MuxC,opcM,OpmH,OprZ
NOV5USZ1	01501_beta-Lactam resistance	1	ugd
NOV5V5AG	01503_Cationic antimicrobial peptide (CAMP) resistance	2	almG,vgaD,vmlR
NOV5V6N8	01501_beta-Lactam resistance	2	arnA,mepA,poxtA
NOV5VI87	01501_beta-Lactam resistance,01503_Cationic antimicrobial peptide (CAMP) resistance	2	evgS,evgS,kdpE
NOV5VQSF	01501_beta-Lactam resistance,01503_Cationic antimicrobial peptide (CAMP) resistance	1	PDC-43,PDC-44
NOV5W038	01501_beta-Lactam resistance	1	adeR
NOV5W5IJ	01501_beta-Lactam resistance,01503_Cationic antimicrobial peptide (CAMP) resistance	3	Erm(30),Erm(30),Erm(31),Erm(34),Erm(35),Erm(37),Erm(38),Erm(39),Erm(39),Erm(41),Erm(42),ErmA,ErmB,ErmD,ErmF,ErmH,ErmH,Erm(K),ErmN,Erm(O)-lrm,ErmR,ErmS,ErmT,ErmU,ErmX
NOV5WBXK	01503_Cationic antimicrobial peptide (CAMP) resistance	1	mdtG
NOV5WH60	01501_beta-Lactam resistance,01503_Cationic antimicrobial peptide (CAMP) resistance	1	Erm(35),Erm(43),Erm(49),ErmH,ErmQ,ErmR
NOV5WKIO	01501_beta-Lactam resistance,01503_Cationic antimicrobial peptide (CAMP) resistance	3	adeR,arlS,smeR,smeR
NOV5X26R	01501_beta-Lactam resistance	1	tet(C)
NOV5X74Z	01501_beta-Lactam resistance	1	bacA
NOV5XJ6V	01501_beta-Lactam resistance,01503_Cationic antimicrobial peptide (CAMP) resistance	2	FosK,mphO
NOV5XNF5	01503_Cationic antimicrobial peptide (CAMP) resistance	1	vatC
NOV5Y1ZY	01501_beta-Lactam resistance	2	adeS,qacH
NOV5YF5V	01501_beta-Lactam resistance,01503_Cationic antimicrobial peptide (CAMP) resistance	3	efrA,efrB,Erm(31),Erm(33),Erm(34),Erm(35),Erm(36),Erm(37),Erm(38),Erm(39),erm(40),Erm(42),Erm(43),erm(46),Erm(47),Erm(48),Erm(49),ErmA,ErmD,ErmH,ErmH,Erm(K),ErmN,Erm(O)-lrm,ErmQ,ErmS,ErmU,lmrC,lmrD,lsaA,lsaB,lsaC,msrA,oleB,oleC,patB,poxtA,salA,srmB,TaeA,tlrC,vgaC,vgaE
NOV5YLM8	01501_beta-Lactam resistance	1	catB3
NOV5YPLF	01502_Vancomycin resistance	1	RanA,TaeA,tva(A)
NOV5ZBMX	01501_beta-Lactam resistance,01503_Cationic antimicrobial peptide (CAMP) resistance	1	adeR,kdpE
NOV60A8F	01501_beta-Lactam resistance,01503_Cationic antimicrobial peptide (CAMP) resistance	1	arnA
NOV616NX	01501_beta-Lactam resistance,01503_Cationic antimicrobial peptide (CAMP) resistance	1	adeL,NmcR
NOV620FL	01501_beta-Lactam resistance,01503_Cationic antimicrobial peptide (CAMP) resistance	2	cprR,vgaB
NOV62J91	01502_Vancomycin resistance	2	efmA,MCR-3.5,MCR-3.9,mef(D)
NOV62KTS	01501_beta-Lactam resistance	1	macB
NOV62MDU	01501_beta-Lactam resistance	1	acrD
NOV62QZS	01501_beta-Lactam resistance,01502_Vancomycin resistance	1	AAC(6')-Ian
NOV632ZQ	01501_beta-Lactam resistance,01502_Vancomycin resistance	1	rosB
NOV63H6M	01501_beta-Lactam resistance	1	lsaA
NOV63M1S	01501_beta-Lactam resistance,01503_Cationic antimicrobial peptide (CAMP) resistance	2	arlS,baeS,cprR,smeS
NOV63W4X	01501_beta-Lactam resistance,01503_Cationic antimicrobial peptide (CAMP) resistance	4	abcA,lmrC,macB,macB
NOV63WGY	01501_beta-Lactam resistance	1	lmrC,poxtA
NOV643QA	01501_beta-Lactam resistance,01503_Cationic antimicrobial peptide (CAMP) resistance	2	basS,smeS
NOV64ZVO	01501_beta-Lactam resistance	2	abeM,cdeA,hmrM,marA
NOV655EJ	01501_beta-Lactam resistance,01503_Cationic antimicrobial peptide (CAMP) resistance	1	bcrA,salA,tva(A),vmlR
NOV656LI	01503_Cationic antimicrobial peptide (CAMP) resistance	1	mtrA
NOV65HUW	01501_beta-Lactam resistance,01503_Cationic antimicrobial peptide (CAMP) resistance	1	ParR
NOV65P1I	01501_beta-Lactam resistance,01503_Cationic antimicrobial peptide (CAMP) resistance	1	CRP
NOV65QZZ	01501_beta-Lactam resistance,01503_Cationic antimicrobial peptide (CAMP) resistance	1	mtrA
NOV660UH	01503_Cationic antimicrobial peptide (CAMP) resistance	1	OmpA
NOV66P4T	01503_Cationic antimicrobial peptide (CAMP) resistance	2	blaR1,mecI,mecR1
NOV66PLB	01502_Vancomycin resistance	2	kdpE,msrC,poxtA,tetA(60),tlrC,vgaC,vmlR
NOV6706H	01501_beta-Lactam resistance	1	mefE
NOV677KQ	01503_Cationic antimicrobial peptide (CAMP) resistance	1	ParS
NOV681MQ	01501_beta-Lactam resistance,01503_Cationic antimicrobial peptide (CAMP) resistance	3	AAC(6')-Ian,AAC(6')-IIb,bcrA,cpaA,efrB,lmrD,lsaC,lsaC,msrF,oleB,srmB,tetB(46),vgaALC,vgaB
NOV68DJO	01501_beta-Lactam resistance	5	AAC(3)-Ia,AAC(3)-Ic,AAC(6')-Il,adeS,catB8,emeA,evgA,evgS,hmrM,LRA-19,NDM-9,ParS,rosB,SAT-3,sdiA,sta,tet(43)
NOV68GC1	01501_beta-Lactam resistance,01503_Cationic antimicrobial peptide (CAMP) resistance	1	macB,smeR
NOV6938U	01501_beta-Lactam resistance,01503_Cationic antimicrobial peptide (CAMP) resistance	2	oleB,pp-flo,srmB
NOV69POF	01501_beta-Lactam resistance,01503_Cationic antimicrobial peptide (CAMP) resistance	3	cpxA,patB,sta
NOV69QCP	01502_Vancomycin resistance	1	lsaB
NOV6AP09	01501_beta-Lactam resistance,01503_Cationic antimicrobial peptide (CAMP) resistance	2	AxyY,cmeB,OpmH,OprN
NOV6AP3Q	01501_beta-Lactam resistance,01503_Cationic antimicrobial peptide (CAMP) resistance	1	oleB,optrA
NOV6AQD5	01501_beta-Lactam resistance,01503_Cationic antimicrobial peptide (CAMP) resistance	1	ErmW
NOV6AR9E	01501_beta-Lactam resistance,01503_Cationic antimicrobial peptide (CAMP) resistance	2	adeR,arnA
NOV6AW34	01503_Cationic antimicrobial peptide (CAMP) resistance	1	adeR,kdpE
NOV6B8X0	01501_beta-Lactam resistance,01503_Cationic antimicrobial peptide (CAMP) resistance	1	MIR-10,ParS
NOV6BJ3U	01501_beta-Lactam resistance	1	BJP-1
NOV6BLO5	01501_beta-Lactam resistance	2	kdpE,macB
NOV6BXD3	01501_beta-Lactam resistance	1	poxtA
NOV6C8P0	01501_beta-Lactam resistance	1	mdsB
NOV6CEGZ	01501_beta-Lactam resistance	2	AAC(6')-34,EdeQ,EdeQ
NOV6CF5E	01501_beta-Lactam resistance	4	blt,bmr,macB,msrF,oleB,tet(42),vgaA,vmlR
NOV6CJLL	01501_beta-Lactam resistance	1	mecA,mecD
NOV6EB3R	01503_Cationic antimicrobial peptide (CAMP) resistance	2	cmeR,LRA-17,LRA-2,PEDO-1
NOV6EEM1	01501_beta-Lactam resistance,01503_Cationic antimicrobial peptide (CAMP) resistance	3	efrB,lmrC,lsaC,lsaC,patA,tetA(46),tetA(46),tetB(60),vgaE,vgaE
NOV6EMJ2	01501_beta-Lactam resistance	1	ErmB
NOV6FDG6	01501_beta-Lactam resistance,01503_Cationic antimicrobial peptide (CAMP) resistance	6	CPS-1,CrcB,GOB-9,LRA-19,pgpB,Rm3,salA,ugd,vgaALC
NOV6FNI1	01501_beta-Lactam resistance,01503_Cationic antimicrobial peptide (CAMP) resistance	1	evgS
NOV6FPVX	01501_beta-Lactam resistance	1	lin
NOV6FRMK	01502_Vancomycin resistance	1	tetA(60)
NOV6FW1T	01501_beta-Lactam resistance,01503_Cationic antimicrobial peptide (CAMP) resistance	2	macB,macB
NOV6GL3V	01501_beta-Lactam resistance,01503_Cationic antimicrobial peptide (CAMP) resistance	5	ugd,ugd,ugd,vanC,vanD,vanE,vanF,vanO,vanO
NOV6GOEV	01501_beta-Lactam resistance,01503_Cationic antimicrobial peptide (CAMP) resistance	2	acrB,adeN,mtrD
NOV6GVSJ	01501_beta-Lactam resistance,01503_Cationic antimicrobial peptide (CAMP) resistance	2	arlS,hmrM
NOV6HJ2E	01501_beta-Lactam resistance	1	tetA(60)
NOV6HPSC	01501_beta-Lactam resistance,01503_Cationic antimicrobial peptide (CAMP) resistance	2	lmrP,rosB,tet(30),tet(31)
NOV6I382	01501_beta-Lactam resistance	1	arnA
NOV6ID88	01501_beta-Lactam resistance,01503_Cationic antimicrobial peptide (CAMP) resistance	1	cdeA
NOV6JM8N	01501_beta-Lactam resistance,01503_Cationic antimicrobial peptide (CAMP) resistance	1	baeS
NOV6JXM2	01502_Vancomycin resistance	1	vatD,vatE
NOV6KRXM	01503_Cationic antimicrobial peptide (CAMP) resistance	1	arnA
NOV6LIP7	01501_beta-Lactam resistance	1	vatE
NOV6M68M	01503_Cationic antimicrobial peptide (CAMP) resistance	1	ErmT
NOV6M9I1	01501_beta-Lactam resistance	1	carA,efrB,lmrD,msrE,patB,srmB,vgaA,vgaALC,vgaC,vmlR
NOV6MAWM	01501_beta-Lactam resistance,01503_Cationic antimicrobial peptide (CAMP) resistance	1	efrB,lmrD,msrE,msrH,oleB,optrA,patA,patB,poxtA,tetB(60),tva(A)
NOV6N47A	01502_Vancomycin resistance	2	cprR,evgS,vgaC
NOV6NA4U	01503_Cationic antimicrobial peptide (CAMP) resistance	1	CepS
NOV6NWE0	01501_beta-Lactam resistance,01503_Cationic antimicrobial peptide (CAMP) resistance	2	carA,efrA,lmrC,lsaA,msbA,oleC,salA,tetA(46),tetB(46),tmrB,vgaE
NOV6OQMM	01502_Vancomycin resistance	1	GIM-1,LRA-17
NOV6PAP1	01501_beta-Lactam resistance,01502_Vancomycin resistance	3	efrB,lmrC,macB,msrC,msrF,oleB,oleB,patB,srmB,srmB,TaeA,tlrC,tva(A)
NOV6PC6U	01501_beta-Lactam resistance,01503_Cationic antimicrobial peptide (CAMP) resistance	1	gadW,gadX
NOV6PJ0R	01501_beta-Lactam resistance	5	blt,carA,cpxA,evgS,macB,srmB
NOV6PWOB	01503_Cationic antimicrobial peptide (CAMP) resistance	2	arlR,arlS,basS,cprR,evgS
NOV6QY4M	01503_Cationic antimicrobial peptide (CAMP) resistance	1	macB,msrF,oleB,srmB,tlrC,tva(A),vmlR
NOV6RNNG	01501_beta-Lactam resistance	1	arnA
NOV6RSWX	01503_Cationic antimicrobial peptide (CAMP) resistance	2	macB,vmlR
NOV6SFLZ	01501_beta-Lactam resistance,01503_Cationic antimicrobial peptide (CAMP) resistance	1	macB
NOV6SQ6Y	01501_beta-Lactam resistance,01503_Cationic antimicrobial peptide (CAMP) resistance	1	mecC
NOV6SVBL	01501_beta-Lactam resistance	1	MCR-3.5
NOV6T5QS	01501_beta-Lactam resistance	3	macB,macB,vgaC,vgaC
NOV6TD7Q	01502_Vancomycin resistance	2	Erm(43),LpsB
NOV6TVKE	01501_beta-Lactam resistance	3	emeA,lsaA,patB
NOV6U425	01501_beta-Lactam resistance	1	adeS,cpxA,evgS
NOV6U5A7	01501_beta-Lactam resistance	3	CRP,CRP,smeR
NOV6UHOO	01501_beta-Lactam resistance	1	fexA,tet(E)
NOV6V09U	01503_Cationic antimicrobial peptide (CAMP) resistance	1	cmeR
NOV6V10J	01501_beta-Lactam resistance,01503_Cationic antimicrobial peptide (CAMP) resistance	1	ugd
NOV6VCVC	01501_beta-Lactam resistance,01503_Cationic antimicrobial peptide (CAMP) resistance	2	bacA,mepA
NOV6VGJP	01503_Cationic antimicrobial peptide (CAMP) resistance	2	lin,novA,tetA(46),tetA(60),tsnR,tva(A),vgaB
NOV6W30L	01502_Vancomycin resistance	1	kdpE
NOV6W43B	01501_beta-Lactam resistance,01503_Cationic antimicrobial peptide (CAMP) resistance	3	carA,efrA,lmrD,lsaC,msrA,oleB,optrA,poxtA,srmB,TaeA,TaeA,tlrC,tva(A),tva(A),tva(A),vgaC
NOV6W4GK	01501_beta-Lactam resistance	2	adeL,TaeA
NOV6WVQQ	01501_beta-Lactam resistance,01503_Cationic antimicrobial peptide (CAMP) resistance	1	catB2,catB8
NOV6X8EO	01503_Cationic antimicrobial peptide (CAMP) resistance	1	lmrC,macB
NOV6YU3V	01501_beta-Lactam resistance	1	rphA
NOV6YY85	01503_Cationic antimicrobial peptide (CAMP) resistance	4	adeS,arlS,basS,evgA,evgA,evgS,sdiA,sdiA
NOV6ZEDH	01501_beta-Lactam resistance,01503_Cationic antimicrobial peptide (CAMP) resistance	1	ParS
NOV6ZZGY	01503_Cationic antimicrobial peptide (CAMP) resistance,01502_Vancomycin resistance	1	iri
NOV70N3C	01501_beta-Lactam resistance,01503_Cationic antimicrobial peptide (CAMP) resistance	3	basS,marA,smeS
NOV721IL	01501_beta-Lactam resistance	1	ErmT
NOV72696	01501_beta-Lactam resistance	1	YajC
NOV728LH	01503_Cationic antimicrobial peptide (CAMP) resistance	2	LpsB,LpsB
NOV72BO3	01501_beta-Lactam resistance,01503_Cationic antimicrobial peptide (CAMP) resistance	1	kdpE
NOV72Q3S	01501_beta-Lactam resistance	2	bcrC,oleB
NOV72YFW	01501_beta-Lactam resistance	2	lmrD,mtrC
NOV7374V	01503_Cationic antimicrobial peptide (CAMP) resistance	1	tva(A)
NOV73MAI	01503_Cationic antimicrobial peptide (CAMP) resistance	3	ACT-28,MOX-9,PDC-10,PDC-3,PDC-50,PDC-5,PDC-51,PDC-74,PDC-75,PDC-84,tetB(P)
NOV73R9Z	01501_beta-Lactam resistance	5	adeB,adeG,cmeB,LpeB,MexE,mtrC,MuxA,MuxC,opcM,TriB
NOV73UT5	01501_beta-Lactam resistance	3	baeR,cprS,evgA,evgS,macB,smeR
NOV743EI	01501_beta-Lactam resistance	1	lmrC,macB,msrH,srmB
NOV744CY	01503_Cationic antimicrobial peptide (CAMP) resistance	1	basS
NOV7491C	01502_Vancomycin resistance	1	sdiA
NOV74GRW	01503_Cationic antimicrobial peptide (CAMP) resistance	2	lmrC,OprN
NOV753V0	01501_beta-Lactam resistance	1	smeS
NOV755DH	01503_Cationic antimicrobial peptide (CAMP) resistance	1	lsaC,patB
NOV759C1	01502_Vancomycin resistance	1	LpsB
NOV75KQN	01501_beta-Lactam resistance	2	bacA,TaeA
NOV75POZ	01503_Cationic antimicrobial peptide (CAMP) resistance	1	optrA
NOV7658Y	01503_Cationic antimicrobial peptide (CAMP) resistance	1	mdtG,norA,QepA4,tet(41),tet(43),tet(57),tet(A),tet(B),tet(Y)
NOV769E8	01503_Cationic antimicrobial peptide (CAMP) resistance	2	lsaB,msrE,vgaA
NOV76DM6	01501_beta-Lactam resistance	4	cmeR,macB,macB,macB,pmrA
NOV77LW3	01501_beta-Lactam resistance,01503_Cationic antimicrobial peptide (CAMP) resistance	1	baeR,ParR
NOV78B9Z	01501_beta-Lactam resistance	2	evgS,tet(52),tet(53)
NOV78RHU	01503_Cationic antimicrobial peptide (CAMP) resistance,01502_Vancomycin resistance	3	adeR,adeS,arlS,baeS,cprR,cpxA,evgS,evgS,mtrA,ParR,smeR
NOV7976U	01501_beta-Lactam resistance,01503_Cationic antimicrobial peptide (CAMP) resistance	2	RanA,TaeA
NOV79K4P	01503_Cationic antimicrobial peptide (CAMP) resistance	1	Erm(37)
NOV79QCD	01501_beta-Lactam resistance	2	arnA,tsnR
NOV7ABVP	01503_Cationic antimicrobial peptide (CAMP) resistance	1	vgaB
NOV7ASQG	01501_beta-Lactam resistance,01503_Cationic antimicrobial peptide (CAMP) resistance	3	adeL,efrA,ramA,ramA
NOV7AX7N	01503_Cationic antimicrobial peptide (CAMP) resistance	4	evgS,evgS,FosA7,SatA,smeR
NOV7B4TJ	01501_beta-Lactam resistance	2	AAC(6')-Iak,AAC(6')-Iak
NOV7B62D	01501_beta-Lactam resistance	1	msrA,tlrC
NOV7BFS1	01501_beta-Lactam resistance,01503_Cationic antimicrobial peptide (CAMP) resistance	1	vanE,vanF,vanG,vanI,vanO
NOV7BUFM	01501_beta-Lactam resistance,01503_Cationic antimicrobial peptide (CAMP) resistance	1	macB
NOV7C0X1	01501_beta-Lactam resistance,01503_Cationic antimicrobial peptide (CAMP) resistance	1	CARB-21,LAP-1
NOV7C5SQ	01503_Cationic antimicrobial peptide (CAMP) resistance	1	tet(39)
NOV7C77G	01501_beta-Lactam resistance,01503_Cationic antimicrobial peptide (CAMP) resistance	2	arlS,baeR,evgS,mtrA,smeR,smeS
NOV7CEOB	01501_beta-Lactam resistance,01503_Cationic antimicrobial peptide (CAMP) resistance	5	abcA,adeG,adeS,baeS,ceoA,efrB,evgS,macB,mdtA,mexM,poxtA,srmB,tetA(46),tlrC,TriB,vgaC
NOV7CMLR	01502_Vancomycin resistance	1	mecA,mecB,mecC,mecD
NOV7CQ6K	01503_Cationic antimicrobial peptide (CAMP) resistance,01502_Vancomycin resistance	1	CRP
NOV7CQMB	01503_Cationic antimicrobial peptide (CAMP) resistance	1	eptB
NOV7CTDY	01503_Cationic antimicrobial peptide (CAMP) resistance	3	adeL,evgS,mtrA,smeR
NOV7CY84	01503_Cationic antimicrobial peptide (CAMP) resistance	3	baeS,cprR,ParS,salA,vmlR
NOV7DFNK	01501_beta-Lactam resistance	1	lsaA
NOV7DQNN	01503_Cationic antimicrobial peptide (CAMP) resistance	1	LpsB
NOV7DZK0	01503_Cationic antimicrobial peptide (CAMP) resistance	2	arnA,arnA
NOV7ECW9	01501_beta-Lactam resistance	2	cmlA1,mtrA,rosB
NOV7EX2U	01501_beta-Lactam resistance,01503_Cationic antimicrobial peptide (CAMP) resistance	3	adeR,baeS,tlrC
NOV7F5MD	01502_Vancomycin resistance	5	arlS,baeR,emeA,lmrD,lmrP,lsaC,macB,mdtG,mefC,msbA,msbA,oleC,oleC,optrA,patA,pmrA,poxtA,poxtA,RanA,rphA,srmB,tet(31),tet(41),tet(57),tetA(46),tet(B),tetB(60),tet(H),tet(J),tlrC,vgaE
NOV7F96C	01501_beta-Lactam resistance,01503_Cationic antimicrobial peptide (CAMP) resistance	1	carA,lmrC,macB,msrF,srmB,tlrC,vgaD
NOV7FCT3	01501_beta-Lactam resistance,01503_Cationic antimicrobial peptide (CAMP) resistance	1	RanB
NOV7FKT7	01501_beta-Lactam resistance	1	tet(42)
NOV7FUUD	01501_beta-Lactam resistance	1	AAC(3)-Ia,AAC(3)-Ib/AAC(6')-Ib'',AAC(3)-Ic,AAC(6')-Isa,sta
NOV7GBJO	01501_beta-Lactam resistance	1	PER-6
NOV7GE5L	01501_beta-Lactam resistance	2	MexD,mexY,msrA
NOV7GKMN	01501_beta-Lactam resistance	1	GOB-5
NOV7GZZX	01501_beta-Lactam resistance,01503_Cationic antimicrobial peptide (CAMP) resistance	1	rphB
NOV7H1KF	01501_beta-Lactam resistance,01503_Cationic antimicrobial peptide (CAMP) resistance	1	arnA
NOV7H73N	01501_beta-Lactam resistance,01503_Cationic antimicrobial peptide (CAMP) resistance	1	evgS
NOV7H8PB	01501_beta-Lactam resistance,01503_Cationic antimicrobial peptide (CAMP) resistance	1	arnA,lsaB,msrE
NOV7HQJ8	01501_beta-Lactam resistance	2	arnA,arnA
NOV7HRYA	01503_Cationic antimicrobial peptide (CAMP) resistance	1	lmrC
NOV7HYYN	01501_beta-Lactam resistance,01503_Cationic antimicrobial peptide (CAMP) resistance	1	rosA
NOV7IFZ9	01503_Cationic antimicrobial peptide (CAMP) resistance	1	srmB
NOV7IKPO	01501_beta-Lactam resistance	1	fusH
NOV7IMF2	01501_beta-Lactam resistance	1	Erm(43)
NOV7IQFL	01503_Cationic antimicrobial peptide (CAMP) resistance	1	cpxA,evgS
NOV7J11E	01501_beta-Lactam resistance,01503_Cationic antimicrobial peptide (CAMP) resistance	1	ACT-37
NOV7JID0	01503_Cationic antimicrobial peptide (CAMP) resistance	2	AIM-1,MSI-1,MSI-1
NOV7KH9O	01501_beta-Lactam resistance,01503_Cationic antimicrobial peptide (CAMP) resistance	1	fusH
NOV7KL51	01501_beta-Lactam resistance,01503_Cationic antimicrobial peptide (CAMP) resistance	2	adeR,tet(39),tet(42)
NOV7KXL5	01501_beta-Lactam resistance	2	bcr-1,facT,GOB-11,GOB-12,GOB-15,GOB-7,LRA-17,mdtH,tet(30),tet(39)
NOV7LHZL	01501_beta-Lactam resistance,01503_Cationic antimicrobial peptide (CAMP) resistance	1	NmcR
NOV7LSJJ	01503_Cationic antimicrobial peptide (CAMP) resistance	1	gimA,mgtA,oleD,oleI
NOV7MCX5	01501_beta-Lactam resistance	1	carA,vgaB
NOV7MFK3	01501_beta-Lactam resistance	1	cprR,evgS,mtrA
NOV7MGPB	01501_beta-Lactam resistance	3	adeS,adeS,basS,cpxA,dfrA23,dfrA32,dfrA35,dfrE,msrC,ParS,tetB(60),tlrC,tva(A)
NOV7MQLR	01503_Cationic antimicrobial peptide (CAMP) resistance	1	arnA
NOV7N5KC	01503_Cationic antimicrobial peptide (CAMP) resistance	1	cpxA
NOV7N67N	01501_beta-Lactam resistance	1	opcM
NOV7NBL9	01503_Cationic antimicrobial peptide (CAMP) resistance	1	AIM-1,MSI-1
NOV7NRPR	01502_Vancomycin resistance	1	LpeA,sul3
NOV7NSBP	01501_beta-Lactam resistance	1	cmlA5,qacB,tet(59)
NOV7O385	01501_beta-Lactam resistance,01503_Cationic antimicrobial peptide (CAMP) resistance	1	PEDO-1
NOV7OCD3	01501_beta-Lactam resistance,01503_Cationic antimicrobial peptide (CAMP) resistance	1	vmlR
NOV7OCSD	01503_Cationic antimicrobial peptide (CAMP) resistance	1	tetA(60)
NOV7P2WK	01503_Cationic antimicrobial peptide (CAMP) resistance	3	dfrA27,GOB-6,vanA,vanE,vanF,vanN
NOV7P8W5	01501_beta-Lactam resistance,01503_Cationic antimicrobial peptide (CAMP) resistance	1	vanD
NOV7PB05	01501_beta-Lactam resistance	1	lmrC,vgaA
NOV7PGBG	01501_beta-Lactam resistance	1	FomA
NOV7PMGB	01503_Cationic antimicrobial peptide (CAMP) resistance	4	arlS,baeR,evgS,macB,ParS
NOV7PP2L	01501_beta-Lactam resistance,01503_Cationic antimicrobial peptide (CAMP) resistance	1	macB
NOV7QAS8	01501_beta-Lactam resistance,01502_Vancomycin resistance	2	arnA,lmrC,macB,optrA,patA,RanA,tlrC,vgaB,vgaE,vmlR
NOV7QQLC	01503_Cationic antimicrobial peptide (CAMP) resistance	5	carA,LpsB,macA,macB,msrF,msrF,poxtA,TaeA,TaeA
NOV7QZ5R	01503_Cationic antimicrobial peptide (CAMP) resistance	1	vatF
NOV7RAQY	01503_Cationic antimicrobial peptide (CAMP) resistance	1	arnA
NOV7S724	01501_beta-Lactam resistance,01503_Cationic antimicrobial peptide (CAMP) resistance	2	arlS,evgS
NOV7T0T9	01501_beta-Lactam resistance	2	arlS,bacA,cprR,tsnR
NOV7TI7V	01503_Cationic antimicrobial peptide (CAMP) resistance	2	emrY,mtrA
NOV7TLTM	01501_beta-Lactam resistance	1	sul1,sul2
NOV7TPA7	01501_beta-Lactam resistance	2	arlS,baeS,basS,smeR
NOV7U4LY	01501_beta-Lactam resistance	1	fexA,mdtM,tet(Z)
NOV7UD2G	01503_Cationic antimicrobial peptide (CAMP) resistance	1	adeS
NOV7UILS	01501_beta-Lactam resistance,01503_Cationic antimicrobial peptide (CAMP) resistance	1	Erm(49)
NOV7UNL6	01503_Cationic antimicrobial peptide (CAMP) resistance	1	ParS
NOV7UUQO	01501_beta-Lactam resistance,01503_Cationic antimicrobial peptide (CAMP) resistance	2	arnA,CAU-1
NOV7UWNO	01501_beta-Lactam resistance	2	aadA13,rphB
NOV7V1HB	01501_beta-Lactam resistance	1	DHA-17
NOV7VGQ2	01501_beta-Lactam resistance,01503_Cationic antimicrobial peptide (CAMP) resistance	1	OmpA
NOV7VP1B	01503_Cationic antimicrobial peptide (CAMP) resistance	1	LpsB
NOV7VZZ8	01503_Cationic antimicrobial peptide (CAMP) resistance	1	AAC(3)-IIb,AAC(3)-IIIa
NOV7W0U1	01503_Cationic antimicrobial peptide (CAMP) resistance	1	ErmF
NOV7W1QV	01501_beta-Lactam resistance,01503_Cationic antimicrobial peptide (CAMP) resistance	2	bacA,macB
NOV7W2TO	01501_beta-Lactam resistance,01503_Cationic antimicrobial peptide (CAMP) resistance	1	carA,msrH,tlrC
NOV7WMG1	01501_beta-Lactam resistance,01503_Cationic antimicrobial peptide (CAMP) resistance	2	MCR-3.11,MCR-3.9
NOV7XAB3	01501_beta-Lactam resistance,01503_Cationic antimicrobial peptide (CAMP) resistance	2	adeS,macB
NOV7XNBK	01501_beta-Lactam resistance,01503_Cationic antimicrobial peptide (CAMP) resistance	1	baeR,ParR
NOV7XRA5	01501_beta-Lactam resistance,01503_Cationic antimicrobial peptide (CAMP) resistance	1	LRA-17
NOV7Y1K3	01503_Cationic antimicrobial peptide (CAMP) resistance	1	srmB
NOV7Y3HZ	01501_beta-Lactam resistance,01503_Cationic antimicrobial peptide (CAMP) resistance	1	mtrA
NOV7Z533	01501_beta-Lactam resistance	1	rosA
NOV7ZYF4	01501_beta-Lactam resistance,01503_Cationic antimicrobial peptide (CAMP) resistance	1	LpsB
NOV800SD	01501_beta-Lactam resistance	1	Erm(30)
NOV801C3	01501_beta-Lactam resistance,01503_Cationic antimicrobial peptide (CAMP) resistance	1	rosB
NOV803Q5	01501_beta-Lactam resistance,01503_Cationic antimicrobial peptide (CAMP) resistance	1	macB,msbA
NOV80L7G	01501_beta-Lactam resistance,01503_Cationic antimicrobial peptide (CAMP) resistance	1	AAC(3)-Ic
NOV80XLB	01503_Cationic antimicrobial peptide (CAMP) resistance,01502_Vancomycin resistance	1	ArnT
NOV836JJ	01501_beta-Lactam resistance,01503_Cationic antimicrobial peptide (CAMP) resistance	2	msrC,norA
NOV839BK	01503_Cationic antimicrobial peptide (CAMP) resistance	2	Erm(43),msrF,patB
NOV83BOG	01503_Cationic antimicrobial peptide (CAMP) resistance	1	LpsB
NOV83KH9	01501_beta-Lactam resistance,01503_Cationic antimicrobial peptide (CAMP) resistance	1	MexD
NOV841HY	01503_Cationic antimicrobial peptide (CAMP) resistance,01502_Vancomycin resistance	1	vanM
NOV84MIR	01501_beta-Lactam resistance,01503_Cationic antimicrobial peptide (CAMP) resistance	3	baeR,blaR1,lsaA,novA,ParR
NOV84OET	01503_Cationic antimicrobial peptide (CAMP) resistance	1	efrB,oleC
NOV84QJC	01503_Cationic antimicrobial peptide (CAMP) resistance	1	MCR-3.5
NOV84RWY	01503_Cationic antimicrobial peptide (CAMP) resistance,01502_Vancomycin resistance	3	adeS,cpxA,cpxA,kdpE,ParR,ParR,smeR,smeR
NOV85738	01501_beta-Lactam resistance,01503_Cationic antimicrobial peptide (CAMP) resistance	1	mtrA
NOV857EA	01501_beta-Lactam resistance,01502_Vancomycin resistance	1	catB10
NOV85UZY	01501_beta-Lactam resistance	1	vatC
NOV879I2	01501_beta-Lactam resistance	1	lmrC
NOV87AS6	01501_beta-Lactam resistance,01503_Cationic antimicrobial peptide (CAMP) resistance	3	abcA,arlS,macA,mtrA,NmcR,ParR
NOV87JKC	01503_Cationic antimicrobial peptide (CAMP) resistance	5	AxyX,lmrC,LpsB,MexD,srmB,tetA(P)
NOV87Z2W	01501_beta-Lactam resistance,01503_Cationic antimicrobial peptide (CAMP) resistance	1	LpsB
NOV88FE7	01501_beta-Lactam resistance	3	AAC(6')-Iak,mtrA,smeE,SPG-1
NOV891IB	01501_beta-Lactam resistance,01503_Cationic antimicrobial peptide (CAMP) resistance	2	tet(57),tet(57),tet(A),tet(A),tet(G)
NOV8968A	01501_beta-Lactam resistance,01503_Cationic antimicrobial peptide (CAMP) resistance	1	sul1,sul3
NOV89KBV	01503_Cationic antimicrobial peptide (CAMP) resistance	1	optrA
NOV89P2C	01501_beta-Lactam resistance,01503_Cationic antimicrobial peptide (CAMP) resistance	3	adeJ,baeS,basS,mexP,smeS
NOV8AGV2	01501_beta-Lactam resistance,01503_Cationic antimicrobial peptide (CAMP) resistance	3	cpxA,evgS,MIR-13,msrH
NOV8ALT3	01501_beta-Lactam resistance	1	lsaC,vgaALC,vmlR
NOV8BMZ5	01503_Cationic antimicrobial peptide (CAMP) resistance	1	tcr3
NOV8C6ZH	01501_beta-Lactam resistance,01503_Cationic antimicrobial peptide (CAMP) resistance	1	arnA
NOV8CC0Z	01501_beta-Lactam resistance	1	baeS,cpxA,evgS,ParS
NOV8CX1Y	01501_beta-Lactam resistance	1	rosB
NOV8D4FP	01501_beta-Lactam resistance,01502_Vancomycin resistance	1	carA,lmrC,msbA,msrA,msrE,msrH,oleC,optrA,vgaE
NOV8D71L	01501_beta-Lactam resistance	2	marA,marA
NOV8DNJH	01501_beta-Lactam resistance,01503_Cationic antimicrobial peptide (CAMP) resistance	1	vgaALC
NOV8DOOT	01503_Cationic antimicrobial peptide (CAMP) resistance,01502_Vancomycin resistance	1	macB
NOV8DVVR	01503_Cationic antimicrobial peptide (CAMP) resistance	3	lsaC,optrA,patB,salA,tlrC
NOV8DXR2	01503_Cationic antimicrobial peptide (CAMP) resistance	2	efrB,optrA,patA,patB,TaeA,tlrC,vgaE
NOV8ECLX	01501_beta-Lactam resistance,01503_Cationic antimicrobial peptide (CAMP) resistance	1	spd
NOV8ENYG	01503_Cationic antimicrobial peptide (CAMP) resistance	2	lsaB,vgaB
NOV8FCMR	01503_Cationic antimicrobial peptide (CAMP) resistance	2	arnA,ugd
NOV8FWQW	01501_beta-Lactam resistance	5	adeR,adeR,adeS,baeS,basS,cprR,evgS,ParR,ParR,smeR
NOV8GDUB	01503_Cationic antimicrobial peptide (CAMP) resistance	4	abcA,bcrA,carA,lin,mtrA,TaeA,tetB(46),tva(A),vgaALC,vgaD
NOV8GI3S	01501_beta-Lactam resistance,01503_Cationic antimicrobial peptide (CAMP) resistance	1	mexY
NOV8H8FX	01503_Cationic antimicrobial peptide (CAMP) resistance	1	adeR
NOV8HQKT	01503_Cationic antimicrobial peptide (CAMP) resistance	3	cprR,smeR,vgaC
NOV8HSFB	01501_beta-Lactam resistance,01503_Cationic antimicrobial peptide (CAMP) resistance	1	NmcR
NOV8JEY9	01503_Cationic antimicrobial peptide (CAMP) resistance	1	bcrA,msrH
NOV8K5KM	01501_beta-Lactam resistance,01502_Vancomycin resistance	6	AIM-1,baeS,bcrA,cprS,emrR,LpeB,lsaB,lsaC,macB,msbA,MSI-1,novA,patA,patA,poxtA,salA,smeS,smeS,srmB,srmB,TaeA,tetA(46),tet(B),tva(A),vgaB,vgaD,vgaE,vmlR
NOV8KL0U	01501_beta-Lactam resistance,01503_Cationic antimicrobial peptide (CAMP) resistance	1	adeR
NOV8LWLX	01503_Cationic antimicrobial peptide (CAMP) resistance	1	emrR,mepR,mgrA
NOV8LYIS	01501_beta-Lactam resistance,01503_Cationic antimicrobial peptide (CAMP) resistance	1	macB,oleB
NOV8M4YS	01501_beta-Lactam resistance,01502_Vancomycin resistance	1	AAC(3)-IId,AAC(3)-IIIa,macB
NOV8MEHR	01501_beta-Lactam resistance	1	salA
NOV8MTFB	01503_Cationic antimicrobial peptide (CAMP) resistance	1	adeR,arlR,baeR
NOV8N0K2	01501_beta-Lactam resistance	3	adeS,cmeR,cprR
NOV8NG68	01501_beta-Lactam resistance,01503_Cationic antimicrobial peptide (CAMP) resistance	1	evgS,mtrA
NOV8NGPJ	01501_beta-Lactam resistance	2	pgpB,ugd
NOV8NJJI	01503_Cationic antimicrobial peptide (CAMP) resistance	2	arnA,vgaC
NOV8OTSS	01501_beta-Lactam resistance	1	baeR,rphB
NOV8OU7Z	01503_Cationic antimicrobial peptide (CAMP) resistance	2	LpsB,mecC,mecD
NOV8OZ2Y	01501_beta-Lactam resistance,01503_Cationic antimicrobial peptide (CAMP) resistance	1	CRP
NOV8PAF1	01501_beta-Lactam resistance	2	adeS,arlS,smeS
NOV8Q52L	01503_Cationic antimicrobial peptide (CAMP) resistance	1	vanE
NOV8QB8L	01501_beta-Lactam resistance	2	AAC(6')-Iak,msrH,oleC,vgaD
NOV8R6JE	01503_Cationic antimicrobial peptide (CAMP) resistance	2	bcrA,efrA,efrB,lsaC,optrA,patA,poxtA,salA,vgaA,vgaALC,vgaE
NOV8S3SQ	01501_beta-Lactam resistance	3	cmeA,mecI,vanA,vanG
NOV8S6XM	01501_beta-Lactam resistance	1	baeR
NOV8S9Q7	01501_beta-Lactam resistance,01503_Cationic antimicrobial peptide (CAMP) resistance	1	bcrA,efrA,lsaC,optrA,patA,poxtA,tva(A)
NOV8SBVG	01501_beta-Lactam resistance	2	mtrA,NmcR
NOV8SQZG	01503_Cationic antimicrobial peptide (CAMP) resistance	1	arnA
NOV8T926	01501_beta-Lactam resistance,01503_Cationic antimicrobial peptide (CAMP) resistance	2	ACT-36,evgA
NOV8TRJM	01501_beta-Lactam resistance	1	vanB,vanF,vanG
NOV8TU5P	01501_beta-Lactam resistance	3	adeR,MCR-5.2,smeS
NOV8TZFR	01501_beta-Lactam resistance,01503_Cationic antimicrobial peptide (CAMP) resistance	1	mtrA,smeR
NOV8U03Q	01503_Cationic antimicrobial peptide (CAMP) resistance	2	blt,Erm(37),tet(39),tet(41),tetA(P)
NOV8UUJW	01503_Cationic antimicrobial peptide (CAMP) resistance	1	NmcR
NOV8UYW3	01501_beta-Lactam resistance	1	TaeA
NOV8UZX3	01501_beta-Lactam resistance,01503_Cationic antimicrobial peptide (CAMP) resistance	1	vanL,vanN
NOV8VA5F	01501_beta-Lactam resistance,01503_Cationic antimicrobial peptide (CAMP) resistance	2	macB,SAT-3
NOV8VFA8	01502_Vancomycin resistance	1	ugd
NOV8VFCZ	01501_beta-Lactam resistance	2	baeR,cpxA,ParR,smeR,smeR
NOV8VWLV	01503_Cationic antimicrobial peptide (CAMP) resistance	1	AAC(6')-Im,SatA
NOV8W7I3	01501_beta-Lactam resistance,01503_Cationic antimicrobial peptide (CAMP) resistance	1	vatB
NOV8WC53	01503_Cationic antimicrobial peptide (CAMP) resistance	4	AAC(6')-If,adeH,MexF,MuxA
NOV8WFHN	01503_Cationic antimicrobial peptide (CAMP) resistance	1	gadX
NOV8WV4G	01501_beta-Lactam resistance,01503_Cationic antimicrobial peptide (CAMP) resistance	1	bcrA,efrA,efrB,lsaA,salA,srmB,TaeA,vgaB
NOV8X34A	01501_beta-Lactam resistance,01503_Cationic antimicrobial peptide (CAMP) resistance	2	arlR,smeR
NOV8XSL6	01503_Cationic antimicrobial peptide (CAMP) resistance,01502_Vancomycin resistance	1	arnA
NOV8XUWJ	01501_beta-Lactam resistance,01503_Cationic antimicrobial peptide (CAMP) resistance	2	cmlB1,cmlB1,tet(K),tet(K)
NOV8Y52Z	01501_beta-Lactam resistance,01503_Cationic antimicrobial peptide (CAMP) resistance	1	LpsB
NOV8YT3U	01501_beta-Lactam resistance,01503_Cationic antimicrobial peptide (CAMP) resistance	1	LpsB
NOV8ZMMD	01503_Cationic antimicrobial peptide (CAMP) resistance	1	vanI
NOV9094C	01501_beta-Lactam resistance,01502_Vancomycin resistance	1	ugd
NOV90GHQ	01501_beta-Lactam resistance,01502_Vancomycin resistance	1	macB
NOV90IM5	01501_beta-Lactam resistance	1	efrA
NOV90KD6	01503_Cationic antimicrobial peptide (CAMP) resistance	1	arnA
NOV90NEQ	01502_Vancomycin resistance	1	msrC,oleC,srmB,tlrC
NOV90R8J	01503_Cationic antimicrobial peptide (CAMP) resistance	1	tsnR
NOV91JTX	01503_Cationic antimicrobial peptide (CAMP) resistance	1	LRA-2,LRA-8
NOV91N6V	01501_beta-Lactam resistance,01503_Cationic antimicrobial peptide (CAMP) resistance	1	msrF,srmB
NOV91V7B	01503_Cationic antimicrobial peptide (CAMP) resistance	2	lmrC,lsaA,oleB
NOV933NG	01501_beta-Lactam resistance	2	mdtA,vatB,vatH
NOV945TQ	01503_Cationic antimicrobial peptide (CAMP) resistance	1	MCR-4.5
NOV947C9	01503_Cationic antimicrobial peptide (CAMP) resistance	3	efrB,TaeA,tsnR,tsnR,vgaALC
NOV94AKA	01501_beta-Lactam resistance,01502_Vancomycin resistance	1	arnA
NOV94JIJ	01501_beta-Lactam resistance	1	arnA
NOV94VAR	01502_Vancomycin resistance	1	arnA
NOV95UE1	01501_beta-Lactam resistance	4	ErmH,ramA,ramA,ramA,tetA(46)
NOV96G9J	01501_beta-Lactam resistance	1	rphB
NOV96NP8	01503_Cationic antimicrobial peptide (CAMP) resistance	2	carA,oleB,vgaA
NOV96UEZ	01503_Cationic antimicrobial peptide (CAMP) resistance	1	bcr-1,emeA
NOV9744C	01501_beta-Lactam resistance	2	ParS,smeR,smeS
NOV97CN0	01501_beta-Lactam resistance,01503_Cationic antimicrobial peptide (CAMP) resistance	1	tetB(60)
NOV97G90	01501_beta-Lactam resistance,01503_Cationic antimicrobial peptide (CAMP) resistance	1	mecR1
NOV97GZ1	01501_beta-Lactam resistance,01503_Cationic antimicrobial peptide (CAMP) resistance,01502_Vancomycin resistance	1	mecA,mecB,mecC,mecD
NOV97U9L	01501_beta-Lactam resistance	1	salA
NOV98K13	01501_beta-Lactam resistance,01503_Cationic antimicrobial peptide (CAMP) resistance	1	rosB
NOV99PCM	01501_beta-Lactam resistance	4	bcrA,carA,efrB,evgS,GOB-5,mdtH,mdtH,msrA,norB,norB,oleB,oleC,patB,patB,QepA2,RanA,srmB,TaeA,tetA(46),tetA(60),tet(B),tet(B),tlrC,vmlR,vmlR
NOV9B2E7	01501_beta-Lactam resistance	1	lmrD,vmlR
NOV9B3TM	01503_Cationic antimicrobial peptide (CAMP) resistance	1	acrD,adeJ,AxyY,MexD
NOV9BMOX	01501_beta-Lactam resistance,01503_Cationic antimicrobial peptide (CAMP) resistance	2	arlR,arlS,cprR,ParR
NOV9BOQN	01501_beta-Lactam resistance	1	mtrA
NOV9BSQN	01502_Vancomycin resistance	1	oleC,TaeA
NOV9CLJU	01501_beta-Lactam resistance	2	carA,macB,tlrC
NOV9CX16	01503_Cationic antimicrobial peptide (CAMP) resistance	1	LpsB
NOV9DKC3	01501_beta-Lactam resistance	3	CRP,CRP,evgS
NOV9DL2T	01501_beta-Lactam resistance,01503_Cationic antimicrobial peptide (CAMP) resistance	1	cmeR
NOV9DPQX	01503_Cationic antimicrobial peptide (CAMP) resistance,01502_Vancomycin resistance	1	gadX,marA
NOV9DXOV	01501_beta-Lactam resistance,01503_Cationic antimicrobial peptide (CAMP) resistance	1	kdpE
NOV9E3QG	01503_Cationic antimicrobial peptide (CAMP) resistance	1	lmrC,msrA,oleC,optrA,patA,RanA,salA,srmB,TaeA,tetA(46),tetA(60),tlrC,vmlR
NOV9EHEG	01503_Cationic antimicrobial peptide (CAMP) resistance	1	efrA,TaeA
NOV9F0LH	01501_beta-Lactam resistance	2	lmrC,lsaC,tlrC,tva(A),tva(A)
NOV9F2Y2	01502_Vancomycin resistance	1	tlrC
NOV9F71H	01501_beta-Lactam resistance	1	tlrC,vgaD,vmlR
NOV9GMLL	01501_beta-Lactam resistance,01503_Cationic antimicrobial peptide (CAMP) resistance	2	lsaC,vatF,vgaB
NOV9H47M	01501_beta-Lactam resistance	3	efrB,lmrC,lsaC,lsaC,oleB,oleC,optrA,poxtA,srmB,srmB,tetA(60),tetB(60),tlrC,vgaB,vgaB,vmlR
NOV9HOWN	01503_Cationic antimicrobial peptide (CAMP) resistance	2	arnA,lmrD
NOV9I6F9	01503_Cationic antimicrobial peptide (CAMP) resistance	2	mtrD,tlrC,TriB
NOV9I6PJ	01501_beta-Lactam resistance,01503_Cationic antimicrobial peptide (CAMP) resistance	1	abcA,lmrC,tva(A)
NOV9IBHZ	01501_beta-Lactam resistance,01503_Cationic antimicrobial peptide (CAMP) resistance	1	EreD
NOV9ID7O	01501_beta-Lactam resistance,01503_Cationic antimicrobial peptide (CAMP) resistance	2	IMP-41,LRA-2,MCR-4.4,MCR-5.2,MCR-7.1,NDM-29
NOV9II29	01503_Cationic antimicrobial peptide (CAMP) resistance,01502_Vancomycin resistance	3	adeR,cmlv,cprR,salA,smeR,tetA(46)
NOV9ITK4	01501_beta-Lactam resistance	1	adeH
NOV9IXT1	01503_Cationic antimicrobial peptide (CAMP) resistance	1	ICR-Mc,MCR-3.2
NOV9JCLU	01503_Cationic antimicrobial peptide (CAMP) resistance	1	basS
NOV9KBFF	01502_Vancomycin resistance	1	oqxB
NOV9KUNH	01503_Cationic antimicrobial peptide (CAMP) resistance	1	ErmV
NOV9KXGG	01501_beta-Lactam resistance	2	linG,lnuG,marA
NOV9LJ7K	01501_beta-Lactam resistance	1	oleB
NOV9LTWV	01501_beta-Lactam resistance,01503_Cationic antimicrobial peptide (CAMP) resistance	1	evgS
NOV9M7GF	01501_beta-Lactam resistance	2	marA,ParR
NOV9MVCG	01501_beta-Lactam resistance,01503_Cationic antimicrobial peptide (CAMP) resistance	3	Erm(37),LRA-9,LRA-9
NOV9NEL1	01501_beta-Lactam resistance,01503_Cationic antimicrobial peptide (CAMP) resistance	2	abcA,cprR
NOV9NHP9	01501_beta-Lactam resistance,01503_Cationic antimicrobial peptide (CAMP) resistance	1	evgS
NOV9OPZ2	01503_Cationic antimicrobial peptide (CAMP) resistance	1	srmB
NOV9PG1L	01501_beta-Lactam resistance,01503_Cationic antimicrobial peptide (CAMP) resistance	1	ACT-10
NOV9PIM5	01503_Cationic antimicrobial peptide (CAMP) resistance,01502_Vancomycin resistance	3	ArnT,mdsC,mtrA,mtrE,pgpB,smeC
NOV9PNDW	01503_Cationic antimicrobial peptide (CAMP) resistance	1	basS
NOV9PP3T	01501_beta-Lactam resistance,01503_Cationic antimicrobial peptide (CAMP) resistance	1	ErmB
NOV9PPIZ	01501_beta-Lactam resistance,01503_Cationic antimicrobial peptide (CAMP) resistance	2	abcA,lmrC,lmrD,macB,oleB,srmB,tetA(60),vmlR
NOV9QCJB	01503_Cationic antimicrobial peptide (CAMP) resistance	4	bcrA,carA,efrB,evgS,mdtH,mdtH,msrA,norB,norB,oleB,oleC,QepA2,QepA2,SAT-3,srmB,TaeA,tet(B),tet(B),tlrC,vmlR
NOV9QKXF	01503_Cationic antimicrobial peptide (CAMP) resistance	2	ErmQ,LpsB
NOV9R0UC	01501_beta-Lactam resistance,01503_Cationic antimicrobial peptide (CAMP) resistance	2	carA,cmlA4,cmlB,efrA,efrB,oleB,oleC,optrA,otr(B),poxtA,tet(42),tet(B),vgaB,vgaC
NOV9R52L	01501_beta-Lactam resistance,01503_Cationic antimicrobial peptide (CAMP) resistance	1	arlS
NOV9R6SK	01503_Cationic antimicrobial peptide (CAMP) resistance	1	blt,lmrC,macB,msrH,novA
NOV9RA3F	01503_Cationic antimicrobial peptide (CAMP) resistance	3	arnA,MCR-3.3,MCR-3.9
NOV9S3TX	01503_Cationic antimicrobial peptide (CAMP) resistance	1	smeR
NOV9SENS	01501_beta-Lactam resistance,01502_Vancomycin resistance	2	lmrC,optrA
NOV9SIG3	01503_Cationic antimicrobial peptide (CAMP) resistance,01502_Vancomycin resistance	1	evgS
NOV9STM2	01501_beta-Lactam resistance,01503_Cationic antimicrobial peptide (CAMP) resistance	1	mdtH
NOV9SXWE	01501_beta-Lactam resistance,01503_Cationic antimicrobial peptide (CAMP) resistance	3	adeN,LpeB,MexC,MexF,mtrD
NOV9T5I1	01501_beta-Lactam resistance,01503_Cationic antimicrobial peptide (CAMP) resistance	1	adeR,arlR,baeR,cprR,mtrA,ParR
NOV9THOB	01501_beta-Lactam resistance	2	ACC-4,sdiA
NOV9TNLH	01501_beta-Lactam resistance,01503_Cationic antimicrobial peptide (CAMP) resistance	1	carA
NOV9U16Y	01501_beta-Lactam resistance	2	arnA,ugd
NOV9UO2C	01503_Cationic antimicrobial peptide (CAMP) resistance	1	LpsB
NOV9V70U	01503_Cationic antimicrobial peptide (CAMP) resistance	2	kdpE,ParR,sta
NOV9V9JK	01503_Cationic antimicrobial peptide (CAMP) resistance	1	msrA
NOV9VKWV	01501_beta-Lactam resistance,01503_Cationic antimicrobial peptide (CAMP) resistance	1	evgA
NOV9VP96	01501_beta-Lactam resistance	1	abcA
NOV9VWBF	01501_beta-Lactam resistance	1	mtrA
NOV9VXDC	01503_Cationic antimicrobial peptide (CAMP) resistance	1	arlR
NOV9WI3G	01503_Cationic antimicrobial peptide (CAMP) resistance	1	msrA
NOV9WILX	01503_Cationic antimicrobial peptide (CAMP) resistance	3	CMY-37,poxtA,ramA
NOV9WK41	01501_beta-Lactam resistance,01503_Cationic antimicrobial peptide (CAMP) resistance	1	carA
NOV9WN9G	01502_Vancomycin resistance	1	adeF,ceoB,mdsB,MexF
NOV9WTJ7	01501_beta-Lactam resistance	1	baeR
NOV9WV2G	01503_Cationic antimicrobial peptide (CAMP) resistance	1	basS
NOV9X18B	01503_Cationic antimicrobial peptide (CAMP) resistance	3	LpsB,ugd,ugd
NOV9X6K5	01501_beta-Lactam resistance,01503_Cationic antimicrobial peptide (CAMP) resistance	2	tetB(P),ugd
NOV9XGAP	01501_beta-Lactam resistance	2	myrA,otr(B)
NOV9Y272	01503_Cationic antimicrobial peptide (CAMP) resistance,01502_Vancomycin resistance	2	adeR,baeR,cprR,Erm(37),kdpE,mtrA,ParR,smeR
NOV9Y4TA	01502_Vancomycin resistance	2	arnA,iri
NOV9Y69O	01501_beta-Lactam resistance,01503_Cationic antimicrobial peptide (CAMP) resistance	1	mtrA
NOV9YUZE	01503_Cationic antimicrobial peptide (CAMP) resistance	1	Erm(37),ugd
NOVA0BAX	01501_beta-Lactam resistance,01503_Cationic antimicrobial peptide (CAMP) resistance	2	mtrA,smeB
NOVA0WDB	01501_beta-Lactam resistance	1	carA,lmrC,TaeA
NOVA0WE8	01503_Cationic antimicrobial peptide (CAMP) resistance	4	abcA,catB11,catB11,opcM,patB,TaeA,tetA(60),tetB(60),tva(A)
NOVA0WJJ	01503_Cationic antimicrobial peptide (CAMP) resistance	2	adeL,FosB2
NOVA1G1C	01503_Cationic antimicrobial peptide (CAMP) resistance	1	cprR,evgS
NOVA1HYW	01501_beta-Lactam resistance,01503_Cationic antimicrobial peptide (CAMP) resistance	1	evgS
NOVA26FT	01501_beta-Lactam resistance,01503_Cationic antimicrobial peptide (CAMP) resistance	2	evgA,evgA
NOVA27AK	01503_Cationic antimicrobial peptide (CAMP) resistance	3	ADC-39,CMH-1,msrF,ParR,PDC-23,PDC-69
NOVA27TP	01503_Cationic antimicrobial peptide (CAMP) resistance	3	arlS,rphA,rphB,rphB
NOVA2A5S	01501_beta-Lactam resistance	1	lsaA
NOVA2AZM	01502_Vancomycin resistance	1	arnA
NOVA2DZS	01503_Cationic antimicrobial peptide (CAMP) resistance	2	evgA,RanB
NOVA2OEO	01503_Cationic antimicrobial peptide (CAMP) resistance	1	tsnR
NOVA2OGS	01501_beta-Lactam resistance	2	CPS-1,GOB-8,tet(42),tet(B)
NOVA2OHL	01503_Cationic antimicrobial peptide (CAMP) resistance	1	evgS
NOVA2QUY	01501_beta-Lactam resistance	2	AAC(6')-Ib-SK,SAT-4
NOVA2SKQ	01501_beta-Lactam resistance	1	cprR
NOVA41N4	01501_beta-Lactam resistance	2	efrB,novA,patB,poxtA,poxtA,vmlR
NOVA4P2L	01501_beta-Lactam resistance	2	kdpE,OmpA
NOVA4VK2	01503_Cationic antimicrobial peptide (CAMP) resistance	2	arnA,SatA,sta
NOVA577I	01501_beta-Lactam resistance	1	vatB,vatH,VatI
NOVA5A7Q	01501_beta-Lactam resistance,01503_Cationic antimicrobial peptide (CAMP) resistance	2	abcA,GOB-16,lsaB,lsaC,msrA,oleB,salA
NOVA5O9L	01503_Cationic antimicrobial peptide (CAMP) resistance	1	adeL
NOVA5YO3	01501_beta-Lactam resistance,01503_Cationic antimicrobial peptide (CAMP) resistance	1	poxtA
NOVA6832	01503_Cationic antimicrobial peptide (CAMP) resistance	1	efrA,patA,vgaB
NOVA6A3X	01501_beta-Lactam resistance	2	adeR,cprR,ParR
NOVA6RHM	01503_Cationic antimicrobial peptide (CAMP) resistance	1	smeS
NOVA734P	01501_beta-Lactam resistance,01503_Cationic antimicrobial peptide (CAMP) resistance	2	almG,mdtM,Rm3
NOVA76DR	01503_Cationic antimicrobial peptide (CAMP) resistance	2	abcA,poxtA,vgaE
NOVA7M64	01501_beta-Lactam resistance	1	optrA,tetA(60)
NOVA7N0J	01503_Cationic antimicrobial peptide (CAMP) resistance	3	macB,macB,OmpA
NOVA7R9B	01501_beta-Lactam resistance	1	AIM-1,BJP-1,MSI-1
NOVA848B	01503_Cationic antimicrobial peptide (CAMP) resistance	1	arnA
NOVA8BD7	01501_beta-Lactam resistance,01503_Cationic antimicrobial peptide (CAMP) resistance	1	lmrC
NOVA8PI6	01501_beta-Lactam resistance	2	rphA,rphA,rphB
NOVA8ZTP	01503_Cationic antimicrobial peptide (CAMP) resistance	1	kdpE,ParR
NOVA9011	01501_beta-Lactam resistance,01503_Cationic antimicrobial peptide (CAMP) resistance	2	vatD,vatH
NOVA907E	01503_Cationic antimicrobial peptide (CAMP) resistance	2	carA,efrB,lmrD,lsaB,lsaC,macB,oleC,optrA,patA,poxtA,RanA,srmB,tetA(46),tetA(60),tetB(60),tlrC,tva(A),vgaE,vmlR,vmlR
NOVA92YX	01501_beta-Lactam resistance	4	adeS,arlR,bcrA,carA,CMY-8,efrB,lmrD,lsaC,macB,patB,srmB,TaeA,tetA(46),tetA(60),tetB(60),vgaB
NOVA96O2	01501_beta-Lactam resistance	1	pmrA
NOVA98NY	01501_beta-Lactam resistance,01502_Vancomycin resistance	2	arnA,msrF,vmlR
NOVA9NH0	01501_beta-Lactam resistance,01502_Vancomycin resistance	3	AIM-1,CAU-1,LRA-3,vgaA
NOVA9X6L	01503_Cationic antimicrobial peptide (CAMP) resistance	1	ParR
NOVAA80E	01501_beta-Lactam resistance	1	IND-3
NOVAAA7O	01501_beta-Lactam resistance	1	arnA
NOVAAQS7	01503_Cationic antimicrobial peptide (CAMP) resistance	1	LpsB
NOVABE3J	01503_Cationic antimicrobial peptide (CAMP) resistance	2	adeR,cpxA,kdpE
NOVABMTQ	01503_Cationic antimicrobial peptide (CAMP) resistance	4	carA,CRP,macB,smeD
NOVABMW2	01501_beta-Lactam resistance	1	cmlB1
NOVABY6G	01503_Cationic antimicrobial peptide (CAMP) resistance,01502_Vancomycin resistance	2	AIM-1,BJP-1,CAU-1,GOB-6,LRA-8,MSI-1
NOVAC7M4	01501_beta-Lactam resistance,01503_Cationic antimicrobial peptide (CAMP) resistance	1	tetA(46)
NOVACCIS	01503_Cationic antimicrobial peptide (CAMP) resistance	1	bacA
NOVACE55	01501_beta-Lactam resistance,01503_Cationic antimicrobial peptide (CAMP) resistance	2	efrA,efrB,macA,patB
NOVACEOP	01501_beta-Lactam resistance,01503_Cationic antimicrobial peptide (CAMP) resistance	3	evgA,lmrD,lsaA,lsaB,tlrC
NOVAD5G5	01501_beta-Lactam resistance,01503_Cationic antimicrobial peptide (CAMP) resistance	1	kdpE,ParR
NOVADHEL	01503_Cationic antimicrobial peptide (CAMP) resistance	1	LRA-8,PEDO-1
NOVADP71	01501_beta-Lactam resistance,01503_Cationic antimicrobial peptide (CAMP) resistance	1	bacA
NOVADQZJ	01503_Cationic antimicrobial peptide (CAMP) resistance	1	tet(52)
NOVAELM0	01503_Cationic antimicrobial peptide (CAMP) resistance	2	cmeC,cpxA,mdsC
NOVAENCV	01501_beta-Lactam resistance	1	lin
NOVAEO57	01501_beta-Lactam resistance	1	clbA
NOVAFQ37	01503_Cationic antimicrobial peptide (CAMP) resistance	1	bacA
NOVAGEQL	01501_beta-Lactam resistance,01503_Cationic antimicrobial peptide (CAMP) resistance	2	baeR,basS,kdpE,mtrA,ParS,smeR,smeS
NOVAGFNL	01501_beta-Lactam resistance	4	abcA,adeC,adeK,ceoA,evgS,LpeA,mdsC,mdtN,MexC,OpmB,OpmH,oqxA,poxtA,salA,smeD,srmB,TaeA,tetB(60),tlrC,TriA,tva(A)
NOVAGKD4	01501_beta-Lactam resistance	1	SAT-4,SatA
NOVAH44J	01503_Cationic antimicrobial peptide (CAMP) resistance,01502_Vancomycin resistance	2	evgA,evgS,evgS,kdpE
NOVAH4TE	01503_Cationic antimicrobial peptide (CAMP) resistance	1	adeL,NmcR
NOVAH5LN	01501_beta-Lactam resistance	2	ACT-2,baeS,CMY-145,evgS
NOVAHAW9	01501_beta-Lactam resistance,01503_Cationic antimicrobial peptide (CAMP) resistance	2	baeS,ParS,pgpB
NOVAHE3V	01501_beta-Lactam resistance	3	adeR,adeS,cprS,evgS,golS
NOVAHPYW	01502_Vancomycin resistance	1	OmpA
NOVAHXEJ	01501_beta-Lactam resistance,01503_Cationic antimicrobial peptide (CAMP) resistance	2	mdtE,mdtF
NOVAIJT1	01501_beta-Lactam resistance,01503_Cationic antimicrobial peptide (CAMP) resistance	1	adeL
NOVAJ4K6	01501_beta-Lactam resistance	1	kdpE
NOVAJKC0	01501_beta-Lactam resistance	1	adeR
NOVAK268	01503_Cationic antimicrobial peptide (CAMP) resistance	1	catB2,catB3,vatE
NOVALKNF	01503_Cationic antimicrobial peptide (CAMP) resistance	1	carA,LpsB,msrC
NOVAM5JP	01501_beta-Lactam resistance,01503_Cationic antimicrobial peptide (CAMP) resistance	2	blt,sdiA
NOVAM6DQ	01501_beta-Lactam resistance	1	LptD
NOVAMB6X	01503_Cationic antimicrobial peptide (CAMP) resistance	1	msrH,vmlR
NOVAMX4S	01501_beta-Lactam resistance,01503_Cationic antimicrobial peptide (CAMP) resistance	1	mepA
NOVAN9EI	01501_beta-Lactam resistance	2	ArnT,bcrC
NOVAO8XK	01503_Cationic antimicrobial peptide (CAMP) resistance	6	abeM,abeM,chrB,chrB,erm(32),erm(32),hmrM,hmrM,hmrM,myrA,myrA,myrA,PmpM,PmpM,PmpM,RlmA(II),RlmA(II),RlmA(II)
NOVAOQH6	01501_beta-Lactam resistance	1	patB
NOVAOUE3	01503_Cationic antimicrobial peptide (CAMP) resistance	1	kdpE
NOVAOZ00	01503_Cationic antimicrobial peptide (CAMP) resistance	1	basS
NOVAPKD5	01501_beta-Lactam resistance,01503_Cationic antimicrobial peptide (CAMP) resistance	2	cpxA,evgA,kdpE
NOVAQ0W4	01501_beta-Lactam resistance,01503_Cationic antimicrobial peptide (CAMP) resistance	1	optrA
NOVAQ2I2	01503_Cationic antimicrobial peptide (CAMP) resistance	3	ugd,ugd,ugd
NOVAQ64N	01501_beta-Lactam resistance,01503_Cationic antimicrobial peptide (CAMP) resistance	1	vanD
NOVAQBE2	01503_Cationic antimicrobial peptide (CAMP) resistance	1	novA,oleB,oleC,patA,srmB,tlrC,vgaC,vmlR
NOVAQM7U	01503_Cationic antimicrobial peptide (CAMP) resistance	1	PNGM-1
NOVAQX2Q	01503_Cationic antimicrobial peptide (CAMP) resistance	2	AAC(6')-Isa,cdeA
NOVARFZR	01501_beta-Lactam resistance	1	adeS,arlS
NOVARMWQ	01502_Vancomycin resistance	1	evgS
NOVARX14	01501_beta-Lactam resistance,01503_Cationic antimicrobial peptide (CAMP) resistance	2	adeS,baeR,cprR,cprS,evgS,evgS,smeS
NOVAS3OH	01503_Cationic antimicrobial peptide (CAMP) resistance	2	evgS,hmrM,ParS,smeS
NOVASTKX	01503_Cationic antimicrobial peptide (CAMP) resistance	1	vgaD
NOVATFKL	01501_beta-Lactam resistance,01503_Cationic antimicrobial peptide (CAMP) resistance	1	vgaE
NOVATMJB	01501_beta-Lactam resistance,01503_Cationic antimicrobial peptide (CAMP) resistance	1	rphA,rphB
NOVATMPA	01501_beta-Lactam resistance,01502_Vancomycin resistance	1	cprR
NOVAUCJ4	01501_beta-Lactam resistance	3	evgA,optrA,SAT-3,SatA,sta
NOVAUQXX	01501_beta-Lactam resistance,01503_Cationic antimicrobial peptide (CAMP) resistance	3	macB,macB,vmlR
NOVAUTYF	01502_Vancomycin resistance	1	VatI
NOVAUUVS	01501_beta-Lactam resistance,01503_Cationic antimicrobial peptide (CAMP) resistance	1	evgA
NOVAV8FP	01503_Cationic antimicrobial peptide (CAMP) resistance	3	abcA,cdeA,oleB,ramA
NOVAVZEP	01503_Cationic antimicrobial peptide (CAMP) resistance	2	RanB,RanB
NOVAWL8R	01501_beta-Lactam resistance	1	vgaB
NOVAWZVG	01503_Cationic antimicrobial peptide (CAMP) resistance	1	arlR
NOVAX92M	01503_Cationic antimicrobial peptide (CAMP) resistance	1	adeS
NOVAXF4P	01501_beta-Lactam resistance,01503_Cationic antimicrobial peptide (CAMP) resistance	1	mtrA
NOVAY7T2	01502_Vancomycin resistance	1	RanB
NOVAYGE2	01503_Cationic antimicrobial peptide (CAMP) resistance	1	arnA
NOVAZ72F	01503_Cationic antimicrobial peptide (CAMP) resistance	2	LpsB,LpsB
NOVAZXSK	01501_beta-Lactam resistance,01503_Cationic antimicrobial peptide (CAMP) resistance	2	cprR,mecA,mecB,mecC
NOVB05PV	01501_beta-Lactam resistance	2	adeR,ceoA,LpeA,macB,macB
NOVB0FDQ	01502_Vancomycin resistance	1	kdpE
NOVB0QSG	01501_beta-Lactam resistance,01503_Cationic antimicrobial peptide (CAMP) resistance	1	ArnT
NOVB0U81	01503_Cationic antimicrobial peptide (CAMP) resistance	2	arnA,arnA
NOVB0VY3	01503_Cationic antimicrobial peptide (CAMP) resistance	2	carA,Erm(35),ErmQ,srmB
NOVB182B	01502_Vancomycin resistance	1	arnA
NOVB1EFY	01501_beta-Lactam resistance	2	APH(4)-Ia,carA,tlrC
NOVB1WXR	01501_beta-Lactam resistance	1	efmA
NOVB23AA	01503_Cationic antimicrobial peptide (CAMP) resistance	1	abeM
NOVB2426	01503_Cationic antimicrobial peptide (CAMP) resistance	1	oleB
NOVB28XI	01501_beta-Lactam resistance,01503_Cationic antimicrobial peptide (CAMP) resistance,01502_Vancomycin resistance	1	bcr-1
NOVB2ADG	01503_Cationic antimicrobial peptide (CAMP) resistance,01502_Vancomycin resistance	1	lmrC,poxtA,srmB
NOVB2P0C	01502_Vancomycin resistance	1	arnA,catB2,vatE
NOVB3677	01501_beta-Lactam resistance	1	novA
NOVB3GVB	01501_beta-Lactam resistance,01503_Cationic antimicrobial peptide (CAMP) resistance	1	ArnT
NOVB3O9D	01501_beta-Lactam resistance	1	ACT-37
NOVB3RH9	01501_beta-Lactam resistance,01503_Cationic antimicrobial peptide (CAMP) resistance	2	MexB,oleB
NOVB49S8	01502_Vancomycin resistance	2	arnA,lsaB,vgaA,vgaB
NOVB4H1G	01501_beta-Lactam resistance,01503_Cationic antimicrobial peptide (CAMP) resistance	1	tlrC
NOVB4O7H	01501_beta-Lactam resistance	1	CAU-1
NOVB4PMS	01503_Cationic antimicrobial peptide (CAMP) resistance	2	emeA,norA,norA,QepA2
NOVB4UV4	01501_beta-Lactam resistance	1	adeG
NOVB4W6L	01501_beta-Lactam resistance	3	efrB,OmpA,ParR
NOVB52XV	01503_Cationic antimicrobial peptide (CAMP) resistance	1	LpsB
NOVB5CA6	01502_Vancomycin resistance	5	AAC(6')-Ib-cr8,catB3,evgS,kdpE,macB,ParS,tlrC
NOVB5ZMI	01503_Cationic antimicrobial peptide (CAMP) resistance	1	arlS
NOVB6FME	01503_Cationic antimicrobial peptide (CAMP) resistance	1	vatB
NOVB6HEL	01501_beta-Lactam resistance,01502_Vancomycin resistance	2	arnA,RanA
NOVB6L77	01503_Cationic antimicrobial peptide (CAMP) resistance	1	tetB(P)
NOVB6T6O	01503_Cationic antimicrobial peptide (CAMP) resistance	1	LRA-8
NOVB6TPM	01501_beta-Lactam resistance,01503_Cationic antimicrobial peptide (CAMP) resistance	3	AAC(3)-Ib/AAC(6')-Ib'',arnA,arnA
NOVB7KWL	01501_beta-Lactam resistance,01503_Cationic antimicrobial peptide (CAMP) resistance	3	acrD,mdsC,MexE,mexM
NOVB7T35	01503_Cationic antimicrobial peptide (CAMP) resistance	1	tetB(P)
NOVB7ZEP	01501_beta-Lactam resistance,01503_Cationic antimicrobial peptide (CAMP) resistance	2	adeN,cmeR,lmrD,RanA
NOVB888B	01503_Cationic antimicrobial peptide (CAMP) resistance	1	arnA
NOVB8F0W	01501_beta-Lactam resistance,01502_Vancomycin resistance	1	ErmF
NOVB8OD1	01501_beta-Lactam resistance	1	mecC,mecD
NOVB8OQI	01503_Cationic antimicrobial peptide (CAMP) resistance	1	ramA
NOVB8VTG	01501_beta-Lactam resistance,01503_Cationic antimicrobial peptide (CAMP) resistance	2	adeN,mdtA,MexE,mexM,mexX,mtrC
NOVB8XNC	01503_Cationic antimicrobial peptide (CAMP) resistance	2	evgS,mecB
NOVB928V	01501_beta-Lactam resistance,01503_Cationic antimicrobial peptide (CAMP) resistance	1	baeS
NOVB9SCP	01501_beta-Lactam resistance	2	basS,bcrA,poxtA
NOVB9W84	01501_beta-Lactam resistance	1	dfrA16,dfrA22,dfrA27,dfrA31,dfrF,dfrG
NOVBA95M	01501_beta-Lactam resistance	3	adeS,baeR,baeS,cpxA,efrA,evgS,kdpE,lmrC,macB,msrH,novA,patB,smeR,smeS
NOVBAKRS	01501_beta-Lactam resistance,01502_Vancomycin resistance	1	salA,TaeA
NOVBAW0Z	01502_Vancomycin resistance	3	AAC(3)-IXa,arnA,arnA,msrH,tlrC
NOVBB09D	01502_Vancomycin resistance	2	carA,patA,patB
NOVBB8CX	01501_beta-Lactam resistance	3	arlR,clbB,evgA,evgS,msrH,vanO
NOVBBCZ3	01503_Cationic antimicrobial peptide (CAMP) resistance	1	marA,vatB
NOVBCB5F	01503_Cationic antimicrobial peptide (CAMP) resistance	2	DHA-13,DHA-3,FOX-3,lmrC,lsaC,vgaE
NOVBDGMO	01501_beta-Lactam resistance	4	adeR,adeR,arlR,arlS,baeR,baeR,basS,cprR,cpxA,evgS,evgS,evgS,kdpE,ParR,ParR,smeS
NOVBDJ76	01501_beta-Lactam resistance	1	BUT-1
NOVBDKHG	01501_beta-Lactam resistance	4	arlS,baeR,cprR,evgA,evgS,ParR
NOVBDZHJ	01501_beta-Lactam resistance,01503_Cationic antimicrobial peptide (CAMP) resistance	2	lsaB,oleB,oleC,patB
NOVBE3ML	01501_beta-Lactam resistance,01503_Cationic antimicrobial peptide (CAMP) resistance	1	tsnR
NOVBELLV	01501_beta-Lactam resistance	1	tsnR
NOVBF3FU	01501_beta-Lactam resistance	1	blt,msrH,tva(A)
NOVBF4KX	01501_beta-Lactam resistance,01503_Cationic antimicrobial peptide (CAMP) resistance	1	emrA
NOVBFTST	01501_beta-Lactam resistance	2	baeR,lin,poxtA
NOVBGBGG	01503_Cationic antimicrobial peptide (CAMP) resistance	1	LpsB
NOVBGG0U	01501_beta-Lactam resistance	1	AAC(3)-IIb,AAC(3)-IIIb,AAC(3)-IIIc
NOVBHT82	01501_beta-Lactam resistance	1	arlR
NOVBI3GX	01501_beta-Lactam resistance	1	LpsB
NOVBI7AZ	01501_beta-Lactam resistance,01503_Cationic antimicrobial peptide (CAMP) resistance	2	acrB,adeF,CRP,FosD,mdtB,mdtF,MexB,MexF,mexN,mtrD,MuxC
NOVBIAVC	01502_Vancomycin resistance	1	QepA4
NOVBIAYM	01503_Cationic antimicrobial peptide (CAMP) resistance	1	adeR,facT
NOVBIOZH	01501_beta-Lactam resistance,01503_Cationic antimicrobial peptide (CAMP) resistance	1	arnA
NOVBJC7D	01501_beta-Lactam resistance	1	cprR
NOVBJRSH	01501_beta-Lactam resistance	1	LMB-1
NOVBL9HN	01503_Cationic antimicrobial peptide (CAMP) resistance	1	salA
NOVBLUB7	01501_beta-Lactam resistance	2	AAC(6')-Ib-SK,otr(B)
NOVBMMK9	01501_beta-Lactam resistance	1	evgS
NOVBMNZF	01501_beta-Lactam resistance,01503_Cationic antimicrobial peptide (CAMP) resistance	1	AAC(3)-IIIc
NOVBMULT	01501_beta-Lactam resistance	1	mefC
NOVBMWPJ	01501_beta-Lactam resistance,01503_Cationic antimicrobial peptide (CAMP) resistance	3	cprR,hmrM,ParS,patA
NOVBMWQ7	01502_Vancomycin resistance	1	DHA-18,SRT-1
NOVBMYLB	01503_Cationic antimicrobial peptide (CAMP) resistance	1	PNGM-1
NOVBNBE0	01501_beta-Lactam resistance	1	catB11,vatC,vatH
NOVBNO9C	01501_beta-Lactam resistance	1	ParS
NOVBNRN2	01502_Vancomycin resistance	1	AxyY,evgS
NOVBPKXG	01501_beta-Lactam resistance,01503_Cationic antimicrobial peptide (CAMP) resistance	2	hp1181,IND-4
NOVBQSO1	01501_beta-Lactam resistance	3	efrA,efrB,golS,lsaC,mecD
NOVBR62A	01501_beta-Lactam resistance	2	almG,arlS,baeS,cpxA,evgS,ParS,smeS
NOVBRC5Z	01501_beta-Lactam resistance	1	baeS
NOVBRRQW	01503_Cationic antimicrobial peptide (CAMP) resistance	1	lmrD
NOVBS4L9	01501_beta-Lactam resistance	3	arnA,arnA,arnA
NOVBSPU6	01503_Cationic antimicrobial peptide (CAMP) resistance	1	adeR
NOVBSZ78	01503_Cationic antimicrobial peptide (CAMP) resistance	1	lsaC,msrC,msrF,vgaC
NOVBT1YB	01501_beta-Lactam resistance	1	adeS
NOVBTAWH	01502_Vancomycin resistance	1	LpsB
NOVBU0SM	01503_Cationic antimicrobial peptide (CAMP) resistance	1	Erm(37)
NOVBUBI9	01503_Cationic antimicrobial peptide (CAMP) resistance	1	abcA,carA,efrB,lin,lmrC,lsaA,lsaC,msbA,msrA,oleB,oleC,optrA,srmB,tetA(46),tetA(60),tlrC,vgaB,vmlR
NOVBUD43	01503_Cationic antimicrobial peptide (CAMP) resistance	1	tet(49)
NOVBUQ74	01501_beta-Lactam resistance,01503_Cationic antimicrobial peptide (CAMP) resistance	3	ACT-38,MIR-17,patB,srmB,tet(48)
NOVBVFAE	01501_beta-Lactam resistance	1	adeL
NOVBVFRE	01501_beta-Lactam resistance,01503_Cationic antimicrobial peptide (CAMP) resistance	3	ArnT,ArnT,baeR,ParR,ParR
NOVBVQ9K	01501_beta-Lactam resistance	1	sta
NOVBVV9Z	01503_Cationic antimicrobial peptide (CAMP) resistance	1	arnA
NOVBVZMN	01501_beta-Lactam resistance	1	cdeA
NOVBW56T	01501_beta-Lactam resistance,01503_Cationic antimicrobial peptide (CAMP) resistance	3	macB,msrH,salA,tlrC,vmlR
NOVBWAHE	01501_beta-Lactam resistance	1	smeR
NOVBWKZ9	01501_beta-Lactam resistance	1	arlR
NOVBWT4K	01501_beta-Lactam resistance	1	Rm3
NOVBWY3X	01503_Cationic antimicrobial peptide (CAMP) resistance	1	cmeR
NOVBXG93	01501_beta-Lactam resistance	1	CRP
NOVBXNRQ	01501_beta-Lactam resistance	1	arlR,evgS
NOVBXXT7	01503_Cationic antimicrobial peptide (CAMP) resistance	1	efrA,srmB,TaeA
NOVBYKJ8	01503_Cationic antimicrobial peptide (CAMP) resistance	1	arnA
NOVBZ3BE	01501_beta-Lactam resistance	2	AAC(6')-Ib9,CRP
NOVBZGB5	01502_Vancomycin resistance	4	apmA,apmA,arnA,vatA,vatB,vatC,vatC,vatC,vatD
NOVBZYC3	01501_beta-Lactam resistance,01503_Cationic antimicrobial peptide (CAMP) resistance	1	msrF,vgaALC
NOVC0ZLG	01501_beta-Lactam resistance,01503_Cationic antimicrobial peptide (CAMP) resistance	1	emeA
NOVC157A	01503_Cationic antimicrobial peptide (CAMP) resistance	1	ErmT
NOVC19LF	01501_beta-Lactam resistance	1	tet(40)
NOVC2C3F	01501_beta-Lactam resistance	2	cprR,ParS
NOVC2FY9	01503_Cationic antimicrobial peptide (CAMP) resistance	1	macB
NOVC2SL7	01501_beta-Lactam resistance,01503_Cationic antimicrobial peptide (CAMP) resistance	1	vanA
NOVC31HA	01501_beta-Lactam resistance,01503_Cationic antimicrobial peptide (CAMP) resistance	1	sdiA
NOVC3255	01501_beta-Lactam resistance,01503_Cationic antimicrobial peptide (CAMP) resistance	1	ArnT
NOVC3LMB	01503_Cationic antimicrobial peptide (CAMP) resistance	1	cpxA
NOVC41Q1	01501_beta-Lactam resistance,01503_Cationic antimicrobial peptide (CAMP) resistance	1	tet(55)
NOVC4DU5	01501_beta-Lactam resistance	2	baeR,cprR
NOVC4FDN	01501_beta-Lactam resistance	2	tetB(P),tsnR,tsnR
NOVC4I9C	01503_Cationic antimicrobial peptide (CAMP) resistance	2	acrB,msrC,tcr3
NOVC4PBG	01501_beta-Lactam resistance,01503_Cationic antimicrobial peptide (CAMP) resistance	1	ramA
NOVC503J	01503_Cationic antimicrobial peptide (CAMP) resistance	1	bacA
NOVC5ERM	01503_Cationic antimicrobial peptide (CAMP) resistance	1	mef(D)
NOVC62WT	01503_Cationic antimicrobial peptide (CAMP) resistance	1	arnA
NOVC6D8D	01503_Cationic antimicrobial peptide (CAMP) resistance	2	cprR,vanF
NOVC6P5P	01501_beta-Lactam resistance	3	bcrC,CAU-1,macB,OmpA
NOVC6X58	01501_beta-Lactam resistance,01503_Cationic antimicrobial peptide (CAMP) resistance	1	gadX
NOVC77KF	01501_beta-Lactam resistance	1	mtrA
NOVC78EY	01501_beta-Lactam resistance	1	CAU-1
NOVC8510	01503_Cationic antimicrobial peptide (CAMP) resistance	3	eptA,LpsB,LpsB
NOVC86K5	01501_beta-Lactam resistance	3	baeS,basS,evgA,smeR,vgaC
NOVC8EEZ	01502_Vancomycin resistance	2	AAC(6')-Is,AAC(6')-Is
NOVC8EHL	01501_beta-Lactam resistance,01503_Cationic antimicrobial peptide (CAMP) resistance	2	abeM,cmlA6
NOVC8LGT	01503_Cationic antimicrobial peptide (CAMP) resistance	1	lmrC
NOVC90LQ	01502_Vancomycin resistance	1	MexC
NOVCB8DC	01503_Cationic antimicrobial peptide (CAMP) resistance	2	ArnT,ArnT
NOVCBD3Q	01501_beta-Lactam resistance,01503_Cationic antimicrobial peptide (CAMP) resistance	4	ANT(3'')-Ib,mecA,msrH,srmB,srmB
NOVCBH10	01503_Cationic antimicrobial peptide (CAMP) resistance	2	baeR,evgA
NOVCBW3T	01503_Cationic antimicrobial peptide (CAMP) resistance	3	iri,mecA,mecD,mecD
NOVCCV3Z	01501_beta-Lactam resistance	2	lmrD,vgaE
NOVCCVJY	01501_beta-Lactam resistance	1	rsmA
NOVCD3S2	01503_Cationic antimicrobial peptide (CAMP) resistance	1	tsnR
NOVCE0ET	01502_Vancomycin resistance	1	smeR
NOVCE974	01503_Cationic antimicrobial peptide (CAMP) resistance	2	lmrC,ugd
NOVCEGUK	01501_beta-Lactam resistance,01503_Cationic antimicrobial peptide (CAMP) resistance	2	MOX-3,SMB-1
NOVCESBJ	01501_beta-Lactam resistance,01503_Cationic antimicrobial peptide (CAMP) resistance	3	amrB,AxyY,baeR,MuxA,smeF
NOVCF3XD	01501_beta-Lactam resistance,01503_Cationic antimicrobial peptide (CAMP) resistance	2	abcA,bcrA,optrA,vmlR
NOVCF7QV	01501_beta-Lactam resistance,01503_Cationic antimicrobial peptide (CAMP) resistance	2	carA,efrA,lmrC,msrE,oleB,oleC,poxtA,srmB,srmB,TaeA,tetB(46)
NOVCFFMS	01501_beta-Lactam resistance	1	tet(G),tet(H)
NOVCFX8O	01502_Vancomycin resistance	1	patA
NOVCHEH5	01502_Vancomycin resistance	1	tva(A),vgaC
NOVCHGS1	01503_Cationic antimicrobial peptide (CAMP) resistance	1	gadW
NOVCHMO5	01501_beta-Lactam resistance	1	IND-12
NOVCHOVA	01501_beta-Lactam resistance	1	lsaC,msrC
NOVCHSQ8	01503_Cationic antimicrobial peptide (CAMP) resistance	1	kdpE,mtrA
NOVCI0PW	01501_beta-Lactam resistance,01503_Cationic antimicrobial peptide (CAMP) resistance	1	arlR,baeR,cprR
NOVCILFY	01501_beta-Lactam resistance	1	Erm(37)
NOVCIWPW	01503_Cationic antimicrobial peptide (CAMP) resistance	1	Erm(42)
NOVCJ4P0	01503_Cationic antimicrobial peptide (CAMP) resistance	1	arnA
NOVCKGIA	01503_Cationic antimicrobial peptide (CAMP) resistance	1	FosX
NOVCKRCM	01501_beta-Lactam resistance,01502_Vancomycin resistance	2	ParR,tsnR
NOVCKVGI	01502_Vancomycin resistance	1	marA
NOVCL77O	01501_beta-Lactam resistance	2	lsaB,optrA
NOVCL9KH	01501_beta-Lactam resistance,01503_Cationic antimicrobial peptide (CAMP) resistance	1	catB2
NOVCLE3N	01501_beta-Lactam resistance,01503_Cationic antimicrobial peptide (CAMP) resistance	3	macB,oqxA,tlrC
NOVCMP8X	01501_beta-Lactam resistance,01503_Cationic antimicrobial peptide (CAMP) resistance	1	tva(A),vgaC
NOVCN5EW	01501_beta-Lactam resistance,01503_Cationic antimicrobial peptide (CAMP) resistance	2	abcA,marA
NOVCO00G	01501_beta-Lactam resistance	2	lsaC,oleC,poxtA,srmB,TaeA,TaeA,tetA(60),tetB(60),tlrC,tva(A)
NOVCOF5P	01503_Cationic antimicrobial peptide (CAMP) resistance	3	ANT(4')-IIb,bmr,hp1181,macB
NOVCOW59	01501_beta-Lactam resistance,01503_Cationic antimicrobial peptide (CAMP) resistance	2	evgA,kdpE
NOVCP7RQ	01503_Cationic antimicrobial peptide (CAMP) resistance	2	baeR,evgS
NOVCPGAV	01503_Cationic antimicrobial peptide (CAMP) resistance	1	tetB(P)
NOVCPNNI	01501_beta-Lactam resistance	1	mecA,mecB,mecC,mecD
NOVCPTP1	01502_Vancomycin resistance	3	Erm(43),salA,TaeA,tetA(60),vgaB,vgaB
NOVCPYIK	01501_beta-Lactam resistance	1	tetA(46)
NOVCQT3X	01503_Cationic antimicrobial peptide (CAMP) resistance	3	arlR,cprR,Erm(O)-lrm,YajC
NOVCQW3Z	01501_beta-Lactam resistance	1	tlrC
NOVCRG9D	01502_Vancomycin resistance	3	AAC(6')-Ian,arnA,vatD
NOVCRXXO	01503_Cationic antimicrobial peptide (CAMP) resistance	2	arnA,OmpA
NOVCSLXU	01501_beta-Lactam resistance	1	lsaA,lsaC,vgaC,vgaD
NOVCT3XM	01502_Vancomycin resistance	3	arnA,catB9,oleB
NOVCT8Z1	01501_beta-Lactam resistance,01503_Cationic antimicrobial peptide (CAMP) resistance	1	oleB
NOVCTVQ0	01503_Cationic antimicrobial peptide (CAMP) resistance,01502_Vancomycin resistance	1	emtA,lin,lsaB,msrA,msrE,vgaALC,vgaC
NOVCTXJB	01501_beta-Lactam resistance,01503_Cationic antimicrobial peptide (CAMP) resistance,01502_Vancomycin resistance	1	linG
NOVCU01O	01501_beta-Lactam resistance,01503_Cationic antimicrobial peptide (CAMP) resistance	1	lmrC,lmrD
NOVCUNR8	01503_Cationic antimicrobial peptide (CAMP) resistance	1	adeN
NOVCUXL3	01503_Cationic antimicrobial peptide (CAMP) resistance	1	arlR
NOVCV4P0	01501_beta-Lactam resistance	2	smeR,smeS,TaeA
NOVCVDDO	01501_beta-Lactam resistance,01503_Cationic antimicrobial peptide (CAMP) resistance	1	oleC
NOVCVGBY	01503_Cationic antimicrobial peptide (CAMP) resistance	1	kdpE
NOVCVHOS	01501_beta-Lactam resistance,01503_Cationic antimicrobial peptide (CAMP) resistance	2	mdtN,MexD,MexE,TriC
NOVCVR6B	01501_beta-Lactam resistance,01503_Cationic antimicrobial peptide (CAMP) resistance	3	adeS,baeS,cprR,kdpE,kdpE,tsnR
NOVCVW8B	01503_Cationic antimicrobial peptide (CAMP) resistance	1	evgS,ParS
NOVCVWFN	01501_beta-Lactam resistance	1	arnA
NOVCW4RK	01501_beta-Lactam resistance	2	abeM,arlS
NOVCWVRP	01501_beta-Lactam resistance,01502_Vancomycin resistance	1	LpsB
NOVCWW3B	01501_beta-Lactam resistance,01503_Cationic antimicrobial peptide (CAMP) resistance	2	MCR-1.7,RanB
NOVCX16A	01503_Cationic antimicrobial peptide (CAMP) resistance	5	adeR,adeS,adeS,arlS,baeR,baeS,basS,cprR,cprR,cprR,cpxA,evgS,kdpE,ParR,ParR,smeR,smeS
NOVCX7KZ	01503_Cationic antimicrobial peptide (CAMP) resistance	1	lmrC
NOVCXCR7	01501_beta-Lactam resistance,01503_Cationic antimicrobial peptide (CAMP) resistance	1	lmrC,srmB
NOVCY8SH	01501_beta-Lactam resistance	3	adeR,adeS,baeS,baeS,basS,carA,cpxA,evgS,msrE,mtrA,ParS,poxtA
NOVCYJHP	01501_beta-Lactam resistance	5	carA,macB,novA,oleB,oleC,poxtA,RanA,rphA,rphA,rphA,rphA,rphB,rphB,TaeA,tlrC,vgaC
NOVCYPNK	01503_Cationic antimicrobial peptide (CAMP) resistance	2	arnA,arnA
NOVCZ0DO	01501_beta-Lactam resistance	3	acrD,farA,mdtA,MexF,PEDO-2,smeA,smeB,smeE
NOVCZULB	01501_beta-Lactam resistance	2	OmpA,OmpA
NOVCZW3T	01501_beta-Lactam resistance,01503_Cationic antimicrobial peptide (CAMP) resistance	1	patB
NOVD0A82	01501_beta-Lactam resistance,01503_Cationic antimicrobial peptide (CAMP) resistance	1	rphB
NOVD0EOR	01503_Cationic antimicrobial peptide (CAMP) resistance	2	arnA,carA,lmrC,msrE,poxtA,srmB,tetA(46),tva(A)
NOVD0NOT	01501_beta-Lactam resistance	3	adeR,cprR,ramA
NOVD0RUT	01503_Cationic antimicrobial peptide (CAMP) resistance	1	ArnT
NOVD0SNT	01501_beta-Lactam resistance	2	marA,marA
NOVD17WN	01501_beta-Lactam resistance,01503_Cationic antimicrobial peptide (CAMP) resistance	5	arnA,carA,evgS,macB,ParS,smeS,srmB
NOVD1R7D	01503_Cationic antimicrobial peptide (CAMP) resistance	1	msrE
NOVD1WQL	01502_Vancomycin resistance	1	msrF
NOVD2WI1	01501_beta-Lactam resistance,01502_Vancomycin resistance	1	tet(43)
NOVD32ZX	01503_Cationic antimicrobial peptide (CAMP) resistance	1	LRA-17
NOVD3I9S	01501_beta-Lactam resistance,01503_Cationic antimicrobial peptide (CAMP) resistance	2	mef(D),mef(D)
NOVD3KWO	01501_beta-Lactam resistance	2	srmB,tetA(46),tetB(46),tlrC
NOVD3L7T	01501_beta-Lactam resistance	2	cprS,evgA,ParS
NOVD3O59	01501_beta-Lactam resistance,01503_Cationic antimicrobial peptide (CAMP) resistance	3	ParS,tet(49),tet(51),tetB(46)
NOVD49FB	01501_beta-Lactam resistance,01503_Cationic antimicrobial peptide (CAMP) resistance	4	adeG,basS,evgS,farA,LpeA,mdtA,MexE,mexM,mtrC,ParS,tetB(P)
NOVD4DUZ	01501_beta-Lactam resistance	1	AAC(6')-Iaa,AAC(6')-If,AAC(6')-Iy
NOVD4JDJ	01501_beta-Lactam resistance	1	basS,evgS,smeS
NOVD4NJL	01501_beta-Lactam resistance	2	adeN,lsaC,patB,poxtA,tlrC
NOVD4SYS	01503_Cationic antimicrobial peptide (CAMP) resistance	1	carA
NOVD5AH1	01501_beta-Lactam resistance,01503_Cationic antimicrobial peptide (CAMP) resistance	2	OmpA,rphA
NOVD5CZW	01503_Cationic antimicrobial peptide (CAMP) resistance	1	evgS,LpsB,novA
NOVD5OGI	01501_beta-Lactam resistance	1	evgS,mtrA
NOVD5P41	01503_Cationic antimicrobial peptide (CAMP) resistance	1	Erm(34)
NOVD6MV5	01501_beta-Lactam resistance,01502_Vancomycin resistance	2	arlS,basS,carA,cpxA,efrB,msrC,patB,patB,poxtA,tetB(60),vgaB
NOVD6NSH	01503_Cationic antimicrobial peptide (CAMP) resistance	1	FosB6
NOVD7LI5	01501_beta-Lactam resistance,01503_Cationic antimicrobial peptide (CAMP) resistance	1	baeR
NOVD8FN4	01501_beta-Lactam resistance	2	adeS,basS,cprS,cpxA,evgS,mdsB,MexF,ParS
NOVD8I7N	01501_beta-Lactam resistance	1	tetB(46)
NOVD8SIO	01501_beta-Lactam resistance,01502_Vancomycin resistance	5	adeS,basS,cprR,ParR,ParS,sdiA,smeR
NOVD9737	01501_beta-Lactam resistance,01503_Cationic antimicrobial peptide (CAMP) resistance	2	basS,evgS,ParR
NOVD9RB1	01501_beta-Lactam resistance	1	dfrA17,dfrA35
NOVD9VP0	01501_beta-Lactam resistance,01503_Cationic antimicrobial peptide (CAMP) resistance	2	arlR,evgS,mtrA,ugd
NOVD9WYV	01503_Cationic antimicrobial peptide (CAMP) resistance	1	tet(Z)
NOVDA6R2	01503_Cationic antimicrobial peptide (CAMP) resistance	1	LpsB
NOVDA8A3	01501_beta-Lactam resistance	2	abeM,acrB,acrD,adeJ,amrB,cdeA,ceoB,hmrM,mexQ,mexY,PmpM,smeB
NOVDB0NP	01501_beta-Lactam resistance,01503_Cationic antimicrobial peptide (CAMP) resistance	1	macB,salA,srmB,TaeA,tetA(46),tlrC
NOVDB22O	01503_Cationic antimicrobial peptide (CAMP) resistance	1	carA,ParS
NOVDBAU9	01501_beta-Lactam resistance	2	marA,marA
NOVDBOPP	01501_beta-Lactam resistance,01503_Cationic antimicrobial peptide (CAMP) resistance	2	cprS,evgS,smeR
NOVDBQ11	01503_Cationic antimicrobial peptide (CAMP) resistance	2	ACC-5,oleB
NOVDC23A	01502_Vancomycin resistance	2	adeR,cipA,clbB,clcD,cprR
NOVDCGQJ	01503_Cationic antimicrobial peptide (CAMP) resistance	1	bacA
NOVDDADT	01503_Cationic antimicrobial peptide (CAMP) resistance	2	AIM-1,msrF
NOVDDJC2	01501_beta-Lactam resistance,01503_Cationic antimicrobial peptide (CAMP) resistance	1	novA
NOVDDSG9	01501_beta-Lactam resistance,01503_Cationic antimicrobial peptide (CAMP) resistance	2	lmrC,oleB,poxtA,tet(35),tetB(60),tva(A),vgaC
NOVDE1LO	01502_Vancomycin resistance	2	optrA,patA,poxtA,TaeA,vmlR
NOVDED8M	01503_Cationic antimicrobial peptide (CAMP) resistance	3	lsaC,macB,macB,optrA,tetA(46),tetA(60)
NOVDF6R6	01501_beta-Lactam resistance,01503_Cationic antimicrobial peptide (CAMP) resistance	2	arlR,msrA,vgaC
NOVDFMO4	01501_beta-Lactam resistance	2	adeS,optrA
NOVDFOFA	01501_beta-Lactam resistance	1	mecD
NOVDFRXY	01501_beta-Lactam resistance	1	adeR,smeR
NOVDG37B	01501_beta-Lactam resistance,01503_Cationic antimicrobial peptide (CAMP) resistance	1	BJP-1
NOVDGIYA	01501_beta-Lactam resistance	1	NmcR
NOVDGN5Q	01503_Cationic antimicrobial peptide (CAMP) resistance	1	macB
NOVDGXHU	01503_Cationic antimicrobial peptide (CAMP) resistance	1	tet(35)
NOVDGZJ3	01503_Cationic antimicrobial peptide (CAMP) resistance	1	kdpE
NOVDHFJG	01501_beta-Lactam resistance,01503_Cationic antimicrobial peptide (CAMP) resistance	1	arlS
NOVDHGU1	01501_beta-Lactam resistance,01503_Cationic antimicrobial peptide (CAMP) resistance	3	emrA,floR,OprN
NOVDI07R	01501_beta-Lactam resistance	1	cpxA,smeR
NOVDI91Z	01503_Cationic antimicrobial peptide (CAMP) resistance,01502_Vancomycin resistance	3	basS,kdpE,vanF
NOVDJCGF	01501_beta-Lactam resistance,01503_Cationic antimicrobial peptide (CAMP) resistance	1	optrA,poxtA,tetB(46),tva(A)
NOVDJODP	01501_beta-Lactam resistance	1	APH(2'')-IVa
NOVDJTLZ	01501_beta-Lactam resistance,01503_Cationic antimicrobial peptide (CAMP) resistance	2	adeR,evgA,NmcR
NOVDK5RY	01503_Cationic antimicrobial peptide (CAMP) resistance	1	Erm(49)
NOVDK68H	01501_beta-Lactam resistance,01503_Cationic antimicrobial peptide (CAMP) resistance	3	evgA,evgA,vanD,vanD,vanL,vanL
NOVDK80A	01503_Cationic antimicrobial peptide (CAMP) resistance	1	ParS,smeS
NOVDLLO9	01501_beta-Lactam resistance,01503_Cationic antimicrobial peptide (CAMP) resistance	1	smeS,vanI
NOVDLUJG	01503_Cationic antimicrobial peptide (CAMP) resistance	1	efrB
NOVDLWHR	01503_Cationic antimicrobial peptide (CAMP) resistance	1	TaeA
NOVDLXNL	01501_beta-Lactam resistance	2	evgA,kdpE
NOVDM683	01501_beta-Lactam resistance	3	baeR,evgS,kdpE,smeR,vanC,vanD,vanE,vanI,vanM,vanN,vanN,vanO
NOVDM8B4	01501_beta-Lactam resistance,01502_Vancomycin resistance	1	MCR-5.2
NOVDMAX2	01503_Cationic antimicrobial peptide (CAMP) resistance	2	macB,msbA,vgaE
NOVDMTTZ	01501_beta-Lactam resistance,01503_Cationic antimicrobial peptide (CAMP) resistance	2	OmpA,ParS
NOVDNLFF	01501_beta-Lactam resistance	1	hmrM
NOVDNYP7	01501_beta-Lactam resistance,01503_Cationic antimicrobial peptide (CAMP) resistance	1	ACT-37,ACT-7
NOVDO3R7	01501_beta-Lactam resistance,01503_Cationic antimicrobial peptide (CAMP) resistance	1	carA,lmrC,msrH
NOVDO5G8	01501_beta-Lactam resistance,01503_Cationic antimicrobial peptide (CAMP) resistance	1	ramA
NOVDO5OK	01501_beta-Lactam resistance,01503_Cationic antimicrobial peptide (CAMP) resistance	1	poxtA
NOVDO65P	01501_beta-Lactam resistance,01503_Cationic antimicrobial peptide (CAMP) resistance	2	CRP,CRP
NOVDO72G	01503_Cationic antimicrobial peptide (CAMP) resistance	2	adeB,adeJ,amrB,oqxA
NOVDO94C	01501_beta-Lactam resistance,01503_Cationic antimicrobial peptide (CAMP) resistance	1	baeS
NOVDP0T9	01501_beta-Lactam resistance	1	arlR
NOVDP87N	01501_beta-Lactam resistance,01503_Cationic antimicrobial peptide (CAMP) resistance	1	baeS,cpxA
NOVDPC3M	01502_Vancomycin resistance	2	blt,efmA,efmA,mefC,mef(D),mefE,Mef(En2),tap,tet(C),tet(V)
NOVDPOPR	01501_beta-Lactam resistance,01503_Cationic antimicrobial peptide (CAMP) resistance	2	AAC(6')-Iih,novA,tetA(60)
NOVDPXRA	01501_beta-Lactam resistance,01503_Cationic antimicrobial peptide (CAMP) resistance	1	arlR
NOVDQ66R	01501_beta-Lactam resistance	1	lmrC,lsaC,msrA,msrC,msrF,salA
NOVDQSHI	01503_Cationic antimicrobial peptide (CAMP) resistance	2	bacA,macB
NOVDREFO	01501_beta-Lactam resistance	1	aadA14,vgaD
NOVDRMH6	01503_Cationic antimicrobial peptide (CAMP) resistance	1	carA,lsaA,lsaC,msbA,msrA,poxtA
NOVDRXWW	01501_beta-Lactam resistance,01503_Cationic antimicrobial peptide (CAMP) resistance	1	Erm(36),erm(40),Erm(42),Erm(47),Erm(48),ErmA,ErmD,ErmH,Erm(K),ErmN,ErmX,ErmY
NOVDRYWQ	01501_beta-Lactam resistance,01503_Cationic antimicrobial peptide (CAMP) resistance	1	lmrC,patA,tlrC
NOVDRZDA	01501_beta-Lactam resistance,01503_Cationic antimicrobial peptide (CAMP) resistance	1	arlR
NOVDSHO0	01501_beta-Lactam resistance,01503_Cationic antimicrobial peptide (CAMP) resistance	1	mecA,OXA-464
NOVDSMBP	01501_beta-Lactam resistance,01503_Cationic antimicrobial peptide (CAMP) resistance	2	smeS,smeS
NOVDTDU4	01501_beta-Lactam resistance,01503_Cationic antimicrobial peptide (CAMP) resistance	1	SMB-1,SPG-1
NOVDUAKS	01501_beta-Lactam resistance	1	clbA
NOVDUBB5	01501_beta-Lactam resistance,01502_Vancomycin resistance	1	tlrC
NOVDUHYR	01503_Cationic antimicrobial peptide (CAMP) resistance	4	arnA,baeR,baeS,FosC,salA
NOVDV1ES	01501_beta-Lactam resistance	1	tsnR
NOVDVZ3G	01503_Cationic antimicrobial peptide (CAMP) resistance	2	RanB,tva(A)
NOVDW7BC	01501_beta-Lactam resistance,01503_Cationic antimicrobial peptide (CAMP) resistance	1	msrF
NOVDWACK	01501_beta-Lactam resistance,01503_Cationic antimicrobial peptide (CAMP) resistance	2	Erm(37),ErmH,mefC,mef(D)
NOVDWFVH	01503_Cationic antimicrobial peptide (CAMP) resistance	2	arnA,macB
NOVDWRUW	01501_beta-Lactam resistance	3	carA,farA,macB,mdtN,mexX,MuxA,tetA(46),vgaA,vgaC
NOVDX384	01501_beta-Lactam resistance,01503_Cationic antimicrobial peptide (CAMP) resistance	1	ErmR
NOVDXISO	01503_Cationic antimicrobial peptide (CAMP) resistance	2	cdeA,novA,srmB,vgaALC,vgaALC,vmlR
NOVDY155	01501_beta-Lactam resistance	1	kdpE
NOVDYAKI	01502_Vancomycin resistance	1	mphI,mphK
NOVDYCTP	01503_Cationic antimicrobial peptide (CAMP) resistance	1	vatC,vatE
NOVDYD52	01501_beta-Lactam resistance,01503_Cationic antimicrobial peptide (CAMP) resistance	1	msrE,salA,vgaA,vgaALC,vgaB,vgaC
NOVDZ7X0	01502_Vancomycin resistance	2	baeR,vanC
NOVDZMYV	01501_beta-Lactam resistance	1	adeS,arlS
NOVE02PF	01503_Cationic antimicrobial peptide (CAMP) resistance	1	poxtA
NOVE0FBY	01502_Vancomycin resistance	1	arnA
NOVE1I1R	01503_Cationic antimicrobial peptide (CAMP) resistance	1	LpsB
NOVE2X7B	01501_beta-Lactam resistance,01503_Cationic antimicrobial peptide (CAMP) resistance	1	baeS
NOVE3BQO	01501_beta-Lactam resistance,01503_Cationic antimicrobial peptide (CAMP) resistance	2	LpsB,LpsB
NOVE3KZH	01503_Cationic antimicrobial peptide (CAMP) resistance	1	patA
NOVE3O42	01503_Cationic antimicrobial peptide (CAMP) resistance	3	adeR,adeR,baeR,cprS,kdpE,kdpE,mtrA
NOVE3Y65	01501_beta-Lactam resistance	1	adeN
NOVE432C	01501_beta-Lactam resistance	1	efrB
NOVE43T3	01501_beta-Lactam resistance	1	cdeA,mepA
NOVE52YH	01503_Cationic antimicrobial peptide (CAMP) resistance	3	arnA,arnA,ErmR,tet(57)
NOVE58ET	01501_beta-Lactam resistance,01503_Cationic antimicrobial peptide (CAMP) resistance	1	ramA
NOVE5II0	01501_beta-Lactam resistance,01503_Cationic antimicrobial peptide (CAMP) resistance	1	mepR
NOVE5SIC	01501_beta-Lactam resistance	3	ErmS,evgA,lmrC,msrE,salA,tva(A)
NOVE5VMV	01501_beta-Lactam resistance	2	carA,msrH,poxtA,tlrC,vmlR
NOVE6C7V	01503_Cationic antimicrobial peptide (CAMP) resistance,01502_Vancomycin resistance	2	bcrC,bcrC
NOVE6TVY	01501_beta-Lactam resistance	1	tetB(P)
NOVE6VNA	01501_beta-Lactam resistance,01503_Cationic antimicrobial peptide (CAMP) resistance	1	marA
NOVE6ZXL	01503_Cationic antimicrobial peptide (CAMP) resistance	1	cfr(D),clbA,clbB,clbC
NOVE7LFF	01501_beta-Lactam resistance,01503_Cationic antimicrobial peptide (CAMP) resistance	1	AxyY
NOVE8S2X	01503_Cationic antimicrobial peptide (CAMP) resistance	3	ArnT,ArnT,ParS
NOVE96JH	01503_Cationic antimicrobial peptide (CAMP) resistance	2	arnA,arnA
NOVE9KVG	01503_Cationic antimicrobial peptide (CAMP) resistance	3	baeS,baeS,tetB(P)
NOVE9WIE	01501_beta-Lactam resistance,01503_Cationic antimicrobial peptide (CAMP) resistance	1	vatH
NOVE9YH1	01501_beta-Lactam resistance	1	vatE
NOVEA6TD	01503_Cationic antimicrobial peptide (CAMP) resistance,01502_Vancomycin resistance	2	mecA,mecA
NOVEACMH	01503_Cationic antimicrobial peptide (CAMP) resistance,01502_Vancomycin resistance	1	tetB(P)
NOVEAEPY	01501_beta-Lactam resistance	2	adeN,efrB,patA
NOVEAXWL	01501_beta-Lactam resistance,01502_Vancomycin resistance	2	RanB,srmB
NOVEB09F	01503_Cationic antimicrobial peptide (CAMP) resistance	1	AxyY
NOVEB6MQ	01501_beta-Lactam resistance	1	basS
NOVEBL5Y	01501_beta-Lactam resistance,01503_Cationic antimicrobial peptide (CAMP) resistance	1	gadX,ramA
NOVECJK1	01501_beta-Lactam resistance,01503_Cationic antimicrobial peptide (CAMP) resistance	2	ADC-30,evgS
NOVECMNI	01501_beta-Lactam resistance	1	opcM
NOVECUCL	01501_beta-Lactam resistance	1	rosA,tet(Y)
NOVEDHCH	01502_Vancomycin resistance	1	efrA,lin,lmrC,lsaA,lsaB,lsaC,macB,msrC,msrF,novA,oleB,optrA,patB,salA,srmB,TaeA,tetA(46),tetA(60),tetB(46),tlrC,vgaB,vmlR
NOVEDMXS	01501_beta-Lactam resistance,01503_Cationic antimicrobial peptide (CAMP) resistance	1	macB,patA
NOVEE426	01501_beta-Lactam resistance	1	fexA,ParR
NOVEE9TO	01501_beta-Lactam resistance,01503_Cationic antimicrobial peptide (CAMP) resistance	2	adeR,adeS,basS,cprR,cprS,evgA,evgS,ParR,smeS
NOVEEO71	01503_Cationic antimicrobial peptide (CAMP) resistance	2	gadX,LRA-17,marA
NOVEESN8	01503_Cationic antimicrobial peptide (CAMP) resistance	2	blt,efmA,mef(D),oleC,poxtA,TaeA,tap,tet(V),vgaE
NOVEEWLA	01501_beta-Lactam resistance	3	cprR,lmrC,tlrC
NOVEEXNP	01503_Cationic antimicrobial peptide (CAMP) resistance	1	catB10
NOVEGKK0	01501_beta-Lactam resistance	2	adeN,TaeA
NOVEGSEY	01501_beta-Lactam resistance,01503_Cationic antimicrobial peptide (CAMP) resistance	1	tsnR
NOVEI759	01501_beta-Lactam resistance,01503_Cationic antimicrobial peptide (CAMP) resistance	1	PmpM
NOVEI924	01501_beta-Lactam resistance,01503_Cationic antimicrobial peptide (CAMP) resistance	2	NmcR,ugd
NOVEIT0T	01503_Cationic antimicrobial peptide (CAMP) resistance	1	salA
NOVEJ5BI	01501_beta-Lactam resistance,01503_Cationic antimicrobial peptide (CAMP) resistance	1	arnA
NOVEJQ35	01501_beta-Lactam resistance,01502_Vancomycin resistance	1	basS,smeS
NOVEJWJK	01501_beta-Lactam resistance,01503_Cationic antimicrobial peptide (CAMP) resistance	1	NmcR
NOVEJZ3B	01503_Cationic antimicrobial peptide (CAMP) resistance	2	lsaC,MCR-4.2,msrA
NOVEK23T	01501_beta-Lactam resistance,01503_Cationic antimicrobial peptide (CAMP) resistance	2	baeS,baeS
NOVEKAJA	01503_Cationic antimicrobial peptide (CAMP) resistance	1	arlS,baeS,cpxA
NOVEKF6Y	01502_Vancomycin resistance	2	adeF,lmrC
NOVEKRHG	01502_Vancomycin resistance	2	bacA,rmtD2
NOVEKSN3	01501_beta-Lactam resistance	1	cmeR
NOVEL6JP	01501_beta-Lactam resistance	1	macB
NOVELIK5	01503_Cationic antimicrobial peptide (CAMP) resistance	2	baeS,smeR
NOVELM9L	01503_Cationic antimicrobial peptide (CAMP) resistance	2	abcA,carA,efrB,lmrC,macB,patA,salA,tetB(46),tva(A),vmlR
NOVELZIB	01501_beta-Lactam resistance	2	Erm(30),Erm(30)
NOVEM4ER	01503_Cationic antimicrobial peptide (CAMP) resistance	1	RlmA(II)
NOVEMDAW	01503_Cationic antimicrobial peptide (CAMP) resistance	1	mecA,mecB,mecC,mecD
NOVEMJPN	01503_Cationic antimicrobial peptide (CAMP) resistance	1	vatB,vatE
NOVEN795	01501_beta-Lactam resistance,01503_Cationic antimicrobial peptide (CAMP) resistance	2	arlR,LRA-19,MSI-1
NOVEN914	01501_beta-Lactam resistance,01503_Cationic antimicrobial peptide (CAMP) resistance	1	emrY
NOVENUDA	01503_Cationic antimicrobial peptide (CAMP) resistance	2	arnA,Erm(43)
NOVEO1LZ	01503_Cationic antimicrobial peptide (CAMP) resistance	3	carA,carA,lsaA,patB,salA,salA,vgaB,vgaE,vmlR
NOVEQ7R7	01503_Cationic antimicrobial peptide (CAMP) resistance	1	efrB,TaeA
NOVER5SB	01503_Cationic antimicrobial peptide (CAMP) resistance	1	msrA,patB,poxtA,tva(A)
NOVERDRN	01501_beta-Lactam resistance	3	mtrA,mtrA,sdiA
NOVERH6A	01502_Vancomycin resistance	3	AIM-1,efrB,evgS,FOX-9,OCH-5,smeE,smeS,vmlR
NOVERIEV	01501_beta-Lactam resistance	2	acrD,opcM,OprN
NOVESZ90	01503_Cationic antimicrobial peptide (CAMP) resistance	4	bcrA,lsaC,mdsC,oleB,oleC,oleC,OprZ,optrA,poxtA,salA,smeC,srmB,TaeA,tva(A),vgaB,vgaC,vgaC,vmlR
NOVETH6U	01501_beta-Lactam resistance,01503_Cationic antimicrobial peptide (CAMP) resistance	3	baeR,DHA-5,evgS,norB,PDC-28
NOVETJ39	01501_beta-Lactam resistance	3	adeN,adeR,adeR,arlR,baeR,baeR,cmeR,cprR,evgA,evgS,kdpE,ParR,tetB(P),tetB(P)
NOVEU0B0	01503_Cationic antimicrobial peptide (CAMP) resistance	1	vanC
NOVEU2LF	01503_Cationic antimicrobial peptide (CAMP) resistance	2	cdeA,tetB(P)
NOVEUDMC	01501_beta-Lactam resistance	3	AAC(6')-Ik,APH(3')-VIb,tetA(60)
NOVEUXM0	01501_beta-Lactam resistance	1	NmcR
NOVEV8VN	01503_Cationic antimicrobial peptide (CAMP) resistance	2	arnA,oleB
NOVEVGQ8	01501_beta-Lactam resistance,01502_Vancomycin resistance	1	tsnR
NOVEVI06	01501_beta-Lactam resistance,01503_Cationic antimicrobial peptide (CAMP) resistance	1	efpA,tet(39),tet(57),tet(A)
NOVEVIPK	01502_Vancomycin resistance	1	msrA
NOVEVSGX	01501_beta-Lactam resistance	3	evgS,evgS,SPG-1
NOVEW9X0	01501_beta-Lactam resistance,01503_Cationic antimicrobial peptide (CAMP) resistance	2	adeR,basS,cprR,cpxA,evgS,evgS,kdpE,smeS
NOVEX6A1	01501_beta-Lactam resistance,01502_Vancomycin resistance	2	lsaB,salA,tva(A)
NOVEXBXD	01503_Cationic antimicrobial peptide (CAMP) resistance	2	tsnR,tsnR
NOVEXQKU	01501_beta-Lactam resistance,01503_Cationic antimicrobial peptide (CAMP) resistance	1	oleB
NOVEXSBA	01501_beta-Lactam resistance,01503_Cationic antimicrobial peptide (CAMP) resistance	1	oleC,poxtA,vgaE
NOVEY36V	01501_beta-Lactam resistance	3	baeS,evgS,golS
NOVEZH05	01503_Cationic antimicrobial peptide (CAMP) resistance	1	rosA
NOVEZSS4	01501_beta-Lactam resistance,01503_Cationic antimicrobial peptide (CAMP) resistance	2	vanA,vanC,vanF,vanI,vanL,vanL,vanM,vanO
NOVEZSXW	01501_beta-Lactam resistance,01503_Cationic antimicrobial peptide (CAMP) resistance	2	AAC(6')-Isa,arnA
NOVF0WLV	01503_Cationic antimicrobial peptide (CAMP) resistance	3	macA,macB,opcM,SatA,srmB
NOVF16HK	01502_Vancomycin resistance	1	LpsB
NOVF17TM	01501_beta-Lactam resistance	1	vanA
NOVF19KZ	01501_beta-Lactam resistance	2	kdpE,ParR,tet(59),tet(Z)
NOVF1Q3Z	01501_beta-Lactam resistance,01503_Cationic antimicrobial peptide (CAMP) resistance	1	carA,msrE,optrA
NOVF21OX	01501_beta-Lactam resistance,01503_Cationic antimicrobial peptide (CAMP) resistance	1	pgpB
NOVF2VYY	01501_beta-Lactam resistance	2	lin,lmrC,lsaA,msrA,msrE,msrE,msrH,oleB,optrA,RanA,srmB,TaeA,tlrC,tva(A),tva(A),vgaA,vgaALC,vgaALC,vgaB,vgaC,vgaD,vmlR
NOVF35US	01501_beta-Lactam resistance,01503_Cationic antimicrobial peptide (CAMP) resistance	2	MCR-3.8,ramA
NOVF37C4	01503_Cationic antimicrobial peptide (CAMP) resistance	1	tetB(P)
NOVF39HQ	01501_beta-Lactam resistance	1	evgS
NOVF3GXL	01501_beta-Lactam resistance	1	arlS
NOVF3M0U	01501_beta-Lactam resistance	3	evgS,evgS,rphA,rphB
NOVF4JHD	01501_beta-Lactam resistance,01502_Vancomycin resistance	1	lmrD,tetA(46)
NOVF4U9A	01501_beta-Lactam resistance	1	smeR
NOVF5AAR	01501_beta-Lactam resistance,01502_Vancomycin resistance	3	efpA,ugd,VatI
NOVF6A95	01503_Cationic antimicrobial peptide (CAMP) resistance	2	arnA,ErmV
NOVF6D33	01501_beta-Lactam resistance	1	arnA
NOVF6GEP	01501_beta-Lactam resistance,01503_Cationic antimicrobial peptide (CAMP) resistance	1	patB,tetA(60),vgaE
NOVF6ZCD	01503_Cationic antimicrobial peptide (CAMP) resistance	1	LMB-1
NOVF71F7	01501_beta-Lactam resistance	1	catB10
NOVF77QV	01501_beta-Lactam resistance,01503_Cationic antimicrobial peptide (CAMP) resistance	2	lmrC,macB,msrH,RanA,SAT-4
NOVF79M1	01501_beta-Lactam resistance,01503_Cationic antimicrobial peptide (CAMP) resistance	1	SRT-1,SRT-2
NOVF7TQ9	01501_beta-Lactam resistance,01503_Cationic antimicrobial peptide (CAMP) resistance	1	evgS
NOVF7XBY	01503_Cationic antimicrobial peptide (CAMP) resistance	2	baeS,poxtA,tlrC
NOVF8H6N	01501_beta-Lactam resistance,01503_Cationic antimicrobial peptide (CAMP) resistance	3	adeR,baeS,cprR,evgS,marA,ParS
NOVF8HII	01501_beta-Lactam resistance,01503_Cationic antimicrobial peptide (CAMP) resistance	1	cdeA
NOVF96RL	01501_beta-Lactam resistance,01503_Cationic antimicrobial peptide (CAMP) resistance	1	adeR,evgS
NOVF9QUK	01501_beta-Lactam resistance,01503_Cationic antimicrobial peptide (CAMP) resistance	4	adeH,cmeC,efrA,golS,MexE,mexX,msrF
NOVF9RB1	01501_beta-Lactam resistance	1	arlS
NOVFAC0S	01501_beta-Lactam resistance	1	adeR,ParR
NOVFAEW2	01502_Vancomycin resistance	1	LMB-1
NOVFB1MK	01501_beta-Lactam resistance,01503_Cationic antimicrobial peptide (CAMP) resistance	2	ArnT,bmr
NOVFB24U	01503_Cationic antimicrobial peptide (CAMP) resistance	1	OXA-16,OXA-470
NOVFBMZJ	01501_beta-Lactam resistance,01503_Cationic antimicrobial peptide (CAMP) resistance	1	tetA(P)
NOVFBT8H	01503_Cationic antimicrobial peptide (CAMP) resistance	2	tsnR,tsnR
NOVFC6TC	01501_beta-Lactam resistance	1	PmpM
NOVFC9QB	01501_beta-Lactam resistance,01503_Cationic antimicrobial peptide (CAMP) resistance	1	vanC,vanD,vanE,vanM
NOVFCCIF	01501_beta-Lactam resistance,01503_Cationic antimicrobial peptide (CAMP) resistance	2	baeR,basS,cprS,evgS,kdpE,mtrA,ParR,smeS
NOVFCQOL	01503_Cationic antimicrobial peptide (CAMP) resistance	1	clcD
NOVFD2RP	01501_beta-Lactam resistance,01503_Cationic antimicrobial peptide (CAMP) resistance	1	mdtG
NOVFD6MY	01501_beta-Lactam resistance,01503_Cationic antimicrobial peptide (CAMP) resistance	4	adeR,adeS,arlR,baeR,baeS,basS,cprR,cpxA,evgS,evgS,evgS,ParR,ParR,ParS,smeS
NOVFDIIF	01503_Cationic antimicrobial peptide (CAMP) resistance	1	emtA
NOVFDPB6	01501_beta-Lactam resistance	1	bacA,patB,srmB
NOVFDTHJ	01501_beta-Lactam resistance	2	mtrA,tet(30),tet(41)
NOVFEQRL	01503_Cationic antimicrobial peptide (CAMP) resistance	1	LpsB
NOVFF3EI	01501_beta-Lactam resistance,01503_Cationic antimicrobial peptide (CAMP) resistance	1	smeS
NOVFFMN0	01501_beta-Lactam resistance	1	evgS
NOVFGPUI	01501_beta-Lactam resistance	2	lsaA,poxtA,vanL,vmlR
NOVFH300	01503_Cationic antimicrobial peptide (CAMP) resistance	1	blt
NOVFHFEQ	01503_Cationic antimicrobial peptide (CAMP) resistance	1	arnA,vatH
NOVFJHMJ	01503_Cationic antimicrobial peptide (CAMP) resistance	1	vanN
NOVFJI6R	01501_beta-Lactam resistance,01503_Cationic antimicrobial peptide (CAMP) resistance	1	vanC,vanL,vanN
NOVFK7NU	01501_beta-Lactam resistance	3	CGA-1,CRP,fexA
NOVFKDKO	01501_beta-Lactam resistance	1	ParR
NOVFKWI0	01503_Cationic antimicrobial peptide (CAMP) resistance	1	catB3
NOVFKY2S	01501_beta-Lactam resistance,01503_Cationic antimicrobial peptide (CAMP) resistance	3	lsaB,mef(D),mef(D),tet(V)
NOVFL61B	01501_beta-Lactam resistance	1	vgaA
NOVFL9X1	01503_Cationic antimicrobial peptide (CAMP) resistance	1	catB3,vatC
NOVFLHAS	01501_beta-Lactam resistance	1	rphB
NOVFLK14	01501_beta-Lactam resistance	1	LpsB
NOVFLO3F	01501_beta-Lactam resistance	2	APH(6)-Ic,APH(6)-Ic
NOVFM22X	01501_beta-Lactam resistance	2	AAC(6')-30/AAC(6')-Ib',ACT-3,qacB
NOVFMN9U	01503_Cationic antimicrobial peptide (CAMP) resistance	1	LpsB
NOVFN31I	01501_beta-Lactam resistance,01503_Cationic antimicrobial peptide (CAMP) resistance	1	ErmB
NOVFNDI7	01501_beta-Lactam resistance	2	cfrA,cipA,clbA,clbB,hmrM
NOVFNKYA	01501_beta-Lactam resistance,01503_Cationic antimicrobial peptide (CAMP) resistance	1	vmlR
NOVFNOJS	01501_beta-Lactam resistance,01503_Cationic antimicrobial peptide (CAMP) resistance	1	oleC
NOVFNSSE	01503_Cationic antimicrobial peptide (CAMP) resistance	2	abeM,ErmD,ErmQ,lsaB,oleB,tetB(46),vmlR
NOVFNZDQ	01503_Cationic antimicrobial peptide (CAMP) resistance	1	OmpA
NOVFO7VK	01501_beta-Lactam resistance,01503_Cationic antimicrobial peptide (CAMP) resistance	1	arnA
NOVFORUK	01501_beta-Lactam resistance	1	iri
NOVFOWGU	01501_beta-Lactam resistance	1	baeR,evgS,kdpE,ParR
NOVFP7H0	01501_beta-Lactam resistance	1	vmlR
NOVFPVSL	01501_beta-Lactam resistance,01503_Cationic antimicrobial peptide (CAMP) resistance	1	marA
NOVFQEZA	01501_beta-Lactam resistance,01502_Vancomycin resistance	1	lsaC,srmB
NOVFQM07	01503_Cationic antimicrobial peptide (CAMP) resistance	1	iri
NOVFQP2K	01501_beta-Lactam resistance,01503_Cationic antimicrobial peptide (CAMP) resistance	2	lmrC,mtrA
NOVFRC9Q	01501_beta-Lactam resistance,01503_Cationic antimicrobial peptide (CAMP) resistance	1	oleB
NOVFS0RX	01501_beta-Lactam resistance	1	mecA,mecC
NOVFSCFD	01501_beta-Lactam resistance,01503_Cationic antimicrobial peptide (CAMP) resistance	1	YajC
NOVFSGPI	01501_beta-Lactam resistance	2	tetB(P),tetB(P)
NOVFSLML	01501_beta-Lactam resistance,01503_Cationic antimicrobial peptide (CAMP) resistance	1	arlS,baeS
NOVFSR2E	01503_Cationic antimicrobial peptide (CAMP) resistance	1	SAT-4
NOVFTDRJ	01501_beta-Lactam resistance	5	arnA,arnA,arnA,LpsB,LpsB,LpsB,LpsB,ugd
NOVFTIMQ	01501_beta-Lactam resistance,01503_Cationic antimicrobial peptide (CAMP) resistance	2	rphB,tetB(P)
NOVFTM7I	01502_Vancomycin resistance	3	carA,carA,efrB,lin,lmrC,lsaB,lsaC,lsaC,novA,oleB,oleB,oleC,optrA,patA,patA,patB,patB,poxtA,poxtA,salA,srmB,tetA(46),tetA(60),tetB(60),tlrC,tva(A),tva(A),vgaA,vgaA,vgaALC,vgaB
NOVFTN1S	01503_Cationic antimicrobial peptide (CAMP) resistance,01502_Vancomycin resistance	2	mtrA,rsmA
NOVFTPSL	01501_beta-Lactam resistance	2	bcrA,efrB,oleC
NOVFTWGL	01503_Cationic antimicrobial peptide (CAMP) resistance	1	abcA
NOVFU5HE	01503_Cationic antimicrobial peptide (CAMP) resistance	1	oleB
NOVFUGGL	01503_Cationic antimicrobial peptide (CAMP) resistance	1	evgS
NOVFUOAV	01501_beta-Lactam resistance	1	BJP-1
NOVFV4BR	01501_beta-Lactam resistance,01503_Cationic antimicrobial peptide (CAMP) resistance	1	cmeR
NOVFV8TA	01501_beta-Lactam resistance,01503_Cationic antimicrobial peptide (CAMP) resistance,01502_Vancomycin resistance	2	hmrM,hmrM,tet(45),tet(K)
NOVFVD5D	01501_beta-Lactam resistance	4	evgA,fexA,ParR,tetA(46),tetA(60),vgaB,vgaC
NOVFVTC4	01501_beta-Lactam resistance,01503_Cationic antimicrobial peptide (CAMP) resistance	2	bacA,FosK
NOVFWANE	01503_Cationic antimicrobial peptide (CAMP) resistance	5	MSI-1,poxtA,RanB,RanB,RanB,RanB
NOVFWS02	01501_beta-Lactam resistance,01503_Cationic antimicrobial peptide (CAMP) resistance	1	basS
NOVFWXVH	01501_beta-Lactam resistance	2	MexB,mtrE
NOVFX64O	01502_Vancomycin resistance	1	arnA
NOVFXRD2	01501_beta-Lactam resistance	3	farA,srmB,srmB
NOVFYNQD	01501_beta-Lactam resistance	1	rsmA
NOVFYSPX	01501_beta-Lactam resistance	1	oqxB
NOVFYWIJ	01503_Cationic antimicrobial peptide (CAMP) resistance	1	evgS
NOVFYYCL	01503_Cationic antimicrobial peptide (CAMP) resistance	1	baeS
NOVFZT6T	01501_beta-Lactam resistance	1	cdeA
NOVG0FHK	01503_Cationic antimicrobial peptide (CAMP) resistance	2	AAC(6')-Isa,Erm(33)
NOVG102E	01501_beta-Lactam resistance,01503_Cationic antimicrobial peptide (CAMP) resistance	1	catB10
NOVG15C6	01501_beta-Lactam resistance,01503_Cationic antimicrobial peptide (CAMP) resistance	1	OmpA
NOVG17QN	01501_beta-Lactam resistance	1	efrA,lin,msrE,vgaALC
NOVG2TJ1	01501_beta-Lactam resistance	3	abcA,carA,efrB,lmrC,macB,oleB,TaeA,vgaB,vgaC,vmlR
NOVG31EQ	01502_Vancomycin resistance	3	poxtA,RanB,RanB
NOVG388R	01501_beta-Lactam resistance	1	emeA
NOVG38M3	01503_Cationic antimicrobial peptide (CAMP) resistance	2	carA,tlrC,tva(A)
NOVG3H2C	01502_Vancomycin resistance	3	adeL,efrB,lnuF,NmcR,optrA,patA,patB,tetB(46)
NOVG42QZ	01503_Cationic antimicrobial peptide (CAMP) resistance	1	lsaB
NOVG5L2K	01503_Cationic antimicrobial peptide (CAMP) resistance,01502_Vancomycin resistance	1	adeL
NOVG5LSU	01501_beta-Lactam resistance	1	mtrA
NOVG5TTO	01503_Cationic antimicrobial peptide (CAMP) resistance	2	arnA,CMY-157
NOVG61S5	01502_Vancomycin resistance	2	msrC,optrA
NOVG6MGJ	01501_beta-Lactam resistance,01503_Cationic antimicrobial peptide (CAMP) resistance	2	baeR,tetB(P)
NOVG77AS	01503_Cationic antimicrobial peptide (CAMP) resistance	1	catB3
NOVG7RNJ	01503_Cationic antimicrobial peptide (CAMP) resistance,01502_Vancomycin resistance	1	evgA
NOVG83MR	01501_beta-Lactam resistance	2	efpA,emeA
NOVG84PX	01501_beta-Lactam resistance,01503_Cationic antimicrobial peptide (CAMP) resistance	1	fexA,tet(B)
NOVG8GPP	01503_Cationic antimicrobial peptide (CAMP) resistance	2	cdeA,ramA
NOVG8VOL	01503_Cationic antimicrobial peptide (CAMP) resistance	2	tet(35),tet(35)
NOVG95ZC	01501_beta-Lactam resistance	2	clcD,cmeR
NOVG97GO	01503_Cationic antimicrobial peptide (CAMP) resistance	1	bcrA,LpsB
NOVG9DKS	01501_beta-Lactam resistance	2	cdeA,tsnR
NOVG9ITD	01501_beta-Lactam resistance,01503_Cationic antimicrobial peptide (CAMP) resistance	1	bmr,tet(33),tet(A),tet(E),tet(G),tet(H)
NOVGA7DS	01503_Cationic antimicrobial peptide (CAMP) resistance	1	vatH
NOVGA7KN	01501_beta-Lactam resistance	2	LpsB,OmpA
NOVGAC85	01501_beta-Lactam resistance	1	RanA,vgaB
NOVGBUE4	01503_Cationic antimicrobial peptide (CAMP) resistance	3	tetA(46),vatH,vgaB
NOVGBZN9	01501_beta-Lactam resistance,01503_Cationic antimicrobial peptide (CAMP) resistance	1	SAT-4
NOVGCIEB	01501_beta-Lactam resistance	1	ParS
NOVGCSDY	01501_beta-Lactam resistance,01502_Vancomycin resistance	2	lsaC,srmB,tetB(60),vgaE
NOVGDHS1	01501_beta-Lactam resistance	3	FOX-7,macB,macB,PDC-11
NOVGE3K7	01502_Vancomycin resistance	2	LpsB,LpsB
NOVGEZN1	01501_beta-Lactam resistance	2	cfrA,cipA,cipA,clbA,clbA
NOVGF0PK	01501_beta-Lactam resistance	1	marA
NOVGF0T3	01501_beta-Lactam resistance	5	abeM,evgA,hmrM,lsaC,macB,msrA,PmpM,poxtA,poxtA,smeR,srmB,TaeA,tetA(60),tva(A)
NOVGF44E	01501_beta-Lactam resistance,01503_Cationic antimicrobial peptide (CAMP) resistance	1	adeL
NOVGFJG7	01501_beta-Lactam resistance,01503_Cationic antimicrobial peptide (CAMP) resistance	2	arlS,cpxA,evgS
NOVGFZ59	01501_beta-Lactam resistance	1	msbA
NOVGGCAY	01501_beta-Lactam resistance,01503_Cationic antimicrobial peptide (CAMP) resistance	2	fusH,mdtF
NOVGGI85	01501_beta-Lactam resistance,01503_Cationic antimicrobial peptide (CAMP) resistance	2	mecI,mecR1
NOVGH0XY	01501_beta-Lactam resistance	1	DHA-1,DHA-13,DHA-6,DHA-7,MOX-7,SRT-2
NOVGHHRM	01501_beta-Lactam resistance	5	CRP,LRA-8,RanB,TaeA,tet(42),VIM-13
NOVGIHE8	01501_beta-Lactam resistance	2	fusH,fusH
NOVGJ77W	01503_Cationic antimicrobial peptide (CAMP) resistance	3	efpA,mtrA,TaeA,tlrC,vgaALC
NOVGJAA8	01503_Cationic antimicrobial peptide (CAMP) resistance	2	arlS,evgA
NOVGJJNW	01501_beta-Lactam resistance	3	adeB,adeB,adeK,adeK
NOVGJX2R	01502_Vancomycin resistance	1	catB9
NOVGKCNU	01502_Vancomycin resistance	4	AAC(6')-Isa,efrB,oleB,sdiA,sdiA,srmB,tva(A)
NOVGKT63	01503_Cationic antimicrobial peptide (CAMP) resistance	3	cmeB,efrB,lsaC,novA,PDC-59,smeB,srmB,vgaB,vgaC,vmlR
NOVGKUS1	01501_beta-Lactam resistance,01503_Cationic antimicrobial peptide (CAMP) resistance	1	evgS
NOVGL6ML	01501_beta-Lactam resistance,01503_Cationic antimicrobial peptide (CAMP) resistance	2	RanB,srmB,tva(A)
NOVGLT2B	01503_Cationic antimicrobial peptide (CAMP) resistance	2	catB2,vatF
NOVGMIB0	01503_Cationic antimicrobial peptide (CAMP) resistance	1	ErmQ
NOVGMNYR	01503_Cationic antimicrobial peptide (CAMP) resistance	2	Erm(37),ErmV
NOVGMUQ6	01503_Cationic antimicrobial peptide (CAMP) resistance	2	macB,optrA,poxtA
NOVGN55C	01501_beta-Lactam resistance,01503_Cationic antimicrobial peptide (CAMP) resistance	1	evgA
NOVGNNCR	01503_Cationic antimicrobial peptide (CAMP) resistance,01502_Vancomycin resistance	3	arnA,arnA,mdtA
NOVGOT3K	01501_beta-Lactam resistance,01503_Cationic antimicrobial peptide (CAMP) resistance	1	msrF,poxtA
NOVGPER8	01503_Cationic antimicrobial peptide (CAMP) resistance	1	tetB(P)
NOVGPVWL	01501_beta-Lactam resistance	1	lsaC
NOVGPWSE	01501_beta-Lactam resistance,01503_Cationic antimicrobial peptide (CAMP) resistance	1	abcA,lmrC,macB
NOVGQC8J	01503_Cationic antimicrobial peptide (CAMP) resistance	1	LpsB
NOVGQM5O	01503_Cationic antimicrobial peptide (CAMP) resistance	1	arnA
NOVGQRVQ	01501_beta-Lactam resistance	1	rosB
NOVGR8CX	01501_beta-Lactam resistance,01503_Cationic antimicrobial peptide (CAMP) resistance	2	cprR,cprS
NOVGRLOG	01501_beta-Lactam resistance	3	cmeR,cmlB1,cmlB1
NOVGRPLB	01503_Cationic antimicrobial peptide (CAMP) resistance	4	adeR,baeR,baeS,cprR,cprR,cpxA,evgA,evgS,evgS,kdpE,kdpE,mtrA,smeR
NOVGSWRK	01503_Cationic antimicrobial peptide (CAMP) resistance	1	golS
NOVGU2DR	01501_beta-Lactam resistance	1	tet(L)
NOVGU2JR	01501_beta-Lactam resistance	1	carA,efrB,lmrC,oleB,poxtA,srmB,tlrC,vgaB
NOVGU3GG	01503_Cationic antimicrobial peptide (CAMP) resistance	1	mecB
NOVGU6YW	01501_beta-Lactam resistance,01503_Cationic antimicrobial peptide (CAMP) resistance	3	basS,ParR,ParR
NOVGV426	01501_beta-Lactam resistance,01503_Cationic antimicrobial peptide (CAMP) resistance	1	OmpA
NOVGVB87	01501_beta-Lactam resistance	1	tetB(P),tlrC
NOVGVJSA	01501_beta-Lactam resistance,01503_Cationic antimicrobial peptide (CAMP) resistance	1	OmpA
NOVGVKOR	01503_Cationic antimicrobial peptide (CAMP) resistance	1	marA
NOVGVYXI	01503_Cationic antimicrobial peptide (CAMP) resistance	2	iri,iri
NOVGWDRE	01501_beta-Lactam resistance,01503_Cationic antimicrobial peptide (CAMP) resistance	1	evgS
NOVGWNBH	01501_beta-Lactam resistance	1	ramA
NOVGWYMA	01501_beta-Lactam resistance,01503_Cationic antimicrobial peptide (CAMP) resistance	2	norA,norA,qacB,qacB
NOVGX2Y4	01501_beta-Lactam resistance,01502_Vancomycin resistance	1	macB
NOVGXU42	01503_Cationic antimicrobial peptide (CAMP) resistance	1	mexQ
NOVGXUXU	01501_beta-Lactam resistance	4	adeR,arlR,basS,evgA,OpmB
NOVGY85X	01503_Cationic antimicrobial peptide (CAMP) resistance	3	almG,LpeA,macB,optrA
NOVGY9CR	01502_Vancomycin resistance	2	poxtA,RanA,salA,TaeA,TaeA,tva(A),vmlR
NOVGYRF0	01501_beta-Lactam resistance,01503_Cationic antimicrobial peptide (CAMP) resistance	1	tva(A)
NOVGZ3LI	01503_Cationic antimicrobial peptide (CAMP) resistance	3	arnA,LpsB,LpsB,SPG-1
NOVGZ5B5	01501_beta-Lactam resistance,01503_Cationic antimicrobial peptide (CAMP) resistance	1	hmrM
NOVGZHC9	01501_beta-Lactam resistance	1	ArnT
NOVGZITL	01502_Vancomycin resistance	2	bacA,lmrC,macB
NOVH01MA	01501_beta-Lactam resistance,01503_Cationic antimicrobial peptide (CAMP) resistance	4	adeR,adeR,arlR,smeS,vatE
NOVH0BID	01501_beta-Lactam resistance	1	OprN
NOVH0GBL	01503_Cationic antimicrobial peptide (CAMP) resistance	2	LRA-2,msrC
NOVH0M91	01503_Cationic antimicrobial peptide (CAMP) resistance	1	OmpA
NOVH13CO	01503_Cationic antimicrobial peptide (CAMP) resistance	2	arnA,LpsB
NOVH19KI	01501_beta-Lactam resistance,01503_Cationic antimicrobial peptide (CAMP) resistance	2	macB,oleB
NOVH1AW0	01503_Cationic antimicrobial peptide (CAMP) resistance	2	adeR,evgA
NOVH1C2J	01503_Cationic antimicrobial peptide (CAMP) resistance,01502_Vancomycin resistance	1	macA,mdtN
NOVH1DTX	01501_beta-Lactam resistance	1	tap
NOVH1NWI	01503_Cationic antimicrobial peptide (CAMP) resistance	1	poxtA,salA
NOVH1PA3	01503_Cationic antimicrobial peptide (CAMP) resistance,01502_Vancomycin resistance	2	evgA,kdpE
NOVH27XX	01503_Cationic antimicrobial peptide (CAMP) resistance	1	vatB,vatD,vatE
NOVH2JUO	01503_Cationic antimicrobial peptide (CAMP) resistance	1	lmrC
NOVH2PP8	01501_beta-Lactam resistance,01503_Cationic antimicrobial peptide (CAMP) resistance	1	arlR
NOVH37G4	01501_beta-Lactam resistance	2	ACT-2,carA
NOVH4AHT	01501_beta-Lactam resistance,01503_Cationic antimicrobial peptide (CAMP) resistance	4	adeS,baeS,evgA,macB
NOVH58FF	01501_beta-Lactam resistance	1	mdtF
NOVH5LXE	01501_beta-Lactam resistance	1	tva(A)
NOVH5YOS	01501_beta-Lactam resistance,01502_Vancomycin resistance	1	msrA,oleB,patB
NOVH619O	01501_beta-Lactam resistance,01503_Cationic antimicrobial peptide (CAMP) resistance	2	arnA,ugd
NOVH668P	01501_beta-Lactam resistance	1	mel
NOVH6BL1	01501_beta-Lactam resistance	1	LpsB
NOVH6F0D	01501_beta-Lactam resistance	1	mexY
NOVH6HZQ	01503_Cationic antimicrobial peptide (CAMP) resistance	2	cmlA9,SRT-1
NOVH6LST	01503_Cationic antimicrobial peptide (CAMP) resistance	1	cfr(B),cfrC,cfr(D),clbA,clbB,clcD
NOVH6UB8	01501_beta-Lactam resistance,01503_Cationic antimicrobial peptide (CAMP) resistance	1	bcrA
NOVH6VGY	01503_Cationic antimicrobial peptide (CAMP) resistance	1	AIM-1
NOVH709U	01502_Vancomycin resistance	2	srmB,srmB
NOVH76GK	01503_Cationic antimicrobial peptide (CAMP) resistance	2	lsaA,srmB
NOVH7IZC	01501_beta-Lactam resistance	2	bacA,NmcR
NOVH7YWC	01503_Cationic antimicrobial peptide (CAMP) resistance	1	tetB(60)
NOVH7ZAD	01501_beta-Lactam resistance	1	msrH
NOVH7ZDO	01501_beta-Lactam resistance	1	pmrA
NOVH8V8Q	01503_Cationic antimicrobial peptide (CAMP) resistance	1	cpxA
NOVH9ODS	01501_beta-Lactam resistance	1	arnA
NOVH9ZNA	01502_Vancomycin resistance	1	GIM-2,IMP-68,JOHN-1,TUS-1,VIM-29
NOVHAE5S	01503_Cationic antimicrobial peptide (CAMP) resistance	1	arnA
NOVHAJRN	01502_Vancomycin resistance	2	arlR,arlR,baeR
NOVHAJXG	01501_beta-Lactam resistance	2	msrH,otr(B)
NOVHAR0S	01501_beta-Lactam resistance,01503_Cationic antimicrobial peptide (CAMP) resistance	1	oleB,patA,vgaB
NOVHBAM8	01501_beta-Lactam resistance,01503_Cationic antimicrobial peptide (CAMP) resistance	1	lsaC,poxtA
NOVHBNO1	01501_beta-Lactam resistance,01503_Cationic antimicrobial peptide (CAMP) resistance	2	tetB(P),tetB(P)
NOVHCOR3	01501_beta-Lactam resistance,01503_Cationic antimicrobial peptide (CAMP) resistance	3	baeR,msrE,msrF,smeS,vgaE
NOVHCQK7	01501_beta-Lactam resistance	1	CRP
NOVHCQYY	01502_Vancomycin resistance	1	tetA(60)
NOVHDKXV	01501_beta-Lactam resistance,01503_Cationic antimicrobial peptide (CAMP) resistance	1	oleB,srmB
NOVHDUHM	01501_beta-Lactam resistance,01503_Cationic antimicrobial peptide (CAMP) resistance	1	cfrA,cfr(D)
NOVHE5ZZ	01503_Cationic antimicrobial peptide (CAMP) resistance	2	ACC-3,golS
NOVHEERK	01503_Cationic antimicrobial peptide (CAMP) resistance	1	vanL
NOVHEM58	01501_beta-Lactam resistance	2	carA,evgS
NOVHEODS	01501_beta-Lactam resistance	1	efrB,lmrD,lsaB,oleB,optrA,patB,tetB(60),tva(A)
NOVHEU99	01501_beta-Lactam resistance,01503_Cationic antimicrobial peptide (CAMP) resistance	1	THIN-B
NOVHFR6N	01501_beta-Lactam resistance,01503_Cationic antimicrobial peptide (CAMP) resistance	1	smeS
NOVHG5QY	01501_beta-Lactam resistance,01503_Cationic antimicrobial peptide (CAMP) resistance	4	macB,macB,macB,PER-3,rosB,tet(50),vmlR
NOVHGICE	01501_beta-Lactam resistance,01503_Cationic antimicrobial peptide (CAMP) resistance	2	gadW,MCR-3.7
NOVHGUQ6	01501_beta-Lactam resistance,01502_Vancomycin resistance	3	AAC(3)-Ia,arnA,lsaC,macB,sta,vgaE
NOVHH3F1	01503_Cationic antimicrobial peptide (CAMP) resistance	4	evgA,evgS,fexA,ParR
NOVHI91I	01503_Cationic antimicrobial peptide (CAMP) resistance	4	ArnT,evgA,oqxA,smeB
NOVHIKG8	01501_beta-Lactam resistance	3	baeS,tetB(P),ugd
NOVHJJJK	01501_beta-Lactam resistance,01503_Cationic antimicrobial peptide (CAMP) resistance	1	ugd
NOVHJJLW	01501_beta-Lactam resistance,01503_Cationic antimicrobial peptide (CAMP) resistance	1	tlrC
NOVHJYQQ	01501_beta-Lactam resistance,01503_Cationic antimicrobial peptide (CAMP) resistance	1	kdpE
NOVHKLKM	01501_beta-Lactam resistance,01503_Cationic antimicrobial peptide (CAMP) resistance	2	OmpA,tet(51)
NOVHKNZR	01503_Cationic antimicrobial peptide (CAMP) resistance	1	qacEdelta1
NOVHKUQ0	01501_beta-Lactam resistance,01503_Cationic antimicrobial peptide (CAMP) resistance	2	adeC,amrA,farA,mdtA,mtrC,OpmB,OprJ
NOVHM7CF	01503_Cationic antimicrobial peptide (CAMP) resistance	3	bcrA,bcrA,carA,efrA,efrA,efrB,efrB,lmrC,lmrC,lmrD,lmrD,lsaA,lsaA,lsaB,lsaB,lsaC,lsaC,macB,macB,msbA,msrA,novA,novA,oleB,oleC,oleC,optrA,patA,patB,poxtA,poxtA,salA,srmB,TaeA,tetA(46),tetA(46),tetB(46),tetB(46),tetB(60),tlrC,tlrC,vanD,vgaB,vgaB,vgaC,vgaC,vgaD,vgaD,vmlR
NOVHM8NL	01501_beta-Lactam resistance,01503_Cationic antimicrobial peptide (CAMP) resistance	1	msrC,srmB,tetB(46)
NOVHMPY4	01501_beta-Lactam resistance	2	evgS,golS
NOVHNPNX	01501_beta-Lactam resistance	2	evgS,YajC
NOVHO37A	01501_beta-Lactam resistance	3	arnA,bacA,tet(42)
NOVHOYMH	01501_beta-Lactam resistance	1	arlR,cprR,evgA
NOVHP4B9	01503_Cationic antimicrobial peptide (CAMP) resistance	1	vmlR
NOVHQIXJ	01501_beta-Lactam resistance	1	cepA
NOVHQUWG	01501_beta-Lactam resistance	1	Erm(30),Erm(33),Erm(39),ErmX
NOVHR0L2	01501_beta-Lactam resistance,01503_Cationic antimicrobial peptide (CAMP) resistance	1	mepA
NOVHR19Y	01501_beta-Lactam resistance	2	optrA,srmB
NOVHR2OG	01501_beta-Lactam resistance,01503_Cationic antimicrobial peptide (CAMP) resistance	1	sdiA
NOVHRXVH	01501_beta-Lactam resistance	1	marA
NOVHS6XR	01503_Cationic antimicrobial peptide (CAMP) resistance	2	arlR,baeR,sul1,sul2
NOVHS8C0	01501_beta-Lactam resistance	3	adeH,MexA,smeB
NOVHSWKG	01501_beta-Lactam resistance	1	kdpE
NOVHT3GX	01501_beta-Lactam resistance,01503_Cationic antimicrobial peptide (CAMP) resistance	1	rphB
NOVHTEN7	01501_beta-Lactam resistance	1	kdpE
NOVHTVHA	01503_Cationic antimicrobial peptide (CAMP) resistance	2	adeN,tsnR
NOVHUJGG	01501_beta-Lactam resistance,01503_Cationic antimicrobial peptide (CAMP) resistance	1	clbB
NOVHULST	01501_beta-Lactam resistance	3	arlR,arlS,baeS,baeS,basS,evgA,evgS,kdpE,mtrA,ParR
NOVHUQ4U	01501_beta-Lactam resistance	2	evgA,evgS,sul1,sul4
NOVHUZG1	01501_beta-Lactam resistance	1	lmrC,msrC,novA,oleB,patB,vgaC
NOVHV7K5	01501_beta-Lactam resistance,01503_Cationic antimicrobial peptide (CAMP) resistance	2	baeR,cprR,kdpE,ParS
NOVHVUZH	01501_beta-Lactam resistance,01503_Cationic antimicrobial peptide (CAMP) resistance	1	erm(46)
NOVHW8K1	01501_beta-Lactam resistance	1	AAC(3)-Ia,AAC(3)-Ic,AAC(6')-Ik,AAC(6')-Iu,AAC(6')-Iy,sta
NOVHWYK2	01503_Cationic antimicrobial peptide (CAMP) resistance	1	patA,vgaE,vmlR
NOVHXFUP	01503_Cationic antimicrobial peptide (CAMP) resistance	2	mdtF,TriA
NOVHXPYL	01503_Cationic antimicrobial peptide (CAMP) resistance	2	adeL,adeL
NOVHXZX3	01501_beta-Lactam resistance,01502_Vancomycin resistance	1	srmB
NOVHY15J	01503_Cationic antimicrobial peptide (CAMP) resistance	2	mtrA,rphA,rphB
NOVHYC19	01503_Cationic antimicrobial peptide (CAMP) resistance	1	lsaB
NOVHYHEQ	01503_Cationic antimicrobial peptide (CAMP) resistance	1	evgS
NOVHZFI9	01501_beta-Lactam resistance,01503_Cationic antimicrobial peptide (CAMP) resistance	1	acrB,adeJ,AxyY,ceoB,mexY
NOVI00UM	01501_beta-Lactam resistance,01503_Cationic antimicrobial peptide (CAMP) resistance	1	bacA
NOVI0OWR	01501_beta-Lactam resistance,01502_Vancomycin resistance	1	arnA
NOVI1ZMD	01503_Cationic antimicrobial peptide (CAMP) resistance	2	baeS,cfrA,cfr(D)
NOVI238C	01501_beta-Lactam resistance	1	mtrE
NOVI2LQF	01503_Cationic antimicrobial peptide (CAMP) resistance	1	arnA
NOVI2LT2	01501_beta-Lactam resistance	2	arlR,evgS,kdpE
NOVI3LN3	01501_beta-Lactam resistance,01503_Cationic antimicrobial peptide (CAMP) resistance	1	baeR
NOVI4B8L	01503_Cationic antimicrobial peptide (CAMP) resistance	1	vmlR
NOVI4P3U	01503_Cationic antimicrobial peptide (CAMP) resistance	1	lmrC
NOVI5EI4	01503_Cationic antimicrobial peptide (CAMP) resistance,01502_Vancomycin resistance	1	BJP-1
NOVI5IXN	01501_beta-Lactam resistance	1	AAC(6')-Ib',AAC(6')-Ib-Suzhou
NOVI5K8I	01501_beta-Lactam resistance	1	cprR,kdpE
NOVI6695	01503_Cationic antimicrobial peptide (CAMP) resistance	2	adeR,cprR,cpxA
NOVI6IG7	01501_beta-Lactam resistance,01503_Cationic antimicrobial peptide (CAMP) resistance	1	OmpA
NOVI6RIU	01502_Vancomycin resistance	2	arnA,tet(J)
NOVI6TYA	01501_beta-Lactam resistance	2	baeR,ParR,smeR,sul3
NOVI780H	01501_beta-Lactam resistance,01502_Vancomycin resistance	1	mel
NOVI7E6L	01501_beta-Lactam resistance,01503_Cationic antimicrobial peptide (CAMP) resistance	1	bacA
NOVI7K8Y	01501_beta-Lactam resistance,01503_Cationic antimicrobial peptide (CAMP) resistance	1	arlR
NOVI7SPD	01501_beta-Lactam resistance,01503_Cationic antimicrobial peptide (CAMP) resistance	1	OmpA
NOVI7SVQ	01501_beta-Lactam resistance,01502_Vancomycin resistance	2	lmrC,LpsB,srmB
NOVI7ZAM	01503_Cationic antimicrobial peptide (CAMP) resistance	1	arnA
NOVI819I	01502_Vancomycin resistance	1	arnA
NOVI84N9	01501_beta-Lactam resistance,01503_Cationic antimicrobial peptide (CAMP) resistance	2	baeR,cprR,cpxA,ParS
NOVI8LZF	01501_beta-Lactam resistance,01503_Cationic antimicrobial peptide (CAMP) resistance	1	optrA
NOVI8PTR	01501_beta-Lactam resistance,01503_Cationic antimicrobial peptide (CAMP) resistance	3	basS,evgS,smeR,smeS,vanJ
NOVI8RHU	01503_Cationic antimicrobial peptide (CAMP) resistance	2	CRP,mtrA
NOVI90KI	01503_Cationic antimicrobial peptide (CAMP) resistance,01502_Vancomycin resistance	2	AAC(6')-Iaa,AAC(6')-Iad,msrE,TaeA
NOVI97KT	01503_Cationic antimicrobial peptide (CAMP) resistance	1	srmB
NOVI9JR6	01501_beta-Lactam resistance,01503_Cationic antimicrobial peptide (CAMP) resistance	1	tet(30)
NOVI9QHK	01503_Cationic antimicrobial peptide (CAMP) resistance	1	vanE
NOVI9YYX	01503_Cationic antimicrobial peptide (CAMP) resistance	1	ugd
NOVIAATZ	01503_Cationic antimicrobial peptide (CAMP) resistance	1	arnA
NOVIAICA	01503_Cationic antimicrobial peptide (CAMP) resistance	2	TLA-2,vgaD
NOVIASJ1	01501_beta-Lactam resistance,01503_Cationic antimicrobial peptide (CAMP) resistance	1	oleB,tetB(60)
NOVIAXXM	01503_Cationic antimicrobial peptide (CAMP) resistance	2	lsaB,oleC,optrA,patB,poxtA,TaeA,tlrC,vgaC
NOVIBVH3	01501_beta-Lactam resistance,01503_Cationic antimicrobial peptide (CAMP) resistance	2	patA,tva(A)
NOVICJVH	01501_beta-Lactam resistance,01503_Cationic antimicrobial peptide (CAMP) resistance	1	bacA
NOVIDLFH	01501_beta-Lactam resistance	1	arlS,evgA
NOVIEEWM	01501_beta-Lactam resistance,01503_Cationic antimicrobial peptide (CAMP) resistance	1	fexA,otr(B),tet(59),tet(B),tet(J)
NOVIEN3Q	01501_beta-Lactam resistance	2	adeL,adeR
NOVIES89	01501_beta-Lactam resistance	4	IMP-40,macB,MexE,optrA,vmlR
NOVIEWAR	01501_beta-Lactam resistance,01503_Cationic antimicrobial peptide (CAMP) resistance	1	basS,evgS
NOVIFK5N	01501_beta-Lactam resistance	1	AIM-1,BJP-1
NOVIFQ8T	01501_beta-Lactam resistance,01502_Vancomycin resistance	1	ArnT
NOVIG42O	01501_beta-Lactam resistance	4	AAC(6')-Iz,AAC(6')-Iz,bcrC,CMY-95,macB,tet(43),THIN-B
NOVIGK1C	01503_Cationic antimicrobial peptide (CAMP) resistance	1	LpsB
NOVIGQS4	01501_beta-Lactam resistance,01503_Cationic antimicrobial peptide (CAMP) resistance	1	mefE
NOVII52L	01501_beta-Lactam resistance,01503_Cationic antimicrobial peptide (CAMP) resistance	1	macB
NOVIIQLG	01503_Cationic antimicrobial peptide (CAMP) resistance	4	msrC,ParS,RanB,tet(A),vmlR
NOVIJ623	01501_beta-Lactam resistance	1	rosB
NOVIJEP6	01503_Cationic antimicrobial peptide (CAMP) resistance	1	iri
NOVIKQJI	01501_beta-Lactam resistance,01503_Cationic antimicrobial peptide (CAMP) resistance	2	baeS,kdpE,smeS
NOVIKZ2T	01503_Cationic antimicrobial peptide (CAMP) resistance	1	arnA
NOVIL448	01501_beta-Lactam resistance,01503_Cationic antimicrobial peptide (CAMP) resistance	2	adeR,baeR,basS,evgS,ParS,smeR
NOVIM40Z	01501_beta-Lactam resistance,01503_Cationic antimicrobial peptide (CAMP) resistance	4	AAC(2')-Ib,adeN,macB,macB,mexM,TUS-1
NOVIMIX7	01503_Cationic antimicrobial peptide (CAMP) resistance	1	poxtA
NOVIMKD5	01501_beta-Lactam resistance	1	SatA
NOVIN23U	01501_beta-Lactam resistance,01503_Cationic antimicrobial peptide (CAMP) resistance,01502_Vancomycin resistance	2	eptB,ICR-Mc
NOVINN99	01503_Cationic antimicrobial peptide (CAMP) resistance	2	adeN,cmeR,cmeR
NOVINSP4	01501_beta-Lactam resistance	4	ErmD,LpsB,LpsB,LpsB
NOVINUJL	01503_Cationic antimicrobial peptide (CAMP) resistance	1	norB
NOVIO09D	01503_Cationic antimicrobial peptide (CAMP) resistance	1	ACC-2,ACC-3,ACC-4,ACT-30,ACT-32,ACT-33,ACT-7,CMY-73,DHA-22,DHA-9,FOX-7,FOX-9,MOX-3,TaeA
NOVIO1Z7	01501_beta-Lactam resistance	3	pmrA,tet(41),tet(42),tet(42),tetB(60)
NOVIP4XI	01501_beta-Lactam resistance	3	adeS,adeS,arlR,baeR,baeS,basS,cpxA,kdpE,kdpE,smeR,smeS
NOVIPB24	01501_beta-Lactam resistance,01503_Cationic antimicrobial peptide (CAMP) resistance	3	adeS,evgS,kdpE,KPC-14,lmrD,qacB
NOVIPG55	01501_beta-Lactam resistance,01503_Cationic antimicrobial peptide (CAMP) resistance	2	arnA,arnA
NOVIPPR9	01503_Cationic antimicrobial peptide (CAMP) resistance,01502_Vancomycin resistance	2	basS,basS,cpxA,cpxA,evgS,evgS
NOVIQ4CE	01501_beta-Lactam resistance,01503_Cationic antimicrobial peptide (CAMP) resistance	1	hp1181
NOVIQGGI	01501_beta-Lactam resistance	1	arlR,smeR
NOVIQI5R	01502_Vancomycin resistance	1	RlmA(II)
NOVIQVGE	01501_beta-Lactam resistance,01503_Cationic antimicrobial peptide (CAMP) resistance	2	bacA,baeS,cprR
NOVIRDHZ	01503_Cationic antimicrobial peptide (CAMP) resistance	1	optrA
NOVIRMY6	01501_beta-Lactam resistance	1	Erm(37),ErmE
NOVIRVXK	01501_beta-Lactam resistance	2	patB,rphA
NOVITI4L	01502_Vancomycin resistance	3	cfr(D),cipA,msbA,msrH
NOVIU6NL	01501_beta-Lactam resistance	1	ParS
NOVIUXZY	01501_beta-Lactam resistance,01503_Cationic antimicrobial peptide (CAMP) resistance	2	AAC(3)-Ic,AAC(6')-Iv,AAC(6')-Ix,SatA
NOVIUY5C	01501_beta-Lactam resistance,01503_Cationic antimicrobial peptide (CAMP) resistance	1	AIM-1,MSI-1,Rm3
NOVIV0X1	01501_beta-Lactam resistance	2	LpsB,RanA
NOVIVLNP	01503_Cationic antimicrobial peptide (CAMP) resistance,01502_Vancomycin resistance	1	AAC(3)-Ic,VatI
NOVIVR8Q	01503_Cationic antimicrobial peptide (CAMP) resistance	1	OmpA
NOVIW1GF	01501_beta-Lactam resistance	1	cdeA
NOVIWAF4	01501_beta-Lactam resistance,01503_Cationic antimicrobial peptide (CAMP) resistance	2	basS,bcrC,pgpB
NOVIWDRM	01501_beta-Lactam resistance	1	msrF
NOVIWSLV	01502_Vancomycin resistance	2	vgaA,vmlR
NOVIX168	01501_beta-Lactam resistance,01503_Cationic antimicrobial peptide (CAMP) resistance	4	lsaB,macB,macB,macB,msrA,oleB,patA,poxtA,salA,tetA(60),tetA(60),vmlR
NOVIX4AR	01501_beta-Lactam resistance	3	sdiA,TaeA,vgaB
NOVIXCV1	01503_Cationic antimicrobial peptide (CAMP) resistance	4	arlS,evgS,vanD,vanI
NOVIXQPQ	01503_Cationic antimicrobial peptide (CAMP) resistance	1	mepR
NOVIYD86	01502_Vancomycin resistance	1	vatC,vatE
NOVIZ366	01503_Cationic antimicrobial peptide (CAMP) resistance	1	lmrC,macB
NOVIZMAT	01501_beta-Lactam resistance	2	arlS,baeS,basS,efmA,evgS
NOVIZXF3	01501_beta-Lactam resistance,01503_Cationic antimicrobial peptide (CAMP) resistance	1	ParR
NOVIZXU5	01503_Cationic antimicrobial peptide (CAMP) resistance	1	arnA
NOVIZY28	01503_Cationic antimicrobial peptide (CAMP) resistance	1	macA
NOVJ0830	01501_beta-Lactam resistance	2	adeL,tet(42)
NOVJ0DVZ	01501_beta-Lactam resistance	2	adeR,baeR,cprR,evgS,kdpE,kdpE,ParR,ParR
NOVJ0IMJ	01501_beta-Lactam resistance	2	efrB,Erm(37),lmrD,lsaC,msrC,msrF,msrH,optrA,srmB,tetA(46)
NOVJ0N5C	01501_beta-Lactam resistance	1	lmrC,vgaB
NOVJ1OFM	01503_Cationic antimicrobial peptide (CAMP) resistance	1	tlrC
NOVJ1T81	01502_Vancomycin resistance	2	oleC,vgaC
NOVJ234M	01501_beta-Lactam resistance,01503_Cationic antimicrobial peptide (CAMP) resistance	2	adeR,adeS
NOVJ35HH	01501_beta-Lactam resistance,01503_Cationic antimicrobial peptide (CAMP) resistance	2	bcrC,pgpB,pgpB
NOVJ36KQ	01501_beta-Lactam resistance,01503_Cationic antimicrobial peptide (CAMP) resistance	1	AIM-1,LMB-1,MSI-1,PEDO-1
NOVJ3CQC	01501_beta-Lactam resistance	2	bacA,bacA
NOVJ3EAQ	01501_beta-Lactam resistance	4	LpsB,LpsB,LpsB,LpsB
NOVJ3NNV	01501_beta-Lactam resistance,01503_Cationic antimicrobial peptide (CAMP) resistance	1	cprR
NOVJ48U3	01501_beta-Lactam resistance	3	arlR,cprR,GOB-7,SMB-1
NOVJ4DAG	01503_Cationic antimicrobial peptide (CAMP) resistance	1	basS,cprS
NOVJ4RH0	01503_Cationic antimicrobial peptide (CAMP) resistance	1	rosB
NOVJ5BCO	01501_beta-Lactam resistance,01503_Cationic antimicrobial peptide (CAMP) resistance	2	gadX,lmrC,lsaB,marA,msrC,msrF,optrA,patA,salA,tetB(60),vgaB,vgaC,vgaD,vgaE,vmlR
NOVJ6CAM	01503_Cationic antimicrobial peptide (CAMP) resistance,01502_Vancomycin resistance	2	cprR,cprR,evgA,ParR,ParR,smeR
NOVJ6KP1	01501_beta-Lactam resistance,01503_Cationic antimicrobial peptide (CAMP) resistance	2	Mef(En2),tetB(46)
NOVJ6OTJ	01503_Cationic antimicrobial peptide (CAMP) resistance	1	smeS
NOVJ6R1E	01501_beta-Lactam resistance	3	lmrC,macA,oqxB,vgaE
NOVJ6YDW	01503_Cationic antimicrobial peptide (CAMP) resistance	3	arlR,baeR,cprR,cprR,cpxA,kdpE,ParS
NOVJ6ZDN	01501_beta-Lactam resistance,01503_Cationic antimicrobial peptide (CAMP) resistance	5	catB10,catB3,Erm(48),macB,msbA,msbA,novA,oleB
NOVJ79UU	01501_beta-Lactam resistance	2	mecD,tetA(60)
NOVJ7KY6	01503_Cationic antimicrobial peptide (CAMP) resistance	1	macB
NOVJ7NH2	01503_Cationic antimicrobial peptide (CAMP) resistance	2	baeS,evgA
NOVJ8FXD	01502_Vancomycin resistance	1	acrB,smeE
NOVJ8J5F	01501_beta-Lactam resistance	2	AxyY,evgS,mdtE,MexB
NOVJA6PX	01501_beta-Lactam resistance	1	bcrA
NOVJADCL	01501_beta-Lactam resistance,01503_Cationic antimicrobial peptide (CAMP) resistance	1	hmrM
NOVJAQ7U	01503_Cationic antimicrobial peptide (CAMP) resistance	1	catB8,vatC,vatD
NOVJAU4B	01503_Cationic antimicrobial peptide (CAMP) resistance	2	lsaA,srmB,TaeA,tva(A),VatI
NOVJAWIL	01503_Cationic antimicrobial peptide (CAMP) resistance	1	arnA
NOVJBLDV	01503_Cationic antimicrobial peptide (CAMP) resistance	1	tsnR
NOVJCOQJ	01501_beta-Lactam resistance,01503_Cationic antimicrobial peptide (CAMP) resistance	1	LRA-19
NOVJCRTD	01501_beta-Lactam resistance,01503_Cationic antimicrobial peptide (CAMP) resistance	6	ACT-21,adeB,amrA,baeS,baeS,emrK,macB,MCR-2.2,MCR-3.5,PDC-81,smeC
NOVJCZO3	01503_Cationic antimicrobial peptide (CAMP) resistance	1	LpsB
NOVJDNE2	01501_beta-Lactam resistance	3	evgS,LpsB,sta
NOVJDQ3U	01501_beta-Lactam resistance,01503_Cationic antimicrobial peptide (CAMP) resistance	1	mecA,mecD
NOVJEG5N	01503_Cationic antimicrobial peptide (CAMP) resistance	1	tcr3
NOVJETEO	01503_Cationic antimicrobial peptide (CAMP) resistance	1	GOB-13,GOB-3,GOB-6,GOB-9
NOVJFJ8Y	01501_beta-Lactam resistance,01503_Cationic antimicrobial peptide (CAMP) resistance	1	tcr3
NOVJFMC9	01503_Cationic antimicrobial peptide (CAMP) resistance	1	salA
NOVJFQL2	01503_Cationic antimicrobial peptide (CAMP) resistance,01502_Vancomycin resistance	1	mtrA
NOVJFZT1	01501_beta-Lactam resistance,01503_Cationic antimicrobial peptide (CAMP) resistance	3	MCR-1.10,MCR-4.3,vanB
NOVJGGK5	01503_Cationic antimicrobial peptide (CAMP) resistance	1	lmrD,norA,otr(B),tet(39)
NOVJGH6L	01501_beta-Lactam resistance	1	bmr,emeA,norA,otr(B),tet(45)
NOVJGHC4	01503_Cationic antimicrobial peptide (CAMP) resistance	1	CRP
NOVJGI7D	01502_Vancomycin resistance	2	AAC(3)-IIc,AAC(3)-IIIa,tetB(60),vmlR
NOVJH4FA	01503_Cationic antimicrobial peptide (CAMP) resistance	1	optrA,poxtA
NOVJHMMX	01501_beta-Lactam resistance,01503_Cationic antimicrobial peptide (CAMP) resistance	1	srmB
NOVJHWD0	01503_Cationic antimicrobial peptide (CAMP) resistance	1	basS
NOVJIE5V	01502_Vancomycin resistance	1	macB
NOVJJ5OA	01501_beta-Lactam resistance	3	abcA,adeL,adeL,bcrA,carA,lmrC,macB,oleB,patA,poxtA,RanA,srmB,tetA(46),tetB(46),tlrC
NOVJJAWS	01501_beta-Lactam resistance,01503_Cationic antimicrobial peptide (CAMP) resistance	1	blaR1
NOVJJB8O	01501_beta-Lactam resistance	1	EreA,EreB
NOVJJJWS	01501_beta-Lactam resistance	1	tet(Z)
NOVJJKRP	01503_Cationic antimicrobial peptide (CAMP) resistance	1	mepR
NOVJJRRZ	01503_Cationic antimicrobial peptide (CAMP) resistance,01502_Vancomycin resistance	1	msrE
NOVJJTGH	01501_beta-Lactam resistance	1	tva(A)
NOVJK89C	01501_beta-Lactam resistance	3	bcrA,efrA,lsaA,macB,msrC,tetA(46),vgaC
NOVJKNV2	01501_beta-Lactam resistance	2	efrB,lmrC,macB
NOVJL2K9	01501_beta-Lactam resistance,01503_Cationic antimicrobial peptide (CAMP) resistance	2	rphB,tva(A),vmlR
NOVJLHIR	01501_beta-Lactam resistance,01503_Cationic antimicrobial peptide (CAMP) resistance	1	Erm(37),ErmX
NOVJLJRF	01501_beta-Lactam resistance,01503_Cationic antimicrobial peptide (CAMP) resistance	1	basS,evgS
NOVJLRNB	01501_beta-Lactam resistance,01503_Cationic antimicrobial peptide (CAMP) resistance	2	arnA,ugd
NOVJLUUM	01502_Vancomycin resistance	4	blt,Mef(En2),NmcR,sdiA,tet(Z)
NOVJM6YD	01503_Cationic antimicrobial peptide (CAMP) resistance	4	arlR,bcr-1,BJP-1,BJP-1,blt,cmrA,cmx,evgS,LRA-9,macB,macB,msbA,optrA,optrA,RanA,tetA(60),vgaB,vgaB,vgaD
NOVJM6ZT	01501_beta-Lactam resistance	2	amrB,ceoA,mexM,MuxB
NOVJM8IK	01501_beta-Lactam resistance	3	abcA,arnA,lmrC,macB,oleB
NOVJN6LM	01501_beta-Lactam resistance,01503_Cationic antimicrobial peptide (CAMP) resistance	4	evgA,lmrC,lmrC,lsaC,oleC,optrA,poxtA,poxtA,srmB,TaeA,tetB(60),tlrC,tva(A),vgaALC,vgaD,vmlR,vmlR
NOVJN881	01503_Cationic antimicrobial peptide (CAMP) resistance	2	arlS,baeR,evgS,smeS
NOVJN8OP	01501_beta-Lactam resistance	1	cprR,evgS,kdpE,smeR
NOVJNS8F	01503_Cationic antimicrobial peptide (CAMP) resistance	1	cpxA
NOVJNZ86	01501_beta-Lactam resistance	1	cdeA,hmrM,mepA
NOVJOBSE	01503_Cationic antimicrobial peptide (CAMP) resistance	1	golS
NOVJOGL6	01501_beta-Lactam resistance	3	abcA,baeS,basS,basS,lmrC,lmrC,macB,macB,smeS
NOVJOGX9	01503_Cationic antimicrobial peptide (CAMP) resistance	1	CRP
NOVJOUNP	01503_Cationic antimicrobial peptide (CAMP) resistance	3	msrC,optrA,vatE
NOVJP0N3	01501_beta-Lactam resistance,01503_Cationic antimicrobial peptide (CAMP) resistance	2	baeS,evgS,evgS
NOVJP9UF	01503_Cationic antimicrobial peptide (CAMP) resistance	1	catB2
NOVJPXW9	01503_Cationic antimicrobial peptide (CAMP) resistance,01502_Vancomycin resistance	1	PER-5
[truncated: 1,638 more rows]
