# Supplementary material for: Functional and evolutionary significance of unknown genes from uncultivated taxa
Source: Nature. 2023 Dec 18;626(7998):377–84. doi: 10.1038/s41586-023-06955-z (PMC10849945; doi:10.1038/s41586-023-06955-z)
Supplement: Supplementary file 6 — FESNov gene families with antimicrobial signatures. [file 41586_2023_6955_MOESM6_ESM.xlsx]

## Sheet: Table S5 AMPs
FESNov gene family	sequence	AMP family	AMP probability
NOV1S1WO	KVSLKNNMAKEFLLIKTTKKLFKLMFIDFKPTSKWGIFAKRLLY	CLP	0.594
NOVSFRI3	KKKHVVFVFTGRAATVFAAIARLAAREKKA	CLP	0.554
NOVSEUE0	LYTVKKNNACMMWCRMLISRACNMAGAFGCMSVRLNTERC	CDP	0.515
NOV3VPZD	SMALIHWIGRAILVVWLVRIVLQFVKAMLEELK	CLP	0.574
NOVL1R29	GGGYKWRMRCFAYRHKKLNKRLCRLKKSLDELADALGCCRNKKKCL	CDP	0.525
NOV27T87	RGNTMGYLRSKGPKLDRKPDGLDSEITTPSPIGGTPFP	CLP	0.554
NOV0693H	QIVVVKPPKPIRGILKLIFGVKTIKDDK	CLP	0.723
NOVEBMXA	AALQKIKRELRSTRFKWATGTFCGVALSMFLVRAIAGAT	CDP	0.634
NOVEYV7B	ALVRKSRKFLDEFFRALEYDFEKIAGRLF	CLP	0.604
NOVX1OH4	LFLKPLLAFTVRQLQPGRLRLALLKLGHGLDVFN	CLP	0.594
NOVV8T3G	WINIAVGFGGVLLLGVIAFLVALREIRRDEARRRSKTPPRI	CLP	0.525
NOVNNNP3	KAKKATASARSTKLHSGAGLKSVKPLLNPQPLPPNRPRPF	CLP	0.554
NOV16ZU6	PFSFTIVSPGVLVVLIAGILLVNLLKKLLHHPKRH	CLP	0.515
NOV8NJ3S	ERNSKYYLLSFCFFKNFKLKIERNKNIIPEYRKG	CDP	0.515
NOVWTLBC	AAWKIFVGRVEIPKLSKTLQEKVNENRKRRTYRFMLNT	CLP	0.525
NOV3HDGO	KLIAKLLTGIGVLVGLGYLCCRGVGEKLHLCRK	CDP	0.604
NOVJ7SWU	VVVAKEGISKEDVVKALGKTARRFVCQDWKPSKDKG	CDP	0.634
NOVTTJ9H	AGISANAGKKPRWTAAVISTVELKIKAIVAAIEVIRSLI	CLP	0.525
NOVBOQIO	RCYICKYYSMGRCKLGLEMRPNCAFYKPSKMKAIAVKMKSQ	CDP	0.505
NOVG2W0K	LGGFSGFFVVLVPALILMAIGALNILHVAHKNDK	CLP	0.535
NOVFIKHZ	KKKIKMSKRSKNAAKILFSWRKAMPIYYLGAWVIIIIIVLL	CLP	0.594
NOVKVCA9	IFVLFHSTVVEKVKYMRFLMPQKNVQKFTIMDYVPKNWKKS	CLP	0.653
NOVC0TXQ	IVFVHKTLFHLKWLVMSDRDKYVYLWGRTRNNLK	CLP	0.535
NOVGCKB1	YVTWDQLLLLGGFILSLVRLLRDIYNKKK	CLP	0.634
NOV44AJS	KRIKKFIRFSMVYFSFIAYLSYLKILMNYPPLRKFMP	CLP	0.624
NOVAON2P	KKTRKPIVVKSGNYNTRIVTMMCCGNSPFARQ	CDP	0.525
NOVIQJ3U	LLLKNGLLILMLFQNFPEIIVPESNSAHTAHISKNPYRKK	CLP	0.515
NOV8FDWO	NKNYRLIAVRRFCSRIACGRLSQLYAQAFYIPQN	CDP	0.515
NOV69XNB	IAVGVRGKLRNTYRRVALDFLTIEFRTVFNEYQRLAGHLP	CLP	0.683
NOVCS5R1	AGTTAGGKKAAKALKLHYGKDYFHRLGKLGGNPILLKQGQNNV	CLP	0.703
NOVFNYXJ	LVQEAVRLLYIIYFVGASLFMVFFIIKVRKRGD	CLP	0.505
NOV450QZ	AVILKILGGVLLACCVWYILLLYRNNRNKL	CDP	0.545
NOVVJQU2	TGVVTKKHIILIAREFGWRKAFRVLVSRKPVALKVLMMEG	CLP	0.584
NOVHAM1H	AFLKTLKVKDLSKVPVVGGFGRKRRLFQ	CLP	0.505
NOVMVYDC	IFIVVLILFGFATFSTWAIAHGGDTRKFKRKD	CLP	0.624
NOVITN8N	LGVGKGIVAIAAVMVVIVVANALYVIRRRPRGDTDQ	CLP	0.535
NOV1RWKD	FKKIRIRRLNKLCYTYFKRCPYCGYSGSDWGDSGECPSCGEVS	CDP	0.723
NOVF896C	AASTTIFVLLGITAVTANLMKVITYLDQPRRKTRRVRARG	CLP	0.505
NOV7GD5X	AWCIKCGGAIRRKGISYGDEIVFCQCEGRKKKR	CDP	0.653
NOV6Z1QU	TIKYKYYICRCGKRVIPVTNPSKCPHCGRVTRLK	CDP	0.647
NOV6FSDI	YATVLGIILLFPWSILGIMLVGAVGRRMRKAAVRSR	CLP	0.634
NOVHNQVY	VAIIRITAYAAMAVVGLLGLKKEGVLDADSKKLLDLFK	CLP	0.525
NOVR7HTS	LLKIVLWGAVVALGLLWLSRRAANKRVKRK	CLP	0.663
NOVZMEML	FLCLKTFVFMSYKKSHITVALLYINMSRYTRLKV	CDP	0.663
NOVQCCE1	LKIFINFIKKKPNYKNLDAKIWVQNIILNKYYKSLKY	CLP	0.505
NOVF9Y2F	IRKISNYFGRHPFVSGTVFLAIYFGSMLTPSH	CLP	0.525
NOVC1WH2	TGGAREDTLRARNRRLVRVLLGLMGALALATLLAGIRW	CLP	0.505
NOVJF2K8	KVVVITSPKILRGVLRLIFGIKKQASPGQ	CLP	0.584
NOVCDRZC	GKKKKRKQLERFLNLLIKAVAATAALIMSIAELIKALK	CLP	0.792
NOV87CLW	KVFKGVLKLLLLLLIAAVVGYFVYTGCRV	CDP	0.505
NOVM4YS0	ITMVGYKSDIVVYIWILLIIYAVINSIINKINKKKQK	CLP	0.554
NOVB0XM9	IIYIIYTLVFLIFLFISFISIKAVIRGINAKKKNKLK	CLP	0.515
NOVKCAV8	ALVTVFLFPAFGFAAAALGVRNFMAFERRHHAVEA	CLP	0.554
NOVVCDFB	KVVVLNGKGLVGFVLRCMFGIKKLPKEP	CDP	0.554
NOVB2SQJ	IMLWSDFLQIVSAVSNILIAYFTYKSIRKKGKK	CLP	0.525
NOVWEBQW	AAIAPPLAVILIVAVVFYLARRSAYKSRK	CLP	0.653
NOV3HSQQ	TTVFIATGIAAFLALAARFQKHAGHTPKAVYPR	CLP	0.634
NOV3WHMU	ALLLIGMGYGNVYALRGGWREWVRLGYPVEKR	CLP	0.673
NOVEHJ5I	VLALTSAVKTAIELFVSGATAAISLYCGTKTPKNRRKI	CDP	0.554
NOVHC34N	GAIIMCLTIIALGLGFYIFDHTKAGKKFFSSNA	CDP	0.594
NOVLCLDK	VTTASLVNGILDNIKHYVARISAKKAAKGGICPKTDEVG	CDP	0.505
NOVXFUJ6	ARILRLAAGALALLLYAWFAAVTNLPRVRARKAARHAR	CLP	0.634
NOVGLGBF	GIIKIVFVGLCAVPFVCLAVFLISKSIDDVLKK	CDP	0.574
NOVAQZ4S	KRKLRILKRKKFWAKLLVIIAGLGLLLTTFLPFLSFII	CLP	0.594
NOVT8GGF	LRRRKLKTVRLFFLTLYTALIYLLIKIRGKIKA	CLP	0.733
NOVYZ87P	GYVDAGYAFAFGGLALYALSIWWRGRRARR	CLP	0.545
NOVY5E07	VTVVKAKEPTIPIAVPGNCGGGCGHCCVH	CDP	0.505
NOVZGCQW	RKKSYLRIRRILKITKEILVLILFILLIASQI	CLP	0.584
NOVDI5KM	FLTKYLLVIPFVLAVLLLAKHVEGWGRG	CLP	0.564
NOV4KFDV	QIPCSETGCFYQDFGECLLTRATTKGGGTQKCPYYRPKHPGL	CDP	0.574
NOVS4ZV8	YSYFQQEIIMKSEFRLVYQPKPYRTPGWLRRIWLWF	CLP	0.505
NOVEIRI5	VTLSLIFAFVFVATIAHAVYLGKKLDMKK	CLP	0.584
NOVJD173	GIGCRPIGKFKSEMVKIENKIAKEKAAHVVKKNNKKGE	CDP	0.584
NOV4RFEY	SIMVWHVLRRLPRPAILAILIFVLTAIARA	CLP	0.663
NOVO5TG5	IAMLAGIRNAPFAVRKSFILNLINSNHRKPVLTKASDW	CLP	0.574
NOVB2UUS	WLFGRRKKEDVAERIRKEVSKQAKRNLLEKLMSLIPGYKSWFFRAG	CLP	0.574
NOVJ4R3D	AKQNKPSRPSAPQGTPRNNPGSGLPKPKGQVPTMRNPPPPPPKKI	CLP	0.574
NOVV5BXG	ISMFVNCAKAWTRLVRAYHRVTGRPQVTLDRPAVAIRGARR	CDP	0.604
NOVKPCU5	EILKNPVMAAKAKACHAKGCKKYTCFYHIFGK	CDP	0.525
NOV6JZXJ	PFRYHPHGQRVWSKGRRWWRVAISIIVALGFVAGLGYWLKKRPK	CLP	0.526
NOVAOZG3	GLIGGHLPELLVLLVLLAAIIAIILAVVSRYHQHLHRRM	CLP	0.594
NOVMUISC	KNFDKKKIQRLVQDILAIKKTGKLLGHTGPHGAKPNKR	CLP	0.614
NOVU9R4L	SALLSAVVSYTVKFIILIGVAVGGFVLGRTVKHSKKAKNGANKRRL	CLP	0.535
NOV0425K	AKKRKKIVKIVWAILSIMIIFSMVAWSASIAFVSF	CLP	0.525
NOVZUH4C	KKVMIRTYTYRCKCGYELKVFLDFGFPQEICKCRKCGVSMRRDEN	CDP	0.564
NOVLUMFQ	MFKLGFMLGLGSGALMAAAVSAKKKTNQMMEQGKKALKEKIIKVLE	CLP	0.515
NOV9GFGA	ELILAIAAFCVIVIAIVLLRRRRKDNMYITRDRHIQAFPPGYRRKGRE	CDP	0.564
NOV3YDFC	RSIVKVFKSEVGKCFRSFGESDAFRVTGDCTAPYSYPGFRH	CDP	0.515
NOVW95AA	GKFFVGSAMGLMMGAGIMMMPGARKFQRTMTKEVGKMKRQLRKM	CLP	0.554
NOV5UBKA	ILQERVMVKMMLFSIKDWDSFQRVMRSWRRGGLGC	CDP	0.515
NOV30VDX	KKLLKKKTTVKIKVSLYMGEGGGNQCCSGYQCCKP	CDP	0.653
NOVPWEK5	AFLASFLQYFIKFVVFVILAVAGVFAGKKWRMSKDAKSEANEK	CLP	0.564
NOVEU9XG	FALIGFIVVLVIAIRLTKKGEYIEYKPYWD	CLP	0.584
NOV2SSM8	AGSLMIRAVAGALAVLVFGVIVLRRKKIA	CLP	0.703
NOVPNQ9M	VVLGLFFRGLCILGLSVCCALSTLILSCTVRCCRGR	CDP	0.535
NOVJLXR6	IVAKIMFALLVSFPIAALCYYFLKKLVDELYKNRSSR	CDP	0.594
NOVUAAMV	STTAIILIIAAVIIGILYFSRRAARLRKQQKRDI	CLP	0.525
NOVRMI6B	KDEKKRVFVGRIIFRKVGRVGRIKVPANGRKIKAENQS	CLP	0.634
NOVPS5AA	NINKLQGKGKNERAKRKVTLALHWACTGGLF	CDP	0.505
NOVXAAXK	ITATLQSYVQRHYQNANRVRRRKLRAGGACGLFGAT	CDP	0.545
NOV0PRWH	GGCCCCGGKEGTGDKKKKVYKCECCGKTSETQKECCKKPMKEFVCK	CDP	0.584
NOVI9ZXG	KNLYTANFMMMPMMRMFSMCMLCHGENGHFLSKTV	CDP	0.663
NOV2JAM1	KKRYWNMFFISILAICTITSCGNPTNPKAGVKQMQCRTNRKMQCT	CDP	0.653
NOVGHXX6	GEIFAFINHERWYKIGQGTYASGIPCSFLYRTKRR	CDP	0.545
NOVFGLMZ	ALSLYSIYWNWRREVKARRAAAAAYDGVPLGIG	CLP	0.505
NOVIRLY0	KKFFRKHKQKIVLVIAIIIIAAMTLGSLAGFFFG	CLP	0.554
NOVIOAZG	ITALEAVLLAAILGTVVFSVRFCVKNYRKEATK	CDP	0.505
NOVBAM48	TIVLAATGTVFFIAIGYRFITRMTKREPAAYRVK	CLP	0.525
NOVJ1OQF	IFSYIASFFRISYIKNVKQIIFGKIQKKVRRVTAKQIGR	CLP	0.594
NOVJNNY1	VKNFNKEELKKRKAKNLALLIILLTLVLIFYVITFVKLS	CLP	0.673
NOV5J8U8	KIVRKLIAALMVLGAVAALTVGVLLKPGQKGALKE	CLP	0.574
NOV3676U	ALAKNEKRKLKRANKYQSTEALAYAYLYNRG	CLP	0.584
NOVVPS7S	IAIRFGMEMCMMDMGMMTMPMSLCVSANKPPKM	CDP	0.535
NOVLB39X	GCLSLVRVFVGLIRAKKTRIGRIKAPPLGVSSGCKSEG	CDP	0.733
NOVVQPQ5	KKKKLVKPVKPVVKGVVLYGEGNGNCQKGCK	CDP	0.663
NOVB1N2Y	GKFKVPGTGAPRPPKSPKRPRPQKPGDKTPGPDPFTWLKLGQKK	CLP	0.535
NOVILZK1	EAILNNGLFWGALCALFAAVVGYLANRYVERTRKSAH	CDP	0.505
NOVXKA56	NGLPLSALVMLIFGAAICYGGITYFLYRAFKARYK	CDP	0.515
NOVQ0I39	GFIEVSVVTYLLVLLFLARKNFRKVSRSLKKND	CLP	0.673
NOVQ9TXH	VVSWSFIIGLFIFCYSRIFIKGLGGEDPKTLKQSKK	CDP	0.545
NOV5RGNI	FKIPSIVIKVVTEAAKEVVKVIIKKGIKK	CLP	0.713
NOVJDNR8	TLVRLFGWRPARWSRRPRGRHAVGAPQMTALVATVRRTS	CLP	0.556
NOVMMULF	ALLFAFLSYLGKYILFIIIAIAGVLAGKTFKRHKTNKNKD	CLP	0.515
NOV0MIG3	RFNHKWLRKAGSRVYRASIALASLAALALALGAGTKWG	CLP	0.604
NOVH98XO	NLECRQNCMHQQNGKCRVKALGRRQTVGCSPCPFYEKKISI	CDP	0.545
NOVS7ASF	NRKLARRNMRMGAAMFIMLLVLMGAAFVWAAIFLAVTK	CLP	0.505
NOVVU554	VTYSDLFTFVIMICAIIALVVNIFKRKKQRPRSGKLRRCF	CDP	0.545
NOVI8VQ4	KWLFLLGAFLIIALVLYLSIMTIRKIRKK	CLP	0.564
NOV9NGGV	KNKIKKKNKRILIILVIVIIFFYLFTIYRIKSGFA	CLP	0.624
NOVTJISI	GGKKKKGALGPVGVIVVILVVLALLMSRVFRG	CLP	0.545
NOVG2ZMY	LVIIPGGNLNPKIVSKKINTIIGKIILTSNK	CLP	0.782
NOV34ZBY	AILKKLKIKISLKLFAYFSKVSIFFINIYIKSQAKKS	CLP	0.653
NOVX6X4Y	LGIILRKLGRHNTLKAALLLSTLLLLLGVGILILN	CLP	0.663
NOV749M4	RRRRHPHSFINLVKLLGLTILTFFVYILLKIQGKLRM	CLP	0.535
NOV09H9S	QTFKRLLKVFCGIIIVLIIGYFIYTGTRV	CDP	0.525
NOV2B6YU	KRKAFYCICVAAPITFVGAVLAFYRCRRKKRYIVR	CDP	0.723
NOVWC7DD	ANQKPAPKAPVXPAPKAPVQQAKPAPKAPVQPAKPAGKK	CLP	0.604
NOVHB0NQ	AIVLGISLVLFVLFFIFVKRKFNFLILSTTPFFIIYRFLKKFLKK	CLP	0.505
NOVSD9BI	KIVVVKSPKFLSGVLRFFLGAKNPPKRKRRNYSSFH	CLP	0.614
NOV54VMC	AGVLRRLRSELEYQRYAWNVFYRWYVLKDYKK	CLP	0.564
NOV12JZP	IIAGIKKINHSAGTVRPSKMKSEFKIVRVVVGTAGCCN	CDP	0.782
NOV31LCW	ARRKRLFRIVIWFLVASLMLSTVGFAIGLMIG	CLP	0.515
NOV5GJ5F	VVLNVLLDVLTFGSIICAMLFLTWLKNRIMKKYGH	CDP	0.554
NOVOV9D9	RFKGGHSYTGPRCATARAFQTVHVHWFSGFI	CDP	0.663
NOVFD5WF	RTNTNITTMCMMNTMMCNAMYMQMTMMQRKMAVFSMLYVT	CDP	0.624
NOVAYS24	KAFLVKVKACALWAWGKVKTTAAFIADFVKWIRERGKAE	CDP	0.594
NOVU2EPM	IARILEQTIQEKLGQGKAIIIMGPRQVGKPLC	CDP	0.554
NOVBPJ5Y	AWEMMLLMILAGPFMVYWVMRYGFTRLRKRPEAHREG	CLP	0.505
NOVKIPX9	VGIKPQKKSGIKKPRSSELLIIPTEKLLNWYKYEREV	CLP	0.515
NOVJXK9A	GIEITPRAQKKLENMGKVFTIKKVYYGG	CLP	0.772
NOVNK3S0	DFMYLVNQDDSGEITPRACGKNSPCTGCKGCKGCRGGCKGCTGNLFIG	CDP	0.515
NOV4J1W5	NVELVAGCCVACIVGGWIIFMIGKKKRMTFKDLKK	CDP	0.515
NOVH8JWT	KIIIGKTAGFCFGVRNAVTKARKRARKRQ	CDP	0.554
NOVKNJT8	LCPQCSAPMVRKSHTGRQSPYFTLNCAHCKFVIFYRGNFNNEE	CDP	0.644
NOVES036	KKAICIILAVAGAAAIYFTRRTRPRGRREM	CDP	0.663
NOV4IH7F	GAASNDAANNGAWSLIRKSRLNQTMLDVCVIVFAVFLVGR	CDP	0.525
NOVZ54AI	TLYRLYRMYRGFGYGRALALKTAWRRARHA	CLP	0.733
NOVBC01S	LLIINNPREAIIESYKRPISYKNYILLNGKVVIRFK	CLP	0.604
NOV9K92C	FIIGFFAGLLFLLVVDLLAGTYFRYRSYTKTRNRGVSHY	CLP	0.525
NOV3UD1Z	KCPCCGIEMLRKTAAQWVCRNPKCIKYNKEKKNEGHSS	CDP	0.505
NOV5TXHH	AFFATVISTLIKAAIVGLGAFAGIMAGKALRKRKNEKENH	CLP	0.525
NOVP85GF	FGNKKTSKITARIIIAILIIAMLAGIIASFL	CLP	0.505
NOVMJMF8	FKLLIKKLKKINDKDGLDARYWIQMALLNKNYVSTKN	CLP	0.584
NOVP3ESI	TLLKAKLKNLIAALKTARPVPCWTDYMRQTR	CDP	0.515
NOVC3D64	KIINKIFAKIKKNWHLKLLALGLAVAVWFYAICR	CDP	0.604
NOVDCK7D	NGKKIRRKFVQIVFIIMIIALVLFTVLPIFS	CLP	0.525
NOVKODK7	KKKFLIVALLLATVGFCSTGCYCVRCHPYYHHGWYR	CDP	0.535
NOV8I5YY	FVIIKWIIAALLAGFAWLVTGYTIEYFRPYRDINTKLKKKV	CLP	0.673
NOVO967S	WFLGVHALIWGFMLVAIIVLGTRAYRKGKLEDFEDRSN	CLP	0.604
NOVU1ROL	SFCIIFWAGAVILLIAAIFNRISKSKSENFKKRDN	CDP	0.564
NOV1PDVK	KQLFTTAMMMPMCMRSMCMFSHTQNSARFVS	CDP	0.693
NOV49S4N	IDEKLKAAIERALAAGFRVQLKRMKDGTVKAQIIKAEELKK	CLP	0.554
NOVSWUEQ	GRFVKCVKVKYRLYMIAQKLARLEAVNRKVLSLK	CDP	0.535
NOV4JG1D	KKLRKKIVKLVWAIVALMVIISMLIFTVAPALMF	CLP	0.554
NOVHWH12	AGWKVLAKWVCLKCKHKWSHESKIEPRRCPVCGAQMIMKTK	CDP	0.594
NOV7UDU7	GAFWNEFCVEFCKYIVLIGVAVAGAICGSKFRIHKDAKKSKEEK	CDP	0.693
NOVQL9WY	NKTMKPYFTHASKSMGGKPEKFGLPSNKQIANSVYAKVGKK	CLP	0.505
NOVLSWPE	ARFNTGCGCNGCRFTCPCANPFVIVNRCGFSTIIVNATNTTTL	CDP	0.525
NOV6MYXW	RRVCQVYQVYQVYQMYQMYQVYQVYQVYQVYQMYQMKVAHPRGR	CDP	0.525
NOVUCQQT	FGIIVISLFKAAALFNASLLTAVEYKFLNLVNKYKNFKHAFIKVLMFA	CLP	0.525
NOVMJUVR	SLMLKKYKFTIFHLLRDKVPNALRLHFYIRLMQMSMGA	CLP	0.545
NOVV422F	KKVVKLLSVALAVGAAVYTYKKLQPKKA	CLP	0.653
NOVBYP3O	LAGIIIGVFIGANLGLVVFSLIRAGKDARK	CLP	0.752
NOV9N6SR	VKKKKKKIDKRTWMIRIVAMGCALLMLATVIIAALFSF	CDP	0.525
NOVDGZJ8	NKKIIALKLLKSPTARRVIARGLRNPQVRSLVLKQLARRLRF	CLP	0.512
NOVX70BF	RLKKGNSAAAAGAVATLTILSIAVLVMVRRYGRG	CLP	0.554
NOVGYQAY	GFAINPAAVKNATNVSASSEIPNFAPRAK	CLP	0.574
NOVNK8F9	ACKLKEKGANIMTIVVKKVPKFLRGFVKLIFGIKNT	CDP	0.604
NOVNZN26	CIPFEKRRRFRSRFLCRAVACCRCMGTGRMYDGSICYHCQGTGIEPD	CDP	0.545
NOVI8MWS	KTEKEMKPSKSCCCISGLCHRFSRKMDLPECYNRGGRLVDNCSECK	CDP	0.574
NOVR30A5	FVLALTAVLLLFIVIVTHPERWPEKCANFLREHHIKNG	CDP	0.574
NOVKULF3	PKTFIPPMKGNKSPFLPNQPKPVVNRPTINVPKPLSRRPGGRGG	CLP	0.614
NOVNXZFX	FAVIMEMTIITLIIVGAALFIALVMWRIVRGNNLKKK	CLP	0.713
NOVTVA4S	KKVLKVLGVVAAVALVALGVKKFFPNCCPFKK	CDP	0.564
NOVK4M11	ALAALLFVLLITVAAIALAVFPPHKVAQWFASSGKDGKKR	CLP	0.584
NOVU8HCY	IKYISGVKRKDKIFWYWVDIFFKIFVFIAAVVAMKLVFFK	CLP	0.584
NOVU1MX0	LFGLYRWKGEIIMRTDTIVMCPICKKMLPHTIALKEHKRKEHAY	CDP	0.554
NOV6RT5M	TTGILALIIGLILIIIYITVRFGRIYLRATRKK	CLP	0.614
NOVMKGPG	IFSGRDKMRMNKKGLVGKIIIMVLAVTGGYFLLKYFGAI	CLP	0.554
NOVN66WJ	AFFCLGQILGGRMQINNFQTVNTSFSKFLLIMKKIGAKYEIKK	CDP	0.554
NOVP4EY6	SAAWIVYIVGGCVLAAFGFYLLRGLPPKHRH	CDP	0.644
NOVECWCY	SMIGINREIQKIAIQSQLMGYKALLKITNTMSK	CLP	0.673
NOVE9E6Z	VKGRKWRWFGLAGLLLGGMAVLTSFFIKQRKFRQRIY	CLP	0.683
NOV9C0SC	GGVFWILKMVLKIVKMLAKLGVFDDAISETISKTLDKYAG	CLP	0.545
NOVNC4Z0	AIIINGKRVERPVEPESESGRREINIRVYGQPVPNPKAK	CLP	0.505
NOV227X9	GILFRILRLLGVLRALRRGRLPQRLLWRTMRDLLWWFGRRRRW	CLP	0.663
NOV4LLH3	AAIAPVFVMILILFVIFKLAKWSAYRRK	CLP	0.634
NOVFXFIS	FILKAIVFAVSAGLLLLIARFADEYFRPYKRKD	CLP	0.713
NOV9JKFP	IGLNEVALIIIIASPFIYLMTNRTIRCERKPNRAERRRK	CDP	0.614
NOVETX64	LKTLFAWILGSGIRLSYTIRFRPGGRKKRIPGAR	CLP	0.525
NOVELS0H	LISDMFKIKKRIKIKKKVSRGCTRYHDSMCGIGARAQ	CDP	0.525
NOVOQR9B	QTVNEPNVTGATPRGGCFVKTGCGKYKGSCTIHLA	CDP	0.545
NOVGI1YB	CKKCPHKKKVAYAIAIVVSTVAYYFIFTQF	CDP	0.505
NOV1OYJE	STFFHITLVIMVAVIIGFSLGLLSQWWGNKIKKKKPNKKK	CLP	0.545
NOVWR6RR	TAVTFLRRRLRQRGQTLLPLLAVLSAAAALSN	CLP	0.554
NOVK7IK3	RCHFNSCRSPLSVGGGGVKLLLLPIRGTKRAQKSYTS	CDP	0.554
NOV25U9T	REMGINPAPTVCGKCGLFYLYPKRLDYERNSCPRCDHPNNGHERR	CDP	0.713
NOVMBOQH	SGGIPVKVVLIKSPKFLSTILRAVFKIEKVKEEK	CLP	0.574
NOV17S4I	ANDGWFKCEKCGHAVKVRVPDYVTTLFTPCSECGGTMRKT	CDP	0.614
NOVOVRZC	NSALKARIKHAKKNTVKGKIVAKHTGKLAKYIKRQVG	CLP	0.505
NOVURB1B	VTYSELFQFCILMVSVISLVIKVCNSKKK	CDP	0.545
NOVTWA2R	KKDEKKVWNPKAKNFMSPKKKKIKSLPNKSIPMGGGPFVGRHTTG	CLP	0.505
NOVFEEO6	GGEGGRAMPVWVCDKCKTEVEARCRPATCPACKAPKDAFKKKA	CDP	0.505
NOVVWPBY	LIIKIVGKAQTVFAILELAAEKAGKLTIADIIKLKKGGEK	CLP	0.624
NOV0ZIMS	KCFGCNREIDNNDYCICTKCRKTMCPQCAAKNSFVCSQCGGDIAYLS	CDP	0.594
NOV5GX03	KRDYEYRRRRTGQRHRWCIRASVWRYMLMGLPIGGR	CDP	0.515
NOV7NKSK	GFRSLYRYYRFIGIPMLEAMTLAYRNRAR	CLP	0.703
NOV42NAO	KKISMVAVALLVAFSVSACGTMGKGKGKGKGVVSAPVVTKG	CDP	0.545
NOV98SWY	VVVVADLVTAFVRRRAKIIILTILTYAALC	CDP	0.663
NOVAYPLF	AAVVVFAMLVFSFCVSVTVVFDRIKAKRDR	CDP	0.554
NOVSMLBO	KVLEHLAYGRGILLLIFIIGVIVYLFFKKKVNRVKDLK	CLP	0.584
NOVUUUPD	NGDAIVHNVQRTYFFFIECLYKYSCKFKQFYRHNG	CDP	0.554
NOVX0FXH	VACSVFDVMILAVPLIMLGIKGIKAIVKKIKA	CDP	0.733
NOVJMQ7K	WVIITLIQEIVLGLVLSGVIYLIWRLTSGRKEKKSS	CLP	0.574
NOVRO7TR	VAAAMGIAGLVGVQLAKRRKLAPARAAG	CLP	0.554
NOV13N24	ITLAPLAVSMIIWVGLWLYLLKLDRKIKELEKNAKKI	CLP	0.515
NOV1MYSH	GFFALYRYYRFIGKPFLLSVQLARQHRMPRR	CLP	0.812
NOVZ16X0	LFANLRNGPKNCVTAGAFGVCVTAGISVTISEKVGNVTVMVTQKN	CDP	0.515
NOVE5V3H	LGLIARWGHNVLLVTMGVLTVAIVLVAK	CLP	0.554
NOVP1R4R	STGVQITLIICVTLIALIYILAKYGSDIDNNKKKYKKK	CDP	0.525
