# Supplementary material for: Functional and evolutionary significance of unknown genes from uncultivated taxa
Source: Nature. 2023 Dec 18;626(7998):377–84. doi: 10.1038/s41586-023-06955-z (PMC10849945; doi:10.1038/s41586-023-06955-z)
Supplement: Supplementary file 7 — FESNov gene families in biosynthetic gene clusters. [file 41586_2023_6955_MOESM7_ESM.xlsx]

## Sheet: Table S6 BGC
FESNov gene family	Biosynthetic cluster type	Number of gene family members in biosynthetic cluster of the specified type	Biosynthetic cluster names
NOV1QMQP	terpene	37	BGEO_SAMN07136566_METAG-scaffold_4-biosynth_1,TARA_SAMEA2623756_METAG-scaffold_4020-biosynth_1,BGEO_SAMN07136553_METAG-scaffold_168-biosynth_1,BGEO_SAMN07136605_METAG-scaffold_6-biosynth_1,BGEO_SAMN07136541_METAG-scaffold_70-biosynth_1,BGEO_SAMN07136936_METAG-scaffold_1715-biosynth_1,BGEO_SAMN07136589_METAG-scaffold_3-biosynth_1,TARA_SAMEA2620651_METAG-scaffold_5368-biosynth_1,BGEO_SAMN07136555_M…
NOV1T2S5	terpene	84	TARA_SAMEA2620756_METAG-scaffold_7142-biosynth_1,TARA_SAMEA2620672_METAG-scaffold_30-biosynth_1,BATS_SAMN07137068_METAG-scaffold_103-biosynth_1,TARA_SAMEA2623135_METAG-scaffold_952-biosynth_1,TARA_SAMEA2622737_METAG-scaffold_1066-biosynth_1,TARA_SAMEA2623370_METAG-scaffold_3-biosynth_1,BATS_SAMN07137077_METAG-scaffold_79-biosynth_1,TARA_SAMEA4397730_METAG-scaffold_4152-biosynth_1,TARA_SAMEA262284…
NOVE36WF	terpene	105	TARA_SAMEA2621076_METAG-scaffold_853-biosynth_1,TARA_SAMEA2620734_METAG-scaffold_7880-biosynth_1,TARA_SAMEA2622695_METAG-scaffold_2032-biosynth_1,TARA_ANE00028_METAG-scaffold_103-biosynth_1,TARA_SAMEA2621021_METAG-scaffold_2691-biosynth_1,TARA_SAMEA2620855_METAG-scaffold_42-biosynth_1,TARA_SAMEA4396468_METAG-scaffold_5322-biosynth_1,TARA_SAMEA2622842_METAG-scaffold_33-biosynth_1,TARA_SAMEA2619857…
NOV95GJQ	terpene	60	TARA_SAMEA2619548_METAG-scaffold_1077-biosynth_1,TARA_SAMEA2623734_METAG-scaffold_83-biosynth_1,BGEO_SAMN07136485_METAG-scaffold_149-biosynth_1,TARA_SAMEA2623826_METAG-scaffold_467-biosynth_1,TARA_SAMEA2620194_METAG-scaffold_872-biosynth_1,TARA_SAMEA2621216_METAG-scaffold_358-biosynth_1,TARA_ANE00024_METAG-scaffold_57-biosynth_1,TARA_SAMEA2622545_METAG-scaffold_1926-biosynth_1,TARA_SAMEA2623488_M…
NOV8BREX	betalactone	15	TARA_SAMEA2620995_METAG-scaffold_187-biosynth_1,BATS_SAMN07137072_METAG-scaffold_20-biosynth_1,TARA_SAMEA2621551_METAG-scaffold_303-biosynth_1,TARA_SAMEA2622837_METAG-scaffold_137-biosynth_1,TARA_SAMEA2623649_METAG-scaffold_317-biosynth_1,TARA_SAMEA2621092_METAG-scaffold_3788-biosynth_1,TARA_SAMEA2621003_METAG-scaffold_272-biosynth_1,TARA_SAMEA2621287_METAG-scaffold_114-biosynth_1,BGEO_SAMN071365…
NOVNQRKN	terpene	32	BATS_SAMN07137075_METAG-scaffold_176-biosynth_1,TARA_SAMEA2622119_METAG-scaffold_5392-biosynth_1,TARA_SAMEA2622677_METAG-scaffold_2088-biosynth_1,TARA_SAMEA2622800_METAG-scaffold_923-biosynth_1,TARA_SAMEA2622923_METAG-scaffold_857-biosynth_1,BATS_SAMN07137074_METAG-scaffold_590-biosynth_1,TARA_SAMEA2622842_METAG-scaffold_921-biosynth_1,TARA_SAMEA2622766_METAG-scaffold_408-biosynth_1,TARA_SAMEA261…
NOV3GF23	terpene	56	TARA_SAMEA2623488_METAG-scaffold_8701-biosynth_1,BATS_SAMN07137075_METAG-scaffold_176-biosynth_1,TARA_SAMEA2622119_METAG-scaffold_5392-biosynth_1,TARA_SAMEA2622677_METAG-scaffold_2088-biosynth_1,TARA_SAMEA2622800_METAG-scaffold_923-biosynth_1,TARA_SAMEA2622923_METAG-scaffold_857-biosynth_1,BATS_SAMN07137074_METAG-scaffold_590-biosynth_1,TARA_SAMEA2623774_METAG-scaffold_3770-biosynth_1,TARA_SAMEA2…
NOVYYV0O	terpene	13	BGEO_SAMN07136598_METAG-scaffold_1107-biosynth_1,BGEO_SAMN07136487_METAG-scaffold_1393-biosynth_1,TARA_SAMEA2621278_METAG-scaffold_6363-biosynth_1,TARA_SAMEA2620890_METAG-scaffold_2741-biosynth_1,BATS_SAMN07137122_METAG-scaffold_1784-biosynth_1,TARA_SAMEA2623868_METAG-scaffold_7354-biosynth_1,TARA_SAMEA2623488_METAG-scaffold_4996-biosynth_1,BATS_SAMN07137074_METAG-scaffold_244-biosynth_1,TARA_SAM…
NOV30WXY	terpene	65	BATS_SAMN08390925_METAG-scaffold_816-biosynth_1,BATS_SAMN07137075_METAG-scaffold_648-biosynth_1,TARA_SAMEA2619818_METAG-scaffold_31-biosynth_1,TARA_SAMEA2622478_METAG-scaffold_872-biosynth_1,GORG_AG365N20_SAGS-scaffold_10-biosynth_1,TARA_SAMEA2620570_METAG-scaffold_260-biosynth_1,TARA_SAMEA2623079_METAG-scaffold_354-biosynth_1,TARA_SAMEA2623488_METAG-scaffold_524-biosynth_1,TARA_SAMEA2623774_META…
NOVE37E9	terpene	7	BATS_SAMN07137075_METAG-scaffold_648-biosynth_1,TARA_SAMEA2623079_METAG-scaffold_354-biosynth_1,TARA_SAMEA2620570_METAG-scaffold_260-biosynth_1,TARA_SAMEA2620217_METAG-scaffold_9803-biosynth_1,TARA_SAMEA2623488_METAG-scaffold_524-biosynth_1,TARA_SAMEA2620855_METAG-scaffold_1449-biosynth_1,TARA_SAMEA2620828_METAG-scaffold_458-biosynth_1
NOV13UXD	terpene	5	BATS_SAMN07137081_METAG-scaffold_620-biosynth_1,HOTS_SAMN07137041_METAG-scaffold_401-biosynth_1,BATS_SAMN07137077_METAG-scaffold_360-biosynth_1,TARA_SAMEA2620021_METAG-scaffold_6361-biosynth_1,BGEO_SAMN07136734_METAG-scaffold_307-biosynth_1
NOVHX3L5	terpene	7	TARA_SAMEA2621259_METAG-scaffold_2630-biosynth_1,GORG_AG903N02_SAGS-scaffold_1-biosynth_2,GORG_AG903E05_SAGS-scaffold_3-biosynth_1,BATS_SAMN07137085_METAG-scaffold_548-biosynth_1,GORG_AG337I22_SAGS-scaffold_12-biosynth_1,GORG_AH287I10_SAGS-scaffold_13-biosynth_1,GORG_AG337P13_SAGS-scaffold_16-biosynth_1
NOVWIJVI	other	5	TARA_SAMEA2623756_METAG-scaffold_2048-biosynth_1,TARA_SAMEA2622823_METAG-scaffold_2873-biosynth_1,HOTS_SAMN07137057_METAG-scaffold_328-biosynth_1,HOTS_SAMN07137030_METAG-scaffold_157-biosynth_1,BATS_SAMN07137087_METAG-scaffold_272-biosynth_1
NOV0QKEX	betalactone	2	GORG_AG349A01_SAGS-scaffold_3-biosynth_1,BATS_SAMN07137095_METAG-scaffold_347-biosynth_1
NOV1JI7Z	betalactone	4	GORG_AG891I07_SAGS-scaffold_3-biosynth_1,BGEO_SAMN07136949_METAG-scaffold_454-biosynth_1,BGEO_SAMN07136916_METAG-scaffold_492-biosynth_1,BATS_SAMN07137095_METAG-scaffold_347-biosynth_1
NOVI2LLN	terpene	40	TARA_SAMEA2621216_METAG-scaffold_4479-biosynth_1,TARA_SAMEA2623079_METAG-scaffold_187-biosynth_1,TARA_SAMEA4396468_METAG-scaffold_104-biosynth_1,TARA_SAMEA2621021_METAG-scaffold_176-biosynth_1,BATS_SAMN07137104_METAG-scaffold_122-biosynth_1,TARA_SAMEA2622800_METAG-scaffold_285-biosynth_1,TARA_SAMEA2622545_METAG-scaffold_113-biosynth_1,TARA_SAMEA2622837_METAG-scaffold_1667-biosynth_1,TARA_SAMEA262…
NOV3HMD3	terpene	40	TARA_SAMEA2621216_METAG-scaffold_4479-biosynth_1,TARA_SAMEA2623079_METAG-scaffold_187-biosynth_1,TARA_SAMEA4396468_METAG-scaffold_104-biosynth_1,TARA_SAMEA2621021_METAG-scaffold_176-biosynth_1,BATS_SAMN07137104_METAG-scaffold_122-biosynth_1,TARA_SAMEA2622800_METAG-scaffold_285-biosynth_1,TARA_SAMEA2622545_METAG-scaffold_113-biosynth_1,TARA_SAMEA2622837_METAG-scaffold_1667-biosynth_1,TARA_SAMEA262…
NOVIMVTA	betalactone	1	BATS_SAMN07137114_METAG-scaffold_267-biosynth_1
NOVX2UYT	terpene	39	TARA_SAMEA2623079_METAG-scaffold_187-biosynth_1,TARA_SAMEA4396468_METAG-scaffold_104-biosynth_1,TARA_SAMEA2621021_METAG-scaffold_176-biosynth_1,TARA_SAMEA2622545_METAG-scaffold_113-biosynth_1,TARA_SAMEA2622733_METAG-scaffold_4400-biosynth_1,TARA_SAMEA2622837_METAG-scaffold_1667-biosynth_1,TARA_SAMEA2622733_METAG-scaffold_2285-biosynth_1,TARA_SAMEA2623868_METAG-scaffold_1589-biosynth_1,TARA_SAMEA2…
NOVNR1GO	T3PKS	5	BATS_SAMN07137115_METAG-scaffold_761-biosynth_1,GORG_AG894F22_SAGS-scaffold_1-biosynth_1,BATS_SAMN07137118_METAG-scaffold_1359-biosynth_1,GORG_AG894I17_SAGS-scaffold_13-biosynth_1,BGEO_SAMN07136638_METAG-scaffold_647-biosynth_1
NOVM0BCK	terpene	15	TARA_SAMEA2623463_METAG-scaffold_1306-biosynth_1,BGEO_SAMN07136517_METAG-scaffold_165-biosynth_1,TARA_SAMEA2622545_METAG-scaffold_1911-biosynth_1,TARA_SAMEA2623488_METAG-scaffold_1942-biosynth_1,TARA_SAMEA2622737_METAG-scaffold_9716-biosynth_1,TARA_SAMEA2623673_METAG-scaffold_3115-biosynth_1,TARA_SAMEA2623463_METAG-scaffold_3810-biosynth_1,TARA_SAMEA2622021_METAG-scaffold_932-biosynth_1,TARA_SAME…
NOVRABIB	terpene	26	TARA_SAMEA2623868_METAG-scaffold_71-biosynth_1,BATS_SAMN07137123_METAG-scaffold_51-biosynth_1,TARA_SAMEA2619548_METAG-scaffold_570-biosynth_1,TARA_SAMEA2623673_METAG-scaffold_118-biosynth_1,TARA_SAMEA2621076_METAG-scaffold_1145-biosynth_1,TARA_SAMEA2619782_METAG-scaffold_1015-biosynth_1,TARA_SAMEA2621278_METAG-scaffold_277-biosynth_1,TARA_SAMEA2619782_METAG-scaffold_38-biosynth_1,TARA_SAMEA262337…
NOVRJSWI	betalactone	20	GORG_AG919N18_SAGS-scaffold_1-biosynth_1,GORG_AG899M02_SAGS-scaffold_2-biosynth_1,GORG_AG894I02_SAGS-scaffold_2-biosynth_1,TARA_SAMEA2623350_METAG-scaffold_167-biosynth_1,GORG_AG900F02_SAGS-scaffold_5-biosynth_1,GORG_AG900I16_SAGS-scaffold_7-biosynth_1,TARA_SAMEA2591057_METAG-scaffold_95-biosynth_1,TARA_SAMEA2620756_METAG-scaffold_78-biosynth_1,TARA_SAMEA2620194_METAG-scaffold_6-biosynth_1,TARA_S…
NOV6P5AY	phosphonate	3	GORG_AG435A22_SAGS-scaffold_12-biosynth_1,HOTS_SAMN07137005_METAG-scaffold_65-biosynth_1,BATS_SAMN08390925_METAG-scaffold_136-biosynth_1
NOVNWQ11	phosphonate	30	GORG_AG435I17_SAGS-scaffold_10-biosynth_1,TARA_SAMEA2619782_METAG-scaffold_169-biosynth_1,BGEO_SAMN07136961_METAG-scaffold_46-biosynth_1,TARA_MED00026_METAG-scaffold_6-biosynth_1,GORG_AG447D03_SAGS-scaffold_1-biosynth_1,BGEO_SAMN07136635_METAG-scaffold_49-biosynth_1,GORG_AG453B18_SAGS-scaffold_12-biosynth_1,GORG_AG365M05_SAGS-scaffold_5-biosynth_1,BGEO_SAMN07136487_METAG-scaffold_14-biosynth_1,TA…
NOVIGSC2	betalactone	4	GORG_AG359J11_SAGS-scaffold_21-biosynth_1,GORG_AG899A15_SAGS-scaffold_12-biosynth_1,GORG_AG390F02_SAGS-scaffold_1-biosynth_1,BGEO_SAMN07136496_METAG-scaffold_5-biosynth_1
NOVA7B42	terpene	4	GORG_AG907D18_SAGS-scaffold_4-biosynth_1,BGEO_SAMN07136507_METAG-scaffold_76-biosynth_1,TARA_SAMEA2591057_METAG-scaffold_76-biosynth_1,TARA_SAMEA2623059_METAG-scaffold_3314-biosynth_1
NOVA7B42	betalactone	1	GORG_AG905M07_SAGS-scaffold_6-biosynth_1
NOV46CH2	terpene	49	TARA_PON00012_METAG-scaffold_99-biosynth_1,TARA_SAMEA2591084_METAG-scaffold_4388-biosynth_1,TARA_SAMEA2591108_METAG-scaffold_14667-biosynth_1,TARA_SAMEA2591122_METAG-scaffold_17231-biosynth_1,TARA_SAMEA2591122_METAG-scaffold_15629-biosynth_1,TARA_SAMEA2619548_METAG-scaffold_185-biosynth_1,TARA_SAMEA2621812_METAG-scaffold_1021-biosynth_1,GORG_AG892D16_SAGS-scaffold_3-biosynth_1,GORG_AG325O11_SAGS-…
NOVR4SPB	terpene	1	BGEO_SAMN07136509_METAG-scaffold_1798-biosynth_1
NOV8RSSA	betalactone	23	TARA_SAMEA2619907_METAG-scaffold_72-biosynth_1,TARA_ANE00015_METAG-scaffold_61-biosynth_1,TARA_SAMEA2621222_METAG-scaffold_97-biosynth_1,BGEO_SAMN07136572_METAG-scaffold_132-biosynth_1,TARA_SAMEA2622737_METAG-scaffold_67-biosynth_1,TARA_SAMEA4397355_METAG-scaffold_640-biosynth_1,TARA_RED00010_METAG-scaffold_43-biosynth_1,TARA_SAMEA2621221_METAG-scaffold_90-biosynth_1,TARA_SAMEA2619840_METAG-scaff…
NOV0VKCM	terpene	81	TARA_SAMEA2621066_METAG-scaffold_475-biosynth_1,TARA_SAMEA2623370_METAG-scaffold_4533-biosynth_1,BGEO_SAMN07136958_METAG-scaffold_2298-biosynth_1,TARA_SAMEA2623734_METAG-scaffold_96-biosynth_1,TARA_SAMEA2622842_METAG-scaffold_821-biosynth_1,TARA_SAMEA2622710_METAG-scaffold_914-biosynth_1,TARA_SAMEA2623774_METAG-scaffold_360-biosynth_1,TARA_SAMEA2623673_METAG-scaffold_134-biosynth_1,TARA_MED00079_…
NOV0LOMI	NRPS-like	4	TARA_SAMEA2621272_METAG-scaffold_168-biosynth_1,TARA_SAMEA2621222_METAG-scaffold_45-biosynth_1,BGEO_SAMN07136522_METAG-scaffold_76-biosynth_1,TARA_SAMEA2621216_METAG-scaffold_55-biosynth_1
NOVAOZ7D	NRPS-like	12	TARA_SAMEA2622716_METAG-scaffold_24-biosynth_1,TARA_SAMEA2622710_METAG-scaffold_20-biosynth_1,TARA_PSW00027_METAG-scaffold_117-biosynth_1,TARA_SAMEA2622766_METAG-scaffold_20-biosynth_1,TARA_SAMEA4397730_METAG-scaffold_87-biosynth_1,TARA_SAMEA2622796_METAG-scaffold_18-biosynth_1,TARA_SAMEA2622796_METAG-scaffold_205-biosynth_1,TARA_SAMEA2622801_METAG-scaffold_279-biosynth_1,TARA_SAMEA2622690_METAG-…
NOVVHRQL	terpene	26	BGEO_SAMN07136523_METAG-scaffold_168-biosynth_1,TARA_SAMEA2622074_METAG-scaffold_658-biosynth_1,TARA_SAMEA4397930_METAG-scaffold_485-biosynth_1,TARA_SAMEA2621260_METAG-scaffold_2188-biosynth_1,TARA_SAMEA2622074_METAG-scaffold_693-biosynth_1,TARA_SAMEA2623734_METAG-scaffold_61-biosynth_1,TARA_SAMEA2621198_METAG-scaffold_82-biosynth_1,TARA_SAMEA2621423_METAG-scaffold_67-biosynth_1,TARA_SAMEA2623350…
NOVTXOW3	terpene	5	BGEO_SAMN07136523_METAG-scaffold_168-biosynth_1,TARA_SAMEA4398067_METAG-scaffold_80-biosynth_1,TARA_SAMEA2622097_METAG-scaffold_111-biosynth_1,TARA_SAMEA4397798_METAG-scaffold_100-biosynth_1,TARA_SAMEA4396424_METAG-scaffold_7-biosynth_1
NOVJIM3H	acyl_amino_acids	1	BGEO_SAMN07136523_METAG-scaffold_590-biosynth_1
NOVC9A4V	terpene	6	TARA_SAMEA2622402_METAG-scaffold_9-biosynth_1,TARA_SAMEA2622219_METAG-scaffold_323-biosynth_1,TARA_SAMEA2620217_METAG-scaffold_6816-biosynth_1,TARA_SAMEA2619548_METAG-scaffold_19-biosynth_1,BGEO_SAMN07136528_METAG-scaffold_12-biosynth_1,TARA_SAMEA2619782_METAG-scaffold_158-biosynth_1
NOV48S4Y	terpene	5	TARA_SAMEA2622402_METAG-scaffold_9-biosynth_1,TARA_SAMEA2622219_METAG-scaffold_323-biosynth_1,TARA_SAMEA2619548_METAG-scaffold_19-biosynth_1,BGEO_SAMN07136528_METAG-scaffold_12-biosynth_1,TARA_SAMEA2619782_METAG-scaffold_158-biosynth_1
NOVXAR3V	terpene	7	TARA_SAMEA2622402_METAG-scaffold_9-biosynth_1,TARA_SAMEA2622219_METAG-scaffold_323-biosynth_1,BGEO_SAMN07136601_METAG-scaffold_443-biosynth_1,TARA_SAMEA2620217_METAG-scaffold_6816-biosynth_1,TARA_SAMEA2619548_METAG-scaffold_19-biosynth_1,BGEO_SAMN07136528_METAG-scaffold_12-biosynth_1,TARA_SAMEA2619782_METAG-scaffold_158-biosynth_1
NOV0OU3J	T1PKS	17	TARA_SAMEA2623488_METAG-scaffold_2935-biosynth_1,TARA_SAMEA2622696_METAG-scaffold_2663-biosynth_1,TARA_SAMEA2622219_METAG-scaffold_12-biosynth_1,TARA_SAMEA2623463_METAG-scaffold_133-biosynth_1,TARA_SAMEA2619678_METAG-scaffold_13-biosynth_1,BGEO_SAMN07136528_METAG-scaffold_168-biosynth_1,TARA_SAMEA2620217_METAG-scaffold_1144-biosynth_1,TARA_SAMEA2623079_METAG-scaffold_763-biosynth_1,BGEO_SAMN07136…
NOV0OU3J	hglE-KS	11	TARA_SAMEA2621075_METAG-scaffold_1548-biosynth_1,TARA_SAMEA2619548_METAG-scaffold_115-biosynth_1,TARA_SAMEA2620651_METAG-scaffold_1-biosynth_1,TARA_SAMEA2620756_METAG-scaffold_4-biosynth_1,TARA_SAMEA2621076_METAG-scaffold_28-biosynth_1,TARA_SAMEA2622843_METAG-scaffold_4660-biosynth_1,TARA_SAMEA2622219_METAG-scaffold_4031-biosynth_1,TARA_SAMEA2623488_METAG-scaffold_368-biosynth_1,TARA_ANE00065_MET…
NOVMQTHQ	terpene	48	TARA_SAMEA2621295_METAG-scaffold_3948-biosynth_1,TARA_SAMEA2623390_METAG-scaffold_79-biosynth_1,GORG_AG390O21_SAGS-scaffold_23-biosynth_1,TARA_SAMEA2623155_METAG-scaffold_4406-biosynth_1,TARA_SAMEA2622737_METAG-scaffold_18267-biosynth_1,HOTS_SAMN07137059_METAG-scaffold_1841-biosynth_1,TARA_SAMEA2621013_METAG-scaffold_3458-biosynth_1,TARA_SAMEA2622690_METAG-scaffold_10724-biosynth_1,TARA_SAMEA2622…
NOVLSDTY	terpene	17	TARA_SAMEA2621287_METAG-scaffold_659-biosynth_1,TARA_SAMEA2622568_METAG-scaffold_876-biosynth_1,TARA_SAMEA2621092_METAG-scaffold_859-biosynth_1,MALA_SAMN05422226_METAG-scaffold_482-biosynth_1,BGEO_SAMN07136825_METAG-scaffold_936-biosynth_1,TARA_SAMEA2620666_METAG-scaffold_1149-biosynth_1,BGEO_SAMN07136559_METAG-scaffold_644-biosynth_1,MALA_SAMN05422111_METAG-scaffold_1736-biosynth_1,MALA_SAMN0542…
NOVDAWU7	terpene	4	TARA_SAMEA2622843_METAG-scaffold_293-biosynth_1,GORG_AG453I13_SAGS-scaffold_41-biosynth_1,BGEO_SAMN07136562_METAG-scaffold_113-biosynth_1,BGEO_SAMN07136766_METAG-scaffold_37-biosynth_1
NOV09SZO	terpene	1	BGEO_SAMN07136575_METAG-scaffold_21-biosynth_1
NOVKC0YH	betalactone	23	TARA_SAMEA2619907_METAG-scaffold_72-biosynth_1,TARA_ANE00015_METAG-scaffold_61-biosynth_1,TARA_SAMEA2621222_METAG-scaffold_97-biosynth_1,TARA_SAMEA2622737_METAG-scaffold_67-biosynth_1,TARA_SAMEA4397355_METAG-scaffold_640-biosynth_1,TARA_RED00010_METAG-scaffold_43-biosynth_1,TARA_SAMEA2621221_METAG-scaffold_90-biosynth_1,TARA_SAMEA2619840_METAG-scaffold_149-biosynth_1,HOTS_SAMN07137003_METAG-scaff…
NOVPYFDE	betalactone	20	TARA_SAMEA2619907_METAG-scaffold_72-biosynth_1,TARA_ANE00015_METAG-scaffold_61-biosynth_1,TARA_SAMEA2621222_METAG-scaffold_97-biosynth_1,TARA_SAMEA2622737_METAG-scaffold_67-biosynth_1,TARA_RED00010_METAG-scaffold_43-biosynth_1,TARA_SAMEA2621221_METAG-scaffold_90-biosynth_1,TARA_SAMEA2619840_METAG-scaffold_149-biosynth_1,HOTS_SAMN07137003_METAG-scaffold_1-biosynth_1,HOTS_SAMN07137009_METAG-scaffol…
NOVC3SB6	terpene	4	BGEO_SAMN07136601_METAG-scaffold_75-biosynth_1,BGEO_SAMN07136767_METAG-scaffold_140-biosynth_1,TARA_SAMEA2619927_METAG-scaffold_2587-biosynth_1,BGEO_SAMN07136766_METAG-scaffold_37-biosynth_1
NOV5OD3L	terpene	44	TARA_SAMEA2623390_METAG-scaffold_79-biosynth_1,GORG_AG390O21_SAGS-scaffold_23-biosynth_1,TARA_SAMEA2623155_METAG-scaffold_4406-biosynth_1,TARA_SAMEA2622737_METAG-scaffold_18267-biosynth_1,HOTS_SAMN07137059_METAG-scaffold_1841-biosynth_1,TARA_SAMEA2621013_METAG-scaffold_3458-biosynth_1,TARA_SAMEA2622690_METAG-scaffold_10724-biosynth_1,TARA_SAMEA2622837_METAG-scaffold_11204-biosynth_1,TARA_SAMEA262…
NOVTMYYO	terpene	4	TARA_SAMEA2623627_METAG-scaffold_5855-biosynth_1,BGEO_SAMN07136635_METAG-scaffold_132-biosynth_1,TARA_SAMEA2621839_METAG-scaffold_487-biosynth_1,TARA_SAMEA2619952_METAG-scaffold_91-biosynth_1
NOVP0HZJ	T3PKS	2	GORG_AG894F22_SAGS-scaffold_1-biosynth_1,BGEO_SAMN07136638_METAG-scaffold_647-biosynth_1
NOVXFHPW	terpene	1	BGEO_SAMN07136638_METAG-scaffold_8-biosynth_1
NOV24K0D	terpene	45	TARA_PON00072_METAG-scaffold_9-biosynth_1,TARA_SAMEA2622677_METAG-scaffold_1957-biosynth_1,BGEO_SAMN07136657_METAG-scaffold_768-biosynth_1,TARA_SAMEA2622823_METAG-scaffold_11748-biosynth_1,TARA_SAMEA2622673_METAG-scaffold_175-biosynth_1,TARA_SAMEA2622677_METAG-scaffold_15-biosynth_1,TARA_RED00030_METAG-scaffold_110-biosynth_1,TARA_RED00081_METAG-scaffold_292-biosynth_1,TARA_SAMEA2622837_METAG-sca…
NOV24K0D	NRPS-like;terpene	1	TARA_SAMEA2622837_METAG-scaffold_15-biosynth_1
NOV6GH5N	terpene	21	TARA_PSE00048_METAG-scaffold_310-biosynth_1,BGEO_SAMN07136682_METAG-scaffold_753-biosynth_1,TARA_SAMEA4398219_METAG-scaffold_11388-biosynth_1,TARA_SAMEA2622765_METAG-scaffold_1980-biosynth_1,TARA_SAMEA2622716_METAG-scaffold_782-biosynth_1,TARA_SAMEA2622796_METAG-scaffold_2860-biosynth_1,TARA_SAMEA2622710_METAG-scaffold_725-biosynth_1,TARA_SAMEA2622149_METAG-scaffold_8256-biosynth_1,TARA_SAMEA2622…
NOVX34UL	bacteriocin	3	BGEO_SAMN07136687_METAG-scaffold_72-biosynth_1,TARA_SAMEA2619782_METAG-scaffold_161-biosynth_1,TARA_MED00003_METAG-scaffold_26-biosynth_1
NOV4U4UX	terpene	17	TARA_SAMEA2620651_METAG-scaffold_502-biosynth_1,TARA_SAMEA2622843_METAG-scaffold_1691-biosynth_1,TARA_SAMEA2619667_METAG-scaffold_428-biosynth_1,TARA_SAMEA2621075_METAG-scaffold_1126-biosynth_1,TARA_SAMEA2619548_METAG-scaffold_1397-biosynth_1,TARA_SAMEA2622316_METAG-scaffold_2280-biosynth_1,TARA_SAMEA2619678_METAG-scaffold_128-biosynth_1,BGEO_SAMN07136961_METAG-scaffold_2514-biosynth_1,BGEO_SAMN0…
NOV6SNWR	terpene	47	TARA_SAMEA2622478_METAG-scaffold_458-biosynth_1,BGEO_SAMN07136762_METAG-scaffold_643-biosynth_1,TARA_SAMEA2622119_METAG-scaffold_1337-biosynth_1,TARA_SAMEA2621044_METAG-scaffold_4384-biosynth_1,TARA_SAMEA2620542_METAG-scaffold_25-biosynth_1,TARA_IOS00039_METAG-scaffold_31-biosynth_1,TARA_SAMEA2619548_METAG-scaffold_758-biosynth_1,TARA_SAMEA2622452_METAG-scaffold_27-biosynth_1,TARA_SAMEA2619667_ME…
NOVKFLEG	terpene	46	TARA_SAMEA2622097_METAG-scaffold_12-biosynth_1,TARA_SAMEA2622842_METAG-scaffold_17-biosynth_1,TARA_SAMEA2622716_METAG-scaffold_5191-biosynth_1,TARA_SAMEA2622402_METAG-scaffold_382-biosynth_1,TARA_SAMEA2623850_METAG-scaffold_5307-biosynth_1,TARA_SAMEA2622766_METAG-scaffold_41-biosynth_1,TARA_SAMEA2620339_METAG-scaffold_68-biosynth_1,TARA_SAMEA2622657_METAG-scaffold_10-biosynth_1,TARA_SAMEA2619879_…
NOV8OMTK	terpene	3	TARA_SAMEA2620404_METAG-scaffold_10-biosynth_1,BGEO_SAMN07136713_METAG-scaffold_3-biosynth_1,TARA_SAMEA2620339_METAG-scaffold_68-biosynth_1
NOVBIZDW	terpene	9	TARA_SAMEA2622842_METAG-scaffold_17-biosynth_1,TARA_SAMEA2622843_METAG-scaffold_26-biosynth_1,TARA_PSW00057_METAG-scaffold_16-biosynth_1,TARA_SAMEA2619879_METAG-scaffold_2750-biosynth_1,TARA_SAMEA2622716_METAG-scaffold_196-biosynth_1,TARA_SAMEA2620339_METAG-scaffold_68-biosynth_1,TARA_SAMEA2620404_METAG-scaffold_10-biosynth_1,TARA_SAMEA2620230_METAG-scaffold_505-biosynth_1,BGEO_SAMN07136713_METAG…
NOVOSMUG	terpene	3	TARA_SAMEA2620339_METAG-scaffold_68-biosynth_1,BGEO_SAMN07136713_METAG-scaffold_3-biosynth_1,TARA_SAMEA2620230_METAG-scaffold_505-biosynth_1
NOVX1UAU	T1PKS	19	TARA_SAMEA2623350_METAG-scaffold_72-biosynth_1,TARA_SAMEA2622765_METAG-scaffold_810-biosynth_1,TARA_SAMEA2622901_METAG-scaffold_39-biosynth_1,TARA_SAMEA2620339_METAG-scaffold_27-biosynth_1,BGEO_SAMN07136713_METAG-scaffold_5-biosynth_1,TARA_SAMEA2622766_METAG-scaffold_475-biosynth_1,TARA_SAMEA2622817_METAG-scaffold_293-biosynth_1,TARA_SAMEA2622843_METAG-scaffold_887-biosynth_1,TARA_PSW00057_METAG-…
NOV9JFTI	T1PKS	26	TARA_SAMEA2623350_METAG-scaffold_72-biosynth_1,TARA_SAMEA2622765_METAG-scaffold_810-biosynth_1,TARA_SAMEA2622901_METAG-scaffold_39-biosynth_1,TARA_SAMEA2620339_METAG-scaffold_27-biosynth_1,BGEO_SAMN07136713_METAG-scaffold_5-biosynth_1,TARA_SAMEA2622766_METAG-scaffold_475-biosynth_1,TARA_SAMEA2619879_METAG-scaffold_105-biosynth_1,TARA_SAMEA2622923_METAG-scaffold_938-biosynth_1,TARA_SAMEA2622817_ME…
NOVYAIE9	other	16	MALA_SAMN05422149_METAG-scaffold_134-biosynth_1,MALA_SAMN05421901_METAG-scaffold_31-biosynth_1,MALA_SAMN05421699_METAG-scaffold_28-biosynth_1,MALA_SAMN05422192_METAG-scaffold_7-biosynth_1,MALA_SAMN05422107_METAG-scaffold_288-biosynth_1,MALA_SAMN05422111_METAG-scaffold_56-biosynth_1,MALA_SAMN05422138_METAG-scaffold_16-biosynth_1,BGEO_SAMN07136727_METAG-scaffold_21-biosynth_1,MALA_SAMN05422128_META…
NOV9YSSN	other	28	MALA_SAMN05422149_METAG-scaffold_134-biosynth_1,MALA_SAMN05422171_METAG-scaffold_17-biosynth_1,TARA_SAMEA2619970_METAG-scaffold_7-biosynth_1,MALA_SAMN05422166_METAG-scaffold_38-biosynth_1,MALA_SAMN05422148_METAG-scaffold_68-biosynth_1,MALA_SAMN05422143_METAG-scaffold_79-biosynth_1,MALA_SAMN05421901_METAG-scaffold_31-biosynth_1,TARA_SAMEA2623390_METAG-scaffold_105-biosynth_1,TARA_SAMEA2623907_META…
NOV9YSSN	terpene	1	TARA_SAMEA2619907_METAG-scaffold_185-biosynth_1
NOVDNZBF	T3PKS	1	BGEO_SAMN07136799_METAG-scaffold_860-biosynth_1
NOVHBAE7	terpene	7	BGEO_SAMN07136844_METAG-scaffold_126-biosynth_1,TARA_SAMEA2621076_METAG-scaffold_241-biosynth_1,TARA_SAMEA2622149_METAG-scaffold_3515-biosynth_1,TARA_SAMEA2622766_METAG-scaffold_6375-biosynth_1,TARA_PSE00044_METAG-scaffold_101-biosynth_1,TARA_SAMEA2622097_METAG-scaffold_3018-biosynth_1,TARA_SAMEA2623295_METAG-scaffold_538-biosynth_1
NOVWEC8C	terpene	16	TARA_SAMEA4398413_METAG-scaffold_9186-biosynth_1,TARA_SAMEA2621076_METAG-scaffold_241-biosynth_1,TARA_SAMEA2622149_METAG-scaffold_3515-biosynth_1,TARA_SAMEA2623295_METAG-scaffold_538-biosynth_1,TARA_PON00071_METAG-scaffold_56-biosynth_1,TARA_PSE00044_METAG-scaffold_101-biosynth_1,TARA_SAMEA2622478_METAG-scaffold_8407-biosynth_1,TARA_SAMEA2622336_METAG-scaffold_3429-biosynth_1,TARA_SAMEA2622336_ME…
NOVL2MGJ	bacteriocin	3	BGEO_SAMN07136950_METAG-scaffold_123-biosynth_1,BGEO_SAMN07136915_METAG-scaffold_2061-biosynth_1,BGEO_SAMN07136947_METAG-scaffold_97-biosynth_1
NOVCQAYS	terpene	28	TARA_SAMEA4397569_METAG-scaffold_176-biosynth_1,TARA_SAMEA4397196_METAG-scaffold_311-biosynth_1,TARA_SAMEA4397311_METAG-scaffold_236-biosynth_1,TARA_SAMEA4397705_METAG-scaffold_92-biosynth_1,TARA_SAMEA4397903_METAG-scaffold_421-biosynth_1,TARA_SAMEA4397101_METAG-scaffold_120-biosynth_1,TARA_SAMEA4397239_METAG-scaffold_454-biosynth_1,TARA_SAMEA4396538_METAG-scaffold_148-biosynth_1,TARA_SAMEA439727…
NOVIDJVL	T3PKS	5	TARA_SAMEA2619548_METAG-scaffold_827-biosynth_1,TARA_SAMEA2591098_METAG-scaffold_391-biosynth_1,TARA_SAMEA2591122_METAG-scaffold_1883-biosynth_1,BGEO_SAMN07136937_METAG-scaffold_1172-biosynth_1,TARA_SAMEA2591074_METAG-scaffold_1354-biosynth_1
NOVQ2JWY	terpene	11	TARA_ANW00035_METAG-scaffold_213-biosynth_1,TARA_SAMEA2620980_METAG-scaffold_2827-biosynth_1,TARA_SAMEA2619548_METAG-scaffold_1651-biosynth_1,TARA_SAMEA2591122_METAG-scaffold_4735-biosynth_1,TARA_SAMEA2591074_METAG-scaffold_284-biosynth_1,TARA_SAMEA2591084_METAG-scaffold_5345-biosynth_1,TARA_SAMEA2619782_METAG-scaffold_4157-biosynth_1,BGEO_SAMN07136937_METAG-scaffold_6788-biosynth_1,TARA_SAMEA261…
NOVI133X	terpene	2	TARA_ASW00017_METAG-scaffold_36-biosynth_1,BGEO_SAMN07136937_METAG-scaffold_7762-biosynth_1
NOVJOFL7	bacteriocin	6	GORG_AG447D19_SAGS-scaffold_6-biosynth_1,BGEO_SAMN07136947_METAG-scaffold_93-biosynth_1,BGEO_SAMN07136946_METAG-scaffold_59-biosynth_1,BGEO_SAMN07136948_METAG-scaffold_3-biosynth_1,BGEO_SAMN07136950_METAG-scaffold_23-biosynth_1,BGEO_SAMN07136945_METAG-scaffold_2-biosynth_1
NOVXW0NG	T1PKS	1	BGEO_SAMN07136953_METAG-scaffold_82-biosynth_1
NOVZVTT6	T1PKS	1	BGEO_SAMN07136953_METAG-scaffold_82-biosynth_1
NOV6WXD4	terpene	14	TARA_SAMEA2619667_METAG-scaffold_428-biosynth_1,TARA_SAMEA2620217_METAG-scaffold_1943-biosynth_1,TARA_SAMEA2619548_METAG-scaffold_1397-biosynth_1,TARA_SAMEA2621075_METAG-scaffold_1126-biosynth_1,TARA_SAMEA2619678_METAG-scaffold_128-biosynth_1,TARA_ANW00045_METAG-scaffold_39-biosynth_1,BGEO_SAMN07136961_METAG-scaffold_2514-biosynth_1,TARA_SAMEA2621076_METAG-scaffold_6006-biosynth_1,TARA_SAMEA26197…
NOVKB0D5	terpene	16	TARA_SAMEA2621203_METAG-scaffold_7467-biosynth_1,TARA_SAMEA2621259_METAG-scaffold_4233-biosynth_1,TARA_SAMEA2619376_METAG-scaffold_3708-biosynth_1,TARA_SAMEA2621839_METAG-scaffold_7098-biosynth_1,TARA_SAMEA2623868_METAG-scaffold_3161-biosynth_1,TARA_ANW00021_METAG-scaffold_15-biosynth_1,TARA_SAMEA2623808_METAG-scaffold_3407-biosynth_1,TARA_SAMEA2591122_METAG-scaffold_6189-biosynth_1,TARA_SAMEA261…
NOVQU1TR	terpene	37	TARA_SAMEA2621839_METAG-scaffold_7413-biosynth_1,TARA_SAMEA4398370_METAG-scaffold_1819-biosynth_1,TARA_SAMEA2622219_METAG-scaffold_479-biosynth_1,TARA_SAMEA2619678_METAG-scaffold_4035-biosynth_1,TARA_SAMEA2621839_METAG-scaffold_7631-biosynth_1,GORG_AG319A09_SAGS-scaffold_2-biosynth_1,TARA_SAMEA4396538_METAG-scaffold_1316-biosynth_1,TARA_SAMEA4397649_METAG-scaffold_1566-biosynth_1,TARA_SAMEA439719…
NOVN1O9P	terpene	2	GORG_AH321J17_SAGS-scaffold_10-biosynth_1,GORG_AH287A06_SAGS-scaffold_12-biosynth_1
NOVA9FHA	bacteriocin	1	GORG_AH287A11_SAGS-scaffold_19-biosynth_1
NOVILZPM	bacteriocin	13	TARA_SAMEA2622696_METAG-scaffold_2261-biosynth_1,GORG_AH321J15_SAGS-scaffold_4-biosynth_1,GORG_AH287K23_SAGS-scaffold_2-biosynth_1,GORG_AH321B19_SAGS-scaffold_3-biosynth_1,GORG_AH321P05_SAGS-scaffold_1-biosynth_1,GORG_AH287N11_SAGS-scaffold_10-biosynth_1,GORG_AH287J03_SAGS-scaffold_3-biosynth_1,TARA_SAMEA2622696_METAG-scaffold_2273-biosynth_1,MARD_MMP08886407_SAGS-scaffold_2-biosynth_1,GORG_AH287…
NOVSY9CI	bacteriocin	2	GORG_AH326F22_SAGS-scaffold_10-biosynth_1,GORG_AH287C10_SAGS-scaffold_23-biosynth_1
NOVI1EMI	bacteriocin	1	GORG_AH287C10_SAGS-scaffold_24-biosynth_1
NOVUP7ID	bacteriocin	1	GORG_AH287C10_SAGS-scaffold_28-biosynth_1
NOVEOHYW	NRPS	2	GORG_AH326F22_SAGS-scaffold_1-biosynth_1,GORG_AH287C10_SAGS-scaffold_40-biosynth_1
NOV2YWKK	betalactone	14	GORG_AG907P17_SAGS-scaffold_1-biosynth_1,GORG_AG919P19_SAGS-scaffold_13-biosynth_1,GORG_AG894I02_SAGS-scaffold_1-biosynth_1,TARA_SAMEA2619376_METAG-scaffold_2417-biosynth_1,GORG_AG917F05_SAGS-scaffold_4-biosynth_1,GORG_AG447K20_SAGS-scaffold_2-biosynth_1,GORG_AG914A11_SAGS-scaffold_5-biosynth_1,GORG_AH324F14_SAGS-scaffold_4-biosynth_1,GORG_AG891D07_SAGS-scaffold_11-biosynth_1,GORG_AH287C22_SAGS-s…
NOV8377S	betalactone	13	GORG_AG907P17_SAGS-scaffold_1-biosynth_1,GORG_AG919P19_SAGS-scaffold_13-biosynth_1,GORG_AG894I02_SAGS-scaffold_1-biosynth_1,TARA_SAMEA2619376_METAG-scaffold_2417-biosynth_1,GORG_AG917F05_SAGS-scaffold_4-biosynth_1,GORG_AG447K20_SAGS-scaffold_2-biosynth_1,GORG_AG914A11_SAGS-scaffold_5-biosynth_1,GORG_AH324F14_SAGS-scaffold_4-biosynth_1,GORG_AG891D07_SAGS-scaffold_11-biosynth_1,GORG_AH287C22_SAGS-s…
NOV5ZGD2	bacteriocin	12	GORG_AH287D03_SAGS-scaffold_8-biosynth_1,GORG_AH287L15_SAGS-scaffold_13-biosynth_1,GORG_AH287O13_SAGS-scaffold_6-biosynth_1,GORG_AH321P05_SAGS-scaffold_17-biosynth_1,TARA_SAMEA2622097_METAG-scaffold_6820-biosynth_1,GORG_AH287O17_SAGS-scaffold_11-biosynth_1,GORG_AH321K03_SAGS-scaffold_8-biosynth_1,GORG_AH321J15_SAGS-scaffold_1-biosynth_2,GORG_AH287K19_SAGS-scaffold_2-biosynth_1,GORG_AH287K02_SAGS-…
NOV8BHEU	terpene	2	GORG_AG917N07_SAGS-scaffold_12-biosynth_1,GORG_AH287D22_SAGS-scaffold_3-biosynth_1
NOVXKHTJ	terpene	2	GORG_AG917N07_SAGS-scaffold_12-biosynth_1,GORG_AH287D22_SAGS-scaffold_3-biosynth_1
NOVSJCTM	lassopeptide	1	GORG_AH287E21_SAGS-scaffold_6-biosynth_1
NOVEETMY	terpene	3	GORG_AH287G05_SAGS-scaffold_1-biosynth_1,GORG_AG915C06_SAGS-scaffold_2-biosynth_1,GORG_AG907O16_SAGS-scaffold_3-biosynth_1
NOVZPMQ3	terpene	16	GORG_AH324L02_SAGS-scaffold_2-biosynth_1,GORG_AG447L22_SAGS-scaffold_1-biosynth_2,GORG_AG891F08_SAGS-scaffold_1-biosynth_2,GORG_AG894L20_SAGS-scaffold_19-biosynth_1,GORG_AG365O03_SAGS-scaffold_7-biosynth_1,GORG_AG919C15_SAGS-scaffold_13-biosynth_1,GORG_AG430F05_SAGS-scaffold_4-biosynth_1,GORG_AG908B05_SAGS-scaffold_3-biosynth_1,GORG_AG457J22_SAGS-scaffold_6-biosynth_1,GORG_AG897B03_SAGS-scaffold_…
NOVR76VI	bacteriocin	1	GORG_AH287K02_SAGS-scaffold_5-biosynth_1
NOVHAQ55	terpene	1	GORG_AH287K21_SAGS-scaffold_2-biosynth_1
NOVOU1CA	terpene	2	GORG_AH287K21_SAGS-scaffold_2-biosynth_1,GORG_AG893E11_SAGS-scaffold_1-biosynth_1
NOVTGTQ1	terpene	3	TARA_SAMEA2622097_METAG-scaffold_2780-biosynth_1,GORG_AH287N17_SAGS-scaffold_3-biosynth_1,TARA_SAMEA2622452_METAG-scaffold_83-biosynth_1
NOVIWNPU	T3PKS	45	GORG_AG896A06_SAGS-scaffold_4-biosynth_1,GORG_AH287P08_SAGS-scaffold_16-biosynth_1,TARA_ION00038_METAG-scaffold_68-biosynth_1,TARA_SAMEA2621859_METAG-scaffold_1667-biosynth_1,TARA_SAMEA2619818_METAG-scaffold_60-biosynth_1,GORG_AG901J22_SAGS-scaffold_14-biosynth_1,TARA_SAMEA2620404_METAG-scaffold_1314-biosynth_1,TARA_SAMEA2620217_METAG-scaffold_3229-biosynth_1,GORG_AG900O10_SAGS-scaffold_8-biosynt…
NOVRS70I	T3PKS	24	GORG_AG896A06_SAGS-scaffold_4-biosynth_1,GORG_AH287P08_SAGS-scaffold_16-biosynth_1,TARA_SAMEA2619818_METAG-scaffold_60-biosynth_1,GORG_AG900O10_SAGS-scaffold_8-biosynth_1,TARA_IOS00020_METAG-scaffold_56-biosynth_1,GORG_AG892F10_SAGS-scaffold_3-biosynth_1,GORG_AG911N23_SAGS-scaffold_3-biosynth_1,GORG_AG337K15_SAGS-scaffold_12-biosynth_1,GORG_AG903C07_SAGS-scaffold_1-biosynth_1,GORG_AG914F23_SAGS-s…
NOVKZCIR	T3PKS	18	GORG_AG337A15_SAGS-scaffold_13-biosynth_1,GORG_AG333F14_SAGS-scaffold_6-biosynth_1,TARA_PSE00056_METAG-scaffold_78-biosynth_1,GORG_AG903D15_SAGS-scaffold_9-biosynth_1,GORG_AH287P08_SAGS-scaffold_16-biosynth_1,GORG_AG891J16_SAGS-scaffold_1-biosynth_1,GORG_AG911L17_SAGS-scaffold_1-biosynth_1,GORG_AG907O23_SAGS-scaffold_3-biosynth_1,TARA_IOS00020_METAG-scaffold_56-biosynth_1,GORG_AG349G20_SAGS-scaff…
NOVQJW1F	T3PKS	5	GORG_AG896A06_SAGS-scaffold_4-biosynth_1,GORG_AH287P08_SAGS-scaffold_16-biosynth_1,GORG_AG914I17_SAGS-scaffold_5-biosynth_1,GORG_AG892N22_SAGS-scaffold_11-biosynth_1,GORG_AG903C07_SAGS-scaffold_1-biosynth_1
NOV5ZLEX	T3PKS	20	GORG_AG896A06_SAGS-scaffold_4-biosynth_1,GORG_AH287P08_SAGS-scaffold_16-biosynth_1,GORG_AG904O23_SAGS-scaffold_1-biosynth_1,TARA_SAMEA2620217_METAG-scaffold_3229-biosynth_1,GORG_AG915P07_SAGS-scaffold_1-biosynth_1,TARA_MED00043_METAG-scaffold_27-biosynth_1,GORG_AG898G19_SAGS-scaffold_10-biosynth_1,GORG_AG892F10_SAGS-scaffold_3-biosynth_1,GORG_AG337K15_SAGS-scaffold_12-biosynth_1,GORG_AG903C07_SAG…
NOVGYB02	terpene	18	GORG_AG359F09_SAGS-scaffold_18-biosynth_1,GORG_AG891J16_SAGS-scaffold_5-biosynth_1,GORG_AG898G19_SAGS-scaffold_1-biosynth_1,GORG_AG908P05_SAGS-scaffold_14-biosynth_1,GORG_AG900O10_SAGS-scaffold_18-biosynth_1,GORG_AG904O23_SAGS-scaffold_13-biosynth_1,GORG_AG905G03_SAGS-scaffold_3-biosynth_1,TARA_SAMEA2619531_METAG-scaffold_289-biosynth_1,GORG_AG333F14_SAGS-scaffold_5-biosynth_1,GORG_AG325I20_SAGS-…
NOVJZOWQ	terpene	11	GORG_AH324F15_SAGS-scaffold_16-biosynth_1,GORG_AG920E11_SAGS-scaffold_4-biosynth_1,GORG_AG898A08_SAGS-scaffold_1-biosynth_1,GORG_AG915O06_SAGS-scaffold_12-biosynth_1,GORG_AG916A17_SAGS-scaffold_1-biosynth_1,GORG_AG457E22_SAGS-scaffold_2-biosynth_1,GORG_AG911J02_SAGS-scaffold_3-biosynth_1,GORG_AG414G02_SAGS-scaffold_1-biosynth_1,GORG_AG461E22_SAGS-scaffold_4-biosynth_1,GORG_AG891G20_SAGS-scaffold_…
NOV5EHBL	terpene	8	GORG_AG893K02_SAGS-scaffold_4-biosynth_1,GORG_AH324F15_SAGS-scaffold_16-biosynth_1,GORG_AG910K03_SAGS-scaffold_3-biosynth_1,GORG_AG891G08_SAGS-scaffold_2-biosynth_1,GORG_AG895O08_SAGS-scaffold_15-biosynth_1,GORG_AG461P16_SAGS-scaffold_14-biosynth_1,GORG_AG891B03_SAGS-scaffold_1-biosynth_1,GORG_AG892I02_SAGS-scaffold_1-biosynth_1
NOV2RD48	NRPS-like	2	TARA_ION00007_METAG-scaffold_254-biosynth_1,GORG_AH324J15_SAGS-scaffold_8-biosynth_1
NOVEV6A1	NRPS-like	1	GORG_AH324M21_SAGS-scaffold_20-biosynth_1
NOVQSW5H	terpene	4	GORG_AG414N07_SAGS-scaffold_6-biosynth_1,GORG_AG343O17_SAGS-scaffold_14-biosynth_1,GORG_AH321B08_SAGS-scaffold_16-biosynth_1,GORG_AG390G10_SAGS-scaffold_2-biosynth_1
NOVOCUAH	bacteriocin	1	GORG_AH321G20_SAGS-scaffold_34-biosynth_1
NOVAK74U	bacteriocin	1	GORG_AH321G20_SAGS-scaffold_34-biosynth_1
NOVG0PJQ	bacteriocin	1	GORG_AH321G20_SAGS-scaffold_34-biosynth_1
NOVL00W5	T3PKS	2	GORG_AH321G20_SAGS-scaffold_49-biosynth_1,GORG_AG453I13_SAGS-scaffold_31-biosynth_1
NOVTWBH8	T3PKS	2	GORG_AH321G20_SAGS-scaffold_49-biosynth_1,GORG_AG453I13_SAGS-scaffold_31-biosynth_1
NOVPJT38	terpene	1	GORG_AH321I19_SAGS-scaffold_10-biosynth_1
NOVRL9D5	T3PKS	1	GORG_AH321I19_SAGS-scaffold_17-biosynth_1
NOVGIRWH	T3PKS	1	GORG_AH321I19_SAGS-scaffold_17-biosynth_1
NOVFWG19	bacteriocin	4	TARA_SAMEA2620021_METAG-scaffold_1992-biosynth_1,TARA_ION00012_METAG-scaffold_34-biosynth_1,GORG_AH321J17_SAGS-scaffold_19-biosynth_1,TARA_SAMEA2622842_METAG-scaffold_5206-biosynth_1
NOVCFIFN	betalactone	7	GORG_AH321L10_SAGS-scaffold_4-biosynth_1,GORG_AG359M17_SAGS-scaffold_6-biosynth_1,GORG_AG439L07_SAGS-scaffold_12-biosynth_1,GORG_AG917A10_SAGS-scaffold_2-biosynth_1,GORG_AG914K21_SAGS-scaffold_2-biosynth_1,GORG_AG913L11_SAGS-scaffold_5-biosynth_1,GORG_AG892O14_SAGS-scaffold_5-biosynth_1
NOVBG0SS	betalactone	2	GORG_AG903G18_SAGS-scaffold_2-biosynth_1,GORG_AH321L10_SAGS-scaffold_4-biosynth_1
NOV6WCH1	betalactone	9	GORG_AG901G13_SAGS-scaffold_5-biosynth_1,GORG_AG919L04_SAGS-scaffold_1-biosynth_1,GORG_AH321L10_SAGS-scaffold_4-biosynth_1,MARD_MMP08886405_SAGS-scaffold_1-biosynth_1,GORG_AG920J05_SAGS-scaffold_1-biosynth_1,GORG_AG414P03_SAGS-scaffold_1-biosynth_1,GORG_AG360L09_SAGS-scaffold_8-biosynth_1,GORG_AG915F11_SAGS-scaffold_5-biosynth_1,GORG_AG903P01_SAGS-scaffold_1-biosynth_1
NOVVXCX6	terpene	5	TARA_SAMEA2622097_METAG-scaffold_2211-biosynth_1,TARA_SAMEA2621839_METAG-scaffold_1865-biosynth_1,GORG_AH321P19_SAGS-scaffold_32-biosynth_1,TARA_SAMEA2620404_METAG-scaffold_632-biosynth_1,TARA_ION00041_METAG-scaffold_223-biosynth_1
NOVYCQ4K	terpene	1	GORG_AH326B08_SAGS-scaffold_3-biosynth_1
NOVZRNUC	terpene	3	GORG_AG915N07_SAGS-scaffold_1-biosynth_1,GORG_AG898L13_SAGS-scaffold_4-biosynth_1,GORG_AH326B08_SAGS-scaffold_3-biosynth_1
NOVCLC8X	terpene	2	GORG_AH326B11_SAGS-scaffold_1-biosynth_1,GORG_AG893A06_SAGS-scaffold_1-biosynth_1
NOV5MZG7	terpene	3	GORG_AG905L21_SAGS-scaffold_1-biosynth_1,GORG_AH326B11_SAGS-scaffold_1-biosynth_1,GORG_AG893A06_SAGS-scaffold_1-biosynth_1
NOVLGUNA	terpene	2	GORG_AH326B11_SAGS-scaffold_1-biosynth_1,GORG_AG893A06_SAGS-scaffold_1-biosynth_1
NOVZPIW6	bacteriocin	1	GORG_AH326F22_SAGS-scaffold_17-biosynth_1
NOVRXC31	bacteriocin	1	GORG_AH326F22_SAGS-scaffold_31-biosynth_1
NOVYK6E9	terpene	10	GORG_AH326K15_SAGS-scaffold_1-biosynth_1,TARA_PSW00036_METAG-scaffold_101-biosynth_1,GORG_AG891K18_SAGS-scaffold_2-biosynth_1,GORG_AG914O08_SAGS-scaffold_6-biosynth_1,TARA_SAMEA2622657_METAG-scaffold_2819-biosynth_1,TARA_SAMEA2622766_METAG-scaffold_10231-biosynth_1,TARA_SAMEA2622842_METAG-scaffold_243-biosynth_1,GORG_AG349L15_SAGS-scaffold_13-biosynth_1,GORG_AG914F19_SAGS-scaffold_1-biosynth_1,TA…
NOVEXZY9	T3PKS	21	GORG_AG896A06_SAGS-scaffold_4-biosynth_1,TARA_SAMEA2591057_METAG-scaffold_3355-biosynth_1,TARA_SAMEA2619818_METAG-scaffold_60-biosynth_1,GORG_AG901J22_SAGS-scaffold_14-biosynth_1,GORG_AG426B06_SAGS-scaffold_10-biosynth_1,GORG_AG915P07_SAGS-scaffold_1-biosynth_1,GORG_AG914I17_SAGS-scaffold_5-biosynth_1,GORG_AG919G03_SAGS-scaffold_12-biosynth_1,GORG_AG903C07_SAGS-scaffold_1-biosynth_1,GORG_AG914F23…
NOVSPIX3	T3PKS	14	GORG_AG903D15_SAGS-scaffold_9-biosynth_1,GORG_AG891J16_SAGS-scaffold_1-biosynth_1,GORG_AG911L17_SAGS-scaffold_1-biosynth_1,GORG_AG898G19_SAGS-scaffold_10-biosynth_1,GORG_AG907O23_SAGS-scaffold_3-biosynth_1,GORG_AG904O23_SAGS-scaffold_1-biosynth_1,GORG_AG349G20_SAGS-scaffold_2-biosynth_1,GORG_AG903K21_SAGS-scaffold_7-biosynth_1,GORG_AG365O11_SAGS-scaffold_1-biosynth_1,GORG_AG905G03_SAGS-scaffold_1…
NOV7S0IC	phosphonate;terpene	5	TARA_SAMEA2622766_METAG-scaffold_100-biosynth_1,TARA_SAMEA2622715_METAG-scaffold_1610-biosynth_1,TARA_PSE00071_METAG-scaffold_124-biosynth_1,GORG_AG365F14_SAGS-scaffold_9-biosynth_1,GORG_AG453E14_SAGS-scaffold_2-biosynth_1
NOV7S0IC	terpene	4	TARA_SAMEA2622817_METAG-scaffold_12188-biosynth_1,TARA_SAMEA2622843_METAG-scaffold_4099-biosynth_1,TARA_PSW00019_METAG-scaffold_133-biosynth_1,TARA_SAMEA2622716_METAG-scaffold_9037-biosynth_1
NOVQ9ZZ7	terpene	2	GORG_AG365N05_SAGS-scaffold_32-biosynth_1,TARA_SAMEA2622843_METAG-scaffold_149-biosynth_1
NOVF42U8	T3PKS	2	GORG_AG365O11_SAGS-scaffold_1-biosynth_1,GORG_AG914I17_SAGS-scaffold_5-biosynth_1
NOV3A2HG	terpene	1	GORG_AG365O14_SAGS-scaffold_1-biosynth_1
NOV3DZIY	T3PKS	10	GORG_AG359D22_SAGS-scaffold_7-biosynth_1,GORG_AG896A16_SAGS-scaffold_2-biosynth_2,TARA_SAMEA2619531_METAG-scaffold_328-biosynth_1,GORG_AG904C09_SAGS-scaffold_9-biosynth_1,GORG_AG349E14_SAGS-scaffold_5-biosynth_1,TARA_MED00001_METAG-scaffold_20-biosynth_1,GORG_AG919E11_SAGS-scaffold_2-biosynth_1,TARA_MED00116_METAG-scaffold_12-biosynth_1,GORG_AG899E20_SAGS-scaffold_4-biosynth_1,TARA_RED00015_METAG…
NOVJFGLW	T3PKS	10	GORG_AG359D22_SAGS-scaffold_7-biosynth_1,GORG_AG896A16_SAGS-scaffold_2-biosynth_2,TARA_SAMEA2619531_METAG-scaffold_328-biosynth_1,GORG_AG904C09_SAGS-scaffold_9-biosynth_1,GORG_AG349E14_SAGS-scaffold_5-biosynth_1,TARA_SAMEA2621859_METAG-scaffold_676-biosynth_1,TARA_MED00001_METAG-scaffold_20-biosynth_1,GORG_AG919E11_SAGS-scaffold_2-biosynth_1,GORG_AG899E20_SAGS-scaffold_4-biosynth_1,TARA_RED00015_…
NOVT1DNS	T3PKS	22	GORG_AG904C09_SAGS-scaffold_9-biosynth_1,TARA_MED00001_METAG-scaffold_20-biosynth_1,TARA_SAMEA2619818_METAG-scaffold_60-biosynth_1,TARA_SAMEA2621859_METAG-scaffold_676-biosynth_1,GORG_AG901J22_SAGS-scaffold_14-biosynth_1,TARA_SAMEA2620404_METAG-scaffold_1314-biosynth_1,GORG_AG426B06_SAGS-scaffold_10-biosynth_1,GORG_AG914I17_SAGS-scaffold_5-biosynth_1,GORG_AG911N23_SAGS-scaffold_3-biosynth_1,GORG_…
NOVA5TMI	T3PKS	5	GORG_AG359D22_SAGS-scaffold_7-biosynth_1,GORG_AG896A16_SAGS-scaffold_2-biosynth_2,GORG_AG349E14_SAGS-scaffold_5-biosynth_1,GORG_AG904C09_SAGS-scaffold_9-biosynth_1,TARA_RED00015_METAG-scaffold_10-biosynth_1
NOVUBHZK	T3PKS	17	GORG_AG359D22_SAGS-scaffold_7-biosynth_1,TARA_MED00066_METAG-scaffold_24-biosynth_1,GORG_AG896A16_SAGS-scaffold_2-biosynth_2,TARA_SAMEA2619531_METAG-scaffold_328-biosynth_1,GORG_AG904C09_SAGS-scaffold_9-biosynth_1,GORG_AG349E14_SAGS-scaffold_5-biosynth_1,TARA_SAMEA2621859_METAG-scaffold_676-biosynth_1,GORG_AG900F16_SAGS-scaffold_20-biosynth_1,TARA_MED00001_METAG-scaffold_20-biosynth_1,GORG_AG919E…
NOV1Y1M9	T3PKS	7	GORG_AG359D22_SAGS-scaffold_7-biosynth_1,TARA_SAMEA2619531_METAG-scaffold_328-biosynth_1,GORG_AG349E14_SAGS-scaffold_5-biosynth_1,GORG_AG904C09_SAGS-scaffold_9-biosynth_1,TARA_MED00001_METAG-scaffold_20-biosynth_1,GORG_AG919E11_SAGS-scaffold_2-biosynth_1,GORG_AG899E20_SAGS-scaffold_4-biosynth_1
NOVA7MIT	T3PKS	4	GORG_AG896A16_SAGS-scaffold_2-biosynth_2,GORG_AG892F21_SAGS-scaffold_2-biosynth_1,GORG_AG359D22_SAGS-scaffold_7-biosynth_1,GORG_AG349E14_SAGS-scaffold_5-biosynth_1
NOVIS7OY	T3PKS	7	GORG_AG359D22_SAGS-scaffold_7-biosynth_1,GORG_AG896A16_SAGS-scaffold_2-biosynth_2,GORG_AG349E14_SAGS-scaffold_5-biosynth_1,GORG_AG900F16_SAGS-scaffold_20-biosynth_1,TARA_MED00116_METAG-scaffold_12-biosynth_1,GORG_AG892F21_SAGS-scaffold_2-biosynth_1,TARA_RED00015_METAG-scaffold_10-biosynth_1
NOVJPNJB	T3PKS	4	GORG_AG896A16_SAGS-scaffold_2-biosynth_2,GORG_AG892F21_SAGS-scaffold_2-biosynth_1,GORG_AG359D22_SAGS-scaffold_7-biosynth_1,GORG_AG349E14_SAGS-scaffold_5-biosynth_1
NOVQQ08B	T3PKS	6	GORG_AG359D22_SAGS-scaffold_7-biosynth_1,GORG_AG896A16_SAGS-scaffold_2-biosynth_2,GORG_AG349E14_SAGS-scaffold_5-biosynth_1,GORG_AG904C09_SAGS-scaffold_9-biosynth_1,GORG_AG892F21_SAGS-scaffold_2-biosynth_1,TARA_RED00015_METAG-scaffold_10-biosynth_1
NOV08LNH	T3PKS	18	GORG_AG337A15_SAGS-scaffold_13-biosynth_1,GORG_AG333F14_SAGS-scaffold_6-biosynth_1,GORG_AG359D22_SAGS-scaffold_7-biosynth_1,TARA_SAMEA2621990_METAG-scaffold_407-biosynth_1,GORG_AG896A16_SAGS-scaffold_2-biosynth_2,TARA_SAMEA2619531_METAG-scaffold_328-biosynth_1,GORG_AG904C09_SAGS-scaffold_9-biosynth_1,GORG_AG349E14_SAGS-scaffold_5-biosynth_1,TARA_SAMEA2619531_METAG-scaffold_1877-biosynth_1,TARA_SA…
NOVXJSUV	terpene	5	GORG_AG898O17_SAGS-scaffold_1-biosynth_1,GORG_AG359N19_SAGS-scaffold_1-biosynth_1,GORG_AG359G09_SAGS-scaffold_8-biosynth_1,GORG_AG325F23_SAGS-scaffold_9-biosynth_1,GORG_AG891E15_SAGS-scaffold_8-biosynth_1
NOV6NT0T	terpene	1	GORG_AG359I03_SAGS-scaffold_15-biosynth_1
NOVT4BXN	bacteriocin	1	GORG_AG359K05_SAGS-scaffold_1-biosynth_1
NOVEFVK8	terpene	4	TARA_SAMEA2622097_METAG-scaffold_461-biosynth_1,TARA_MED00016_METAG-scaffold_1-biosynth_1,GORG_AG359L02_SAGS-scaffold_10-biosynth_1
NOVJ42SQ	terpene	5	GORG_AG359M02_SAGS-scaffold_17-biosynth_1,GORG_AG891K21_SAGS-scaffold_2-biosynth_1,GORG_AG916I19_SAGS-scaffold_2-biosynth_1,GORG_AG914O14_SAGS-scaffold_5-biosynth_1,GORG_AG337N02_SAGS-scaffold_22-biosynth_1
NOVHGF4C	terpene	2	GORG_AG359M02_SAGS-scaffold_17-biosynth_1,GORG_AG891B11_SAGS-scaffold_22-biosynth_1
NOV56ZZW	terpene	3	GORG_AG359M02_SAGS-scaffold_17-biosynth_1,GORG_AG404B13_SAGS-scaffold_28-biosynth_1,GORG_AG891B11_SAGS-scaffold_22-biosynth_1
NOVRXQOV	terpene	3	GORG_AG914O14_SAGS-scaffold_5-biosynth_1,GORG_AG359N02_SAGS-scaffold_17-biosynth_1,GORG_AG916I19_SAGS-scaffold_2-biosynth_1
NOV807YJ	terpene	2	GORG_AG333K06_SAGS-scaffold_3-biosynth_1,GORG_AG359N03_SAGS-scaffold_8-biosynth_1
NOVR0F02	terpene	5	GORG_AG359N17_SAGS-scaffold_1-biosynth_1,GORG_AG898P17_SAGS-scaffold_2-biosynth_1,GORG_AG422B10_SAGS-scaffold_2-biosynth_1,GORG_AG470I07_SAGS-scaffold_8-biosynth_1,GORG_AG899A06_SAGS-scaffold_3-biosynth_1
NOVFAOXV	terpene	5	GORG_AG359N18_SAGS-scaffold_6-biosynth_1,GORG_AG913E23_SAGS-scaffold_3-biosynth_1,GORG_AG912K02_SAGS-scaffold_2-biosynth_1,GORG_AG919M14_SAGS-scaffold_1-biosynth_1,GORG_AG916C17_SAGS-scaffold_9-biosynth_1
NOVIRBJW	terpene	4	GORG_AG915J16_SAGS-scaffold_8-biosynth_1,GORG_AG359N19_SAGS-scaffold_1-biosynth_1,GORG_AG896G23_SAGS-scaffold_1-biosynth_1,GORG_AG898O17_SAGS-scaffold_1-biosynth_1
NOVS5A53	terpene	2	GORG_AG891B03_SAGS-scaffold_1-biosynth_1,GORG_AG892I02_SAGS-scaffold_1-biosynth_1
NOVIPA8D	terpene	1	GORG_AG891B11_SAGS-scaffold_22-biosynth_1
NOVCWQZ1	terpene	2	GORG_AG915O17_SAGS-scaffold_20-biosynth_1,GORG_AG891B11_SAGS-scaffold_22-biosynth_1
NOVMRI5X	betalactone	10	TARA_SAMEA4397930_METAG-scaffold_73-biosynth_1,TARA_PSW00083_METAG-scaffold_135-biosynth_1,TARA_SAMEA2623426_METAG-scaffold_277-biosynth_1,TARA_SAMEA2621839_METAG-scaffold_67-biosynth_1,TARA_SAMEA4396424_METAG-scaffold_494-biosynth_1,TARA_SAMEA2623059_METAG-scaffold_3779-biosynth_1,TARA_SAMEA2619952_METAG-scaffold_93-biosynth_1,TARA_SAMEA2623426_METAG-scaffold_4970-biosynth_1,GORG_AG908P09_SAGS-s…
NOV7J3A7	betalactone	6	TARA_PSW00083_METAG-scaffold_135-biosynth_1,TARA_SAMEA2621839_METAG-scaffold_67-biosynth_1,TARA_SAMEA4396424_METAG-scaffold_494-biosynth_1,GORG_AG891C06_SAGS-scaffold_8-biosynth_1,TARA_SAMEA2623426_METAG-scaffold_4970-biosynth_1,TARA_SAMEA4397930_METAG-scaffold_73-biosynth_1
NOV1SM05	betalactone	4	TARA_SAMEA2619952_METAG-scaffold_93-biosynth_1,TARA_SAMEA2621839_METAG-scaffold_67-biosynth_1,TARA_SAMEA2591057_METAG-scaffold_27-biosynth_1,GORG_AG891C06_SAGS-scaffold_8-biosynth_1
NOVMBTOT	terpene	2	GORG_AG891C11_SAGS-scaffold_3-biosynth_1,GORG_AG894D19_SAGS-scaffold_4-biosynth_1
NOVPAWPB	terpene	2	GORG_AG899M17_SAGS-scaffold_1-biosynth_1,GORG_AG891E17_SAGS-scaffold_3-biosynth_1
NOV8A98U	terpene	5	GORG_AG897D18_SAGS-scaffold_7-biosynth_1,GORG_AG891E17_SAGS-scaffold_3-biosynth_1,GORG_AG911E03_SAGS-scaffold_10-biosynth_1,GORG_AG912B21_SAGS-scaffold_7-biosynth_1,GORG_AG903O20_SAGS-scaffold_2-biosynth_1
NOVH1GTK	T1PKS	1	GORG_AG891F06_SAGS-scaffold_4-biosynth_1
NOVF9HXK	terpene	4	GORG_AG894L19_SAGS-scaffold_9-biosynth_1,GORG_AG898P18_SAGS-scaffold_8-biosynth_1,GORG_AG891J13_SAGS-scaffold_2-biosynth_1,GORG_AG919D18_SAGS-scaffold_4-biosynth_1
NOV3QX8G	T3PKS	20	GORG_AG896A06_SAGS-scaffold_4-biosynth_1,GORG_AG900O10_SAGS-scaffold_8-biosynth_1,GORG_AG892F10_SAGS-scaffold_3-biosynth_1,GORG_AG337K15_SAGS-scaffold_12-biosynth_1,GORG_AG903C07_SAGS-scaffold_1-biosynth_1,GORG_AG914F23_SAGS-scaffold_7-biosynth_1,GORG_AG337A15_SAGS-scaffold_13-biosynth_1,GORG_AG903D15_SAGS-scaffold_9-biosynth_1,TARA_SAMEA2619952_METAG-scaffold_2080-biosynth_1,GORG_AG914K05_SAGS-s…
NOV20RJY	T3PKS	32	GORG_AG896A06_SAGS-scaffold_4-biosynth_1,TARA_SAMEA2621859_METAG-scaffold_1667-biosynth_1,TARA_MED00001_METAG-scaffold_20-biosynth_1,TARA_SAMEA2619818_METAG-scaffold_60-biosynth_1,TARA_SAMEA2621859_METAG-scaffold_676-biosynth_1,GORG_AG900O10_SAGS-scaffold_8-biosynth_1,GORG_AG892F10_SAGS-scaffold_3-biosynth_1,GORG_AG911N23_SAGS-scaffold_3-biosynth_1,GORG_AG337K15_SAGS-scaffold_12-biosynth_1,GORG_A…
NOVVVDXW	terpene	12	GORG_AG913B15_SAGS-scaffold_13-biosynth_1,GORG_AG900K16_SAGS-scaffold_1-biosynth_1,GORG_AG900G19_SAGS-scaffold_12-biosynth_1,GORG_AG891N17_SAGS-scaffold_1-biosynth_2,GORG_AG903E05_SAGS-scaffold_3-biosynth_1,GORG_AG903N02_SAGS-scaffold_1-biosynth_2,GORG_AG920C11_SAGS-scaffold_5-biosynth_1,GORG_AG904F18_SAGS-scaffold_2-biosynth_1,GORG_AG897D07_SAGS-scaffold_6-biosynth_1,GORG_AG904P17_SAGS-scaffold_…
NOVMCCZB	terpene	3	GORG_AG915I21_SAGS-scaffold_2-biosynth_1,GORG_AG404B13_SAGS-scaffold_28-biosynth_1,GORG_AG891K21_SAGS-scaffold_2-biosynth_1
NOV6U3AE	terpene	1	GORG_AG891M11_SAGS-scaffold_17-biosynth_1
NOVGAX1R	arylpolyene	3	GORG_AG893I16_SAGS-scaffold_6-biosynth_1,GORG_AG891O14_SAGS-scaffold_2-biosynth_1,GORG_AG904E07_SAGS-scaffold_17-biosynth_1
NOVMNXK9	terpene	4	GORG_AG914P04_SAGS-scaffold_8-biosynth_1,GORG_AG915I21_SAGS-scaffold_2-biosynth_1,GORG_AG404B13_SAGS-scaffold_28-biosynth_1,GORG_AG891P17_SAGS-scaffold_4-biosynth_1
NOVFJLLF	terpene	2	GORG_AG891P17_SAGS-scaffold_4-biosynth_1,GORG_AG337N02_SAGS-scaffold_22-biosynth_1
NOV1MDU9	terpene	17	TARA_SAMEA2623463_METAG-scaffold_37-biosynth_1,TARA_SAMEA2623488_METAG-scaffold_50-biosynth_1,GORG_AG892A09_SAGS-scaffold_11-biosynth_1,TARA_SAMEA2622842_METAG-scaffold_3574-biosynth_1,TARA_SAMEA2620542_METAG-scaffold_19-biosynth_1,TARA_SAMEA2619818_METAG-scaffold_31-biosynth_1,TARA_SAMEA2622478_METAG-scaffold_872-biosynth_1,TARA_SAMEA2619678_METAG-scaffold_240-biosynth_1,TARA_SAMEA2622715_METAG-…
NOV24K5O	terpene	1	GORG_AG892A09_SAGS-scaffold_11-biosynth_1
NOV46ROE	betalactone	5	GORG_AG917D21_SAGS-scaffold_8-biosynth_1,GORG_AG893M16_SAGS-scaffold_1-biosynth_1,GORG_AG426E13_SAGS-scaffold_1-biosynth_1,GORG_AG909I23_SAGS-scaffold_4-biosynth_1,GORG_AG892A11_SAGS-scaffold_5-biosynth_1
NOVN3BOW	terpene	8	TARA_SAMEA2591122_METAG-scaffold_1024-biosynth_1,GORG_AG892N22_SAGS-scaffold_1-biosynth_1,GORG_AG349G10_SAGS-scaffold_1-biosynth_1,GORG_AG893J11_SAGS-scaffold_1-biosynth_1,GORG_AG892K07_SAGS-scaffold_8-biosynth_1,TARA_SAMEA2623868_METAG-scaffold_4189-biosynth_1,TARA_SAMEA2619927_METAG-scaffold_1995-biosynth_1,TARA_SAMEA2591122_METAG-scaffold_280-biosynth_1
NOVI9EYR	terpene	2	GORG_AG917K13_SAGS-scaffold_9-biosynth_1,GORG_AG892M16_SAGS-scaffold_1-biosynth_1
NOVI0QM0	terpene	2	GORG_AG917K13_SAGS-scaffold_9-biosynth_1,GORG_AG892M16_SAGS-scaffold_1-biosynth_1
NOV1DTE3	lassopeptide	3	GORG_AG892M20_SAGS-scaffold_3-biosynth_1,TARA_IOS00052_METAG-scaffold_134-biosynth_1,GORG_AG911P06_SAGS-scaffold_1-biosynth_1
NOVQU4L7	T3PKS	3	GORG_AG892N22_SAGS-scaffold_11-biosynth_1,GORG_AG903C07_SAGS-scaffold_1-biosynth_1,GORG_AG896A06_SAGS-scaffold_4-biosynth_1
NOVLMBYV	T3PKS	2	GORG_AG892N22_SAGS-scaffold_11-biosynth_1,GORG_AG903C07_SAGS-scaffold_1-biosynth_1
NOV6CU31	terpene	1	GORG_AG893A06_SAGS-scaffold_1-biosynth_1
NOVYI0JE	terpene	1	GORG_AG893A06_SAGS-scaffold_1-biosynth_1
NOV0CCV5	terpene	47	TARA_SAMEA2622478_METAG-scaffold_7684-biosynth_1,TARA_SAMEA2620230_METAG-scaffold_132-biosynth_1,TARA_SAMEA2622796_METAG-scaffold_7412-biosynth_1,TARA_PSE00081_METAG-scaffold_43-biosynth_1,TARA_SAMEA2622766_METAG-scaffold_6883-biosynth_1,TARA_SAMEA2622695_METAG-scaffold_9133-biosynth_1,TARA_SAMEA2622376_METAG-scaffold_2576-biosynth_1,TARA_SAMEA2622764_METAG-scaffold_6779-biosynth_1,TARA_SAMEA2622…
NOV65GJR	terpene	1	GORG_AG893E11_SAGS-scaffold_1-biosynth_1
NOVKYNZE	terpene	1	GORG_AG893G06_SAGS-scaffold_1-biosynth_1
NOVAVCZO	T1PKS	3	GORG_AG911C08_SAGS-scaffold_5-biosynth_1,GORG_AG912E06_SAGS-scaffold_1-biosynth_1,GORG_AG893G21_SAGS-scaffold_4-biosynth_1
NOVDPOKE	betalactone	13	GORG_AG914A20_SAGS-scaffold_4-biosynth_1,TARA_SAMEA4396538_METAG-scaffold_601-biosynth_1,TARA_SAMEA2619766_METAG-scaffold_421-biosynth_1,TARA_SAMEA2623116_METAG-scaffold_1885-biosynth_1,GORG_AG914P08_SAGS-scaffold_26-biosynth_1,GORG_AG893J13_SAGS-scaffold_6-biosynth_1,TARA_SAMEA2621487_METAG-scaffold_466-biosynth_1,TARA_SAMEA2591108_METAG-scaffold_1335-biosynth_1,TARA_SAMEA2619531_METAG-scaffold_…
NOVUUBOV	betalactone	8	GORG_AG914A20_SAGS-scaffold_4-biosynth_1,TARA_SAMEA2619766_METAG-scaffold_421-biosynth_1,TARA_SAMEA2623116_METAG-scaffold_1885-biosynth_1,GORG_AG893J13_SAGS-scaffold_6-biosynth_1,TARA_SAMEA2619531_METAG-scaffold_788-biosynth_1,TARA_MED00065_METAG-scaffold_36-biosynth_1,GORG_AG899C10_SAGS-scaffold_8-biosynth_1,TARA_MED00012_METAG-scaffold_22-biosynth_1
NOV1JUKN	terpene	3	GORG_AG893K02_SAGS-scaffold_4-biosynth_1,GORG_AG414N23_SAGS-scaffold_1-biosynth_1,GORG_AG910A19_SAGS-scaffold_3-biosynth_1
NOVSINHL	NRPS	2	GORG_AG895O13_SAGS-scaffold_4-biosynth_1,GORG_AG893M05_SAGS-scaffold_11-biosynth_1
NOVSINHL	lanthipeptide	1	TARA_SAMEA2623116_METAG-scaffold_1977-biosynth_1
NOVW50PQ	NRPS	2	GORG_AG895O13_SAGS-scaffold_4-biosynth_1,GORG_AG893M05_SAGS-scaffold_11-biosynth_1
NOVW50PQ	lanthipeptide	1	TARA_SAMEA2623116_METAG-scaffold_1977-biosynth_1
NOVRMX8F	lanthipeptide	2	GORG_AG895O13_SAGS-scaffold_4-biosynth_2,GORG_AG893M05_SAGS-scaffold_11-biosynth_2
NOVT0L6R	lanthipeptide	2	GORG_AG895O13_SAGS-scaffold_4-biosynth_2,GORG_AG893M05_SAGS-scaffold_11-biosynth_2
NOVYS1LR	NRPS	4	GORG_AG893M05_SAGS-scaffold_24-biosynth_1,TARA_SAMEA2623116_METAG-scaffold_279-biosynth_1,TARA_PON00004_METAG-scaffold_48-biosynth_1,GORG_AG895O13_SAGS-scaffold_5-biosynth_1
NOVT8HXR	TfuA-related	3	TARA_PON00004_METAG-scaffold_53-biosynth_1,GORG_AG893M05_SAGS-scaffold_5-biosynth_1,TARA_SAMEA2623116_METAG-scaffold_279-biosynth_2
NOV2TNTK	TfuA-related	3	TARA_PON00004_METAG-scaffold_53-biosynth_1,GORG_AG893M05_SAGS-scaffold_5-biosynth_1,TARA_SAMEA2623116_METAG-scaffold_279-biosynth_2
NOVGQFN2	TfuA-related	1	GORG_AG893M05_SAGS-scaffold_5-biosynth_1
NOVOFTYF	TfuA-related	3	TARA_PON00004_METAG-scaffold_53-biosynth_1,GORG_AG893M05_SAGS-scaffold_5-biosynth_1,TARA_SAMEA2623116_METAG-scaffold_279-biosynth_2
NOV4S3DK	T3PKS	11	GORG_AG337A15_SAGS-scaffold_13-biosynth_1,GORG_AG333F14_SAGS-scaffold_6-biosynth_1,GORG_AG914F23_SAGS-scaffold_7-biosynth_1,GORG_AG896A06_SAGS-scaffold_4-biosynth_1,TARA_SAMEA2621990_METAG-scaffold_407-biosynth_1,TARA_SAMEA2619531_METAG-scaffold_1877-biosynth_1,GORG_AG893N16_SAGS-scaffold_4-biosynth_1,TARA_SAMEA2621859_METAG-scaffold_1667-biosynth_1,GORG_AG898B20_SAGS-scaffold_9-biosynth_1,GORG_A…
NOVBL1KF	terpene	6	TARA_SAMEA2591108_METAG-scaffold_3642-biosynth_1,GORG_AG894C07_SAGS-scaffold_2-biosynth_1,GORG_AG903K14_SAGS-scaffold_12-biosynth_1,TARA_SAMEA2619766_METAG-scaffold_1407-biosynth_1,TARA_SAMEA2591122_METAG-scaffold_652-biosynth_1,TARA_MED00019_METAG-scaffold_5-biosynth_1
NOV2HO4Q	terpene	16	TARA_SAMEA2591108_METAG-scaffold_3642-biosynth_1,TARA_SAMEA4397842_METAG-scaffold_3664-biosynth_1,GORG_AG894C07_SAGS-scaffold_2-biosynth_1,TARA_SAMEA2621423_METAG-scaffold_1676-biosynth_1,TARA_SAMEA4397903_METAG-scaffold_5278-biosynth_1,GORG_AG903K14_SAGS-scaffold_12-biosynth_1,TARA_SAMEA2621812_METAG-scaffold_5765-biosynth_1,TARA_SAMEA2620980_METAG-scaffold_26-biosynth_1,TARA_SAMEA4397196_METAG-…
NOVQR774	betalactone	2	GORG_AG917F05_SAGS-scaffold_4-biosynth_1,GORG_AG894I02_SAGS-scaffold_1-biosynth_1
NOVJND01	betalactone	3	GORG_AG917F05_SAGS-scaffold_4-biosynth_1,GORG_AG919P19_SAGS-scaffold_13-biosynth_1,GORG_AG894I02_SAGS-scaffold_1-biosynth_1
NOVG1D6L	terpene	2	TARA_PSE00092_METAG-scaffold_17-biosynth_1,GORG_AG894I05_SAGS-scaffold_1-biosynth_1
NOV7Q69Q	terpene	3	GORG_AG913M21_SAGS-scaffold_7-biosynth_1,GORG_AG894L03_SAGS-scaffold_27-biosynth_1,TARA_SAMEA2619531_METAG-scaffold_41-biosynth_1
NOV5WIZ3	arylpolyene	1	GORG_AG894M19_SAGS-scaffold_6-biosynth_1
NOVA9RZA	terpene	7	GORG_AG422P05_SAGS-scaffold_2-biosynth_1,TARA_SAMEA2619879_METAG-scaffold_4432-biosynth_1,TARA_SAMEA2619376_METAG-scaffold_13576-biosynth_1,TARA_SAMEA2619531_METAG-scaffold_1220-biosynth_1,GORG_AG895B20_SAGS-scaffold_8-biosynth_1,TARA_SAMEA2619766_METAG-scaffold_798-biosynth_1,GORG_AG898B20_SAGS-scaffold_2-biosynth_1
NOVUC5VZ	terpene	1	GORG_AG895C20_SAGS-scaffold_8-biosynth_1
NOV5PS0C	terpene	1	GORG_AG895C20_SAGS-scaffold_8-biosynth_1
NOVR04H3	terpene	1	GORG_AG895D04_SAGS-scaffold_1-biosynth_1
NOV52JQQ	terpene	1	GORG_AG895D09_SAGS-scaffold_2-biosynth_1
NOVZVY1N	betalactone	1	GORG_AG895K23_SAGS-scaffold_7-biosynth_1
NOVUXQ5R	terpene	1	GORG_AG895L23_SAGS-scaffold_3-biosynth_1
NOVBYKX6	terpene	2	GORG_AG895L23_SAGS-scaffold_3-biosynth_1,TARA_SAMEA2621779_METAG-scaffold_701-biosynth_1
NOVB39I8	terpene	1	GORG_AG895L23_SAGS-scaffold_3-biosynth_1
NOVB2WZE	terpene	1	GORG_AG895L23_SAGS-scaffold_3-biosynth_1
NOV4LL6I	terpene	2	GORG_AG895L23_SAGS-scaffold_3-biosynth_1,TARA_SAMEA2621779_METAG-scaffold_701-biosynth_1
NOVVE8IF	betalactone	2	GORG_AG901I16_SAGS-scaffold_3-biosynth_1,GORG_AG895O04_SAGS-scaffold_3-biosynth_1
NOVL8LY0	NRPS	2	TARA_SAMEA2623116_METAG-scaffold_279-biosynth_1,GORG_AG895O13_SAGS-scaffold_5-biosynth_1
NOV62EWS	terpene	5	GORG_AG898K19_SAGS-scaffold_12-biosynth_1,GORG_AG896A16_SAGS-scaffold_2-biosynth_1,TARA_SAMEA2620404_METAG-scaffold_1431-biosynth_1,GORG_AG904C09_SAGS-scaffold_11-biosynth_1,TARA_MED00066_METAG-scaffold_6-biosynth_1
NOV07ADN	terpene	5	GORG_AG422J16_SAGS-scaffold_5-biosynth_1,GORG_AG915J16_SAGS-scaffold_8-biosynth_1,GORG_AG896G23_SAGS-scaffold_1-biosynth_1,GORG_AG904C13_SAGS-scaffold_8-biosynth_1
NOV8TP9B	terpene	2	GORG_AG915J16_SAGS-scaffold_8-biosynth_1,GORG_AG896G23_SAGS-scaffold_1-biosynth_1
NOVVDT5R	terpene	1	GORG_AG896I04_SAGS-scaffold_4-biosynth_1
NOVL0RXK	terpene	1	GORG_AG896I04_SAGS-scaffold_4-biosynth_1
NOV3DQDP	betalactone	1	GORG_AG896J04_SAGS-scaffold_2-biosynth_1
NOVT8YDH	terpene	7	GORG_AG919A04_SAGS-scaffold_1-biosynth_1,GORG_AG897N06_SAGS-scaffold_12-biosynth_1,GORG_AG896P20_SAGS-scaffold_8-biosynth_1,TARA_SAMEA2591122_METAG-scaffold_487-biosynth_1,GORG_AG919G06_SAGS-scaffold_1-biosynth_1,GORG_AG390K05_SAGS-scaffold_7-biosynth_1,TARA_ANW00026_METAG-scaffold_12-biosynth_1
NOVH1Y94	T3PKS	3	TARA_SAMEA2619531_METAG-scaffold_1877-biosynth_1,GORG_AG897O19_SAGS-scaffold_7-biosynth_1,TARA_SAMEA2619952_METAG-scaffold_2080-biosynth_1
NOVD132V	terpene	1	GORG_AG898A23_SAGS-scaffold_2-biosynth_1
NOVM2G0X	T3PKS	2	GORG_AG898B20_SAGS-scaffold_9-biosynth_1,GORG_AG333F14_SAGS-scaffold_6-biosynth_1
NOVOL4BK	T3PKS	2	GORG_AG898B20_SAGS-scaffold_9-biosynth_1,GORG_AG333F14_SAGS-scaffold_6-biosynth_1
NOV2X7BX	betalactone	1	GORG_AG898J22_SAGS-scaffold_3-biosynth_1
NOV5KYJ8	betalactone	1	GORG_AG898J22_SAGS-scaffold_3-biosynth_1
NOVT1T53	betalactone	1	GORG_AG898J22_SAGS-scaffold_3-biosynth_1
NOVSWWD1	lassopeptide	3	GORG_AG898K03_SAGS-scaffold_1-biosynth_1,GORG_AG900M13_SAGS-scaffold_8-biosynth_1,GORG_AG901P23_SAGS-scaffold_4-biosynth_1
NOV2ZZ3V	terpene	3	GORG_AG915N07_SAGS-scaffold_1-biosynth_1,GORG_AG905L21_SAGS-scaffold_1-biosynth_1,GORG_AG898L13_SAGS-scaffold_4-biosynth_1
NOVDYQSC	terpene	1	GORG_AG898L13_SAGS-scaffold_4-biosynth_1
NOVBLPT8	terpene	1	GORG_AG898L13_SAGS-scaffold_4-biosynth_1
NOVGFD82	terpene	2	GORG_AG907J17_SAGS-scaffold_2-biosynth_1,GORG_AG898L13_SAGS-scaffold_4-biosynth_1
NOVYCHRD	terpene	3	GORG_AG915N07_SAGS-scaffold_1-biosynth_1,GORG_AG905L21_SAGS-scaffold_1-biosynth_1,GORG_AG898L13_SAGS-scaffold_4-biosynth_1
NOVQEJZ1	terpene	3	GORG_AG915N07_SAGS-scaffold_1-biosynth_1,GORG_AG905L21_SAGS-scaffold_1-biosynth_1,GORG_AG898L13_SAGS-scaffold_4-biosynth_1
NOVFPSOV	terpene	2	GORG_AG900K11_SAGS-scaffold_28-biosynth_1,GORG_AG898L16_SAGS-scaffold_4-biosynth_1
NOVRKZCQ	terpene	2	GORG_AG900K11_SAGS-scaffold_28-biosynth_1,GORG_AG898L16_SAGS-scaffold_4-biosynth_1
NOVOHHW2	terpene	4	GORG_AG914O14_SAGS-scaffold_5-biosynth_1,GORG_AG915I21_SAGS-scaffold_2-biosynth_1,GORG_AG916I19_SAGS-scaffold_2-biosynth_1,GORG_AG898L16_SAGS-scaffold_4-biosynth_1
NOV3RRY0	terpene	2	GORG_AG900K11_SAGS-scaffold_28-biosynth_1,GORG_AG898L16_SAGS-scaffold_4-biosynth_1
NOVXZO0C	terpene	1	GORG_AG898O07_SAGS-scaffold_13-biosynth_1
NOVBRGEH	betalactone	2	GORG_AG899A15_SAGS-scaffold_12-biosynth_1,GORG_AG390F02_SAGS-scaffold_1-biosynth_1
NOVVZY74	terpene	1	GORG_AG899A15_SAGS-scaffold_2-biosynth_1
NOVX2O37	terpene	1	GORG_AG899I04_SAGS-scaffold_2-biosynth_1
NOV0JCAX	terpene	1	GORG_AG899I04_SAGS-scaffold_2-biosynth_1
NOVEAGM3	terpene	3	GORG_AG349O22_SAGS-scaffold_5-biosynth_1,GORG_AG899L06_SAGS-scaffold_13-biosynth_1,GORG_AG913F06_SAGS-scaffold_1-biosynth_1
NOVF7Q57	terpene	3	GORG_AG900B21_SAGS-scaffold_32-biosynth_1,GORG_AG905C17_SAGS-scaffold_1-biosynth_1,GORG_AG909D07_SAGS-scaffold_20-biosynth_1
NOVJUSUH	terpene	5	TARA_SAMEA2619531_METAG-scaffold_1370-biosynth_1,GORG_AG900B21_SAGS-scaffold_32-biosynth_1,GORG_AG905C17_SAGS-scaffold_1-biosynth_1,GORG_AG909D07_SAGS-scaffold_20-biosynth_1,TARA_SAMEA2621859_METAG-scaffold_1945-biosynth_1
NOVPPQ9E	terpene	1	GORG_AG900K11_SAGS-scaffold_28-biosynth_1
NOVNKEUO	terpene	1	GORG_AG900K11_SAGS-scaffold_28-biosynth_1
NOVLX5Y1	terpene	2	GORG_AG900L16_SAGS-scaffold_8-biosynth_1,GORG_AG905G23_SAGS-scaffold_12-biosynth_1
NOVRCQ3Z	T1PKS	1	GORG_AG900N17_SAGS-scaffold_25-biosynth_1
NOV6XHSI	terpene	1	GORG_AG901B10_SAGS-scaffold_3-biosynth_1
NOVHWW77	terpene	2	GORG_AG903A20_SAGS-scaffold_1-biosynth_1,GORG_AG453C10_SAGS-scaffold_1-biosynth_1
NOV2WPRJ	terpene	1	GORG_AG903A20_SAGS-scaffold_1-biosynth_1
NOVSNFGE	terpene	2	GORG_AG903G21_SAGS-scaffold_1-biosynth_1,GORG_AG917E19_SAGS-scaffold_6-biosynth_1
NOVK32PK	terpene	3	GORG_AG903G21_SAGS-scaffold_1-biosynth_1,GORG_AG912K11_SAGS-scaffold_18-biosynth_1,GORG_AG917E19_SAGS-scaffold_6-biosynth_1
NOVR2V0Z	terpene	1	GORG_AG903N02_SAGS-scaffold_1-biosynth_2
NOVH40EG	betalactone	1	GORG_AG903P01_SAGS-scaffold_1-biosynth_1
NOV7BARE	terpene	3	GORG_AG422J16_SAGS-scaffold_5-biosynth_1,GORG_AG904C13_SAGS-scaffold_8-biosynth_1,GORG_AG337F02_SAGS-scaffold_8-biosynth_1
NOV54X7V	terpene	1	GORG_AG904C13_SAGS-scaffold_8-biosynth_1
NOV4R7M3	terpene	4	GORG_AG905C17_SAGS-scaffold_1-biosynth_1,TARA_SAMEA2621859_METAG-scaffold_1945-biosynth_1,GORG_AG918E15_SAGS-scaffold_24-biosynth_1,GORG_AG911D15_SAGS-scaffold_4-biosynth_1
NOVDFUTG	betalactone	1	GORG_AG905D21_SAGS-scaffold_1-biosynth_1
NOVWZ53Q	betalactone	1	GORG_AG905D21_SAGS-scaffold_1-biosynth_1
NOV7YULJ	terpene	1	GORG_AG905L21_SAGS-scaffold_1-biosynth_1
NOVT0DS9	terpene	3	GORG_AG905O08_SAGS-scaffold_5-biosynth_1,GORG_AG907K11_SAGS-scaffold_3-biosynth_1,GORG_AG426K09_SAGS-scaffold_10-biosynth_1
NOVADI3S	nucleoside	3	GORG_AG914D13_SAGS-scaffold_4-biosynth_1,GORG_AG907A10_SAGS-scaffold_5-biosynth_1,GORG_AG426I21_SAGS-scaffold_8-biosynth_1
NOVZ8YPT	nucleoside	2	GORG_AG920J11_SAGS-scaffold_15-biosynth_1,GORG_AG907A10_SAGS-scaffold_5-biosynth_1
NOVUGVBQ	terpene	1	GORG_AG907D22_SAGS-scaffold_1-biosynth_1
NOVUEA84	terpene	8	TARA_SAMEA2619376_METAG-scaffold_98-biosynth_1,TARA_SAMEA2591122_METAG-scaffold_3467-biosynth_1,TARA_SAMEA2619531_METAG-scaffold_920-biosynth_1,TARA_SAMEA2623446_METAG-scaffold_853-biosynth_1,TARA_SAMEA2619531_METAG-scaffold_1252-biosynth_1,TARA_SAMEA2619766_METAG-scaffold_528-biosynth_1,TARA_SAMEA2619766_METAG-scaffold_818-biosynth_1,GORG_AG908A08_SAGS-scaffold_2-biosynth_1
NOVRT0XJ	terpene	1	GORG_AG908A14_SAGS-scaffold_4-biosynth_1
NOV8HH28	terpene	4	GORG_AG908C23_SAGS-scaffold_8-biosynth_1,GORG_AG917P11_SAGS-scaffold_4-biosynth_1,GORG_AG447K22_SAGS-scaffold_1-biosynth_1,GORG_AG916L03_SAGS-scaffold_4-biosynth_1
NOVK9ROS	terpene	2	TARA_SAMEA2619531_METAG-scaffold_214-biosynth_1,GORG_AG908N02_SAGS-scaffold_1-biosynth_1
NOVT7LDJ	terpene	6	TARA_SAMEA2591057_METAG-scaffold_928-biosynth_1,TARA_SAMEA2619766_METAG-scaffold_116-biosynth_1,TARA_SAMEA2619531_METAG-scaffold_124-biosynth_1,TARA_MED00008_METAG-scaffold_51-biosynth_1,GORG_AG909O03_SAGS-scaffold_26-biosynth_1,TARA_SAMEA2591108_METAG-scaffold_1644-biosynth_1
NOVT7LDJ	betalactone	1	GORG_AG390F02_SAGS-scaffold_1-biosynth_1
NOVO0WPI	terpene	7	TARA_SAMEA2591057_METAG-scaffold_928-biosynth_1,TARA_SAMEA2619766_METAG-scaffold_116-biosynth_1,TARA_SAMEA2591122_METAG-scaffold_6867-biosynth_1,TARA_SAMEA2619531_METAG-scaffold_124-biosynth_1,TARA_MED00008_METAG-scaffold_51-biosynth_1,GORG_AG909O03_SAGS-scaffold_26-biosynth_1,TARA_SAMEA2591084_METAG-scaffold_3241-biosynth_1
NOVL7K1L	terpene	5	TARA_SAMEA2619766_METAG-scaffold_116-biosynth_1,TARA_SAMEA2619531_METAG-scaffold_124-biosynth_1,TARA_MED00008_METAG-scaffold_51-biosynth_1,GORG_AG909O03_SAGS-scaffold_26-biosynth_1,TARA_SAMEA2591108_METAG-scaffold_1644-biosynth_1
NOVVO7KW	terpene	1	GORG_AG909O11_SAGS-scaffold_1-biosynth_1
NOV33WT8	terpene	4	GORG_AG914O14_SAGS-scaffold_5-biosynth_1,GORG_AG916I19_SAGS-scaffold_2-biosynth_1,GORG_AG910E23_SAGS-scaffold_8-biosynth_1,GORG_AG337N02_SAGS-scaffold_22-biosynth_1
NOV2CN8T	terpene	2	GORG_AG910E23_SAGS-scaffold_8-biosynth_1,GORG_AG917G14_SAGS-scaffold_24-biosynth_1
NOVCPTP1	betalactone	1	GORG_AG911A16_SAGS-scaffold_3-biosynth_1
NOV62QLZ	betalactone	1	GORG_AG911A16_SAGS-scaffold_3-biosynth_1
NOVK2EF5	terpene	2	GORG_AG911D10_SAGS-scaffold_8-biosynth_1,GORG_AG911J17_SAGS-scaffold_6-biosynth_1
NOVWB0ZO	terpene	2	GORG_AG911L17_SAGS-scaffold_8-biosynth_1,TARA_SAMEA2622097_METAG-scaffold_3189-biosynth_1
NOVNFXQL	T3PKS	4	GORG_AG913K22_SAGS-scaffold_1-biosynth_1,TARA_SAMEA2619818_METAG-scaffold_60-biosynth_1,GORG_AG911N23_SAGS-scaffold_3-biosynth_1,TARA_SAMEA2619802_METAG-scaffold_245-biosynth_1
NOV212H3	terpene	2	GORG_AG422N14_SAGS-scaffold_8-biosynth_1,GORG_AG912I09_SAGS-scaffold_2-biosynth_1
NOVMOPVF	terpene	3	GORG_AG919G03_SAGS-scaffold_11-biosynth_1,GORG_AG912M09_SAGS-scaffold_1-biosynth_1,TARA_MED00013_METAG-scaffold_27-biosynth_1
NOVR0SVS	terpene	2	GORG_AG916G09_SAGS-scaffold_1-biosynth_1,GORG_AG913D08_SAGS-scaffold_8-biosynth_1
NOVSRX56	terpene	2	GORG_AG916G09_SAGS-scaffold_1-biosynth_1,GORG_AG913D08_SAGS-scaffold_8-biosynth_1
NOVE3CIS	nucleoside	1	GORG_AG914B21_SAGS-scaffold_15-biosynth_1
NOVGAYFK	terpene	1	GORG_AG914F19_SAGS-scaffold_1-biosynth_1
NOVG9H51	T3PKS	1	GORG_AG914I17_SAGS-scaffold_5-biosynth_1
NOV2M3NC	terpene	3	GORG_AG914O14_SAGS-scaffold_5-biosynth_1,GORG_AG915I21_SAGS-scaffold_2-biosynth_1,GORG_AG916I19_SAGS-scaffold_2-biosynth_1
NOVL6XNI	betalactone	1	GORG_AG915A08_SAGS-scaffold_7-biosynth_1
NOV1TTWB	terpene	2	GORG_AG915C06_SAGS-scaffold_2-biosynth_1,GORG_AG917G14_SAGS-scaffold_24-biosynth_1
NOVMSFPQ	terpene	2	GORG_AG915C06_SAGS-scaffold_2-biosynth_1,GORG_AG337N02_SAGS-scaffold_22-biosynth_1
NOVZX0LN	terpene	1	GORG_AG915I21_SAGS-scaffold_2-biosynth_1
NOV1NGAQ	terpene	1	GORG_AG915I21_SAGS-scaffold_2-biosynth_1
NOVAMVLM	terpene	1	GORG_AG915K04_SAGS-scaffold_5-biosynth_1
NOVHO911	terpene	1	GORG_AG915K04_SAGS-scaffold_5-biosynth_1
NOVPGMRR	terpene	2	GORG_AG915K04_SAGS-scaffold_5-biosynth_1
NOVQBMYW	terpene	1	GORG_AG915O17_SAGS-scaffold_20-biosynth_1
NOV8H79C	terpene	1	GORG_AG915O17_SAGS-scaffold_20-biosynth_1
NOVDWBI5	terpene	1	GORG_AG916C17_SAGS-scaffold_9-biosynth_1
NOVSBNRR	terpene	1	GORG_AG916C17_SAGS-scaffold_9-biosynth_1
NOVSXH8L	terpene	1	GORG_AG916C17_SAGS-scaffold_9-biosynth_1
NOV4XSCD	terpene	1	GORG_AG916I17_SAGS-scaffold_8-biosynth_1
NOVKT0IV	terpene	6	TARA_RED00068_METAG-scaffold_52-biosynth_1,TARA_SAMEA2620339_METAG-scaffold_2278-biosynth_1,TARA_SAMEA2622316_METAG-scaffold_861-biosynth_1,GORG_AG917F02_SAGS-scaffold_1-biosynth_2,TARA_SAMEA2619802_METAG-scaffold_4503-biosynth_1,TARA_SAMEA2622336_METAG-scaffold_103-biosynth_1
NOVA5B0M	terpene	1	GORG_AG917F21_SAGS-scaffold_2-biosynth_1
NOVLH0LK	terpene	2	GORG_AG917F21_SAGS-scaffold_2-biosynth_1,TARA_SAMEA2620194_METAG-scaffold_1724-biosynth_1
NOV6GRIP	terpene	1	GORG_AG917G14_SAGS-scaffold_24-biosynth_1
NOVLKERJ	betalactone	3	GORG_AG414M13_SAGS-scaffold_2-biosynth_1,GORG_AG917I03_SAGS-scaffold_11-biosynth_1,GORG_AG333E15_SAGS-scaffold_5-biosynth_1
NOV97L2L	betalactone	9	GORG_AG313L14_SAGS-scaffold_4-biosynth_1,GORG_AG917I03_SAGS-scaffold_11-biosynth_1,GORG_AG422P02_SAGS-scaffold_1-biosynth_1,GORG_AG447M17_SAGS-scaffold_1-biosynth_1,MARD_MMP08886400_SAGS-scaffold_5-biosynth_1,GORG_AG464B09_SAGS-scaffold_6-biosynth_1,GORG_AG414G13_SAGS-scaffold_5-biosynth_1,GORG_AG410G07_SAGS-scaffold_7-biosynth_1,GORG_AG343C03_SAGS-scaffold_9-biosynth_1
NOVY341S	betalactone	4	GORG_AG447M17_SAGS-scaffold_1-biosynth_1,GORG_AG313L14_SAGS-scaffold_4-biosynth_1,GORG_AG917I03_SAGS-scaffold_11-biosynth_1,GORG_AG422P02_SAGS-scaffold_1-biosynth_1
NOVJZ2ZU	terpene	1	GORG_AG917K13_SAGS-scaffold_9-biosynth_1
NOV2ZM73	terpene	1	GORG_AG917L19_SAGS-scaffold_4-biosynth_1
NOVKSPD9	betalactone	8	TARA_SAMEA2623295_METAG-scaffold_1169-biosynth_1,TARA_SAMEA2620097_METAG-scaffold_752-biosynth_1,TARA_SAMEA2623314_METAG-scaffold_937-biosynth_1,GORG_AG918C11_SAGS-scaffold_24-biosynth_1,TARA_SAMEA2619970_METAG-scaffold_941-biosynth_1,TARA_SAMEA2622429_METAG-scaffold_2067-biosynth_1,TARA_SAMEA2620035_METAG-scaffold_310-biosynth_1,TARA_SAMEA2622499_METAG-scaffold_812-biosynth_1
NOV7W3WK	hglE-KS	1	GORG_AG918C11_SAGS-scaffold_54-biosynth_1
NOV7W3WK	T1PKS;PUFA	2	TARA_SAMEA2620035_METAG-scaffold_526-biosynth_1,TARA_SAMEA2619970_METAG-scaffold_816-biosynth_1
NOV7W3WK	PUFA;T1PKS	3	TARA_SAMEA2623295_METAG-scaffold_1022-biosynth_1,TARA_SAMEA2620097_METAG-scaffold_1456-biosynth_1,TARA_SAMEA2622429_METAG-scaffold_1138-biosynth_1
NOV7W3WK	T1PKS;PUFA;hglE-KS	2	TARA_SAMEA2620230_METAG-scaffold_495-biosynth_1,TARA_SAMEA2622149_METAG-scaffold_1144-biosynth_1
NOVQL14Y	terpene	1	GORG_AG918E13_SAGS-scaffold_20-biosynth_1
NOVE6U1Z	betalactone	1	GORG_AG918I18_SAGS-scaffold_28-biosynth_1
NOVE6U1Z	terpene	1	TARA_IOS00017_METAG-scaffold_192-biosynth_1
NOVCNWYU	terpene	1	GORG_AG919K15_SAGS-scaffold_4-biosynth_1
NOVX5SD1	terpene	1	GORG_AG919K15_SAGS-scaffold_4-biosynth_1
NOVYIVZQ	terpene	1	GORG_AG919K15_SAGS-scaffold_4-biosynth_1
NOVJ6ADJ	terpene	1	GORG_AG919K15_SAGS-scaffold_4-biosynth_1
NOVLU5DO	terpene	2	GORG_AG920G11_SAGS-scaffold_13-biosynth_1,TARA_MED00015_METAG-scaffold_7-biosynth_1
NOVV32XJ	terpene	1	GORG_AG920I17_SAGS-scaffold_20-biosynth_1
NOV3R25C	betalactone	5	GORG_AG430M11_SAGS-scaffold_6-biosynth_1,MARD_MMP08886405_SAGS-scaffold_1-biosynth_1,GORG_AG920J05_SAGS-scaffold_1-biosynth_1,GORG_AG426J16_SAGS-scaffold_2-biosynth_1,GORG_AG414P03_SAGS-scaffold_1-biosynth_1
NOVSA0AV	betalactone	3	GORG_AG920J05_SAGS-scaffold_1-biosynth_1,GORG_AG430M11_SAGS-scaffold_6-biosynth_1,GORG_AG426J16_SAGS-scaffold_2-biosynth_1
NOVVM49T	terpene	1	GORG_AG349D11_SAGS-scaffold_63-biosynth_1
NOVY73ZL	terpene	2	GORG_AG349D11_SAGS-scaffold_63-biosynth_1,TARA_SAMEA2619531_METAG-scaffold_9252-biosynth_1
NOVBS8VJ	terpene	1	GORG_AG349E15_SAGS-scaffold_1-biosynth_1
NOVS3215	terpene	3	TARA_SAMEA4397516_METAG-scaffold_13130-biosynth_1,GORG_AG349F15_SAGS-scaffold_6-biosynth_1,TARA_SAMEA2622452_METAG-scaffold_2195-biosynth_1
NOVWERWT	terpene	1	GORG_AG349I04_SAGS-scaffold_42-biosynth_1
NOVGMB7P	terpene	1	GORG_AG349I20_SAGS-scaffold_15-biosynth_1
NOVOH36Y	terpene	1	GORG_AG349I20_SAGS-scaffold_15-biosynth_1
NOVAIU43	terpene	5	TARA_RED00011_METAG-scaffold_174-biosynth_1,TARA_SAMEA2620081_METAG-scaffold_10841-biosynth_1,TARA_SAMEA2620734_METAG-scaffold_1694-biosynth_1,GORG_AG404B10_SAGS-scaffold_10-biosynth_1,TARA_SAMEA2620672_METAG-scaffold_1385-biosynth_1
NOV3YY8Y	terpene	2	TARA_SAMEA2620734_METAG-scaffold_8136-biosynth_1,GORG_AG404B10_SAGS-scaffold_2-biosynth_1
NOVSP60I	terpene	1	GORG_AG404B10_SAGS-scaffold_2-biosynth_1
NOVEAZPN	bacteriocin	1	GORG_AG404B10_SAGS-scaffold_83-biosynth_1
NOVOC98Z	terpene	1	GORG_AG404B13_SAGS-scaffold_28-biosynth_1
NOV8RDH6	terpene	1	GORG_AG404K16_SAGS-scaffold_2-biosynth_1
NOVW2QHE	terpene	3	TARA_SAMEA2620217_METAG-scaffold_1697-biosynth_1,GORG_AG404M02_SAGS-scaffold_1-biosynth_1,TARA_ION00022_METAG-scaffold_18-biosynth_1
NOV1ZSP1	betalactone	1	GORG_AG390F02_SAGS-scaffold_1-biosynth_1
NOV0Y10H	betalactone	1	GORG_AG390F02_SAGS-scaffold_1-biosynth_1
NOVTUH09	terpene	3	GORG_AG390K05_SAGS-scaffold_7-biosynth_1,TARA_SAMEA2622695_METAG-scaffold_2543-biosynth_1,TARA_MED00016_METAG-scaffold_1-biosynth_1
NOV9O3EQ	terpene	2	TARA_SAMEA2619952_METAG-scaffold_4-biosynth_1,GORG_AG390L14_SAGS-scaffold_1-biosynth_1
NOVNQCFO	terpene	1	GORG_AG390L14_SAGS-scaffold_1-biosynth_1
NOVPSMYZ	nucleoside	1	GORG_AG414C16_SAGS-scaffold_1-biosynth_1
NOVBP32B	betalactone	7	GORG_AG313L14_SAGS-scaffold_4-biosynth_1,GORG_AG447M17_SAGS-scaffold_1-biosynth_1,MARD_MMP08886400_SAGS-scaffold_5-biosynth_1,GORG_AG464B09_SAGS-scaffold_6-biosynth_1,GORG_AG414G13_SAGS-scaffold_5-biosynth_1,GORG_AG410G07_SAGS-scaffold_7-biosynth_1,GORG_AG343C03_SAGS-scaffold_9-biosynth_1
NOVUYCY1	betalactone	2	MARD_MMP08886400_SAGS-scaffold_5-biosynth_1,GORG_AG414G13_SAGS-scaffold_5-biosynth_1
NOV1V123	betalactone	7	GORG_AG313L14_SAGS-scaffold_4-biosynth_1,GORG_AG333E15_SAGS-scaffold_5-biosynth_1,GORG_AG414M13_SAGS-scaffold_2-biosynth_1,GORG_AG464B09_SAGS-scaffold_6-biosynth_1,GORG_AG414G13_SAGS-scaffold_5-biosynth_1,MARD_MMP08886400_SAGS-scaffold_5-biosynth_1,GORG_AG343C03_SAGS-scaffold_9-biosynth_1
NOVHG985	terpene	1	GORG_AG414K04_SAGS-scaffold_1-biosynth_1
NOV9KFHW	terpene	1	GORG_AG414L04_SAGS-scaffold_2-biosynth_1
NOVU51O9	betalactone	3	GORG_AG414M13_SAGS-scaffold_2-biosynth_1,GORG_AG313L14_SAGS-scaffold_4-biosynth_1,GORG_AG333E15_SAGS-scaffold_5-biosynth_1
NOVBXQF2	bacteriocin	1	GORG_AG410J22_SAGS-scaffold_23-biosynth_1
NOVG30VK	arylpolyene	1	GORG_AG410J22_SAGS-scaffold_6-biosynth_1
NOV74WT2	arylpolyene	1	GORG_AG410J22_SAGS-scaffold_6-biosynth_1
NOVOKHKA	arylpolyene	1	GORG_AG410J22_SAGS-scaffold_6-biosynth_1
NOV4SCRX	arylpolyene	1	GORG_AG410J22_SAGS-scaffold_6-biosynth_1
NOVTBAXV	arylpolyene	2	TARA_RED00032_METAG-scaffold_112-biosynth_1,GORG_AG410J22_SAGS-scaffold_6-biosynth_1
NOVU0E2Z	NRPS-like	3	GORG_AG410K11_SAGS-scaffold_30-biosynth_1,HOTS_SAMN07137059_METAG-scaffold_52-biosynth_1,HOTS_SAMN07137009_METAG-scaffold_219-biosynth_1
NOVA5E8B	NRPS-like	3	GORG_AG410K11_SAGS-scaffold_30-biosynth_1,HOTS_SAMN07137059_METAG-scaffold_52-biosynth_1,HOTS_SAMN07137009_METAG-scaffold_219-biosynth_1
NOVFAZ9H	NRPS-like	3	GORG_AG410K11_SAGS-scaffold_30-biosynth_1,HOTS_SAMN07137059_METAG-scaffold_52-biosynth_1,HOTS_SAMN07137009_METAG-scaffold_219-biosynth_1
NOVO5LEY	NRPS-like	2	HOTS_SAMN07137059_METAG-scaffold_71-biosynth_1,GORG_AG410K11_SAGS-scaffold_5-biosynth_1
NOVEUFFI	NRPS-like	1	GORG_AG410K11_SAGS-scaffold_5-biosynth_1
NOVAGWWG	NRPS-like	1	GORG_AG410K11_SAGS-scaffold_5-biosynth_1
NOVFSOSS	NRPS-like	2	HOTS_SAMN07137059_METAG-scaffold_71-biosynth_1,GORG_AG410K11_SAGS-scaffold_5-biosynth_1
NOVG5S0C	NRPS-like	2	HOTS_SAMN07137059_METAG-scaffold_71-biosynth_1,GORG_AG410K11_SAGS-scaffold_5-biosynth_1
NOVITO6O	terpene	1	GORG_AG422J03_SAGS-scaffold_2-biosynth_1
NOVHAAZH	terpene	3	GORG_AG422J16_SAGS-scaffold_5-biosynth_1,GORG_AG337F02_SAGS-scaffold_8-biosynth_1
NOVPP99Q	terpene	1	GORG_AG422J16_SAGS-scaffold_5-biosynth_1
NOVE7ISP	terpene	2	GORG_AG422J16_SAGS-scaffold_5-biosynth_1,GORG_AG337F02_SAGS-scaffold_8-biosynth_1
NOVDBRO6	terpene	1	GORG_AG422J16_SAGS-scaffold_5-biosynth_1
NOV11FEP	terpene	1	GORG_AG422N14_SAGS-scaffold_8-biosynth_1
NOVFNIPO	T3PKS	8	TARA_SAMEA2619766_METAG-scaffold_5248-biosynth_1,GORG_AG337B08_SAGS-scaffold_19-biosynth_1,TARA_SAMEA2591057_METAG-scaffold_3355-biosynth_1,TARA_SAMEA2619531_METAG-scaffold_4698-biosynth_1,GORG_AG337B03_SAGS-scaffold_9-biosynth_1,TARA_SAMEA2591084_METAG-scaffold_2119-biosynth_1,GORG_AG422P05_SAGS-scaffold_34-biosynth_1,GORG_AG337E20_SAGS-scaffold_6-biosynth_1
NOV73U64	terpene	33	TARA_SAMEA4397705_METAG-scaffold_1553-biosynth_1,GORG_AG426M23_SAGS-scaffold_5-biosynth_1,TARA_SAMEA4398370_METAG-scaffold_1482-biosynth_1,TARA_SAMEA2621536_METAG-scaffold_87-biosynth_1,TARA_SAMEA4398296_METAG-scaffold_2890-biosynth_1,TARA_SAMEA4397983_METAG-scaffold_2075-biosynth_1,GORG_AG447A20_SAGS-scaffold_8-biosynth_1,TARA_SAMEA4398219_METAG-scaffold_341-biosynth_1,TARA_SAMEA4397355_METAG-sc…
NOVF5O0T	terpene	11	TARA_SAMEA2620786_METAG-scaffold_7222-biosynth_1,GORG_AG426M23_SAGS-scaffold_5-biosynth_1,TARA_SAMEA2622452_METAG-scaffold_5930-biosynth_1,TARA_SAMEA2622766_METAG-scaffold_5295-biosynth_1,TARA_SAMEA2622765_METAG-scaffold_8795-biosynth_1,GORG_AG447A20_SAGS-scaffold_8-biosynth_1,TARA_SAMEA2622652_METAG-scaffold_4201-biosynth_1,TARA_SAMEA2622843_METAG-scaffold_2478-biosynth_1,TARA_SAMEA2620542_METAG…
NOVLXKDC	terpene	1	GORG_AG447E02_SAGS-scaffold_2-biosynth_1
NOVNIPHI	terpene	1	GORG_AG447E02_SAGS-scaffold_2-biosynth_1
NOV8U9I7	terpene	2	TARA_SAMEA2622710_METAG-scaffold_4324-biosynth_1,GORG_AG447E06_SAGS-scaffold_19-biosynth_1
NOV9XE9F	terpene	1	GORG_AG447E18_SAGS-scaffold_6-biosynth_1
NOVT2KIA	terpene	2	GORG_AG447K22_SAGS-scaffold_1-biosynth_1,GORG_AG337I22_SAGS-scaffold_12-biosynth_1
NOVTEMHF	terpene	3	GORG_AG447K22_SAGS-scaffold_1-biosynth_1,GORG_AG447K23_SAGS-scaffold_6-biosynth_1,GORG_AG313B22_SAGS-scaffold_9-biosynth_1
NOV3D4EX	terpene	3	GORG_AG447K22_SAGS-scaffold_1-biosynth_1,GORG_AG447K23_SAGS-scaffold_6-biosynth_1,GORG_AG319P17_SAGS-scaffold_13-biosynth_1
NOV3365I	terpene	1	GORG_AG447K22_SAGS-scaffold_1-biosynth_1
NOVVJ4BF	terpene	1	GORG_AG447K22_SAGS-scaffold_1-biosynth_1
NOV362QG	terpene	1	GORG_AG447K22_SAGS-scaffold_1-biosynth_1
NOVBVC6Q	terpene	1	GORG_AG447K23_SAGS-scaffold_6-biosynth_1
NOV3PKWI	terpene	44	TARA_SAMEA4397072_METAG-scaffold_2302-biosynth_1,TARA_SAMEA4398009_METAG-scaffold_6190-biosynth_1,TARA_SAMEA4398413_METAG-scaffold_83-biosynth_1,TARA_SAMEA4397798_METAG-scaffold_253-biosynth_1,TARA_SAMEA4398341_METAG-scaffold_7549-biosynth_1,TARA_SAMEA4397034_METAG-scaffold_1234-biosynth_1,TARA_SAMEA4397705_METAG-scaffold_1392-biosynth_1,TARA_SAMEA4397157_METAG-scaffold_140-biosynth_1,TARA_SAMEA4…
NOV4CEI0	NRPS-like	6	TARA_SAMEA2621044_METAG-scaffold_864-biosynth_1,GORG_AG333F02_SAGS-scaffold_8-biosynth_1,GORG_AG447P07_SAGS-scaffold_8-biosynth_1,TARA_SAMEA2622715_METAG-scaffold_1973-biosynth_1,GORG_AG333D04_SAGS-scaffold_1-biosynth_1,TARA_SAMEA2622842_METAG-scaffold_789-biosynth_1
NOV82DZK	terpene	3	GORG_AG313B22_SAGS-scaffold_9-biosynth_1,GORG_AG313F18_SAGS-scaffold_13-biosynth_1,GORG_AG319P17_SAGS-scaffold_13-biosynth_1
NOVDYZ9D	betalactone	1	GORG_AG313C18_SAGS-scaffold_5-biosynth_1
NOVIYNQC	terpene	2	GORG_AG313F18_SAGS-scaffold_13-biosynth_1,GORG_AG313G08_SAGS-scaffold_21-biosynth_1
NOVHXLWG	terpene	2	GORG_AG313G08_SAGS-scaffold_21-biosynth_1,GORG_AG319P17_SAGS-scaffold_13-biosynth_1
NOVOZOLM	terpene	2	GORG_AG313G08_SAGS-scaffold_21-biosynth_1,GORG_AG319P17_SAGS-scaffold_13-biosynth_1
NOVD5PC0	nucleoside	1	GORG_AG319F15_SAGS-scaffold_20-biosynth_1
NOVWZJ6O	betalactone	1	GORG_AG319K02_SAGS-scaffold_30-biosynth_1
NOVB2FJE	terpene	1	GORG_AG319P17_SAGS-scaffold_13-biosynth_1
NOV0W72F	resorcinol	4	GORG_AG325C05_SAGS-scaffold_13-biosynth_1,TARA_SAMEA2621066_METAG-scaffold_115-biosynth_1,TARA_SAMEA2619952_METAG-scaffold_142-biosynth_1,TARA_SAMEA2619548_METAG-scaffold_3660-biosynth_1
NOV7TNVN	NRPS-like	8	TARA_SAMEA2591098_METAG-scaffold_107-biosynth_1,TARA_SAMEA2620021_METAG-scaffold_1834-biosynth_1,GORG_AG325C15_SAGS-scaffold_30-biosynth_1,TARA_SAMEA2591122_METAG-scaffold_1222-biosynth_1,TARA_SAMEA2620081_METAG-scaffold_145-biosynth_1,TARA_ION00007_METAG-scaffold_84-biosynth_1,TARA_SAMEA2619782_METAG-scaffold_366-biosynth_1,TARA_SAMEA2619548_METAG-scaffold_1223-biosynth_1
NOVEADT0	NRPS-like	1	GORG_AG325C15_SAGS-scaffold_30-biosynth_1
NOVNTFRY	NRPS-like	6	TARA_SAMEA2591098_METAG-scaffold_107-biosynth_1,GORG_AG325C15_SAGS-scaffold_30-biosynth_1,TARA_SAMEA2591122_METAG-scaffold_1222-biosynth_1,TARA_SAMEA2620081_METAG-scaffold_145-biosynth_1,TARA_SAMEA2619782_METAG-scaffold_366-biosynth_1,TARA_SAMEA2619548_METAG-scaffold_1223-biosynth_1
NOV4UT5M	NRPS-like	1	GORG_AG325C15_SAGS-scaffold_31-biosynth_1
NOVFWNOA	hglE-KS;T1PKS	1	GORG_AG325C15_SAGS-scaffold_4-biosynth_1
NOVLP3T9	lassopeptide	1	GORG_AG325I03_SAGS-scaffold_2-biosynth_1
NOV0028J	terpene	2	GORG_AG333A13_SAGS-scaffold_1-biosynth_1,GORG_AG333O02_SAGS-scaffold_1-biosynth_1
NOVQTUP9	terpene	8	TARA_SAMEA4397983_METAG-scaffold_9-biosynth_1,TARA_SAMEA4398370_METAG-scaffold_6-biosynth_2,TARA_SAMEA2621839_METAG-scaffold_40-biosynth_2,TARA_SAMEA4398413_METAG-scaffold_124-biosynth_1,GORG_AG333D04_SAGS-scaffold_18-biosynth_1,TARA_SAMEA4398341_METAG-scaffold_1660-biosynth_1,TARA_SAMEA4397730_METAG-scaffold_796-biosynth_1,TARA_SAMEA4397611_METAG-scaffold_347-biosynth_1
NOVKMO10	terpene	5	TARA_SAMEA2619782_METAG-scaffold_5940-biosynth_1,GORG_AG333F15_SAGS-scaffold_34-biosynth_1,TARA_SAMEA2619376_METAG-scaffold_9414-biosynth_1,TARA_MED00067_METAG-scaffold_10-biosynth_1,TARA_SAMEA2591122_METAG-scaffold_12455-biosynth_1
NOVL7OOI	terpene	17	GORG_AG333L23_SAGS-scaffold_2-biosynth_1,TARA_SAMEA2623295_METAG-scaffold_192-biosynth_1,TARA_SAMEA2622817_METAG-scaffold_88-biosynth_1,TARA_SAMEA2623390_METAG-scaffold_8950-biosynth_1,TARA_SAMEA2621812_METAG-scaffold_14-biosynth_1,TARA_SAMEA2623488_METAG-scaffold_9592-biosynth_1,TARA_SAMEA2622843_METAG-scaffold_8064-biosynth_1,TARA_SAMEA2623463_METAG-scaffold_881-biosynth_1,TARA_SAMEA2621812_MET…
NOV9QPPT	terpene	1	GORG_AG333M06_SAGS-scaffold_14-biosynth_1
NOV86UBM	terpene	7	GORG_AG333M10_SAGS-scaffold_7-biosynth_1,TARA_SAMEA2622843_METAG-scaffold_201-biosynth_1,TARA_SAMEA2622766_METAG-scaffold_882-biosynth_1,TARA_SAMEA2622658_METAG-scaffold_408-biosynth_1,TARA_SAMEA2622545_METAG-scaffold_7801-biosynth_1,TARA_SAMEA2621839_METAG-scaffold_66-biosynth_1,TARA_SAMEA2622716_METAG-scaffold_421-biosynth_1
NOVFNQEY	T3PKS	4	GORG_AG337B03_SAGS-scaffold_9-biosynth_1,GORG_AG337B08_SAGS-scaffold_19-biosynth_1,TARA_MED00116_METAG-scaffold_12-biosynth_1,GORG_AG337E20_SAGS-scaffold_6-biosynth_1
NOVAJXK1	terpene	1	GORG_AG337D16_SAGS-scaffold_2-biosynth_1
NOV925GH	terpene	1	GORG_AG337D16_SAGS-scaffold_2-biosynth_1
NOV0S2ZN	terpene	2	GORG_AG337F02_SAGS-scaffold_8-biosynth_1
NOVA25ND	terpene	1	GORG_AG337P13_SAGS-scaffold_16-biosynth_1
NOV154LU	terpene	2	GORG_AG337P22_SAGS-scaffold_15-biosynth_1
NOV9FVPS	terpene	1	GORG_AG343L11_SAGS-scaffold_2-biosynth_1
NOV41U3U	terpene	1	GORG_AG453C10_SAGS-scaffold_1-biosynth_1
NOVCPYAS	T3PKS	2	TARA_SAMEA2622843_METAG-scaffold_2219-biosynth_1,GORG_AG453I13_SAGS-scaffold_31-biosynth_1
NOVKQ1AR	ladderane	2	GORG_AG453I13_SAGS-scaffold_52-biosynth_1,GORG_AG439O23_SAGS-scaffold_9-biosynth_1
NOVTB7GT	phosphonate	1	GORG_AG457C05_SAGS-scaffold_30-biosynth_1
NOVTB7GT	phosphonate;T3PKS	2	TARA_SAMEA2622801_METAG-scaffold_2305-biosynth_1,TARA_SAMEA2619840_METAG-scaffold_1204-biosynth_1
NOVTB7GT	phosphonate;T3PKS;terpene	1	TARA_SAMEA2622796_METAG-scaffold_281-biosynth_1
NOV2MRCM	phosphonate	1	GORG_AG457C05_SAGS-scaffold_30-biosynth_1
NOV2MRCM	phosphonate;T3PKS	1	TARA_SAMEA2619840_METAG-scaffold_1204-biosynth_1
NOVV4CAJ	phosphonate	1	GORG_AG457C05_SAGS-scaffold_30-biosynth_1
NOVXBLW0	phosphonate	1	GORG_AG457C05_SAGS-scaffold_30-biosynth_1
NOVXBLW0	terpene	10	TARA_SAMEA2622518_METAG-scaffold_40-biosynth_1,TARA_SAMEA2622657_METAG-scaffold_742-biosynth_1,TARA_SAMEA2622817_METAG-scaffold_4088-biosynth_1,TARA_SAMEA2622842_METAG-scaffold_387-biosynth_1,TARA_SAMEA2622800_METAG-scaffold_64-biosynth_1,TARA_SAMEA2622695_METAG-scaffold_1305-biosynth_1,TARA_SAMEA2622764_METAG-scaffold_95-biosynth_1,TARA_SAMEA2620651_METAG-scaffold_72-biosynth_1,TARA_SAMEA2620542…
NOV826Z1	T3PKS	1	GORG_AG457C05_SAGS-scaffold_47-biosynth_1
NOV1TKVL	T3PKS	1	GORG_AG457C05_SAGS-scaffold_47-biosynth_1
NOV1TKVL	phosphonate;T3PKS;terpene	1	TARA_SAMEA2622796_METAG-scaffold_281-biosynth_1
NOVFFQX1	terpene	1	GORG_AG457G04_SAGS-scaffold_1-biosynth_1
NOVZ2RFM	terpene	20	TARA_SAMEA2622733_METAG-scaffold_1119-biosynth_1,TARA_SAMEA2621155_METAG-scaffold_1498-biosynth_1,TARA_SAMEA2619970_METAG-scaffold_13169-biosynth_1,TARA_SAMEA2622822_METAG-scaffold_399-biosynth_1,TARA_SAMEA2622837_METAG-scaffold_1753-biosynth_1,TARA_SAMEA2619907_METAG-scaffold_480-biosynth_1,TARA_SAMEA2622737_METAG-scaffold_656-biosynth_1,TARA_SAMEA2622733_METAG-scaffold_12635-biosynth_1,TARA_SAM…
NOVIWA3L	phosphonate	6	TARA_SAMEA2622690_METAG-scaffold_4926-biosynth_1,TARA_SAMEA2622822_METAG-scaffold_3109-biosynth_1,TARA_SAMEA2619907_METAG-scaffold_225-biosynth_1,TARA_RED00035_METAG-scaffold_42-biosynth_1,GORG_AG457G18_SAGS-scaffold_2-biosynth_1,TARA_SAMEA2621155_METAG-scaffold_2264-biosynth_1
NOVGCXUS	terpene	24	TARA_SAMEA2622733_METAG-scaffold_1119-biosynth_1,TARA_SAMEA2622695_METAG-scaffold_13707-biosynth_1,MALA_SAMN05422130_METAG-scaffold_254-biosynth_1,MALA_SAMN05422110_METAG-scaffold_1539-biosynth_1,TARA_SAMEA2622822_METAG-scaffold_399-biosynth_1,TARA_SAMEA2622837_METAG-scaffold_1753-biosynth_1,TARA_SAMEA2622048_METAG-scaffold_7074-biosynth_1,TARA_SAMEA2619907_METAG-scaffold_480-biosynth_1,MALA_SAMN…
NOVQYZTD	terpene	4	TARA_ANE00046_METAG-scaffold_104-biosynth_1,TARA_SAMEA2591122_METAG-scaffold_160-biosynth_1,GORG_AG457K17_SAGS-scaffold_27-biosynth_1,TARA_MED00022_METAG-scaffold_7-biosynth_1
NOVXR6JA	terpene	4	TARA_ANE00046_METAG-scaffold_104-biosynth_1,TARA_SAMEA2591122_METAG-scaffold_160-biosynth_1,GORG_AG457K17_SAGS-scaffold_27-biosynth_1,TARA_MED00022_METAG-scaffold_7-biosynth_1
NOVZTBQY	terpene	4	TARA_ANE00046_METAG-scaffold_104-biosynth_1,TARA_SAMEA2591122_METAG-scaffold_160-biosynth_1,GORG_AG457K17_SAGS-scaffold_27-biosynth_1,TARA_MED00022_METAG-scaffold_7-biosynth_1
NOVOCQJH	terpene	4	TARA_ANE00046_METAG-scaffold_104-biosynth_1,TARA_SAMEA2591122_METAG-scaffold_160-biosynth_1,GORG_AG457K17_SAGS-scaffold_27-biosynth_1,TARA_MED00022_METAG-scaffold_7-biosynth_1
NOV7R07P	terpene	4	TARA_ANE00046_METAG-scaffold_104-biosynth_1,TARA_SAMEA2591122_METAG-scaffold_160-biosynth_1,GORG_AG457K17_SAGS-scaffold_27-biosynth_1,TARA_MED00022_METAG-scaffold_7-biosynth_1
NOVC48WR	terpene	21	TARA_SAMEA2622842_METAG-scaffold_387-biosynth_1,TARA_SAMEA2620259_METAG-scaffold_33-biosynth_1,TARA_SAMEA2623446_METAG-scaffold_222-biosynth_1,TARA_SAMEA2620542_METAG-scaffold_15-biosynth_1,GORG_AG470J09_SAGS-scaffold_6-biosynth_1,TARA_SAMEA2619766_METAG-scaffold_102-biosynth_1,TARA_SAMEA2622796_METAG-scaffold_121-biosynth_1,TARA_SAMEA2622518_METAG-scaffold_40-biosynth_1,TARA_SAMEA2619857_METAG-s…
NOV1V4IY	terpene	2	GORG_AG461F13_SAGS-scaffold_3-biosynth_1,TARA_SAMEA2619766_METAG-scaffold_106-biosynth_1
NOVDC27U	terpene	1	GORG_AG461G23_SAGS-scaffold_2-biosynth_1
NOVM6CYO	terpene	4	TARA_SAMEA2622402_METAG-scaffold_2565-biosynth_1,TARA_SAMEA2623275_METAG-scaffold_1944-biosynth_1,TARA_SAMEA2622316_METAG-scaffold_84-biosynth_1,GORG_AG461G23_SAGS-scaffold_2-biosynth_1
NOVM6CYO	terpene;T1PKS	1	TARA_SAMEA2622173_METAG-scaffold_346-biosynth_1
NOVKAXUV	hserlactone	1	GORG_AG464C04_SAGS-scaffold_10-biosynth_1
NOVJPJWT	hserlactone	1	GORG_AG464C04_SAGS-scaffold_10-biosynth_1
NOVQCNVZ	T1PKS	6	TARA_SAMEA2622657_METAG-scaffold_25-biosynth_1,TARA_SAMEA2622652_METAG-scaffold_153-biosynth_1,TARA_SAMEA2622658_METAG-scaffold_97-biosynth_1,TARA_SAMEA2620217_METAG-scaffold_487-biosynth_1,GORG_AG464M02_SAGS-scaffold_5-biosynth_1,TARA_PSW00055_METAG-scaffold_2-biosynth_1
NOVZV5F7	terpene	1	GORG_AG470E04_SAGS-scaffold_25-biosynth_1
NOV6A08R	betalactone	20	TARA_SAMEA2620259_METAG-scaffold_74-biosynth_1,TARA_SAMEA2622817_METAG-scaffold_367-biosynth_1,TARA_SAMEA2622842_METAG-scaffold_917-biosynth_1,TARA_SAMEA2622764_METAG-scaffold_150-biosynth_1,TARA_SAMEA2622518_METAG-scaffold_71-biosynth_1,TARA_SAMEA2623275_METAG-scaffold_100-biosynth_1,TARA_SAMEA2619802_METAG-scaffold_263-biosynth_1,TARA_SAMEA2622695_METAG-scaffold_2730-biosynth_1,TARA_SAMEA261981…
NOVB6C89	betalactone	20	TARA_SAMEA2620259_METAG-scaffold_74-biosynth_1,TARA_SAMEA2622817_METAG-scaffold_367-biosynth_1,TARA_SAMEA2622842_METAG-scaffold_917-biosynth_1,TARA_SAMEA2622764_METAG-scaffold_150-biosynth_1,TARA_SAMEA2622518_METAG-scaffold_71-biosynth_1,TARA_SAMEA2623275_METAG-scaffold_100-biosynth_1,TARA_SAMEA2619802_METAG-scaffold_263-biosynth_1,TARA_SAMEA2622695_METAG-scaffold_2730-biosynth_1,TARA_SAMEA261981…
NOVZ5LTG	betalactone	20	TARA_SAMEA2620259_METAG-scaffold_74-biosynth_1,TARA_SAMEA2622817_METAG-scaffold_367-biosynth_1,TARA_SAMEA2622842_METAG-scaffold_917-biosynth_1,TARA_SAMEA2622764_METAG-scaffold_150-biosynth_1,TARA_SAMEA2622518_METAG-scaffold_71-biosynth_1,TARA_SAMEA2623275_METAG-scaffold_100-biosynth_1,TARA_SAMEA2619802_METAG-scaffold_263-biosynth_1,TARA_SAMEA2622695_METAG-scaffold_2730-biosynth_1,TARA_SAMEA261981…
NOVLYRL7	betalactone	20	TARA_SAMEA2620259_METAG-scaffold_74-biosynth_1,TARA_SAMEA2622817_METAG-scaffold_367-biosynth_1,TARA_SAMEA2622842_METAG-scaffold_917-biosynth_1,TARA_SAMEA2622764_METAG-scaffold_150-biosynth_1,TARA_SAMEA2622518_METAG-scaffold_71-biosynth_1,TARA_SAMEA2623275_METAG-scaffold_100-biosynth_1,TARA_SAMEA2619802_METAG-scaffold_263-biosynth_1,TARA_SAMEA2622695_METAG-scaffold_2730-biosynth_1,TARA_SAMEA261981…
NOVIGJTH	betalactone	20	TARA_SAMEA2620259_METAG-scaffold_74-biosynth_1,TARA_SAMEA2622817_METAG-scaffold_367-biosynth_1,TARA_SAMEA2622842_METAG-scaffold_917-biosynth_1,TARA_SAMEA2622764_METAG-scaffold_150-biosynth_1,TARA_SAMEA2622518_METAG-scaffold_71-biosynth_1,TARA_SAMEA2623275_METAG-scaffold_100-biosynth_1,TARA_SAMEA2619802_METAG-scaffold_263-biosynth_1,TARA_SAMEA2622695_METAG-scaffold_2730-biosynth_1,TARA_SAMEA261981…
NOV28ZCJ	betalactone	20	TARA_SAMEA2620259_METAG-scaffold_74-biosynth_1,TARA_SAMEA2622817_METAG-scaffold_367-biosynth_1,TARA_SAMEA2622842_METAG-scaffold_917-biosynth_1,TARA_SAMEA2622764_METAG-scaffold_150-biosynth_1,TARA_SAMEA2622518_METAG-scaffold_71-biosynth_1,TARA_SAMEA2623275_METAG-scaffold_100-biosynth_1,TARA_SAMEA2619802_METAG-scaffold_263-biosynth_1,TARA_SAMEA2622695_METAG-scaffold_2730-biosynth_1,TARA_SAMEA261981…
NOVOC9Y0	betalactone	9	TARA_SAMEA2620259_METAG-scaffold_74-biosynth_1,TARA_SAMEA2619879_METAG-scaffold_79-biosynth_1,TARA_SAMEA2619857_METAG-scaffold_64-biosynth_1,TARA_SAMEA2622518_METAG-scaffold_71-biosynth_1,GORG_AG470J09_SAGS-scaffold_1-biosynth_1,TARA_SAMEA2619802_METAG-scaffold_263-biosynth_1,TARA_RED00009_METAG-scaffold_20-biosynth_1,TARA_SAMEA2619818_METAG-scaffold_20-biosynth_1,TARA_SAMEA2620404_METAG-scaffold…
NOVJ49A7	T3PKS	1	GORG_AG470K05_SAGS-scaffold_6-biosynth_1
NOVDH3PM	bacteriocin	1	GORG_AG426B13_SAGS-scaffold_2-biosynth_1
NOV2FPW8	terpene	1	GORG_AG426I13_SAGS-scaffold_10-biosynth_1
NOVPTUHW	NRPS-like	1	GORG_AG426N22_SAGS-scaffold_10-biosynth_1
NOVHW6FH	T1PKS;NRPS-like	1	GORG_AG426N22_SAGS-scaffold_4-biosynth_1
NOVKJ1QY	terpene	1	GORG_AG430C02_SAGS-scaffold_6-biosynth_1
NOVLFE5L	terpene	2	GORG_AG430K07_SAGS-scaffold_6-biosynth_1,GORG_AG439C18_SAGS-scaffold_5-biosynth_1
NOV4TWVL	betalactone	2	GORG_AG430K22_SAGS-scaffold_3-biosynth_1,TARA_SAMEA2622695_METAG-scaffold_5783-biosynth_1
NOVPGV4M	bacteriocin	4	TARA_SAMEA2621020_METAG-scaffold_91-biosynth_1,TARA_SAMEA2621044_METAG-scaffold_92-biosynth_1,TARA_SAMEA2621021_METAG-scaffold_126-biosynth_1,GORG_AG430P06_SAGS-scaffold_1-biosynth_1
NOVBIYMO	betalactone	1	GORG_AG439B12_SAGS-scaffold_11-biosynth_1
NOV0H4HL	betalactone	1	GORG_AG439B12_SAGS-scaffold_11-biosynth_1
NOVKGNPU	terpene	1	GORG_AG439C13_SAGS-scaffold_9-biosynth_1
NOVUQJL4	ladderane	1	GORG_AG439D21_SAGS-scaffold_19-biosynth_1
NOV828PI	ladderane	1	GORG_AG439D21_SAGS-scaffold_19-biosynth_1
NOVBAW0Z	betalactone	1	GORG_AG439K12_SAGS-scaffold_2-biosynth_1
NOV7EK7L	PUFA;T1PKS	1	GORG_AG439L22_SAGS-scaffold_17-biosynth_1
NOV80XGD	PUFA;T1PKS	1	GORG_AG439L22_SAGS-scaffold_17-biosynth_1
NOVJYDWT	terpene	4	TARA_SAMEA4396468_METAG-scaffold_1634-biosynth_1,GORG_AG439O23_SAGS-scaffold_6-biosynth_1,TARA_SAMEA2622823_METAG-scaffold_4059-biosynth_1,TARA_SAMEA4397355_METAG-scaffold_1556-biosynth_1
NOVD4DRS	bacteriocin	4	HOTS_SAMN07137021_METAG-scaffold_265-biosynth_1
NOVQX69W	terpene	1	HOTS_SAMN07137023_METAG-scaffold_954-biosynth_1
NOVWQ7JD	terpene	13	TARA_SAMEA2621221_METAG-scaffold_175-biosynth_1,TARA_SAMEA2620570_METAG-scaffold_695-biosynth_1,TARA_SAMEA2622796_METAG-scaffold_91-biosynth_1,TARA_SAMEA2622800_METAG-scaffold_386-biosynth_1,TARA_SAMEA2619840_METAG-scaffold_55-biosynth_1,TARA_SAMEA2622695_METAG-scaffold_28-biosynth_2,TARA_SAMEA2622800_METAG-scaffold_431-biosynth_1,TARA_RED00038_METAG-scaffold_29-biosynth_1,TARA_SAMEA2622545_METAG…
NOV3JZ2T	lassopeptide	24	MALA_SAMN05421706_METAG-scaffold_158-biosynth_1,MALA_SAMN05422148_METAG-scaffold_325-biosynth_1,TARA_SAMEA2620421_METAG-scaffold_1821-biosynth_1,TARA_SAMEA2620666_METAG-scaffold_36-biosynth_1,TARA_SAMEA2621229_METAG-scaffold_452-biosynth_1,TARA_SAMEA2621247_METAG-scaffold_1728-biosynth_1,TARA_SAMEA2620384_METAG-scaffold_32-biosynth_1,TARA_SAMEA2623314_METAG-scaffold_924-biosynth_1,MALA_SAMN054221…
NOVWLC6X	hglE-KS	1	MALA_SAMN05421697_METAG-scaffold_250-biosynth_1
NOVW1LB2	hglE-KS	1	MALA_SAMN05421697_METAG-scaffold_250-biosynth_1
NOVECMEA	arylpolyene	1	MALA_SAMN05421697_METAG-scaffold_422-biosynth_1
NOVANWVW	NRPS-like;T1PKS	1	MALA_SAMN05421697_METAG-scaffold_51-biosynth_1
NOVMTLQX	NRPS-like;T1PKS	1	MALA_SAMN05421697_METAG-scaffold_51-biosynth_1
NOVSPCUN	NRPS-like;T1PKS	1	MALA_SAMN05421697_METAG-scaffold_51-biosynth_1
NOVNCDJD	NRPS-like	12	MALA_SAMN05421706_METAG-scaffold_512-biosynth_1,MALA_SAMN05422192_METAG-scaffold_261-biosynth_1,TARA_SAMEA2621242_METAG-scaffold_22-biosynth_1,MALA_SAMN05421697_METAG-scaffold_52-biosynth_1,MALA_SAMN05422113_METAG-scaffold_130-biosynth_1,MALA_SAMN05422189_METAG-scaffold_772-biosynth_1,MALA_SAMN05422136_METAG-scaffold_71-biosynth_1,MALA_SAMN05422133_METAG-scaffold_217-biosynth_1,MALA_SAMN05422140_…
NOVQ1QIZ	resorcinol	4	MALA_SAMN05422113_METAG-scaffold_17-biosynth_1,MALA_SAMN05421699_METAG-scaffold_1916-biosynth_1,MALA_SAMN05422137_METAG-scaffold_572-biosynth_1,MALA_SAMN05422136_METAG-scaffold_1011-biosynth_1
NOVZV3OQ	NRPS-like;CDPS	1	MALA_SAMN05421699_METAG-scaffold_1-biosynth_1
NOVPT0UB	NRPS-like	7	MALA_SAMN05421901_METAG-scaffold_239-biosynth_1,MALA_SAMN05421699_METAG-scaffold_350-biosynth_1,MALA_SAMN05422152_METAG-scaffold_243-biosynth_1,MALA_SAMN05422166_METAG-scaffold_293-biosynth_1,MALA_SAMN05422163_METAG-scaffold_398-biosynth_1,MALA_SAMN05422192_METAG-scaffold_157-biosynth_1,MALA_SAMN05422111_METAG-scaffold_271-biosynth_1
NOVRERBA	NRPS-like	3	MALA_SAMN05422163_METAG-scaffold_398-biosynth_1,MALA_SAMN05421699_METAG-scaffold_350-biosynth_1,MALA_SAMN05422152_METAG-scaffold_243-biosynth_1
NOVF7H04	terpene	1	MALA_SAMN05421699_METAG-scaffold_299-biosynth_1
NOVQGXTS	terpene	8	TARA_SAMEA2622788_METAG-scaffold_13-biosynth_1,TARA_SAMEA2622705_METAG-scaffold_1188-biosynth_1,TARA_SAMEA2622190_METAG-scaffold_25-biosynth_1,TARA_SAMEA2623403_METAG-scaffold_726-biosynth_1,TARA_SAMEA2622725_METAG-scaffold_17-biosynth_1,MALA_SAMN05422122_METAG-scaffold_1573-biosynth_1,TARA_SAMEA2622497_METAG-scaffold_28-biosynth_1,MALA_SAMN05421707_METAG-scaffold_169-biosynth_1
NOV32Q7E	betalactone	1	MALA_SAMN05422104_METAG-scaffold_123-biosynth_1
NOVZDK4B	NRPS	2	MALA_SAMN05422104_METAG-scaffold_212-biosynth_1,TARA_SAMEA2622733_METAG-scaffold_6306-biosynth_1
NOVE54XB	hglE-KS;T1PKS	1	MALA_SAMN05422104_METAG-scaffold_34-biosynth_1
NOV5CHE0	NRPS-like	3	MALA_SAMN05422152_METAG-scaffold_158-biosynth_1,TARA_SAMEA2621242_METAG-scaffold_22-biosynth_1,MALA_SAMN05422113_METAG-scaffold_130-biosynth_1
NOV8T6BE	NRPS-like	3	MALA_SAMN05422152_METAG-scaffold_158-biosynth_1,TARA_SAMEA2621242_METAG-scaffold_22-biosynth_1,MALA_SAMN05422113_METAG-scaffold_130-biosynth_1
NOVPBF7Z	T1PKS	1	MALA_SAMN05422120_METAG-scaffold_1169-biosynth_1
NOVUFRTQ	hserlactone	5	MALA_SAMN05422120_METAG-scaffold_71-biosynth_1,MALA_SAMN05422149_METAG-scaffold_65-biosynth_1,MALA_SAMN05422140_METAG-scaffold_813-biosynth_1,MALA_SAMN05422133_METAG-scaffold_60-biosynth_1,TARA_SAMEA2621242_METAG-scaffold_367-biosynth_1
NOVFTLAB	hserlactone	4	MALA_SAMN05422120_METAG-scaffold_129-biosynth_1,TARA_SAMEA2622800_METAG-scaffold_782-biosynth_1,MALA_SAMN05422195_METAG-scaffold_119-biosynth_1,TARA_SAMEA2623314_METAG-scaffold_655-biosynth_1
NOVFTLAB	acyl_amino_acids;hserlactone	1	MALA_SAMN05422121_METAG-scaffold_28-biosynth_1
NOVFTLAB	hserlactone;acyl_amino_acids	2	TARA_SAMEA2621101_METAG-scaffold_42-biosynth_1,TARA_SAMEA2621099_METAG-scaffold_53-biosynth_1
NOV1EAQJ	hserlactone	6	TARA_SAMEA2621075_METAG-scaffold_1745-biosynth_1,MALA_SAMN05422120_METAG-scaffold_129-biosynth_1,MALA_SAMN05422160_METAG-scaffold_723-biosynth_1,MALA_SAMN05422195_METAG-scaffold_119-biosynth_1,TARA_SAMEA2622800_METAG-scaffold_782-biosynth_1,TARA_SAMEA2623314_METAG-scaffold_655-biosynth_1
NOV1EAQJ	acyl_amino_acids;hserlactone	1	MALA_SAMN05422121_METAG-scaffold_28-biosynth_1
NOV1EAQJ	hserlactone;acyl_amino_acids	2	TARA_SAMEA2621101_METAG-scaffold_42-biosynth_1,TARA_SAMEA2621099_METAG-scaffold_53-biosynth_1
NOV7Q48K	hserlactone	5	TARA_SAMEA2621075_METAG-scaffold_1745-biosynth_1,MALA_SAMN05422120_METAG-scaffold_129-biosynth_1,MALA_SAMN05422195_METAG-scaffold_119-biosynth_1,TARA_SAMEA2622800_METAG-scaffold_782-biosynth_1,TARA_SAMEA2623314_METAG-scaffold_655-biosynth_1
NOV7Q48K	acyl_amino_acids;hserlactone	1	MALA_SAMN05422121_METAG-scaffold_28-biosynth_1
NOV7Q48K	hserlactone;acyl_amino_acids	2	TARA_SAMEA2621101_METAG-scaffold_42-biosynth_1,TARA_SAMEA2621099_METAG-scaffold_53-biosynth_1
NOVTPJ31	hserlactone	5	TARA_SAMEA2621075_METAG-scaffold_1745-biosynth_1,MALA_SAMN05422120_METAG-scaffold_129-biosynth_1,MALA_SAMN05422195_METAG-scaffold_119-biosynth_1,TARA_SAMEA2622800_METAG-scaffold_782-biosynth_1,TARA_SAMEA2623314_METAG-scaffold_655-biosynth_1
NOVTPJ31	acyl_amino_acids;hserlactone	1	MALA_SAMN05422121_METAG-scaffold_28-biosynth_1
NOVTPJ31	hserlactone;acyl_amino_acids	2	TARA_SAMEA2621101_METAG-scaffold_42-biosynth_1,TARA_SAMEA2621099_METAG-scaffold_53-biosynth_1
NOVRADFQ	acyl_amino_acids	4	TARA_SAMEA2622800_METAG-scaffold_286-biosynth_1,TARA_SAMEA2620542_METAG-scaffold_3722-biosynth_1,TARA_SAMEA2623314_METAG-scaffold_98-biosynth_1,MALA_SAMN05422120_METAG-scaffold_1462-biosynth_1
NOVRADFQ	acyl_amino_acids;hserlactone	1	MALA_SAMN05422121_METAG-scaffold_28-biosynth_1
NOVRADFQ	hserlactone;acyl_amino_acids	2	TARA_SAMEA2621101_METAG-scaffold_42-biosynth_1,TARA_SAMEA2621099_METAG-scaffold_53-biosynth_1
NOVR0WLI	acyl_amino_acids	5	TARA_SAMEA2621075_METAG-scaffold_11891-biosynth_1,TARA_SAMEA2623314_METAG-scaffold_98-biosynth_1,TARA_SAMEA2622800_METAG-scaffold_286-biosynth_1,MALA_SAMN05422195_METAG-scaffold_411-biosynth_1,MALA_SAMN05422120_METAG-scaffold_1462-biosynth_1
NOVR0WLI	acyl_amino_acids;hserlactone	1	MALA_SAMN05422121_METAG-scaffold_28-biosynth_1
NOVR0WLI	hserlactone;acyl_amino_acids	2	TARA_SAMEA2621101_METAG-scaffold_42-biosynth_1,TARA_SAMEA2621099_METAG-scaffold_53-biosynth_1
NOV3YRDC	NRPS	6	TARA_SAMEA2621101_METAG-scaffold_59-biosynth_1,MALA_SAMN05422121_METAG-scaffold_42-biosynth_1,TARA_SAMEA2621099_METAG-scaffold_75-biosynth_1,MALA_SAMN05422195_METAG-scaffold_26-biosynth_1,MALA_SAMN05422120_METAG-scaffold_241-biosynth_1,TARA_SAMEA2623314_METAG-scaffold_409-biosynth_1
NOV3YRDC	NRPS;T1PKS	2	TARA_SAMEA2621075_METAG-scaffold_2-biosynth_1,TARA_SAMEA2623314_METAG-scaffold_1-biosynth_1
NOVXG5NW	NRPS	6	TARA_SAMEA2621101_METAG-scaffold_59-biosynth_1,MALA_SAMN05422121_METAG-scaffold_42-biosynth_1,TARA_SAMEA2621099_METAG-scaffold_75-biosynth_1,MALA_SAMN05422195_METAG-scaffold_26-biosynth_1,MALA_SAMN05422120_METAG-scaffold_241-biosynth_1,TARA_SAMEA2623314_METAG-scaffold_409-biosynth_1
NOVBY2GQ	NRPS	13	TARA_SAMEA2621101_METAG-scaffold_59-biosynth_1,MALA_SAMN05422121_METAG-scaffold_42-biosynth_1,TARA_SAMEA2622800_METAG-scaffold_3648-biosynth_1,TARA_SAMEA2621099_METAG-scaffold_75-biosynth_1,MALA_SAMN05422195_METAG-scaffold_26-biosynth_1,MALA_SAMN05422120_METAG-scaffold_241-biosynth_1,TARA_SAMEA2623314_METAG-scaffold_409-biosynth_1
NOVOC30B	NRPS	3	MALA_SAMN05422195_METAG-scaffold_26-biosynth_1,MALA_SAMN05422120_METAG-scaffold_241-biosynth_1,TARA_SAMEA2623314_METAG-scaffold_409-biosynth_1
NOVROKXV	acyl_amino_acids	9	TARA_SAMEA2621075_METAG-scaffold_7729-biosynth_1,TARA_SAMEA2621099_METAG-scaffold_10-biosynth_1,MALA_SAMN05422160_METAG-scaffold_1223-biosynth_1,TARA_SAMEA2621101_METAG-scaffold_8-biosynth_1,MALA_SAMN05422120_METAG-scaffold_273-biosynth_1,TARA_SAMEA2622800_METAG-scaffold_221-biosynth_1,MALA_SAMN05422195_METAG-scaffold_120-biosynth_1,MALA_SAMN05422121_METAG-scaffold_106-biosynth_1,TARA_SAMEA262331…
NOVAFIV9	acyl_amino_acids	7	TARA_SAMEA2621099_METAG-scaffold_10-biosynth_1,TARA_SAMEA2621101_METAG-scaffold_8-biosynth_1,MALA_SAMN05422120_METAG-scaffold_273-biosynth_1,TARA_SAMEA2622800_METAG-scaffold_221-biosynth_1,MALA_SAMN05422195_METAG-scaffold_120-biosynth_1,MALA_SAMN05422121_METAG-scaffold_106-biosynth_1,TARA_SAMEA2623314_METAG-scaffold_51-biosynth_1
NOV3BMO6	NRPS	3	MALA_SAMN05422120_METAG-scaffold_456-biosynth_1,TARA_SAMEA2621075_METAG-scaffold_2033-biosynth_1,MALA_SAMN05422195_METAG-scaffold_257-biosynth_1
NOV3BMO6	NRPS;T1PKS	3	TARA_SAMEA2623314_METAG-scaffold_266-biosynth_1,MALA_SAMN05422121_METAG-scaffold_63-biosynth_1,TARA_SAMEA2622800_METAG-scaffold_596-biosynth_1
NOV3BMO6	thiopeptide;T3PKS;NRPS;T1PKS	2	TARA_SAMEA2621101_METAG-scaffold_15-biosynth_1,TARA_SAMEA2621099_METAG-scaffold_14-biosynth_1
NOVISYCF	NRPS	3	MALA_SAMN05422120_METAG-scaffold_456-biosynth_1,TARA_SAMEA2621075_METAG-scaffold_2033-biosynth_1,MALA_SAMN05422195_METAG-scaffold_257-biosynth_1
NOVISYCF	NRPS;T1PKS	3	TARA_SAMEA2623314_METAG-scaffold_266-biosynth_1,MALA_SAMN05422121_METAG-scaffold_63-biosynth_1,TARA_SAMEA2622800_METAG-scaffold_596-biosynth_1
NOVISYCF	thiopeptide;T3PKS;NRPS;T1PKS	2	TARA_SAMEA2621101_METAG-scaffold_15-biosynth_1,TARA_SAMEA2621099_METAG-scaffold_14-biosynth_1
NOVKI1SA	terpene	8	TARA_SAMEA2621075_METAG-scaffold_1435-biosynth_1,TARA_SAMEA2622800_METAG-scaffold_476-biosynth_1,TARA_SAMEA2621101_METAG-scaffold_128-biosynth_1,TARA_SAMEA2621099_METAG-scaffold_155-biosynth_1,MALA_SAMN05422120_METAG-scaffold_548-biosynth_1,MALA_SAMN05422121_METAG-scaffold_44-biosynth_1,MALA_SAMN05422195_METAG-scaffold_1004-biosynth_1,TARA_SAMEA2623314_METAG-scaffold_763-biosynth_1
NOVTAT6Z	siderophore	8	MALA_SAMN05422160_METAG-scaffold_1267-biosynth_1,TARA_SAMEA2621099_METAG-scaffold_75-biosynth_2,TARA_SAMEA2622800_METAG-scaffold_463-biosynth_1,MALA_SAMN05422195_METAG-scaffold_34-biosynth_1,MALA_SAMN05422120_METAG-scaffold_876-biosynth_1,TARA_SAMEA2623314_METAG-scaffold_110-biosynth_1,TARA_SAMEA2621101_METAG-scaffold_59-biosynth_2,MALA_SAMN05422121_METAG-scaffold_524-biosynth_1
NOVIJZMR	NRPS	4	TARA_SAMEA2622676_METAG-scaffold_312-biosynth_1,TARA_SAMEA2622656_METAG-scaffold_383-biosynth_1,MALA_SAMN05422195_METAG-scaffold_321-biosynth_1,MALA_SAMN05422121_METAG-scaffold_358-biosynth_1
NOVIJZMR	NRPS;betalactone	1	TARA_SAMEA2621099_METAG-scaffold_90-biosynth_1
NOVMC1CK	acyl_amino_acids	6	TARA_SAMEA2621099_METAG-scaffold_10-biosynth_1,TARA_SAMEA2621101_METAG-scaffold_8-biosynth_1,TARA_SAMEA2622800_METAG-scaffold_221-biosynth_1,MALA_SAMN05422195_METAG-scaffold_120-biosynth_1,MALA_SAMN05422121_METAG-scaffold_106-biosynth_1,TARA_SAMEA2623314_METAG-scaffold_51-biosynth_1
NOV9NVWJ	acyl_amino_acids;hserlactone	1	MALA_SAMN05422121_METAG-scaffold_28-biosynth_1
NOV9NVWJ	hserlactone;acyl_amino_acids	2	TARA_SAMEA2621101_METAG-scaffold_42-biosynth_1,TARA_SAMEA2621099_METAG-scaffold_53-biosynth_1
NOV9NVWJ	acyl_amino_acids	2	TARA_SAMEA2622800_METAG-scaffold_286-biosynth_1,TARA_SAMEA2623314_METAG-scaffold_98-biosynth_1
NOV403PD	acyl_amino_acids;hserlactone	2	MALA_SAMN05422121_METAG-scaffold_28-biosynth_1
NOV403PD	hserlactone;acyl_amino_acids	2	TARA_SAMEA2621101_METAG-scaffold_42-biosynth_1,TARA_SAMEA2621099_METAG-scaffold_53-biosynth_1
NOV403PD	acyl_amino_acids	4	TARA_SAMEA2622800_METAG-scaffold_286-biosynth_1,TARA_SAMEA2623314_METAG-scaffold_98-biosynth_1
NOV5003I	acyl_amino_acids;hserlactone	1	MALA_SAMN05422121_METAG-scaffold_28-biosynth_1
NOV5003I	hserlactone;acyl_amino_acids	2	TARA_SAMEA2621101_METAG-scaffold_42-biosynth_1,TARA_SAMEA2621099_METAG-scaffold_53-biosynth_1
NOV5003I	acyl_amino_acids	2	TARA_SAMEA2622800_METAG-scaffold_286-biosynth_1,TARA_SAMEA2623314_METAG-scaffold_98-biosynth_1
NOV6WPF9	acyl_amino_acids;hserlactone	1	MALA_SAMN05422121_METAG-scaffold_28-biosynth_1
NOV6WPF9	acyl_amino_acids	3	TARA_SAMEA2622800_METAG-scaffold_286-biosynth_1,TARA_SAMEA2623314_METAG-scaffold_98-biosynth_1,MALA_SAMN05422195_METAG-scaffold_411-biosynth_1
NOV6WPF9	hserlactone;acyl_amino_acids	2	TARA_SAMEA2621101_METAG-scaffold_42-biosynth_1,TARA_SAMEA2621099_METAG-scaffold_53-biosynth_1
NOV5K1VK	NRPS	4	MALA_SAMN05422195_METAG-scaffold_26-biosynth_1,TARA_SAMEA2621099_METAG-scaffold_75-biosynth_1,TARA_SAMEA2621101_METAG-scaffold_59-biosynth_1,MALA_SAMN05422121_METAG-scaffold_42-biosynth_1
NOVYB6VV	siderophore	7	MALA_SAMN05422160_METAG-scaffold_1267-biosynth_1,TARA_SAMEA2621099_METAG-scaffold_75-biosynth_2,TARA_SAMEA2622800_METAG-scaffold_463-biosynth_1,MALA_SAMN05422195_METAG-scaffold_34-biosynth_1,TARA_SAMEA2623314_METAG-scaffold_110-biosynth_1,TARA_SAMEA2621101_METAG-scaffold_59-biosynth_2,MALA_SAMN05422121_METAG-scaffold_524-biosynth_1
NOVJ7SMR	NRPS;T1PKS	2	TARA_SAMEA2623314_METAG-scaffold_266-biosynth_1,MALA_SAMN05422121_METAG-scaffold_63-biosynth_1
NOVJ7SMR	NRPS-like;T1PKS	1	MALA_SAMN05422195_METAG-scaffold_227-biosynth_1
NOVJ7SMR	thiopeptide;T3PKS;NRPS;T1PKS	2	TARA_SAMEA2621101_METAG-scaffold_15-biosynth_1,TARA_SAMEA2621099_METAG-scaffold_14-biosynth_1
NOVNC2SB	thiopeptide	1	MALA_SAMN05422121_METAG-scaffold_319-biosynth_1
NOV0Z8J5	thiopeptide	1	MALA_SAMN05422121_METAG-scaffold_319-biosynth_1
NOVKU5L0	thiopeptide	1	MALA_SAMN05422121_METAG-scaffold_319-biosynth_1
NOVJEWMR	thiopeptide	1	MALA_SAMN05422121_METAG-scaffold_319-biosynth_1
NOVETKVB	thiopeptide	1	MALA_SAMN05422121_METAG-scaffold_319-biosynth_1
NOV691QG	terpene	9	TARA_SAMEA2622690_METAG-scaffold_2971-biosynth_1,TARA_SAMEA2621155_METAG-scaffold_2479-biosynth_1,TARA_SAMEA2619907_METAG-scaffold_480-biosynth_1,MALA_SAMN05422130_METAG-scaffold_254-biosynth_1,TARA_SAMEA2622822_METAG-scaffold_399-biosynth_1,MALA_SAMN05422130_METAG-scaffold_120-biosynth_1,MALA_SAMN05422138_METAG-scaffold_444-biosynth_1,TARA_SAMEA2622822_METAG-scaffold_740-biosynth_1,TARA_SAMEA262…
NOV9M0YI	NRPS-like	1	MALA_SAMN05422133_METAG-scaffold_422-biosynth_1
NOV566SZ	NRPS	2	TARA_SAMEA2621242_METAG-scaffold_78-biosynth_1,MALA_SAMN05422136_METAG-scaffold_55-biosynth_1
NOVOQP6C	ectoine	4	MALA_SAMN05422153_METAG-scaffold_461-biosynth_1,MALA_SAMN05422138_METAG-scaffold_2249-biosynth_1,MALA_SAMN05422195_METAG-scaffold_213-biosynth_1,MALA_SAMN05422171_METAG-scaffold_774-biosynth_1
NOVQCAE0	indole	4	MALA_SAMN05422183_METAG-scaffold_1477-biosynth_1,MALA_SAMN05422226_METAG-scaffold_2943-biosynth_1,MALA_SAMN05422148_METAG-scaffold_3239-biosynth_1,MALA_SAMN05422149_METAG-scaffold_44-biosynth_1
NOVYOP37	bacteriocin	2	TARA_SAMEA4398360_METAG-scaffold_4618-biosynth_1,MALA_SAMN05422148_METAG-scaffold_6-biosynth_1
NOVMVZC5	bacteriocin	2	TARA_SAMEA4398360_METAG-scaffold_4618-biosynth_1,MALA_SAMN05422148_METAG-scaffold_6-biosynth_1
NOVRGD4E	CDPS;bacteriocin	1	MALA_SAMN05422148_METAG-scaffold_18-biosynth_1
NOV72E93	lassopeptide	7	TARA_SAMEA4397920_METAG-scaffold_11-biosynth_3,TARA_SAMEA4397489_METAG-scaffold_15-biosynth_1,TARA_SAMEA4397445_METAG-scaffold_199-biosynth_1,TARA_SAMEA4396515_METAG-scaffold_55-biosynth_1,TARA_SAMEA4397859_METAG-scaffold_270-biosynth_1,MALA_SAMN05422175_METAG-scaffold_717-biosynth_1,TARA_SAMEA4397586_METAG-scaffold_12-biosynth_3
NOVERBFD	NRPS-like	1	MALA_SAMN05422189_METAG-scaffold_803-biosynth_1
NOVF746S	acyl_amino_acids	5	MALA_SAMN05422195_METAG-scaffold_120-biosynth_1,TARA_SAMEA2622800_METAG-scaffold_221-biosynth_1,TARA_SAMEA2623314_METAG-scaffold_51-biosynth_1
NOVHBM31	acyl_amino_acids	5	TARA_SAMEA2621099_METAG-scaffold_10-biosynth_1,TARA_SAMEA2621101_METAG-scaffold_8-biosynth_1,TARA_SAMEA2622800_METAG-scaffold_221-biosynth_1,MALA_SAMN05422195_METAG-scaffold_120-biosynth_1,TARA_SAMEA2623314_METAG-scaffold_51-biosynth_1
NOVXFNU4	acyl_amino_acids	3	MALA_SAMN05422195_METAG-scaffold_120-biosynth_1,TARA_SAMEA2622800_METAG-scaffold_221-biosynth_1,TARA_SAMEA2623314_METAG-scaffold_51-biosynth_1
NOV84BRY	acyl_amino_acids	5	TARA_SAMEA2621099_METAG-scaffold_10-biosynth_1,TARA_SAMEA2621101_METAG-scaffold_8-biosynth_1,TARA_SAMEA2622800_METAG-scaffold_221-biosynth_1,MALA_SAMN05422195_METAG-scaffold_120-biosynth_1,TARA_SAMEA2623314_METAG-scaffold_51-biosynth_1
NOVJGK6Y	acyl_amino_acids	5	TARA_SAMEA2621099_METAG-scaffold_10-biosynth_1,TARA_SAMEA2621101_METAG-scaffold_8-biosynth_1,TARA_SAMEA2622800_METAG-scaffold_221-biosynth_1,MALA_SAMN05422195_METAG-scaffold_120-biosynth_1,TARA_SAMEA2623314_METAG-scaffold_51-biosynth_1
NOVXP64C	ectoine	1	MARD_MMP2593998_REFG-scaffold_74-biosynth_1
NOV0IXM3	bacteriocin	1	MARD_MMP4707920_REFG-scaffold_6-biosynth_1
NOVXVDHJ	NRPS;T1PKS	1	MARD_MMP06133340_REFG-scaffold_23-biosynth_1
NOVNPWS6	TfuA-related	1	MARD_MMP08886542_SAGS-scaffold_21-biosynth_1
NOV5BO9V	bacteriocin	1	MARD_MMP08886605_SAGS-scaffold_32-biosynth_1
NOVR3UY4	lanthipeptide;bacteriocin	1	MARD_MMP08886618_SAGS-scaffold_7-biosynth_1
NOV94WWO	NRPS	3	MARD_MMP09509804_REFG-scaffold_18-biosynth_1,TARA_SAMEA2621099_METAG-scaffold_343-biosynth_1,TARA_SAMEA2619992_METAG-scaffold_6-biosynth_1
NOVSCPIB	terpene	3	TARA_SAMEA2619548_METAG-scaffold_4152-biosynth_1,TARA_SAMEA2619531_METAG-scaffold_11-biosynth_1,TARA_SAMEA2591057_METAG-scaffold_2427-biosynth_1
NOVLDEEN	terpene	22	TARA_SAMEA2622074_METAG-scaffold_658-biosynth_1,TARA_SAMEA4398094_METAG-scaffold_6885-biosynth_1,TARA_SAMEA4397930_METAG-scaffold_485-biosynth_1,TARA_SAMEA2622074_METAG-scaffold_693-biosynth_1,TARA_SAMEA2623734_METAG-scaffold_61-biosynth_1,TARA_SAMEA2621423_METAG-scaffold_67-biosynth_1,TARA_ANW00048_METAG-scaffold_78-biosynth_1,TARA_SAMEA4396496_METAG-scaffold_1255-biosynth_1,TARA_SAMEA2621401_ME…
NOVDMK91	terpene	1	TARA_SAMEA2591057_METAG-scaffold_3503-biosynth_1
NOV5I76Z	terpene	3	TARA_SAMEA2591057_METAG-scaffold_3503-biosynth_1,TARA_SAMEA2623350_METAG-scaffold_452-biosynth_1,TARA_PON00018_METAG-scaffold_81-biosynth_1
NOVK103L	terpene	1	TARA_SAMEA2591057_METAG-scaffold_713-biosynth_1
NOVYCR1W	terpene	1	TARA_SAMEA2591057_METAG-scaffold_76-biosynth_1
NOVEIMFJ	terpene	1	TARA_SAMEA2591057_METAG-scaffold_76-biosynth_1
NOVO33N6	betalactone	1	TARA_SAMEA2591057_METAG-scaffold_27-biosynth_1
NOVBSNW6	bacteriocin	4	TARA_SAMEA2620097_METAG-scaffold_2-biosynth_1,TARA_SAMEA4397489_METAG-scaffold_7-biosynth_2,TARA_SAMEA2591057_METAG-scaffold_1183-biosynth_1,TARA_SAMEA2620035_METAG-scaffold_18-biosynth_1
NOVEGPRZ	bacteriocin	3	TARA_SAMEA2620097_METAG-scaffold_2-biosynth_1,TARA_SAMEA2591057_METAG-scaffold_1183-biosynth_1,TARA_SAMEA2620035_METAG-scaffold_18-biosynth_1
NOVQGS1Q	terpene	10	TARA_SAMEA2622173_METAG-scaffold_4868-biosynth_1,TARA_SAMEA2621839_METAG-scaffold_584-biosynth_1,TARA_SAMEA2619678_METAG-scaffold_3530-biosynth_1,TARA_SAMEA4396496_METAG-scaffold_4107-biosynth_1,TARA_SAMEA2621779_METAG-scaffold_39-biosynth_1,TARA_SAMEA2623116_METAG-scaffold_112-biosynth_1,TARA_SAMEA2591074_METAG-scaffold_8801-biosynth_1,TARA_SAMEA2619667_METAG-scaffold_1170-biosynth_1,TARA_MED000…
NOV5HT04	terpene	1	TARA_SAMEA2591074_METAG-scaffold_986-biosynth_1
NOVZW2I8	T3PKS	4	TARA_SAMEA2591098_METAG-scaffold_391-biosynth_1,TARA_SAMEA2591122_METAG-scaffold_1883-biosynth_1,TARA_SAMEA2619548_METAG-scaffold_827-biosynth_1,TARA_SAMEA2591074_METAG-scaffold_1354-biosynth_1
NOVW3HEB	terpene	8	TARA_ANE00042_METAG-scaffold_51-biosynth_1,TARA_PON00033_METAG-scaffold_30-biosynth_1,TARA_SAMEA2623850_METAG-scaffold_1121-biosynth_1,TARA_SAMEA2621076_METAG-scaffold_254-biosynth_1,TARA_SAMEA2621066_METAG-scaffold_202-biosynth_1,TARA_SAMEA2622219_METAG-scaffold_3489-biosynth_1,TARA_SAMEA2623135_METAG-scaffold_10-biosynth_1,TARA_SAMEA2591074_METAG-scaffold_1497-biosynth_1
NOVFZ17G	betalactone	2	TARA_SAMEA2591084_METAG-scaffold_571-biosynth_1,TARA_SAMEA2619766_METAG-scaffold_227-biosynth_1
NOVH77XU	terpene	5	TARA_SAMEA2591084_METAG-scaffold_93-biosynth_1,TARA_SAMEA2619782_METAG-scaffold_81-biosynth_1,TARA_SAMEA2621839_METAG-scaffold_3-biosynth_1,TARA_SAMEA2623116_METAG-scaffold_889-biosynth_1,TARA_SAMEA2591122_METAG-scaffold_47-biosynth_1
NOVJU7NX	terpene	6	TARA_SAMEA2591084_METAG-scaffold_93-biosynth_1,TARA_SAMEA2619766_METAG-scaffold_122-biosynth_1,TARA_SAMEA2619782_METAG-scaffold_81-biosynth_1,TARA_SAMEA2621839_METAG-scaffold_3-biosynth_1,TARA_SAMEA2623116_METAG-scaffold_889-biosynth_1,TARA_SAMEA2591122_METAG-scaffold_47-biosynth_1
NOVVJ8Y8	terpene	4	TARA_SAMEA2619782_METAG-scaffold_5169-biosynth_1,TARA_SAMEA2619766_METAG-scaffold_2970-biosynth_1,TARA_SAMEA2591098_METAG-scaffold_487-biosynth_1,TARA_SAMEA2591122_METAG-scaffold_7371-biosynth_1
NOVGPXPW	terpene	5	TARA_SAMEA2619782_METAG-scaffold_5169-biosynth_1,TARA_MED00014_METAG-scaffold_86-biosynth_1,TARA_SAMEA2619766_METAG-scaffold_2970-biosynth_1,TARA_SAMEA2591098_METAG-scaffold_487-biosynth_1,TARA_SAMEA2591122_METAG-scaffold_7371-biosynth_1
NOVCHK2T	terpene	4	TARA_SAMEA2591122_METAG-scaffold_1449-biosynth_1,TARA_SAMEA2591098_METAG-scaffold_6-biosynth_1,TARA_SAMEA2619766_METAG-scaffold_79-biosynth_1,TARA_MED00014_METAG-scaffold_190-biosynth_1
NOVH5SLB	resorcinol	1	TARA_SAMEA2591098_METAG-scaffold_398-biosynth_1
NOVVO5BV	T3PKS	3	TARA_SAMEA2591098_METAG-scaffold_391-biosynth_1,TARA_SAMEA2591122_METAG-scaffold_1883-biosynth_1,TARA_SAMEA2619548_METAG-scaffold_827-biosynth_1
NOV51JFI	T3PKS	8	TARA_PSW00076_METAG-scaffold_418-biosynth_1,TARA_SAMEA2619766_METAG-scaffold_476-biosynth_1,TARA_SAMEA2622452_METAG-scaffold_7104-biosynth_1,TARA_SAMEA2591108_METAG-scaffold_11106-biosynth_1,TARA_SAMEA2591122_METAG-scaffold_3055-biosynth_1,TARA_SAMEA2622766_METAG-scaffold_1634-biosynth_1,TARA_SAMEA2619531_METAG-scaffold_2050-biosynth_1,TARA_SAMEA2619376_METAG-scaffold_6122-biosynth_1
NOV51JFI	betalactone	1	TARA_SAMEA4397004_METAG-scaffold_950-biosynth_1
NOVNJNBB	T3PKS	3	TARA_SAMEA2591122_METAG-scaffold_3055-biosynth_1,TARA_SAMEA2619531_METAG-scaffold_2050-biosynth_1,TARA_SAMEA2591108_METAG-scaffold_11106-biosynth_1
NOVR39UG	terpene	18	TARA_SAMEA2621221_METAG-scaffold_986-biosynth_1,TARA_SAMEA2622796_METAG-scaffold_799-biosynth_1,TARA_SAMEA2622764_METAG-scaffold_129-biosynth_1,TARA_SAMEA2622518_METAG-scaffold_154-biosynth_1,TARA_SAMEA2620855_METAG-scaffold_349-biosynth_1,TARA_SAMEA2620929_METAG-scaffold_160-biosynth_1,TARA_SAMEA2621203_METAG-scaffold_1018-biosynth_1,TARA_SAMEA2619678_METAG-scaffold_491-biosynth_1,TARA_SAMEA2619…
NOVVWFB1	terpene	8	TARA_SAMEA2621221_METAG-scaffold_986-biosynth_1,TARA_SAMEA2622518_METAG-scaffold_154-biosynth_1,TARA_SAMEA2621020_METAG-scaffold_3904-biosynth_1,TARA_SAMEA2619678_METAG-scaffold_491-biosynth_1,TARA_SAMEA2619667_METAG-scaffold_511-biosynth_1,TARA_SAMEA2591108_METAG-scaffold_64-biosynth_1,TARA_SAMEA2621203_METAG-scaffold_1018-biosynth_1,TARA_SAMEA2621044_METAG-scaffold_1167-biosynth_1
NOVBFCYZ	terpene	29	TARA_SAMEA2619818_METAG-scaffold_31-biosynth_1,TARA_SAMEA2622478_METAG-scaffold_872-biosynth_1,TARA_SAMEA2623774_METAG-scaffold_2016-biosynth_1,TARA_SAMEA2621044_METAG-scaffold_65-biosynth_1,TARA_SAMEA2619840_METAG-scaffold_176-biosynth_1,TARA_SAMEA2621132_METAG-scaffold_144-biosynth_1,TARA_SAMEA2620786_METAG-scaffold_254-biosynth_1,TARA_SAMEA2623488_METAG-scaffold_50-biosynth_1,TARA_SAMEA2620855…
NOVOFLA5	T1PKS;terpene	4	TARA_SAMEA2591108_METAG-scaffold_1913-biosynth_1,TARA_SAMEA2619531_METAG-scaffold_3457-biosynth_1
NOVK7NPB	terpene	2	TARA_SAMEA2591108_METAG-scaffold_5288-biosynth_1,TARA_SAMEA2619531_METAG-scaffold_6277-biosynth_1
NOVSSWZT	arylpolyene	7	TARA_SAMEA2619766_METAG-scaffold_5672-biosynth_1,TARA_SAMEA4398370_METAG-scaffold_92-biosynth_1,TARA_SAMEA2591122_METAG-scaffold_3274-biosynth_1,TARA_SAMEA2620980_METAG-scaffold_19-biosynth_1,TARA_SAMEA4397903_METAG-scaffold_872-biosynth_1,TARA_MED00019_METAG-scaffold_38-biosynth_1,TARA_SAMEA2591108_METAG-scaffold_40-biosynth_1
NOVWI38K	arylpolyene	4	TARA_MED00019_METAG-scaffold_38-biosynth_1,TARA_SAMEA2591122_METAG-scaffold_3274-biosynth_1,TARA_SAMEA2623116_METAG-scaffold_109-biosynth_1,TARA_SAMEA2591108_METAG-scaffold_40-biosynth_1
NOV8UFHR	betalactone	3	TARA_SAMEA2619782_METAG-scaffold_135-biosynth_1,TARA_SAMEA2591122_METAG-scaffold_1-biosynth_1,TARA_SAMEA2619678_METAG-scaffold_1374-biosynth_1
NOVWP4Y7	terpene	3	TARA_SAMEA2619782_METAG-scaffold_556-biosynth_1,TARA_SAMEA2591122_METAG-scaffold_969-biosynth_1,TARA_MED00006_METAG-scaffold_6-biosynth_1
NOVZ8HSP	terpene	1	TARA_SAMEA2591122_METAG-scaffold_3439-biosynth_1
NOVE6XEE	terpene	1	TARA_SAMEA2591122_METAG-scaffold_3439-biosynth_1
NOVZYAWW	terpene	4	TARA_SAMEA2591122_METAG-scaffold_5846-biosynth_1,TARA_SAMEA2619678_METAG-scaffold_4742-biosynth_1,TARA_SAMEA2619667_METAG-scaffold_5229-biosynth_1,TARA_SAMEA2619376_METAG-scaffold_9157-biosynth_1
NOV0N166	terpene	2	TARA_SAMEA2622657_METAG-scaffold_385-biosynth_1,TARA_SAMEA2619376_METAG-scaffold_1216-biosynth_1
NOVUMS6O	bacteriocin	1	TARA_SAMEA2619376_METAG-scaffold_9042-biosynth_1
NOVVAKZF	terpene	3	TARA_SAMEA2619531_METAG-scaffold_1306-biosynth_1,TARA_SAMEA2619766_METAG-scaffold_10964-biosynth_1,TARA_MED00057_METAG-scaffold_84-biosynth_1
NOVMDQ1Q	terpene	12	TARA_SAMEA2622765_METAG-scaffold_631-biosynth_1,TARA_SAMEA2622710_METAG-scaffold_254-biosynth_1,TARA_SAMEA4397174_METAG-scaffold_12561-biosynth_1,TARA_PSW00040_METAG-scaffold_10-biosynth_1,TARA_SAMEA2619531_METAG-scaffold_15393-biosynth_1,TARA_SAMEA2622766_METAG-scaffold_54-biosynth_1,TARA_SAMEA2622796_METAG-scaffold_146-biosynth_1,TARA_SAMEA2622715_METAG-scaffold_3419-biosynth_1,TARA_SAMEA262280…
NOVMDQ1Q	terpene;other;phosphonate	1	TARA_SAMEA4397118_METAG-scaffold_114-biosynth_1
NOVMDQ1Q	other;phosphonate;terpene	1	TARA_SAMEA4397330_METAG-scaffold_485-biosynth_1
NOVTITIW	hserlactone	1	TARA_SAMEA2619531_METAG-scaffold_9-biosynth_1
NOVAZ2EZ	terpene	2	TARA_SAMEA2619531_METAG-scaffold_99-biosynth_1,TARA_SAMEA2621839_METAG-scaffold_4810-biosynth_1
NOVCE1OT	terpene	1	TARA_SAMEA2619531_METAG-scaffold_265-biosynth_1
NOVQS0WD	ladderane	1	TARA_SAMEA2619531_METAG-scaffold_137-biosynth_1
NOVVRATP	ladderane	12	TARA_SAMEA4397101_METAG-scaffold_253-biosynth_1,TARA_SAMEA2619531_METAG-scaffold_137-biosynth_1,TARA_SAMEA2623850_METAG-scaffold_36-biosynth_1,TARA_SAMEA2621423_METAG-scaffold_1194-biosynth_1,TARA_SAMEA2623116_METAG-scaffold_21157-biosynth_1,TARA_SAMEA4396538_METAG-scaffold_3668-biosynth_1,TARA_SAMEA4397930_METAG-scaffold_4911-biosynth_1,TARA_SAMEA4398009_METAG-scaffold_3393-biosynth_1,TARA_SAMEA…
NOVVRATP	arylpolyene	4	TARA_SAMEA2621075_METAG-scaffold_11192-biosynth_1,TARA_SAMEA2621401_METAG-scaffold_279-biosynth_1,TARA_SAMEA2621423_METAG-scaffold_848-biosynth_1,TARA_SAMEA2621260_METAG-scaffold_2058-biosynth_1
NOVU7CTW	terpene	1	TARA_SAMEA2619531_METAG-scaffold_6139-biosynth_1
NOVI1QS1	terpene	1	TARA_SAMEA2619531_METAG-scaffold_6139-biosynth_1
NOVRDULP	terpene	8	TARA_SAMEA2621260_METAG-scaffold_821-biosynth_1,TARA_SAMEA2623850_METAG-scaffold_15766-biosynth_1,TARA_SAMEA2621204_METAG-scaffold_6886-biosynth_1,TARA_SAMEA2619678_METAG-scaffold_16154-biosynth_1,TARA_SAMEA2619548_METAG-scaffold_1378-biosynth_1,TARA_SAMEA2623734_METAG-scaffold_2634-biosynth_1,TARA_MED00060_METAG-scaffold_120-biosynth_1,TARA_SAMEA2621076_METAG-scaffold_10-biosynth_1
NOVFSF3V	T1PKS	9	TARA_SAMEA2622219_METAG-scaffold_12-biosynth_1,TARA_SAMEA2623463_METAG-scaffold_133-biosynth_1,TARA_SAMEA2619678_METAG-scaffold_13-biosynth_1,TARA_SAMEA2623079_METAG-scaffold_763-biosynth_1,TARA_ANW00045_METAG-scaffold_172-biosynth_1,TARA_ANE00019_METAG-scaffold_35-biosynth_1,TARA_SAMEA2619548_METAG-scaffold_76-biosynth_1,TARA_SAMEA2623488_METAG-scaffold_51-biosynth_1,TARA_SAMEA2619667_METAG-scaf…
NOVFSF3V	hglE-KS	5	TARA_SAMEA2619548_METAG-scaffold_115-biosynth_1,TARA_SAMEA2620651_METAG-scaffold_1-biosynth_1,TARA_SAMEA2620756_METAG-scaffold_4-biosynth_1,TARA_SAMEA2621076_METAG-scaffold_28-biosynth_1,TARA_SAMEA2623488_METAG-scaffold_368-biosynth_1
NOV8A938	terpene	6	TARA_SAMEA2622402_METAG-scaffold_382-biosynth_1,TARA_SAMEA2622402_METAG-scaffold_514-biosynth_1,TARA_SAMEA2619548_METAG-scaffold_211-biosynth_1,TARA_PSW00075_METAG-scaffold_65-biosynth_1,TARA_SAMEA2619879_METAG-scaffold_1723-biosynth_1,TARA_MED00095_METAG-scaffold_8-biosynth_1
NOVJE7WR	T1PKS	8	TARA_SAMEA2619879_METAG-scaffold_105-biosynth_1,TARA_SAMEA2622923_METAG-scaffold_938-biosynth_1,TARA_SAMEA2619548_METAG-scaffold_657-biosynth_1,TARA_SAMEA2622478_METAG-scaffold_18-biosynth_1,TARA_SAMEA2622402_METAG-scaffold_817-biosynth_1,TARA_SAMEA2622402_METAG-scaffold_504-biosynth_1,TARA_MED00095_METAG-scaffold_13-biosynth_1,TARA_SAMEA2619857_METAG-scaffold_175-biosynth_1
NOVWRLDE	terpene	8	TARA_SAMEA4398094_METAG-scaffold_8618-biosynth_1,TARA_SAMEA2620570_METAG-scaffold_6313-biosynth_1,TARA_SAMEA2623135_METAG-scaffold_13763-biosynth_1,TARA_PSE00050_METAG-scaffold_52-biosynth_1,TARA_SAMEA2622923_METAG-scaffold_6003-biosynth_1,TARA_SAMEA4398296_METAG-scaffold_14009-biosynth_1,TARA_SAMEA2622219_METAG-scaffold_2296-biosynth_1,TARA_SAMEA2619548_METAG-scaffold_14857-biosynth_1
NOVEOO3D	terpene	3	TARA_SAMEA2619548_METAG-scaffold_4421-biosynth_1,TARA_SAMEA2622766_METAG-scaffold_4442-biosynth_1,TARA_SAMEA2622658_METAG-scaffold_2232-biosynth_1
NOVOCSTD	terpene	10	TARA_SAMEA2622923_METAG-scaffold_1152-biosynth_1,TARA_SAMEA2622817_METAG-scaffold_89-biosynth_1,TARA_SAMEA2622842_METAG-scaffold_146-biosynth_1,TARA_SAMEA2622766_METAG-scaffold_4000-biosynth_1,TARA_SAMEA2619548_METAG-scaffold_1691-biosynth_1,TARA_SAMEA2620672_METAG-scaffold_985-biosynth_1,TARA_SAMEA2622843_METAG-scaffold_116-biosynth_1,TARA_SAMEA2620756_METAG-scaffold_216-biosynth_1,TARA_SAMEA439…
NOVOR5IL	terpene	13	TARA_SAMEA2622817_METAG-scaffold_89-biosynth_1,TARA_SAMEA2622842_METAG-scaffold_146-biosynth_1,TARA_SAMEA2622766_METAG-scaffold_4000-biosynth_1,TARA_SAMEA2622021_METAG-scaffold_293-biosynth_1,TARA_SAMEA2619548_METAG-scaffold_1691-biosynth_1,TARA_SAMEA2623370_METAG-scaffold_1479-biosynth_1,TARA_SAMEA2620672_METAG-scaffold_985-biosynth_1,TARA_SAMEA4397072_METAG-scaffold_3000-biosynth_1,TARA_PSE0006…
NOV05LIU	T1PKS	11	TARA_SAMEA2620890_METAG-scaffold_111-biosynth_1,TARA_SAMEA2622843_METAG-scaffold_84-biosynth_1,TARA_SAMEA2620828_METAG-scaffold_128-biosynth_1,TARA_SAMEA2622801_METAG-scaffold_5323-biosynth_1,TARA_SAMEA2622690_METAG-scaffold_3779-biosynth_1,TARA_SAMEA2622842_METAG-scaffold_58-biosynth_1,TARA_SAMEA2622817_METAG-scaffold_66-biosynth_1,TARA_SAMEA2619548_METAG-scaffold_2146-biosynth_1,TARA_SAMEA26226…
NOV1VC9Y	T1PKS	7	TARA_SAMEA2620890_METAG-scaffold_111-biosynth_1,TARA_SAMEA2622843_METAG-scaffold_84-biosynth_1,TARA_SAMEA2620828_METAG-scaffold_128-biosynth_1,TARA_SAMEA2622842_METAG-scaffold_58-biosynth_1,TARA_SAMEA2622817_METAG-scaffold_66-biosynth_1,TARA_SAMEA2619548_METAG-scaffold_2146-biosynth_1,TARA_SAMEA4398413_METAG-scaffold_119-biosynth_1
NOVW41VS	terpene	13	TARA_SAMEA2621075_METAG-scaffold_1035-biosynth_1,TARA_SAMEA2622695_METAG-scaffold_35-biosynth_1,TARA_SAMEA2623868_METAG-scaffold_1064-biosynth_1,TARA_SAMEA2622478_METAG-scaffold_243-biosynth_1,TARA_SAMEA2622021_METAG-scaffold_5-biosynth_1,TARA_SAMEA2619548_METAG-scaffold_1461-biosynth_1,TARA_SAMEA2623079_METAG-scaffold_1013-biosynth_1,TARA_PSW00041_METAG-scaffold_1-biosynth_1,TARA_SAMEA2622923_ME…
NOVK32AZ	terpene	20	TARA_SAMEA2621300_METAG-scaffold_31-biosynth_4,TARA_SAMEA4397489_METAG-scaffold_3253-biosynth_1,TARA_SAMEA2621107_METAG-scaffold_181-biosynth_1,TARA_SAMEA4397215_METAG-scaffold_1253-biosynth_1,TARA_ASW00002_METAG-scaffold_12-biosynth_2,TARA_SAMEA4397859_METAG-scaffold_983-biosynth_1,TARA_SAMEA4397489_METAG-scaffold_6356-biosynth_1,TARA_SAMEA2621151_METAG-scaffold_338-biosynth_1,TARA_SAMEA2622119_…
NOVY1UJO	terpene	27	TARA_SAMEA2621300_METAG-scaffold_31-biosynth_4,TARA_SAMEA4397118_METAG-scaffold_12008-biosynth_1,TARA_SAMEA4397489_METAG-scaffold_3253-biosynth_1,TARA_SAMEA2621107_METAG-scaffold_181-biosynth_1,TARA_SAMEA4397215_METAG-scaffold_1253-biosynth_1,TARA_SAMEA2621285_METAG-scaffold_7443-biosynth_1,TARA_ASW00002_METAG-scaffold_12-biosynth_2,TARA_SAMEA4397859_METAG-scaffold_983-biosynth_1,TARA_SAMEA439748…
NOVL3YJZ	T1PKS	4	TARA_SAMEA2619667_METAG-scaffold_311-biosynth_1,TARA_SAMEA2619678_METAG-scaffold_399-biosynth_1,TARA_ASW00001_METAG-scaffold_50-biosynth_1,TARA_SAMEA2621423_METAG-scaffold_1851-biosynth_1
NOVZJ9P3	terpene	5	TARA_SAMEA2622173_METAG-scaffold_4868-biosynth_1,TARA_SAMEA4396496_METAG-scaffold_4107-biosynth_1,TARA_SAMEA2619678_METAG-scaffold_3530-biosynth_1,TARA_SAMEA2619667_METAG-scaffold_1170-biosynth_1,TARA_SAMEA4396424_METAG-scaffold_295-biosynth_1
NOV30PT1	resorcinol	2	TARA_SAMEA2619678_METAG-scaffold_123-biosynth_1,TARA_SAMEA2619667_METAG-scaffold_147-biosynth_1
NOVI6F08	resorcinol	2	TARA_SAMEA2619678_METAG-scaffold_123-biosynth_1,TARA_SAMEA2619667_METAG-scaffold_147-biosynth_1
NOV638N6	resorcinol	2	TARA_SAMEA2619678_METAG-scaffold_123-biosynth_1,TARA_SAMEA2619667_METAG-scaffold_147-biosynth_1
NOVKG9NQ	terpene	13	TARA_MED00074_METAG-scaffold_164-biosynth_1,TARA_SAMEA4397409_METAG-scaffold_1420-biosynth_1,TARA_SAMEA2619667_METAG-scaffold_11240-biosynth_1,TARA_SAMEA2620021_METAG-scaffold_134-biosynth_1,TARA_SAMEA4396941_METAG-scaffold_2-biosynth_1,TARA_SAMEA4397255_METAG-scaffold_32-biosynth_1,TARA_SAMEA4398111_METAG-scaffold_1-biosynth_4,TARA_SAMEA4398193_METAG-scaffold_5-biosynth_1,TARA_ION00016_METAG-sca…
NOVB235Z	bacteriocin	12	TARA_SAMEA2620039_METAG-scaffold_7-biosynth_1,TARA_ION00016_METAG-scaffold_32-biosynth_1,TARA_SAMEA4397445_METAG-scaffold_15-biosynth_1,TARA_SAMEA4398111_METAG-scaffold_1-biosynth_2,TARA_SAMEA4396941_METAG-scaffold_2-biosynth_2,TARA_SAMEA4398193_METAG-scaffold_12-biosynth_1,TARA_SAMEA4397409_METAG-scaffold_12-biosynth_1,TARA_SAMEA4397489_METAG-scaffold_420-biosynth_1,TARA_MED00074_METAG-scaffold_…
NOV6WYSA	bacteriocin	9	TARA_SAMEA2620039_METAG-scaffold_7-biosynth_1,TARA_ION00016_METAG-scaffold_32-biosynth_1,TARA_SAMEA4396941_METAG-scaffold_2-biosynth_2,TARA_MED00074_METAG-scaffold_202-biosynth_1,TARA_SAMEA4397409_METAG-scaffold_12-biosynth_1,TARA_SAMEA4397489_METAG-scaffold_420-biosynth_1,TARA_SAMEA4397255_METAG-scaffold_9-biosynth_1,TARA_SAMEA2619667_METAG-scaffold_12209-biosynth_1,TARA_SAMEA2620021_METAG-scaff…
NOV2IU8H	T3PKS	10	TARA_SAMEA2623327_METAG-scaffold_6-biosynth_1,TARA_SAMEA2622190_METAG-scaffold_2-biosynth_1,TARA_SAMEA4397445_METAG-scaffold_764-biosynth_1,TARA_SAMEA2622166_METAG-scaffold_2-biosynth_1,TARA_SAMEA2620947_METAG-scaffold_72-biosynth_1,TARA_SAMEA4397215_METAG-scaffold_8235-biosynth_1,TARA_SAMEA4397722_METAG-scaffold_66-biosynth_1,TARA_SAMEA4397627_METAG-scaffold_8-biosynth_1,TARA_SAMEA2619677_METAG-…
NOV2IU8H	arylpolyene	3	TARA_SAMEA2619903_METAG-scaffold_91-biosynth_1,TARA_SAMEA4397666_METAG-scaffold_5612-biosynth_1,TARA_SAMEA2623403_METAG-scaffold_3326-biosynth_1
NOV3MEY6	arylpolyene	2	TARA_SAMEA2621416_METAG-scaffold_41-biosynth_1,TARA_SAMEA2619677_METAG-scaffold_4-biosynth_1
NOV1GJ2Q	phosphonate	6	TARA_SAMEA4397174_METAG-scaffold_6184-biosynth_1,TARA_SAMEA2619677_METAG-scaffold_1385-biosynth_1,TARA_SAMEA4397489_METAG-scaffold_7082-biosynth_1,TARA_SAMEA4397948_METAG-scaffold_2-biosynth_1,TARA_SAMEA4397747_METAG-scaffold_228-biosynth_1,TARA_SAMEA4397815_METAG-scaffold_10-biosynth_1
NOV1GJ2Q	NRPS;betalactone;bacteriocin;phosphonate	1	TARA_SAMEA4398387_METAG-scaffold_44-biosynth_2
NOVHM8T5	terpene	2	TARA_SAMEA2619677_METAG-scaffold_121-biosynth_1,TARA_SAMEA2619903_METAG-scaffold_23-biosynth_1
NOV9H5UD	NRPS	4	TARA_SAMEA2619815_METAG-scaffold_743-biosynth_1,TARA_SAMEA2619677_METAG-scaffold_13-biosynth_1,TARA_SAMEA2619791_METAG-scaffold_13-biosynth_1,TARA_SAMEA2619779_METAG-scaffold_21-biosynth_1
NOV9H5UD	NRPS-like	3	TARA_SAMEA2622667_METAG-scaffold_23-biosynth_1,TARA_SAMEA2622685_METAG-scaffold_152-biosynth_1,TARA_SAMEA2620925_METAG-scaffold_9-biosynth_1
NOVGP4LY	terpene	25	TARA_SAMEA4397536_METAG-scaffold_42-biosynth_1,TARA_SAMEA4398238_METAG-scaffold_92-biosynth_1,TARA_SAMEA4398432_METAG-scaffold_113-biosynth_1,TARA_SAMEA4398083_METAG-scaffold_11-biosynth_1,TARA_SAMEA4398266_METAG-scaffold_42-biosynth_1,TARA_SAMEA4398111_METAG-scaffold_26-biosynth_1,TARA_SAMEA4398193_METAG-scaffold_25-biosynth_1,TARA_SAMEA4398168_METAG-scaffold_25-biosynth_1,TARA_SAMEA4398387_META…
NOVMWXV7	terpene	1	TARA_SAMEA2619678_METAG-scaffold_16987-biosynth_1
NOV3DAFT	terpene	3	TARA_SAMEA2619678_METAG-scaffold_5124-biosynth_1,TARA_SAMEA4398370_METAG-scaffold_6594-biosynth_1,TARA_SAMEA2622716_METAG-scaffold_1250-biosynth_1
NOVZA5VI	T3PKS	2	TARA_SAMEA2619950_METAG-scaffold_43-biosynth_1,TARA_SAMEA2619747_METAG-scaffold_361-biosynth_1
NOVRIBLK	other	2	TARA_SAMEA2619950_METAG-scaffold_11-biosynth_1,TARA_SAMEA2619747_METAG-scaffold_44-biosynth_1
NOVA7LNF	other	2	TARA_SAMEA2619950_METAG-scaffold_11-biosynth_1,TARA_SAMEA2619747_METAG-scaffold_44-biosynth_1
NOV2SY0L	bacteriocin	3	TARA_SAMEA2623463_METAG-scaffold_694-biosynth_1,TARA_SAMEA2623488_METAG-scaffold_3838-biosynth_1,TARA_SAMEA2619766_METAG-scaffold_2513-biosynth_1
NOVID9OC	terpene	1	TARA_SAMEA2619766_METAG-scaffold_3011-biosynth_1
NOVGAAG5	NRPS-like	1	TARA_SAMEA2619766_METAG-scaffold_3072-biosynth_1
NOVPJ1WF	T3PKS	2	TARA_SAMEA2622765_METAG-scaffold_723-biosynth_1,TARA_SAMEA2619779_METAG-scaffold_12-biosynth_1
NOVYGAKG	T3PKS	3	TARA_SAMEA2619779_METAG-scaffold_1242-biosynth_1,TARA_SAMEA4397118_METAG-scaffold_160-biosynth_1,TARA_SAMEA4397586_METAG-scaffold_360-biosynth_1
NOV0RDAC	bacteriocin	2	TARA_SAMEA2619782_METAG-scaffold_161-biosynth_1,TARA_MED00003_METAG-scaffold_26-biosynth_1
NOV24YI0	T3PKS	1	TARA_SAMEA2619782_METAG-scaffold_2066-biosynth_1
NOVOILVF	betalactone	16	TARA_SAMEA2622657_METAG-scaffold_359-biosynth_1,TARA_SAMEA2622800_METAG-scaffold_375-biosynth_1,TARA_SAMEA2622817_METAG-scaffold_367-biosynth_1,TARA_SAMEA2622842_METAG-scaffold_917-biosynth_1,TARA_SAMEA2620542_METAG-scaffold_40-biosynth_1,TARA_SAMEA2622764_METAG-scaffold_150-biosynth_1,TARA_SAMEA2622518_METAG-scaffold_71-biosynth_1,TARA_SAMEA2623275_METAG-scaffold_100-biosynth_1,TARA_SAMEA2619802…
NOVMXMM7	PUFA;T1PKS	9	TARA_SAMEA2620097_METAG-scaffold_1456-biosynth_1,TARA_SAMEA2623426_METAG-scaffold_1965-biosynth_1,TARA_SAMEA2619879_METAG-scaffold_1921-biosynth_1,TARA_SAMEA2619802_METAG-scaffold_578-biosynth_1,TARA_SAMEA2622429_METAG-scaffold_1138-biosynth_1,TARA_SAMEA2623390_METAG-scaffold_3663-biosynth_1,TARA_SAMEA2619952_METAG-scaffold_622-biosynth_1,TARA_SAMEA2623463_METAG-scaffold_1416-biosynth_1,TARA_SAME…
NOVMXMM7	PUFA;T1PKS;hglE-KS	1	TARA_SAMEA2619857_METAG-scaffold_447-biosynth_1
NOVMXMM7	T1PKS;PUFA	7	TARA_SAMEA2623314_METAG-scaffold_857-biosynth_1,TARA_SAMEA2620651_METAG-scaffold_737-biosynth_1,TARA_SAMEA2622499_METAG-scaffold_1924-biosynth_1,TARA_PON00026_METAG-scaffold_209-biosynth_1,TARA_SAMEA2619970_METAG-scaffold_816-biosynth_1,TARA_SAMEA2620756_METAG-scaffold_879-biosynth_1,TARA_SAMEA2620035_METAG-scaffold_526-biosynth_1
NOVMXMM7	T1PKS;PUFA;hglE-KS	2	TARA_SAMEA2620230_METAG-scaffold_495-biosynth_1,TARA_SAMEA2622149_METAG-scaffold_1144-biosynth_1
NOV639J5	NRPS-like	5	TARA_SAMEA2621285_METAG-scaffold_390-biosynth_1,TARA_SAMEA4397330_METAG-scaffold_18-biosynth_1,TARA_SAMEA2620947_METAG-scaffold_2-biosynth_1,TARA_SAMEA2621300_METAG-scaffold_88-biosynth_1,TARA_SAMEA2619815_METAG-scaffold_440-biosynth_1
NOVSRG5K	NRPS-like	5	TARA_SAMEA2621285_METAG-scaffold_390-biosynth_1,TARA_SAMEA4397330_METAG-scaffold_18-biosynth_1,TARA_SAMEA2620947_METAG-scaffold_2-biosynth_1,TARA_SAMEA2621300_METAG-scaffold_88-biosynth_1,TARA_SAMEA2619815_METAG-scaffold_440-biosynth_1
NOVISZX0	terpene	1	TARA_SAMEA2619818_METAG-scaffold_9740-biosynth_1
NOV3L1D8	NRPS-like	1	TARA_SAMEA2619840_METAG-scaffold_2797-biosynth_1
NOV42IHW	terpene	8	TARA_RED00018_METAG-scaffold_12-biosynth_1,TARA_SAMEA2619840_METAG-scaffold_240-biosynth_1,TARA_SAMEA2622822_METAG-scaffold_22558-biosynth_1,TARA_SAMEA2622796_METAG-scaffold_25-biosynth_1,TARA_SAMEA2622800_METAG-scaffold_36-biosynth_1,TARA_SAMEA2622695_METAG-scaffold_25-biosynth_1,TARA_SAMEA4397355_METAG-scaffold_10802-biosynth_1,TARA_SAMEA2622690_METAG-scaffold_23-biosynth_1
NOVCZ4CY	NRPS-like	10	TARA_SAMEA2619840_METAG-scaffold_13067-biosynth_1,TARA_SAMEA2622837_METAG-scaffold_79-biosynth_1,TARA_RED00030_METAG-scaffold_51-biosynth_1,TARA_SAMEA2623390_METAG-scaffold_176-biosynth_1,TARA_SAMEA2622823_METAG-scaffold_3284-biosynth_1,TARA_SAMEA2623314_METAG-scaffold_902-biosynth_1,TARA_SAMEA4397355_METAG-scaffold_490-biosynth_1,TARA_SAMEA2619907_METAG-scaffold_20160-biosynth_1,TARA_SAMEA262099…
NOVH1PQ3	NRPS-like	3	TARA_SAMEA2622823_METAG-scaffold_836-biosynth_1,TARA_SAMEA2619907_METAG-scaffold_66-biosynth_1,TARA_SAMEA2619840_METAG-scaffold_1920-biosynth_1
NOVUVM0Y	T1PKS	9	TARA_SAMEA2620890_METAG-scaffold_111-biosynth_1,TARA_SAMEA2622843_METAG-scaffold_84-biosynth_1,TARA_SAMEA2622842_METAG-scaffold_58-biosynth_1,TARA_SAMEA2622817_METAG-scaffold_66-biosynth_1,TARA_SAMEA2619907_METAG-scaffold_1158-biosynth_1,TARA_SAMEA2622696_METAG-scaffold_871-biosynth_1,TARA_SAMEA4396468_METAG-scaffold_85-biosynth_1,TARA_SAMEA4398413_METAG-scaffold_119-biosynth_1,TARA_SAMEA2619840_…
NOVTZCDY	resorcinol	2	TARA_SAMEA2622801_METAG-scaffold_569-biosynth_1,TARA_SAMEA2619840_METAG-scaffold_803-biosynth_1
NOVGN4IB	betalactone	1	TARA_SAMEA2619840_METAG-scaffold_1788-biosynth_1
NOVL4DID	betalactone	1	TARA_SAMEA2619840_METAG-scaffold_1788-biosynth_1
NOVM5NP6	hglE-KS	10	TARA_SAMEA2621277_METAG-scaffold_7-biosynth_1,TARA_SAMEA2621221_METAG-scaffold_108-biosynth_1,TARA_SAMEA2622695_METAG-scaffold_1205-biosynth_1,TARA_SAMEA2622822_METAG-scaffold_230-biosynth_1,TARA_ION00042_METAG-scaffold_194-biosynth_1,TARA_ANE00005_METAG-scaffold_88-biosynth_1,TARA_SAMEA2622737_METAG-scaffold_742-biosynth_1,TARA_SAMEA2619840_METAG-scaffold_2-biosynth_1,TARA_SAMEA2622690_METAG-sca…
NOVV1CZ4	hglE-KS	6	TARA_SAMEA2621277_METAG-scaffold_7-biosynth_1,TARA_SAMEA2621221_METAG-scaffold_108-biosynth_1,TARA_SAMEA2622822_METAG-scaffold_230-biosynth_1,TARA_SAMEA2622545_METAG-scaffold_621-biosynth_1,TARA_SAMEA2619840_METAG-scaffold_2-biosynth_1,TARA_SAMEA2621272_METAG-scaffold_79-biosynth_1
NOV7ZQ2N	terpene	15	TARA_PSW00044_METAG-scaffold_155-biosynth_1,TARA_SAMEA2620570_METAG-scaffold_145-biosynth_1,TARA_SAMEA2621221_METAG-scaffold_13-biosynth_1,TARA_SAMEA2622800_METAG-scaffold_765-biosynth_1,TARA_SAMEA2621216_METAG-scaffold_19-biosynth_1,TARA_SAMEA2621155_METAG-scaffold_784-biosynth_1,TARA_SAMEA2622545_METAG-scaffold_227-biosynth_1,TARA_SAMEA2622695_METAG-scaffold_28-biosynth_1,TARA_SAMEA2623463_META…
NOVJRKYW	terpene	12	TARA_SAMEA2621221_METAG-scaffold_175-biosynth_1,TARA_SAMEA2620570_METAG-scaffold_695-biosynth_1,TARA_SAMEA2622796_METAG-scaffold_91-biosynth_1,TARA_SAMEA2622800_METAG-scaffold_386-biosynth_1,TARA_SAMEA2619840_METAG-scaffold_55-biosynth_1,TARA_SAMEA2622695_METAG-scaffold_28-biosynth_2,TARA_SAMEA2622800_METAG-scaffold_431-biosynth_1,TARA_RED00038_METAG-scaffold_29-biosynth_1,TARA_SAMEA2622545_METAG…
NOV8CP5W	terpene	12	TARA_SAMEA2621221_METAG-scaffold_175-biosynth_1,TARA_SAMEA2620570_METAG-scaffold_695-biosynth_1,TARA_SAMEA2622796_METAG-scaffold_91-biosynth_1,TARA_SAMEA2622800_METAG-scaffold_386-biosynth_1,TARA_SAMEA2619840_METAG-scaffold_55-biosynth_1,TARA_SAMEA2622695_METAG-scaffold_28-biosynth_2,TARA_SAMEA2622800_METAG-scaffold_431-biosynth_1,TARA_RED00038_METAG-scaffold_29-biosynth_1,TARA_SAMEA2622545_METAG…
NOV0PXTH	phosphonate	1	TARA_SAMEA2619840_METAG-scaffold_356-biosynth_1
NOVPV0VP	phosphonate	2	TARA_SAMEA2619840_METAG-scaffold_356-biosynth_1,TARA_IOS00004_METAG-scaffold_42-biosynth_1
NOVRSJ6S	terpene	6	TARA_SAMEA2622737_METAG-scaffold_335-biosynth_1,TARA_SAMEA2619907_METAG-scaffold_10-biosynth_1,TARA_SAMEA2622733_METAG-scaffold_85-biosynth_1,TARA_SAMEA2619840_METAG-scaffold_5-biosynth_1,TARA_SAMEA2622738_METAG-scaffold_198-biosynth_1,TARA_SAMEA2623756_METAG-scaffold_454-biosynth_1
NOVTT1C6	terpene	6	TARA_SAMEA2622737_METAG-scaffold_335-biosynth_1,TARA_SAMEA2619907_METAG-scaffold_10-biosynth_1,TARA_SAMEA2622733_METAG-scaffold_85-biosynth_1,TARA_SAMEA2619840_METAG-scaffold_5-biosynth_1,TARA_SAMEA2622738_METAG-scaffold_198-biosynth_1,TARA_SAMEA2623756_METAG-scaffold_454-biosynth_1
NOVSZMRA	terpene	7	TARA_SAMEA2622737_METAG-scaffold_335-biosynth_1,TARA_SAMEA2622737_METAG-scaffold_13946-biosynth_1,TARA_SAMEA2619907_METAG-scaffold_10-biosynth_1,TARA_SAMEA2622733_METAG-scaffold_85-biosynth_1,TARA_SAMEA2619840_METAG-scaffold_5-biosynth_1,TARA_SAMEA2622738_METAG-scaffold_198-biosynth_1,TARA_SAMEA2623756_METAG-scaffold_454-biosynth_1
NOV1QD5M	terpene	2	TARA_SAMEA2619840_METAG-scaffold_4244-biosynth_1,TARA_RED00057_METAG-scaffold_477-biosynth_1
NOVI1X2N	terpene	3	TARA_ION00006_METAG-scaffold_24-biosynth_1,TARA_SAMEA2620259_METAG-scaffold_5505-biosynth_1,TARA_SAMEA2619840_METAG-scaffold_8508-biosynth_1
NOV53G14	terpene	1	TARA_SAMEA2619840_METAG-scaffold_3584-biosynth_1
NOV7HCVA	terpene	8	TARA_RED00085_METAG-scaffold_56-biosynth_1,TARA_SAMEA2622837_METAG-scaffold_2845-biosynth_1,TARA_SAMEA2622822_METAG-scaffold_17716-biosynth_1,TARA_SAMEA2622690_METAG-scaffold_3639-biosynth_1,TARA_SAMEA2622823_METAG-scaffold_2613-biosynth_1,TARA_SAMEA2622823_METAG-scaffold_470-biosynth_1,TARA_SAMEA2619840_METAG-scaffold_1038-biosynth_1,TARA_SAMEA2622837_METAG-scaffold_466-biosynth_1
NOVDV03A	terpene	8	TARA_RED00085_METAG-scaffold_56-biosynth_1,TARA_SAMEA2622837_METAG-scaffold_2845-biosynth_1,TARA_SAMEA2622822_METAG-scaffold_17716-biosynth_1,TARA_SAMEA2622690_METAG-scaffold_3639-biosynth_1,TARA_SAMEA2622823_METAG-scaffold_2613-biosynth_1,TARA_SAMEA2622823_METAG-scaffold_470-biosynth_1,TARA_SAMEA2619840_METAG-scaffold_1038-biosynth_1,TARA_SAMEA2622837_METAG-scaffold_466-biosynth_1
NOV0H699	terpene	3	TARA_SAMEA2619840_METAG-scaffold_1038-biosynth_1,TARA_SAMEA2622690_METAG-scaffold_3639-biosynth_1,TARA_SAMEA2622823_METAG-scaffold_470-biosynth_1
NOV96HJ8	terpene	9	TARA_SAMEA2622822_METAG-scaffold_480-biosynth_1,TARA_SAMEA2622737_METAG-scaffold_6-biosynth_1,TARA_SAMEA2619907_METAG-scaffold_1453-biosynth_1,TARA_SAMEA2622822_METAG-scaffold_165-biosynth_1,TARA_SAMEA2622837_METAG-scaffold_5254-biosynth_1,TARA_RED00033_METAG-scaffold_10-biosynth_1,TARA_SAMEA2622048_METAG-scaffold_1676-biosynth_1,TARA_SAMEA2619840_METAG-scaffold_39-biosynth_1,TARA_SAMEA2621221_ME…
NOV9IHJB	terpene	25	TARA_SAMEA2622733_METAG-scaffold_2159-biosynth_1,TARA_SAMEA2623734_METAG-scaffold_6642-biosynth_1,TARA_SAMEA2619840_METAG-scaffold_5665-biosynth_1,TARA_SAMEA2622737_METAG-scaffold_1984-biosynth_1,TARA_SAMEA2621278_METAG-scaffold_2326-biosynth_1,TARA_SAMEA2622738_METAG-scaffold_563-biosynth_1,TARA_RED00053_METAG-scaffold_21-biosynth_1,TARA_SAMEA2622696_METAG-scaffold_2085-biosynth_1,TARA_SAMEA4396…
NOV6GSEV	NRPS-like	5	TARA_SAMEA2619907_METAG-scaffold_10182-biosynth_1,TARA_SAMEA2622796_METAG-scaffold_542-biosynth_1,TARA_RED00026_METAG-scaffold_252-biosynth_1,TARA_SAMEA2622737_METAG-scaffold_2396-biosynth_1,TARA_SAMEA2619840_METAG-scaffold_483-biosynth_1
NOVXIGWK	betalactone	1	TARA_SAMEA2619840_METAG-scaffold_3308-biosynth_1
NOV3UK06	T3PKS	3	TARA_SAMEA2619840_METAG-scaffold_4129-biosynth_1,TARA_SAMEA4397330_METAG-scaffold_70-biosynth_1,TARA_RED00109_METAG-scaffold_38-biosynth_1
NOV4EFYC	terpene	18	TARA_ANW00018_METAG-scaffold_261-biosynth_1,TARA_SAMEA2621551_METAG-scaffold_3313-biosynth_1,TARA_SAMEA2622823_METAG-scaffold_32-biosynth_1,TARA_SAMEA2622823_METAG-scaffold_2480-biosynth_1,TARA_SAMEA2621222_METAG-scaffold_4093-biosynth_1,TARA_SAMEA4397730_METAG-scaffold_749-biosynth_1,TARA_RED00091_METAG-scaffold_317-biosynth_1,TARA_SAMEA2619907_METAG-scaffold_22-biosynth_1,TARA_SAMEA2622843_META…
NOV0JO6M	betalactone	3	TARA_SAMEA2619907_METAG-scaffold_670-biosynth_1,TARA_SAMEA2619840_METAG-scaffold_1875-biosynth_1,TARA_SAMEA2621216_METAG-scaffold_448-biosynth_1
NOV8S08I	phosphonate	3	TARA_SAMEA2619840_METAG-scaffold_30-biosynth_1,TARA_ANW00057_METAG-scaffold_85-biosynth_1,TARA_SAMEA2622801_METAG-scaffold_19-biosynth_1
NOVKMMXK	betalactone	2	TARA_SAMEA2619840_METAG-scaffold_571-biosynth_1,TARA_SAMEA2619907_METAG-scaffold_3207-biosynth_1
NOVPQH25	terpene	4	TARA_SAMEA2622376_METAG-scaffold_1214-biosynth_1,TARA_SAMEA2622923_METAG-scaffold_10001-biosynth_1,TARA_SAMEA2619857_METAG-scaffold_2459-biosynth_1,TARA_ASE00015_METAG-scaffold_26-biosynth_1
NOVE91VG	terpene	4	TARA_SAMEA2619879_METAG-scaffold_657-biosynth_1,TARA_SAMEA2619952_METAG-scaffold_10458-biosynth_1,TARA_SAMEA2621075_METAG-scaffold_6449-biosynth_1,TARA_SAMEA2621076_METAG-scaffold_3822-biosynth_1
NOV0ZFJG	arylpolyene	3	TARA_SAMEA4397174_METAG-scaffold_1916-biosynth_1,TARA_SAMEA2619903_METAG-scaffold_12-biosynth_1,TARA_SAMEA4397948_METAG-scaffold_482-biosynth_1
NOVPJ1U9	NRPS-like	1	TARA_SAMEA2619907_METAG-scaffold_281-biosynth_1
NOVMIGW7	NRPS-like	1	TARA_SAMEA2619907_METAG-scaffold_281-biosynth_1
NOVKRZGK	NRPS-like	2	TARA_SAMEA2622737_METAG-scaffold_4587-biosynth_1,TARA_SAMEA2619907_METAG-scaffold_281-biosynth_1
NOVUFVCZ	NRPS-like	5	TARA_SAMEA2622733_METAG-scaffold_5034-biosynth_1,TARA_SAMEA2619907_METAG-scaffold_281-biosynth_1,TARA_SAMEA2622822_METAG-scaffold_6786-biosynth_1,TARA_SAMEA2622737_METAG-scaffold_7488-biosynth_1,TARA_SAMEA2622737_METAG-scaffold_4587-biosynth_1
NOVB4F7T	terpene	2	TARA_SAMEA2619907_METAG-scaffold_185-biosynth_1,TARA_SAMEA2623649_METAG-scaffold_12020-biosynth_1
NOVJOR87	terpene	3	TARA_PON00009_METAG-scaffold_46-biosynth_1,TARA_SAMEA2623135_METAG-scaffold_420-biosynth_1,TARA_SAMEA2619907_METAG-scaffold_2186-biosynth_1
NOVXZ6E2	bacteriocin	6	TARA_RED00054_METAG-scaffold_44-biosynth_1,TARA_SAMEA2622737_METAG-scaffold_87-biosynth_1,TARA_SAMEA2622823_METAG-scaffold_22088-biosynth_1,TARA_SAMEA2622801_METAG-scaffold_1641-biosynth_1,TARA_SAMEA2619907_METAG-scaffold_730-biosynth_1,TARA_SAMEA2619907_METAG-scaffold_1070-biosynth_1
NOV5P30T	NRPS-like	2	TARA_RED00008_METAG-scaffold_48-biosynth_1,TARA_SAMEA2619907_METAG-scaffold_412-biosynth_2
NOV04RUE	NRPS-like	2	TARA_RED00008_METAG-scaffold_48-biosynth_1,TARA_SAMEA2619907_METAG-scaffold_412-biosynth_2
NOVTDAT1	NRPS-like	8	TARA_SAMEA2622837_METAG-scaffold_214-biosynth_2,TARA_SAMEA2622837_METAG-scaffold_83-biosynth_1,TARA_SAMEA2619907_METAG-scaffold_412-biosynth_2,TARA_SAMEA2623314_METAG-scaffold_948-biosynth_1,TARA_RED00030_METAG-scaffold_115-biosynth_1,TARA_SAMEA2622823_METAG-scaffold_44-biosynth_2,TARA_SAMEA2623390_METAG-scaffold_766-biosynth_1,TARA_RED00008_METAG-scaffold_48-biosynth_1
NOVTDAT1	NRPS-like;terpene	1	TARA_SAMEA2622837_METAG-scaffold_15-biosynth_1
NOVEWJE3	NRPS-like	9	TARA_SAMEA2622837_METAG-scaffold_2-biosynth_2,TARA_SAMEA2622837_METAG-scaffold_214-biosynth_2,TARA_SAMEA2622837_METAG-scaffold_83-biosynth_1,TARA_SAMEA2619907_METAG-scaffold_412-biosynth_2,TARA_SAMEA2623314_METAG-scaffold_948-biosynth_1,TARA_RED00030_METAG-scaffold_115-biosynth_1,TARA_SAMEA2622823_METAG-scaffold_44-biosynth_2,TARA_SAMEA2623390_METAG-scaffold_766-biosynth_1,TARA_RED00008_METAG-sca…
NOVEWJE3	NRPS-like;terpene	1	TARA_SAMEA2622837_METAG-scaffold_15-biosynth_1
NOV1X0Q3	terpene	3	TARA_SAMEA2619907_METAG-scaffold_18942-biosynth_1,TARA_SAMEA2622737_METAG-scaffold_824-biosynth_1,TARA_SAMEA2623756_METAG-scaffold_7324-biosynth_1
NOV9WBKT	bacteriocin	2	TARA_SAMEA2622837_METAG-scaffold_5326-biosynth_1,TARA_SAMEA2619907_METAG-scaffold_12672-biosynth_1
NOV6D1LI	bacteriocin	2	TARA_SAMEA2622837_METAG-scaffold_5326-biosynth_1,TARA_SAMEA2619907_METAG-scaffold_12672-biosynth_1
NOVYFA00	terpene	1	TARA_SAMEA2619907_METAG-scaffold_1374-biosynth_1
NOV1NKZS	phosphonate	2	TARA_SAMEA2619907_METAG-scaffold_225-biosynth_1,TARA_RED00035_METAG-scaffold_42-biosynth_1
NOVHTC1K	arylpolyene	5	TARA_SAMEA2622737_METAG-scaffold_972-biosynth_1,TARA_SAMEA2622733_METAG-scaffold_902-biosynth_1,TARA_SAMEA2619907_METAG-scaffold_2685-biosynth_1,TARA_SAMEA2622822_METAG-scaffold_1016-biosynth_1,TARA_RED00035_METAG-scaffold_38-biosynth_1
NOV7Y942	terpene	3	TARA_SAMEA2622823_METAG-scaffold_557-biosynth_1,TARA_SAMEA2622733_METAG-scaffold_1953-biosynth_1,TARA_SAMEA2619907_METAG-scaffold_561-biosynth_1
NOVJ8GU8	ectoine	1	TARA_SAMEA2619907_METAG-scaffold_7056-biosynth_1
NOVQ8ZUK	terpene	3	TARA_SAMEA2622823_METAG-scaffold_10336-biosynth_1,TARA_SAMEA2622837_METAG-scaffold_7136-biosynth_1,TARA_SAMEA2619907_METAG-scaffold_1931-biosynth_1
NOVNRF62	terpene	3	TARA_SAMEA2619907_METAG-scaffold_6970-biosynth_1,TARA_SAMEA2621003_METAG-scaffold_3373-biosynth_1,TARA_SAMEA2622823_METAG-scaffold_79-biosynth_1
NOVZKY8D	terpene	4	TARA_RED00077_METAG-scaffold_11-biosynth_1,TARA_SAMEA2619907_METAG-scaffold_54-biosynth_1,TARA_SAMEA2623756_METAG-scaffold_1218-biosynth_1,TARA_SAMEA4396468_METAG-scaffold_3127-biosynth_1
NOVMCMUE	terpene	4	TARA_SAMEA2622823_METAG-scaffold_3955-biosynth_1,TARA_RED00020_METAG-scaffold_106-biosynth_1,TARA_SAMEA2619907_METAG-scaffold_2117-biosynth_1,TARA_SAMEA2619907_METAG-scaffold_2768-biosynth_1
NOVTDBCU	terpene	12	TARA_RED00036_METAG-scaffold_320-biosynth_1,TARA_SAMEA2620995_METAG-scaffold_227-biosynth_1,TARA_SAMEA2619907_METAG-scaffold_885-biosynth_1,TARA_SAMEA2621003_METAG-scaffold_44-biosynth_1,TARA_SAMEA4396468_METAG-scaffold_618-biosynth_1,TARA_RED00050_METAG-scaffold_509-biosynth_1,TARA_SAMEA2619907_METAG-scaffold_338-biosynth_1,TARA_RED00020_METAG-scaffold_5-biosynth_1,TARA_SAMEA2622733_METAG-scaffo…
NOVGO02C	bacteriocin	1	TARA_SAMEA2619907_METAG-scaffold_11197-biosynth_1
NOVSCW7J	hglE-KS;T1PKS	1	TARA_SAMEA2619907_METAG-scaffold_2389-biosynth_1
NOVSCW7J	T1PKS;hglE-KS	1	TARA_RED00032_METAG-scaffold_181-biosynth_1
NOVXY419	hglE-KS;T1PKS	1	TARA_SAMEA2619907_METAG-scaffold_2389-biosynth_1
NOVXY419	T1PKS;hglE-KS	1	TARA_RED00032_METAG-scaffold_181-biosynth_1
NOV6RBMG	hglE-KS;T1PKS	1	TARA_SAMEA2619907_METAG-scaffold_2389-biosynth_1
NOV6RBMG	T1PKS;hglE-KS	1	TARA_RED00032_METAG-scaffold_181-biosynth_1
NOVVZTP6	terpene	2	TARA_RED00032_METAG-scaffold_343-biosynth_1,TARA_SAMEA2619907_METAG-scaffold_3496-biosynth_1
NOVCJUF3	terpene	3	TARA_RED00032_METAG-scaffold_343-biosynth_1,TARA_SAMEA2619907_METAG-scaffold_3496-biosynth_1,TARA_SAMEA2622696_METAG-scaffold_242-biosynth_1
NOVQ4ZII	T3PKS	2	TARA_RED00032_METAG-scaffold_382-biosynth_1,TARA_SAMEA2619907_METAG-scaffold_3725-biosynth_1
NOVO599S	T3PKS	2	TARA_RED00032_METAG-scaffold_382-biosynth_1,TARA_SAMEA2619907_METAG-scaffold_3725-biosynth_1
NOVF995O	terpene	5	TARA_SAMEA2619907_METAG-scaffold_67-biosynth_1,TARA_SAMEA2622733_METAG-scaffold_5833-biosynth_1,TARA_SAMEA2622737_METAG-scaffold_23-biosynth_1,TARA_SAMEA2623314_METAG-scaffold_1069-biosynth_1,TARA_RED00023_METAG-scaffold_19-biosynth_1
NOVT2S97	terpene	4	TARA_SAMEA2619907_METAG-scaffold_67-biosynth_1,TARA_SAMEA2622733_METAG-scaffold_5833-biosynth_1,TARA_SAMEA2622737_METAG-scaffold_23-biosynth_1,TARA_RED00023_METAG-scaffold_19-biosynth_1
NOV0LUVX	terpene	4	TARA_SAMEA2619907_METAG-scaffold_67-biosynth_1,TARA_SAMEA2622733_METAG-scaffold_5833-biosynth_1,TARA_SAMEA2622737_METAG-scaffold_23-biosynth_1,TARA_RED00023_METAG-scaffold_19-biosynth_1
NOVJMCSX	terpene	5	TARA_SAMEA2619907_METAG-scaffold_67-biosynth_1,TARA_SAMEA2622733_METAG-scaffold_5833-biosynth_1,TARA_SAMEA2622737_METAG-scaffold_23-biosynth_1,TARA_SAMEA2623314_METAG-scaffold_1069-biosynth_1,TARA_RED00023_METAG-scaffold_19-biosynth_1
NOVMJMPO	bacteriocin	2	TARA_SAMEA2619907_METAG-scaffold_342-biosynth_1,TARA_RED00024_METAG-scaffold_1-biosynth_1
NOVE5J2T	T1PKS	3	TARA_SAMEA2623756_METAG-scaffold_304-biosynth_1,TARA_SAMEA2619907_METAG-scaffold_1158-biosynth_1,TARA_SAMEA2623756_METAG-scaffold_529-biosynth_1
NOVGREJP	T1PKS	3	TARA_SAMEA2623756_METAG-scaffold_304-biosynth_1,TARA_SAMEA2619907_METAG-scaffold_1158-biosynth_1,TARA_SAMEA2623756_METAG-scaffold_529-biosynth_1
NOV1U4TG	T1PKS	3	TARA_SAMEA2623756_METAG-scaffold_304-biosynth_1,TARA_SAMEA2619907_METAG-scaffold_1158-biosynth_1,TARA_SAMEA2623756_METAG-scaffold_529-biosynth_1
NOVXB7GX	T1PKS	3	TARA_SAMEA2623756_METAG-scaffold_304-biosynth_1,TARA_SAMEA2619907_METAG-scaffold_1158-biosynth_1,TARA_RED00049_METAG-scaffold_38-biosynth_1
NOV1LUEX	terpene	2	TARA_SAMEA2619952_METAG-scaffold_3-biosynth_1,TARA_SAMEA2619927_METAG-scaffold_3-biosynth_1
NOVJ1TLC	terpene	5	TARA_SAMEA2622452_METAG-scaffold_1941-biosynth_1,TARA_SAMEA2619952_METAG-scaffold_24-biosynth_1,TARA_SAMEA2619927_METAG-scaffold_1899-biosynth_1,TARA_SAMEA2621260_METAG-scaffold_5804-biosynth_1,TARA_SAMEA2622097_METAG-scaffold_2460-biosynth_1
NOVS5898	terpene	2	TARA_SAMEA2619927_METAG-scaffold_1899-biosynth_1,TARA_SAMEA2619952_METAG-scaffold_24-biosynth_1
NOV7I3PO	terpene	3	TARA_SAMEA2619927_METAG-scaffold_1899-biosynth_1,TARA_SAMEA2621260_METAG-scaffold_5804-biosynth_1,TARA_SAMEA2619952_METAG-scaffold_24-biosynth_1
NOVWEQCQ	terpene	6	TARA_SAMEA2622331_METAG-scaffold_150-biosynth_1,TARA_SAMEA2619950_METAG-scaffold_217-biosynth_1,TARA_SAMEA2622119_METAG-scaffold_250-biosynth_1,TARA_SAMEA2621779_METAG-scaffold_633-biosynth_1,TARA_PSE00007_METAG-scaffold_79-biosynth_1,TARA_SAMEA2622402_METAG-scaffold_5741-biosynth_1
NOVNT5LB	resorcinol	7	TARA_SAMEA2621066_METAG-scaffold_237-biosynth_1,TARA_SAMEA2623116_METAG-scaffold_1805-biosynth_1,TARA_SAMEA2619952_METAG-scaffold_1307-biosynth_1,TARA_SAMEA4398067_METAG-scaffold_609-biosynth_1,TARA_PON00033_METAG-scaffold_53-biosynth_1,TARA_SAMEA2623135_METAG-scaffold_13-biosynth_1,TARA_SAMEA4397516_METAG-scaffold_534-biosynth_1
NOV4VLUA	ladderane	1	TARA_SAMEA2619970_METAG-scaffold_15159-biosynth_1
NOVXFW01	TfuA-related	1	TARA_SAMEA2619970_METAG-scaffold_7210-biosynth_1
NOVAYZA9	terpene	1	TARA_SAMEA2619970_METAG-scaffold_8012-biosynth_1
NOV68NHT	bacteriocin	3	TARA_SAMEA2619970_METAG-scaffold_544-biosynth_1,TARA_SAMEA2620097_METAG-scaffold_737-biosynth_1,TARA_SAMEA2619974_METAG-scaffold_177-biosynth_1
NOVLCUA6	betalactone	3	TARA_SAMEA2619970_METAG-scaffold_140-biosynth_1,TARA_SAMEA2620035_METAG-scaffold_535-biosynth_1,TARA_SAMEA2620097_METAG-scaffold_1619-biosynth_1
NOV57DCE	bacteriocin	3	TARA_SAMEA2620097_METAG-scaffold_4-biosynth_2,TARA_SAMEA2620035_METAG-scaffold_4-biosynth_1,TARA_SAMEA2619970_METAG-scaffold_30-biosynth_1
NOV21IK7	NRPS-like	3	TARA_SAMEA2620097_METAG-scaffold_1745-biosynth_1,TARA_SAMEA2620035_METAG-scaffold_1283-biosynth_1,TARA_SAMEA2619970_METAG-scaffold_2386-biosynth_1
NOVOTNOI	phosphonate	1	TARA_SAMEA2619970_METAG-scaffold_773-biosynth_1
NOVA36S8	terpene	2	TARA_SAMEA2619970_METAG-scaffold_326-biosynth_1,TARA_SAMEA2619970_METAG-scaffold_8534-biosynth_1
NOVWFLCL	LAP	2	TARA_SAMEA2619970_METAG-scaffold_1106-biosynth_1,TARA_SAMEA2620106_METAG-scaffold_998-biosynth_1
NOV8LN03	LAP	2	TARA_SAMEA2619970_METAG-scaffold_1106-biosynth_1,TARA_SAMEA2620106_METAG-scaffold_998-biosynth_1
NOVSCXN0	terpene	2	TARA_SAMEA2619970_METAG-scaffold_4631-biosynth_1,TARA_SAMEA2620097_METAG-scaffold_2198-biosynth_1
NOV4FQ8S	bacteriocin	4	TARA_SAMEA2619974_METAG-scaffold_1851-biosynth_1,TARA_SAMEA2620097_METAG-scaffold_1757-biosynth_1,TARA_SAMEA2619970_METAG-scaffold_2291-biosynth_1,TARA_SAMEA2620035_METAG-scaffold_156-biosynth_1
NOVYL4JY	betalactone	1	TARA_SAMEA2619970_METAG-scaffold_3741-biosynth_1
NOV0QD17	betalactone	1	TARA_SAMEA2619970_METAG-scaffold_3741-biosynth_1
NOVEJYZ7	terpene	1	TARA_SAMEA2619970_METAG-scaffold_6603-biosynth_1
NOVDNPH3	terpene	1	TARA_SAMEA2619970_METAG-scaffold_1735-biosynth_1
NOV5812V	terpene	3	TARA_SAMEA2620097_METAG-scaffold_5019-biosynth_1,TARA_SAMEA2620035_METAG-scaffold_910-biosynth_1,TARA_SAMEA2619970_METAG-scaffold_12649-biosynth_1
NOV5584I	terpene	3	TARA_SAMEA2619970_METAG-scaffold_16-biosynth_1,TARA_PON00024_METAG-scaffold_8-biosynth_1,TARA_SAMEA2620035_METAG-scaffold_15-biosynth_1
NOVA4YVZ	NRPS-like	17	TARA_SAMEA2620035_METAG-scaffold_2-biosynth_1,TARA_SAMEA2620097_METAG-scaffold_47-biosynth_1,TARA_SAMEA2622149_METAG-scaffold_5248-biosynth_1,TARA_SAMEA2622837_METAG-scaffold_214-biosynth_2,TARA_SAMEA2622837_METAG-scaffold_83-biosynth_1,TARA_SAMEA2623314_METAG-scaffold_948-biosynth_1,TARA_SAMEA2623390_METAG-scaffold_766-biosynth_1,TARA_SAMEA2619970_METAG-scaffold_81-biosynth_1,TARA_RED00030_METAG…
NOVKQH69	T3PKS	6	TARA_SAMEA2622837_METAG-scaffold_37-biosynth_1,TARA_SAMEA2623390_METAG-scaffold_796-biosynth_1,TARA_SAMEA2623314_METAG-scaffold_1539-biosynth_1,TARA_SAMEA2619970_METAG-scaffold_4508-biosynth_1,TARA_SAMEA2621003_METAG-scaffold_3910-biosynth_1,TARA_SAMEA2622823_METAG-scaffold_9098-biosynth_1
NOVV1S6Q	T3PKS	5	TARA_SAMEA2622837_METAG-scaffold_37-biosynth_1,TARA_SAMEA2623390_METAG-scaffold_796-biosynth_1,TARA_SAMEA2623314_METAG-scaffold_1539-biosynth_1,TARA_SAMEA2619970_METAG-scaffold_4508-biosynth_1,TARA_SAMEA2622823_METAG-scaffold_9098-biosynth_1
NOVV0W22	bacteriocin	2	TARA_SAMEA2619970_METAG-scaffold_8737-biosynth_1
NOV0XIDW	bacteriocin	1	TARA_SAMEA2619970_METAG-scaffold_4988-biosynth_1
NOVY6HZ1	NRPS-like	4	TARA_SAMEA2620035_METAG-scaffold_389-biosynth_1,TARA_SAMEA2619974_METAG-scaffold_1053-biosynth_1,TARA_SAMEA2620097_METAG-scaffold_2833-biosynth_1,TARA_SAMEA2619970_METAG-scaffold_449-biosynth_1
NOVN6A8R	NRPS-like	3	TARA_SAMEA2620035_METAG-scaffold_389-biosynth_1,TARA_SAMEA2619974_METAG-scaffold_1053-biosynth_1,TARA_SAMEA2619970_METAG-scaffold_449-biosynth_1
NOVFWI3G	other	1	TARA_SAMEA2619970_METAG-scaffold_9856-biosynth_1
NOVSMDVE	terpene	9	TARA_SAMEA2620097_METAG-scaffold_1417-biosynth_1,TARA_PON00064_METAG-scaffold_227-biosynth_1,TARA_SAMEA2620035_METAG-scaffold_1355-biosynth_1,TARA_SAMEA2619970_METAG-scaffold_1901-biosynth_1,TARA_SAMEA2623390_METAG-scaffold_2540-biosynth_1,TARA_SAMEA2622149_METAG-scaffold_3051-biosynth_1,TARA_SAMEA2623295_METAG-scaffold_1126-biosynth_1,TARA_SAMEA2622149_METAG-scaffold_1289-biosynth_1,TARA_SAMEA26…
NOVDOSA9	terpene;bacteriocin	2	TARA_SAMEA2619970_METAG-scaffold_277-biosynth_1,TARA_SAMEA2623295_METAG-scaffold_617-biosynth_1
NOVDOSA9	bacteriocin	1	TARA_SAMEA2620035_METAG-scaffold_1320-biosynth_1
NOVDOSA9	bacteriocin;terpene	2	TARA_SAMEA2622149_METAG-scaffold_1145-biosynth_1,TARA_SAMEA2620097_METAG-scaffold_33-biosynth_1
NOVORTK2	betalactone	2	TARA_SAMEA2619974_METAG-scaffold_162-biosynth_1,TARA_SAMEA2619970_METAG-scaffold_2499-biosynth_1
NOVP5PBT	terpene	3	TARA_SAMEA2623314_METAG-scaffold_338-biosynth_1,TARA_SAMEA2619970_METAG-scaffold_1424-biosynth_1,TARA_SAMEA2623390_METAG-scaffold_6612-biosynth_1
NOVTGLOK	terpene	3	TARA_SAMEA2619970_METAG-scaffold_24-biosynth_1,TARA_SAMEA2623314_METAG-scaffold_30-biosynth_1,TARA_SAMEA2623390_METAG-scaffold_5464-biosynth_1
NOVR4V6A	NRPS-like	2	TARA_SAMEA2620035_METAG-scaffold_1818-biosynth_1,TARA_SAMEA2619970_METAG-scaffold_1924-biosynth_1
NOVXUQ1N	betalactone	2	TARA_SAMEA2620097_METAG-scaffold_2052-biosynth_1,TARA_SAMEA2619970_METAG-scaffold_344-biosynth_1
NOV1AZ2R	terpene	1	TARA_SAMEA2619970_METAG-scaffold_6943-biosynth_1
NOVBRY64	terpene	3	TARA_SAMEA2620097_METAG-scaffold_6507-biosynth_1,TARA_SAMEA2620035_METAG-scaffold_5067-biosynth_1,TARA_SAMEA2619970_METAG-scaffold_6943-biosynth_1
NOV79KW8	terpene	1	TARA_SAMEA2619970_METAG-scaffold_6943-biosynth_1
NOVOXDXZ	terpene	1	TARA_SAMEA2619970_METAG-scaffold_6943-biosynth_1
NOV76SX4	hserlactone	4	TARA_SAMEA2620097_METAG-scaffold_3584-biosynth_1,TARA_SAMEA2623295_METAG-scaffold_12999-biosynth_1,TARA_SAMEA2620035_METAG-scaffold_3892-biosynth_1,TARA_SAMEA2619970_METAG-scaffold_8137-biosynth_1
NOVITN8N	T3PKS	5	TARA_SAMEA2619970_METAG-scaffold_147-biosynth_1,TARA_SAMEA2622673_METAG-scaffold_387-biosynth_1,TARA_SAMEA2623390_METAG-scaffold_52-biosynth_1,TARA_SAMEA2622149_METAG-scaffold_87-biosynth_1,TARA_SAMEA2623649_METAG-scaffold_111-biosynth_1
NOVMPJWY	T3PKS	10	TARA_SAMEA2619970_METAG-scaffold_147-biosynth_1,TARA_SAMEA2622362_METAG-scaffold_85-biosynth_1,TARA_SAMEA2623295_METAG-scaffold_2185-biosynth_1,TARA_SAMEA2620666_METAG-scaffold_905-biosynth_1,TARA_SAMEA2622673_METAG-scaffold_387-biosynth_1,TARA_SAMEA2623390_METAG-scaffold_52-biosynth_1,TARA_SAMEA2623295_METAG-scaffold_2891-biosynth_1,TARA_SAMEA2623649_METAG-scaffold_111-biosynth_1,TARA_SAMEA26221…
NOVJ4ATY	T3PKS	12	TARA_SAMEA2619970_METAG-scaffold_147-biosynth_1,TARA_SAMEA2622362_METAG-scaffold_85-biosynth_1,TARA_SAMEA2623295_METAG-scaffold_2185-biosynth_1,TARA_SAMEA2620666_METAG-scaffold_905-biosynth_1,TARA_SAMEA2622673_METAG-scaffold_387-biosynth_1,TARA_SAMEA2623314_METAG-scaffold_341-biosynth_1,TARA_SAMEA2623390_METAG-scaffold_52-biosynth_1,TARA_SAMEA2623295_METAG-scaffold_2891-biosynth_1,TARA_SAMEA26236…
NOVFU1VJ	T3PKS	5	TARA_SAMEA2619970_METAG-scaffold_147-biosynth_1,TARA_SAMEA2622673_METAG-scaffold_387-biosynth_1,TARA_SAMEA2623390_METAG-scaffold_52-biosynth_1,TARA_SAMEA2622149_METAG-scaffold_87-biosynth_1,TARA_SAMEA2623649_METAG-scaffold_111-biosynth_1
NOVX5IMB	bacteriocin	9	TARA_SAMEA2622429_METAG-scaffold_4774-biosynth_1,TARA_SAMEA2623295_METAG-scaffold_371-biosynth_1,TARA_SAMEA2619970_METAG-scaffold_4716-biosynth_1,TARA_SAMEA2620035_METAG-scaffold_3461-biosynth_1,TARA_SAMEA2622197_METAG-scaffold_910-biosynth_1,TARA_SAMEA2622499_METAG-scaffold_746-biosynth_1,TARA_SAMEA2623314_METAG-scaffold_62-biosynth_1,TARA_SAMEA2622149_METAG-scaffold_215-biosynth_1,TARA_SAMEA262…
NOVV9X7U	NRPS-like	1	TARA_SAMEA2619970_METAG-scaffold_8154-biosynth_1
NOVSNCVK	NRPS-like	1	TARA_SAMEA2619974_METAG-scaffold_303-biosynth_1
NOVRKE2P	NRPS-like	1	TARA_SAMEA2619974_METAG-scaffold_303-biosynth_1
NOV8YI48	terpene	1	TARA_SAMEA2619974_METAG-scaffold_925-biosynth_1
NOVE4PML	terpene	1	TARA_SAMEA2619974_METAG-scaffold_925-biosynth_1
NOVPJ5Q4	terpene	1	TARA_SAMEA2619974_METAG-scaffold_925-biosynth_1
NOV8EJTU	terpene	1	TARA_SAMEA2619974_METAG-scaffold_925-biosynth_1
NOVZ6IX7	thiopeptide;LAP	2	TARA_SAMEA2619974_METAG-scaffold_25-biosynth_1,TARA_SAMEA2620106_METAG-scaffold_328-biosynth_1
NOVWO10V	thiopeptide;LAP	2	TARA_SAMEA2619974_METAG-scaffold_25-biosynth_1,TARA_SAMEA2620106_METAG-scaffold_328-biosynth_1
NOVWJI73	thiopeptide;LAP	1	TARA_SAMEA2619974_METAG-scaffold_25-biosynth_1
NOV4TTKU	thiopeptide;LAP	2	TARA_SAMEA2619974_METAG-scaffold_25-biosynth_1,TARA_SAMEA2620106_METAG-scaffold_328-biosynth_1
NOVK2PHQ	thiopeptide;LAP	2	TARA_SAMEA2619974_METAG-scaffold_25-biosynth_1,TARA_SAMEA2620106_METAG-scaffold_328-biosynth_1
NOVRZA1W	thiopeptide;LAP	1	TARA_SAMEA2619974_METAG-scaffold_25-biosynth_1
NOVRI2JQ	NRPS-like	1	TARA_SAMEA2619974_METAG-scaffold_2357-biosynth_1
NOVT191U	NRPS-like	2	TARA_SAMEA2619974_METAG-scaffold_2357-biosynth_1
NOVEVIKS	NRPS-like	1	TARA_SAMEA2619974_METAG-scaffold_2357-biosynth_1
NOVW1GXA	NRPS-like	1	TARA_SAMEA2619974_METAG-scaffold_2357-biosynth_1
NOVVS30L	NRPS-like	1	TARA_SAMEA2619974_METAG-scaffold_2357-biosynth_1
NOVT4HVL	NRPS-like	1	TARA_SAMEA2619974_METAG-scaffold_2357-biosynth_1
NOVI5G73	NRPS-like	1	TARA_SAMEA2619974_METAG-scaffold_72-biosynth_1
NOVHDVE2	NRPS-like	1	TARA_SAMEA2619974_METAG-scaffold_72-biosynth_1
NOVLHUI6	NRPS-like	1	TARA_SAMEA2619974_METAG-scaffold_72-biosynth_1
NOVXM9EO	NRPS-like	1	TARA_SAMEA2619974_METAG-scaffold_72-biosynth_1
NOV5272Z	terpene	1	TARA_SAMEA2619974_METAG-scaffold_2906-biosynth_1
NOVJJR5V	terpene	1	TARA_SAMEA2619974_METAG-scaffold_2906-biosynth_1
NOV0GE8Z	terpene	2	TARA_SAMEA2619974_METAG-scaffold_2906-biosynth_1
NOVBE06R	terpene	1	TARA_SAMEA2619974_METAG-scaffold_2906-biosynth_1
NOVRBN8G	terpene	1	TARA_SAMEA2619974_METAG-scaffold_2906-biosynth_1
NOVP7QMW	terpene	1	TARA_SAMEA2619974_METAG-scaffold_2906-biosynth_1
NOVO5F5I	phosphonate	1	TARA_SAMEA2619974_METAG-scaffold_1623-biosynth_1
NOVC5W7A	phosphonate	1	TARA_SAMEA2619974_METAG-scaffold_1623-biosynth_1
NOV8EYX2	phosphonate	1	TARA_SAMEA2619974_METAG-scaffold_1623-biosynth_1
NOVX7WZQ	lassopeptide	3	TARA_SAMEA2621502_METAG-scaffold_8-biosynth_1,TARA_SAMEA2619992_METAG-scaffold_12-biosynth_1,TARA_SAMEA2620256_METAG-scaffold_7-biosynth_1
NOVEZJEA	arylpolyene	3	TARA_SAMEA4397445_METAG-scaffold_7-biosynth_1,TARA_SAMEA2619992_METAG-scaffold_1-biosynth_1,TARA_SAMEA4397174_METAG-scaffold_1916-biosynth_1
NOV4OZ13	NRPS-like	2	TARA_SAMEA2620021_METAG-scaffold_1834-biosynth_1,TARA_ION00007_METAG-scaffold_84-biosynth_1
NOVRM3TY	terpene	2	TARA_SAMEA2620021_METAG-scaffold_1184-biosynth_1,TARA_SAMEA2621277_METAG-scaffold_1473-biosynth_1
NOVTX1VE	hserlactone	5	TARA_SAMEA2620021_METAG-scaffold_122-biosynth_1,TARA_SAMEA4396941_METAG-scaffold_227-biosynth_1,TARA_SAMEA2620039_METAG-scaffold_44-biosynth_1,TARA_SAMEA4397409_METAG-scaffold_103-biosynth_1,TARA_SAMEA4397255_METAG-scaffold_9-biosynth_3
NOV6REVG	terpene	4	TARA_SAMEA2620039_METAG-scaffold_2-biosynth_1,TARA_SAMEA2620021_METAG-scaffold_134-biosynth_1,TARA_SAMEA2620035_METAG-scaffold_6252-biosynth_1,TARA_ION00016_METAG-scaffold_10-biosynth_1
NOVMREBR	terpene	6	TARA_SAMEA2620021_METAG-scaffold_134-biosynth_1,TARA_SAMEA4396941_METAG-scaffold_2-biosynth_1,TARA_SAMEA4397255_METAG-scaffold_32-biosynth_1,TARA_ION00016_METAG-scaffold_10-biosynth_1,TARA_SAMEA4397489_METAG-scaffold_444-biosynth_1,TARA_SAMEA2620039_METAG-scaffold_2-biosynth_1
NOVSLRB9	terpene	6	TARA_SAMEA2620021_METAG-scaffold_134-biosynth_1,TARA_SAMEA4396941_METAG-scaffold_2-biosynth_1,TARA_SAMEA4397255_METAG-scaffold_32-biosynth_1,TARA_ION00016_METAG-scaffold_10-biosynth_1,TARA_SAMEA4397489_METAG-scaffold_444-biosynth_1,TARA_SAMEA2620039_METAG-scaffold_2-biosynth_1
NOVKN305	NRPS-like	3	TARA_SAMEA2620021_METAG-scaffold_3-biosynth_1,TARA_SAMEA2620039_METAG-scaffold_7-biosynth_2,TARA_ION00016_METAG-scaffold_79-biosynth_1
NOV9MRA4	NRPS-like	3	TARA_SAMEA2620021_METAG-scaffold_3-biosynth_1,TARA_SAMEA2620039_METAG-scaffold_7-biosynth_2,TARA_ION00016_METAG-scaffold_79-biosynth_1
NOVN0E9R	NRPS-like	3	TARA_SAMEA2620021_METAG-scaffold_3-biosynth_1,TARA_SAMEA2620039_METAG-scaffold_7-biosynth_2,TARA_ION00016_METAG-scaffold_79-biosynth_1
NOVG3YJ4	bacteriocin	3	TARA_SAMEA2620039_METAG-scaffold_7-biosynth_1,TARA_ION00016_METAG-scaffold_32-biosynth_1,TARA_SAMEA2620021_METAG-scaffold_3-biosynth_2
NOV6J5DK	bacteriocin	3	TARA_SAMEA2620039_METAG-scaffold_7-biosynth_1,TARA_ION00016_METAG-scaffold_32-biosynth_1,TARA_SAMEA2620021_METAG-scaffold_3-biosynth_2
NOV9HJZL	bacteriocin	3	TARA_SAMEA2620039_METAG-scaffold_7-biosynth_1,TARA_ION00016_METAG-scaffold_32-biosynth_1,TARA_SAMEA2620021_METAG-scaffold_3-biosynth_2
NOVJTLZ9	betalactone	1	TARA_SAMEA2620035_METAG-scaffold_310-biosynth_1
NOVVET13	bacteriocin	8	TARA_SAMEA2620035_METAG-scaffold_2375-biosynth_1,TARA_SAMEA2622499_METAG-scaffold_2124-biosynth_1,TARA_SAMEA2622429_METAG-scaffold_9343-biosynth_1,TARA_SAMEA2623295_METAG-scaffold_2633-biosynth_1,TARA_SAMEA2623390_METAG-scaffold_3258-biosynth_1,TARA_SAMEA2622149_METAG-scaffold_1697-biosynth_1,TARA_SAMEA2623314_METAG-scaffold_1830-biosynth_1,TARA_SAMEA2622197_METAG-scaffold_9180-biosynth_1
NOV8C30L	bacteriocin	2	TARA_SAMEA2620097_METAG-scaffold_2-biosynth_1,TARA_SAMEA2620035_METAG-scaffold_18-biosynth_1
NOVSDWZ4	bacteriocin	3	TARA_SAMEA2620097_METAG-scaffold_1165-biosynth_1,TARA_SAMEA2620035_METAG-scaffold_863-biosynth_1,TARA_SAMEA2623390_METAG-scaffold_6560-biosynth_1
NOVIPI0F	acyl_amino_acids	10	TARA_SAMEA2621092_METAG-scaffold_65-biosynth_2,TARA_SAMEA2621020_METAG-scaffold_70-biosynth_2,TARA_SAMEA2620039_METAG-scaffold_76-biosynth_1,TARA_SAMEA2621075_METAG-scaffold_93-biosynth_2,TARA_SAMEA2621101_METAG-scaffold_146-biosynth_2,TARA_SAMEA2621099_METAG-scaffold_169-biosynth_1,TARA_SAMEA2621045_METAG-scaffold_58-biosynth_1,TARA_SAMEA2621044_METAG-scaffold_72-biosynth_2,TARA_SAMEA2621076_MET…
NOVFP9X9	acyl_amino_acids	10	TARA_SAMEA2621092_METAG-scaffold_65-biosynth_2,TARA_SAMEA2621020_METAG-scaffold_70-biosynth_2,TARA_SAMEA2620039_METAG-scaffold_76-biosynth_1,TARA_SAMEA2621075_METAG-scaffold_93-biosynth_2,TARA_SAMEA2621101_METAG-scaffold_146-biosynth_2,TARA_SAMEA2621099_METAG-scaffold_169-biosynth_1,TARA_SAMEA2621045_METAG-scaffold_58-biosynth_1,TARA_SAMEA2621044_METAG-scaffold_72-biosynth_2,TARA_SAMEA2621076_MET…
NOVAG76Y	terpene	2	TARA_SAMEA2620967_METAG-scaffold_1598-biosynth_1,TARA_SAMEA2620078_METAG-scaffold_3-biosynth_1
NOVC6PAK	terpene	4	TARA_SOC00001_METAG-scaffold_22-biosynth_1,TARA_SAMEA2621300_METAG-scaffold_3483-biosynth_1,TARA_SAMEA2620081_METAG-scaffold_237-biosynth_1,TARA_SAMEA2621487_METAG-scaffold_274-biosynth_1
NOV8HDDQ	terpene	2	TARA_SOC00001_METAG-scaffold_22-biosynth_1,TARA_SAMEA2620081_METAG-scaffold_237-biosynth_1
NOVP3W2X	terpene	3	TARA_SOC00001_METAG-scaffold_22-biosynth_1,TARA_SAMEA2620081_METAG-scaffold_237-biosynth_1,TARA_SAMEA2621487_METAG-scaffold_274-biosynth_1
NOVXBS8P	ectoine	3	TARA_SOC00001_METAG-scaffold_18-biosynth_1,TARA_SAMEA2620081_METAG-scaffold_5798-biosynth_1,TARA_SAMEA2621487_METAG-scaffold_216-biosynth_1
NOVOAQWV	hserlactone	6	TARA_SAMEA4398111_METAG-scaffold_1-biosynth_3,TARA_SAMEA2620097_METAG-scaffold_10174-biosynth_1,TARA_SAMEA4397445_METAG-scaffold_4-biosynth_1,TARA_SAMEA2620194_METAG-scaffold_840-biosynth_1,TARA_ION00001_METAG-scaffold_12-biosynth_1,TARA_SAMEA4398193_METAG-scaffold_1-biosynth_1
NOVQ1QL5	hglE-KS	1	TARA_SAMEA2620097_METAG-scaffold_761-biosynth_1
NOVJP2J3	bacteriocin;proteusin	1	TARA_SAMEA2620097_METAG-scaffold_150-biosynth_1
NOV522AV	bacteriocin;proteusin	1	TARA_SAMEA2620097_METAG-scaffold_150-biosynth_1
NOV3HSFW	CDPS	1	TARA_SAMEA2620106_METAG-scaffold_569-biosynth_1
NOVTUOAU	CDPS	1	TARA_SAMEA2620106_METAG-scaffold_569-biosynth_1
NOVP4PAG	CDPS	1	TARA_SAMEA2620106_METAG-scaffold_569-biosynth_1
NOVHBHC8	LAP	1	TARA_SAMEA2620106_METAG-scaffold_1032-biosynth_1
NOV5312G	hserlactone	1	TARA_SAMEA2620198_METAG-scaffold_2-biosynth_1
NOVAKST1	arylpolyene	7	TARA_SAMEA2621300_METAG-scaffold_49-biosynth_1,TARA_SAMEA2621247_METAG-scaffold_23-biosynth_1,TARA_SAMEA2620925_METAG-scaffold_43-biosynth_1,TARA_SAMEA2620256_METAG-scaffold_13-biosynth_2,TARA_SAMEA2620210_METAG-scaffold_4-biosynth_2,TARA_SAMEA2620384_METAG-scaffold_87-biosynth_1,TARA_SAMEA2621191_METAG-scaffold_35-biosynth_1
NOV705EC	bacteriocin	7	TARA_SAMEA2623314_METAG-scaffold_782-biosynth_1,TARA_PON00023_METAG-scaffold_75-biosynth_1,TARA_SAMEA2621099_METAG-scaffold_2934-biosynth_1,TARA_SAMEA2620217_METAG-scaffold_5011-biosynth_1,TARA_SAMEA2623370_METAG-scaffold_254-biosynth_1,TARA_SAMEA2621295_METAG-scaffold_3359-biosynth_1,TARA_SAMEA2622737_METAG-scaffold_6571-biosynth_1
NOV8APEZ	terpene	1	TARA_SAMEA2620230_METAG-scaffold_550-biosynth_1
NOVH3GV1	lassopeptide	5	TARA_SAMEA2620421_METAG-scaffold_488-biosynth_1,TARA_SAMEA2620360_METAG-scaffold_453-biosynth_1,TARA_SAMEA2620256_METAG-scaffold_5-biosynth_1,TARA_SAMEA4396489_METAG-scaffold_2147-biosynth_1,TARA_SAMEA2620384_METAG-scaffold_249-biosynth_1
NOV5E2XN	lassopeptide	8	TARA_SAMEA2620666_METAG-scaffold_36-biosynth_1,TARA_SAMEA2620384_METAG-scaffold_32-biosynth_1,TARA_SAMEA2621213_METAG-scaffold_848-biosynth_1,TARA_SAMEA2623314_METAG-scaffold_924-biosynth_1,TARA_SAMEA2620360_METAG-scaffold_1057-biosynth_1,TARA_SAMEA2621242_METAG-scaffold_63-biosynth_1,TARA_SAMEA2622673_METAG-scaffold_1451-biosynth_1,TARA_SAMEA2620256_METAG-scaffold_561-biosynth_1
NOV1ST8U	T1PKS	4	TARA_SAMEA2620259_METAG-scaffold_348-biosynth_1,TARA_SAMEA2621423_METAG-scaffold_32-biosynth_1,TARA_RED00055_METAG-scaffold_107-biosynth_1,TARA_SAMEA2623350_METAG-scaffold_19-biosynth_1
NOV1ST8U	hglE-KS	1	TARA_SAMEA2623850_METAG-scaffold_243-biosynth_1
NOVEO8TN	NRPS-like	4	TARA_SAMEA2621155_METAG-scaffold_146-biosynth_1,TARA_SAMEA2620259_METAG-scaffold_3137-biosynth_1,TARA_SAMEA2622842_METAG-scaffold_14395-biosynth_1,TARA_SAMEA2621155_METAG-scaffold_114-biosynth_1
NOVL5MYN	terpene	1	TARA_SAMEA2620404_METAG-scaffold_2890-biosynth_1
NOV2YVCC	terpene	1	TARA_SAMEA2620404_METAG-scaffold_2890-biosynth_1
NOVRY401	terpene	1	TARA_SAMEA2620404_METAG-scaffold_98-biosynth_1
NOVD8JUE	terpene	1	TARA_SAMEA2620404_METAG-scaffold_966-biosynth_1
NOVPEAQW	terpene	2	TARA_SAMEA2621204_METAG-scaffold_3348-biosynth_1,TARA_SAMEA2620404_METAG-scaffold_3142-biosynth_1
NOVC6WLD	T3PKS	4	TARA_SAMEA2621859_METAG-scaffold_676-biosynth_1,TARA_MED00066_METAG-scaffold_24-biosynth_1,TARA_SAMEA2620404_METAG-scaffold_4808-biosynth_1,TARA_SAMEA2621204_METAG-scaffold_2119-biosynth_1
NOV4C0Y9	terpene	3	TARA_IOS00047_METAG-scaffold_148-biosynth_1,TARA_SAMEA2620542_METAG-scaffold_4351-biosynth_1
NOVP4XK5	terpene	1	TARA_SAMEA2620542_METAG-scaffold_45-biosynth_1
NOVPBN11	terpene	3	TARA_SAMEA2620542_METAG-scaffold_45-biosynth_1,TARA_ANE00024_METAG-scaffold_58-biosynth_1,TARA_SAMEA2623275_METAG-scaffold_2982-biosynth_1
NOVQTQ8L	betalactone	11	TARA_SAMEA2622657_METAG-scaffold_359-biosynth_1,TARA_SAMEA2622800_METAG-scaffold_375-biosynth_1,TARA_SAMEA2622817_METAG-scaffold_367-biosynth_1,TARA_SAMEA2622842_METAG-scaffold_917-biosynth_1,TARA_SAMEA2620542_METAG-scaffold_40-biosynth_1,TARA_SAMEA2622764_METAG-scaffold_150-biosynth_1,TARA_SAMEA2623275_METAG-scaffold_100-biosynth_1,TARA_SAMEA2622452_METAG-scaffold_188-biosynth_1,TARA_SAMEA262269…
NOVNGQ67	terpene	1	TARA_SAMEA2620570_METAG-scaffold_4553-biosynth_1
NOVFDRNP	terpene	1	TARA_SAMEA2620570_METAG-scaffold_418-biosynth_1
NOVWY0X0	terpene	2	TARA_SAMEA2620570_METAG-scaffold_6313-biosynth_1,TARA_SAMEA2622923_METAG-scaffold_6003-biosynth_1
NOVVMYMV	terpene	7	TARA_SAMEA2620651_METAG-scaffold_502-biosynth_1,TARA_SAMEA2622316_METAG-scaffold_2280-biosynth_1,TARA_SAMEA2622402_METAG-scaffold_9-biosynth_1,TARA_SAMEA2623488_METAG-scaffold_7392-biosynth_1,TARA_SAMEA2620672_METAG-scaffold_650-biosynth_1,TARA_SAMEA2620756_METAG-scaffold_1244-biosynth_1,TARA_SAMEA2620734_METAG-scaffold_1034-biosynth_1
NOV1CQ0N	T3PKS	1	TARA_SAMEA2620666_METAG-scaffold_30-biosynth_1
NOV7PC9H	lassopeptide	2	TARA_SAMEA2622673_METAG-scaffold_29-biosynth_1,TARA_SAMEA2620666_METAG-scaffold_7-biosynth_1
NOV83JLE	lassopeptide	3	TARA_SAMEA2622673_METAG-scaffold_29-biosynth_1,TARA_SAMEA2620666_METAG-scaffold_7-biosynth_1,TARA_SAMEA2622823_METAG-scaffold_6891-biosynth_1
NOVBV5UB	proteusin;LAP;bacteriocin	6	TARA_SAMEA2622673_METAG-scaffold_47-biosynth_1,TARA_SAMEA2622545_METAG-scaffold_61-biosynth_1,TARA_SAMEA2620666_METAG-scaffold_53-biosynth_1,TARA_SAMEA2623693_METAG-scaffold_1048-biosynth_1,TARA_SAMEA2622362_METAG-scaffold_67-biosynth_1,TARA_SAMEA2622568_METAG-scaffold_54-biosynth_1
NOVBV5UB	LAP;proteusin;bacteriocin	2	TARA_SAMEA2620882_METAG-scaffold_409-biosynth_1,TARA_SAMEA2623794_METAG-scaffold_190-biosynth_1
NOVBV5UB	LAP;proteusin	1	TARA_SAMEA2622197_METAG-scaffold_3724-biosynth_1
NOVBV5UB	lanthipeptide	2	TARA_SAMEA2622499_METAG-scaffold_7966-biosynth_1,TARA_SAMEA2623756_METAG-scaffold_11171-biosynth_1
NOVBV5UB	proteusin;LAP	1	TARA_SAMEA2623513_METAG-scaffold_2378-biosynth_1
NOVGY3LD	proteusin;LAP;bacteriocin	5	TARA_SAMEA2622673_METAG-scaffold_47-biosynth_1,TARA_SAMEA2622545_METAG-scaffold_61-biosynth_1,TARA_SAMEA2620666_METAG-scaffold_53-biosynth_1,TARA_SAMEA2622362_METAG-scaffold_67-biosynth_1,TARA_SAMEA2622568_METAG-scaffold_54-biosynth_1
NOVGY3LD	LAP;proteusin;bacteriocin	5	TARA_SAMEA2620882_METAG-scaffold_409-biosynth_1,TARA_PSE00083_METAG-scaffold_335-biosynth_1,TARA_SAMEA2623794_METAG-scaffold_190-biosynth_1,TARA_SAMEA2622499_METAG-scaffold_564-biosynth_1,TARA_SAMEA2623756_METAG-scaffold_4474-biosynth_1
NOVGY3LD	bacteriocin	1	TARA_SAMEA2622197_METAG-scaffold_3953-biosynth_1
NOVLB5IX	proteusin;LAP;bacteriocin	5	TARA_SAMEA2622673_METAG-scaffold_47-biosynth_1,TARA_SAMEA2622545_METAG-scaffold_61-biosynth_1,TARA_SAMEA2620666_METAG-scaffold_53-biosynth_1,TARA_SAMEA2622362_METAG-scaffold_67-biosynth_1,TARA_SAMEA2622568_METAG-scaffold_54-biosynth_1
NOVNBZ66	terpene	1	TARA_SAMEA2620672_METAG-scaffold_1037-biosynth_1
NOVPMEDD	phosphonate	16	TARA_SAMEA2621191_METAG-scaffold_2-biosynth_1,TARA_SAMEA4397174_METAG-scaffold_3480-biosynth_1,TARA_SAMEA4397445_METAG-scaffold_2-biosynth_3,TARA_SAMEA4397815_METAG-scaffold_10-biosynth_1,TARA_SAMEA2621300_METAG-scaffold_4-biosynth_2,TARA_SAMEA4397948_METAG-scaffold_2-biosynth_1,TARA_ASW00002_METAG-scaffold_17-biosynth_1,TARA_SAMEA2621151_METAG-scaffold_574-biosynth_1,TARA_SAMEA4397489_METAG-scaf…
NOVPMEDD	NRPS;betalactone;bacteriocin;phosphonate	1	TARA_SAMEA4398387_METAG-scaffold_44-biosynth_2
NOV2SA15	NRPS;bacteriocin	1	TARA_SAMEA2620812_METAG-scaffold_784-biosynth_1
NOV1MV8Q	NRPS	1	TARA_SAMEA2620812_METAG-scaffold_108-biosynth_1
NOVERY2O	terpene	1	TARA_SAMEA2620815_METAG-scaffold_225-biosynth_1
NOVN0IGM	terpene	7	TARA_SAMEA2622197_METAG-scaffold_2908-biosynth_1,TARA_SAMEA2623649_METAG-scaffold_6474-biosynth_1,TARA_SAMEA2622362_METAG-scaffold_2259-biosynth_1,TARA_SAMEA2620815_METAG-scaffold_752-biosynth_1,TARA_SAMEA2620882_METAG-scaffold_1219-biosynth_1,TARA_SAMEA2623756_METAG-scaffold_163-biosynth_1,TARA_SAMEA2621551_METAG-scaffold_1800-biosynth_1
NOV7T0K8	terpene	9	TARA_SAMEA2622197_METAG-scaffold_2908-biosynth_1,TARA_SAMEA2623649_METAG-scaffold_6474-biosynth_1,TARA_SAMEA2622362_METAG-scaffold_2259-biosynth_1,TARA_SAMEA2620815_METAG-scaffold_752-biosynth_1,TARA_SAMEA2620882_METAG-scaffold_1219-biosynth_1,TARA_SAMEA2623756_METAG-scaffold_163-biosynth_1,TARA_SAMEA2621232_METAG-scaffold_7971-biosynth_1,TARA_SAMEA2623155_METAG-scaffold_7140-biosynth_1,TARA_SAME…
NOVS93UR	terpene	10	TARA_SAMEA2622197_METAG-scaffold_2908-biosynth_1,TARA_SAMEA2623649_METAG-scaffold_6474-biosynth_1,TARA_SAMEA2622362_METAG-scaffold_2259-biosynth_1,TARA_SAMEA2620815_METAG-scaffold_752-biosynth_1,TARA_SAMEA2620882_METAG-scaffold_1219-biosynth_1,TARA_SAMEA2621551_METAG-scaffold_13091-biosynth_1,TARA_SAMEA2623756_METAG-scaffold_163-biosynth_1,TARA_SAMEA2621232_METAG-scaffold_7971-biosynth_1,TARA_SAM…
NOVAYK2F	terpene	7	TARA_SAMEA2622197_METAG-scaffold_2908-biosynth_1,TARA_SAMEA2623649_METAG-scaffold_6474-biosynth_1,TARA_SAMEA2622362_METAG-scaffold_2259-biosynth_1,TARA_SAMEA2620815_METAG-scaffold_752-biosynth_1,TARA_SAMEA2620882_METAG-scaffold_1219-biosynth_1,TARA_SAMEA2623756_METAG-scaffold_163-biosynth_1,TARA_SAMEA2621551_METAG-scaffold_1800-biosynth_1
NOVTFD7E	bacteriocin	1	TARA_SAMEA2620824_METAG-scaffold_3164-biosynth_1
NOVSUIB8	bacteriocin	1	TARA_SAMEA2620824_METAG-scaffold_3164-biosynth_1
NOVTKBAS	bacteriocin	1	TARA_SAMEA2620824_METAG-scaffold_3164-biosynth_1
NOVMBXYS	terpene	13	TARA_SAMEA2623513_METAG-scaffold_2793-biosynth_1,TARA_SAMEA2622568_METAG-scaffold_2641-biosynth_1,TARA_SAMEA2622048_METAG-scaffold_5733-biosynth_1,TARA_SAMEA2623794_METAG-scaffold_3988-biosynth_1,TARA_SAMEA2623155_METAG-scaffold_3150-biosynth_1,TARA_SAMEA2620882_METAG-scaffold_5109-biosynth_1,TARA_SAMEA2621551_METAG-scaffold_2918-biosynth_1,TARA_SAMEA2623649_METAG-scaffold_1523-biosynth_1,TARA_SA…
NOVZUZ0Y	terpene	12	TARA_SAMEA2623513_METAG-scaffold_2793-biosynth_1,TARA_SAMEA2622568_METAG-scaffold_2641-biosynth_1,TARA_SAMEA2622048_METAG-scaffold_5733-biosynth_1,TARA_SAMEA2623794_METAG-scaffold_3988-biosynth_1,TARA_SAMEA2623155_METAG-scaffold_3150-biosynth_1,TARA_SAMEA2620882_METAG-scaffold_5109-biosynth_1,TARA_SAMEA2621551_METAG-scaffold_2918-biosynth_1,TARA_SAMEA2623649_METAG-scaffold_1523-biosynth_1,TARA_SA…
NOVUGH9Y	NRPS-like	4	TARA_SAMEA2623098_METAG-scaffold_743-biosynth_1,TARA_SAMEA2623907_METAG-scaffold_1135-biosynth_1,TARA_SAMEA2622048_METAG-scaffold_622-biosynth_1,TARA_SAMEA2620882_METAG-scaffold_1123-biosynth_1
NOVG1YJ4	NRPS-like	4	TARA_SAMEA2623907_METAG-scaffold_1135-biosynth_1,TARA_SAMEA2622097_METAG-scaffold_2424-biosynth_1,TARA_SAMEA2622048_METAG-scaffold_622-biosynth_1,TARA_SAMEA2620882_METAG-scaffold_1123-biosynth_1
NOVX6X4Y	terpene	3	TARA_SAMEA2622568_METAG-scaffold_20-biosynth_1,TARA_SAMEA2620882_METAG-scaffold_4188-biosynth_1,TARA_SAMEA2621242_METAG-scaffold_34-biosynth_1
NOVVC6O5	betalactone	17	TARA_SAMEA2620995_METAG-scaffold_187-biosynth_1,TARA_SAMEA2622800_METAG-scaffold_68-biosynth_1,TARA_SAMEA2622695_METAG-scaffold_68-biosynth_1,TARA_SAMEA2621551_METAG-scaffold_303-biosynth_1,TARA_SAMEA2622737_METAG-scaffold_2767-biosynth_1,TARA_SAMEA2621216_METAG-scaffold_1857-biosynth_1,TARA_SAMEA2623649_METAG-scaffold_317-biosynth_1,TARA_SAMEA2621092_METAG-scaffold_3788-biosynth_1,TARA_SAMEA2621…
NOVI9C51	other	2	TARA_SAMEA2623907_METAG-scaffold_6594-biosynth_1,TARA_SAMEA2620882_METAG-scaffold_1982-biosynth_1
NOVVYBEX	other	1	TARA_SAMEA2620882_METAG-scaffold_1982-biosynth_1
NOVA7M9G	betalactone	5	TARA_SAMEA2620882_METAG-scaffold_753-biosynth_1,TARA_SAMEA2623907_METAG-scaffold_563-biosynth_1,TARA_SAMEA2622823_METAG-scaffold_977-biosynth_1,TARA_SAMEA2622737_METAG-scaffold_78-biosynth_1,TARA_SAMEA2622822_METAG-scaffold_551-biosynth_1
NOVZ674S	T1PKS	2	TARA_SAMEA2620979_METAG-scaffold_259-biosynth_1,TARA_SAMEA2620980_METAG-scaffold_491-biosynth_1
NOV6WR0R	phosphonate	1	TARA_SAMEA2620979_METAG-scaffold_1591-biosynth_1
NOVFS627	phosphonate	1	TARA_SAMEA2620979_METAG-scaffold_1591-biosynth_1
NOVR8KPP	hserlactone	8	TARA_SAMEA2621779_METAG-scaffold_6119-biosynth_1,TARA_SAMEA2621812_METAG-scaffold_642-biosynth_1,TARA_SAMEA2620980_METAG-scaffold_1147-biosynth_1,TARA_SAMEA2621812_METAG-scaffold_747-biosynth_1,TARA_SAMEA4398009_METAG-scaffold_118-biosynth_1,TARA_SAMEA2621779_METAG-scaffold_589-biosynth_1,TARA_SAMEA2623116_METAG-scaffold_12992-biosynth_1,TARA_SAMEA4398094_METAG-scaffold_1486-biosynth_1
NOVEB4DO	TfuA-related;bacteriocin	1	TARA_SAMEA2620980_METAG-scaffold_4043-biosynth_1
NOVEB4DO	bacteriocin	4	TARA_SAMEA2620980_METAG-scaffold_4888-biosynth_1
NOVE0VTT	bacteriocin	1	TARA_SAMEA2620980_METAG-scaffold_4888-biosynth_1
NOVTPIJM	terpene	11	TARA_SAMEA4397330_METAG-scaffold_227-biosynth_1,TARA_SAMEA4398067_METAG-scaffold_6941-biosynth_1,TARA_SAMEA4398219_METAG-scaffold_7039-biosynth_1,TARA_SAMEA4397930_METAG-scaffold_5871-biosynth_1,TARA_SAMEA4398296_METAG-scaffold_37-biosynth_1,TARA_SAMEA4398094_METAG-scaffold_5718-biosynth_1,TARA_SAMEA4397196_METAG-scaffold_125-biosynth_1,TARA_SAMEA4398341_METAG-scaffold_7901-biosynth_1,TARA_SAMEA4…
NOVU03MJ	terpene	1	TARA_SAMEA2620980_METAG-scaffold_17-biosynth_1
NOV0RL1F	terpene	1	TARA_SAMEA2620980_METAG-scaffold_26-biosynth_1
NOVOV191	terpene	3	TARA_SAMEA2620980_METAG-scaffold_26-biosynth_1,TARA_SAMEA4398247_METAG-scaffold_11586-biosynth_1,TARA_SAMEA4398370_METAG-scaffold_704-biosynth_1
NOVXA4YC	NRPS-like	1	TARA_SAMEA2620980_METAG-scaffold_102-biosynth_1
NOVXKEA6	T1PKS;NRPS	1	TARA_SAMEA2620980_METAG-scaffold_37-biosynth_1
NOV1QVN5	betalactone	1	TARA_SAMEA2620980_METAG-scaffold_466-biosynth_1
NOVACXSQ	betalactone	4	TARA_SAMEA4397196_METAG-scaffold_17-biosynth_1,TARA_SAMEA4396424_METAG-scaffold_18-biosynth_1,TARA_SAMEA4396496_METAG-scaffold_14-biosynth_1,TARA_SAMEA2620980_METAG-scaffold_236-biosynth_1
NOVXF65C	betalactone	2	TARA_SAMEA4396496_METAG-scaffold_14-biosynth_1,TARA_SAMEA2620980_METAG-scaffold_236-biosynth_1
NOVA40DM	terpene	1	TARA_SAMEA2620980_METAG-scaffold_15382-biosynth_1
NOVYQQKC	T1PKS	6	TARA_SAMEA2621779_METAG-scaffold_972-biosynth_1,TARA_SAMEA4396424_METAG-scaffold_341-biosynth_1,TARA_SAMEA2620980_METAG-scaffold_2711-biosynth_1
NOVYQQKC	hglE-KS	8	TARA_SAMEA2621423_METAG-scaffold_342-biosynth_1,TARA_SAMEA4398296_METAG-scaffold_359-biosynth_1,TARA_SAMEA4397930_METAG-scaffold_1164-biosynth_1,TARA_SAMEA2621401_METAG-scaffold_615-biosynth_1
NOV6CKMW	NRPS-like	1	TARA_SAMEA2620980_METAG-scaffold_548-biosynth_1
NOVT8K04	terpene	1	TARA_SAMEA2620991_METAG-scaffold_42-biosynth_1
NOVYXKA0	resorcinol	1	TARA_SAMEA2621003_METAG-scaffold_5657-biosynth_1
NOV0442M	betalactone	8	TARA_SAMEA2622690_METAG-scaffold_499-biosynth_1,TARA_SAMEA2621020_METAG-scaffold_43-biosynth_1,TARA_SAMEA2622690_METAG-scaffold_3593-biosynth_1,TARA_SAMEA2622696_METAG-scaffold_663-biosynth_1,TARA_SAMEA2621044_METAG-scaffold_1107-biosynth_1,TARA_SAMEA2621045_METAG-scaffold_938-biosynth_1,TARA_SAMEA2622695_METAG-scaffold_512-biosynth_1,TARA_SAMEA2623919_METAG-scaffold_1117-biosynth_1
NOV8XNL9	phosphonate	7	TARA_SAMEA2623079_METAG-scaffold_362-biosynth_1,TARA_SAMEA2621020_METAG-scaffold_717-biosynth_1,TARA_SAMEA2621044_METAG-scaffold_52-biosynth_1,TARA_SAMEA2622822_METAG-scaffold_188-biosynth_1,TARA_SAMEA2623673_METAG-scaffold_568-biosynth_1,TARA_SAMEA2623734_METAG-scaffold_413-biosynth_1,TARA_SAMEA2622837_METAG-scaffold_152-biosynth_1
NOVLG2J8	terpene	1	TARA_SAMEA2621021_METAG-scaffold_1749-biosynth_1
NOV6P110	terpene	1	TARA_SAMEA2621021_METAG-scaffold_1749-biosynth_1
NOV4YO9K	terpene	1	TARA_SAMEA2621021_METAG-scaffold_1749-biosynth_1
NOVK1T0Z	bacteriocin	1	TARA_SAMEA2621033_METAG-scaffold_1077-biosynth_1
NOV1R1PJ	T3PKS	1	TARA_SAMEA2621033_METAG-scaffold_1581-biosynth_1
NOVLIIIH	NRPS;thiopeptide;TfuA-related	1	TARA_SAMEA2621033_METAG-scaffold_173-biosynth_1
NOVOD139	terpene	1	TARA_SAMEA2621033_METAG-scaffold_221-biosynth_1
NOV479LQ	terpene	1	TARA_SAMEA2621033_METAG-scaffold_221-biosynth_1
NOVGXKJ0	arylpolyene	2	TARA_SAMEA2621033_METAG-scaffold_264-biosynth_1
NOVNV708	NRPS-like	1	TARA_SAMEA2621033_METAG-scaffold_464-biosynth_1
NOVFDMFQ	NRPS	1	TARA_SAMEA2621033_METAG-scaffold_928-biosynth_1
NOVQ35NT	ectoine	1	TARA_SAMEA2621044_METAG-scaffold_9225-biosynth_1
NOVPLACL	terpene	2	TARA_SAMEA2621045_METAG-scaffold_4773-biosynth_1,TARA_SAMEA2622119_METAG-scaffold_11319-biosynth_1
NOV198TL	terpene	5	TARA_SAMEA2621278_METAG-scaffold_309-biosynth_1,TARA_SAMEA2623370_METAG-scaffold_266-biosynth_1,TARA_SAMEA2621045_METAG-scaffold_775-biosynth_1,TARA_SAMEA2623774_METAG-scaffold_1678-biosynth_1,TARA_SAMEA2623734_METAG-scaffold_342-biosynth_1
NOV3W9U5	betalactone	7	TARA_SAMEA2622800_METAG-scaffold_68-biosynth_1,TARA_SAMEA2622695_METAG-scaffold_68-biosynth_1,TARA_SAMEA2622737_METAG-scaffold_2767-biosynth_1,TARA_SAMEA2621216_METAG-scaffold_1857-biosynth_1,TARA_SAMEA2621045_METAG-scaffold_2077-biosynth_1,TARA_SAMEA2622822_METAG-scaffold_911-biosynth_1,TARA_SAMEA2622690_METAG-scaffold_104-biosynth_1
NOVYT3Y6	betalactone	1	TARA_SAMEA2621066_METAG-scaffold_686-biosynth_1
NOVDUQ3W	T3PKS	1	TARA_SAMEA2621075_METAG-scaffold_30-biosynth_1
NOVN7GTN	T3PKS	1	TARA_SAMEA2621075_METAG-scaffold_30-biosynth_1
NOV8A7DE	terpene	1	TARA_SAMEA2621075_METAG-scaffold_3365-biosynth_1
NOV08TSV	NRPS	3	TARA_SAMEA2621101_METAG-scaffold_34-biosynth_1,TARA_SAMEA2621099_METAG-scaffold_37-biosynth_1,TARA_SAMEA2621075_METAG-scaffold_11-biosynth_1
NOVG0MK0	NRPS	3	TARA_SAMEA2621101_METAG-scaffold_34-biosynth_1,TARA_SAMEA2621099_METAG-scaffold_37-biosynth_1,TARA_SAMEA2621075_METAG-scaffold_11-biosynth_1
NOVAGBE6	NRPS	3	TARA_SAMEA2621101_METAG-scaffold_34-biosynth_1,TARA_SAMEA2621099_METAG-scaffold_37-biosynth_1,TARA_SAMEA2621075_METAG-scaffold_11-biosynth_1
NOVXR77Y	lanthipeptide	1	TARA_SAMEA2621075_METAG-scaffold_1535-biosynth_1
NOVXR77Y	thiopeptide;T3PKS;NRPS;T1PKS	2	TARA_SAMEA2621101_METAG-scaffold_15-biosynth_1,TARA_SAMEA2621099_METAG-scaffold_14-biosynth_1
NOV0CNOL	NRPS-like	3	TARA_SAMEA2621099_METAG-scaffold_23-biosynth_1,TARA_SAMEA2621075_METAG-scaffold_4816-biosynth_1,TARA_SAMEA2621101_METAG-scaffold_23-biosynth_1
NOVV4156	NRPS-like	3	TARA_SAMEA2621099_METAG-scaffold_23-biosynth_1,TARA_SAMEA2621075_METAG-scaffold_4816-biosynth_1,TARA_SAMEA2621101_METAG-scaffold_23-biosynth_1
NOVEFP99	NRPS-like	3	TARA_SAMEA2621099_METAG-scaffold_23-biosynth_1,TARA_SAMEA2621075_METAG-scaffold_4816-biosynth_1,TARA_SAMEA2621101_METAG-scaffold_23-biosynth_1
NOVNDIA2	NRPS;T1PKS	2	TARA_SAMEA2621075_METAG-scaffold_2-biosynth_1,TARA_SAMEA2623314_METAG-scaffold_1-biosynth_1
NOV2XPJ9	NRPS;T1PKS	1	TARA_SAMEA2621075_METAG-scaffold_2-biosynth_1
NOV8HLEE	NRPS	1	TARA_SAMEA2621075_METAG-scaffold_55-biosynth_1
NOV2K608	NRPS	1	TARA_SAMEA2621075_METAG-scaffold_55-biosynth_1
NOVOQ895	LAP	1	TARA_SAMEA2621075_METAG-scaffold_55-biosynth_2
NOV3DGCJ	LAP	1	TARA_SAMEA2621075_METAG-scaffold_55-biosynth_2
NOVC5HK9	LAP	1	TARA_SAMEA2621075_METAG-scaffold_55-biosynth_2
NOVP5GBK	LAP	1	TARA_SAMEA2621075_METAG-scaffold_55-biosynth_2
NOVJPN6I	terpene	7	TARA_SAMEA2621075_METAG-scaffold_1858-biosynth_1,TARA_SAMEA2621277_METAG-scaffold_4548-biosynth_1,TARA_ANE00029_METAG-scaffold_5-biosynth_1,TARA_SAMEA2622764_METAG-scaffold_1109-biosynth_1,TARA_SAMEA2622716_METAG-scaffold_5208-biosynth_1,TARA_SAMEA2622766_METAG-scaffold_2387-biosynth_1,TARA_SAMEA2622715_METAG-scaffold_4347-biosynth_1
NOVGTJJM	NRPS	1	TARA_SAMEA2621076_METAG-scaffold_10317-biosynth_1
NOVO2140	terpene	2	TARA_SAMEA2622219_METAG-scaffold_462-biosynth_1,TARA_SAMEA2621076_METAG-scaffold_214-biosynth_1
NOVGVYVZ	resorcinol	2	TARA_SAMEA2621076_METAG-scaffold_4280-biosynth_1,TARA_SAMEA2622173_METAG-scaffold_11448-biosynth_1
NOV9DR1M	resorcinol	1	TARA_SAMEA2621076_METAG-scaffold_4280-biosynth_1
NOV6314A	NRPS-like	1	TARA_SAMEA2621076_METAG-scaffold_3011-biosynth_1
NOVTSQFW	terpene	1	TARA_SAMEA2621085_METAG-scaffold_34-biosynth_1
NOVRGVK5	bacteriocin	4	TARA_SAMEA2621092_METAG-scaffold_436-biosynth_1,TARA_SAMEA2622690_METAG-scaffold_972-biosynth_1,TARA_SAMEA2623314_METAG-scaffold_650-biosynth_1,TARA_SAMEA2622362_METAG-scaffold_324-biosynth_1
NOVG0ETU	hserlactone	1	TARA_SAMEA2621092_METAG-scaffold_26-biosynth_1
NOVP2AIM	acyl_amino_acids	3	TARA_SAMEA2621099_METAG-scaffold_10-biosynth_1,TARA_SAMEA2621101_METAG-scaffold_8-biosynth_1,TARA_SAMEA2623314_METAG-scaffold_51-biosynth_1
NOVR1FO5	acyl_amino_acids	4	TARA_SAMEA2621099_METAG-scaffold_10-biosynth_1,TARA_SAMEA2621101_METAG-scaffold_8-biosynth_1,TARA_SAMEA2622800_METAG-scaffold_221-biosynth_1,TARA_SAMEA2623314_METAG-scaffold_51-biosynth_1
NOV07L74	acyl_amino_acids	4	TARA_SAMEA2621099_METAG-scaffold_10-biosynth_1,TARA_SAMEA2621101_METAG-scaffold_8-biosynth_1,TARA_SAMEA2622800_METAG-scaffold_221-biosynth_1,TARA_SAMEA2623314_METAG-scaffold_51-biosynth_1
NOV99MD1	acyl_amino_acids	3	TARA_SAMEA2621099_METAG-scaffold_10-biosynth_1,TARA_SAMEA2621101_METAG-scaffold_8-biosynth_1,TARA_SAMEA2623314_METAG-scaffold_51-biosynth_1
NOVBEF67	thiopeptide;T3PKS;NRPS;T1PKS	2	TARA_SAMEA2621101_METAG-scaffold_15-biosynth_1,TARA_SAMEA2621099_METAG-scaffold_14-biosynth_1
NOVPB2EK	thiopeptide;T3PKS;NRPS;T1PKS	2	TARA_SAMEA2621101_METAG-scaffold_15-biosynth_1,TARA_SAMEA2621099_METAG-scaffold_14-biosynth_1
NOVTN555	thiopeptide;T3PKS;NRPS;T1PKS	2	TARA_SAMEA2621101_METAG-scaffold_15-biosynth_1,TARA_SAMEA2621099_METAG-scaffold_14-biosynth_1
NOVZ3054	thiopeptide;T3PKS;NRPS;T1PKS	2	TARA_SAMEA2621101_METAG-scaffold_15-biosynth_1,TARA_SAMEA2621099_METAG-scaffold_14-biosynth_1
NOVEJHIM	NRPS-like	2	TARA_SAMEA2621099_METAG-scaffold_23-biosynth_1,TARA_SAMEA2621101_METAG-scaffold_23-biosynth_1
NOVOYKGJ	NRPS-like	2	TARA_SAMEA2621099_METAG-scaffold_23-biosynth_1,TARA_SAMEA2621101_METAG-scaffold_23-biosynth_1
NOVB8BM6	terpene	2	TARA_SAMEA2621101_METAG-scaffold_27-biosynth_1,TARA_SAMEA2621099_METAG-scaffold_31-biosynth_1
NOVT70BI	resorcinol;arylpolyene	1	TARA_SAMEA2621099_METAG-scaffold_167-biosynth_1
NOVZE0SF	NRPS-like	3	TARA_SAMEA2621232_METAG-scaffold_703-biosynth_1,TARA_SAMEA2621101_METAG-scaffold_926-biosynth_1,TARA_SAMEA2622568_METAG-scaffold_798-biosynth_1
NOVCWTON	NRPS-like	3	TARA_SAMEA2621232_METAG-scaffold_703-biosynth_1,TARA_SAMEA2621101_METAG-scaffold_926-biosynth_1,TARA_SAMEA2622568_METAG-scaffold_798-biosynth_1
NOVL6VNB	terpene	2	TARA_SAMEA2622119_METAG-scaffold_14-biosynth_1,TARA_SAMEA2621107_METAG-scaffold_181-biosynth_1
NOV26KGK	phosphonate	5	TARA_SAMEA2622119_METAG-scaffold_697-biosynth_1,TARA_SAMEA2621132_METAG-scaffold_2269-biosynth_1,TARA_ASW00002_METAG-scaffold_17-biosynth_1,TARA_SAMEA2621155_METAG-scaffold_83-biosynth_1,TARA_SAMEA2621198_METAG-scaffold_2586-biosynth_1
NOVPN0E8	terpene	2	TARA_ASW00011_METAG-scaffold_17-biosynth_1,TARA_SAMEA2621132_METAG-scaffold_808-biosynth_1
NOV615HW	terpene	6	TARA_SAMEA2622658_METAG-scaffold_1043-biosynth_1,TARA_SAMEA2622452_METAG-scaffold_2380-biosynth_1,TARA_ASW00011_METAG-scaffold_17-biosynth_1,TARA_SAMEA2622657_METAG-scaffold_846-biosynth_1,TARA_SAMEA2621132_METAG-scaffold_808-biosynth_1,TARA_SAMEA2622766_METAG-scaffold_1611-biosynth_1
NOV615HW	hglE-KS	1	TARA_SAMEA2623734_METAG-scaffold_1197-biosynth_1
NOVPW02Z	T3PKS	12	TARA_SAMEA4397118_METAG-scaffold_6130-biosynth_1,TARA_SAMEA4397174_METAG-scaffold_8002-biosynth_1,TARA_SAMEA2621300_METAG-scaffold_72-biosynth_1,TARA_SAMEA4397948_METAG-scaffold_6-biosynth_1,TARA_SAMEA2621191_METAG-scaffold_65-biosynth_1,TARA_SAMEA4397747_METAG-scaffold_166-biosynth_2,TARA_SAMEA4397445_METAG-scaffold_10-biosynth_4,TARA_SAMEA2621151_METAG-scaffold_138-biosynth_1,TARA_SAMEA4397489_…
NOVZNYYI	T3PKS	12	TARA_SAMEA4397118_METAG-scaffold_6130-biosynth_1,TARA_SAMEA4397174_METAG-scaffold_8002-biosynth_1,TARA_SAMEA2621300_METAG-scaffold_72-biosynth_1,TARA_SAMEA4397948_METAG-scaffold_6-biosynth_1,TARA_SAMEA2621191_METAG-scaffold_65-biosynth_1,TARA_SAMEA4397747_METAG-scaffold_166-biosynth_2,TARA_SAMEA4397445_METAG-scaffold_10-biosynth_4,TARA_SAMEA2621151_METAG-scaffold_138-biosynth_1,TARA_SAMEA4397489_…
NOVV4C7M	NRPS-like	2	TARA_SAMEA2621155_METAG-scaffold_146-biosynth_1,TARA_SAMEA2621155_METAG-scaffold_114-biosynth_1
NOVS8Y4A	bacteriocin	3	TARA_ASW00002_METAG-scaffold_17-biosynth_2,TARA_SAMEA2621204_METAG-scaffold_4172-biosynth_1,TARA_SAMEA2621155_METAG-scaffold_83-biosynth_2
NOVS8Y4A	phosphonate	4	TARA_SAMEA2622119_METAG-scaffold_697-biosynth_1,TARA_SAMEA4397747_METAG-scaffold_228-biosynth_1,TARA_SAMEA4397815_METAG-scaffold_10-biosynth_1,TARA_SAMEA4397948_METAG-scaffold_2-biosynth_1
NOVDT8B3	LAP	1	TARA_SAMEA2621176_METAG-scaffold_8-biosynth_1
NOVR6AQZ	phosphonate	8	TARA_SAMEA2621191_METAG-scaffold_2-biosynth_1,TARA_SAMEA2621300_METAG-scaffold_4-biosynth_2,TARA_SAMEA4397948_METAG-scaffold_2-biosynth_1,TARA_ASW00002_METAG-scaffold_17-biosynth_1,TARA_SAMEA2621247_METAG-scaffold_225-biosynth_1,TARA_SAMEA2622685_METAG-scaffold_327-biosynth_1,TARA_SAMEA4397747_METAG-scaffold_228-biosynth_1,TARA_SAMEA4397815_METAG-scaffold_10-biosynth_1
NOVR6AQZ	NRPS;betalactone;bacteriocin;phosphonate	1	TARA_SAMEA4398387_METAG-scaffold_44-biosynth_2
NOVZQHXU	NRPS;bacteriocin	7	TARA_SAMEA4397330_METAG-scaffold_856-biosynth_1,TARA_SAMEA2621300_METAG-scaffold_31-biosynth_1,TARA_SAMEA2622685_METAG-scaffold_83-biosynth_2,TARA_SAMEA4397255_METAG-scaffold_1890-biosynth_1,TARA_SAMEA4397920_METAG-scaffold_7-biosynth_1,TARA_SAMEA4397666_METAG-scaffold_43-biosynth_1,TARA_SAMEA2621191_METAG-scaffold_27-biosynth_3
NOVZQHXU	bacteriocin	1	TARA_SAMEA2621247_METAG-scaffold_912-biosynth_1
NOVZQHXU	NRPS	1	TARA_SAMEA4397174_METAG-scaffold_6635-biosynth_1
NOVYWYKO	terpene	2	TARA_SAMEA2621203_METAG-scaffold_2861-biosynth_1,TARA_SAMEA2621204_METAG-scaffold_1888-biosynth_1
NOV4OXFK	terpene	12	TARA_ASW00002_METAG-scaffold_12-biosynth_2,TARA_SAMEA4397859_METAG-scaffold_983-biosynth_1,TARA_SAMEA4397215_METAG-scaffold_1253-biosynth_1,TARA_SAMEA4396988_METAG-scaffold_6517-biosynth_1,TARA_SAMEA2621204_METAG-scaffold_387-biosynth_1,TARA_SAMEA4397772_METAG-scaffold_7368-biosynth_1,TARA_SAMEA4397489_METAG-scaffold_6356-biosynth_1,TARA_SAMEA4397445_METAG-scaffold_10-biosynth_3,TARA_SAMEA4397118…
NOV1432W	NRPS-like	1	TARA_SAMEA2621216_METAG-scaffold_2449-biosynth_1
NOVCUEQR	NRPS-like	3	TARA_SAMEA2621272_METAG-scaffold_168-biosynth_1,TARA_SAMEA2621222_METAG-scaffold_45-biosynth_1,TARA_SAMEA2621216_METAG-scaffold_55-biosynth_1
NOV5H0OH	NRPS-like	3	TARA_SAMEA2621272_METAG-scaffold_168-biosynth_1,TARA_SAMEA2621222_METAG-scaffold_45-biosynth_1,TARA_SAMEA2621216_METAG-scaffold_55-biosynth_1
NOV737IK	terpene	3	TARA_SAMEA2622822_METAG-scaffold_4760-biosynth_1,TARA_SAMEA2621221_METAG-scaffold_963-biosynth_1,TARA_SAMEA2622800_METAG-scaffold_2717-biosynth_1
NOVJRBT9	hglE-KS	8	TARA_SAMEA2621277_METAG-scaffold_7-biosynth_1,TARA_SAMEA2621221_METAG-scaffold_108-biosynth_1,TARA_SAMEA2622695_METAG-scaffold_1205-biosynth_1,TARA_SAMEA2622822_METAG-scaffold_230-biosynth_1,TARA_ANE00005_METAG-scaffold_88-biosynth_1,TARA_SAMEA2622737_METAG-scaffold_742-biosynth_1,TARA_SAMEA2622690_METAG-scaffold_699-biosynth_1,TARA_SAMEA2621272_METAG-scaffold_79-biosynth_1
NOVBQS2R	arylpolyene	1	TARA_SAMEA2621222_METAG-scaffold_863-biosynth_1
NOVWHEAI	T3PKS	1	TARA_SAMEA2621242_METAG-scaffold_1096-biosynth_1
NOVWM4PH	T3PKS	1	TARA_SAMEA2621242_METAG-scaffold_1096-biosynth_1
NOV9EBO2	T3PKS	1	TARA_SAMEA2621242_METAG-scaffold_1096-biosynth_1
NOVXSHHF	other	2	TARA_SAMEA2621242_METAG-scaffold_1418-biosynth_1,TARA_SAMEA2621295_METAG-scaffold_223-biosynth_1
NOVL9275	lassopeptide	4	TARA_SAMEA2621242_METAG-scaffold_1532-biosynth_1
NOV5YLF1	terpene	7	TARA_SAMEA2622119_METAG-scaffold_155-biosynth_1,TARA_SAMEA2621259_METAG-scaffold_5781-biosynth_1,TARA_SAMEA2623826_METAG-scaffold_826-biosynth_1,TARA_SAMEA2623774_METAG-scaffold_3102-biosynth_1,TARA_SAMEA2621277_METAG-scaffold_3304-biosynth_1,TARA_SAMEA2621277_METAG-scaffold_146-biosynth_1,TARA_SAMEA2621277_METAG-scaffold_386-biosynth_1
NOVC6FXM	resorcinol	1	TARA_SAMEA2621272_METAG-scaffold_438-biosynth_1
NOV6PGIW	resorcinol	1	TARA_SAMEA2621272_METAG-scaffold_438-biosynth_1
NOVYN4ID	resorcinol	1	TARA_SAMEA2621272_METAG-scaffold_438-biosynth_1
NOVVF0QN	T3PKS	1	TARA_SAMEA2621272_METAG-scaffold_1148-biosynth_1
NOV1ZF2I	NRPS-like	2	TARA_SAMEA2621272_METAG-scaffold_1663-biosynth_1,TARA_SAMEA2622452_METAG-scaffold_586-biosynth_1
NOVDT82R	T3PKS	3	TARA_SAMEA4398219_METAG-scaffold_1066-biosynth_1,TARA_SAMEA2621272_METAG-scaffold_3023-biosynth_1,TARA_SAMEA2622452_METAG-scaffold_1141-biosynth_1
NOVP3BWQ	bacteriocin	1	TARA_SAMEA2621272_METAG-scaffold_2488-biosynth_1
NOV37585	terpene	1	TARA_SAMEA2621277_METAG-scaffold_3205-biosynth_1
NOVMLPQ0	terpene	8	TARA_ANE00029_METAG-scaffold_5-biosynth_1,TARA_SAMEA2621277_METAG-scaffold_4548-biosynth_1,TARA_SAMEA2623463_METAG-scaffold_344-biosynth_1,TARA_SAMEA2623488_METAG-scaffold_5780-biosynth_1,TARA_SAMEA2622764_METAG-scaffold_1109-biosynth_1,TARA_SAMEA2622716_METAG-scaffold_5208-biosynth_1,TARA_SAMEA2622766_METAG-scaffold_2387-biosynth_1,TARA_SAMEA2622715_METAG-scaffold_4347-biosynth_1
NOV68TWF	terpene;NRPS-like	1	TARA_SAMEA2621287_METAG-scaffold_1733-biosynth_1
NOV68TWF	NRPS-like;terpene	1	TARA_SAMEA2621551_METAG-scaffold_3873-biosynth_1
NOV68TWF	NRPS-like	2	TARA_SAMEA2623155_METAG-scaffold_5692-biosynth_1,TARA_SAMEA2623649_METAG-scaffold_5030-biosynth_1
NOVES22M	ectoine	2	TARA_SAMEA4396468_METAG-scaffold_6924-biosynth_1,TARA_SAMEA2621295_METAG-scaffold_3411-biosynth_1
NOV8VD04	hserlactone	1	TARA_SAMEA2621300_METAG-scaffold_599-biosynth_1
NOVAY0OT	terpene	3	TARA_SAMEA2621423_METAG-scaffold_35-biosynth_1,TARA_SAMEA2621401_METAG-scaffold_47-biosynth_1,TARA_SAMEA4397705_METAG-scaffold_2581-biosynth_1
NOVPD5YR	terpene	21	TARA_SAMEA4397705_METAG-scaffold_1553-biosynth_1,TARA_SAMEA4398370_METAG-scaffold_1482-biosynth_1,TARA_SAMEA4398296_METAG-scaffold_2890-biosynth_1,TARA_SAMEA4398219_METAG-scaffold_341-biosynth_1,TARA_SAMEA4398341_METAG-scaffold_4506-biosynth_1,TARA_SAMEA4397649_METAG-scaffold_1781-biosynth_1,TARA_SAMEA4398176_METAG-scaffold_324-biosynth_1,TARA_SAMEA4397278_METAG-scaffold_252-biosynth_1,TARA_SAMEA…
NOV07RNF	terpene	2	TARA_SAMEA4397930_METAG-scaffold_2623-biosynth_1,TARA_SAMEA2621401_METAG-scaffold_1158-biosynth_1
NOVHBZMW	terpene	6	TARA_SAMEA4397903_METAG-scaffold_3672-biosynth_1,TARA_SAMEA2621401_METAG-scaffold_1158-biosynth_1,TARA_SAMEA4397930_METAG-scaffold_2623-biosynth_1,TARA_SAMEA4398176_METAG-scaffold_6509-biosynth_1,TARA_SAMEA4397842_METAG-scaffold_8805-biosynth_1,TARA_SAMEA4396538_METAG-scaffold_1828-biosynth_1
NOVHV5PV	terpene	3	TARA_SAMEA4396538_METAG-scaffold_1828-biosynth_1,TARA_SAMEA4397930_METAG-scaffold_2623-biosynth_1,TARA_SAMEA2621401_METAG-scaffold_1158-biosynth_1
NOVWZFEW	terpene	3	TARA_SAMEA4396538_METAG-scaffold_1828-biosynth_1,TARA_SAMEA4397930_METAG-scaffold_2623-biosynth_1,TARA_SAMEA2621401_METAG-scaffold_1158-biosynth_1
NOVB5DD7	terpene	2	TARA_SAMEA4397930_METAG-scaffold_2623-biosynth_1,TARA_SAMEA2621401_METAG-scaffold_1158-biosynth_1
NOV492A3	resorcinol	1	TARA_SAMEA2621423_METAG-scaffold_1129-biosynth_1
NOVTWPVR	resorcinol	1	TARA_SAMEA2621423_METAG-scaffold_1129-biosynth_1
NOVEJEWG	terpene	1	TARA_SAMEA2621423_METAG-scaffold_1404-biosynth_1
NOVBUC0B	terpene	5	TARA_SAMEA4397842_METAG-scaffold_3664-biosynth_1,TARA_SAMEA2621423_METAG-scaffold_1676-biosynth_1,TARA_SAMEA2621812_METAG-scaffold_5765-biosynth_1,TARA_SAMEA4397798_METAG-scaffold_6009-biosynth_1,TARA_SAMEA4398067_METAG-scaffold_163-biosynth_1
NOVJOVO5	terpene	10	TARA_SAMEA4397930_METAG-scaffold_1131-biosynth_1,TARA_SAMEA4397363_METAG-scaffold_7035-biosynth_1,TARA_SAMEA2621423_METAG-scaffold_799-biosynth_1,TARA_SAMEA4397842_METAG-scaffold_278-biosynth_1,TARA_SAMEA4397903_METAG-scaffold_259-biosynth_1,TARA_SAMEA4398067_METAG-scaffold_2523-biosynth_1,TARA_SAMEA4397705_METAG-scaffold_804-biosynth_1,TARA_SAMEA4397649_METAG-scaffold_1007-biosynth_1,TARA_SAMEA4…
NOVGIVMU	hserlactone;lassopeptide	4	TARA_SAMEA4398432_METAG-scaffold_5080-biosynth_1,TARA_SAMEA4398315_METAG-scaffold_273-biosynth_1,TARA_SAMEA2621423_METAG-scaffold_775-biosynth_1,TARA_ASW00008_METAG-scaffold_237-biosynth_1
NOVGIVMU	hserlactone	1	TARA_SAMEA2622402_METAG-scaffold_11257-biosynth_1
NOVGIVMU	lassopeptide;hserlactone	2	TARA_SAMEA4397023_METAG-scaffold_851-biosynth_1,TARA_SAMEA4396988_METAG-scaffold_6779-biosynth_1
NOV7IJ9M	T1PKS	1	TARA_SAMEA2621423_METAG-scaffold_32-biosynth_1
NOVBUR97	T1PKS	8	TARA_SAMEA2621423_METAG-scaffold_32-biosynth_1,TARA_SAMEA4397157_METAG-scaffold_720-biosynth_1,TARA_SAMEA4398370_METAG-scaffold_12-biosynth_1,TARA_SAMEA4396538_METAG-scaffold_151-biosynth_2,TARA_SAMEA4396971_METAG-scaffold_217-biosynth_1,TARA_SAMEA2623116_METAG-scaffold_17-biosynth_1,TARA_SAMEA4398370_METAG-scaffold_476-biosynth_1,TARA_SAMEA2623627_METAG-scaffold_191-biosynth_1
NOVW3VUZ	T3PKS	1	TARA_SAMEA2621487_METAG-scaffold_95-biosynth_1
NOV1DQRB	bacteriocin	2	TARA_SAMEA2621487_METAG-scaffold_395-biosynth_1,TARA_SOC00012_METAG-scaffold_32-biosynth_1
NOV0VT4M	terpene	1	TARA_SAMEA2621487_METAG-scaffold_528-biosynth_1
NOV08KL9	other	1	TARA_SAMEA2621502_METAG-scaffold_132-biosynth_1
NOV2HSUP	other	1	TARA_SAMEA2621502_METAG-scaffold_132-biosynth_1
NOVBM2J3	terpene	4	TARA_SAMEA2621509_METAG-scaffold_2246-biosynth_1,TARA_SOC00004_METAG-scaffold_92-biosynth_1,TARA_SAMEA4398094_METAG-scaffold_145-biosynth_1,TARA_SAMEA4397390_METAG-scaffold_4639-biosynth_1
NOVV3OWB	NRPS-like	1	TARA_SAMEA2621528_METAG-scaffold_47-biosynth_1
NOVRGN6R	terpene	1	TARA_SAMEA2621536_METAG-scaffold_1041-biosynth_1
NOV9EFP2	T3PKS	2	TARA_SAMEA2621551_METAG-scaffold_762-biosynth_1,TARA_SAMEA2622499_METAG-scaffold_1076-biosynth_1
NOVGBNFI	T3PKS	2	TARA_SAMEA2621551_METAG-scaffold_762-biosynth_1,TARA_SAMEA2622499_METAG-scaffold_1076-biosynth_1
NOVAB4DV	terpene	2	TARA_SAMEA4398296_METAG-scaffold_116-biosynth_1,TARA_SAMEA2621551_METAG-scaffold_2201-biosynth_1
NOV1RBNU	betalactone	1	TARA_SAMEA2621551_METAG-scaffold_846-biosynth_1
NOVR89BF	NRPS	1	TARA_SAMEA2621551_METAG-scaffold_109-biosynth_1
NOVGV6CA	T3PKS	1	TARA_SAMEA2621551_METAG-scaffold_184-biosynth_1
NOVMN0I0	ladderane	1	TARA_SAMEA2621551_METAG-scaffold_1011-biosynth_1
NOVR1Y5D	ladderane	1	TARA_SAMEA2621551_METAG-scaffold_1011-biosynth_1
NOVCCBVK	T3PKS	1	TARA_SAMEA2621551_METAG-scaffold_352-biosynth_1
NOVUVYDI	T3PKS	1	TARA_SAMEA2621551_METAG-scaffold_352-biosynth_1
NOVK1F5X	T3PKS	1	TARA_SAMEA2621551_METAG-scaffold_352-biosynth_1
NOVV6M4P	terpene	1	TARA_SAMEA2621551_METAG-scaffold_4025-biosynth_1
NOVZT4N2	terpene	5	TARA_SAMEA2623155_METAG-scaffold_3150-biosynth_1,TARA_SAMEA2621551_METAG-scaffold_2918-biosynth_1,TARA_SAMEA2623649_METAG-scaffold_1523-biosynth_1,TARA_SAMEA2622362_METAG-scaffold_688-biosynth_1,TARA_SAMEA2623693_METAG-scaffold_2053-biosynth_1
NOVJIDGX	terpene	1	TARA_SAMEA2621551_METAG-scaffold_3280-biosynth_1
NOV4P8RU	terpene	2	TARA_SAMEA2621779_METAG-scaffold_39-biosynth_1,TARA_SAMEA2623116_METAG-scaffold_112-biosynth_1
NOVMI9X2	NRPS-like	1	TARA_SAMEA2621812_METAG-scaffold_1968-biosynth_1
NOVI1VUE	T3PKS	1	TARA_SAMEA2621812_METAG-scaffold_157-biosynth_1
NOV2JYM3	terpene	4	TARA_SAMEA2622817_METAG-scaffold_88-biosynth_1,TARA_SAMEA2622842_METAG-scaffold_392-biosynth_1,TARA_SAMEA2621812_METAG-scaffold_14-biosynth_1,TARA_PSE00028_METAG-scaffold_20-biosynth_1
NOV19AA0	terpene	4	TARA_SAMEA2622817_METAG-scaffold_88-biosynth_1,TARA_SAMEA2622842_METAG-scaffold_392-biosynth_1,TARA_SAMEA2621812_METAG-scaffold_14-biosynth_1,TARA_PSE00028_METAG-scaffold_20-biosynth_1
NOVJ7MAN	T3PKS	2	TARA_SAMEA2621812_METAG-scaffold_392-biosynth_1,TARA_PSE00028_METAG-scaffold_94-biosynth_1
NOV1VIAT	T3PKS	2	TARA_SAMEA2621812_METAG-scaffold_392-biosynth_1,TARA_PSE00028_METAG-scaffold_94-biosynth_1
NOV29TAL	T3PKS	2	TARA_SAMEA2621812_METAG-scaffold_392-biosynth_1,TARA_PSE00028_METAG-scaffold_94-biosynth_1
NOV5A4IX	T3PKS	2	TARA_SAMEA2621812_METAG-scaffold_392-biosynth_1,TARA_PSE00028_METAG-scaffold_94-biosynth_1
NOV6XWWN	NRPS-like	1	TARA_SAMEA2621812_METAG-scaffold_296-biosynth_1
NOVHUTVN	NRPS-like	1	TARA_SAMEA2621812_METAG-scaffold_296-biosynth_1
NOVTMO1L	NRPS-like	1	TARA_SAMEA2621812_METAG-scaffold_296-biosynth_1
NOV88OPQ	T3PKS	2	TARA_SAMEA2621812_METAG-scaffold_391-biosynth_1
NOV74W5A	terpene	6	TARA_SAMEA2622843_METAG-scaffold_926-biosynth_1,TARA_SAMEA2623488_METAG-scaffold_10563-biosynth_1,TARA_PSE00066_METAG-scaffold_82-biosynth_1,TARA_SAMEA2623463_METAG-scaffold_7944-biosynth_1,TARA_SAMEA2622843_METAG-scaffold_165-biosynth_1,TARA_SAMEA2621812_METAG-scaffold_51-biosynth_1
NOVMU5CY	bacteriocin	2	TARA_SAMEA2622119_METAG-scaffold_4711-biosynth_1,TARA_SAMEA2621839_METAG-scaffold_3118-biosynth_1
NOV3AABY	terpene	2	TARA_SAMEA2622695_METAG-scaffold_2855-biosynth_1,TARA_SAMEA2621839_METAG-scaffold_778-biosynth_1
NOV4U3EY	terpene	2	TARA_SAMEA2622097_METAG-scaffold_3768-biosynth_1,TARA_SAMEA2621839_METAG-scaffold_1818-biosynth_1
NOV4U3EY	NRPS-like	1	TARA_SAMEA4397472_METAG-scaffold_2594-biosynth_1
NOV9RN7A	bacteriocin	5	TARA_SAMEA2621839_METAG-scaffold_20932-biosynth_1,TARA_SAMEA2623734_METAG-scaffold_5366-biosynth_1,TARA_ANW00005_METAG-scaffold_11-biosynth_1,TARA_SAMEA2621859_METAG-scaffold_48-biosynth_1,TARA_SAMEA4397215_METAG-scaffold_16-biosynth_1
NOVHGZ9P	NRPS-like	1	TARA_SAMEA2621839_METAG-scaffold_10412-biosynth_1
NOV7J9CI	terpene	1	TARA_SAMEA2621859_METAG-scaffold_799-biosynth_1
NOVC2AEX	terpene	1	TARA_SAMEA2621859_METAG-scaffold_4848-biosynth_1
NOV8BRQC	T3PKS	1	TARA_SAMEA2621990_METAG-scaffold_221-biosynth_1
NOVU0CN6	terpene	9	TARA_PSE00048_METAG-scaffold_310-biosynth_1,TARA_SAMEA2622766_METAG-scaffold_444-biosynth_1,TARA_SAMEA2622765_METAG-scaffold_1980-biosynth_1,TARA_SAMEA2622716_METAG-scaffold_782-biosynth_1,TARA_SAMEA2622923_METAG-scaffold_1037-biosynth_1,TARA_SAMEA2622021_METAG-scaffold_5339-biosynth_1,TARA_SAMEA2622843_METAG-scaffold_13388-biosynth_1,TARA_SAMEA2622149_METAG-scaffold_8256-biosynth_1,TARA_SAMEA262…
NOVSPAJS	bacteriocin	1	TARA_SAMEA2622048_METAG-scaffold_8689-biosynth_1
NOVQZYL9	terpene	5	TARA_SAMEA2622097_METAG-scaffold_1852-biosynth_1,TARA_SAMEA2622765_METAG-scaffold_4385-biosynth_1,TARA_SAMEA2622658_METAG-scaffold_1151-biosynth_1,TARA_SAMEA2622658_METAG-scaffold_2014-biosynth_1,TARA_SAMEA2622765_METAG-scaffold_1044-biosynth_1
NOVT79WJ	terpene	1	TARA_SAMEA2622097_METAG-scaffold_72-biosynth_1
NOVJWLXB	betalactone	1	TARA_SAMEA2622097_METAG-scaffold_789-biosynth_1
NOV116CK	phosphonate	2	TARA_SAMEA2622119_METAG-scaffold_697-biosynth_1,TARA_IOS00023_METAG-scaffold_31-biosynth_1
NOVVJF6L	terpene	1	TARA_SAMEA2622119_METAG-scaffold_2885-biosynth_1
NOVDPVO3	NRPS	10	TARA_SAMEA2622119_METAG-scaffold_147-biosynth_1,TARA_SAMEA2622710_METAG-scaffold_496-biosynth_1,TARA_SAMEA2622658_METAG-scaffold_569-biosynth_1,TARA_SAMEA2622766_METAG-scaffold_35-biosynth_1,TARA_SAMEA2622823_METAG-scaffold_28-biosynth_1,TARA_SAMEA2622843_METAG-scaffold_167-biosynth_1,TARA_ANW00006_METAG-scaffold_96-biosynth_1,TARA_SAMEA2622716_METAG-scaffold_261-biosynth_1,TARA_SAMEA2622652_META…
NOVWTETT	NRPS-like	10	TARA_SAMEA2622738_METAG-scaffold_304-biosynth_1,TARA_SAMEA2622823_METAG-scaffold_99-biosynth_1,TARA_SAMEA2622766_METAG-scaffold_3-biosynth_1,TARA_SAMEA2622658_METAG-scaffold_169-biosynth_1,TARA_SAMEA2622716_METAG-scaffold_34-biosynth_1,TARA_SAMEA2622843_METAG-scaffold_15-biosynth_1,TARA_ANW00006_METAG-scaffold_1-biosynth_1,TARA_SAMEA2622119_METAG-scaffold_35-biosynth_1,TARA_SAMEA2622710_METAG-sca…
NOVQ8NZ9	betalactone	8	TARA_SAMEA2622843_METAG-scaffold_151-biosynth_1,TARA_ANW00006_METAG-scaffold_55-biosynth_1,TARA_SAMEA2622823_METAG-scaffold_213-biosynth_1,TARA_SAMEA2622710_METAG-scaffold_195-biosynth_1,TARA_SAMEA2622766_METAG-scaffold_242-biosynth_1,TARA_SAMEA2622119_METAG-scaffold_415-biosynth_1,TARA_SAMEA2622716_METAG-scaffold_233-biosynth_1,TARA_SAMEA2622765_METAG-scaffold_188-biosynth_1
NOV1PWWA	butyrolactone	2	TARA_PSE00037_METAG-scaffold_320-biosynth_1,TARA_SAMEA2622119_METAG-scaffold_10302-biosynth_1
NOVITHOG	LAP	2	TARA_SAMEA2622119_METAG-scaffold_14475-biosynth_1,TARA_PSE00037_METAG-scaffold_612-biosynth_1
NOV9FBNJ	T1PKS	2	TARA_PSE00037_METAG-scaffold_137-biosynth_1,TARA_SAMEA2622119_METAG-scaffold_1840-biosynth_1
NOVC2L8F	terpene	2	TARA_SAMEA2622119_METAG-scaffold_2684-biosynth_1,TARA_PSE00037_METAG-scaffold_617-biosynth_1
NOV4AYKC	terpene	2	TARA_PSE00037_METAG-scaffold_356-biosynth_1,TARA_SAMEA2622119_METAG-scaffold_3242-biosynth_1
NOVGX7GM	terpene	2	TARA_PSE00037_METAG-scaffold_356-biosynth_1,TARA_SAMEA2622119_METAG-scaffold_3242-biosynth_1
NOVNXUBR	bacteriocin	2	TARA_PSE00037_METAG-scaffold_1-biosynth_1,TARA_SAMEA2622119_METAG-scaffold_5683-biosynth_1
NOVN384Q	NRPS-like	2	TARA_PSE00037_METAG-scaffold_196-biosynth_1,TARA_SAMEA2622119_METAG-scaffold_836-biosynth_1
NOVX7GNW	betalactone	1	TARA_SAMEA2622149_METAG-scaffold_8578-biosynth_1
NOVZAZHP	ectoine	3	TARA_SAMEA2622149_METAG-scaffold_921-biosynth_1,TARA_SAMEA2623390_METAG-scaffold_2243-biosynth_1,TARA_SAMEA2623295_METAG-scaffold_230-biosynth_1
NOVFISGC	bacteriocin	2	TARA_SAMEA2622149_METAG-scaffold_14268-biosynth_1,TARA_SAMEA2623295_METAG-scaffold_14820-biosynth_1
NOV00RR3	terpene	3	TARA_SAMEA2622149_METAG-scaffold_3478-biosynth_1,TARA_SAMEA4398341_METAG-scaffold_301-biosynth_1,TARA_SAMEA2623390_METAG-scaffold_2979-biosynth_1
NOVLZS10	terpene	2	TARA_SAMEA2622149_METAG-scaffold_4010-biosynth_1,TARA_SAMEA2622499_METAG-scaffold_104-biosynth_1
NOV4WJH2	terpene	2	TARA_SAMEA2622149_METAG-scaffold_4010-biosynth_1,TARA_SAMEA2622499_METAG-scaffold_104-biosynth_1
NOVRKB3C	other	1	TARA_SAMEA2622149_METAG-scaffold_371-biosynth_1
NOVGWWHL	other	1	TARA_SAMEA2622149_METAG-scaffold_371-biosynth_1
NOVNPID9	terpene	3	TARA_SAMEA2623295_METAG-scaffold_1697-biosynth_1,TARA_SAMEA2622149_METAG-scaffold_60-biosynth_1,TARA_SAMEA2623756_METAG-scaffold_1406-biosynth_1
NOVDGAUH	bacteriocin	2	TARA_PSE00095_METAG-scaffold_14-biosynth_1,TARA_SAMEA2622173_METAG-scaffold_11312-biosynth_1
NOVPSL9D	bacteriocin	2	TARA_PSE00095_METAG-scaffold_14-biosynth_1,TARA_SAMEA2622173_METAG-scaffold_11312-biosynth_1
NOVR33FK	bacteriocin	1	TARA_SAMEA2622173_METAG-scaffold_11646-biosynth_1
NOVGZTVT	terpene	2	TARA_SAMEA2622173_METAG-scaffold_68-biosynth_1,TARA_PSE00053_METAG-scaffold_39-biosynth_1
NOVBKK9D	T3PKS	5	TARA_PON00011_METAG-scaffold_95-biosynth_1,TARA_SAMEA2622316_METAG-scaffold_1-biosynth_1,TARA_SAMEA2622173_METAG-scaffold_1013-biosynth_1,TARA_SAMEA2623116_METAG-scaffold_6-biosynth_1,TARA_SAMEA2622336_METAG-scaffold_1-biosynth_1
NOVBKK9D	NRPS	1	TARA_SAMEA4397295_METAG-scaffold_410-biosynth_1
NOV47LYJ	terpene	2	TARA_SAMEA2622173_METAG-scaffold_7671-biosynth_1,TARA_SAMEA2622452_METAG-scaffold_4510-biosynth_1
NOVKR0JR	terpene	3	TARA_SAMEA2622219_METAG-scaffold_2296-biosynth_1,TARA_SAMEA2623627_METAG-scaffold_1031-biosynth_1,TARA_PSE00050_METAG-scaffold_52-biosynth_1
NOVDA22C	terpene	2	TARA_MED00018_METAG-scaffold_19-biosynth_1,TARA_SAMEA2622219_METAG-scaffold_2296-biosynth_1
NOV5A6IA	terpene	5	TARA_SAMEA2622658_METAG-scaffold_157-biosynth_1,TARA_SAMEA2622652_METAG-scaffold_144-biosynth_1,TARA_SAMEA2622657_METAG-scaffold_375-biosynth_1,TARA_ANE00030_METAG-scaffold_47-biosynth_1,TARA_SAMEA2622219_METAG-scaffold_5804-biosynth_1
NOVQGMP6	T1PKS	1	TARA_SAMEA2622219_METAG-scaffold_12-biosynth_1
NOVQGMP6	hglE-KS	1	TARA_SAMEA2622316_METAG-scaffold_451-biosynth_1
NOV70X3Y	terpene	1	TARA_SAMEA2622219_METAG-scaffold_14477-biosynth_1
NOVW4099	terpene	2	TARA_SAMEA2622316_METAG-scaffold_65-biosynth_1,TARA_PSE00032_METAG-scaffold_110-biosynth_1
NOVUKQ5X	terpene	2	TARA_SAMEA2622316_METAG-scaffold_65-biosynth_1,TARA_PSE00032_METAG-scaffold_110-biosynth_1
NOV2PUYW	NRPS;T1PKS	6	TARA_SAMEA2623116_METAG-scaffold_1-biosynth_1,TARA_SAMEA2622336_METAG-scaffold_41-biosynth_1,TARA_SAMEA4397295_METAG-scaffold_118-biosynth_1,TARA_PON00011_METAG-scaffold_121-biosynth_1,TARA_SAMEA2622316_METAG-scaffold_4-biosynth_1,TARA_SAMEA4397586_METAG-scaffold_39-biosynth_1
NOVZBQ9F	NRPS;T1PKS	6	TARA_SAMEA2623116_METAG-scaffold_1-biosynth_1,TARA_SAMEA2622336_METAG-scaffold_41-biosynth_1,TARA_SAMEA4397295_METAG-scaffold_118-biosynth_1,TARA_PON00011_METAG-scaffold_121-biosynth_1,TARA_SAMEA2622316_METAG-scaffold_4-biosynth_1,TARA_SAMEA4397586_METAG-scaffold_39-biosynth_1
NOVUQA7R	phosphonate	2	TARA_SAMEA2622429_METAG-scaffold_3387-biosynth_1,TARA_SAMEA2622362_METAG-scaffold_940-biosynth_1
NOV9QK51	T1PKS	1	TARA_SAMEA2622402_METAG-scaffold_817-biosynth_1
NOV4H5HG	T1PKS	1	TARA_SAMEA2622452_METAG-scaffold_334-biosynth_1
NOVZ5Y40	T1PKS	1	TARA_SAMEA2622452_METAG-scaffold_334-biosynth_1
NOVZT03E	T1PKS	1	TARA_SAMEA2622452_METAG-scaffold_334-biosynth_1
NOV9A7MD	T1PKS	1	TARA_SAMEA2622452_METAG-scaffold_334-biosynth_1
NOVH4FP0	terpene	1	TARA_SAMEA2622452_METAG-scaffold_380-biosynth_1
NOV7203P	terpene	1	TARA_SAMEA2622452_METAG-scaffold_380-biosynth_1
NOVL9DDE	NRPS-like	1	TARA_SAMEA2622452_METAG-scaffold_586-biosynth_1
NOVMGIC0	NRPS-like	1	TARA_SAMEA2622452_METAG-scaffold_586-biosynth_1
NOVW01P3	NRPS-like	1	TARA_SAMEA2622452_METAG-scaffold_586-biosynth_1
NOVFPC8G	T3PKS	1	TARA_SAMEA2622452_METAG-scaffold_968-biosynth_1
NOV26BVM	T3PKS	1	TARA_SAMEA2622452_METAG-scaffold_968-biosynth_1
NOVJWPON	T3PKS	1	TARA_SAMEA2622452_METAG-scaffold_968-biosynth_1
NOVDRYWQ	terpene	1	TARA_SAMEA2622452_METAG-scaffold_2-biosynth_1
NOVCTDTN	NRPS-like	1	TARA_SAMEA2622499_METAG-scaffold_3191-biosynth_1
NOV5QN8U	bacteriocin	1	TARA_SAMEA2622517_METAG-scaffold_116-biosynth_1
NOVC5AYK	bacteriocin	2	TARA_SAMEA2622517_METAG-scaffold_116-biosynth_1,TARA_SAMEA4396941_METAG-scaffold_5077-biosynth_1
NOV6KICT	betalactone	4	TARA_SAMEA2622517_METAG-scaffold_13-biosynth_1,TARA_SAMEA4396941_METAG-scaffold_2270-biosynth_1,TARA_SAMEA4397489_METAG-scaffold_37-biosynth_1,TARA_SAMEA4397489_METAG-scaffold_632-biosynth_1
NOV52F0F	betalactone	4	TARA_SAMEA2622517_METAG-scaffold_13-biosynth_1,TARA_SAMEA4396941_METAG-scaffold_2270-biosynth_1,TARA_SAMEA4397489_METAG-scaffold_37-biosynth_1,TARA_SAMEA4397489_METAG-scaffold_632-biosynth_1
NOVQX62C	betalactone	4	TARA_SAMEA2622517_METAG-scaffold_13-biosynth_1,TARA_SAMEA4396941_METAG-scaffold_2270-biosynth_1,TARA_SAMEA4397489_METAG-scaffold_37-biosynth_1,TARA_SAMEA4397489_METAG-scaffold_632-biosynth_1
NOVO43UH	NRPS-like	1	TARA_SAMEA2622517_METAG-scaffold_343-biosynth_1
NOVYXMIL	acyl_amino_acids	1	TARA_SAMEA2622517_METAG-scaffold_477-biosynth_1
NOVPHYLY	terpene	6	TARA_SAMEA2622843_METAG-scaffold_401-biosynth_1,TARA_SAMEA2622710_METAG-scaffold_1757-biosynth_1,TARA_SAMEA2622518_METAG-scaffold_1637-biosynth_1,TARA_SAMEA2622765_METAG-scaffold_371-biosynth_1,TARA_SAMEA2622716_METAG-scaffold_3730-biosynth_1,TARA_PSW00018_METAG-scaffold_86-biosynth_1
NOVZ9XN2	terpene	6	TARA_SAMEA2622843_METAG-scaffold_401-biosynth_1,TARA_SAMEA2622710_METAG-scaffold_1757-biosynth_1,TARA_SAMEA2622518_METAG-scaffold_1637-biosynth_1,TARA_SAMEA2622765_METAG-scaffold_371-biosynth_1,TARA_SAMEA2622716_METAG-scaffold_3730-biosynth_1,TARA_PSW00018_METAG-scaffold_86-biosynth_1
NOVP09TD	T1PKS	5	TARA_SAMEA2622657_METAG-scaffold_25-biosynth_1,TARA_SAMEA2622652_METAG-scaffold_153-biosynth_1,TARA_SAMEA2622658_METAG-scaffold_97-biosynth_1,TARA_SAMEA2623774_METAG-scaffold_877-biosynth_1,TARA_SAMEA2622545_METAG-scaffold_819-biosynth_1
NOV1FA0F	terpene	6	TARA_SAMEA2622765_METAG-scaffold_934-biosynth_1,TARA_SAMEA2622658_METAG-scaffold_616-biosynth_1,TARA_SAMEA2622652_METAG-scaffold_257-biosynth_1,TARA_SAMEA2622843_METAG-scaffold_738-biosynth_1,TARA_SAMEA2622764_METAG-scaffold_2314-biosynth_1,TARA_SAMEA2622657_METAG-scaffold_412-biosynth_1
NOVQT5EB	bacteriocin	9	TARA_SAMEA2622765_METAG-scaffold_503-biosynth_1,TARA_SAMEA2622658_METAG-scaffold_240-biosynth_1,TARA_SAMEA2622901_METAG-scaffold_213-biosynth_1,TARA_SAMEA2622695_METAG-scaffold_14679-biosynth_1,TARA_SAMEA2622843_METAG-scaffold_528-biosynth_1,TARA_SAMEA2622766_METAG-scaffold_1356-biosynth_1,TARA_SAMEA2622923_METAG-scaffold_2218-biosynth_1,TARA_SAMEA2622696_METAG-scaffold_885-biosynth_1,TARA_SAMEA2…
NOVNIH7X	bacteriocin	8	TARA_SAMEA2622765_METAG-scaffold_503-biosynth_1,TARA_SAMEA2622658_METAG-scaffold_240-biosynth_1,TARA_SAMEA2622901_METAG-scaffold_213-biosynth_1,TARA_SAMEA2622843_METAG-scaffold_528-biosynth_1,TARA_SAMEA2622766_METAG-scaffold_1356-biosynth_1,TARA_SAMEA2622657_METAG-scaffold_56-biosynth_1,TARA_SAMEA2622696_METAG-scaffold_885-biosynth_1,TARA_SAMEA2622652_METAG-scaffold_2581-biosynth_1
NOVW1RS0	terpene	1	TARA_SAMEA2622652_METAG-scaffold_626-biosynth_1
NOVEDB86	bacteriocin	10	TARA_SAMEA2623446_METAG-scaffold_15-biosynth_1,TARA_SAMEA2622656_METAG-scaffold_31-biosynth_1,TARA_ANW00017_METAG-scaffold_5-biosynth_1,TARA_SAMEA2622710_METAG-scaffold_38-biosynth_1,TARA_SAMEA2622763_METAG-scaffold_9-biosynth_1,TARA_SAMEA2622923_METAG-scaffold_29-biosynth_1,TARA_SAMEA2622716_METAG-scaffold_59-biosynth_1,TARA_SAMEA2622765_METAG-scaffold_45-biosynth_1,TARA_SAMEA2623463_METAG-scaff…
NOVI3XU7	bacteriocin	9	TARA_SAMEA2622766_METAG-scaffold_3822-biosynth_1,TARA_SAMEA2622696_METAG-scaffold_2261-biosynth_1,TARA_SAMEA2622695_METAG-scaffold_9644-biosynth_1,TARA_SAMEA2622843_METAG-scaffold_3040-biosynth_1,TARA_SAMEA2622696_METAG-scaffold_2273-biosynth_1,TARA_SAMEA2622658_METAG-scaffold_3273-biosynth_1,TARA_SAMEA2622765_METAG-scaffold_1696-biosynth_1,TARA_SAMEA2622923_METAG-scaffold_1130-biosynth_1,TARA_SA…
NOV18BI2	terpene	2	TARA_SAMEA2622715_METAG-scaffold_833-biosynth_1,TARA_SAMEA2622657_METAG-scaffold_1483-biosynth_1
NOV635NO	bacteriocin	2	TARA_PSW00053_METAG-scaffold_521-biosynth_1,TARA_SAMEA2622658_METAG-scaffold_4841-biosynth_1
NOV2BKW7	bacteriocin	2	TARA_PSW00053_METAG-scaffold_521-biosynth_1,TARA_SAMEA2622658_METAG-scaffold_4841-biosynth_1
NOV57MTY	bacteriocin	1	TARA_SAMEA2622658_METAG-scaffold_6655-biosynth_1
NOVE7CDF	terpene	2	TARA_SAMEA2622658_METAG-scaffold_275-biosynth_1,TARA_SAMEA2623275_METAG-scaffold_1330-biosynth_1
NOVVS9GJ	T3PKS	2	TARA_SAMEA2622673_METAG-scaffold_4671-biosynth_1,TARA_SAMEA2623907_METAG-scaffold_1519-biosynth_1
NOV4FLWB	hglE-KS	1	TARA_SAMEA2622678_METAG-scaffold_542-biosynth_1
NOVM88Z5	lassopeptide	2	TARA_SAMEA2622801_METAG-scaffold_4759-biosynth_1,TARA_SAMEA2622678_METAG-scaffold_1558-biosynth_1
NOVN9YJK	ectoine	5	TARA_SAMEA4398413_METAG-scaffold_1517-biosynth_1,TARA_SAMEA2622800_METAG-scaffold_4365-biosynth_1,TARA_SAMEA2622737_METAG-scaffold_1302-biosynth_1,TARA_SAMEA2622733_METAG-scaffold_951-biosynth_1,TARA_SAMEA2622690_METAG-scaffold_13-biosynth_1
NOVO42GN	T3PKS	3	TARA_SAMEA2622690_METAG-scaffold_9435-biosynth_1,TARA_SAMEA2622801_METAG-scaffold_8578-biosynth_1,TARA_SAMEA2622800_METAG-scaffold_6880-biosynth_1
NOVO42GN	T3PKS;terpene	1	TARA_IOS00004_METAG-scaffold_75-biosynth_1
NOVM2TC8	hglE-KS	1	TARA_SAMEA2622690_METAG-scaffold_699-biosynth_1
NOVTRN21	resorcinol	3	TARA_SAMEA2622737_METAG-scaffold_365-biosynth_1,TARA_SAMEA2622696_METAG-scaffold_354-biosynth_1,TARA_SAMEA2622690_METAG-scaffold_436-biosynth_1
NOVDOAQC	resorcinol	3	TARA_SAMEA2622737_METAG-scaffold_365-biosynth_1,TARA_SAMEA2622696_METAG-scaffold_354-biosynth_1,TARA_SAMEA2622690_METAG-scaffold_436-biosynth_1
NOVDOAQC	terpene	2	TARA_SAMEA4396468_METAG-scaffold_1422-biosynth_1,TARA_SAMEA4397355_METAG-scaffold_6222-biosynth_1
NOVGY9CR	phosphonate	4	TARA_SAMEA2622800_METAG-scaffold_3-biosynth_1,TARA_SAMEA2622690_METAG-scaffold_15-biosynth_1,TARA_SAMEA2622801_METAG-scaffold_1413-biosynth_1,TARA_SAMEA2622796_METAG-scaffold_14-biosynth_1
NOVWDX0Q	terpene	19	TARA_SAMEA4397295_METAG-scaffold_2113-biosynth_1,TARA_SAMEA2622710_METAG-scaffold_739-biosynth_1,TARA_SAMEA2622690_METAG-scaffold_319-biosynth_1,TARA_SAMEA2622715_METAG-scaffold_5589-biosynth_1,TARA_SAMEA4397023_METAG-scaffold_129-biosynth_1,TARA_SAMEA2622765_METAG-scaffold_539-biosynth_1,TARA_SAMEA2622766_METAG-scaffold_560-biosynth_1,TARA_SAMEA2622764_METAG-scaffold_304-biosynth_1,TARA_SAMEA439…
NOV1TXLQ	terpene	3	TARA_SAMEA2622690_METAG-scaffold_38-biosynth_1,TARA_SAMEA2622796_METAG-scaffold_837-biosynth_1,TARA_SAMEA2622695_METAG-scaffold_44-biosynth_1
NOVSCXYI	terpene	7	TARA_SAMEA2622695_METAG-scaffold_1300-biosynth_1,TARA_PSW00019_METAG-scaffold_17-biosynth_1,TARA_SAMEA2622817_METAG-scaffold_3795-biosynth_1,TARA_SAMEA2622766_METAG-scaffold_311-biosynth_1,TARA_SAMEA2622764_METAG-scaffold_643-biosynth_1,TARA_SAMEA2622843_METAG-scaffold_8947-biosynth_1,TARA_SAMEA2622800_METAG-scaffold_6504-biosynth_1
NOV2EYYT	terpene	1	TARA_SAMEA2622695_METAG-scaffold_2480-biosynth_1
NOVZLDHH	T3PKS	3	TARA_SAMEA2622842_METAG-scaffold_168-biosynth_1,TARA_PSW00010_METAG-scaffold_10-biosynth_1,TARA_SAMEA2622695_METAG-scaffold_6741-biosynth_1
NOV0FVY6	T3PKS	1	TARA_SAMEA2622695_METAG-scaffold_2484-biosynth_1
NOVY0XCJ	T3PKS	6	TARA_SAMEA2622710_METAG-scaffold_1889-biosynth_1,TARA_SAMEA2622716_METAG-scaffold_88-biosynth_1,TARA_SAMEA2622842_METAG-scaffold_10323-biosynth_1,TARA_SAMEA2622715_METAG-scaffold_12605-biosynth_1,TARA_PSW00022_METAG-scaffold_259-biosynth_1,TARA_SAMEA2622695_METAG-scaffold_2484-biosynth_1
NOVE8F5Z	terpene	4	TARA_SAMEA2622716_METAG-scaffold_132-biosynth_1,TARA_SAMEA2622842_METAG-scaffold_2900-biosynth_1,TARA_SAMEA2622695_METAG-scaffold_9427-biosynth_1,TARA_PSW00022_METAG-scaffold_238-biosynth_1
NOVGT7H5	terpene	1	TARA_SAMEA2622695_METAG-scaffold_6688-biosynth_1
NOVM38L3	betalactone	1	TARA_SAMEA2622695_METAG-scaffold_4115-biosynth_1
NOV97J8N	bacteriocin	1	TARA_SAMEA2622695_METAG-scaffold_5154-biosynth_1
NOVI0Y4F	terpene	1	TARA_SAMEA2622696_METAG-scaffold_6520-biosynth_1
NOVHIVNV	T3PKS;betalactone	1	TARA_SAMEA2622696_METAG-scaffold_141-biosynth_1
NOVZ360Q	ladderane	1	TARA_SAMEA2622696_METAG-scaffold_2-biosynth_1
NOVI4E54	ladderane	1	TARA_SAMEA2622696_METAG-scaffold_2-biosynth_1
NOVCWTSY	ladderane	2	TARA_RED00032_METAG-scaffold_88-biosynth_1,TARA_SAMEA2622696_METAG-scaffold_2-biosynth_1
NOVAJY87	terpene	1	TARA_SAMEA2622696_METAG-scaffold_1596-biosynth_1
NOVRHJFJ	T3PKS	2	TARA_SAMEA2622710_METAG-scaffold_1889-biosynth_1,TARA_SAMEA2622716_METAG-scaffold_88-biosynth_1
NOVWSC7Q	terpene	4	TARA_SAMEA2622765_METAG-scaffold_865-biosynth_1,TARA_SAMEA2622716_METAG-scaffold_212-biosynth_1,TARA_SAMEA2622715_METAG-scaffold_1904-biosynth_1,TARA_SAMEA2622710_METAG-scaffold_177-biosynth_1
NOVV26OZ	terpene	3	TARA_SAMEA2622716_METAG-scaffold_127-biosynth_1,TARA_SAMEA2622710_METAG-scaffold_1313-biosynth_1,TARA_SAMEA2622715_METAG-scaffold_997-biosynth_1
NOV61SUU	terpene	2	TARA_SAMEA2622716_METAG-scaffold_285-biosynth_1,TARA_SAMEA2622710_METAG-scaffold_1446-biosynth_1
NOVIVE3R	NRPS	6	TARA_SAMEA2622843_METAG-scaffold_59-biosynth_1,TARA_SAMEA2622765_METAG-scaffold_49-biosynth_1,TARA_SAMEA2622823_METAG-scaffold_14-biosynth_2,TARA_SAMEA2622716_METAG-scaffold_26-biosynth_2,TARA_SAMEA2622766_METAG-scaffold_8-biosynth_2,TARA_SAMEA2622710_METAG-scaffold_822-biosynth_1
NOV13W95	resorcinol	7	TARA_SAMEA2622716_METAG-scaffold_108-biosynth_1,TARA_SAMEA2622766_METAG-scaffold_192-biosynth_1,TARA_SAMEA2622710_METAG-scaffold_87-biosynth_1,TARA_SAMEA2622765_METAG-scaffold_812-biosynth_1,TARA_PSW00027_METAG-scaffold_5-biosynth_1,TARA_SAMEA2622801_METAG-scaffold_104-biosynth_1,TARA_SAMEA2622796_METAG-scaffold_1553-biosynth_1
NOVQHG8O	resorcinol	5	TARA_SAMEA2622716_METAG-scaffold_108-biosynth_1,TARA_SAMEA2622766_METAG-scaffold_192-biosynth_1,TARA_SAMEA2622710_METAG-scaffold_87-biosynth_1,TARA_PSW00027_METAG-scaffold_5-biosynth_1,TARA_SAMEA2622801_METAG-scaffold_104-biosynth_1
NOVOQBY1	resorcinol	5	TARA_SAMEA2622716_METAG-scaffold_108-biosynth_1,TARA_SAMEA2622766_METAG-scaffold_192-biosynth_1,TARA_SAMEA2622710_METAG-scaffold_87-biosynth_1,TARA_PSW00027_METAG-scaffold_5-biosynth_1,TARA_SAMEA2622801_METAG-scaffold_104-biosynth_1
NOVYKXNH	terpene	3	TARA_PSW00030_METAG-scaffold_118-biosynth_1,TARA_SAMEA2622716_METAG-scaffold_217-biosynth_1,TARA_SAMEA2622710_METAG-scaffold_1341-biosynth_1
NOV08RDV	terpene	3	TARA_PSW00030_METAG-scaffold_118-biosynth_1,TARA_SAMEA2622716_METAG-scaffold_217-biosynth_1,TARA_SAMEA2622710_METAG-scaffold_1341-biosynth_1
NOV4J07D	terpene	2	TARA_SAMEA2622716_METAG-scaffold_763-biosynth_1,TARA_SAMEA2622710_METAG-scaffold_200-biosynth_1
NOVGWL40	terpene	2	TARA_SAMEA2622716_METAG-scaffold_763-biosynth_1,TARA_SAMEA2622710_METAG-scaffold_200-biosynth_1
NOVTSFMZ	T3PKS	3	TARA_SAMEA2622716_METAG-scaffold_331-biosynth_1,TARA_SAMEA2622710_METAG-scaffold_566-biosynth_1,TARA_PSW00030_METAG-scaffold_63-biosynth_1
NOVMONVW	T3PKS	2	TARA_SAMEA2622716_METAG-scaffold_331-biosynth_1,TARA_SAMEA2622710_METAG-scaffold_566-biosynth_1
NOV685HO	T3PKS	2	TARA_SAMEA2622716_METAG-scaffold_331-biosynth_1,TARA_SAMEA2622710_METAG-scaffold_566-biosynth_1
NOV3P08J	T3PKS	2	TARA_SAMEA2622716_METAG-scaffold_331-biosynth_1,TARA_SAMEA2622710_METAG-scaffold_566-biosynth_1
NOVOPTY4	resorcinol	3	TARA_PSW00030_METAG-scaffold_134-biosynth_1,TARA_SAMEA2622716_METAG-scaffold_849-biosynth_1,TARA_SAMEA2622710_METAG-scaffold_595-biosynth_1
NOVBYDZA	resorcinol	2	TARA_PSW00030_METAG-scaffold_134-biosynth_1,TARA_SAMEA2622710_METAG-scaffold_595-biosynth_1
NOVAGZEJ	terpene	4	TARA_SAMEA2622843_METAG-scaffold_2168-biosynth_1,TARA_PSW00018_METAG-scaffold_26-biosynth_1,TARA_SAMEA2622710_METAG-scaffold_1218-biosynth_1,TARA_SAMEA2622765_METAG-scaffold_183-biosynth_1
NOVUJ5RB	terpene	5	TARA_SAMEA2622843_METAG-scaffold_2168-biosynth_1,TARA_SAMEA2622765_METAG-scaffold_183-biosynth_1,TARA_SAMEA2622716_METAG-scaffold_3931-biosynth_1,TARA_SAMEA2622710_METAG-scaffold_1218-biosynth_1,TARA_PSW00018_METAG-scaffold_26-biosynth_1
NOVS6DEO	linaridin	7	TARA_SAMEA2622764_METAG-scaffold_443-biosynth_1,TARA_SAMEA2622710_METAG-scaffold_5175-biosynth_1,TARA_SAMEA2622901_METAG-scaffold_115-biosynth_1,TARA_SAMEA2622715_METAG-scaffold_74-biosynth_1,TARA_PSW00016_METAG-scaffold_42-biosynth_1,TARA_SAMEA2623059_METAG-scaffold_183-biosynth_1,TARA_SAMEA2623463_METAG-scaffold_127-biosynth_1
NOVJIHPZ	T1PKS	4	TARA_SAMEA4396496_METAG-scaffold_276-biosynth_1,TARA_SAMEA2622710_METAG-scaffold_576-biosynth_1,TARA_SAMEA2622843_METAG-scaffold_1027-biosynth_1,TARA_SAMEA2622716_METAG-scaffold_137-biosynth_1
NOV62SYR	terpene	4	TARA_SAMEA2622715_METAG-scaffold_535-biosynth_1,TARA_SAMEA2622716_METAG-scaffold_638-biosynth_1,TARA_SAMEA2622796_METAG-scaffold_2770-biosynth_1,TARA_SAMEA2622766_METAG-scaffold_657-biosynth_1
NOVELXYJ	arylpolyene	1	TARA_SAMEA2622715_METAG-scaffold_461-biosynth_1
NOVTP5B5	linaridin	6	TARA_SAMEA2622764_METAG-scaffold_443-biosynth_1,TARA_SAMEA2622901_METAG-scaffold_115-biosynth_1,TARA_SAMEA2622715_METAG-scaffold_74-biosynth_1,TARA_PSW00016_METAG-scaffold_42-biosynth_1,TARA_SAMEA2623059_METAG-scaffold_183-biosynth_1,TARA_SAMEA2623463_METAG-scaffold_127-biosynth_1
NOVS29FW	terpene	6	TARA_SAMEA2622796_METAG-scaffold_20481-biosynth_1,TARA_ANE00029_METAG-scaffold_5-biosynth_1,TARA_SAMEA2622764_METAG-scaffold_1109-biosynth_1,TARA_SAMEA2622716_METAG-scaffold_5208-biosynth_1,TARA_SAMEA2622766_METAG-scaffold_2387-biosynth_1,TARA_SAMEA2622715_METAG-scaffold_4347-biosynth_1
NOVX8CCX	T1PKS	1	TARA_SAMEA2622716_METAG-scaffold_840-biosynth_1
NOVURZGC	arylpolyene	2	TARA_PSW00022_METAG-scaffold_174-biosynth_1,TARA_SAMEA2622716_METAG-scaffold_118-biosynth_1
NOVVL5D0	thiopeptide	1	TARA_SAMEA2622716_METAG-scaffold_149-biosynth_1
NOVF5BUP	thiopeptide	1	TARA_SAMEA2622716_METAG-scaffold_149-biosynth_1
NOVAXL5Q	thiopeptide	1	TARA_SAMEA2622716_METAG-scaffold_149-biosynth_1
NOVRW0UH	thiopeptide	1	TARA_SAMEA2622716_METAG-scaffold_149-biosynth_1
NOVOL6I2	terpene	7	TARA_SAMEA2622800_METAG-scaffold_178-biosynth_1,TARA_SAMEA2622733_METAG-scaffold_1779-biosynth_1,TARA_SAMEA2622796_METAG-scaffold_159-biosynth_1,TARA_SAMEA2622737_METAG-scaffold_1497-biosynth_1,TARA_SAMEA2622822_METAG-scaffold_133-biosynth_1,TARA_SAMEA2622737_METAG-scaffold_318-biosynth_1,TARA_SAMEA2622801_METAG-scaffold_763-biosynth_1
NOVAWJ1R	betalactone	1	TARA_SAMEA2622733_METAG-scaffold_23-biosynth_1
NOV9QFMY	betalactone	1	TARA_SAMEA2622733_METAG-scaffold_23-biosynth_1
NOVGIAO6	betalactone	1	TARA_SAMEA2622733_METAG-scaffold_23-biosynth_1
NOVM4WV4	betalactone	1	TARA_SAMEA2622733_METAG-scaffold_23-biosynth_1
NOVEX8OO	betalactone	1	TARA_SAMEA2622733_METAG-scaffold_23-biosynth_1
NOVBGV9G	betalactone	1	TARA_SAMEA2622733_METAG-scaffold_23-biosynth_1
NOVALA97	terpene	3	TARA_SAMEA2622737_METAG-scaffold_13084-biosynth_1,TARA_SAMEA2622733_METAG-scaffold_297-biosynth_1,TARA_SAMEA2623314_METAG-scaffold_11716-biosynth_1
NOVU4IP8	terpene	1	TARA_SAMEA2622733_METAG-scaffold_4841-biosynth_1
NOVFAA0H	NRPS-like	1	TARA_SAMEA2622733_METAG-scaffold_1135-biosynth_1
NOV8M1TG	bacteriocin	6	TARA_SAMEA2622733_METAG-scaffold_11431-biosynth_1,TARA_SAMEA2623756_METAG-scaffold_2530-biosynth_1,TARA_SAMEA2622796_METAG-scaffold_10053-biosynth_1,TARA_SAMEA2622801_METAG-scaffold_11635-biosynth_1,TARA_SAMEA2622738_METAG-scaffold_3805-biosynth_1,TARA_SAMEA2622737_METAG-scaffold_10498-biosynth_1
NOVF3AI1	NRPS;bacteriocin	1	TARA_SAMEA2622733_METAG-scaffold_24-biosynth_2
NOVKRIS2	terpene	1	TARA_SAMEA2622733_METAG-scaffold_4400-biosynth_1
NOVOM2NI	terpene	4	TARA_SAMEA2622822_METAG-scaffold_3-biosynth_1,TARA_SAMEA2622823_METAG-scaffold_372-biosynth_1,TARA_SAMEA2622837_METAG-scaffold_411-biosynth_1,TARA_SAMEA2622737_METAG-scaffold_7596-biosynth_1
NOVULPPQ	terpene	6	TARA_SAMEA2622796_METAG-scaffold_4654-biosynth_1,TARA_SAMEA2622800_METAG-scaffold_1715-biosynth_1,TARA_SAMEA2622822_METAG-scaffold_15051-biosynth_1,TARA_SAMEA2622801_METAG-scaffold_3318-biosynth_1,TARA_SAMEA2622737_METAG-scaffold_3588-biosynth_1,TARA_RED00070_METAG-scaffold_157-biosynth_1
NOVMQW0Z	terpene	4	TARA_SAMEA2622796_METAG-scaffold_1238-biosynth_1,TARA_PSW00002_METAG-scaffold_10-biosynth_1,TARA_SAMEA2622766_METAG-scaffold_449-biosynth_1,TARA_SAMEA2622764_METAG-scaffold_1330-biosynth_1
NOVBCB5F	terpene	1	TARA_SAMEA2622765_METAG-scaffold_1044-biosynth_1
NOVZTB1M	NRPS-like;T1PKS	1	TARA_SAMEA2622765_METAG-scaffold_977-biosynth_1
NOVWBQVH	NRPS-like;T1PKS	1	TARA_SAMEA2622765_METAG-scaffold_977-biosynth_1
NOVHGL92	NRPS-like;T1PKS	1	TARA_SAMEA2622765_METAG-scaffold_977-biosynth_1
NOV48SHV	hglE-KS;T1PKS	4	TARA_PSW00018_METAG-scaffold_24-biosynth_1,TARA_SAMEA2622765_METAG-scaffold_86-biosynth_1
NOV48SHV	T1PKS;hglE-KS	2	TARA_SAMEA2622843_METAG-scaffold_834-biosynth_1
NOVIUILY	CDPS	2	TARA_PSW00018_METAG-scaffold_53-biosynth_1,TARA_SAMEA2622765_METAG-scaffold_912-biosynth_1
NOVF3KRU	terpene	2	TARA_PSE00023_METAG-scaffold_45-biosynth_1,TARA_SAMEA2622765_METAG-scaffold_312-biosynth_1
NOVF9KIQ	bacteriocin	2	TARA_SAMEA2622765_METAG-scaffold_1917-biosynth_1,TARA_SAMEA2622817_METAG-scaffold_1341-biosynth_1
NOVV2YNS	bacteriocin	2	TARA_SAMEA2622765_METAG-scaffold_1917-biosynth_1,TARA_SAMEA2622817_METAG-scaffold_1341-biosynth_1
NOVT6P5U	terpene	1	TARA_SAMEA2622765_METAG-scaffold_205-biosynth_1
NOV48GUJ	bacteriocin	2	TARA_PSE00022_METAG-scaffold_301-biosynth_1,TARA_SAMEA2622765_METAG-scaffold_2512-biosynth_1
NOVYSTIB	terpene	3	TARA_SAMEA2622766_METAG-scaffold_478-biosynth_1,TARA_PSW00002_METAG-scaffold_5-biosynth_1,TARA_SAMEA2622796_METAG-scaffold_4870-biosynth_1
NOVA16ID	hglE-KS	1	TARA_SAMEA2622766_METAG-scaffold_1701-biosynth_1
NOVTOKGP	hglE-KS	1	TARA_SAMEA2622766_METAG-scaffold_1701-biosynth_1
NOVILGN7	hglE-KS	1	TARA_SAMEA2622766_METAG-scaffold_1701-biosynth_1
NOVSVUSI	hglE-KS	1	TARA_SAMEA2622766_METAG-scaffold_1701-biosynth_1
NOV32T6D	hglE-KS	3	TARA_SAMEA2622843_METAG-scaffold_9813-biosynth_1,TARA_SAMEA2622843_METAG-scaffold_922-biosynth_1,TARA_SAMEA2622766_METAG-scaffold_1701-biosynth_1
NOV4H0B4	NRPS-like	2	TARA_SAMEA2622823_METAG-scaffold_1149-biosynth_1,TARA_SAMEA2622796_METAG-scaffold_1967-biosynth_1
NOVW6W1D	T3PKS;phosphonate	1	TARA_SAMEA2622796_METAG-scaffold_3493-biosynth_1
NOVW6W1D	phosphonate;T3PKS	1	TARA_SAMEA2622801_METAG-scaffold_2305-biosynth_1
NOV90H1Z	betalactone	2	TARA_SAMEA2622796_METAG-scaffold_377-biosynth_1,TARA_RED00006_METAG-scaffold_93-biosynth_1
NOVBZ3L3	bacteriocin	3	TARA_SAMEA2622801_METAG-scaffold_893-biosynth_1,TARA_SAMEA2622796_METAG-scaffold_626-biosynth_1,TARA_IOS00013_METAG-scaffold_479-biosynth_1
NOVFB777	bacteriocin	3	TARA_SAMEA2622800_METAG-scaffold_56-biosynth_1,TARA_SAMEA2622801_METAG-scaffold_4-biosynth_1,TARA_SAMEA2622796_METAG-scaffold_2-biosynth_1
NOV8OWB6	T3PKS	3	TARA_SAMEA2622801_METAG-scaffold_352-biosynth_2,TARA_SAMEA2622800_METAG-scaffold_192-biosynth_2,TARA_SAMEA2622796_METAG-scaffold_256-biosynth_1
NOV8OWB6	bacteriocin	1	TARA_SAMEA4397920_METAG-scaffold_12-biosynth_2
NOVW30HA	T3PKS	3	TARA_SAMEA2622801_METAG-scaffold_352-biosynth_2,TARA_SAMEA2622800_METAG-scaffold_192-biosynth_2,TARA_SAMEA2622796_METAG-scaffold_256-biosynth_1
NOVMW8SA	T3PKS	3	TARA_SAMEA2622801_METAG-scaffold_352-biosynth_2,TARA_SAMEA2622800_METAG-scaffold_192-biosynth_2,TARA_SAMEA2622796_METAG-scaffold_256-biosynth_1
NOV19RXH	phosphonate	8	TARA_SAMEA2622796_METAG-scaffold_4-biosynth_1,TARA_SAMEA4398027_METAG-scaffold_1887-biosynth_1,TARA_SAMEA2622801_METAG-scaffold_7-biosynth_1,TARA_SAMEA2622800_METAG-scaffold_44-biosynth_1,TARA_SAMEA4397920_METAG-scaffold_6-biosynth_1
NOVZ3U3A	terpene	2	TARA_SAMEA2622801_METAG-scaffold_3981-biosynth_1,TARA_SAMEA2622800_METAG-scaffold_2383-biosynth_1
NOV8GAMI	bacteriocin	1	TARA_SAMEA2622801_METAG-scaffold_20076-biosynth_1
NOVC211B	resorcinol	1	TARA_SAMEA2622801_METAG-scaffold_1878-biosynth_1
NOV5FQAY	resorcinol	1	TARA_SAMEA2622801_METAG-scaffold_1878-biosynth_1
NOVSRNOA	bacteriocin	1	TARA_SAMEA2622801_METAG-scaffold_7938-biosynth_1
NOV768X5	NRPS	1	TARA_SAMEA2622801_METAG-scaffold_1549-biosynth_1
NOVHSNWI	NRPS;T1PKS	1	TARA_SAMEA2622801_METAG-scaffold_382-biosynth_1
NOVHSNWI	T1PKS;NRPS	1	TARA_SAMEA2623116_METAG-scaffold_161-biosynth_1
NOVW2L2J	terpene	2	TARA_SAMEA2622801_METAG-scaffold_8058-biosynth_1,TARA_SAMEA2622823_METAG-scaffold_690-biosynth_1
NOVTNRHP	resorcinol	1	TARA_SAMEA2622801_METAG-scaffold_569-biosynth_1
NOV5PPVP	T3PKS	2	TARA_SAMEA2622843_METAG-scaffold_5900-biosynth_1,TARA_SAMEA2622817_METAG-scaffold_5935-biosynth_1
NOVWCE3U	terpene	4	TARA_SAMEA2622842_METAG-scaffold_4-biosynth_1,TARA_SAMEA2622817_METAG-scaffold_5-biosynth_1,TARA_SAMEA2622843_METAG-scaffold_69-biosynth_1,TARA_SAMEA2622901_METAG-scaffold_856-biosynth_1
NOVQ29VH	betalactone	1	TARA_SAMEA2622822_METAG-scaffold_1293-biosynth_1
NOV1ZY1O	terpene	3	TARA_SAMEA2622822_METAG-scaffold_233-biosynth_1,TARA_SAMEA2622837_METAG-scaffold_3059-biosynth_1,TARA_SAMEA2622823_METAG-scaffold_5736-biosynth_1
NOV6KT4J	terpene	2	TARA_SAMEA2622822_METAG-scaffold_117-biosynth_1,TARA_SAMEA2622837_METAG-scaffold_101-biosynth_1
NOVIAQDF	bacteriocin	1	TARA_SAMEA2622822_METAG-scaffold_1704-biosynth_1
NOV27NAR	betalactone	4	TARA_SAMEA4397215_METAG-scaffold_2366-biosynth_1,TARA_SAMEA4398387_METAG-scaffold_1991-biosynth_1,TARA_SAMEA2622822_METAG-scaffold_2644-biosynth_1,TARA_SAMEA4397255_METAG-scaffold_981-biosynth_1
NOVYPYAZ	betalactone	5	TARA_SAMEA2622822_METAG-scaffold_2644-biosynth_1,TARA_SAMEA4397255_METAG-scaffold_981-biosynth_1,TARA_SAMEA4398387_METAG-scaffold_1991-biosynth_1,TARA_SAMEA4397215_METAG-scaffold_2366-biosynth_1,TARA_SAMEA4397174_METAG-scaffold_3879-biosynth_1
NOVEUZSV	NRPS-like	1	TARA_SAMEA2622822_METAG-scaffold_80-biosynth_1
NOVGF3VC	NRPS-like	3	TARA_SAMEA2622823_METAG-scaffold_4065-biosynth_1,TARA_SAMEA2622822_METAG-scaffold_208-biosynth_1,TARA_SAMEA2622837_METAG-scaffold_3903-biosynth_1
NOVWCAJC	bacteriocin	1	TARA_SAMEA2622822_METAG-scaffold_2985-biosynth_1
NOVL1WK8	bacteriocin	1	TARA_SAMEA2622822_METAG-scaffold_2985-biosynth_1
NOVD3UQ8	bacteriocin	1	TARA_SAMEA2622822_METAG-scaffold_2985-biosynth_1
NOVD9TLS	bacteriocin	2	TARA_SAMEA2622823_METAG-scaffold_4580-biosynth_1,TARA_SAMEA2622822_METAG-scaffold_4-biosynth_1
NOVA98NY	betalactone	2	TARA_SAMEA2622837_METAG-scaffold_56-biosynth_1,TARA_SAMEA2622823_METAG-scaffold_16-biosynth_1
NOVZ9WJW	terpene	2	TARA_SAMEA2622823_METAG-scaffold_6537-biosynth_1,TARA_SAMEA2622823_METAG-scaffold_487-biosynth_1
NOV0R8QE	terpene	1	TARA_SAMEA2622823_METAG-scaffold_690-biosynth_1
NOVXJUD4	terpene	1	TARA_SAMEA2622823_METAG-scaffold_690-biosynth_1
NOVGMMH5	terpene	1	TARA_SAMEA2622823_METAG-scaffold_79-biosynth_1
NOV1QOC0	phosphonate	1	TARA_SAMEA2622823_METAG-scaffold_79-biosynth_2
NOVXAOOD	NRPS-like	2	TARA_SAMEA2622837_METAG-scaffold_282-biosynth_1,TARA_SAMEA2622823_METAG-scaffold_155-biosynth_1
NOVPTJFV	terpene	5	TARA_SAMEA4397118_METAG-scaffold_46-biosynth_1,TARA_SAMEA4397330_METAG-scaffold_208-biosynth_1,TARA_SAMEA2622823_METAG-scaffold_6196-biosynth_1,TARA_SAMEA4397174_METAG-scaffold_11875-biosynth_1,TARA_IOS00060_METAG-scaffold_205-biosynth_1
NOVQU8RR	other	1	TARA_SAMEA2622823_METAG-scaffold_305-biosynth_1
NOV2FZP9	terpene	1	TARA_SAMEA2622823_METAG-scaffold_1649-biosynth_1
NOV2FZP9	terpene;NRPS-like	1	TARA_SAMEA2622837_METAG-scaffold_100-biosynth_1
NOVI3Y2Z	terpene	1	TARA_SAMEA2622837_METAG-scaffold_378-biosynth_1
NOV0KP1Y	bacteriocin	2	TARA_SAMEA2623907_METAG-scaffold_813-biosynth_1,TARA_SAMEA2622837_METAG-scaffold_297-biosynth_1
NOVHCFT1	terpene	1	TARA_SAMEA2622837_METAG-scaffold_963-biosynth_1
NOVK60RS	other	1	TARA_SAMEA2622837_METAG-scaffold_1186-biosynth_1
NOV8MNL2	betalactone	1	TARA_SAMEA2622837_METAG-scaffold_1127-biosynth_1
NOVE9V66	betalactone	1	TARA_SAMEA2622837_METAG-scaffold_1127-biosynth_1
NOVJAGJA	T3PKS	2	TARA_SAMEA2622837_METAG-scaffold_37-biosynth_1,TARA_SAMEA2623314_METAG-scaffold_1539-biosynth_1
NOVYELI2	T3PKS	3	TARA_SAMEA2622837_METAG-scaffold_37-biosynth_1,TARA_SAMEA2623314_METAG-scaffold_1539-biosynth_1,TARA_SAMEA2623390_METAG-scaffold_796-biosynth_1
NOVC5N2A	NRPS-like	5	TARA_SAMEA4397355_METAG-scaffold_490-biosynth_1,TARA_SAMEA2622837_METAG-scaffold_79-biosynth_1,TARA_RED00030_METAG-scaffold_51-biosynth_1
NOVK599C	bacteriocin	1	TARA_SAMEA2622842_METAG-scaffold_2729-biosynth_1
NOVXDXCF	bacteriocin	1	TARA_SAMEA2622842_METAG-scaffold_2729-biosynth_1
NOVLKF1V	NRPS-like	3	TARA_PSW00093_METAG-scaffold_169-biosynth_1,TARA_SAMEA2622843_METAG-scaffold_1356-biosynth_1,TARA_PSW00117_METAG-scaffold_404-biosynth_1
NOVU3XU3	NRPS-like	1	TARA_SAMEA2622843_METAG-scaffold_1356-biosynth_1
NOVVBKFL	NRPS-like	2	TARA_PSW00093_METAG-scaffold_169-biosynth_1,TARA_SAMEA2622843_METAG-scaffold_1356-biosynth_1
NOV616T3	NRPS-like	2	TARA_SAMEA2622843_METAG-scaffold_250-biosynth_1,TARA_SAMEA2622843_METAG-scaffold_2457-biosynth_1
NOV549II	NRPS-like	1	TARA_SAMEA2622843_METAG-scaffold_250-biosynth_1
NOV189CN	NRPS-like	1	TARA_SAMEA2622843_METAG-scaffold_250-biosynth_1
NOVDLNTZ	NRPS-like	2	TARA_SAMEA2622843_METAG-scaffold_250-biosynth_1,TARA_SAMEA2622843_METAG-scaffold_2457-biosynth_1
NOV1Q0NG	NRPS-like	2	TARA_SAMEA2622843_METAG-scaffold_250-biosynth_1,TARA_SAMEA2622843_METAG-scaffold_2457-biosynth_1
NOVV9D99	hglE-KS	1	TARA_SAMEA2622843_METAG-scaffold_922-biosynth_1
NOVNCX1Q	hglE-KS	1	TARA_SAMEA2622843_METAG-scaffold_922-biosynth_1
NOVDEASF	hglE-KS	1	TARA_SAMEA2622843_METAG-scaffold_922-biosynth_1
NOV5UPON	hglE-KS	1	TARA_SAMEA2622843_METAG-scaffold_922-biosynth_1
NOVBOK5Z	NRPS	1	TARA_SAMEA2622843_METAG-scaffold_697-biosynth_1
NOVNZIVL	NRPS	1	TARA_SAMEA2622843_METAG-scaffold_697-biosynth_1
NOV7ZEYW	NRPS	1	TARA_SAMEA2622843_METAG-scaffold_697-biosynth_1
NOVSXTY1	NRPS	1	TARA_SAMEA2622843_METAG-scaffold_697-biosynth_1
NOVTAOUJ	NRPS	1	TARA_SAMEA2622843_METAG-scaffold_697-biosynth_1
NOVKJ00F	NRPS	1	TARA_SAMEA2622843_METAG-scaffold_697-biosynth_1
NOV03Z5H	NRPS	1	TARA_SAMEA2622843_METAG-scaffold_697-biosynth_1
NOV7BXSY	NRPS	1	TARA_SAMEA2622843_METAG-scaffold_697-biosynth_1
NOVRWJQ3	terpene	1	TARA_SAMEA2622843_METAG-scaffold_2147-biosynth_1
NOVHX38T	terpene	1	TARA_SAMEA2622843_METAG-scaffold_8901-biosynth_1
NOVHQA2J	T3PKS	1	TARA_SAMEA2622843_METAG-scaffold_2219-biosynth_1
NOVO8SW8	T3PKS	1	TARA_SAMEA2622843_METAG-scaffold_2219-biosynth_1
NOVJTHI0	terpene	1	TARA_SAMEA2622843_METAG-scaffold_23-biosynth_1
NOVBR4OJ	terpene	1	TARA_SAMEA2622843_METAG-scaffold_23-biosynth_1
NOV35F6V	bacteriocin	1	TARA_SAMEA2622843_METAG-scaffold_2000-biosynth_1
NOVMFHHW	terpene	3	TARA_SAMEA2622843_METAG-scaffold_3262-biosynth_1,TARA_SAMEA2623488_METAG-scaffold_454-biosynth_1,TARA_SAMEA2623463_METAG-scaffold_1818-biosynth_1
NOV27E6L	terpene	1	TARA_SAMEA2622843_METAG-scaffold_3262-biosynth_1
NOVR9D6J	terpene	1	TARA_SAMEA2622843_METAG-scaffold_13929-biosynth_1
NOVVDUDW	terpene	1	TARA_SAMEA2622843_METAG-scaffold_13929-biosynth_1
NOV3SFKV	terpene	1	TARA_SAMEA2622843_METAG-scaffold_149-biosynth_1
NOVZ83K0	terpene	1	TARA_SAMEA2622901_METAG-scaffold_1090-biosynth_1
NOVGVU7O	lassopeptide	1	TARA_SAMEA2622901_METAG-scaffold_30-biosynth_1
NOV1NXEN	NRPS-like	3	TARA_PON00013_METAG-scaffold_3-biosynth_1,TARA_SAMEA2623350_METAG-scaffold_121-biosynth_1,TARA_SAMEA2622901_METAG-scaffold_184-biosynth_1
NOVWX9XR	NRPS-like	1	TARA_SAMEA2622901_METAG-scaffold_184-biosynth_1
NOVXK8PH	T1PKS;hglE-KS	2	TARA_SAMEA2622901_METAG-scaffold_221-biosynth_1,TARA_PON00013_METAG-scaffold_140-biosynth_1
NOVXK8PH	hglE-KS;T1PKS	1	TARA_SAMEA2623350_METAG-scaffold_150-biosynth_1
NOVRVI0O	T1PKS	4	TARA_PON00013_METAG-scaffold_9-biosynth_1,TARA_SAMEA2623350_METAG-scaffold_17-biosynth_1,TARA_SAMEA2622901_METAG-scaffold_27-biosynth_1,TARA_SAMEA2623463_METAG-scaffold_3133-biosynth_1
NOVS80IJ	T1PKS	3	TARA_PON00013_METAG-scaffold_9-biosynth_1,TARA_SAMEA2623350_METAG-scaffold_17-biosynth_1,TARA_SAMEA2622901_METAG-scaffold_27-biosynth_1
NOV81M9G	arylpolyene;bacteriocin	3	TARA_SAMEA2623350_METAG-scaffold_46-biosynth_1,TARA_SAMEA2622901_METAG-scaffold_315-biosynth_1,TARA_PON00013_METAG-scaffold_244-biosynth_1
NOVKJGIC	NRPS	3	TARA_SAMEA2622901_METAG-scaffold_42-biosynth_1,TARA_SAMEA2623350_METAG-scaffold_27-biosynth_1,TARA_PON00013_METAG-scaffold_46-biosynth_1
NOV3ATUR	terpene	3	TARA_SAMEA2623350_METAG-scaffold_321-biosynth_1,TARA_SAMEA2622901_METAG-scaffold_425-biosynth_1,TARA_PON00013_METAG-scaffold_107-biosynth_1
NOVF8AQ4	terpene	3	TARA_SAMEA2623350_METAG-scaffold_321-biosynth_1,TARA_SAMEA2622901_METAG-scaffold_425-biosynth_1,TARA_PON00013_METAG-scaffold_107-biosynth_1
NOVYEV1S	arylpolyene	3	TARA_PON00013_METAG-scaffold_93-biosynth_1,TARA_SAMEA2622901_METAG-scaffold_45-biosynth_1,TARA_SAMEA2623350_METAG-scaffold_13-biosynth_1
NOVE7L7P	arylpolyene	4	TARA_PON00013_METAG-scaffold_93-biosynth_1,TARA_SAMEA2622901_METAG-scaffold_45-biosynth_1,TARA_SAMEA2623463_METAG-scaffold_2167-biosynth_1,TARA_SAMEA2623350_METAG-scaffold_13-biosynth_1
NOVK6NSF	arylpolyene	4	TARA_PON00013_METAG-scaffold_93-biosynth_1,TARA_SAMEA2622901_METAG-scaffold_45-biosynth_1,TARA_SAMEA2623463_METAG-scaffold_2167-biosynth_1,TARA_SAMEA2623350_METAG-scaffold_13-biosynth_1
NOVMD6SX	NRPS-like	4	TARA_SAMEA2622901_METAG-scaffold_87-biosynth_1,TARA_PON00013_METAG-scaffold_130-biosynth_1,TARA_SAMEA2623463_METAG-scaffold_2458-biosynth_1,TARA_SAMEA2623350_METAG-scaffold_348-biosynth_1
NOV5L9Z7	NRPS-like	1	TARA_SAMEA2622901_METAG-scaffold_87-biosynth_1
NOVV79FK	NRPS-like	1	TARA_SAMEA2622901_METAG-scaffold_87-biosynth_1
NOVITFJH	arylpolyene	4	TARA_SAMEA2623350_METAG-scaffold_719-biosynth_1,TARA_SAMEA2623463_METAG-scaffold_4474-biosynth_1,TARA_SAMEA2622901_METAG-scaffold_904-biosynth_1,TARA_PON00013_METAG-scaffold_178-biosynth_1
NOV43ZV0	arylpolyene	3	TARA_SAMEA2623350_METAG-scaffold_719-biosynth_1,TARA_SAMEA2622901_METAG-scaffold_904-biosynth_1,TARA_PON00013_METAG-scaffold_178-biosynth_1
NOVNQTUW	arylpolyene	4	TARA_SAMEA2623350_METAG-scaffold_719-biosynth_1,TARA_SAMEA2623463_METAG-scaffold_4474-biosynth_1,TARA_SAMEA2622901_METAG-scaffold_904-biosynth_1,TARA_PON00013_METAG-scaffold_178-biosynth_1
NOVOEUXN	transAT-PKS-like;NRPS	1	TARA_SAMEA2622923_METAG-scaffold_296-biosynth_1
NOVOEUXN	NRPS;transAT-PKS-like;T1PKS	1	TARA_PSW00026_METAG-scaffold_5-biosynth_1
NOVFHH8H	NRPS-like	2	TARA_SAMEA2623314_METAG-scaffold_469-biosynth_1,TARA_SAMEA2622923_METAG-scaffold_104-biosynth_1
NOVFRNAW	LAP	2	TARA_SAMEA2623314_METAG-scaffold_3227-biosynth_1,TARA_SAMEA2622923_METAG-scaffold_69-biosynth_1
NOVIYGYS	LAP	2	TARA_SAMEA2623314_METAG-scaffold_3227-biosynth_1,TARA_SAMEA2622923_METAG-scaffold_69-biosynth_1
NOVDVUB5	bacteriocin	2	TARA_PON00010_METAG-scaffold_8-biosynth_2,TARA_SAMEA2623059_METAG-scaffold_19-biosynth_1
NOVOIV03	siderophore;T3PKS	1	TARA_SAMEA2623059_METAG-scaffold_19-biosynth_2
NOVOIV03	T3PKS;siderophore	1	TARA_PON00010_METAG-scaffold_8-biosynth_1
NOVWIZID	terpene	2	TARA_SAMEA2623059_METAG-scaffold_36-biosynth_1,TARA_PON00010_METAG-scaffold_9-biosynth_1
NOVIX93U	acyl_amino_acids	2	TARA_SAMEA2623059_METAG-scaffold_41-biosynth_1,TARA_PON00010_METAG-scaffold_4-biosynth_1
NOVO0XG9	acyl_amino_acids	2	TARA_SAMEA2623059_METAG-scaffold_41-biosynth_1,TARA_PON00010_METAG-scaffold_4-biosynth_1
NOVEU3K3	acyl_amino_acids	2	TARA_SAMEA2623059_METAG-scaffold_41-biosynth_1,TARA_PON00010_METAG-scaffold_4-biosynth_1
NOVJLR57	acyl_amino_acids	2	TARA_PON00010_METAG-scaffold_13-biosynth_1,TARA_SAMEA2623059_METAG-scaffold_6-biosynth_1
NOVZIK7X	phosphonate	1	TARA_SAMEA2623079_METAG-scaffold_143-biosynth_1
NOVVZBVR	phosphonate	1	TARA_SAMEA2623079_METAG-scaffold_143-biosynth_1
NOVZ2YHA	terpene	1	TARA_SAMEA2623098_METAG-scaffold_69-biosynth_1
NOV9R4SJ	terpene	1	TARA_SAMEA2623116_METAG-scaffold_389-biosynth_1
NOVA1F55	terpene	1	TARA_SAMEA2623116_METAG-scaffold_339-biosynth_1
NOV75POZ	terpene	1	TARA_SAMEA2623116_METAG-scaffold_276-biosynth_1
NOVSTW7T	T1PKS;NRPS	1	TARA_SAMEA2623116_METAG-scaffold_161-biosynth_1
NOVWTC35	T1PKS;NRPS	1	TARA_SAMEA2623116_METAG-scaffold_161-biosynth_1
NOV99VXH	terpene	5	TARA_SAMEA4397255_METAG-scaffold_14-biosynth_1,TARA_SAMEA2623116_METAG-scaffold_10285-biosynth_1,TARA_PON00005_METAG-scaffold_16-biosynth_1,TARA_SAMEA4398387_METAG-scaffold_13-biosynth_1,TARA_SAMEA2623350_METAG-scaffold_128-biosynth_1
NOVVLHPE	ladderane	1	TARA_SAMEA2623116_METAG-scaffold_3761-biosynth_1
NOV4G56F	ladderane	1	TARA_SAMEA2623116_METAG-scaffold_3761-biosynth_1
NOV0HHB5	T3PKS	2	TARA_SAMEA2623116_METAG-scaffold_1556-biosynth_1,TARA_PON00015_METAG-scaffold_188-biosynth_1
NOVTYT19	terpene	1	TARA_SAMEA2623116_METAG-scaffold_2620-biosynth_1
NOV6Z7BQ	T1PKS	2	TARA_SAMEA2623116_METAG-scaffold_368-biosynth_1,TARA_PON00015_METAG-scaffold_20-biosynth_1
NOVT202A	NRPS-like	2	TARA_SAMEA2623116_METAG-scaffold_674-biosynth_1,TARA_PON00015_METAG-scaffold_170-biosynth_1
NOVL4EAT	lanthipeptide	2	TARA_SAMEA2623116_METAG-scaffold_1977-biosynth_1,TARA_PON00004_METAG-scaffold_46-biosynth_1
NOVJP240	NRPS	1	TARA_SAMEA2623116_METAG-scaffold_279-biosynth_1
NOVYSXX5	NRPS	1	TARA_SAMEA2623116_METAG-scaffold_279-biosynth_1
NOVHM6KT	NRPS	2	TARA_PON00004_METAG-scaffold_48-biosynth_1,TARA_SAMEA2623116_METAG-scaffold_279-biosynth_1
NOVTH0PO	NRPS	1	TARA_SAMEA2623116_METAG-scaffold_279-biosynth_1
NOVNB2UT	NRPS-like	1	TARA_SAMEA2623116_METAG-scaffold_38-biosynth_1
NOVG39F4	NRPS-like	1	TARA_SAMEA2623116_METAG-scaffold_38-biosynth_1
NOVXEC8K	NRPS-like	2	TARA_PON00004_METAG-scaffold_24-biosynth_1,TARA_SAMEA2623116_METAG-scaffold_38-biosynth_1
NOVLBJYZ	NRPS-like	2	TARA_PON00004_METAG-scaffold_24-biosynth_1,TARA_SAMEA2623116_METAG-scaffold_38-biosynth_1
NOVOSHH3	NRPS;T1PKS	3	TARA_SAMEA2623116_METAG-scaffold_1-biosynth_1,TARA_SAMEA4397586_METAG-scaffold_39-biosynth_1,TARA_SAMEA4397295_METAG-scaffold_118-biosynth_1
NOV7OE2E	bacteriocin	1	TARA_SAMEA2623116_METAG-scaffold_10821-biosynth_1
NOVEPU4J	bacteriocin	1	TARA_SAMEA2623116_METAG-scaffold_10821-biosynth_1
NOVID3VK	bacteriocin	1	TARA_SAMEA2623116_METAG-scaffold_10821-biosynth_1
NOVQ082C	bacteriocin	1	TARA_SAMEA2623116_METAG-scaffold_10821-biosynth_1
NOVXPKN9	T3PKS	1	TARA_SAMEA2623116_METAG-scaffold_5403-biosynth_1
NOVUHY0B	T3PKS	1	TARA_SAMEA2623116_METAG-scaffold_5403-biosynth_1
NOVP4CUB	NRPS-like	2	TARA_SAMEA2623116_METAG-scaffold_9235-biosynth_1,TARA_PON00060_METAG-scaffold_382-biosynth_1
NOVOQAXV	NRPS-like	10	TARA_SAMEA4397072_METAG-scaffold_772-biosynth_1,TARA_SAMEA4397730_METAG-scaffold_731-biosynth_1,TARA_SAMEA4398413_METAG-scaffold_517-biosynth_1,TARA_SAMEA2623135_METAG-scaffold_1796-biosynth_1,TARA_SAMEA2623135_METAG-scaffold_2191-biosynth_1,TARA_SAMEA4398370_METAG-scaffold_6-biosynth_1,TARA_SAMEA4397355_METAG-scaffold_873-biosynth_1,TARA_SAMEA4398341_METAG-scaffold_1333-biosynth_1,TARA_SAMEA4397…
NOVF4LF9	NRPS	1	TARA_SAMEA2623275_METAG-scaffold_73-biosynth_1
NOVCDRGK	NRPS	1	TARA_SAMEA2623275_METAG-scaffold_73-biosynth_1
NOVBA6B6	NRPS	1	TARA_SAMEA2623275_METAG-scaffold_73-biosynth_1
NOVHWOZ9	arylpolyene	1	TARA_SAMEA2623295_METAG-scaffold_1388-biosynth_1
NOVBQLJ3	arylpolyene	1	TARA_SAMEA2623295_METAG-scaffold_1388-biosynth_1
NOV9J1XC	T3PKS	1	TARA_SAMEA2623295_METAG-scaffold_376-biosynth_1
NOVZYPF9	NRPS-like	2	TARA_SAMEA2623295_METAG-scaffold_1167-biosynth_1,TARA_SAMEA2623295_METAG-scaffold_1025-biosynth_1
NOV0FQQ5	NRPS-like	2	TARA_SAMEA2623295_METAG-scaffold_1167-biosynth_1,TARA_SAMEA2623295_METAG-scaffold_1025-biosynth_1
NOVIDG64	betalactone	1	TARA_SAMEA2623295_METAG-scaffold_2985-biosynth_1
NOV8V2ZG	NRPS-like	1	TARA_SAMEA2623295_METAG-scaffold_1025-biosynth_1
NOVBZYC3	siderophore;thiopeptide	1	TARA_SAMEA2623314_METAG-scaffold_5-biosynth_1
NOV6PGKZ	siderophore;thiopeptide	1	TARA_SAMEA2623314_METAG-scaffold_5-biosynth_1
NOVCX998	siderophore;thiopeptide	1	TARA_SAMEA2623314_METAG-scaffold_5-biosynth_1
NOV6NQZL	T3PKS	1	TARA_SAMEA2623314_METAG-scaffold_9-biosynth_1
NOVJ8UDS	T3PKS	1	TARA_SAMEA2623314_METAG-scaffold_9-biosynth_1
NOVYJRZT	T3PKS	1	TARA_SAMEA2623314_METAG-scaffold_9-biosynth_1
NOVUKNWC	T3PKS	1	TARA_SAMEA2623314_METAG-scaffold_9-biosynth_1
NOV6PCY7	NRPS-like	2	TARA_SAMEA2623314_METAG-scaffold_948-biosynth_1,TARA_SAMEA2623390_METAG-scaffold_766-biosynth_1
NOVQQDSS	hglE-KS	2	TARA_SAMEA2623314_METAG-scaffold_872-biosynth_1,TARA_SAMEA2623390_METAG-scaffold_116-biosynth_1
NOVNIGIU	T3PKS	3	TARA_SAMEA2623327_METAG-scaffold_180-biosynth_1,TARA_SAMEA2623403_METAG-scaffold_69-biosynth_3,TARA_SAMEA4396489_METAG-scaffold_851-biosynth_1
NOVUHWA8	bacteriocin	4	TARA_SAMEA2623385_METAG-scaffold_125-biosynth_1,TARA_SAMEA2623403_METAG-scaffold_69-biosynth_1,TARA_SAMEA2623327_METAG-scaffold_198-biosynth_1,TARA_SAMEA4396489_METAG-scaffold_695-biosynth_1
NOVF4MJW	NRPS-like	1	TARA_SAMEA2623350_METAG-scaffold_3737-biosynth_1
NOV7AFST	terpene	1	TARA_SAMEA2623350_METAG-scaffold_452-biosynth_1
NOVPPJPO	resorcinol	2	TARA_SAMEA2623350_METAG-scaffold_70-biosynth_1,TARA_PON00005_METAG-scaffold_3-biosynth_1
NOVVZFK6	resorcinol	2	TARA_SAMEA2623350_METAG-scaffold_70-biosynth_1,TARA_PON00005_METAG-scaffold_3-biosynth_1
NOVTLTIM	bacteriocin	2	TARA_SAMEA2623390_METAG-scaffold_1105-biosynth_1
NOV4J6D6	terpene	1	TARA_SAMEA2623390_METAG-scaffold_79-biosynth_1
NOVJH45F	terpene	5	TARA_SAMEA4397666_METAG-scaffold_217-biosynth_1,TARA_SAMEA4397255_METAG-scaffold_488-biosynth_1,TARA_SAMEA4397489_METAG-scaffold_2952-biosynth_1,TARA_SAMEA4397920_METAG-scaffold_13-biosynth_1,TARA_SAMEA2623403_METAG-scaffold_897-biosynth_1
NOVY29WU	betalactone	1	TARA_SAMEA2623426_METAG-scaffold_277-biosynth_1
NOVP4OWR	terpene	1	TARA_SAMEA2623426_METAG-scaffold_7809-biosynth_1
NOV47CEZ	T3PKS	1	TARA_SAMEA2623426_METAG-scaffold_176-biosynth_1
NOV40CBJ	bacteriocin	3	TARA_SAMEA2623446_METAG-scaffold_15-biosynth_1,TARA_SAMEA2623463_METAG-scaffold_21-biosynth_1,TARA_ANW00015_METAG-scaffold_16-biosynth_1
NOV1QQX0	terpene	2	TARA_SAMEA2623463_METAG-scaffold_814-biosynth_1,TARA_SAMEA2623488_METAG-scaffold_409-biosynth_1
NOVGTOOT	T3PKS	1	TARA_SAMEA2623463_METAG-scaffold_11938-biosynth_1
NOVLME55	terpene	1	TARA_SAMEA2623463_METAG-scaffold_344-biosynth_1
NOVA4FG7	terpene	1	TARA_SAMEA2623463_METAG-scaffold_344-biosynth_1
NOVHDEBY	bacteriocin	2	TARA_SAMEA2623463_METAG-scaffold_694-biosynth_1,TARA_SAMEA2623488_METAG-scaffold_3838-biosynth_1
NOVGV0KW	T1PKS	1	TARA_SAMEA2623488_METAG-scaffold_2935-biosynth_1
NOVV7H8V	terpene	1	TARA_SAMEA2623627_METAG-scaffold_1423-biosynth_1
NOVXHJ9D	betalactone	1	TARA_SAMEA2623627_METAG-scaffold_187-biosynth_1
NOVCQB4E	terpene	1	TARA_SAMEA2623627_METAG-scaffold_264-biosynth_1
NOVWRLQ6	terpene	2	TARA_SAMEA2623673_METAG-scaffold_5465-biosynth_1,TARA_ANW00044_METAG-scaffold_149-biosynth_1
NOVQFRXZ	terpene	2	TARA_SAMEA2623734_METAG-scaffold_459-biosynth_1,TARA_SAMEA2623673_METAG-scaffold_7384-biosynth_1
NOVVG9TW	hglE-KS	1	TARA_SAMEA2623734_METAG-scaffold_1197-biosynth_1
NOV7R7RE	terpene	4	TARA_SAMEA2623907_METAG-scaffold_3003-biosynth_1,TARA_SAMEA2623794_METAG-scaffold_2673-biosynth_1,TARA_SAMEA2623756_METAG-scaffold_4362-biosynth_1,TARA_SAMEA4396468_METAG-scaffold_77-biosynth_1
NOVFMRR1	hglE-KS	1	TARA_SAMEA2623756_METAG-scaffold_113-biosynth_1
NOVYSVFL	T1PKS	1	TARA_SAMEA2623756_METAG-scaffold_19-biosynth_2
NOVK71Q5	arylpolyene	1	TARA_SAMEA2623756_METAG-scaffold_29-biosynth_2
NOVZDGAP	T3PKS	1	TARA_SAMEA2623756_METAG-scaffold_686-biosynth_1
NOV83X0J	arylpolyene	1	TARA_SAMEA2623756_METAG-scaffold_93-biosynth_1
NOVXCSTG	arylpolyene	1	TARA_SAMEA2623756_METAG-scaffold_93-biosynth_1
NOVHXFSI	terpene	1	TARA_SAMEA2623756_METAG-scaffold_1406-biosynth_1
NOVCI6O1	other	1	TARA_SAMEA2623756_METAG-scaffold_5726-biosynth_1
NOVKPNJ5	terpene	1	TARA_SAMEA2623756_METAG-scaffold_2149-biosynth_1
NOV9I7D3	terpene	1	TARA_SAMEA2623756_METAG-scaffold_1772-biosynth_1
NOVFY9CH	T1PKS	2	TARA_RED00055_METAG-scaffold_107-biosynth_1,TARA_SAMEA2623774_METAG-scaffold_490-biosynth_1
NOVFY9CH	hglE-KS	1	TARA_SAMEA2623850_METAG-scaffold_243-biosynth_1
NOVFKCWZ	terpene	1	TARA_SAMEA2623826_METAG-scaffold_8355-biosynth_1
NOV0GTVP	terpene	2	TARA_SAMEA2623826_METAG-scaffold_8476-biosynth_1,TARA_MED00071_METAG-scaffold_39-biosynth_1
NOV4VCWX	terpene	1	TARA_SAMEA2623826_METAG-scaffold_467-biosynth_1
NOV9QNY8	terpene	2	TARA_SAMEA2623850_METAG-scaffold_11423-biosynth_1,TARA_SAMEA4396424_METAG-scaffold_1209-biosynth_1
NOVRQDNX	terpene	2	TARA_SAMEA2623850_METAG-scaffold_11423-biosynth_1,TARA_SAMEA4396424_METAG-scaffold_1209-biosynth_1
NOVQ7SJD	resorcinol	1	TARA_SAMEA2623850_METAG-scaffold_146-biosynth_1
NOVC64O1	resorcinol	1	TARA_SAMEA2623850_METAG-scaffold_146-biosynth_1
NOVNTZ64	resorcinol	1	TARA_SAMEA2623850_METAG-scaffold_146-biosynth_1
NOV2HTJU	resorcinol	1	TARA_SAMEA2623850_METAG-scaffold_146-biosynth_1
NOVWLVLA	resorcinol	1	TARA_SAMEA2623850_METAG-scaffold_146-biosynth_1
NOVFAN8V	resorcinol	1	TARA_SAMEA2623850_METAG-scaffold_146-biosynth_1
NOVMFQ5H	terpene	2	TARA_SAMEA2623850_METAG-scaffold_2943-biosynth_1,TARA_SAMEA2623868_METAG-scaffold_2629-biosynth_1
NOVNJYZP	T3PKS	1	TARA_SAMEA2623907_METAG-scaffold_1519-biosynth_1
NOVVAZXJ	terpene	1	TARA_SAMEA2623907_METAG-scaffold_346-biosynth_1
NOV2MT7H	thiopeptide	1	TARA_SAMEA2623907_METAG-scaffold_592-biosynth_1
NOV8LWXL	T1PKS	1	TARA_SAMEA4396424_METAG-scaffold_493-biosynth_1
NOVOPG27	T1PKS	1	TARA_SAMEA4396424_METAG-scaffold_493-biosynth_1
NOVB67RD	betalactone	1	TARA_SAMEA4396468_METAG-scaffold_133-biosynth_1
NOVU11H5	resorcinol	2	TARA_SAMEA4397355_METAG-scaffold_80-biosynth_1,TARA_SAMEA4396468_METAG-scaffold_248-biosynth_1
NOV5UWI9	NRPS	1	TARA_SAMEA4396489_METAG-scaffold_572-biosynth_1
NOV5UWI9	transAT-PKS;NRPS	1	TARA_SAMEA4398360_METAG-scaffold_610-biosynth_1
NOVQOG25	arylpolyene	1	TARA_SAMEA4396489_METAG-scaffold_35-biosynth_1
NOVT0B7F	proteusin	3	TARA_SAMEA4396489_METAG-scaffold_2-biosynth_2,TARA_SAMEA4396941_METAG-scaffold_4364-biosynth_1,TARA_SAMEA4397445_METAG-scaffold_4566-biosynth_1
NOVHZO64	arylpolyene	1	TARA_SAMEA4396489_METAG-scaffold_2292-biosynth_1
NOVI3TAJ	arylpolyene	1	TARA_SAMEA4396489_METAG-scaffold_2292-biosynth_1
NOVNXB9Y	lassopeptide	1	TARA_SAMEA4396515_METAG-scaffold_70-biosynth_1
NOVDGW6S	bacteriocin	1	TARA_SAMEA4396515_METAG-scaffold_32-biosynth_2
NOV4RR28	other	1	TARA_SAMEA4396515_METAG-scaffold_24-biosynth_1
NOVWSB6T	other	1	TARA_SAMEA4396515_METAG-scaffold_24-biosynth_1
NOVJHLEN	terpene	13	TARA_SAMEA4396538_METAG-scaffold_91-biosynth_1,TARA_SAMEA4398150_METAG-scaffold_236-biosynth_1,TARA_SAMEA4397730_METAG-scaffold_20-biosynth_1,TARA_SAMEA4397516_METAG-scaffold_1-biosynth_1,TARA_SAMEA4398150_METAG-scaffold_250-biosynth_1,TARA_SAMEA4398341_METAG-scaffold_692-biosynth_1,TARA_SAMEA4398009_METAG-scaffold_5184-biosynth_1,TARA_SAMEA4397611_METAG-scaffold_677-biosynth_1,TARA_SAMEA4397983_…
NOVI4VK0	terpene	13	TARA_SAMEA4396538_METAG-scaffold_91-biosynth_1,TARA_SAMEA4398150_METAG-scaffold_236-biosynth_1,TARA_SAMEA4397730_METAG-scaffold_20-biosynth_1,TARA_SAMEA4397516_METAG-scaffold_1-biosynth_1,TARA_SAMEA4398150_METAG-scaffold_250-biosynth_1,TARA_SAMEA4398341_METAG-scaffold_692-biosynth_1,TARA_SAMEA4398009_METAG-scaffold_5184-biosynth_1,TARA_SAMEA4397611_METAG-scaffold_677-biosynth_1,TARA_SAMEA4397983_…
NOVY7VOB	terpene	13	TARA_SAMEA4396538_METAG-scaffold_91-biosynth_1,TARA_SAMEA4398150_METAG-scaffold_236-biosynth_1,TARA_SAMEA4397730_METAG-scaffold_20-biosynth_1,TARA_SAMEA4397516_METAG-scaffold_1-biosynth_1,TARA_SAMEA4398150_METAG-scaffold_250-biosynth_1,TARA_SAMEA4398341_METAG-scaffold_692-biosynth_1,TARA_SAMEA4398009_METAG-scaffold_5184-biosynth_1,TARA_SAMEA4397611_METAG-scaffold_677-biosynth_1,TARA_SAMEA4397983_…
NOVHPEHO	terpene	13	TARA_SAMEA4396538_METAG-scaffold_91-biosynth_1,TARA_SAMEA4398150_METAG-scaffold_236-biosynth_1,TARA_SAMEA4397730_METAG-scaffold_20-biosynth_1,TARA_SAMEA4397516_METAG-scaffold_1-biosynth_1,TARA_SAMEA4398150_METAG-scaffold_250-biosynth_1,TARA_SAMEA4398341_METAG-scaffold_692-biosynth_1,TARA_SAMEA4398009_METAG-scaffold_5184-biosynth_1,TARA_SAMEA4397611_METAG-scaffold_677-biosynth_1,TARA_SAMEA4397983_…
NOVD1USC	resorcinol	3	TARA_SAMEA4397983_METAG-scaffold_837-biosynth_1,TARA_SAMEA4396538_METAG-scaffold_79-biosynth_1,TARA_ANE00042_METAG-scaffold_65-biosynth_1
NOVMV3E8	terpene	1	TARA_SAMEA4396941_METAG-scaffold_4510-biosynth_1
NOV546LW	hserlactone	1	TARA_SAMEA4396941_METAG-scaffold_6548-biosynth_1
NOVRXLKJ	ectoine	6	TARA_SAMEA4396941_METAG-scaffold_1623-biosynth_1,TARA_SAMEA4397445_METAG-scaffold_335-biosynth_1,TARA_SAMEA4397118_METAG-scaffold_166-biosynth_1,TARA_SAMEA4397174_METAG-scaffold_1007-biosynth_1,TARA_SAMEA4397363_METAG-scaffold_2196-biosynth_1,TARA_SAMEA4397586_METAG-scaffold_4116-biosynth_1
NOVTUFIB	bacteriocin	5	TARA_SAMEA4397569_METAG-scaffold_1802-biosynth_1,TARA_SAMEA4397295_METAG-scaffold_178-biosynth_1,TARA_SAMEA4397611_METAG-scaffold_2282-biosynth_1,TARA_SAMEA4397215_METAG-scaffold_7578-biosynth_1,TARA_SAMEA4396941_METAG-scaffold_32-biosynth_1
NOVXGMM9	bacteriocin	5	TARA_SAMEA4397569_METAG-scaffold_1802-biosynth_1,TARA_SAMEA4397295_METAG-scaffold_178-biosynth_1,TARA_SAMEA4397611_METAG-scaffold_2282-biosynth_1,TARA_SAMEA4397215_METAG-scaffold_7578-biosynth_1,TARA_SAMEA4396941_METAG-scaffold_32-biosynth_1
NOVA1NZC	bacteriocin	5	TARA_SAMEA4397569_METAG-scaffold_1802-biosynth_1,TARA_SAMEA4397295_METAG-scaffold_178-biosynth_1,TARA_SAMEA4397611_METAG-scaffold_2282-biosynth_1,TARA_SAMEA4397215_METAG-scaffold_7578-biosynth_1,TARA_SAMEA4396941_METAG-scaffold_32-biosynth_1
NOVARH7G	NRPS-like	1	TARA_SAMEA4396941_METAG-scaffold_171-biosynth_1
NOVPEXDJ	terpene	9	TARA_SAMEA4398238_METAG-scaffold_3694-biosynth_1,TARA_SAMEA4398387_METAG-scaffold_162-biosynth_1,TARA_SAMEA4398432_METAG-scaffold_116-biosynth_1,TARA_SAMEA4398360_METAG-scaffold_155-biosynth_1,TARA_SAMEA4396941_METAG-scaffold_287-biosynth_1,TARA_SAMEA4397948_METAG-scaffold_333-biosynth_1,TARA_SAMEA4398193_METAG-scaffold_49-biosynth_1,TARA_SAMEA4396988_METAG-scaffold_219-biosynth_1,TARA_SAMEA43983…
NOVG5GWR	bacteriocin	1	TARA_SAMEA4396941_METAG-scaffold_63-biosynth_1
NOVZGM9C	NRPS-like	10	TARA_SAMEA4397747_METAG-scaffold_68-biosynth_1,TARA_SAMEA4397948_METAG-scaffold_95-biosynth_1,TARA_SAMEA4396941_METAG-scaffold_252-biosynth_1,TARA_SAMEA4397409_METAG-scaffold_159-biosynth_1,TARA_SAMEA4397215_METAG-scaffold_148-biosynth_1,TARA_SAMEA4397255_METAG-scaffold_64-biosynth_1,TARA_SAMEA4397174_METAG-scaffold_226-biosynth_1,TARA_SAMEA4397363_METAG-scaffold_99-biosynth_1,TARA_SAMEA4397295_M…
NOVDIEQS	NRPS-like	10	TARA_SAMEA4397747_METAG-scaffold_68-biosynth_1,TARA_SAMEA4397948_METAG-scaffold_95-biosynth_1,TARA_SAMEA4396941_METAG-scaffold_252-biosynth_1,TARA_SAMEA4397409_METAG-scaffold_159-biosynth_1,TARA_SAMEA4397215_METAG-scaffold_148-biosynth_1,TARA_SAMEA4397255_METAG-scaffold_64-biosynth_1,TARA_SAMEA4397174_METAG-scaffold_226-biosynth_1,TARA_SAMEA4397363_METAG-scaffold_99-biosynth_1,TARA_SAMEA4397295_M…
NOV1LUH5	T3PKS	3	TARA_SAMEA4396988_METAG-scaffold_4687-biosynth_1,TARA_SAMEA4396941_METAG-scaffold_5506-biosynth_1,TARA_SAMEA4397295_METAG-scaffold_208-biosynth_1
NOVJT8JQ	T3PKS	3	TARA_SAMEA4396988_METAG-scaffold_4687-biosynth_1,TARA_SAMEA4396941_METAG-scaffold_5506-biosynth_1,TARA_SAMEA4397295_METAG-scaffold_208-biosynth_1
NOVXV8X8	acyl_amino_acids	1	TARA_SAMEA4396941_METAG-scaffold_808-biosynth_1
NOVCUOHZ	acyl_amino_acids	1	TARA_SAMEA4396941_METAG-scaffold_808-biosynth_1
NOV39VZM	phosphonate	2	TARA_SAMEA4396941_METAG-scaffold_5-biosynth_1,TARA_SAMEA4397215_METAG-scaffold_292-biosynth_1
NOVKLZQH	NRPS-like	1	TARA_SAMEA4396941_METAG-scaffold_93-biosynth_1
NOVW0F9X	NRPS-like	4	TARA_SAMEA4397920_METAG-scaffold_2146-biosynth_1,TARA_SAMEA4397295_METAG-scaffold_566-biosynth_1,TARA_SAMEA4397859_METAG-scaffold_35-biosynth_1,TARA_SAMEA4396941_METAG-scaffold_93-biosynth_1
NOVJZHKV	T3PKS	1	TARA_SAMEA4396941_METAG-scaffold_2877-biosynth_1
NOVTONS6	T1PKS	1	TARA_SAMEA4396941_METAG-scaffold_599-biosynth_1
NOVFMANA	T1PKS	1	TARA_SAMEA4396941_METAG-scaffold_599-biosynth_1
NOVUHT2C	T3PKS	13	TARA_SAMEA4397445_METAG-scaffold_218-biosynth_1,TARA_SAMEA4398111_METAG-scaffold_254-biosynth_2,TARA_SAMEA4396941_METAG-scaffold_838-biosynth_1,TARA_SAMEA4397118_METAG-scaffold_763-biosynth_2,TARA_SAMEA4397409_METAG-scaffold_1186-biosynth_1,TARA_SAMEA4397536_METAG-scaffold_197-biosynth_2,TARA_SAMEA4397295_METAG-scaffold_834-biosynth_1,TARA_SAMEA4397489_METAG-scaffold_1499-biosynth_1,TARA_SAMEA439…
NOVTP76V	terpene	4	TARA_SAMEA4397255_METAG-scaffold_32-biosynth_1,TARA_SAMEA4397489_METAG-scaffold_444-biosynth_1,TARA_SAMEA4396941_METAG-scaffold_2-biosynth_1,TARA_SAMEA4397409_METAG-scaffold_1420-biosynth_1
NOVQJMQ8	bacteriocin	3	TARA_SAMEA4397489_METAG-scaffold_420-biosynth_1,TARA_SAMEA4396941_METAG-scaffold_2-biosynth_2,TARA_SAMEA4397255_METAG-scaffold_9-biosynth_1
NOV5Q4F1	NRPS-like	4	TARA_SAMEA4397409_METAG-scaffold_102-biosynth_1,TARA_SAMEA4397489_METAG-scaffold_2371-biosynth_1,TARA_SAMEA4397255_METAG-scaffold_9-biosynth_2,TARA_SAMEA4396941_METAG-scaffold_2-biosynth_3
NOV6KG8U	NRPS-like	4	TARA_SAMEA4397409_METAG-scaffold_102-biosynth_1,TARA_SAMEA4397489_METAG-scaffold_2371-biosynth_1,TARA_SAMEA4397255_METAG-scaffold_9-biosynth_2,TARA_SAMEA4396941_METAG-scaffold_2-biosynth_3
NOV7KCMY	NRPS-like	4	TARA_SAMEA4397409_METAG-scaffold_102-biosynth_1,TARA_SAMEA4397489_METAG-scaffold_2371-biosynth_1,TARA_SAMEA4397255_METAG-scaffold_9-biosynth_2,TARA_SAMEA4396941_METAG-scaffold_2-biosynth_3
NOV2VISA	hserlactone	3	TARA_SAMEA4396941_METAG-scaffold_227-biosynth_1,TARA_SAMEA4397255_METAG-scaffold_9-biosynth_3,TARA_SAMEA4397409_METAG-scaffold_103-biosynth_1
NOV0AILV	hserlactone	4	TARA_SAMEA4396941_METAG-scaffold_227-biosynth_1,TARA_SAMEA4397255_METAG-scaffold_9-biosynth_3,TARA_SAMEA4397489_METAG-scaffold_806-biosynth_1,TARA_SAMEA4397409_METAG-scaffold_103-biosynth_1
NOVUOOYT	hserlactone	3	TARA_SAMEA4396941_METAG-scaffold_227-biosynth_1,TARA_SAMEA4397255_METAG-scaffold_9-biosynth_3,TARA_SAMEA4397409_METAG-scaffold_103-biosynth_1
NOV7DODE	hserlactone;NRPS;butyrolactone	4	TARA_SAMEA4397174_METAG-scaffold_1051-biosynth_1,TARA_SAMEA4397330_METAG-scaffold_926-biosynth_1,TARA_SAMEA4396941_METAG-scaffold_1128-biosynth_1,TARA_SAMEA4397215_METAG-scaffold_592-biosynth_1
NOV7DODE	NRPS;hserlactone;butyrolactone	1	TARA_SAMEA4397118_METAG-scaffold_725-biosynth_1
NOVO6XW2	T3PKS;resorcinol	1	TARA_SAMEA4396941_METAG-scaffold_66-biosynth_1
NOVWX2MA	CDPS	1	TARA_SAMEA4396941_METAG-scaffold_1508-biosynth_1
NOV1ZI2X	CDPS	1	TARA_SAMEA4396941_METAG-scaffold_1508-biosynth_1
NOV603A2	betalactone	1	TARA_SAMEA4396941_METAG-scaffold_2270-biosynth_1
NOVAGGQV	T3PKS	1	TARA_SAMEA4396941_METAG-scaffold_4444-biosynth_1
NOV6CDCT	T3PKS	1	TARA_SAMEA4396941_METAG-scaffold_4444-biosynth_1
NOVIE10A	resorcinol	2	TARA_SAMEA4398370_METAG-scaffold_24-biosynth_1,TARA_SAMEA4396971_METAG-scaffold_183-biosynth_1
NOVA6UW4	terpene	19	TARA_SAMEA4397536_METAG-scaffold_1401-biosynth_1,TARA_SAMEA4396988_METAG-scaffold_371-biosynth_1,TARA_SAMEA4398193_METAG-scaffold_156-biosynth_1,TARA_SAMEA4397255_METAG-scaffold_62-biosynth_1,TARA_SAMEA4397174_METAG-scaffold_464-biosynth_1,TARA_SAMEA4397409_METAG-scaffold_120-biosynth_1,TARA_ANW00020_METAG-scaffold_30-biosynth_1,TARA_SAMEA4397295_METAG-scaffold_473-biosynth_1,TARA_SAMEA4397330_ME…
NOVT7BUU	lassopeptide	1	TARA_SAMEA4396988_METAG-scaffold_2893-biosynth_1
NOVDGIYA	bacteriocin	1	TARA_SAMEA4397004_METAG-scaffold_122-biosynth_1
NOV06SMZ	bacteriocin	1	TARA_SAMEA4397004_METAG-scaffold_48-biosynth_1
NOVRAHQH	bacteriocin	1	TARA_SAMEA4397004_METAG-scaffold_48-biosynth_1
NOVA7VFY	acyl_amino_acids	1	TARA_SAMEA4397004_METAG-scaffold_87-biosynth_1
NOVYDZY3	acyl_amino_acids	1	TARA_SAMEA4397004_METAG-scaffold_87-biosynth_1
NOVMX7SX	acyl_amino_acids	1	TARA_SAMEA4397004_METAG-scaffold_87-biosynth_1
NOVO8H27	betalactone	1	TARA_SAMEA4397004_METAG-scaffold_950-biosynth_1
NOVIIV5J	NRPS;T1PKS	2	TARA_SAMEA4398001_METAG-scaffold_26-biosynth_1,TARA_SAMEA4397023_METAG-scaffold_427-biosynth_1
NOV4F5BS	terpene	4	TARA_SAMEA4397649_METAG-scaffold_1438-biosynth_1,TARA_SAMEA4397903_METAG-scaffold_2113-biosynth_1,TARA_SAMEA4397034_METAG-scaffold_138-biosynth_1,TARA_SAMEA4397311_METAG-scaffold_2642-biosynth_1
NOVDWVSR	lanthipeptide	1	TARA_SAMEA4397034_METAG-scaffold_66-biosynth_1
NOVAZTZ1	terpene	4	TARA_SAMEA4397426_METAG-scaffold_447-biosynth_1,TARA_SAMEA4397390_METAG-scaffold_4675-biosynth_1,TARA_SAMEA4397072_METAG-scaffold_286-biosynth_1,TARA_SAMEA4397034_METAG-scaffold_238-biosynth_1
NOVWOJTV	T3PKS	6	TARA_SAMEA4397426_METAG-scaffold_273-biosynth_1,TARA_SAMEA4397472_METAG-scaffold_563-biosynth_1,TARA_SAMEA4398094_METAG-scaffold_2193-biosynth_1,TARA_SAMEA4397034_METAG-scaffold_140-biosynth_1,TARA_SAMEA4398009_METAG-scaffold_334-biosynth_1,TARA_SAMEA4398067_METAG-scaffold_1988-biosynth_1
NOV2TUO8	terpene	6	TARA_SAMEA4397034_METAG-scaffold_5042-biosynth_1,TARA_SAMEA4397426_METAG-scaffold_720-biosynth_1,TARA_SAMEA4398067_METAG-scaffold_34-biosynth_1,TARA_SAMEA4398150_METAG-scaffold_2068-biosynth_1,TARA_SAMEA4398094_METAG-scaffold_42-biosynth_2,TARA_SAMEA4398009_METAG-scaffold_3728-biosynth_1
NOVUGXA6	terpene	14	TARA_SAMEA4398219_METAG-scaffold_887-biosynth_1,TARA_SAMEA4397239_METAG-scaffold_901-biosynth_1,TARA_SAMEA4397611_METAG-scaffold_2976-biosynth_1,TARA_SAMEA4397196_METAG-scaffold_646-biosynth_1,TARA_SAMEA4397983_METAG-scaffold_906-biosynth_1,TARA_SAMEA4397278_METAG-scaffold_1197-biosynth_1,TARA_SAMEA4397034_METAG-scaffold_203-biosynth_1,TARA_SAMEA4397390_METAG-scaffold_280-biosynth_1,TARA_SAMEA439…
NOVUS78U	NRPS;T1PKS	2	TARA_SAMEA4398432_METAG-scaffold_51-biosynth_1,TARA_SAMEA4397051_METAG-scaffold_22-biosynth_1
NOVIE7FU	NRPS;T1PKS	2	TARA_SAMEA4398432_METAG-scaffold_51-biosynth_1,TARA_SAMEA4397051_METAG-scaffold_22-biosynth_1
NOVLZDQN	T3PKS	7	TARA_SAMEA4398001_METAG-scaffold_636-biosynth_1,TARA_SAMEA4397586_METAG-scaffold_778-biosynth_1,TARA_SAMEA4397051_METAG-scaffold_634-biosynth_1,TARA_SAMEA4398168_METAG-scaffold_1538-biosynth_1,TARA_SAMEA4397815_METAG-scaffold_132-biosynth_1,TARA_SAMEA4398387_METAG-scaffold_1704-biosynth_1,TARA_SAMEA4398360_METAG-scaffold_2874-biosynth_1
NOVJKMQV	T3PKS	10	TARA_SAMEA4398315_METAG-scaffold_660-biosynth_1,TARA_SAMEA4397174_METAG-scaffold_2431-biosynth_1,TARA_SAMEA4398387_METAG-scaffold_1269-biosynth_1,TARA_SAMEA4398360_METAG-scaffold_1086-biosynth_1,TARA_SAMEA4397051_METAG-scaffold_634-biosynth_1,TARA_SAMEA4398168_METAG-scaffold_1538-biosynth_1,TARA_SAMEA4397295_METAG-scaffold_2270-biosynth_1,TARA_SAMEA4397948_METAG-scaffold_112-biosynth_1,TARA_SAMEA…
NOVQEI1T	other	2	TARA_SAMEA4397051_METAG-scaffold_1173-biosynth_1,TARA_SAMEA4397489_METAG-scaffold_3506-biosynth_1
NOVOBF9F	other	2	TARA_SAMEA4397051_METAG-scaffold_1173-biosynth_1,TARA_SAMEA4397489_METAG-scaffold_3506-biosynth_1
NOV4U4R1	bacteriocin	1	TARA_SAMEA4397072_METAG-scaffold_8538-biosynth_1
NOVHRRX2	hserlactone	4	TARA_SAMEA4398219_METAG-scaffold_7914-biosynth_1,TARA_SAMEA4397101_METAG-scaffold_501-biosynth_1,TARA_SAMEA4398176_METAG-scaffold_1263-biosynth_1,TARA_SAMEA4397157_METAG-scaffold_47-biosynth_1
NOVBIXU8	hserlactone	4	TARA_SAMEA4398219_METAG-scaffold_7914-biosynth_1,TARA_SAMEA4397101_METAG-scaffold_501-biosynth_1,TARA_SAMEA4398176_METAG-scaffold_1263-biosynth_1,TARA_SAMEA4397157_METAG-scaffold_47-biosynth_1
NOV2WP6M	resorcinol	9	TARA_SAMEA4397239_METAG-scaffold_5463-biosynth_1,TARA_SAMEA4397157_METAG-scaffold_2428-biosynth_1,TARA_SAMEA4397278_METAG-scaffold_1615-biosynth_1,TARA_SAMEA4398176_METAG-scaffold_12060-biosynth_1,TARA_SAMEA4397390_METAG-scaffold_1251-biosynth_1,TARA_SAMEA4397196_METAG-scaffold_2185-biosynth_1,TARA_SAMEA4397311_METAG-scaffold_2319-biosynth_1,TARA_SAMEA4397101_METAG-scaffold_1620-biosynth_1,TARA_S…
NOVLVT1M	terpene	8	TARA_SAMEA4397118_METAG-scaffold_71-biosynth_1,TARA_SAMEA4397118_METAG-scaffold_150-biosynth_1,TARA_SAMEA4397363_METAG-scaffold_1389-biosynth_1,TARA_SAMEA4397295_METAG-scaffold_1172-biosynth_1,TARA_SAMEA4397215_METAG-scaffold_3706-biosynth_1,TARA_SAMEA4397409_METAG-scaffold_511-biosynth_1,TARA_SAMEA4397174_METAG-scaffold_21080-biosynth_1
NOV0MWFZ	terpene	8	TARA_SAMEA4397118_METAG-scaffold_71-biosynth_1,TARA_SAMEA4397118_METAG-scaffold_150-biosynth_1,TARA_PSW00123_METAG-scaffold_228-biosynth_1,TARA_SAMEA4397363_METAG-scaffold_1389-biosynth_1,TARA_SAMEA4397295_METAG-scaffold_1172-biosynth_1,TARA_SAMEA4397215_METAG-scaffold_3706-biosynth_1,TARA_SAMEA4397409_METAG-scaffold_511-biosynth_1,TARA_SAMEA4397174_METAG-scaffold_21080-biosynth_1
NOVH684A	bacteriocin	4	TARA_SAMEA4397215_METAG-scaffold_1854-biosynth_1,TARA_SAMEA4397409_METAG-scaffold_1286-biosynth_1,TARA_SAMEA4397118_METAG-scaffold_153-biosynth_1,TARA_SAMEA4397363_METAG-scaffold_4471-biosynth_1
NOVBC7ZC	bacteriocin	4	TARA_SAMEA4397215_METAG-scaffold_1854-biosynth_1,TARA_SAMEA4397409_METAG-scaffold_1286-biosynth_1,TARA_SAMEA4397118_METAG-scaffold_153-biosynth_1,TARA_SAMEA4397363_METAG-scaffold_4471-biosynth_1
NOVXGK5O	NRPS-like	3	TARA_SAMEA4397295_METAG-scaffold_781-biosynth_1,TARA_SAMEA4397409_METAG-scaffold_335-biosynth_1,TARA_SAMEA4397118_METAG-scaffold_18-biosynth_1
NOVZSJ9Y	NRPS-like	3	TARA_SAMEA4397295_METAG-scaffold_781-biosynth_1,TARA_SAMEA4397409_METAG-scaffold_335-biosynth_1,TARA_SAMEA4397118_METAG-scaffold_18-biosynth_1
NOV95C11	NRPS-like	5	TARA_SAMEA4397215_METAG-scaffold_3917-biosynth_1,TARA_SAMEA4397363_METAG-scaffold_2729-biosynth_1,TARA_SAMEA4397118_METAG-scaffold_18-biosynth_1,TARA_SAMEA4397295_METAG-scaffold_781-biosynth_1,TARA_SAMEA4397409_METAG-scaffold_335-biosynth_1
NOVWFB0X	NRPS-like	2	TARA_SAMEA4397409_METAG-scaffold_335-biosynth_1,TARA_SAMEA4397118_METAG-scaffold_18-biosynth_1
NOVGX8IA	NRPS-like	5	TARA_SAMEA4397215_METAG-scaffold_3917-biosynth_1,TARA_SAMEA4397363_METAG-scaffold_2729-biosynth_1,TARA_SAMEA4397118_METAG-scaffold_18-biosynth_1,TARA_SAMEA4397295_METAG-scaffold_781-biosynth_1,TARA_SAMEA4397409_METAG-scaffold_335-biosynth_1
NOV4DINL	NRPS-like	4	TARA_SAMEA4397295_METAG-scaffold_781-biosynth_1,TARA_SAMEA4397409_METAG-scaffold_335-biosynth_1,TARA_SAMEA4397363_METAG-scaffold_2729-biosynth_1,TARA_SAMEA4397118_METAG-scaffold_18-biosynth_1
NOVFYA3G	NRPS-like	4	TARA_SAMEA4397295_METAG-scaffold_781-biosynth_1,TARA_SAMEA4397409_METAG-scaffold_335-biosynth_1,TARA_SAMEA4397363_METAG-scaffold_2729-biosynth_1,TARA_SAMEA4397118_METAG-scaffold_18-biosynth_1
NOV7HCPF	NRPS-like	5	TARA_PSE00082_METAG-scaffold_521-biosynth_1,TARA_SAMEA4397215_METAG-scaffold_3917-biosynth_1,TARA_SAMEA4397118_METAG-scaffold_18-biosynth_1,TARA_SAMEA4397295_METAG-scaffold_781-biosynth_1,TARA_SAMEA4397409_METAG-scaffold_335-biosynth_1
NOVR3D9X	T3PKS	5	TARA_SAMEA4397118_METAG-scaffold_186-biosynth_1,TARA_SAMEA4397295_METAG-scaffold_1257-biosynth_1,TARA_SAMEA4397363_METAG-scaffold_1549-biosynth_1,TARA_SAMEA4397215_METAG-scaffold_536-biosynth_1
NOVSJ2X9	T3PKS	5	TARA_SAMEA4397295_METAG-scaffold_1257-biosynth_1,TARA_SAMEA4397409_METAG-scaffold_3782-biosynth_1,TARA_SAMEA4397363_METAG-scaffold_1549-biosynth_1,TARA_SAMEA4397118_METAG-scaffold_186-biosynth_1,TARA_SAMEA4397215_METAG-scaffold_536-biosynth_1
NOV5LGKS	T3PKS	1	TARA_SAMEA4397118_METAG-scaffold_186-biosynth_1
NOVHRHEY	NRPS-like	2	TARA_SAMEA4397118_METAG-scaffold_208-biosynth_1,TARA_SAMEA4397409_METAG-scaffold_171-biosynth_1
NOVL6V0F	NRPS-like	2	TARA_SAMEA4397118_METAG-scaffold_208-biosynth_1,TARA_SAMEA4397409_METAG-scaffold_171-biosynth_1
NOVNIFAA	NRPS-like	2	TARA_SAMEA4397118_METAG-scaffold_208-biosynth_1,TARA_SAMEA4397409_METAG-scaffold_171-biosynth_1
NOVXLF0R	arylpolyene	4	TARA_SAMEA4397118_METAG-scaffold_218-biosynth_1,TARA_SAMEA4397215_METAG-scaffold_2364-biosynth_1
NOV3STVG	arylpolyene	2	TARA_SAMEA4397118_METAG-scaffold_218-biosynth_1,TARA_SAMEA4397215_METAG-scaffold_2364-biosynth_1
NOVPLP02	arylpolyene	2	TARA_SAMEA4397118_METAG-scaffold_218-biosynth_1,TARA_SAMEA4397215_METAG-scaffold_2364-biosynth_1
NOVHD5UU	arylpolyene	3	TARA_SAMEA4397118_METAG-scaffold_218-biosynth_1,TARA_PSW00123_METAG-scaffold_230-biosynth_1,TARA_SAMEA4397215_METAG-scaffold_2364-biosynth_1
NOVWV9DV	arylpolyene	6	TARA_SAMEA4397215_METAG-scaffold_2364-biosynth_1,TARA_SAMEA4397295_METAG-scaffold_2929-biosynth_1,TARA_PSW00123_METAG-scaffold_230-biosynth_1,TARA_SAMEA4397409_METAG-scaffold_451-biosynth_1,TARA_SAMEA4397363_METAG-scaffold_14465-biosynth_1,TARA_SAMEA4397118_METAG-scaffold_218-biosynth_1
NOVL37DR	T1PKS	1	TARA_SAMEA4397118_METAG-scaffold_280-biosynth_1
NOVFM9NN	arylpolyene	5	TARA_SAMEA4397118_METAG-scaffold_3157-biosynth_1,TARA_SAMEA4397215_METAG-scaffold_3654-biosynth_1,TARA_SAMEA4397295_METAG-scaffold_2929-biosynth_1,TARA_SAMEA4397363_METAG-scaffold_2063-biosynth_1,TARA_SAMEA4397409_METAG-scaffold_451-biosynth_1
NOVRIVKK	terpene	2	TARA_SAMEA4397118_METAG-scaffold_71-biosynth_1,TARA_SAMEA4397363_METAG-scaffold_1389-biosynth_1
NOVG7ABE	terpene	4	TARA_SAMEA4397118_METAG-scaffold_71-biosynth_1,TARA_SAMEA4397215_METAG-scaffold_3706-biosynth_1,TARA_SAMEA4397363_METAG-scaffold_1389-biosynth_1,TARA_SAMEA4397409_METAG-scaffold_511-biosynth_1
NOV0JSJ1	bacteriocin	4	TARA_SAMEA4397409_METAG-scaffold_443-biosynth_1,TARA_SAMEA4397118_METAG-scaffold_71-biosynth_2,TARA_SAMEA4397295_METAG-scaffold_525-biosynth_1,TARA_SAMEA4397215_METAG-scaffold_1045-biosynth_1
NOVQFQYP	bacteriocin	4	TARA_SAMEA4397409_METAG-scaffold_443-biosynth_1,TARA_SAMEA4397118_METAG-scaffold_71-biosynth_2,TARA_SAMEA4397295_METAG-scaffold_525-biosynth_1,TARA_SAMEA4397215_METAG-scaffold_1045-biosynth_1
NOVPWP44	betalactone	1	TARA_SAMEA4397118_METAG-scaffold_26-biosynth_1
NOVLO8BE	arylpolyene	1	TARA_SAMEA4397118_METAG-scaffold_108-biosynth_1
NOVDIK2X	arylpolyene	2	TARA_SAMEA4397330_METAG-scaffold_7389-biosynth_1,TARA_SAMEA4397118_METAG-scaffold_108-biosynth_1
NOVWWPJC	terpene;other;phosphonate	2	TARA_SAMEA4397118_METAG-scaffold_114-biosynth_1
NOVWWPJC	other;phosphonate;terpene	2	TARA_SAMEA4397330_METAG-scaffold_485-biosynth_1
NOVKTJ78	terpene;other;phosphonate	1	TARA_SAMEA4397118_METAG-scaffold_114-biosynth_1
NOVKTJ78	other;phosphonate;terpene	1	TARA_SAMEA4397330_METAG-scaffold_485-biosynth_1
NOV03HTC	T3PKS	7	TARA_SAMEA4397489_METAG-scaffold_4567-biosynth_1,TARA_SAMEA4397330_METAG-scaffold_660-biosynth_1,TARA_SAMEA4397118_METAG-scaffold_667-biosynth_1,TARA_SAMEA4397295_METAG-scaffold_794-biosynth_1,TARA_SAMEA4397174_METAG-scaffold_777-biosynth_1,TARA_SAMEA4397536_METAG-scaffold_517-biosynth_1,TARA_SAMEA4397445_METAG-scaffold_648-biosynth_1
NOVWXOQZ	T3PKS	7	TARA_SAMEA4397489_METAG-scaffold_4567-biosynth_1,TARA_SAMEA4397330_METAG-scaffold_660-biosynth_1,TARA_SAMEA4397118_METAG-scaffold_667-biosynth_1,TARA_SAMEA4397295_METAG-scaffold_794-biosynth_1,TARA_SAMEA4397174_METAG-scaffold_777-biosynth_1,TARA_SAMEA4397536_METAG-scaffold_517-biosynth_1,TARA_SAMEA4397445_METAG-scaffold_648-biosynth_1
NOVOJRZO	bacteriocin	3	TARA_SAMEA4397255_METAG-scaffold_17-biosynth_1,TARA_SAMEA4398387_METAG-scaffold_25-biosynth_1,TARA_SAMEA4397118_METAG-scaffold_778-biosynth_1
NOVVOGN3	hserlactone	1	TARA_SAMEA4397118_METAG-scaffold_955-biosynth_1
NOV2NJ48	hserlactone	1	TARA_SAMEA4397118_METAG-scaffold_955-biosynth_1
NOVTY9LL	betalactone	3	TARA_SAMEA4397174_METAG-scaffold_451-biosynth_1,TARA_SAMEA4397118_METAG-scaffold_4-biosynth_1,TARA_SAMEA4397330_METAG-scaffold_432-biosynth_1
NOVC7X0R	terpene	3	TARA_SAMEA4397330_METAG-scaffold_4668-biosynth_1,TARA_SAMEA4397174_METAG-scaffold_5389-biosynth_1,TARA_SAMEA4397118_METAG-scaffold_158-biosynth_1
NOVL8P86	lassopeptide	2	TARA_SAMEA4397118_METAG-scaffold_90-biosynth_1
NOV6MV51	terpene	1	TARA_SAMEA4397118_METAG-scaffold_12566-biosynth_1
NOV2GT6Y	terpene	1	TARA_SAMEA4397118_METAG-scaffold_12566-biosynth_1
NOVBVZRU	arylpolyene	1	TARA_SAMEA4397118_METAG-scaffold_7113-biosynth_1
NOV94L0J	bacteriocin	2	TARA_SAMEA4397118_METAG-scaffold_7197-biosynth_1,TARA_PSE00037_METAG-scaffold_502-biosynth_1
NOVKXB5J	bacteriocin	1	TARA_SAMEA4397118_METAG-scaffold_7197-biosynth_1
NOV90R91	betalactone	2	TARA_SAMEA4398009_METAG-scaffold_34-biosynth_1,TARA_SAMEA4397118_METAG-scaffold_2756-biosynth_1
NOVQK48D	resorcinol	2	TARA_SAMEA4397489_METAG-scaffold_967-biosynth_1,TARA_SAMEA4397118_METAG-scaffold_2131-biosynth_1
NOV3C6RS	resorcinol	2	TARA_SAMEA4397489_METAG-scaffold_967-biosynth_1,TARA_SAMEA4397118_METAG-scaffold_2131-biosynth_1
NOVQDMVX	PKS-like	1	TARA_SAMEA4397118_METAG-scaffold_3267-biosynth_1
NOVH60E2	arylpolyene	4	TARA_SAMEA4397118_METAG-scaffold_6430-biosynth_1,TARA_SAMEA4397489_METAG-scaffold_2259-biosynth_1
NOV6UE4P	arylpolyene	2	TARA_SAMEA4397118_METAG-scaffold_6430-biosynth_1,TARA_SAMEA4397489_METAG-scaffold_2259-biosynth_1
NOVX75KH	arylpolyene	2	TARA_SAMEA4397118_METAG-scaffold_6430-biosynth_1,TARA_SAMEA4397489_METAG-scaffold_2259-biosynth_1
NOVCB3IB	T3PKS	1	TARA_SAMEA4397118_METAG-scaffold_653-biosynth_1
NOVQ80IH	NRPS-like	1	TARA_SAMEA4397118_METAG-scaffold_2351-biosynth_1
NOVUKLVQ	NRPS-like	8	TARA_SAMEA4398009_METAG-scaffold_539-biosynth_1,TARA_SAMEA4398219_METAG-scaffold_5435-biosynth_1,TARA_SAMEA4397118_METAG-scaffold_2351-biosynth_1,TARA_SAMEA4398150_METAG-scaffold_12509-biosynth_1,TARA_SAMEA4398094_METAG-scaffold_5070-biosynth_1,TARA_SAMEA4398247_METAG-scaffold_2911-biosynth_1,TARA_SAMEA4398176_METAG-scaffold_5432-biosynth_1,TARA_SAMEA4398296_METAG-scaffold_3895-biosynth_1
NOVI0ABU	T3PKS	5	TARA_SAMEA4397239_METAG-scaffold_810-biosynth_1,TARA_SAMEA4398009_METAG-scaffold_6797-biosynth_1,TARA_SAMEA4397390_METAG-scaffold_670-biosynth_1,TARA_SAMEA4398067_METAG-scaffold_1013-biosynth_1,TARA_SAMEA4397157_METAG-scaffold_1381-biosynth_1
NOVYQQPA	terpene	2	TARA_SAMEA4397196_METAG-scaffold_2479-biosynth_1,TARA_SAMEA4397157_METAG-scaffold_1986-biosynth_1
NOVD5GP6	ectoine	4	TARA_SAMEA4397363_METAG-scaffold_7433-biosynth_1,TARA_SAMEA4397330_METAG-scaffold_2121-biosynth_1,TARA_SAMEA4397174_METAG-scaffold_17822-biosynth_1,TARA_SAMEA4397409_METAG-scaffold_784-biosynth_1
NOV41HCR	NRPS	1	TARA_SAMEA4397174_METAG-scaffold_15164-biosynth_1
NOVQ8IYM	betalactone	5	TARA_SAMEA4397255_METAG-scaffold_981-biosynth_1,TARA_SAMEA4398387_METAG-scaffold_1991-biosynth_1,TARA_SAMEA4397489_METAG-scaffold_5689-biosynth_1,TARA_SAMEA4397215_METAG-scaffold_2366-biosynth_1,TARA_SAMEA4397174_METAG-scaffold_3879-biosynth_1
NOV88I3E	bacteriocin	3	TARA_SAMEA4398387_METAG-scaffold_1991-biosynth_2,TARA_SAMEA4397215_METAG-scaffold_10066-biosynth_1,TARA_SAMEA4397174_METAG-scaffold_5712-biosynth_1
NOV9JE89	NRPS-like	1	TARA_SAMEA4397174_METAG-scaffold_74-biosynth_1
NOVMXPTK	NRPS-like	1	TARA_SAMEA4397174_METAG-scaffold_74-biosynth_1
NOVQ7200	bacteriocin	1	TARA_SAMEA4397174_METAG-scaffold_4-biosynth_2
NOVI2C5F	T3PKS	3	TARA_SAMEA4397445_METAG-scaffold_218-biosynth_1,TARA_SAMEA4397536_METAG-scaffold_197-biosynth_2,TARA_SAMEA4397174_METAG-scaffold_271-biosynth_1
NOV4ISSC	T3PKS	3	TARA_SAMEA4397445_METAG-scaffold_218-biosynth_1,TARA_SAMEA4397536_METAG-scaffold_197-biosynth_2,TARA_SAMEA4397174_METAG-scaffold_271-biosynth_1
NOV2YDGN	phosphonate	5	TARA_SAMEA4397174_METAG-scaffold_6184-biosynth_1,TARA_SAMEA4397489_METAG-scaffold_7082-biosynth_1,TARA_SAMEA4397948_METAG-scaffold_2-biosynth_1,TARA_SAMEA4397747_METAG-scaffold_228-biosynth_1,TARA_SAMEA4397815_METAG-scaffold_10-biosynth_1
NOV2YDGN	NRPS;betalactone;bacteriocin;phosphonate	1	TARA_SAMEA4398387_METAG-scaffold_44-biosynth_2
NOVYDHJR	arylpolyene	1	TARA_SAMEA4397174_METAG-scaffold_1916-biosynth_1
NOVAY7GB	terpene	4	TARA_SAMEA4397489_METAG-scaffold_10750-biosynth_1,TARA_SAMEA4397174_METAG-scaffold_5-biosynth_1,TARA_SAMEA4397295_METAG-scaffold_4-biosynth_2
NOVENNBT	NRPS-like	2	TARA_SAMEA4397174_METAG-scaffold_5-biosynth_2,TARA_SAMEA4397295_METAG-scaffold_4-biosynth_1
NOV9HSIN	T3PKS	3	TARA_SAMEA4397174_METAG-scaffold_1-biosynth_1
NOVXW79D	NRPS	2	TARA_SAMEA4397174_METAG-scaffold_1-biosynth_2,TARA_SAMEA4397363_METAG-scaffold_271-biosynth_1
NOVOPXJN	NRPS	1	TARA_SAMEA4397174_METAG-scaffold_1-biosynth_2
NOVZBQW1	NRPS	2	TARA_SAMEA4397330_METAG-scaffold_4578-biosynth_1,TARA_SAMEA4397174_METAG-scaffold_4622-biosynth_1
NOVZBQW1	NRPS-like	1	TARA_SAMEA4397215_METAG-scaffold_553-biosynth_1
NOVZIKC6	terpene	1	TARA_SAMEA4397196_METAG-scaffold_6-biosynth_1
NOVNMUUS	NRPS-like	3	TARA_SAMEA4398219_METAG-scaffold_427-biosynth_1,TARA_SAMEA4397196_METAG-scaffold_1-biosynth_1,TARA_SAMEA4398413_METAG-scaffold_9-biosynth_1
NOVRTR06	NRPS-like	1	TARA_SAMEA4397196_METAG-scaffold_5904-biosynth_1
NOVQY15Z	T3PKS	1	TARA_SAMEA4397196_METAG-scaffold_229-biosynth_1
NOV72S92	T3PKS	1	TARA_SAMEA4397196_METAG-scaffold_229-biosynth_1
NOV8UIJ9	NRPS-like	1	TARA_SAMEA4397196_METAG-scaffold_96-biosynth_1
NOVR8YT0	T3PKS	1	TARA_SAMEA4397196_METAG-scaffold_172-biosynth_1
NOV0WFD0	arylpolyene	1	TARA_SAMEA4397196_METAG-scaffold_499-biosynth_1
NOV53CYQ	arylpolyene	1	TARA_SAMEA4397196_METAG-scaffold_499-biosynth_1
NOVF5GHG	arylpolyene	1	TARA_SAMEA4397196_METAG-scaffold_499-biosynth_1
NOVIH5Q0	terpene	4	TARA_SAMEA4397311_METAG-scaffold_2476-biosynth_1,TARA_SAMEA4397569_METAG-scaffold_2414-biosynth_1,TARA_SAMEA4397196_METAG-scaffold_6144-biosynth_1,TARA_SAMEA4397390_METAG-scaffold_3-biosynth_1
NOV1WSSU	arylpolyene	1	TARA_SAMEA4397196_METAG-scaffold_2127-biosynth_1
NOVLDLR8	hglE-KS;T1PKS	2	TARA_SAMEA4397569_METAG-scaffold_529-biosynth_1,TARA_SAMEA4397196_METAG-scaffold_522-biosynth_1
NOVEA0TQ	hglE-KS;T1PKS	3	TARA_SAMEA4397569_METAG-scaffold_529-biosynth_1,TARA_SAMEA4397196_METAG-scaffold_522-biosynth_1,TARA_SAMEA4398296_METAG-scaffold_1012-biosynth_1
NOVEA0TQ	hglE-KS	2	TARA_SAMEA4398247_METAG-scaffold_2076-biosynth_1,TARA_SAMEA4397930_METAG-scaffold_1805-biosynth_1
NOVEA0TQ	T1PKS;hglE-KS	1	TARA_SAMEA4398176_METAG-scaffold_1151-biosynth_1
NOV3HZWF	terpene	6	TARA_SAMEA4397930_METAG-scaffold_50-biosynth_1,TARA_SAMEA4398370_METAG-scaffold_5050-biosynth_1,TARA_SAMEA4398247_METAG-scaffold_164-biosynth_1,TARA_SAMEA4398094_METAG-scaffold_295-biosynth_1,TARA_SAMEA4397196_METAG-scaffold_271-biosynth_1,TARA_SAMEA4398341_METAG-scaffold_317-biosynth_1
NOVQ7MXM	NRPS;T1PKS	3	TARA_SAMEA4398176_METAG-scaffold_120-biosynth_1,TARA_SAMEA4397215_METAG-scaffold_2676-biosynth_1,TARA_SAMEA4397930_METAG-scaffold_53-biosynth_1
NOVQ0ORT	terpene	7	TARA_SAMEA4397842_METAG-scaffold_119-biosynth_1,TARA_SAMEA4397239_METAG-scaffold_1417-biosynth_1,TARA_SAMEA4397705_METAG-scaffold_128-biosynth_1,TARA_SAMEA4397311_METAG-scaffold_22-biosynth_1,TARA_SAMEA4397569_METAG-scaffold_4388-biosynth_1,TARA_SAMEA4397903_METAG-scaffold_4380-biosynth_1,TARA_SAMEA4397649_METAG-scaffold_157-biosynth_1
NOV2BK18	terpene	15	TARA_SAMEA4397311_METAG-scaffold_431-biosynth_1,TARA_SAMEA4397903_METAG-scaffold_689-biosynth_1,TARA_SAMEA4397649_METAG-scaffold_889-biosynth_1,TARA_SAMEA4397472_METAG-scaffold_1651-biosynth_1,TARA_SAMEA4397705_METAG-scaffold_649-biosynth_1,TARA_SAMEA4397239_METAG-scaffold_1021-biosynth_1,TARA_SAMEA4397930_METAG-scaffold_119-biosynth_1,TARA_SAMEA4398176_METAG-scaffold_572-biosynth_1,TARA_SAMEA439…
NOVHZRSI	terpene	15	TARA_SAMEA4398094_METAG-scaffold_2250-biosynth_1,TARA_SAMEA4397569_METAG-scaffold_4540-biosynth_1,TARA_SAMEA4397798_METAG-scaffold_523-biosynth_1,TARA_SAMEA4397842_METAG-scaffold_6569-biosynth_1,TARA_SAMEA4397930_METAG-scaffold_1070-biosynth_1,TARA_SAMEA4397311_METAG-scaffold_4421-biosynth_1,TARA_SAMEA4398009_METAG-scaffold_1613-biosynth_1,TARA_SAMEA4397649_METAG-scaffold_916-biosynth_1,TARA_SAME…
NOVIXSO4	terpene	7	TARA_SAMEA4397842_METAG-scaffold_300-biosynth_1,TARA_SAMEA4397311_METAG-scaffold_2689-biosynth_1,TARA_SAMEA4398067_METAG-scaffold_7788-biosynth_1,TARA_SAMEA4398009_METAG-scaffold_1613-biosynth_1,TARA_SAMEA4397239_METAG-scaffold_764-biosynth_1,TARA_SAMEA4397390_METAG-scaffold_1454-biosynth_1,TARA_SAMEA4397903_METAG-scaffold_378-biosynth_1
NOVLXDKO	terpene	3	TARA_SAMEA4397239_METAG-scaffold_764-biosynth_1,TARA_SAMEA4397390_METAG-scaffold_1454-biosynth_1,TARA_SAMEA4398009_METAG-scaffold_1613-biosynth_1
NOVNHM3Z	T3PKS	9	TARA_SAMEA4397903_METAG-scaffold_10643-biosynth_1,TARA_SAMEA4398094_METAG-scaffold_549-biosynth_1,TARA_SAMEA4398009_METAG-scaffold_10846-biosynth_1,TARA_SAMEA4397842_METAG-scaffold_7657-biosynth_1,TARA_SAMEA4397390_METAG-scaffold_8497-biosynth_1,TARA_SAMEA4397311_METAG-scaffold_7827-biosynth_1,TARA_SAMEA4397903_METAG-scaffold_12107-biosynth_1,TARA_SAMEA4397239_METAG-scaffold_9353-biosynth_1,TARA_…
NOVFIM8Z	terpene	2	TARA_SAMEA4398387_METAG-scaffold_13-biosynth_1,TARA_SAMEA4397255_METAG-scaffold_14-biosynth_1
NOVA5TCL	terpene	2	TARA_SAMEA4397363_METAG-scaffold_46-biosynth_1,TARA_SAMEA4397255_METAG-scaffold_247-biosynth_1
NOV6SJP7	terpene	2	TARA_SAMEA4397363_METAG-scaffold_46-biosynth_1,TARA_SAMEA4397255_METAG-scaffold_247-biosynth_1
NOV3ZAD7	phosphonate	3	TARA_SAMEA4397666_METAG-scaffold_41-biosynth_1,TARA_SAMEA4397255_METAG-scaffold_1513-biosynth_1,TARA_SAMEA4397920_METAG-scaffold_68-biosynth_1
NOVEXHL2	terpene	2	TARA_SAMEA4398009_METAG-scaffold_882-biosynth_1,TARA_SAMEA4397278_METAG-scaffold_579-biosynth_1
NOVLJHHW	acyl_amino_acids	1	TARA_SAMEA4397295_METAG-scaffold_1647-biosynth_1
NOVDH2HA	acyl_amino_acids	1	TARA_SAMEA4397295_METAG-scaffold_1647-biosynth_1
NOVBARKH	ectoine	1	TARA_SAMEA4397295_METAG-scaffold_3135-biosynth_1
NOV5F7J4	terpene	1	TARA_SAMEA4397295_METAG-scaffold_4189-biosynth_1
NOVC0L53	NRPS-like	1	TARA_SAMEA4397295_METAG-scaffold_566-biosynth_1
NOVTOTRZ	arylpolyene	4	TARA_SAMEA4397295_METAG-scaffold_11373-biosynth_1
NOV8881S	arylpolyene	1	TARA_SAMEA4397295_METAG-scaffold_11373-biosynth_1
NOVJXWMN	arylpolyene	1	TARA_SAMEA4397295_METAG-scaffold_11373-biosynth_1
NOVWEXRH	hserlactone	3	TARA_SAMEA4397409_METAG-scaffold_880-biosynth_1,TARA_SAMEA4397295_METAG-scaffold_193-biosynth_1,TARA_SAMEA4397445_METAG-scaffold_292-biosynth_1
NOVWS31M	NRPS-like	2	TARA_SAMEA4398387_METAG-scaffold_1931-biosynth_1,TARA_SAMEA4397295_METAG-scaffold_1767-biosynth_1
NOVFGI17	betalactone	1	TARA_SAMEA4397295_METAG-scaffold_268-biosynth_1
NOVJ81UJ	betalactone	1	TARA_SAMEA4397295_METAG-scaffold_136-biosynth_1
NOVQIS02	terpene	1	TARA_SAMEA4397295_METAG-scaffold_28-biosynth_1
NOV4I9V2	bacteriocin	2	TARA_SAMEA4397295_METAG-scaffold_119-biosynth_1,TARA_SAMEA4397586_METAG-scaffold_242-biosynth_1
NOV1YSG2	phosphonate	1	TARA_SAMEA4397295_METAG-scaffold_32-biosynth_1
NOV2YIQ8	T3PKS	1	TARA_SAMEA4397295_METAG-scaffold_34-biosynth_1
NOVELAGO	NRPS	1	TARA_SAMEA4397295_METAG-scaffold_410-biosynth_1
NOVXCZ5N	terpene	12	TARA_SAMEA4398094_METAG-scaffold_2250-biosynth_1,TARA_SAMEA4397569_METAG-scaffold_4540-biosynth_1,TARA_SAMEA4397798_METAG-scaffold_523-biosynth_1,TARA_SAMEA4397842_METAG-scaffold_6569-biosynth_1,TARA_SAMEA4397930_METAG-scaffold_1070-biosynth_1,TARA_SAMEA4397311_METAG-scaffold_4421-biosynth_1,TARA_SAMEA4397649_METAG-scaffold_916-biosynth_1,TARA_SAMEA4397903_METAG-scaffold_607-biosynth_1,TARA_SAMEA…
NOV8W4OO	hserlactone	1	TARA_SAMEA4397330_METAG-scaffold_50-biosynth_1
NOVAOUK6	terpene	1	TARA_SAMEA4397330_METAG-scaffold_70-biosynth_2
NOV4TDSI	LAP	1	TARA_SAMEA4397330_METAG-scaffold_542-biosynth_1
NOVB4XLJ	arylpolyene	1	TARA_SAMEA4397330_METAG-scaffold_290-biosynth_1
NOVKUKP2	NRPS-like	1	TARA_SAMEA4397330_METAG-scaffold_950-biosynth_1
NOV8MCTE	T1PKS;hglE-KS	1	TARA_SAMEA4397330_METAG-scaffold_4167-biosynth_1
NOVFI6JY	terpene	1	TARA_SAMEA4397355_METAG-scaffold_2063-biosynth_1
NOVPEG26	arylpolyene	1	TARA_SAMEA4397355_METAG-scaffold_13637-biosynth_1
NOVIIXA3	T3PKS	3	TARA_SAMEA4397363_METAG-scaffold_6637-biosynth_1,TARA_SAMEA4397472_METAG-scaffold_182-biosynth_1,TARA_SAMEA4397489_METAG-scaffold_5399-biosynth_1
NOVQLN0F	arylpolyene	1	TARA_SAMEA4397363_METAG-scaffold_4175-biosynth_1
NOVXN3FJ	terpene	3	TARA_SOC00004_METAG-scaffold_92-biosynth_1,TARA_SAMEA4398094_METAG-scaffold_145-biosynth_1,TARA_SAMEA4397390_METAG-scaffold_4639-biosynth_1
NOV70IBS	bacteriocin	11	TARA_SAMEA4397903_METAG-scaffold_1441-biosynth_1,TARA_SAMEA4397842_METAG-scaffold_357-biosynth_1,TARA_SAMEA4398094_METAG-scaffold_89-biosynth_1,TARA_SAMEA4398176_METAG-scaffold_8909-biosynth_1,TARA_SAMEA4398094_METAG-scaffold_896-biosynth_1,TARA_SAMEA4398370_METAG-scaffold_4435-biosynth_1,TARA_SAMEA4397842_METAG-scaffold_284-biosynth_1,TARA_SAMEA4398009_METAG-scaffold_85-biosynth_1,TARA_SAMEA4397…
NOVIRC30	NRPS-like	1	TARA_SAMEA4397390_METAG-scaffold_4566-biosynth_1
NOV2DT0X	NRPS-like	1	TARA_SAMEA4397409_METAG-scaffold_171-biosynth_1
NOV3G1O9	NRPS-like	1	TARA_SAMEA4397409_METAG-scaffold_171-biosynth_1
NOV4J2L1	NRPS-like	1	TARA_SAMEA4397409_METAG-scaffold_643-biosynth_1
NOVM7PTH	T3PKS	1	TARA_SAMEA4397426_METAG-scaffold_945-biosynth_1
NOVIQUTA	terpene	1	TARA_SAMEA4397426_METAG-scaffold_2739-biosynth_1
NOVSXDKI	terpene	1	TARA_SAMEA4397426_METAG-scaffold_5170-biosynth_1
NOVP3M8Y	hserlactone	4	TARA_SAMEA4397426_METAG-scaffold_2-biosynth_1,TARA_SAMEA4398009_METAG-scaffold_574-biosynth_1,TARA_SAMEA4398067_METAG-scaffold_868-biosynth_1,TARA_SAMEA4398094_METAG-scaffold_2940-biosynth_1
NOV4RTUQ	terpene	1	TARA_SAMEA4397445_METAG-scaffold_5434-biosynth_1
NOVUEUUA	T3PKS	4	TARA_SAMEA4397445_METAG-scaffold_12498-biosynth_1,TARA_SAMEA4397445_METAG-scaffold_11686-biosynth_1,TARA_SAMEA4397859_METAG-scaffold_9463-biosynth_1,TARA_SAMEA4397445_METAG-scaffold_7372-biosynth_1
NOVT96RM	hserlactone	3	TARA_SAMEA4398111_METAG-scaffold_1-biosynth_1,TARA_SAMEA4397445_METAG-scaffold_15-biosynth_2,TARA_SAMEA4398193_METAG-scaffold_12-biosynth_2
NOVYUO53	terpene	3	TARA_SAMEA4398193_METAG-scaffold_5-biosynth_1,TARA_SAMEA4398111_METAG-scaffold_1-biosynth_4,TARA_SAMEA4397445_METAG-scaffold_4-biosynth_2
NOVC4YYF	terpene	3	TARA_SAMEA4398193_METAG-scaffold_5-biosynth_1,TARA_SAMEA4398111_METAG-scaffold_1-biosynth_4,TARA_SAMEA4397445_METAG-scaffold_4-biosynth_2
NOV3DV6Q	resorcinol	3	TARA_SAMEA4398111_METAG-scaffold_15-biosynth_1,TARA_SAMEA4397445_METAG-scaffold_41-biosynth_1,TARA_SAMEA4398193_METAG-scaffold_11-biosynth_1
NOVDICF4	resorcinol	3	TARA_SAMEA4398111_METAG-scaffold_15-biosynth_1,TARA_SAMEA4397445_METAG-scaffold_41-biosynth_1,TARA_SAMEA4398193_METAG-scaffold_11-biosynth_1
NOVZ4BZF	CDPS	1	TARA_SAMEA4397445_METAG-scaffold_17-biosynth_1
NOV2JOE6	CDPS	4	TARA_SAMEA4397445_METAG-scaffold_17-biosynth_1
NOV83CMU	CDPS	1	TARA_SAMEA4397445_METAG-scaffold_17-biosynth_1
NOVKDTKC	CDPS	1	TARA_SAMEA4397445_METAG-scaffold_17-biosynth_1
NOV4B50W	NRPS-like;bacteriocin	1	TARA_SAMEA4397445_METAG-scaffold_19-biosynth_1
NOVZJ35K	NRPS-like;bacteriocin	1	TARA_SAMEA4397445_METAG-scaffold_19-biosynth_1
NOVXQA5K	hserlactone	1	TARA_SAMEA4397445_METAG-scaffold_19-biosynth_2
NOVM4F81	hserlactone	1	TARA_SAMEA4397445_METAG-scaffold_19-biosynth_2
NOVY842G	hserlactone	1	TARA_SAMEA4397445_METAG-scaffold_19-biosynth_2
NOV1LXLM	hserlactone	1	TARA_SAMEA4397445_METAG-scaffold_19-biosynth_2
NOVD0C49	resorcinol	1	TARA_SAMEA4397445_METAG-scaffold_19-biosynth_3
NOV0ZIT1	resorcinol	1	TARA_SAMEA4397445_METAG-scaffold_19-biosynth_3
NOVHOD8G	bacteriocin	3	TARA_SAMEA4398296_METAG-scaffold_4588-biosynth_1,TARA_SAMEA4397472_METAG-scaffold_9508-biosynth_1,TARA_SAMEA4397798_METAG-scaffold_12995-biosynth_1
NOVN1MPH	terpene	4	TARA_SAMEA4397472_METAG-scaffold_7673-biosynth_1,TARA_SAMEA4397516_METAG-scaffold_78-biosynth_1,TARA_SAMEA4397756_METAG-scaffold_6833-biosynth_1,TARA_SAMEA4397842_METAG-scaffold_1780-biosynth_1
NOVTCN7W	betalactone	1	TARA_SAMEA4397472_METAG-scaffold_10-biosynth_1
NOVC5SUK	terpene	1	TARA_SAMEA4397472_METAG-scaffold_5150-biosynth_1
NOV2OLIN	T3PKS	1	TARA_SAMEA4397472_METAG-scaffold_182-biosynth_1
NOVR3KXL	T3PKS	1	TARA_SAMEA4397472_METAG-scaffold_182-biosynth_1
NOVGTJQO	terpene	2	TARA_SAMEA4397472_METAG-scaffold_978-biosynth_1,TARA_SAMEA4397489_METAG-scaffold_125-biosynth_1
NOVCQDQU	betalactone	5	TARA_SAMEA4397472_METAG-scaffold_711-biosynth_1,TARA_SAMEA4397516_METAG-scaffold_61-biosynth_1,TARA_SAMEA4398009_METAG-scaffold_221-biosynth_1,TARA_SAMEA4398247_METAG-scaffold_193-biosynth_1,TARA_SAMEA4397798_METAG-scaffold_108-biosynth_1
NOVLA8IP	terpene	1	TARA_SAMEA4397472_METAG-scaffold_2196-biosynth_1
NOVVP9GN	NRPS	2	TARA_SAMEA4397489_METAG-scaffold_296-biosynth_1,TARA_SAMEA4397536_METAG-scaffold_43-biosynth_1
NOVUYO8N	ectoine	3	TARA_SAMEA4397489_METAG-scaffold_6556-biosynth_1,TARA_SAMEA4398387_METAG-scaffold_5345-biosynth_1,TARA_SAMEA4397747_METAG-scaffold_632-biosynth_1
NOVNQNTZ	NRPS-like	1	TARA_SAMEA4397489_METAG-scaffold_898-biosynth_1
NOVTHTVW	arylpolyene	1	TARA_SAMEA4397489_METAG-scaffold_157-biosynth_1
NOVDTDLG	arylpolyene	1	TARA_SAMEA4397489_METAG-scaffold_157-biosynth_1
NOV9M2ZA	terpene	1	TARA_SAMEA4397489_METAG-scaffold_1581-biosynth_1
NOVL3N1G	terpene	1	TARA_SAMEA4397489_METAG-scaffold_1581-biosynth_1
NOV9JTPR	T3PKS	1	TARA_SAMEA4397489_METAG-scaffold_223-biosynth_1
NOVZ1YIK	hserlactone	1	TARA_SAMEA4397489_METAG-scaffold_27-biosynth_2
NOV1YATD	terpene	1	TARA_SAMEA4397489_METAG-scaffold_2-biosynth_1
NOV057JL	terpene	1	TARA_SAMEA4397489_METAG-scaffold_2-biosynth_1
NOVW3Z7N	hserlactone	1	TARA_SAMEA4397489_METAG-scaffold_7-biosynth_1
NOV4VS0A	hserlactone	1	TARA_SAMEA4397489_METAG-scaffold_7-biosynth_1
NOVHWB7M	arylpolyene	1	TARA_SAMEA4397489_METAG-scaffold_2259-biosynth_1
NOVUWD9T	arylpolyene	1	TARA_SAMEA4397489_METAG-scaffold_2259-biosynth_1
NOVQ5MXH	resorcinol	1	TARA_SAMEA4397489_METAG-scaffold_967-biosynth_1
NOVP0JIT	T3PKS	7	TARA_SAMEA4398094_METAG-scaffold_341-biosynth_1,TARA_SAMEA4397516_METAG-scaffold_3982-biosynth_1,TARA_SAMEA4397930_METAG-scaffold_4245-biosynth_1,TARA_SAMEA4398176_METAG-scaffold_6155-biosynth_1,TARA_SAMEA4398067_METAG-scaffold_22-biosynth_1,TARA_SAMEA4397798_METAG-scaffold_332-biosynth_1,TARA_SAMEA4398247_METAG-scaffold_2703-biosynth_1
NOVDABC5	terpene	5	TARA_SAMEA4398370_METAG-scaffold_5-biosynth_1,TARA_SAMEA4398413_METAG-scaffold_3868-biosynth_1,TARA_SAMEA4398009_METAG-scaffold_2063-biosynth_1,TARA_SAMEA4398341_METAG-scaffold_264-biosynth_1,TARA_SAMEA4397516_METAG-scaffold_1-biosynth_2
NOVX3WLZ	terpene	8	TARA_SAMEA4397798_METAG-scaffold_225-biosynth_1,TARA_SAMEA4397842_METAG-scaffold_227-biosynth_1,TARA_SAMEA4398094_METAG-scaffold_135-biosynth_1,TARA_SAMEA4397930_METAG-scaffold_354-biosynth_1,TARA_SAMEA4398176_METAG-scaffold_326-biosynth_1,TARA_SAMEA4398296_METAG-scaffold_321-biosynth_1,TARA_SAMEA4397516_METAG-scaffold_3818-biosynth_1,TARA_SAMEA4398009_METAG-scaffold_202-biosynth_1
NOV6VDOK	terpene	2	TARA_SAMEA4397569_METAG-scaffold_344-biosynth_1,TARA_SAMEA4397611_METAG-scaffold_2624-biosynth_1
NOVVCG7H	ectoine	1	TARA_SAMEA4397586_METAG-scaffold_423-biosynth_1
NOVVP42O	NRPS	1	TARA_SAMEA4397586_METAG-scaffold_1596-biosynth_1
NOVBJI2W	resorcinol;arylpolyene	1	TARA_SAMEA4397586_METAG-scaffold_1661-biosynth_1
NOV5ND7E	T3PKS	1	TARA_SAMEA4397586_METAG-scaffold_445-biosynth_1
NOVHV4YX	terpene	1	TARA_SAMEA4397586_METAG-scaffold_141-biosynth_1
NOVU88HN	NRPS	1	TARA_SAMEA4397586_METAG-scaffold_15-biosynth_3
NOV7S74N	T3PKS	2	TARA_SAMEA4397627_METAG-scaffold_27-biosynth_1,TARA_SAMEA4397722_METAG-scaffold_17-biosynth_1
NOVT4LXZ	NRPS;T1PKS	3	TARA_SAMEA4398315_METAG-scaffold_43-biosynth_1,TARA_SAMEA4397815_METAG-scaffold_222-biosynth_1,TARA_SAMEA4397666_METAG-scaffold_74-biosynth_1
NOVT4LXZ	T1PKS;NRPS	2	TARA_SAMEA4397920_METAG-scaffold_41-biosynth_1,TARA_SAMEA4398360_METAG-scaffold_554-biosynth_1
NOV7J1R8	NRPS;T1PKS	3	TARA_SAMEA4398315_METAG-scaffold_43-biosynth_1,TARA_SAMEA4397815_METAG-scaffold_222-biosynth_1,TARA_SAMEA4397666_METAG-scaffold_74-biosynth_1
NOV7J1R8	T1PKS;NRPS	2	TARA_SAMEA4397920_METAG-scaffold_41-biosynth_1,TARA_SAMEA4398360_METAG-scaffold_554-biosynth_1
NOV5SS2Y	NRPS;bacteriocin	2	TARA_SAMEA4397920_METAG-scaffold_7-biosynth_1,TARA_SAMEA4397666_METAG-scaffold_43-biosynth_1
NOVS3IWO	other	1	TARA_SAMEA4397730_METAG-scaffold_5700-biosynth_1
NOV2YBT2	T3PKS	1	TARA_SAMEA4397756_METAG-scaffold_205-biosynth_1
NOVTE4U0	T3PKS	5	TARA_SAMEA4398094_METAG-scaffold_341-biosynth_1,TARA_SAMEA4397930_METAG-scaffold_4245-biosynth_1,TARA_SAMEA4398009_METAG-scaffold_149-biosynth_1,TARA_SAMEA4398067_METAG-scaffold_22-biosynth_1,TARA_SAMEA4397798_METAG-scaffold_332-biosynth_1
NOVNSCD4	arylpolyene	1	TARA_SAMEA4397815_METAG-scaffold_18-biosynth_1
NOVSJSNF	arylpolyene	1	TARA_SAMEA4397815_METAG-scaffold_18-biosynth_1
NOV0VHAC	arylpolyene	1	TARA_SAMEA4397859_METAG-scaffold_10-biosynth_1
NOV404QO	NRPS-like	2	TARA_SAMEA4397920_METAG-scaffold_2146-biosynth_1,TARA_SAMEA4397859_METAG-scaffold_35-biosynth_1
NOV9VQ9N	NRPS	1	TARA_SAMEA4397859_METAG-scaffold_2-biosynth_1
NOV050CE	NRPS	1	TARA_SAMEA4397859_METAG-scaffold_2-biosynth_1
NOV4075D	NRPS	1	TARA_SAMEA4397859_METAG-scaffold_2-biosynth_1
NOV7IXV6	NRPS	1	TARA_SAMEA4397859_METAG-scaffold_2-biosynth_1
NOVHUU1C	terpene	1	TARA_SAMEA4397859_METAG-scaffold_2-biosynth_2
NOVE23SA	terpene	1	TARA_SAMEA4397859_METAG-scaffold_2-biosynth_2
NOVDMPC8	terpene	1	TARA_SAMEA4397859_METAG-scaffold_2-biosynth_2
NOV64PHX	NRPS-like	1	TARA_SAMEA4397859_METAG-scaffold_50-biosynth_1
NOV7I5XZ	NRPS-like	1	TARA_SAMEA4397859_METAG-scaffold_50-biosynth_1
NOV4TTEQ	ectoine	2	TARA_SAMEA4397920_METAG-scaffold_1858-biosynth_1,TARA_SAMEA4397859_METAG-scaffold_3084-biosynth_1
NOVWV20R	NAGGN;bacteriocin	1	TARA_SAMEA4397920_METAG-scaffold_55-biosynth_1
NOV8JA0L	terpene	1	TARA_SAMEA4397930_METAG-scaffold_5375-biosynth_1
NOVYJN23	terpene	1	TARA_SAMEA4397930_METAG-scaffold_9416-biosynth_1
NOVOFKPT	terpene	3	TARA_SAMEA4398094_METAG-scaffold_5718-biosynth_1,TARA_SAMEA4398219_METAG-scaffold_7039-biosynth_1,TARA_SAMEA4397930_METAG-scaffold_5871-biosynth_1
NOV363H0	terpene	1	TARA_SAMEA4397930_METAG-scaffold_1692-biosynth_1
NOVRSS5L	ladderane	1	TARA_SAMEA4397930_METAG-scaffold_8-biosynth_1
NOVCLNIC	ladderane	2	TARA_SAMEA4397930_METAG-scaffold_8-biosynth_1,TARA_SAMEA4398176_METAG-scaffold_2557-biosynth_1
NOV46ZOE	terpene	3	TARA_SAMEA4398296_METAG-scaffold_47-biosynth_1,TARA_SAMEA4397930_METAG-scaffold_3328-biosynth_1,TARA_SAMEA4398009_METAG-scaffold_11481-biosynth_1
NOVSNPSE	terpene	3	TARA_SAMEA4398296_METAG-scaffold_47-biosynth_1,TARA_SAMEA4397930_METAG-scaffold_3328-biosynth_1,TARA_SAMEA4398009_METAG-scaffold_11481-biosynth_1
NOVBKNV6	T3PKS	2	TARA_SAMEA4397948_METAG-scaffold_10845-biosynth_1,TARA_SAMEA4398315_METAG-scaffold_11959-biosynth_1
NOVD3KWO	terpene	2	TARA_SAMEA4397983_METAG-scaffold_6061-biosynth_1,TARA_SAMEA4398150_METAG-scaffold_3744-biosynth_1
NOVB40SO	phosphonate	1	TARA_SAMEA4397983_METAG-scaffold_699-biosynth_1
NOVN4LGU	lanthipeptide	1	TARA_SAMEA4398001_METAG-scaffold_704-biosynth_1
NOVLSWN2	terpene	2	TARA_SAMEA4398009_METAG-scaffold_1289-biosynth_1,TARA_MED00010_METAG-scaffold_137-biosynth_1
NOVLUL6F	terpene	1	TARA_SAMEA4398009_METAG-scaffold_208-biosynth_1
NOVNQUUE	terpene	1	TARA_SAMEA4398009_METAG-scaffold_411-biosynth_1
NOVFSYV0	terpene	1	TARA_SAMEA4398027_METAG-scaffold_53-biosynth_1
NOV64MQU	T3PKS	2	TARA_SAMEA4398027_METAG-scaffold_9-biosynth_1
NOVNMJWU	T3PKS	9	TARA_SAMEA4398150_METAG-scaffold_313-biosynth_1,TARA_SAMEA4398067_METAG-scaffold_174-biosynth_1,TARA_SAMEA4398094_METAG-scaffold_739-biosynth_1
NOVJOXXA	T3PKS	3	TARA_SAMEA4398150_METAG-scaffold_313-biosynth_1,TARA_SAMEA4398067_METAG-scaffold_174-biosynth_1,TARA_SAMEA4398094_METAG-scaffold_739-biosynth_1
NOV20RSS	T3PKS	3	TARA_SAMEA4398150_METAG-scaffold_313-biosynth_1,TARA_SAMEA4398067_METAG-scaffold_174-biosynth_1,TARA_SAMEA4398094_METAG-scaffold_739-biosynth_1
NOVRMU4T	T3PKS	3	TARA_SAMEA4398150_METAG-scaffold_313-biosynth_1,TARA_SAMEA4398067_METAG-scaffold_174-biosynth_1,TARA_SAMEA4398094_METAG-scaffold_739-biosynth_1
NOVUNB6W	terpene	1	TARA_SAMEA4398067_METAG-scaffold_8460-biosynth_1
NOVBP36E	arylpolyene	3	TARA_SAMEA4398067_METAG-scaffold_583-biosynth_1,TARA_SAMEA4398150_METAG-scaffold_4177-biosynth_1,TARA_SAMEA4398094_METAG-scaffold_185-biosynth_1
NOVHZBG0	terpene	1	TARA_SAMEA4398067_METAG-scaffold_2478-biosynth_1
NOV0KSJF	T3PKS	1	TARA_SAMEA4398094_METAG-scaffold_2576-biosynth_1
NOVL5GNL	terpene	1	TARA_SAMEA4398176_METAG-scaffold_1346-biosynth_1
NOVUT0R1	terpene	1	TARA_SAMEA4398193_METAG-scaffold_4248-biosynth_1
NOVEI0WJ	arylpolyene	1	TARA_SAMEA4398193_METAG-scaffold_82-biosynth_1
NOVDY7ZD	arylpolyene	1	TARA_SAMEA4398193_METAG-scaffold_82-biosynth_1
NOVBZY1V	terpene	2	TARA_SAMEA4398413_METAG-scaffold_845-biosynth_1,TARA_SAMEA4398219_METAG-scaffold_4480-biosynth_1
NOVT1G2K	terpene	1	TARA_SAMEA4398219_METAG-scaffold_128-biosynth_1
NOVWY1FL	T3PKS	1	TARA_SAMEA4398219_METAG-scaffold_1066-biosynth_1
NOVC94VR	T3PKS	1	TARA_SAMEA4398219_METAG-scaffold_1066-biosynth_1
NOVN8AI2	T3PKS	1	TARA_SAMEA4398219_METAG-scaffold_1066-biosynth_1
NOVM1W5P	resorcinol	1	TARA_SAMEA4398219_METAG-scaffold_4797-biosynth_1
NOVP3ESI	hserlactone	1	TARA_SAMEA4398238_METAG-scaffold_56-biosynth_1
NOVJOWRL	betalactone	1	TARA_SAMEA4398238_METAG-scaffold_90-biosynth_1
NOVQPZC9	NRPS-like	1	TARA_SAMEA4398238_METAG-scaffold_376-biosynth_1
NOVGAEYY	NRPS-like	1	TARA_SAMEA4398238_METAG-scaffold_376-biosynth_1
NOVIETQ6	NRPS-like	1	TARA_SAMEA4398238_METAG-scaffold_376-biosynth_1
NOVRG37T	NRPS-like	1	TARA_SAMEA4398238_METAG-scaffold_376-biosynth_1
NOV8C4BT	terpene	1	TARA_SAMEA4398238_METAG-scaffold_24146-biosynth_1
NOVHAPZ9	terpene	1	TARA_SAMEA4398296_METAG-scaffold_116-biosynth_1
NOV35W2X	NRPS	2	TARA_SAMEA4398387_METAG-scaffold_4183-biosynth_1,TARA_SAMEA4398360_METAG-scaffold_221-biosynth_1
NOVC1Y85	T3PKS	1	TARA_SAMEA4398370_METAG-scaffold_752-biosynth_1
NOVL266R	NRPS;betalactone;bacteriocin;phosphonate	1	TARA_SAMEA4398387_METAG-scaffold_44-biosynth_2
NOVJJ26F	NRPS;betalactone;bacteriocin;phosphonate	1	TARA_SAMEA4398387_METAG-scaffold_44-biosynth_2
NOV7FJMN	hglE-KS;T1PKS	1	TARA_SAMEA4398387_METAG-scaffold_1510-biosynth_1
NOVVGIMZ	NRPS	1	TARA_SAMEA4398387_METAG-scaffold_4753-biosynth_1
NOVRIKD4	ectoine	1	TARA_SAMEA4398387_METAG-scaffold_74-biosynth_1
NOVN0GM1	bacteriocin	1	TARA_SAMEA4398387_METAG-scaffold_7588-biosynth_1
NOVCHZ8B	terpene	1	TARA_SAMEA4398413_METAG-scaffold_8952-biosynth_1
NOVV5RAV	terpene	1	TARA_SAMEA4398413_METAG-scaffold_2503-biosynth_1
NOVB4Z9F	betalactone	1	TARA_SAMEA4398413_METAG-scaffold_87-biosynth_1
NOV5FX5Z	terpene	1	TARA_ANE00029_METAG-scaffold_5-biosynth_1
NOVPHEGT	arylpolyene	1	TARA_ANW00020_METAG-scaffold_148-biosynth_1
NOV3DZNB	arylpolyene	1	TARA_ANW00020_METAG-scaffold_148-biosynth_1
NOVJCK7D	LAP	1	TARA_ANW00027_METAG-scaffold_1-biosynth_1
NOVK77FL	LAP	1	TARA_ANW00027_METAG-scaffold_1-biosynth_1
NOVHMW7Z	bacteriocin	1	TARA_ANW00041_METAG-scaffold_31-biosynth_1
NOVJRZ74	terpene	1	TARA_ASW00011_METAG-scaffold_86-biosynth_1
NOV4SVXO	terpene	1	TARA_ASW00011_METAG-scaffold_86-biosynth_1
NOV5BZB5	T3PKS	1	TARA_PON00015_METAG-scaffold_188-biosynth_1
NOVUH9H0	bacteriocin	1	TARA_PON00015_METAG-scaffold_209-biosynth_1
NOV9WKWY	terpene	1	TARA_PON00017_METAG-scaffold_23-biosynth_1
NOVSZ1NB	T3PKS	1	TARA_PON00039_METAG-scaffold_28-biosynth_1
NOV8G5QX	terpene	1	TARA_PON00062_METAG-scaffold_395-biosynth_1
NOVE1BB9	NRPS	1	TARA_PON00065_METAG-scaffold_183-biosynth_1
NOVB6R55	bacteriocin	1	TARA_PON00068_METAG-scaffold_503-biosynth_1
NOVM1MAM	bacteriocin	1	TARA_PON00068_METAG-scaffold_503-biosynth_1
NOV42VO4	NRPS	1	TARA_PSE00023_METAG-scaffold_127-biosynth_1
NOV4UIZY	bacteriocin	1	TARA_PSE00026_METAG-scaffold_35-biosynth_1
NOVEEQDV	betalactone	1	TARA_PSE00032_METAG-scaffold_76-biosynth_1
NOVDIAS8	phosphonate	1	TARA_PSE00037_METAG-scaffold_136-biosynth_1
NOVO81Q4	T1PKS	1	TARA_PSE00037_METAG-scaffold_137-biosynth_1
NOVVMEM5	NRPS-like	1	TARA_PSE00037_METAG-scaffold_196-biosynth_1
NOVEGQ0Y	T3PKS	1	TARA_PSE00037_METAG-scaffold_237-biosynth_1
NOVTH8XC	T3PKS	1	TARA_PSE00037_METAG-scaffold_403-biosynth_1
NOVKTD01	T3PKS	1	TARA_PSE00037_METAG-scaffold_403-biosynth_1
NOVC3P4W	butyrolactone	1	TARA_PSE00037_METAG-scaffold_673-biosynth_1
NOV4AQ8J	bacteriocin	1	TARA_PSE00039_METAG-scaffold_1146-biosynth_1
NOVGKPD3	terpene	1	TARA_PSE00058_METAG-scaffold_137-biosynth_1
NOVTUQ2L	terpene	1	TARA_PSE00087_METAG-scaffold_92-biosynth_1
NOVCB8BD	terpene	1	TARA_PSE00087_METAG-scaffold_92-biosynth_1
NOVQJ8TX	terpene	1	TARA_PSE00087_METAG-scaffold_92-biosynth_1
NOV0W6DB	lanthipeptide	1	TARA_PSE00095_METAG-scaffold_39-biosynth_1
NOV0W6DB	bacteriocin;lanthipeptide	1	TARA_PSE00112_METAG-scaffold_49-biosynth_1
NOVJH67Q	lassopeptide;hserlactone	1	TARA_PSE00106_METAG-scaffold_28-biosynth_1
NOV1UEK6	terpene	1	TARA_PSE00112_METAG-scaffold_258-biosynth_1
NOVBSRZ0	T3PKS	1	TARA_PSE00125_METAG-scaffold_128-biosynth_1
NOVRMONX	arylpolyene	1	TARA_PSE00125_METAG-scaffold_34-biosynth_1
NOVDURFM	bacteriocin	1	TARA_PSW00053_METAG-scaffold_169-biosynth_1
NOVMIBHQ	bacteriocin	1	TARA_PSW00053_METAG-scaffold_442-biosynth_1
NOVXXD3Q	bacteriocin	1	TARA_PSW00053_METAG-scaffold_521-biosynth_1
NOVUKLII	bacteriocin	1	TARA_PSW00053_METAG-scaffold_521-biosynth_1
NOVWSSUJ	bacteriocin	1	TARA_PSW00053_METAG-scaffold_527-biosynth_1
NOV4QJW2	phosphonate	1	TARA_PSW00071_METAG-scaffold_237-biosynth_1
NOVPO69Q	T1PKS	1	TARA_PSW00094_METAG-scaffold_121-biosynth_1
NOVPOL17	terpene	1	TARA_PSW00107_METAG-scaffold_55-biosynth_1
NOVT7VAS	NRPS-like	1	TARA_PSW00123_METAG-scaffold_3-biosynth_1
NOV5GSSK	tropodithietic-acid	1	TARA_SOC00010_METAG-scaffold_81-biosynth_1
NOV4ZYV1	hserlactone	1	TARA_MED00011_METAG-scaffold_86-biosynth_1
NOV6HVVZ	terpene	1	TARA_MED00020_METAG-scaffold_16-biosynth_1
NOV4QNEX	terpene	1	TARA_MED00028_METAG-scaffold_27-biosynth_1
NOV7I1YH	betalactone	1	TARA_MED00046_METAG-scaffold_76-biosynth_1
NOV35TBO	terpene	3	TARA_MED00087_METAG-scaffold_41-biosynth_1,TARA_MED00067_METAG-scaffold_10-biosynth_1,TARA_MED00089_METAG-scaffold_54-biosynth_1
NOV3WCWZ	terpene	1	TARA_MED00071_METAG-scaffold_39-biosynth_1
NOVVU2WG	terpene	1	TARA_MED00071_METAG-scaffold_39-biosynth_1
NOVLIXMC	NRPS-like	1	TARA_MED00131_METAG-scaffold_20-biosynth_1
NOV6XQC2	NRPS-like	1	TARA_MED00131_METAG-scaffold_20-biosynth_1
NOVVPEHB	NRPS-like	1	TARA_MED00131_METAG-scaffold_20-biosynth_1
NOV90R96	terpene	1	TARA_RED00018_METAG-scaffold_12-biosynth_1
NOV0RSVM	NRPS-like	1	TARA_RED00030_METAG-scaffold_115-biosynth_1
NOV2WNSP	ladderane	1	TARA_RED00032_METAG-scaffold_88-biosynth_1
NOVLUP74	betalactone	1	TARA_RED00109_METAG-scaffold_99-biosynth_1
