# Supplementary material for: Functional and evolutionary significance of unknown genes from uncultivated taxa
Source: Nature. 2023 Dec 18;626(7998):377–84. doi: 10.1038/s41586-023-06955-z (PMC10849945; doi:10.1038/s41586-023-06955-z)
Supplement: Supplementary file 8 — FESNov gene families with homologues in the Fitness Browser database (mutant fitness assays). [file 41586_2023_6955_MOESM8_ESM.xlsx]

## Sheet: Table S7 growth conditions
FESNov gene family	Target name	Esperimental set	Fitness value	T score	Condition	Group	Sequence identity	Coverage novel family	Coverage target	E-value
NOV5O2QW	Caulo:CCNA_03321	set1IT023	1.1039890269233399	5.06010322083594	a-Cyclodextrin (C)	carbon source	35.3	82.8	77.8	1.9e-04
NOV5O2QW	Caulo:CCNA_03321	set1IT040	1.08021772020066	4.36666170564651	a-Cyclodextrin (C)	carbon source	35.3	82.8	77.8	1.9e-04
NOV5O2QW	Caulo:CCNA_03321	set1IT073	2.20651541587997	9.00442565366888	Putrescine (N)	nitrogen source	35.3	82.8	77.8	1.9e-04
NOV5O2QW	Caulo:CCNA_03321	set2IT004	2.13576652369592	10.8638919777292	Putrescine (N)	nitrogen source	35.3	82.8	77.8	1.9e-04
NOV5O2QW	Caulo:CCNA_03321	set2IT012	0.979870526983775	4.05919666722659	nitrate (N)	nitrogen source	35.3	82.8	77.8	1.9e-04
NOV5O2QW	Caulo:CCNA_03321	set3IT033	1.21788188171681	4.51880399588821	PYE with nitrite 5 mM	stress	35.3	82.8	77.8	1.9e-04
NOV5O2QW	Caulo:CCNA_03321	set3IT044	0.989337894687971	4.14943307660083	PYE with Benzethonium chloride 0.001 mM	stress	35.3	82.8	77.8	1.9e-04
NOV5O2QW	Caulo:CCNA_03321	set3IT063	0.719151595854515	4.39123607589616	PYE with Doxycycline hyclate 0.0001 mg/ml	stress	35.3	82.8	77.8	1.9e-04
NOV5O2QW	Caulo:CCNA_03321	set4IT030	0.861998988356769	4.38943741269277	PYE with Dimethyl Sulfoxide 5 vol%	stress	35.3	82.8	77.8	1.9e-04
NOV5O2QW	Caulo:CCNA_03321	set1IT023	1.1039890269233399	5.06010322083594	a-Cyclodextrin (C)	carbon source	35.3	82.8	77.8	1.9e-04
NOV5O2QW	Caulo:CCNA_03321	set1IT040	1.08021772020066	4.36666170564651	a-Cyclodextrin (C)	carbon source	35.3	82.8	77.8	1.9e-04
NOV5O2QW	Caulo:CCNA_03321	set1IT073	2.20651541587997	9.00442565366888	Putrescine (N)	nitrogen source	35.3	82.8	77.8	1.9e-04
NOV5O2QW	Caulo:CCNA_03321	set2IT004	2.13576652369592	10.8638919777292	Putrescine (N)	nitrogen source	35.3	82.8	77.8	1.9e-04
NOV5O2QW	Caulo:CCNA_03321	set2IT012	0.979870526983775	4.05919666722659	nitrate (N)	nitrogen source	35.3	82.8	77.8	1.9e-04
NOV5O2QW	Caulo:CCNA_03321	set3IT033	1.21788188171681	4.51880399588821	PYE with nitrite 5 mM	stress	35.3	82.8	77.8	1.9e-04
NOV5O2QW	Caulo:CCNA_03321	set3IT044	0.989337894687971	4.14943307660083	PYE with Benzethonium chloride 0.001 mM	stress	35.3	82.8	77.8	1.9e-04
NOV5O2QW	Caulo:CCNA_03321	set3IT063	0.719151595854515	4.39123607589616	PYE with Doxycycline hyclate 0.0001 mg/ml	stress	35.3	82.8	77.8	1.9e-04
NOV5O2QW	Caulo:CCNA_03321	set4IT030	0.861998988356769	4.38943741269277	PYE with Dimethyl Sulfoxide 5 vol%	stress	35.3	82.8	77.8	1.9e-04
NOV5O2QW	MR1:202906	set1H11	1.36966990251395	4.66331887862972	Paraquat dichloride 0.5 mg/ml	stress	31.9	93.3	90.5	3.2e-04
NOV5O2QW	MR1:202906	set2H45	-1.49578669154959	-5.46543098392339	L-Lactate (C)	carbon source	31.9	93.3	90.5	3.2e-04
NOV5O2QW	MR1:202906	set2H46	-8.52913305124896	-5.89016556567983	pyruvate (C)	carbon source	31.9	93.3	90.5	3.2e-04
NOV5O2QW	MR1:202906	set2H47	-7.782178018372	-5.37130408068648	propionate (C)	carbon source	31.9	93.3	90.5	3.2e-04
NOV5O2QW	MR1:202906	set2H48	-5.45255769441959	-4.73320623443398	Tween 20 (C)	carbon source	31.9	93.3	90.5	3.2e-04
NOV5O2QW	MR1:202906	set3H6	-1.56374458499037	-4.31626238987319	Gly-DL-Asp (C)	carbon source	31.9	93.3	90.5	3.2e-04
NOV5O2QW	MR1:202906	set3H10	-4.48660763422041	-5.06815446024209	NAG (C)	carbon source	31.9	93.3	90.5	3.2e-04
NOV5O2QW	MR1:202906	set3H11	-3.03808644618953	-6.70038127029546	Adenosine (C)	carbon source	31.9	93.3	90.5	3.2e-04
NOV5O2QW	MR1:202906	set3H12	-4.1095765306946	-6.08168346336946	Uridine (C)	carbon source	31.9	93.3	90.5	3.2e-04
NOV5O2QW	MR1:202906	set3H13	-3.47853269524364	-6.43386238927776	Inosine (C)	carbon source	31.9	93.3	90.5	3.2e-04
NOV5O2QW	MR1:202906	set3H14	-4.11963764404901	-4.83516258714471	Cytidine (C)	carbon source	31.9	93.3	90.5	3.2e-04
NOV5O2QW	MR1:202906	set3H16	-1.34089521893661	-4.15966843882931	L-Lactate (C)	carbon source	31.9	93.3	90.5	3.2e-04
NOV5O2QW	MR1:202906	set3H18	-5.51696525964945	-5.32642062743521	pyruvate (C)	carbon source	31.9	93.3	90.5	3.2e-04
NOV5O2QW	MR1:202906	set3H22	-1.38015422921015	-4.10585067982768	L-Glutamine (C)	carbon source	31.9	93.3	90.5	3.2e-04
NOV5O2QW	MR1:202906	set4H29	-3.5587594890247	-5.77634909519854	NAG (C)	carbon source	31.9	93.3	90.5	3.2e-04
NOV5O2QW	MR1:202906	set4H30	-3.0745032051721	-5.5371563285543	Adenosine (C)	carbon source	31.9	93.3	90.5	3.2e-04
NOV5O2QW	MR1:202906	set4H31	-6.09485711376273	-6.67964907525657	Uridine (C)	carbon source	31.9	93.3	90.5	3.2e-04
NOV5O2QW	MR1:202906	set4H32	-3.53272122687595	-6.54039047605187	Inosine (C)	carbon source	31.9	93.3	90.5	3.2e-04
NOV5O2QW	MR1:202906	set4H33	-4.19999682057455	-6.67359553765123	Cytidine (C)	carbon source	31.9	93.3	90.5	3.2e-04
NOV5O2QW	MR1:202906	set5H15	-6.39502573568762	-4.05722737056235	L-Alanine (N)	nitrogen source	31.9	93.3	90.5	3.2e-04
NOV5O2QW	MR1:202906	set5H16	-2.39417499895332	-5.63095309267102	L-Isoleucine (N)	nitrogen source	31.9	93.3	90.5	3.2e-04
NOV5O2QW	MR1:202906	set5H23	-3.06661063614622	-4.96342629672756	Ammonium chloride (N)	nitrogen source	31.9	93.3	90.5	3.2e-04
NOV5O2QW	MR1:202906	set5H25	-6.8577407933033	-4.5373059289466	L-Alanine (N)	nitrogen source	31.9	93.3	90.5	3.2e-04
NOV5O2QW	MR1:202906	set5H26	-2.13793457624586	-4.28986725846098	L-Isoleucine (N)	nitrogen source	31.9	93.3	90.5	3.2e-04
NOV5O2QW	MR1:202906	set5H33	-2.00776429352944	-4.07744737800558	Ammonium chloride (N)	nitrogen source	31.9	93.3	90.5	3.2e-04
NOV5O2QW	MR1:202906	set5H42	2.41498634721291	5.49404909463528	Carbenicillin 0.008 mg/ml	stress	31.9	93.3	90.5	3.2e-04
NOV5O2QW	MR1:202906	set6H30	1.93058312803787	8.39983524270643	L-Serine (N)	nitrogen source	31.9	93.3	90.5	3.2e-04
NOV5O2QW	MR1:202906	set6H31	-5.6544811916218	-4.51472094108741	L-Threonine (N)	nitrogen source	31.9	93.3	90.5	3.2e-04
NOV5O2QW	MR1:202906	set6H32	-3.19738679791967	-4.97413476662715	L-Asparagine (N)	nitrogen source	31.9	93.3	90.5	3.2e-04
NOV5O2QW	MR1:202906	set6H33	-5.03952815540811	-5.8777382882862	L-Glutamine (N)	nitrogen source	31.9	93.3	90.5	3.2e-04
NOV5O2QW	MR1:202906	set6H35	-2.73043035159553	-6.03984002995322	Ammonium chloride (N)	nitrogen source	31.9	93.3	90.5	3.2e-04
NOV5O2QW	MR1:202906	set6H40	1.3557762364429	5.78157432685049	L-Serine (N)	nitrogen source	31.9	93.3	90.5	3.2e-04
NOV5O2QW	MR1:202906	set6H41	-7.71117467348757	-5.00142883600883	L-Threonine (N)	nitrogen source	31.9	93.3	90.5	3.2e-04
NOV5O2QW	MR1:202906	set6H42	-3.57202683831185	-5.06895499657793	L-Asparagine (N)	nitrogen source	31.9	93.3	90.5	3.2e-04
NOV5O2QW	MR1:202906	set6H43	-3.86424538297392	-4.61439799703953	L-Glutamine (N)	nitrogen source	31.9	93.3	90.5	3.2e-04
NOV5O2QW	MR1:202906	set6H45	-2.69913005847685	-6.44741856277596	Ammonium chloride (N)	nitrogen source	31.9	93.3	90.5	3.2e-04
NOV5O2QW	MR1:202906	setAH3	-3.07499730452021	-4.94916601534575	ShewMM_MES_buffer	pH	31.9	93.3	90.5	3.2e-04
NOV5O2QW	MR1:202906	setAH4	-4.05239928994911	-6.11641928150345	ShewMM	pH	31.9	93.3	90.5	3.2e-04
NOV5O2QW	MR1:202906	setAH5	-4.85156152084205	-5.73164420739089	RCH2_defined	pH	31.9	93.3	90.5	3.2e-04
NOV5O2QW	MR1:202906	setAH7	-3.54922875000311	-5.4703549725119	ShewMM_MES_buffer	pH	31.9	93.3	90.5	3.2e-04
NOV5O2QW	MR1:202906	setAH8	-4.19549101717354	-6.33239232285449	ShewMM	pH	31.9	93.3	90.5	3.2e-04
NOV5O2QW	MR1:202906	setAH13	-3.33285542073278	-5.60254027293983	Minimal 10C	temperature	31.9	93.3	90.5	3.2e-04
NOV5O2QW	MR1:202906	setAH14	-3.02279514420844	-4.702550489488	Minimal 20C	temperature	31.9	93.3	90.5	3.2e-04
NOV5O2QW	MR1:202906	setAH15	-2.76353176834944	-4.61620383993715	Minimal 25C	temperature	31.9	93.3	90.5	3.2e-04
NOV5O2QW	MR1:202906	setAH16	-3.91405999729115	-4.34123322826033	Minimal 30C	temperature	31.9	93.3	90.5	3.2e-04
NOV5O2QW	MR1:202906	set1H11	1.36966990251395	4.66331887862972	Paraquat dichloride 0.5 mg/ml	stress	31.9	93.3	90.5	3.2e-04
NOV5O2QW	MR1:202906	set2H45	-1.49578669154959	-5.46543098392339	L-Lactate (C)	carbon source	31.9	93.3	90.5	3.2e-04
NOV5O2QW	MR1:202906	set2H46	-8.52913305124896	-5.89016556567983	pyruvate (C)	carbon source	31.9	93.3	90.5	3.2e-04
NOV5O2QW	MR1:202906	set2H47	-7.782178018372	-5.37130408068648	propionate (C)	carbon source	31.9	93.3	90.5	3.2e-04
NOV5O2QW	MR1:202906	set2H48	-5.45255769441959	-4.73320623443398	Tween 20 (C)	carbon source	31.9	93.3	90.5	3.2e-04
NOV5O2QW	MR1:202906	set3H6	-1.56374458499037	-4.31626238987319	Gly-DL-Asp (C)	carbon source	31.9	93.3	90.5	3.2e-04
NOV5O2QW	MR1:202906	set3H10	-4.48660763422041	-5.06815446024209	NAG (C)	carbon source	31.9	93.3	90.5	3.2e-04
NOV5O2QW	MR1:202906	set3H11	-3.03808644618953	-6.70038127029546	Adenosine (C)	carbon source	31.9	93.3	90.5	3.2e-04
NOV5O2QW	MR1:202906	set3H12	-4.1095765306946	-6.08168346336946	Uridine (C)	carbon source	31.9	93.3	90.5	3.2e-04
NOV5O2QW	MR1:202906	set3H13	-3.47853269524364	-6.43386238927776	Inosine (C)	carbon source	31.9	93.3	90.5	3.2e-04
NOV5O2QW	MR1:202906	set3H14	-4.11963764404901	-4.83516258714471	Cytidine (C)	carbon source	31.9	93.3	90.5	3.2e-04
NOV5O2QW	MR1:202906	set3H16	-1.34089521893661	-4.15966843882931	L-Lactate (C)	carbon source	31.9	93.3	90.5	3.2e-04
NOV5O2QW	MR1:202906	set3H18	-5.51696525964945	-5.32642062743521	pyruvate (C)	carbon source	31.9	93.3	90.5	3.2e-04
NOV5O2QW	MR1:202906	set3H22	-1.38015422921015	-4.10585067982768	L-Glutamine (C)	carbon source	31.9	93.3	90.5	3.2e-04
NOV5O2QW	MR1:202906	set4H29	-3.5587594890247	-5.77634909519854	NAG (C)	carbon source	31.9	93.3	90.5	3.2e-04
NOV5O2QW	MR1:202906	set4H30	-3.0745032051721	-5.5371563285543	Adenosine (C)	carbon source	31.9	93.3	90.5	3.2e-04
NOV5O2QW	MR1:202906	set4H31	-6.09485711376273	-6.67964907525657	Uridine (C)	carbon source	31.9	93.3	90.5	3.2e-04
NOV5O2QW	MR1:202906	set4H32	-3.53272122687595	-6.54039047605187	Inosine (C)	carbon source	31.9	93.3	90.5	3.2e-04
NOV5O2QW	MR1:202906	set4H33	-4.19999682057455	-6.67359553765123	Cytidine (C)	carbon source	31.9	93.3	90.5	3.2e-04
NOV5O2QW	MR1:202906	set5H15	-6.39502573568762	-4.05722737056235	L-Alanine (N)	nitrogen source	31.9	93.3	90.5	3.2e-04
NOV5O2QW	MR1:202906	set5H16	-2.39417499895332	-5.63095309267102	L-Isoleucine (N)	nitrogen source	31.9	93.3	90.5	3.2e-04
NOV5O2QW	MR1:202906	set5H23	-3.06661063614622	-4.96342629672756	Ammonium chloride (N)	nitrogen source	31.9	93.3	90.5	3.2e-04
NOV5O2QW	MR1:202906	set5H25	-6.8577407933033	-4.5373059289466	L-Alanine (N)	nitrogen source	31.9	93.3	90.5	3.2e-04
NOV5O2QW	MR1:202906	set5H26	-2.13793457624586	-4.28986725846098	L-Isoleucine (N)	nitrogen source	31.9	93.3	90.5	3.2e-04
NOV5O2QW	MR1:202906	set5H33	-2.00776429352944	-4.07744737800558	Ammonium chloride (N)	nitrogen source	31.9	93.3	90.5	3.2e-04
NOV5O2QW	MR1:202906	set5H42	2.41498634721291	5.49404909463528	Carbenicillin 0.008 mg/ml	stress	31.9	93.3	90.5	3.2e-04
NOV5O2QW	MR1:202906	set6H30	1.93058312803787	8.39983524270643	L-Serine (N)	nitrogen source	31.9	93.3	90.5	3.2e-04
NOV5O2QW	MR1:202906	set6H31	-5.6544811916218	-4.51472094108741	L-Threonine (N)	nitrogen source	31.9	93.3	90.5	3.2e-04
NOV5O2QW	MR1:202906	set6H32	-3.19738679791967	-4.97413476662715	L-Asparagine (N)	nitrogen source	31.9	93.3	90.5	3.2e-04
NOV5O2QW	MR1:202906	set6H33	-5.03952815540811	-5.8777382882862	L-Glutamine (N)	nitrogen source	31.9	93.3	90.5	3.2e-04
NOV5O2QW	MR1:202906	set6H35	-2.73043035159553	-6.03984002995322	Ammonium chloride (N)	nitrogen source	31.9	93.3	90.5	3.2e-04
NOV5O2QW	MR1:202906	set6H40	1.3557762364429	5.78157432685049	L-Serine (N)	nitrogen source	31.9	93.3	90.5	3.2e-04
NOV5O2QW	MR1:202906	set6H41	-7.71117467348757	-5.00142883600883	L-Threonine (N)	nitrogen source	31.9	93.3	90.5	3.2e-04
NOV5O2QW	MR1:202906	set6H42	-3.57202683831185	-5.06895499657793	L-Asparagine (N)	nitrogen source	31.9	93.3	90.5	3.2e-04
NOV5O2QW	MR1:202906	set6H43	-3.86424538297392	-4.61439799703953	L-Glutamine (N)	nitrogen source	31.9	93.3	90.5	3.2e-04
NOV5O2QW	MR1:202906	set6H45	-2.69913005847685	-6.44741856277596	Ammonium chloride (N)	nitrogen source	31.9	93.3	90.5	3.2e-04
NOV5O2QW	MR1:202906	setAH3	-3.07499730452021	-4.94916601534575	ShewMM_MES_buffer	pH	31.9	93.3	90.5	3.2e-04
NOV5O2QW	MR1:202906	setAH4	-4.05239928994911	-6.11641928150345	ShewMM	pH	31.9	93.3	90.5	3.2e-04
NOV5O2QW	MR1:202906	setAH5	-4.85156152084205	-5.73164420739089	RCH2_defined	pH	31.9	93.3	90.5	3.2e-04
NOV5O2QW	MR1:202906	setAH7	-3.54922875000311	-5.4703549725119	ShewMM_MES_buffer	pH	31.9	93.3	90.5	3.2e-04
NOV5O2QW	MR1:202906	setAH8	-4.19549101717354	-6.33239232285449	ShewMM	pH	31.9	93.3	90.5	3.2e-04
NOV5O2QW	MR1:202906	setAH13	-3.33285542073278	-5.60254027293983	Minimal 10C	temperature	31.9	93.3	90.5	3.2e-04
NOV5O2QW	MR1:202906	setAH14	-3.02279514420844	-4.702550489488	Minimal 20C	temperature	31.9	93.3	90.5	3.2e-04
NOV5O2QW	MR1:202906	setAH15	-2.76353176834944	-4.61620383993715	Minimal 25C	temperature	31.9	93.3	90.5	3.2e-04
NOV5O2QW	MR1:202906	setAH16	-3.91405999729115	-4.34123322826033	Minimal 30C	temperature	31.9	93.3	90.5	3.2e-04
NOV7C4EV	azobra:AZOBR_RS09185	set1IT069	-3.02845310370693	-5.75656972291363	a-Ketoglutaric (C)	carbon source	19.6	86.3	88.0	2.2e-04
NOV7C4EV	azobra:AZOBR_RS09185	set1IT070	-2.50508928657834	-4.66403374198842	D-Fructose (C)	carbon source	19.6	86.3	88.0	2.2e-04
NOV7C4EV	azobra:AZOBR_RS09185	set1IT072	-2.56440324643656	-4.40023271006808	a-Ketoglutaric (C)	carbon source	19.6	86.3	88.0	2.2e-04
NOV7C4EV	azobra:AZOBR_RS09185	set3IT061	-2.46167983904627	-4.22875222776857	L-Leucine (C)	carbon source	19.6	86.3	88.0	2.2e-04
NOV3NLO6	azobra:AZOBR_RS13630	set1IT052	0.804149318932166	4.43157492245017	LB	lb	39.7	54.8	54.4	5.5e-06
NOV3NLO6	azobra:AZOBR_RS13630	set1IT052	0.804149318932166	4.43157492245017	LB	lb	35.7	60.9	59.5	4.7e-05
NOVLI32J	azobra:AZOBR_RS13645	set1IT052	0.745899576419074	4.45205024326507	LB	lb	28.7	87.5	96.4	2.1e-06
NOVLI32J	azobra:AZOBR_RS13645	set1IT060	0.710556040826118	4.05997026097892	LB	lb	28.7	87.5	96.4	2.1e-06
NOVLI32J	azobra:AZOBR_RS13645	set2IT021	-0.593140881898123	-4.06552522544698	L-Asparagine (N)	nitrogen source	28.7	87.5	96.4	2.1e-06
NOVLI32J	azobra:AZOBR_RS13645	set2IT046	-1.09779095204831	-4.89372622799882	2-Furfuraldehyde 0.2 vol%	stress	28.7	87.5	96.4	2.1e-06
NOVLI32J	azobra:AZOBR_RS13645	set4IT001	-0.945848396846273	-5.1526638954046	Cobalt chloride 0.2 mM	stress	28.7	87.5	96.4	2.1e-06
NOVLI32J	azobra:AZOBR_RS13645	set4IT003	-1.00665429011988	-4.64510826327098	Paraquat dichloride 0.02 mg/ml	stress	28.7	87.5	96.4	2.1e-06
NOVLI32J	azobra:AZOBR_RS13645	set4IT004	-1.00398220402109	-5.0584956533164	Paraquat dichloride 0.04 mg/ml	stress	28.7	87.5	96.4	2.1e-06
NOVLI32J	azobra:AZOBR_RS13645	set4IT010	-0.917315646885067	-4.51207153780609	Chlorite 1 mM	stress	28.7	87.5	96.4	2.1e-06
NOVLI32J	azobra:AZOBR_RS13645	set1IT052	0.745899576419074	4.45205024326507	LB	lb	28.0	88.9	97.3	4.7e-06
NOVLI32J	azobra:AZOBR_RS13645	set1IT060	0.710556040826118	4.05997026097892	LB	lb	28.0	88.9	97.3	4.7e-06
NOVLI32J	azobra:AZOBR_RS13645	set2IT021	-0.593140881898123	-4.06552522544698	L-Asparagine (N)	nitrogen source	28.0	88.9	97.3	4.7e-06
NOVLI32J	azobra:AZOBR_RS13645	set2IT046	-1.09779095204831	-4.89372622799882	2-Furfuraldehyde 0.2 vol%	stress	28.0	88.9	97.3	4.7e-06
NOVLI32J	azobra:AZOBR_RS13645	set4IT001	-0.945848396846273	-5.1526638954046	Cobalt chloride 0.2 mM	stress	28.0	88.9	97.3	4.7e-06
NOVLI32J	azobra:AZOBR_RS13645	set4IT003	-1.00665429011988	-4.64510826327098	Paraquat dichloride 0.02 mg/ml	stress	28.0	88.9	97.3	4.7e-06
NOVLI32J	azobra:AZOBR_RS13645	set4IT004	-1.00398220402109	-5.0584956533164	Paraquat dichloride 0.04 mg/ml	stress	28.0	88.9	97.3	4.7e-06
NOVLI32J	azobra:AZOBR_RS13645	set4IT010	-0.917315646885067	-4.51207153780609	Chlorite 1 mM	stress	28.0	88.9	97.3	4.7e-06
NOVY95ZQ	azobra:AZOBR_RS13650	set1IT060	1.21080404735359	6.69678706145268	LB	lb	31.0	81.6	81.6	2.4e-06
NOVY95ZQ	azobra:AZOBR_RS13650	set1IT060	1.21080404735359	6.69678706145268	LB	lb	28.6	88.5	86.5	7.9e-05
NOVTP87F	azobra:AZOBR_RS13650	set1IT060	1.21080404735359	6.69678706145268	LB	lb	34.7	86.2	84.3	7.1e-06
NOVDDEKD	azobra:AZOBR_RS15300	set3IT061	-1.11822423283787	-4.55827669998609	L-Leucine (C)	carbon source	38.3	61.2	60.6	1.0e-05
NOVDDEKD	azobra:AZOBR_RS15300	set3IT061	-1.11822423283787	-4.55827669998609	L-Leucine (C)	carbon source	40.7	55.1	62.1	1.5e-04
NOVC8KYG	azobra:AZOBR_RS16985	set1IT069	-0.80025459212396	-4.13908855578205	a-Ketoglutaric (C)	carbon source	33.6	30.5	66.9	7.6e-06
NOV38KK7	Btheta:350134	set3IT040	2.73595085858289	12.2505714075402	Hyaluronic from Streptococcus equi	carbon source	31.9	95.3	93.4	6.8e-43
NOV38KK7	Btheta:350134	set3IT050	2.22644026872652	8.07921054185882	Hyaluronic from Streptococcus equi	carbon source	31.9	95.3	93.4	6.8e-43
NOV38KK7	Btheta:350134	set3IT040	2.73595085858289	12.2505714075402	Hyaluronic from Streptococcus equi	carbon source	27.6	94.8	94.0	1.9e-24
NOV38KK7	Btheta:350134	set3IT050	2.22644026872652	8.07921054185882	Hyaluronic from Streptococcus equi	carbon source	27.6	94.8	94.0	1.9e-24
NOV38KK7	Btheta:350134	set3IT040	2.73595085858289	12.2505714075402	Hyaluronic from Streptococcus equi	carbon source	27.6	94.8	94.3	1.9e-24
NOV38KK7	Btheta:350134	set3IT050	2.22644026872652	8.07921054185882	Hyaluronic from Streptococcus equi	carbon source	27.6	94.8	94.3	1.9e-24
NOVA5EMR	Btheta:350134	set3IT040	2.73595085858289	12.2505714075402	Hyaluronic from Streptococcus equi	carbon source	24.6	96.1	96.3	8.2e-12
NOVA5EMR	Btheta:350134	set3IT050	2.22644026872652	8.07921054185882	Hyaluronic from Streptococcus equi	carbon source	24.6	96.1	96.3	8.2e-12
NOVA5EMR	Btheta:350134	set3IT040	2.73595085858289	12.2505714075402	Hyaluronic from Streptococcus equi	carbon source	24.6	96.1	95.6	1.1e-11
NOVA5EMR	Btheta:350134	set3IT050	2.22644026872652	8.07921054185882	Hyaluronic from Streptococcus equi	carbon source	24.6	96.1	95.6	1.1e-11
NOVCHJQ1	Btheta:350169	set5IT038	1.30559180841241	4.2905797314695	Nickel (II) chloride 0.1 mM	stress	29.3	92.5	82.1	4.6e-04
NOVIE5V3	Btheta:350373	set11IT014	1.4403026408001	4.01160125786194	Varel_Bryant_medium_Glucose with Oxytetracycline 0.000390625 mM	stress	27.1	97.6	95.9	1.7e-08
NOVIE5V3	Btheta:350373	set11IT014	1.4403026408001	4.01160125786194	Varel_Bryant_medium_Glucose with Oxytetracycline 0.000390625 mM	stress	27.1	97.6	95.9	1.7e-08
NOVIE5V3	Btheta:350373	set11IT014	1.4403026408001	4.01160125786194	Varel_Bryant_medium_Glucose with Oxytetracycline 0.000390625 mM	stress	27.1	97.6	95.9	5.0e-08
NOVIE5V3	Btheta:350373	set11IT014	1.4403026408001	4.01160125786194	Varel_Bryant_medium_Glucose with Oxytetracycline 0.000390625 mM	stress	27.1	97.6	95.9	5.0e-08
NOVIE5V3	Btheta:350373	set11IT014	1.4403026408001	4.01160125786194	Varel_Bryant_medium_Glucose with Oxytetracycline 0.000390625 mM	stress	27.1	97.6	95.9	5.0e-08
NOVIE5V3	Btheta:350373	set11IT014	1.4403026408001	4.01160125786194	Varel_Bryant_medium_Glucose with Oxytetracycline 0.000390625 mM	stress	27.1	97.6	95.9	5.0e-08
NOVIE5V3	Btheta:350373	set11IT014	1.4403026408001	4.01160125786194	Varel_Bryant_medium_Glucose with Oxytetracycline 0.000390625 mM	stress	27.1	97.6	95.9	5.0e-08
NOVIE5V3	Btheta:350373	set11IT014	1.4403026408001	4.01160125786194	Varel_Bryant_medium_Glucose with Oxytetracycline 0.000390625 mM	stress	27.1	97.6	95.9	5.0e-08
NOVIE5V3	Btheta:350373	set11IT014	1.4403026408001	4.01160125786194	Varel_Bryant_medium_Glucose with Oxytetracycline 0.000390625 mM	stress	27.1	97.6	95.9	5.0e-08
NOVIE5V3	Btheta:350373	set11IT014	1.4403026408001	4.01160125786194	Varel_Bryant_medium_Glucose with Oxytetracycline 0.000390625 mM	stress	27.1	97.6	95.9	5.0e-08
NOVJSWFR	Btheta:353036	set10IT057	1.0245566599445	4.38439488028964	Varel_Bryant_medium_Glucose with Benzethonium chloride 0.00078125 mM	stress	29.2	62.4	57.3	2.7e-05
NOVJSWFR	Btheta:353036	set10IT057	1.0245566599445	4.38439488028964	Varel_Bryant_medium_Glucose with Benzethonium chloride 0.00078125 mM	stress	29.2	62.4	57.3	4.7e-05
NOVJSWFR	Btheta:353036	set10IT057	1.0245566599445	4.38439488028964	Varel_Bryant_medium_Glucose with Benzethonium chloride 0.00078125 mM	stress	29.2	62.4	57.3	4.7e-05
NOVJSWFR	Btheta:353036	set10IT057	1.0245566599445	4.38439488028964	Varel_Bryant_medium_Glucose with Benzethonium chloride 0.00078125 mM	stress	30.0	62.4	57.3	4.7e-05
NOVJSWFR	Btheta:353036	set10IT057	1.0245566599445	4.38439488028964	Varel_Bryant_medium_Glucose with Benzethonium chloride 0.00078125 mM	stress	29.2	62.4	57.3	6.1e-05
NOVJSWFR	Btheta:353036	set10IT057	1.0245566599445	4.38439488028964	Varel_Bryant_medium_Glucose with Benzethonium chloride 0.00078125 mM	stress	29.2	62.4	57.3	1.4e-04
NOVJSWFR	Btheta:353036	set10IT057	1.0245566599445	4.38439488028964	Varel_Bryant_medium_Glucose with Benzethonium chloride 0.00078125 mM	stress	29.2	62.4	73.5	1.4e-04
NOVJSWFR	Btheta:353036	set10IT057	1.0245566599445	4.38439488028964	Varel_Bryant_medium_Glucose with Benzethonium chloride 0.00078125 mM	stress	29.2	62.4	57.3	1.4e-04
NOVJSWFR	Btheta:353036	set10IT057	1.0245566599445	4.38439488028964	Varel_Bryant_medium_Glucose with Benzethonium chloride 0.00078125 mM	stress	29.2	62.4	57.3	1.4e-04
NOVJSWFR	Btheta:353036	set10IT057	1.0245566599445	4.38439488028964	Varel_Bryant_medium_Glucose with Benzethonium chloride 0.00078125 mM	stress	29.2	62.4	57.3	1.8e-04
NOVJSWFR	Btheta:353036	set10IT057	1.0245566599445	4.38439488028964	Varel_Bryant_medium_Glucose with Benzethonium chloride 0.00078125 mM	stress	29.2	62.4	57.3	1.8e-04
NOVJSWFR	Btheta:353036	set10IT057	1.0245566599445	4.38439488028964	Varel_Bryant_medium_Glucose with Benzethonium chloride 0.00078125 mM	stress	29.2	62.4	57.3	1.8e-04
NOVJSWFR	Btheta:353036	set10IT057	1.0245566599445	4.38439488028964	Varel_Bryant_medium_Glucose with Benzethonium chloride 0.00078125 mM	stress	29.2	62.4	57.3	1.8e-04
NOVJSWFR	Btheta:353036	set10IT057	1.0245566599445	4.38439488028964	Varel_Bryant_medium_Glucose with Benzethonium chloride 0.00078125 mM	stress	29.2	62.4	57.3	1.8e-04
NOVJSWFR	Btheta:353036	set10IT057	1.0245566599445	4.38439488028964	Varel_Bryant_medium_Glucose with Benzethonium chloride 0.00078125 mM	stress	29.2	62.4	57.3	1.8e-04
NOVJSWFR	Btheta:353036	set10IT057	1.0245566599445	4.38439488028964	Varel_Bryant_medium_Glucose with Benzethonium chloride 0.00078125 mM	stress	29.2	62.4	57.3	1.8e-04
NOVJSWFR	Btheta:353036	set10IT057	1.0245566599445	4.38439488028964	Varel_Bryant_medium_Glucose with Benzethonium chloride 0.00078125 mM	stress	29.2	62.4	57.3	1.8e-04
NOVJSWFR	Btheta:353036	set10IT057	1.0245566599445	4.38439488028964	Varel_Bryant_medium_Glucose with Benzethonium chloride 0.00078125 mM	stress	29.2	62.4	57.3	1.8e-04
NOVJSWFR	Btheta:353036	set10IT057	1.0245566599445	4.38439488028964	Varel_Bryant_medium_Glucose with Benzethonium chloride 0.00078125 mM	stress	29.2	62.4	57.3	1.8e-04
NOVJSWFR	Btheta:353036	set10IT057	1.0245566599445	4.38439488028964	Varel_Bryant_medium_Glucose with Benzethonium chloride 0.00078125 mM	stress	29.2	62.4	57.3	1.8e-04
NOVJSWFR	Btheta:353036	set10IT057	1.0245566599445	4.38439488028964	Varel_Bryant_medium_Glucose with Benzethonium chloride 0.00078125 mM	stress	29.2	62.4	57.3	1.8e-04
NOVJSWFR	Btheta:353036	set10IT057	1.0245566599445	4.38439488028964	Varel_Bryant_medium_Glucose with Benzethonium chloride 0.00078125 mM	stress	29.2	62.4	57.3	1.8e-04
NOVJSWFR	Btheta:353036	set10IT057	1.0245566599445	4.38439488028964	Varel_Bryant_medium_Glucose with Benzethonium chloride 0.00078125 mM	stress	29.2	62.4	57.3	2.3e-04
NOVJSWFR	Btheta:353036	set10IT057	1.0245566599445	4.38439488028964	Varel_Bryant_medium_Glucose with Benzethonium chloride 0.00078125 mM	stress	29.2	62.4	57.3	2.3e-04
NOVJSWFR	Btheta:353036	set10IT057	1.0245566599445	4.38439488028964	Varel_Bryant_medium_Glucose with Benzethonium chloride 0.00078125 mM	stress	29.2	62.4	57.3	2.3e-04
NOVM2QGL	Btheta:353305	set8IT020	-0.673030269521295	-4.00248028399664	BHIS with Anhydrotetracycline 0.0125 mM	stress	53.8	8.2	88.6	2.3e-05
NOVM2QGL	Btheta:353305	set8IT064	-0.686594533660263	-4.12451861761892	BHIS with Econazole nitrate salt 0.0125 mM	stress	53.8	8.2	88.6	2.3e-05
NOVXHA7N	Putida:PP_1766	set5IT081	-1.10459719457306	-5.08892742221408	Levulinic Acid (C)	carbon source	27.0	88.8	78.3	4.1e-07
NOVXHA7N	Putida:PP_1766	set5IT082	-1.23347836028161	-4.14104869906079	Levulinic Acid (C)	carbon source	27.0	88.8	78.3	4.1e-07
NOVXHA7N	Putida:PP_1766	set5IT084	-0.911789911728856	-4.57262773013972	Levulinic Acid (C)	carbon source	27.0	88.8	78.3	4.1e-07
NOVXHA7N	WCS417:GFF1594	set4IT074	-1.99368012006419	-6.02249870562336	Cisplatin 0.01 mg/ml	stress	26.9	87.7	77.3	2.4e-07
NOV8L7HY	Caulo:CCNA_01025	set1IT001	0.985762432221804	5.68722245392767	D-Glucose (C)	carbon source	33.7	38.6	57.7	7.1e-04
NOV8L7HY	Caulo:CCNA_01025	set1IT003	1.14626863166259	6.62475219767284	D-Maltose (C)	carbon source	33.7	38.6	57.7	7.1e-04
NOV8L7HY	Caulo:CCNA_01025	set1IT004	1.20626635726183	6.45177994744312	D-Xylose (C)	carbon source	33.7	38.6	57.7	7.1e-04
NOV8L7HY	Caulo:CCNA_01025	set1IT005	1.24225938931535	7.31816633129217	D-Raffinose (C)	carbon source	33.7	38.6	57.7	7.1e-04
NOV8L7HY	Caulo:CCNA_01025	set1IT006	1.77387660302996	9.14858774296245	a-Cyclodextrin (C)	carbon source	33.7	38.6	57.7	7.1e-04
NOV8L7HY	Caulo:CCNA_01025	set1IT007	1.08589482662236	6.10803039957013	D-Cellobiose (C)	carbon source	33.7	38.6	57.7	7.1e-04
NOV8L7HY	Caulo:CCNA_01025	set1IT009	0.93723003325169	5.28707162359075	m-Inositol (C)	carbon source	33.7	38.6	57.7	7.1e-04
NOV8L7HY	Caulo:CCNA_01025	set1IT012	0.97523714083649	5.39940077986262	L-Proline (C)	carbon source	33.7	38.6	57.7	7.1e-04
NOV8L7HY	Caulo:CCNA_01025	set1IT014	1.29126607084837	7.59379039744162	NAG (C)	carbon source	33.7	38.6	57.7	7.1e-04
NOV8L7HY	Caulo:CCNA_01025	set1IT015	1.239372655036	7.56212194854597	D-Salicin (C)	carbon source	33.7	38.6	57.7	7.1e-04
NOV8L7HY	Caulo:CCNA_01025	set1IT016	1.64672109779389	10.3070855149207	Beta-Lactose (C)	carbon source	33.7	38.6	57.7	7.1e-04
NOV8L7HY	Caulo:CCNA_01025	set1IT017	0.933285335778109	6.07677561364061	D-Mannose (C)	carbon source	33.7	38.6	57.7	7.1e-04
NOV8L7HY	Caulo:CCNA_01025	set1IT018	0.954350560470541	5.52589416589303	D-Glucose (C)	carbon source	33.7	38.6	57.7	7.1e-04
NOV8L7HY	Caulo:CCNA_01025	set1IT020	1.10118483382955	5.93344465919384	D-Maltose (C)	carbon source	33.7	38.6	57.7	7.1e-04
NOV8L7HY	Caulo:CCNA_01025	set1IT021	1.16814185130917	6.84651526871089	D-Xylose (C)	carbon source	33.7	38.6	57.7	7.1e-04
NOV8L7HY	Caulo:CCNA_01025	set1IT022	1.34015223092203	8.03008554027007	D-Raffinose (C)	carbon source	33.7	38.6	57.7	7.1e-04
NOV8L7HY	Caulo:CCNA_01025	set1IT023	1.60016583952005	9.15057284680397	a-Cyclodextrin (C)	carbon source	33.7	38.6	57.7	7.1e-04
NOV8L7HY	Caulo:CCNA_01025	set1IT024	1.1530261014179	6.4801809714808	D-Cellobiose (C)	carbon source	33.7	38.6	57.7	7.1e-04
NOV8L7HY	Caulo:CCNA_01025	set1IT025	0.838223462538999	5.07319014655051	D-Mannitol (C)	carbon source	33.7	38.6	57.7	7.1e-04
NOV8L7HY	Caulo:CCNA_01025	set1IT026	0.747998551498317	4.5496215220152	m-Inositol (C)	carbon source	33.7	38.6	57.7	7.1e-04
NOV8L7HY	Caulo:CCNA_01025	set1IT029	0.903162208983452	5.46087256573974	L-Proline (C)	carbon source	33.7	38.6	57.7	7.1e-04
NOV8L7HY	Caulo:CCNA_01025	set1IT031	1.24952567836552	7.08760852956587	NAG (C)	carbon source	33.7	38.6	57.7	7.1e-04
NOV8L7HY	Caulo:CCNA_01025	set1IT032	1.15219459771089	6.95476870899021	D-Salicin (C)	carbon source	33.7	38.6	57.7	7.1e-04
NOV8L7HY	Caulo:CCNA_01025	set1IT033	1.54764474162593	9.15880355705717	Beta-Lactose (C)	carbon source	33.7	38.6	57.7	7.1e-04
NOV8L7HY	Caulo:CCNA_01025	set1IT034	0.886386345467707	5.26585223061176	D-Mannose (C)	carbon source	33.7	38.6	57.7	7.1e-04
NOV8L7HY	Caulo:CCNA_01025	set1IT035	0.920820791591234	5.62314627207226	D-Glucose (C)	carbon source	33.7	38.6	57.7	7.1e-04
NOV8L7HY	Caulo:CCNA_01025	set1IT037	1.14279081479228	6.75809491911212	D-Maltose (C)	carbon source	33.7	38.6	57.7	7.1e-04
NOV8L7HY	Caulo:CCNA_01025	set1IT038	1.32962488345045	7.91837592170317	D-Xylose (C)	carbon source	33.7	38.6	57.7	7.1e-04
NOV8L7HY	Caulo:CCNA_01025	set1IT039	1.34707564792372	8.15412868194067	D-Raffinose (C)	carbon source	33.7	38.6	57.7	7.1e-04
NOV8L7HY	Caulo:CCNA_01025	set1IT040	1.70471259775207	9.06173771577767	a-Cyclodextrin (C)	carbon source	33.7	38.6	57.7	7.1e-04
NOV8L7HY	Caulo:CCNA_01025	set1IT041	1.18550797266476	6.68171425242737	D-Cellobiose (C)	carbon source	33.7	38.6	57.7	7.1e-04
NOV8L7HY	Caulo:CCNA_01025	set1IT046	0.99863630406988	6.28289824136385	L-Proline (C)	carbon source	33.7	38.6	57.7	7.1e-04
NOV8L7HY	Caulo:CCNA_01025	set1IT048	1.38486240681118	8.06927624387826	NAG (C)	carbon source	33.7	38.6	57.7	7.1e-04
NOV8L7HY	Caulo:CCNA_01025	set1IT049	1.25778954245732	6.92421696342746	D-Salicin (C)	carbon source	33.7	38.6	57.7	7.1e-04
NOV8L7HY	Caulo:CCNA_01025	set1IT050	1.63683318135374	9.27488887318286	Beta-Lactose (C)	carbon source	33.7	38.6	57.7	7.1e-04
NOV8L7HY	Caulo:CCNA_01025	set1IT051	0.778067392432498	4.62376530559913	D-Mannose (C)	carbon source	33.7	38.6	57.7	7.1e-04
NOV8L7HY	Caulo:CCNA_01025	set1IT056	0.818143422470016	4.83127767345413	L-Arginine (N)	nitrogen source	33.7	38.6	57.7	7.1e-04
NOV8L7HY	Caulo:CCNA_01025	set1IT058	0.979402412990928	6.16051209464958	L-aspartic (N)	nitrogen source	33.7	38.6	57.7	7.1e-04
NOV8L7HY	Caulo:CCNA_01025	set1IT061	0.924399699408921	5.75189767517591	L-Asparagine (N)	nitrogen source	33.7	38.6	57.7	7.1e-04
NOV8L7HY	Caulo:CCNA_01025	set1IT063	0.902423731446554	5.28224374484109	L-Proline (N)	nitrogen source	33.7	38.6	57.7	7.1e-04
NOV8L7HY	Caulo:CCNA_01025	set1IT069	0.902524171126863	4.94305986538331	L-Phenylalanine (N)	nitrogen source	33.7	38.6	57.7	7.1e-04
NOV8L7HY	Caulo:CCNA_01025	set1IT070	0.960820439394508	4.95660743121526	L-Tryptophan (N)	nitrogen source	33.7	38.6	57.7	7.1e-04
NOV8L7HY	Caulo:CCNA_01025	set1IT072	0.750855457177756	4.71906336285999	Casamino Acids (N)	nitrogen source	33.7	38.6	57.7	7.1e-04
NOV8L7HY	Caulo:CCNA_01025	set1IT073	1.11145636743643	6.26663069143342	Putrescine (N)	nitrogen source	33.7	38.6	57.7	7.1e-04
NOV8L7HY	Caulo:CCNA_01025	set1IT075	1.04594566218819	5.58094612253121	D-Glucosamine Hydrochloride (N)	nitrogen source	33.7	38.6	57.7	7.1e-04
NOV8L7HY	Caulo:CCNA_01025	set1IT077	1.0863572382298	6.25663726803255	Inosine (N)	nitrogen source	33.7	38.6	57.7	7.1e-04
NOV8L7HY	Caulo:CCNA_01025	set1IT078	0.771671014511047	4.71145490731879	Cytidine (N)	nitrogen source	33.7	38.6	57.7	7.1e-04
NOV8L7HY	Caulo:CCNA_01025	set1IT079	0.668084094988435	4.02697983016727	Glucuronamide (N)	nitrogen source	33.7	38.6	57.7	7.1e-04
NOV8L7HY	Caulo:CCNA_01025	set1IT080	1.11359453296026	5.75164262407641	Ammonium chloride (N)	nitrogen source	33.7	38.6	57.7	7.1e-04
NOV8L7HY	Caulo:CCNA_01025	set1IT081	1.29620798838306	7.39839928139291	nitrate (N)	nitrogen source	33.7	38.6	57.7	7.1e-04
NOV8L7HY	Caulo:CCNA_01025	set1IT082	0.934557537525395	5.65677712454426	Urea (N)	nitrogen source	33.7	38.6	57.7	7.1e-04
NOV8L7HY	Caulo:CCNA_01025	set1IT083	0.786435333436235	4.34379750519794	L-Arginine (N)	nitrogen source	33.7	38.6	57.7	7.1e-04
NOV8L7HY	Caulo:CCNA_01025	set1IT085	0.884509478686799	4.90593564059657	L-aspartic (N)	nitrogen source	33.7	38.6	57.7	7.1e-04
NOV8L7HY	Caulo:CCNA_01025	set1IT086	0.856947460137351	4.93606447709768	L-Glutamic (N)	nitrogen source	33.7	38.6	57.7	7.1e-04
NOV8L7HY	Caulo:CCNA_01025	set1IT090	0.842557724759145	5.05328668317458	L-Proline (N)	nitrogen source	33.7	38.6	57.7	7.1e-04
NOV8L7HY	Caulo:CCNA_01025	set1IT096	0.991398115444134	5.18593954796347	L-Phenylalanine (N)	nitrogen source	33.7	38.6	57.7	7.1e-04
NOV8L7HY	Caulo:CCNA_01025	set2IT001	0.962937460491315	5.80132014482546	L-Tryptophan (N)	nitrogen source	33.7	38.6	57.7	7.1e-04
NOV8L7HY	Caulo:CCNA_01025	set2IT004	1.22641908391796	6.97988429477565	Putrescine (N)	nitrogen source	33.7	38.6	57.7	7.1e-04
NOV8L7HY	Caulo:CCNA_01025	set2IT006	0.965035815892303	5.00137563487371	D-Glucosamine Hydrochloride (N)	nitrogen source	33.7	38.6	57.7	7.1e-04
NOV8L7HY	Caulo:CCNA_01025	set2IT008	0.881609122328098	5.07058101226794	Inosine (N)	nitrogen source	33.7	38.6	57.7	7.1e-04
NOV8L7HY	Caulo:CCNA_01025	set2IT011	1.32446503254025	7.50570585010451	Ammonium chloride (N)	nitrogen source	33.7	38.6	57.7	7.1e-04
NOV8L7HY	Caulo:CCNA_01025	set2IT012	1.34450788682592	6.94579228725551	nitrate (N)	nitrogen source	33.7	38.6	57.7	7.1e-04
NOV8L7HY	Caulo:CCNA_01025	set2IT013	0.729520419482339	4.4587832271593	Urea (N)	nitrogen source	33.7	38.6	57.7	7.1e-04
NOV8L7HY	Caulo:CCNA_01025	set2IT017	0.876250748069686	5.61780355926944	PYE pH6 copy B	pH	33.7	38.6	57.7	7.1e-04
NOV8L7HY	Caulo:CCNA_01025	set3IT001	1.06025500972137	6.58333763785041	PYE with Chloramphenicol 0.0001 mg/ml	stress	33.7	38.6	57.7	7.1e-04
NOV8L7HY	Caulo:CCNA_01025	set3IT002	0.854881424733778	5.13167981695463	PYE with Chloramphenicol 0.0005 mg/ml	stress	33.7	38.6	57.7	7.1e-04
NOV8L7HY	Caulo:CCNA_01025	set3IT003	0.932915601612044	5.51254518307312	PYE with Tetracycline 0.00005 mg/ml	stress	33.7	38.6	57.7	7.1e-04
NOV8L7HY	Caulo:CCNA_01025	set3IT004	1.2966734630271	8.47119081153469	PYE with Tetracycline 0.0001 mg/ml	stress	33.7	38.6	57.7	7.1e-04
NOV8L7HY	Caulo:CCNA_01025	set3IT005	1.12305786178094	6.48406213626993	PYE with Spectinomycin 0.025 mg/ml	stress	33.7	38.6	57.7	7.1e-04
NOV8L7HY	Caulo:CCNA_01025	set3IT006	0.930559402165813	6.22840149313644	PYE with Spectinomycin 0.08 mg/ml	stress	33.7	38.6	57.7	7.1e-04
NOV8L7HY	Caulo:CCNA_01025	set3IT007	1.08674393400774	6.80154700816926	PYE with Carbenicillin 0.1 mg/ml	stress	33.7	38.6	57.7	7.1e-04
NOV8L7HY	Caulo:CCNA_01025	set3IT008	1.60550350797665	9.74315681899255	PYE with Carbenicillin 0.25 mg/ml	stress	33.7	38.6	57.7	7.1e-04
NOV8L7HY	Caulo:CCNA_01025	set3IT010	1.28464027881687	8.13004327365642	PYE with Nalidixic 0.03 mg/ml	stress	33.7	38.6	57.7	7.1e-04
NOV8L7HY	Caulo:CCNA_01025	set3IT013	1.34929244126411	9.07133014767735	PYE with Gentamicin 0.0005 mg/ml	stress	33.7	38.6	57.7	7.1e-04
NOV8L7HY	Caulo:CCNA_01025	set3IT014	0.948053473187392	6.378773156545	PYE	pye	33.7	38.6	57.7	7.1e-04
NOV8L7HY	Caulo:CCNA_01025	set3IT017	1.17543606808558	7.6660205442532	PYE with Cobalt chloride 0.04 mM	stress	33.7	38.6	57.7	7.1e-04
NOV8L7HY	Caulo:CCNA_01025	set3IT019	1.65101248933929	10.0896085522305	PYE with copper (II) chloride 0.25 mM	stress	33.7	38.6	57.7	7.1e-04
NOV8L7HY	Caulo:CCNA_01025	set3IT022	1.11153465230139	6.50453254761152	PYE with sodium fluoride 30 mM	stress	33.7	38.6	57.7	7.1e-04
NOV8L7HY	Caulo:CCNA_01025	set3IT023	1.21854232550706	7.09191230145468	PYE with Paraquat dichloride 0.015 mg/ml	stress	33.7	38.6	57.7	7.1e-04
NOV8L7HY	Caulo:CCNA_01025	set3IT024	1.22062408139727	7.29094001410133	PYE with Paraquat dichloride 0.03 mg/ml	stress	33.7	38.6	57.7	7.1e-04
NOV8L7HY	Caulo:CCNA_01025	set3IT025	0.83081405667995	4.77362489220092	PYE with Thallium(I) acetate 0.002 mg/ml	stress	33.7	38.6	57.7	7.1e-04
NOV8L7HY	Caulo:CCNA_01025	set3IT027	1.10582920836377	6.84464075267016	PYE with Cisplatin 0.0025 mg/ml	stress	33.7	38.6	57.7	7.1e-04
NOV8L7HY	Caulo:CCNA_01025	set3IT028	0.848882747576403	5.15361461703115	PYE with Cisplatin 0.005 mg/ml	stress	33.7	38.6	57.7	7.1e-04
NOV8L7HY	Caulo:CCNA_01025	set3IT030	0.916296173910475	5.8672870695879	PYE	pye	33.7	38.6	57.7	7.1e-04
NOV8L7HY	Caulo:CCNA_01025	set3IT031	0.913013267381639	5.78669471971346	PYE with nitrite 1.25 mM	stress	33.7	38.6	57.7	7.1e-04
NOV8L7HY	Caulo:CCNA_01025	set3IT032	1.27078859162103	7.73121713037639	PYE with nitrite 2.5 mM	stress	33.7	38.6	57.7	7.1e-04
NOV8L7HY	Caulo:CCNA_01025	set3IT033	2.36870103728657	14.8699195559747	PYE with nitrite 5 mM	stress	33.7	38.6	57.7	7.1e-04
NOV8L7HY	Caulo:CCNA_01025	set3IT034	1.67362571867299	10.6628630323264	PYE with nitrate 100 mM	stress	33.7	38.6	57.7	7.1e-04
NOV8L7HY	Caulo:CCNA_01025	set3IT035	1.19971714612902	7.76066758409595	PYE with Sisomicin 0.004 mg/ml	stress	33.7	38.6	57.7	7.1e-04
NOV8L7HY	Caulo:CCNA_01025	set3IT036	1.05716356345027	5.82500758738946	PYE with Chlorate 40 mM	stress	33.7	38.6	57.7	7.1e-04
NOV8L7HY	Caulo:CCNA_01025	set3IT037	1.24572100873432	7.43826009658119	PYE with Chlorite 0.5 mM	stress	33.7	38.6	57.7	7.1e-04
NOV8L7HY	Caulo:CCNA_01025	set3IT038	0.975057660316046	6.00724011189068	PYE with perchlorate 25 mM	stress	33.7	38.6	57.7	7.1e-04
NOV8L7HY	Caulo:CCNA_01025	set3IT039	1.37193365578295	8.15670237520569	PYE with perchlorate 50 mM	stress	33.7	38.6	57.7	7.1e-04
NOV8L7HY	Caulo:CCNA_01025	set3IT040	2.1428774062029	12.5653142500826	PYE with Polymyxin B sulfate 0.005 mg/ml	stress	33.7	38.6	57.7	7.1e-04
NOV8L7HY	Caulo:CCNA_01025	set3IT042	1.62336018694099	11.1634099485614	PYE with Chloride 100 mM	stress	33.7	38.6	57.7	7.1e-04
NOV8L7HY	Caulo:CCNA_01025	set3IT043	1.10809916415429	6.76352059484483	PYE	pye	33.7	38.6	57.7	7.1e-04
NOV8L7HY	Caulo:CCNA_01025	set3IT044	1.53794404389926	9.2281122571849	PYE with Benzethonium chloride 0.001 mM	stress	33.7	38.6	57.7	7.1e-04
NOV8L7HY	Caulo:CCNA_01025	set3IT047	1.81266677617553	12.2653813037102	PYE with Benzalkonium Chloride 0.0001 mg/ml	stress	33.7	38.6	57.7	7.1e-04
NOV8L7HY	Caulo:CCNA_01025	set3IT050	1.08461551748856	6.90252509569387	PYE with Aluminum chloride 1.25 mM	stress	33.7	38.6	57.7	7.1e-04
NOV8L7HY	Caulo:CCNA_01025	set3IT051	1.58994438367219	10.0058903077035	PYE with benzoic 0.2 mg/ml	stress	33.7	38.6	57.7	7.1e-04
NOV8L7HY	Caulo:CCNA_01025	set3IT052	1.12744656416402	6.16192921550914	PYE with Phosphomycin 0.005 mg/ml	stress	33.7	38.6	57.7	7.1e-04
NOV8L7HY	Caulo:CCNA_01025	set3IT056	1.40941507599996	9.23199462022169	PYE with Dimethyl Sulfoxide 5 vol%	stress	33.7	38.6	57.7	7.1e-04
NOV8L7HY	Caulo:CCNA_01025	set3IT057	1.71810863224932	11.9244461896548	PYE with Dimethyl Sulfoxide 7.5 vol%	stress	33.7	38.6	57.7	7.1e-04
NOV8L7HY	Caulo:CCNA_01025	set3IT058	0.97646429444062	5.99781120560155	PYE	pye	33.7	38.6	57.7	7.1e-04
NOV8L7HY	Caulo:CCNA_01025	set3IT059	1.27573372063678	7.72290299634032	PYE with Vancomycin 0.007 mg/ml	stress	33.7	38.6	57.7	7.1e-04
NOV8L7HY	Caulo:CCNA_01025	set3IT061	0.977849035624261	6.23586448000945	PYE with A22 0.005 mg/ml	stress	33.7	38.6	57.7	7.1e-04
NOV8L7HY	Caulo:CCNA_01025	set3IT063	1.2522600507991	8.16087678309232	PYE with Doxycycline hyclate 0.0001 mg/ml	stress	33.7	38.6	57.7	7.1e-04
NOV8L7HY	Caulo:CCNA_01025	set3IT064	1.04661457851091	7.21877108239538	PYE	pye	33.7	38.6	57.7	7.1e-04
NOV8L7HY	Caulo:CCNA_01025	set3IT065	1.28111589045285	8.37757250040114	PYE with Chloramphenicol 0.0001 mg/ml	stress	33.7	38.6	57.7	7.1e-04
NOV8L7HY	Caulo:CCNA_01025	set3IT066	0.803500366571307	5.25058303350872	PYE with Chloramphenicol 0.0005 mg/ml	stress	33.7	38.6	57.7	7.1e-04
NOV8L7HY	Caulo:CCNA_01025	set3IT067	1.22321073404133	8.17170891551696	PYE with Tetracycline 0.00005 mg/ml	stress	33.7	38.6	57.7	7.1e-04
NOV8L7HY	Caulo:CCNA_01025	set3IT068	1.12665486146277	7.10093019203229	PYE with Tetracycline 0.0001 mg/ml	stress	33.7	38.6	57.7	7.1e-04
NOV8L7HY	Caulo:CCNA_01025	set3IT069	1.22234032639018	7.94405208204835	PYE with Spectinomycin 0.025 mg/ml	stress	33.7	38.6	57.7	7.1e-04
NOV8L7HY	Caulo:CCNA_01025	set3IT070	0.710433002695605	4.51153096644328	PYE with Spectinomycin 0.08 mg/ml	stress	33.7	38.6	57.7	7.1e-04
NOV8L7HY	Caulo:CCNA_01025	set3IT071	1.16008528825162	6.94739174872116	PYE with Carbenicillin 0.1 mg/ml	stress	33.7	38.6	57.7	7.1e-04
NOV8L7HY	Caulo:CCNA_01025	set3IT072	1.61267712987265	9.22014581481133	PYE with Carbenicillin 0.25 mg/ml	stress	33.7	38.6	57.7	7.1e-04
NOV8L7HY	Caulo:CCNA_01025	set3IT074	1.31239893566776	8.12413908127752	PYE with Nalidixic 0.03 mg/ml	stress	33.7	38.6	57.7	7.1e-04
NOV8L7HY	Caulo:CCNA_01025	set3IT077	1.39895896368376	9.03123844744871	PYE with Gentamicin 0.0005 mg/ml	stress	33.7	38.6	57.7	7.1e-04
NOV8L7HY	Caulo:CCNA_01025	set3IT078	0.770010219193113	4.97131032008483	PYE	pye	33.7	38.6	57.7	7.1e-04
NOV8L7HY	Caulo:CCNA_01025	set3IT081	0.933442623699697	5.49599507267109	PYE with Cobalt chloride 0.04 mM	stress	33.7	38.6	57.7	7.1e-04
NOV8L7HY	Caulo:CCNA_01025	set3IT083	1.7124368336836	9.63192014750503	PYE with copper (II) chloride 0.25 mM	stress	33.7	38.6	57.7	7.1e-04
NOV8L7HY	Caulo:CCNA_01025	set3IT084	0.666924052762107	4.57373650388229	PYE with sodium fluoride 7.5 mM	stress	33.7	38.6	57.7	7.1e-04
NOV8L7HY	Caulo:CCNA_01025	set3IT086	1.07471873791208	6.43235963021465	PYE with sodium fluoride 30 mM	stress	33.7	38.6	57.7	7.1e-04
NOV8L7HY	Caulo:CCNA_01025	set3IT087	1.12201576292796	6.21942342462389	PYE with Paraquat dichloride 0.015 mg/ml	stress	33.7	38.6	57.7	7.1e-04
NOV8L7HY	Caulo:CCNA_01025	set3IT088	1.04917106607209	6.8201062350626	PYE with Paraquat dichloride 0.03 mg/ml	stress	33.7	38.6	57.7	7.1e-04
NOV8L7HY	Caulo:CCNA_01025	set3IT089	0.862542618354198	5.59971727197294	PYE with Thallium(I) acetate 0.002 mg/ml	stress	33.7	38.6	57.7	7.1e-04
NOV8L7HY	Caulo:CCNA_01025	set4IT001	0.66322569875384	5.05061222509589	PYE with Cisplatin 0.0025 mg/ml	stress	33.7	38.6	57.7	7.1e-04
NOV8L7HY	Caulo:CCNA_01025	set4IT002	0.719094828268808	4.83069297308529	PYE with Cisplatin 0.005 mg/ml	stress	33.7	38.6	57.7	7.1e-04
NOV8L7HY	Caulo:CCNA_01025	set4IT004	0.735859266758733	5.75653067690667	PYE	pye	33.7	38.6	57.7	7.1e-04
NOV8L7HY	Caulo:CCNA_01025	set4IT005	1.11279712159592	7.78544536531011	PYE with nitrite 1.25 mM	stress	33.7	38.6	57.7	7.1e-04
NOV8L7HY	Caulo:CCNA_01025	set4IT006	1.17811683172	8.08305249554183	PYE with nitrite 2.5 mM	stress	33.7	38.6	57.7	7.1e-04
NOV8L7HY	Caulo:CCNA_01025	set4IT007	1.99107319272292	13.9535645354975	PYE with nitrite 5 mM	stress	33.7	38.6	57.7	7.1e-04
NOV8L7HY	Caulo:CCNA_01025	set4IT008	1.73752406374432	12.6167533147859	PYE with nitrate 100 mM	stress	33.7	38.6	57.7	7.1e-04
NOV8L7HY	Caulo:CCNA_01025	set4IT009	0.900099844853496	6.29790218775879	PYE with Sisomicin 0.004 mg/ml	stress	33.7	38.6	57.7	7.1e-04
NOV8L7HY	Caulo:CCNA_01025	set4IT010	0.704099667177046	4.84097696548118	PYE with Chlorate 40 mM	stress	33.7	38.6	57.7	7.1e-04
NOV8L7HY	Caulo:CCNA_01025	set4IT011	1.0566441638981	7.70003171674463	PYE with Chlorite 0.5 mM	stress	33.7	38.6	57.7	7.1e-04
NOV8L7HY	Caulo:CCNA_01025	set4IT012	1.03507472354487	7.56960934029499	PYE with perchlorate 25 mM	stress	33.7	38.6	57.7	7.1e-04
NOV8L7HY	Caulo:CCNA_01025	set4IT013	1.12589135973763	7.77612653777678	PYE with perchlorate 50 mM	stress	33.7	38.6	57.7	7.1e-04
NOV8L7HY	Caulo:CCNA_01025	set4IT014	2.27427990906263	15.2245363010387	PYE with Polymyxin B sulfate 0.005 mg/ml	stress	33.7	38.6	57.7	7.1e-04
NOV8L7HY	Caulo:CCNA_01025	set4IT016	1.68546812919299	11.9250568285242	PYE with Chloride 100 mM	stress	33.7	38.6	57.7	7.1e-04
NOV8L7HY	Caulo:CCNA_01025	set4IT017	0.970831225300618	7.61020768010529	PYE	pye	33.7	38.6	57.7	7.1e-04
NOV8L7HY	Caulo:CCNA_01025	set4IT018	1.62702329179954	11.2938664965961	PYE with Benzethonium chloride 0.001 mM	stress	33.7	38.6	57.7	7.1e-04
NOV8L7HY	Caulo:CCNA_01025	set4IT021	1.77116292641014	12.422717557137	PYE with Benzalkonium Chloride 0.0001 mg/ml	stress	33.7	38.6	57.7	7.1e-04
NOV8L7HY	Caulo:CCNA_01025	set4IT024	1.06693321559036	7.33022147045135	PYE with Aluminum chloride 1.25 mM	stress	33.7	38.6	57.7	7.1e-04
NOV8L7HY	Caulo:CCNA_01025	set4IT025	1.92581762412983	13.0418373335754	PYE with benzoic 0.2 mg/ml	stress	33.7	38.6	57.7	7.1e-04
NOV8L7HY	Caulo:CCNA_01025	set4IT030	1.39427127603045	9.2507879797532	PYE with Dimethyl Sulfoxide 5 vol%	stress	33.7	38.6	57.7	7.1e-04
NOV8L7HY	Caulo:CCNA_01025	set4IT031	1.77374055764218	11.3265518898674	PYE with Dimethyl Sulfoxide 7.5 vol%	stress	33.7	38.6	57.7	7.1e-04
NOV8L7HY	Caulo:CCNA_01025	set4IT032	0.94788467473589	6.31384917822792	PYE	pye	33.7	38.6	57.7	7.1e-04
NOV8L7HY	Caulo:CCNA_01025	set4IT033	1.08735493594273	7.0292137307702	PYE with Vancomycin 0.007 mg/ml	stress	33.7	38.6	57.7	7.1e-04
NOV8L7HY	Caulo:CCNA_01025	set4IT035	0.873997175123067	5.15793826245351	PYE with A22 0.005 mg/ml	stress	33.7	38.6	57.7	7.1e-04
NOV8L7HY	Caulo:CCNA_01025	set4IT037	1.20648871349878	8.41380867905488	PYE with Doxycycline hyclate 0.0001 mg/ml	stress	33.7	38.6	57.7	7.1e-04
NOV8L7HY	Caulo:CCNA_01025	set4IT038	0.75809069892397	5.41163952392955	PYE	pye	33.7	38.6	57.7	7.1e-04
NOV8L7HY	Caulo:CCNA_01025	set1IT001	0.985762432221804	5.68722245392767	D-Glucose (C)	carbon source	33.7	38.6	57.3	7.1e-04
NOV8L7HY	Caulo:CCNA_01025	set1IT003	1.14626863166259	6.62475219767284	D-Maltose (C)	carbon source	33.7	38.6	57.3	7.1e-04
NOV8L7HY	Caulo:CCNA_01025	set1IT004	1.20626635726183	6.45177994744312	D-Xylose (C)	carbon source	33.7	38.6	57.3	7.1e-04
NOV8L7HY	Caulo:CCNA_01025	set1IT005	1.24225938931535	7.31816633129217	D-Raffinose (C)	carbon source	33.7	38.6	57.3	7.1e-04
NOV8L7HY	Caulo:CCNA_01025	set1IT006	1.77387660302996	9.14858774296245	a-Cyclodextrin (C)	carbon source	33.7	38.6	57.3	7.1e-04
NOV8L7HY	Caulo:CCNA_01025	set1IT007	1.08589482662236	6.10803039957013	D-Cellobiose (C)	carbon source	33.7	38.6	57.3	7.1e-04
NOV8L7HY	Caulo:CCNA_01025	set1IT009	0.93723003325169	5.28707162359075	m-Inositol (C)	carbon source	33.7	38.6	57.3	7.1e-04
NOV8L7HY	Caulo:CCNA_01025	set1IT012	0.97523714083649	5.39940077986262	L-Proline (C)	carbon source	33.7	38.6	57.3	7.1e-04
NOV8L7HY	Caulo:CCNA_01025	set1IT014	1.29126607084837	7.59379039744162	NAG (C)	carbon source	33.7	38.6	57.3	7.1e-04
NOV8L7HY	Caulo:CCNA_01025	set1IT015	1.239372655036	7.56212194854597	D-Salicin (C)	carbon source	33.7	38.6	57.3	7.1e-04
NOV8L7HY	Caulo:CCNA_01025	set1IT016	1.64672109779389	10.3070855149207	Beta-Lactose (C)	carbon source	33.7	38.6	57.3	7.1e-04
NOV8L7HY	Caulo:CCNA_01025	set1IT017	0.933285335778109	6.07677561364061	D-Mannose (C)	carbon source	33.7	38.6	57.3	7.1e-04
NOV8L7HY	Caulo:CCNA_01025	set1IT018	0.954350560470541	5.52589416589303	D-Glucose (C)	carbon source	33.7	38.6	57.3	7.1e-04
NOV8L7HY	Caulo:CCNA_01025	set1IT020	1.10118483382955	5.93344465919384	D-Maltose (C)	carbon source	33.7	38.6	57.3	7.1e-04
NOV8L7HY	Caulo:CCNA_01025	set1IT021	1.16814185130917	6.84651526871089	D-Xylose (C)	carbon source	33.7	38.6	57.3	7.1e-04
NOV8L7HY	Caulo:CCNA_01025	set1IT022	1.34015223092203	8.03008554027007	D-Raffinose (C)	carbon source	33.7	38.6	57.3	7.1e-04
NOV8L7HY	Caulo:CCNA_01025	set1IT023	1.60016583952005	9.15057284680397	a-Cyclodextrin (C)	carbon source	33.7	38.6	57.3	7.1e-04
NOV8L7HY	Caulo:CCNA_01025	set1IT024	1.1530261014179	6.4801809714808	D-Cellobiose (C)	carbon source	33.7	38.6	57.3	7.1e-04
NOV8L7HY	Caulo:CCNA_01025	set1IT025	0.838223462538999	5.07319014655051	D-Mannitol (C)	carbon source	33.7	38.6	57.3	7.1e-04
NOV8L7HY	Caulo:CCNA_01025	set1IT026	0.747998551498317	4.5496215220152	m-Inositol (C)	carbon source	33.7	38.6	57.3	7.1e-04
NOV8L7HY	Caulo:CCNA_01025	set1IT029	0.903162208983452	5.46087256573974	L-Proline (C)	carbon source	33.7	38.6	57.3	7.1e-04
NOV8L7HY	Caulo:CCNA_01025	set1IT031	1.24952567836552	7.08760852956587	NAG (C)	carbon source	33.7	38.6	57.3	7.1e-04
NOV8L7HY	Caulo:CCNA_01025	set1IT032	1.15219459771089	6.95476870899021	D-Salicin (C)	carbon source	33.7	38.6	57.3	7.1e-04
NOV8L7HY	Caulo:CCNA_01025	set1IT033	1.54764474162593	9.15880355705717	Beta-Lactose (C)	carbon source	33.7	38.6	57.3	7.1e-04
NOV8L7HY	Caulo:CCNA_01025	set1IT034	0.886386345467707	5.26585223061176	D-Mannose (C)	carbon source	33.7	38.6	57.3	7.1e-04
NOV8L7HY	Caulo:CCNA_01025	set1IT035	0.920820791591234	5.62314627207226	D-Glucose (C)	carbon source	33.7	38.6	57.3	7.1e-04
NOV8L7HY	Caulo:CCNA_01025	set1IT037	1.14279081479228	6.75809491911212	D-Maltose (C)	carbon source	33.7	38.6	57.3	7.1e-04
NOV8L7HY	Caulo:CCNA_01025	set1IT038	1.32962488345045	7.91837592170317	D-Xylose (C)	carbon source	33.7	38.6	57.3	7.1e-04
NOV8L7HY	Caulo:CCNA_01025	set1IT039	1.34707564792372	8.15412868194067	D-Raffinose (C)	carbon source	33.7	38.6	57.3	7.1e-04
NOV8L7HY	Caulo:CCNA_01025	set1IT040	1.70471259775207	9.06173771577767	a-Cyclodextrin (C)	carbon source	33.7	38.6	57.3	7.1e-04
NOV8L7HY	Caulo:CCNA_01025	set1IT041	1.18550797266476	6.68171425242737	D-Cellobiose (C)	carbon source	33.7	38.6	57.3	7.1e-04
NOV8L7HY	Caulo:CCNA_01025	set1IT046	0.99863630406988	6.28289824136385	L-Proline (C)	carbon source	33.7	38.6	57.3	7.1e-04
NOV8L7HY	Caulo:CCNA_01025	set1IT048	1.38486240681118	8.06927624387826	NAG (C)	carbon source	33.7	38.6	57.3	7.1e-04
NOV8L7HY	Caulo:CCNA_01025	set1IT049	1.25778954245732	6.92421696342746	D-Salicin (C)	carbon source	33.7	38.6	57.3	7.1e-04
NOV8L7HY	Caulo:CCNA_01025	set1IT050	1.63683318135374	9.27488887318286	Beta-Lactose (C)	carbon source	33.7	38.6	57.3	7.1e-04
NOV8L7HY	Caulo:CCNA_01025	set1IT051	0.778067392432498	4.62376530559913	D-Mannose (C)	carbon source	33.7	38.6	57.3	7.1e-04
NOV8L7HY	Caulo:CCNA_01025	set1IT056	0.818143422470016	4.83127767345413	L-Arginine (N)	nitrogen source	33.7	38.6	57.3	7.1e-04
NOV8L7HY	Caulo:CCNA_01025	set1IT058	0.979402412990928	6.16051209464958	L-aspartic (N)	nitrogen source	33.7	38.6	57.3	7.1e-04
NOV8L7HY	Caulo:CCNA_01025	set1IT061	0.924399699408921	5.75189767517591	L-Asparagine (N)	nitrogen source	33.7	38.6	57.3	7.1e-04
NOV8L7HY	Caulo:CCNA_01025	set1IT063	0.902423731446554	5.28224374484109	L-Proline (N)	nitrogen source	33.7	38.6	57.3	7.1e-04
NOV8L7HY	Caulo:CCNA_01025	set1IT069	0.902524171126863	4.94305986538331	L-Phenylalanine (N)	nitrogen source	33.7	38.6	57.3	7.1e-04
NOV8L7HY	Caulo:CCNA_01025	set1IT070	0.960820439394508	4.95660743121526	L-Tryptophan (N)	nitrogen source	33.7	38.6	57.3	7.1e-04
NOV8L7HY	Caulo:CCNA_01025	set1IT072	0.750855457177756	4.71906336285999	Casamino Acids (N)	nitrogen source	33.7	38.6	57.3	7.1e-04
NOV8L7HY	Caulo:CCNA_01025	set1IT073	1.11145636743643	6.26663069143342	Putrescine (N)	nitrogen source	33.7	38.6	57.3	7.1e-04
NOV8L7HY	Caulo:CCNA_01025	set1IT075	1.04594566218819	5.58094612253121	D-Glucosamine Hydrochloride (N)	nitrogen source	33.7	38.6	57.3	7.1e-04
NOV8L7HY	Caulo:CCNA_01025	set1IT077	1.0863572382298	6.25663726803255	Inosine (N)	nitrogen source	33.7	38.6	57.3	7.1e-04
NOV8L7HY	Caulo:CCNA_01025	set1IT078	0.771671014511047	4.71145490731879	Cytidine (N)	nitrogen source	33.7	38.6	57.3	7.1e-04
NOV8L7HY	Caulo:CCNA_01025	set1IT079	0.668084094988435	4.02697983016727	Glucuronamide (N)	nitrogen source	33.7	38.6	57.3	7.1e-04
NOV8L7HY	Caulo:CCNA_01025	set1IT080	1.11359453296026	5.75164262407641	Ammonium chloride (N)	nitrogen source	33.7	38.6	57.3	7.1e-04
NOV8L7HY	Caulo:CCNA_01025	set1IT081	1.29620798838306	7.39839928139291	nitrate (N)	nitrogen source	33.7	38.6	57.3	7.1e-04
NOV8L7HY	Caulo:CCNA_01025	set1IT082	0.934557537525395	5.65677712454426	Urea (N)	nitrogen source	33.7	38.6	57.3	7.1e-04
NOV8L7HY	Caulo:CCNA_01025	set1IT083	0.786435333436235	4.34379750519794	L-Arginine (N)	nitrogen source	33.7	38.6	57.3	7.1e-04
NOV8L7HY	Caulo:CCNA_01025	set1IT085	0.884509478686799	4.90593564059657	L-aspartic (N)	nitrogen source	33.7	38.6	57.3	7.1e-04
NOV8L7HY	Caulo:CCNA_01025	set1IT086	0.856947460137351	4.93606447709768	L-Glutamic (N)	nitrogen source	33.7	38.6	57.3	7.1e-04
NOV8L7HY	Caulo:CCNA_01025	set1IT090	0.842557724759145	5.05328668317458	L-Proline (N)	nitrogen source	33.7	38.6	57.3	7.1e-04
NOV8L7HY	Caulo:CCNA_01025	set1IT096	0.991398115444134	5.18593954796347	L-Phenylalanine (N)	nitrogen source	33.7	38.6	57.3	7.1e-04
NOV8L7HY	Caulo:CCNA_01025	set2IT001	0.962937460491315	5.80132014482546	L-Tryptophan (N)	nitrogen source	33.7	38.6	57.3	7.1e-04
NOV8L7HY	Caulo:CCNA_01025	set2IT004	1.22641908391796	6.97988429477565	Putrescine (N)	nitrogen source	33.7	38.6	57.3	7.1e-04
NOV8L7HY	Caulo:CCNA_01025	set2IT006	0.965035815892303	5.00137563487371	D-Glucosamine Hydrochloride (N)	nitrogen source	33.7	38.6	57.3	7.1e-04
NOV8L7HY	Caulo:CCNA_01025	set2IT008	0.881609122328098	5.07058101226794	Inosine (N)	nitrogen source	33.7	38.6	57.3	7.1e-04
NOV8L7HY	Caulo:CCNA_01025	set2IT011	1.32446503254025	7.50570585010451	Ammonium chloride (N)	nitrogen source	33.7	38.6	57.3	7.1e-04
NOV8L7HY	Caulo:CCNA_01025	set2IT012	1.34450788682592	6.94579228725551	nitrate (N)	nitrogen source	33.7	38.6	57.3	7.1e-04
NOV8L7HY	Caulo:CCNA_01025	set2IT013	0.729520419482339	4.4587832271593	Urea (N)	nitrogen source	33.7	38.6	57.3	7.1e-04
NOV8L7HY	Caulo:CCNA_01025	set2IT017	0.876250748069686	5.61780355926944	PYE pH6 copy B	pH	33.7	38.6	57.3	7.1e-04
NOV8L7HY	Caulo:CCNA_01025	set3IT001	1.06025500972137	6.58333763785041	PYE with Chloramphenicol 0.0001 mg/ml	stress	33.7	38.6	57.3	7.1e-04
NOV8L7HY	Caulo:CCNA_01025	set3IT002	0.854881424733778	5.13167981695463	PYE with Chloramphenicol 0.0005 mg/ml	stress	33.7	38.6	57.3	7.1e-04
NOV8L7HY	Caulo:CCNA_01025	set3IT003	0.932915601612044	5.51254518307312	PYE with Tetracycline 0.00005 mg/ml	stress	33.7	38.6	57.3	7.1e-04
NOV8L7HY	Caulo:CCNA_01025	set3IT004	1.2966734630271	8.47119081153469	PYE with Tetracycline 0.0001 mg/ml	stress	33.7	38.6	57.3	7.1e-04
NOV8L7HY	Caulo:CCNA_01025	set3IT005	1.12305786178094	6.48406213626993	PYE with Spectinomycin 0.025 mg/ml	stress	33.7	38.6	57.3	7.1e-04
NOV8L7HY	Caulo:CCNA_01025	set3IT006	0.930559402165813	6.22840149313644	PYE with Spectinomycin 0.08 mg/ml	stress	33.7	38.6	57.3	7.1e-04
NOV8L7HY	Caulo:CCNA_01025	set3IT007	1.08674393400774	6.80154700816926	PYE with Carbenicillin 0.1 mg/ml	stress	33.7	38.6	57.3	7.1e-04
NOV8L7HY	Caulo:CCNA_01025	set3IT008	1.60550350797665	9.74315681899255	PYE with Carbenicillin 0.25 mg/ml	stress	33.7	38.6	57.3	7.1e-04
NOV8L7HY	Caulo:CCNA_01025	set3IT010	1.28464027881687	8.13004327365642	PYE with Nalidixic 0.03 mg/ml	stress	33.7	38.6	57.3	7.1e-04
NOV8L7HY	Caulo:CCNA_01025	set3IT013	1.34929244126411	9.07133014767735	PYE with Gentamicin 0.0005 mg/ml	stress	33.7	38.6	57.3	7.1e-04
NOV8L7HY	Caulo:CCNA_01025	set3IT014	0.948053473187392	6.378773156545	PYE	pye	33.7	38.6	57.3	7.1e-04
NOV8L7HY	Caulo:CCNA_01025	set3IT017	1.17543606808558	7.6660205442532	PYE with Cobalt chloride 0.04 mM	stress	33.7	38.6	57.3	7.1e-04
NOV8L7HY	Caulo:CCNA_01025	set3IT019	1.65101248933929	10.0896085522305	PYE with copper (II) chloride 0.25 mM	stress	33.7	38.6	57.3	7.1e-04
NOV8L7HY	Caulo:CCNA_01025	set3IT022	1.11153465230139	6.50453254761152	PYE with sodium fluoride 30 mM	stress	33.7	38.6	57.3	7.1e-04
NOV8L7HY	Caulo:CCNA_01025	set3IT023	1.21854232550706	7.09191230145468	PYE with Paraquat dichloride 0.015 mg/ml	stress	33.7	38.6	57.3	7.1e-04
NOV8L7HY	Caulo:CCNA_01025	set3IT024	1.22062408139727	7.29094001410133	PYE with Paraquat dichloride 0.03 mg/ml	stress	33.7	38.6	57.3	7.1e-04
NOV8L7HY	Caulo:CCNA_01025	set3IT025	0.83081405667995	4.77362489220092	PYE with Thallium(I) acetate 0.002 mg/ml	stress	33.7	38.6	57.3	7.1e-04
NOV8L7HY	Caulo:CCNA_01025	set3IT027	1.10582920836377	6.84464075267016	PYE with Cisplatin 0.0025 mg/ml	stress	33.7	38.6	57.3	7.1e-04
NOV8L7HY	Caulo:CCNA_01025	set3IT028	0.848882747576403	5.15361461703115	PYE with Cisplatin 0.005 mg/ml	stress	33.7	38.6	57.3	7.1e-04
NOV8L7HY	Caulo:CCNA_01025	set3IT030	0.916296173910475	5.8672870695879	PYE	pye	33.7	38.6	57.3	7.1e-04
NOV8L7HY	Caulo:CCNA_01025	set3IT031	0.913013267381639	5.78669471971346	PYE with nitrite 1.25 mM	stress	33.7	38.6	57.3	7.1e-04
NOV8L7HY	Caulo:CCNA_01025	set3IT032	1.27078859162103	7.73121713037639	PYE with nitrite 2.5 mM	stress	33.7	38.6	57.3	7.1e-04
NOV8L7HY	Caulo:CCNA_01025	set3IT033	2.36870103728657	14.8699195559747	PYE with nitrite 5 mM	stress	33.7	38.6	57.3	7.1e-04
NOV8L7HY	Caulo:CCNA_01025	set3IT034	1.67362571867299	10.6628630323264	PYE with nitrate 100 mM	stress	33.7	38.6	57.3	7.1e-04
NOV8L7HY	Caulo:CCNA_01025	set3IT035	1.19971714612902	7.76066758409595	PYE with Sisomicin 0.004 mg/ml	stress	33.7	38.6	57.3	7.1e-04
NOV8L7HY	Caulo:CCNA_01025	set3IT036	1.05716356345027	5.82500758738946	PYE with Chlorate 40 mM	stress	33.7	38.6	57.3	7.1e-04
NOV8L7HY	Caulo:CCNA_01025	set3IT037	1.24572100873432	7.43826009658119	PYE with Chlorite 0.5 mM	stress	33.7	38.6	57.3	7.1e-04
NOV8L7HY	Caulo:CCNA_01025	set3IT038	0.975057660316046	6.00724011189068	PYE with perchlorate 25 mM	stress	33.7	38.6	57.3	7.1e-04
NOV8L7HY	Caulo:CCNA_01025	set3IT039	1.37193365578295	8.15670237520569	PYE with perchlorate 50 mM	stress	33.7	38.6	57.3	7.1e-04
NOV8L7HY	Caulo:CCNA_01025	set3IT040	2.1428774062029	12.5653142500826	PYE with Polymyxin B sulfate 0.005 mg/ml	stress	33.7	38.6	57.3	7.1e-04
NOV8L7HY	Caulo:CCNA_01025	set3IT042	1.62336018694099	11.1634099485614	PYE with Chloride 100 mM	stress	33.7	38.6	57.3	7.1e-04
NOV8L7HY	Caulo:CCNA_01025	set3IT043	1.10809916415429	6.76352059484483	PYE	pye	33.7	38.6	57.3	7.1e-04
NOV8L7HY	Caulo:CCNA_01025	set3IT044	1.53794404389926	9.2281122571849	PYE with Benzethonium chloride 0.001 mM	stress	33.7	38.6	57.3	7.1e-04
NOV8L7HY	Caulo:CCNA_01025	set3IT047	1.81266677617553	12.2653813037102	PYE with Benzalkonium Chloride 0.0001 mg/ml	stress	33.7	38.6	57.3	7.1e-04
NOV8L7HY	Caulo:CCNA_01025	set3IT050	1.08461551748856	6.90252509569387	PYE with Aluminum chloride 1.25 mM	stress	33.7	38.6	57.3	7.1e-04
NOV8L7HY	Caulo:CCNA_01025	set3IT051	1.58994438367219	10.0058903077035	PYE with benzoic 0.2 mg/ml	stress	33.7	38.6	57.3	7.1e-04
NOV8L7HY	Caulo:CCNA_01025	set3IT052	1.12744656416402	6.16192921550914	PYE with Phosphomycin 0.005 mg/ml	stress	33.7	38.6	57.3	7.1e-04
NOV8L7HY	Caulo:CCNA_01025	set3IT056	1.40941507599996	9.23199462022169	PYE with Dimethyl Sulfoxide 5 vol%	stress	33.7	38.6	57.3	7.1e-04
NOV8L7HY	Caulo:CCNA_01025	set3IT057	1.71810863224932	11.9244461896548	PYE with Dimethyl Sulfoxide 7.5 vol%	stress	33.7	38.6	57.3	7.1e-04
NOV8L7HY	Caulo:CCNA_01025	set3IT058	0.97646429444062	5.99781120560155	PYE	pye	33.7	38.6	57.3	7.1e-04
NOV8L7HY	Caulo:CCNA_01025	set3IT059	1.27573372063678	7.72290299634032	PYE with Vancomycin 0.007 mg/ml	stress	33.7	38.6	57.3	7.1e-04
NOV8L7HY	Caulo:CCNA_01025	set3IT061	0.977849035624261	6.23586448000945	PYE with A22 0.005 mg/ml	stress	33.7	38.6	57.3	7.1e-04
NOV8L7HY	Caulo:CCNA_01025	set3IT063	1.2522600507991	8.16087678309232	PYE with Doxycycline hyclate 0.0001 mg/ml	stress	33.7	38.6	57.3	7.1e-04
NOV8L7HY	Caulo:CCNA_01025	set3IT064	1.04661457851091	7.21877108239538	PYE	pye	33.7	38.6	57.3	7.1e-04
NOV8L7HY	Caulo:CCNA_01025	set3IT065	1.28111589045285	8.37757250040114	PYE with Chloramphenicol 0.0001 mg/ml	stress	33.7	38.6	57.3	7.1e-04
NOV8L7HY	Caulo:CCNA_01025	set3IT066	0.803500366571307	5.25058303350872	PYE with Chloramphenicol 0.0005 mg/ml	stress	33.7	38.6	57.3	7.1e-04
NOV8L7HY	Caulo:CCNA_01025	set3IT067	1.22321073404133	8.17170891551696	PYE with Tetracycline 0.00005 mg/ml	stress	33.7	38.6	57.3	7.1e-04
NOV8L7HY	Caulo:CCNA_01025	set3IT068	1.12665486146277	7.10093019203229	PYE with Tetracycline 0.0001 mg/ml	stress	33.7	38.6	57.3	7.1e-04
NOV8L7HY	Caulo:CCNA_01025	set3IT069	1.22234032639018	7.94405208204835	PYE with Spectinomycin 0.025 mg/ml	stress	33.7	38.6	57.3	7.1e-04
NOV8L7HY	Caulo:CCNA_01025	set3IT070	0.710433002695605	4.51153096644328	PYE with Spectinomycin 0.08 mg/ml	stress	33.7	38.6	57.3	7.1e-04
NOV8L7HY	Caulo:CCNA_01025	set3IT071	1.16008528825162	6.94739174872116	PYE with Carbenicillin 0.1 mg/ml	stress	33.7	38.6	57.3	7.1e-04
NOV8L7HY	Caulo:CCNA_01025	set3IT072	1.61267712987265	9.22014581481133	PYE with Carbenicillin 0.25 mg/ml	stress	33.7	38.6	57.3	7.1e-04
NOV8L7HY	Caulo:CCNA_01025	set3IT074	1.31239893566776	8.12413908127752	PYE with Nalidixic 0.03 mg/ml	stress	33.7	38.6	57.3	7.1e-04
NOV8L7HY	Caulo:CCNA_01025	set3IT077	1.39895896368376	9.03123844744871	PYE with Gentamicin 0.0005 mg/ml	stress	33.7	38.6	57.3	7.1e-04
NOV8L7HY	Caulo:CCNA_01025	set3IT078	0.770010219193113	4.97131032008483	PYE	pye	33.7	38.6	57.3	7.1e-04
NOV8L7HY	Caulo:CCNA_01025	set3IT081	0.933442623699697	5.49599507267109	PYE with Cobalt chloride 0.04 mM	stress	33.7	38.6	57.3	7.1e-04
NOV8L7HY	Caulo:CCNA_01025	set3IT083	1.7124368336836	9.63192014750503	PYE with copper (II) chloride 0.25 mM	stress	33.7	38.6	57.3	7.1e-04
NOV8L7HY	Caulo:CCNA_01025	set3IT084	0.666924052762107	4.57373650388229	PYE with sodium fluoride 7.5 mM	stress	33.7	38.6	57.3	7.1e-04
NOV8L7HY	Caulo:CCNA_01025	set3IT086	1.07471873791208	6.43235963021465	PYE with sodium fluoride 30 mM	stress	33.7	38.6	57.3	7.1e-04
NOV8L7HY	Caulo:CCNA_01025	set3IT087	1.12201576292796	6.21942342462389	PYE with Paraquat dichloride 0.015 mg/ml	stress	33.7	38.6	57.3	7.1e-04
NOV8L7HY	Caulo:CCNA_01025	set3IT088	1.04917106607209	6.8201062350626	PYE with Paraquat dichloride 0.03 mg/ml	stress	33.7	38.6	57.3	7.1e-04
NOV8L7HY	Caulo:CCNA_01025	set3IT089	0.862542618354198	5.59971727197294	PYE with Thallium(I) acetate 0.002 mg/ml	stress	33.7	38.6	57.3	7.1e-04
NOV8L7HY	Caulo:CCNA_01025	set4IT001	0.66322569875384	5.05061222509589	PYE with Cisplatin 0.0025 mg/ml	stress	33.7	38.6	57.3	7.1e-04
NOV8L7HY	Caulo:CCNA_01025	set4IT002	0.719094828268808	4.83069297308529	PYE with Cisplatin 0.005 mg/ml	stress	33.7	38.6	57.3	7.1e-04
NOV8L7HY	Caulo:CCNA_01025	set4IT004	0.735859266758733	5.75653067690667	PYE	pye	33.7	38.6	57.3	7.1e-04
NOV8L7HY	Caulo:CCNA_01025	set4IT005	1.11279712159592	7.78544536531011	PYE with nitrite 1.25 mM	stress	33.7	38.6	57.3	7.1e-04
NOV8L7HY	Caulo:CCNA_01025	set4IT006	1.17811683172	8.08305249554183	PYE with nitrite 2.5 mM	stress	33.7	38.6	57.3	7.1e-04
NOV8L7HY	Caulo:CCNA_01025	set4IT007	1.99107319272292	13.9535645354975	PYE with nitrite 5 mM	stress	33.7	38.6	57.3	7.1e-04
NOV8L7HY	Caulo:CCNA_01025	set4IT008	1.73752406374432	12.6167533147859	PYE with nitrate 100 mM	stress	33.7	38.6	57.3	7.1e-04
NOV8L7HY	Caulo:CCNA_01025	set4IT009	0.900099844853496	6.29790218775879	PYE with Sisomicin 0.004 mg/ml	stress	33.7	38.6	57.3	7.1e-04
NOV8L7HY	Caulo:CCNA_01025	set4IT010	0.704099667177046	4.84097696548118	PYE with Chlorate 40 mM	stress	33.7	38.6	57.3	7.1e-04
NOV8L7HY	Caulo:CCNA_01025	set4IT011	1.0566441638981	7.70003171674463	PYE with Chlorite 0.5 mM	stress	33.7	38.6	57.3	7.1e-04
NOV8L7HY	Caulo:CCNA_01025	set4IT012	1.03507472354487	7.56960934029499	PYE with perchlorate 25 mM	stress	33.7	38.6	57.3	7.1e-04
NOV8L7HY	Caulo:CCNA_01025	set4IT013	1.12589135973763	7.77612653777678	PYE with perchlorate 50 mM	stress	33.7	38.6	57.3	7.1e-04
NOV8L7HY	Caulo:CCNA_01025	set4IT014	2.27427990906263	15.2245363010387	PYE with Polymyxin B sulfate 0.005 mg/ml	stress	33.7	38.6	57.3	7.1e-04
NOV8L7HY	Caulo:CCNA_01025	set4IT016	1.68546812919299	11.9250568285242	PYE with Chloride 100 mM	stress	33.7	38.6	57.3	7.1e-04
NOV8L7HY	Caulo:CCNA_01025	set4IT017	0.970831225300618	7.61020768010529	PYE	pye	33.7	38.6	57.3	7.1e-04
NOV8L7HY	Caulo:CCNA_01025	set4IT018	1.62702329179954	11.2938664965961	PYE with Benzethonium chloride 0.001 mM	stress	33.7	38.6	57.3	7.1e-04
NOV8L7HY	Caulo:CCNA_01025	set4IT021	1.77116292641014	12.422717557137	PYE with Benzalkonium Chloride 0.0001 mg/ml	stress	33.7	38.6	57.3	7.1e-04
NOV8L7HY	Caulo:CCNA_01025	set4IT024	1.06693321559036	7.33022147045135	PYE with Aluminum chloride 1.25 mM	stress	33.7	38.6	57.3	7.1e-04
NOV8L7HY	Caulo:CCNA_01025	set4IT025	1.92581762412983	13.0418373335754	PYE with benzoic 0.2 mg/ml	stress	33.7	38.6	57.3	7.1e-04
NOV8L7HY	Caulo:CCNA_01025	set4IT030	1.39427127603045	9.2507879797532	PYE with Dimethyl Sulfoxide 5 vol%	stress	33.7	38.6	57.3	7.1e-04
NOV8L7HY	Caulo:CCNA_01025	set4IT031	1.77374055764218	11.3265518898674	PYE with Dimethyl Sulfoxide 7.5 vol%	stress	33.7	38.6	57.3	7.1e-04
NOV8L7HY	Caulo:CCNA_01025	set4IT032	0.94788467473589	6.31384917822792	PYE	pye	33.7	38.6	57.3	7.1e-04
NOV8L7HY	Caulo:CCNA_01025	set4IT033	1.08735493594273	7.0292137307702	PYE with Vancomycin 0.007 mg/ml	stress	33.7	38.6	57.3	7.1e-04
NOV8L7HY	Caulo:CCNA_01025	set4IT035	0.873997175123067	5.15793826245351	PYE with A22 0.005 mg/ml	stress	33.7	38.6	57.3	7.1e-04
NOV8L7HY	Caulo:CCNA_01025	set4IT037	1.20648871349878	8.41380867905488	PYE with Doxycycline hyclate 0.0001 mg/ml	stress	33.7	38.6	57.3	7.1e-04
NOV8L7HY	Caulo:CCNA_01025	set4IT038	0.75809069892397	5.41163952392955	PYE	pye	33.7	38.6	57.3	7.1e-04
NOVXU9X2	Caulo:CCNA_03893	set1IT004	1.92193939788662	4.22273046283337	D-Xylose (C)	carbon source	34.8	70.0	63.4	5.3e-05
NOVXU9X2	Caulo:CCNA_03893	set1IT006	2.25049722000666	5.31658318759007	a-Cyclodextrin (C)	carbon source	34.8	70.0	63.4	5.3e-05
NOVXU9X2	Caulo:CCNA_03893	set1IT018	1.82818982250975	4.30418542035501	D-Glucose (C)	carbon source	34.8	70.0	63.4	5.3e-05
NOVXU9X2	Caulo:CCNA_03893	set1IT040	1.95096962429087	4.26480021792318	a-Cyclodextrin (C)	carbon source	34.8	70.0	63.4	5.3e-05
NOVXU9X2	Caulo:CCNA_03893	set1IT041	1.8624877607965	4.29339192245323	D-Cellobiose (C)	carbon source	34.8	70.0	63.4	5.3e-05
NOVXU9X2	Caulo:CCNA_03893	set1IT069	1.93416807289533	5.24469795730934	L-Phenylalanine (N)	nitrogen source	34.8	70.0	63.4	5.3e-05
NOVXU9X2	Caulo:CCNA_03893	set1IT080	1.80176694956715	4.24445936812862	Ammonium chloride (N)	nitrogen source	34.8	70.0	63.4	5.3e-05
NOVXU9X2	Caulo:CCNA_03893	set1IT096	1.62761701269925	4.37480741473231	L-Phenylalanine (N)	nitrogen source	34.8	70.0	63.4	5.3e-05
NOVXU9X2	Caulo:CCNA_03893	set3IT002	1.67873496970953	4.82629368552475	PYE with Chloramphenicol 0.0005 mg/ml	stress	34.8	70.0	63.4	5.3e-05
NOVXU9X2	Caulo:CCNA_03893	set3IT007	1.63656665072083	4.14151225578823	PYE with Carbenicillin 0.1 mg/ml	stress	34.8	70.0	63.4	5.3e-05
NOVXU9X2	Caulo:CCNA_03893	set3IT017	1.27848605239827	4.31790522119885	PYE with Cobalt chloride 0.04 mM	stress	34.8	70.0	63.4	5.3e-05
NOVXU9X2	Caulo:CCNA_03893	set3IT019	1.76440583821008	4.37595207380718	PYE with copper (II) chloride 0.25 mM	stress	34.8	70.0	63.4	5.3e-05
NOVXU9X2	Caulo:CCNA_03893	set3IT022	1.57254950227834	4.98954090121241	PYE with sodium fluoride 30 mM	stress	34.8	70.0	63.4	5.3e-05
NOVXU9X2	Caulo:CCNA_03893	set3IT031	1.48979770940076	4.90156666145075	PYE with nitrite 1.25 mM	stress	34.8	70.0	63.4	5.3e-05
NOVXU9X2	Caulo:CCNA_03893	set3IT032	1.56785170546127	4.2869313979625	PYE with nitrite 2.5 mM	stress	34.8	70.0	63.4	5.3e-05
NOVXU9X2	Caulo:CCNA_03893	set3IT033	2.77755604513759	8.80905432889879	PYE with nitrite 5 mM	stress	34.8	70.0	63.4	5.3e-05
NOVXU9X2	Caulo:CCNA_03893	set3IT034	1.88592819938748	5.37271894444431	PYE with nitrate 100 mM	stress	34.8	70.0	63.4	5.3e-05
NOVXU9X2	Caulo:CCNA_03893	set3IT036	1.76697488805067	5.1451844418699	PYE with Chlorate 40 mM	stress	34.8	70.0	63.4	5.3e-05
NOVXU9X2	Caulo:CCNA_03893	set3IT038	1.58859341340613	4.37892444829383	PYE with perchlorate 25 mM	stress	34.8	70.0	63.4	5.3e-05
NOVXU9X2	Caulo:CCNA_03893	set3IT039	2.04773200218171	5.47888040203904	PYE with perchlorate 50 mM	stress	34.8	70.0	63.4	5.3e-05
NOVXU9X2	Caulo:CCNA_03893	set3IT040	3.29929802115978	8.63856100933751	PYE with Polymyxin B sulfate 0.005 mg/ml	stress	34.8	70.0	63.4	5.3e-05
NOVXU9X2	Caulo:CCNA_03893	set3IT042	2.04120953921381	5.57208381632437	PYE with Chloride 100 mM	stress	34.8	70.0	63.4	5.3e-05
NOVXU9X2	Caulo:CCNA_03893	set3IT043	1.52518216715535	4.32782358625524	PYE	pye	34.8	70.0	63.4	5.3e-05
NOVXU9X2	Caulo:CCNA_03893	set3IT044	1.92623327418038	4.98093763667093	PYE with Benzethonium chloride 0.001 mM	stress	34.8	70.0	63.4	5.3e-05
NOVXU9X2	Caulo:CCNA_03893	set3IT047	2.3861483635592	5.67131981140621	PYE with Benzalkonium Chloride 0.0001 mg/ml	stress	34.8	70.0	63.4	5.3e-05
NOVXU9X2	Caulo:CCNA_03893	set3IT063	1.92033303872447	5.54417319653738	PYE with Doxycycline hyclate 0.0001 mg/ml	stress	34.8	70.0	63.4	5.3e-05
NOVXU9X2	Caulo:CCNA_03893	set3IT064	1.32936199616223	4.40497642283561	PYE	pye	34.8	70.0	63.4	5.3e-05
NOVXU9X2	Caulo:CCNA_03893	set3IT067	1.31718709716105	4.12283505680944	PYE with Tetracycline 0.00005 mg/ml	stress	34.8	70.0	63.4	5.3e-05
NOVXU9X2	Caulo:CCNA_03893	set3IT068	1.57693565485259	4.17290700641369	PYE with Tetracycline 0.0001 mg/ml	stress	34.8	70.0	63.4	5.3e-05
NOVXU9X2	Caulo:CCNA_03893	set3IT069	1.44678978327529	4.88276191606441	PYE with Spectinomycin 0.025 mg/ml	stress	34.8	70.0	63.4	5.3e-05
NOVXU9X2	Caulo:CCNA_03893	set3IT071	1.65366762378996	4.56010509466846	PYE with Carbenicillin 0.1 mg/ml	stress	34.8	70.0	63.4	5.3e-05
NOVXU9X2	Caulo:CCNA_03893	set3IT072	2.62113491985407	4.55881705066853	PYE with Carbenicillin 0.25 mg/ml	stress	34.8	70.0	63.4	5.3e-05
NOVXU9X2	Caulo:CCNA_03893	set3IT074	1.77156321264319	4.11328520589072	PYE with Nalidixic 0.03 mg/ml	stress	34.8	70.0	63.4	5.3e-05
NOVXU9X2	Caulo:CCNA_03893	set3IT077	1.42068025491046	4.24187373583107	PYE with Gentamicin 0.0005 mg/ml	stress	34.8	70.0	63.4	5.3e-05
NOVXU9X2	Caulo:CCNA_03893	set3IT081	0.922860291550481	4.41533761166895	PYE with Cobalt chloride 0.04 mM	stress	34.8	70.0	63.4	5.3e-05
NOVXU9X2	Caulo:CCNA_03893	set3IT083	1.88560145218586	4.77974301642122	PYE with copper (II) chloride 0.25 mM	stress	34.8	70.0	63.4	5.3e-05
NOVXU9X2	Caulo:CCNA_03893	set3IT086	1.91100779335516	4.43615154723294	PYE with sodium fluoride 30 mM	stress	34.8	70.0	63.4	5.3e-05
NOVXU9X2	Caulo:CCNA_03893	set3IT087	1.70445512212237	5.9408536361706	PYE with Paraquat dichloride 0.015 mg/ml	stress	34.8	70.0	63.4	5.3e-05
NOVXU9X2	Caulo:CCNA_03893	set4IT007	2.27884604635152	4.89410663354654	PYE with nitrite 5 mM	stress	34.8	70.0	63.4	5.3e-05
NOVXU9X2	Caulo:CCNA_03893	set4IT008	1.83586226243524	4.98463114485058	PYE with nitrate 100 mM	stress	34.8	70.0	63.4	5.3e-05
NOVXU9X2	Caulo:CCNA_03893	set4IT014	3.21701066809495	6.25506556563629	PYE with Polymyxin B sulfate 0.005 mg/ml	stress	34.8	70.0	63.4	5.3e-05
NOVXU9X2	Caulo:CCNA_03893	set4IT018	1.87772740144621	4.67459966305646	PYE with Benzethonium chloride 0.001 mM	stress	34.8	70.0	63.4	5.3e-05
NOVXU9X2	Caulo:CCNA_03893	set4IT021	2.08634973461363	4.19303716146152	PYE with Benzalkonium Chloride 0.0001 mg/ml	stress	34.8	70.0	63.4	5.3e-05
NOVXU9X2	Caulo:CCNA_03893	set4IT025	2.320653844259	5.80655661544954	PYE with benzoic 0.2 mg/ml	stress	34.8	70.0	63.4	5.3e-05
NOVXU9X2	Caulo:CCNA_03893	set4IT031	1.57446285302083	4.43559285883637	PYE with Dimethyl Sulfoxide 7.5 vol%	stress	34.8	70.0	63.4	5.3e-05
NOVGHDM4	Cola:Echvi_0613	set3IT033	2.61413514486492	6.18578427388696	L-Lysine (N)	nitrogen source	35.0	82.9	79.3	8.1e-05
NOVGHDM4	Cola:Echvi_0613	set3IT041	2.0972364613385	5.05320735991748	L-Leucine (N)	nitrogen source	35.0	82.9	79.3	8.1e-05
NOVGHDM4	Cola:Echvi_0613	set3IT042	1.27425643519447	4.49549125710977	L-Methionine (N)	nitrogen source	35.0	82.9	79.3	8.1e-05
NOVGHDM4	Cola:Echvi_0613	set3IT044	1.86353903298431	7.21227509759485	L-tyrosine (N)	nitrogen source	35.0	82.9	79.3	8.1e-05
NOVGHDM4	Cola:Echvi_0613	set3IT052	2.49640124766124	6.70303858712128	L-Lysine (N)	nitrogen source	35.0	82.9	79.3	8.1e-05
NOVGHDM4	Cola:Echvi_0613	set3IT060	2.04275058978709	4.66958547751727	L-Leucine (N)	nitrogen source	35.0	82.9	79.3	8.1e-05
NOVGHDM4	Cola:Echvi_0613	set3IT063	2.22892621192598	5.55239959722316	L-tyrosine (N)	nitrogen source	35.0	82.9	79.3	8.1e-05
NOVGHDM4	Cola:Echvi_0613	set3IT033	2.61413514486492	6.18578427388696	L-Lysine (N)	nitrogen source	35.0	82.9	79.3	8.1e-05
NOVGHDM4	Cola:Echvi_0613	set3IT041	2.0972364613385	5.05320735991748	L-Leucine (N)	nitrogen source	35.0	82.9	79.3	8.1e-05
NOVGHDM4	Cola:Echvi_0613	set3IT042	1.27425643519447	4.49549125710977	L-Methionine (N)	nitrogen source	35.0	82.9	79.3	8.1e-05
NOVGHDM4	Cola:Echvi_0613	set3IT044	1.86353903298431	7.21227509759485	L-tyrosine (N)	nitrogen source	35.0	82.9	79.3	8.1e-05
NOVGHDM4	Cola:Echvi_0613	set3IT052	2.49640124766124	6.70303858712128	L-Lysine (N)	nitrogen source	35.0	82.9	79.3	8.1e-05
NOVGHDM4	Cola:Echvi_0613	set3IT060	2.04275058978709	4.66958547751727	L-Leucine (N)	nitrogen source	35.0	82.9	79.3	8.1e-05
NOVGHDM4	Cola:Echvi_0613	set3IT063	2.22892621192598	5.55239959722316	L-tyrosine (N)	nitrogen source	35.0	82.9	79.3	8.1e-05
NOVPO3N6	Cola:Echvi_1080	set3IT049	1.25624766141286	5.76639212590373	Ammonium chloride (N)	nitrogen source	28.2	100.0	100.0	5.3e-06
NOVPO3N6	Cola:Echvi_1080	set3IT049	1.25624766141286	5.76639212590373	Ammonium chloride (N)	nitrogen source	28.2	100.0	100.0	1.5e-05
NOVPO3N6	Cola:Echvi_1080	set3IT049	1.25624766141286	5.76639212590373	Ammonium chloride (N)	nitrogen source	30.6	97.3	97.3	4.5e-05
NOVCBV4H	Dino:3609323	set3H7	1.29627706949219	4.53487307445491	D-Maltose (C)	carbon source	31.4	22.3	90.2	5.7e-05
NOVCBV4H	Dino:3609323	set3H10	1.30608147683285	5.0729078253927	Fumarate (C)	carbon source	31.4	22.3	90.2	5.7e-05
NOVCBV4H	Dino:3609323	set3H16	1.40588397426207	5.32268779470514	succinate (C)	carbon source	31.4	22.3	90.2	5.7e-05
NOVCBV4H	Dino:3609323	set3H20	1.42920012639714	5.01563403793556	Glycerol (C)	carbon source	31.4	22.3	90.2	5.7e-05
NOVCBV4H	Dino:3609323	set3H28	0.722099402627455	4.21612779072119	D-Maltose (C)	carbon source	31.4	22.3	90.2	5.7e-05
NOVCBV4H	Dino:3609323	set3H41	1.44410531735612	4.62716933694424	Glycerol (C)	carbon source	31.4	22.3	90.2	5.7e-05
NOVCBV4H	Dino:3609323	set4IT041	1.018999575661	4.10376505178761	L-Glutamic (N)	nitrogen source	31.4	22.3	90.2	5.7e-05
NOVCBV4H	Dino:3609323	set5IT057	1.36604520509653	5.97638371965765	Glucuronamide (N)	nitrogen source	31.4	22.3	90.2	5.7e-05
NOVCBV4H	Dino:3609323	set5IT078	0.889442089699437	4.32815541672716	nitrate (N)	nitrogen source	31.4	22.3	90.2	5.7e-05
NOVCBV4H	Dino:3609323	set6IT037	1.74502766042791	5.57289476742807	m.b. Nalidixic 0.048 mg/ml	stress	31.4	22.3	90.2	5.7e-05
NOVCBV4H	Dino:3609323	set3H7	1.29627706949219	4.53487307445491	D-Maltose (C)	carbon source	31.4	22.3	90.2	5.7e-05
NOVCBV4H	Dino:3609323	set3H10	1.30608147683285	5.0729078253927	Fumarate (C)	carbon source	31.4	22.3	90.2	5.7e-05
NOVCBV4H	Dino:3609323	set3H16	1.40588397426207	5.32268779470514	succinate (C)	carbon source	31.4	22.3	90.2	5.7e-05
NOVCBV4H	Dino:3609323	set3H20	1.42920012639714	5.01563403793556	Glycerol (C)	carbon source	31.4	22.3	90.2	5.7e-05
NOVCBV4H	Dino:3609323	set3H28	0.722099402627455	4.21612779072119	D-Maltose (C)	carbon source	31.4	22.3	90.2	5.7e-05
NOVCBV4H	Dino:3609323	set3H41	1.44410531735612	4.62716933694424	Glycerol (C)	carbon source	31.4	22.3	90.2	5.7e-05
NOVCBV4H	Dino:3609323	set4IT041	1.018999575661	4.10376505178761	L-Glutamic (N)	nitrogen source	31.4	22.3	90.2	5.7e-05
NOVCBV4H	Dino:3609323	set5IT057	1.36604520509653	5.97638371965765	Glucuronamide (N)	nitrogen source	31.4	22.3	90.2	5.7e-05
NOVCBV4H	Dino:3609323	set5IT078	0.889442089699437	4.32815541672716	nitrate (N)	nitrogen source	31.4	22.3	90.2	5.7e-05
NOVCBV4H	Dino:3609323	set6IT037	1.74502766042791	5.57289476742807	m.b. Nalidixic 0.048 mg/ml	stress	31.4	22.3	90.2	5.7e-05
NOVCBV4H	Dino:3609323	set3H7	1.29627706949219	4.53487307445491	D-Maltose (C)	carbon source	31.4	22.3	90.2	1.3e-04
NOVCBV4H	Dino:3609323	set3H10	1.30608147683285	5.0729078253927	Fumarate (C)	carbon source	31.4	22.3	90.2	1.3e-04
NOVCBV4H	Dino:3609323	set3H16	1.40588397426207	5.32268779470514	succinate (C)	carbon source	31.4	22.3	90.2	1.3e-04
NOVCBV4H	Dino:3609323	set3H20	1.42920012639714	5.01563403793556	Glycerol (C)	carbon source	31.4	22.3	90.2	1.3e-04
NOVCBV4H	Dino:3609323	set3H28	0.722099402627455	4.21612779072119	D-Maltose (C)	carbon source	31.4	22.3	90.2	1.3e-04
NOVCBV4H	Dino:3609323	set3H41	1.44410531735612	4.62716933694424	Glycerol (C)	carbon source	31.4	22.3	90.2	1.3e-04
NOVCBV4H	Dino:3609323	set4IT041	1.018999575661	4.10376505178761	L-Glutamic (N)	nitrogen source	31.4	22.3	90.2	1.3e-04
NOVCBV4H	Dino:3609323	set5IT057	1.36604520509653	5.97638371965765	Glucuronamide (N)	nitrogen source	31.4	22.3	90.2	1.3e-04
NOVCBV4H	Dino:3609323	set5IT078	0.889442089699437	4.32815541672716	nitrate (N)	nitrogen source	31.4	22.3	90.2	1.3e-04
NOVCBV4H	Dino:3609323	set6IT037	1.74502766042791	5.57289476742807	m.b. Nalidixic 0.048 mg/ml	stress	31.4	22.3	90.2	1.3e-04
NOVCBV4H	Dino:3609323	set3H7	1.29627706949219	4.53487307445491	D-Maltose (C)	carbon source	31.4	22.3	90.2	2.2e-04
NOVCBV4H	Dino:3609323	set3H10	1.30608147683285	5.0729078253927	Fumarate (C)	carbon source	31.4	22.3	90.2	2.2e-04
NOVCBV4H	Dino:3609323	set3H16	1.40588397426207	5.32268779470514	succinate (C)	carbon source	31.4	22.3	90.2	2.2e-04
NOVCBV4H	Dino:3609323	set3H20	1.42920012639714	5.01563403793556	Glycerol (C)	carbon source	31.4	22.3	90.2	2.2e-04
NOVCBV4H	Dino:3609323	set3H28	0.722099402627455	4.21612779072119	D-Maltose (C)	carbon source	31.4	22.3	90.2	2.2e-04
NOVCBV4H	Dino:3609323	set3H41	1.44410531735612	4.62716933694424	Glycerol (C)	carbon source	31.4	22.3	90.2	2.2e-04
NOVCBV4H	Dino:3609323	set4IT041	1.018999575661	4.10376505178761	L-Glutamic (N)	nitrogen source	31.4	22.3	90.2	2.2e-04
NOVCBV4H	Dino:3609323	set5IT057	1.36604520509653	5.97638371965765	Glucuronamide (N)	nitrogen source	31.4	22.3	90.2	2.2e-04
NOVCBV4H	Dino:3609323	set5IT078	0.889442089699437	4.32815541672716	nitrate (N)	nitrogen source	31.4	22.3	90.2	2.2e-04
NOVCBV4H	Dino:3609323	set6IT037	1.74502766042791	5.57289476742807	m.b. Nalidixic 0.048 mg/ml	stress	31.4	22.3	90.2	2.2e-04
NOVCBV4H	Dino:3609323	set3H7	1.29627706949219	4.53487307445491	D-Maltose (C)	carbon source	29.8	22.8	95.0	8.2e-04
NOVCBV4H	Dino:3609323	set3H10	1.30608147683285	5.0729078253927	Fumarate (C)	carbon source	29.8	22.8	95.0	8.2e-04
NOVCBV4H	Dino:3609323	set3H16	1.40588397426207	5.32268779470514	succinate (C)	carbon source	29.8	22.8	95.0	8.2e-04
NOVCBV4H	Dino:3609323	set3H20	1.42920012639714	5.01563403793556	Glycerol (C)	carbon source	29.8	22.8	95.0	8.2e-04
NOVCBV4H	Dino:3609323	set3H28	0.722099402627455	4.21612779072119	D-Maltose (C)	carbon source	29.8	22.8	95.0	8.2e-04
NOVCBV4H	Dino:3609323	set3H41	1.44410531735612	4.62716933694424	Glycerol (C)	carbon source	29.8	22.8	95.0	8.2e-04
NOVCBV4H	Dino:3609323	set4IT041	1.018999575661	4.10376505178761	L-Glutamic (N)	nitrogen source	29.8	22.8	95.0	8.2e-04
NOVCBV4H	Dino:3609323	set5IT057	1.36604520509653	5.97638371965765	Glucuronamide (N)	nitrogen source	29.8	22.8	95.0	8.2e-04
NOVCBV4H	Dino:3609323	set5IT078	0.889442089699437	4.32815541672716	nitrate (N)	nitrogen source	29.8	22.8	95.0	8.2e-04
NOVCBV4H	Dino:3609323	set6IT037	1.74502766042791	5.57289476742807	m.b. Nalidixic 0.048 mg/ml	stress	29.8	22.8	95.0	8.2e-04
NOVRD9HY	DvH:208977	set6IT031	0.704082775762027	5.25667553471044	Formate/Acetate-Thiosulfate (60/30-15 mM) + 0.1% Yeast Extract	respiratory growth	26.6	53.3	81.2	1.9e-04
NOVRD9HY	DvH:208977	set6IT032	0.730933601920612	4.10091504075731	Formate/Acetate-Thiosulfate (60/30-15 mM) + 0.1% Yeast Extract	respiratory growth	26.6	53.3	81.2	1.9e-04
NOVRD9HY	DvH:208977	set6IT031	0.704082775762027	5.25667553471044	Formate/Acetate-Thiosulfate (60/30-15 mM) + 0.1% Yeast Extract	respiratory growth	26.6	53.3	81.2	1.9e-04
NOVRD9HY	DvH:208977	set6IT032	0.730933601920612	4.10091504075731	Formate/Acetate-Thiosulfate (60/30-15 mM) + 0.1% Yeast Extract	respiratory growth	26.6	53.3	81.2	1.9e-04
NOVRD9HY	DvH:208977	set6IT031	0.704082775762027	5.25667553471044	Formate/Acetate-Thiosulfate (60/30-15 mM) + 0.1% Yeast Extract	respiratory growth	26.6	53.3	81.2	1.9e-04
NOVRD9HY	DvH:208977	set6IT032	0.730933601920612	4.10091504075731	Formate/Acetate-Thiosulfate (60/30-15 mM) + 0.1% Yeast Extract	respiratory growth	26.6	53.3	81.2	1.9e-04
NOVRD9HY	DvH:208977	set6IT031	0.704082775762027	5.25667553471044	Formate/Acetate-Thiosulfate (60/30-15 mM) + 0.1% Yeast Extract	respiratory growth	26.6	53.3	81.2	1.9e-04
NOVRD9HY	DvH:208977	set6IT032	0.730933601920612	4.10091504075731	Formate/Acetate-Thiosulfate (60/30-15 mM) + 0.1% Yeast Extract	respiratory growth	26.6	53.3	81.2	1.9e-04
NOVRD9HY	DvH:208977	set6IT031	0.704082775762027	5.25667553471044	Formate/Acetate-Thiosulfate (60/30-15 mM) + 0.1% Yeast Extract	respiratory growth	26.6	53.3	81.2	1.9e-04
NOVRD9HY	DvH:208977	set6IT032	0.730933601920612	4.10091504075731	Formate/Acetate-Thiosulfate (60/30-15 mM) + 0.1% Yeast Extract	respiratory growth	26.6	53.3	81.2	1.9e-04
NOVYOB2U	DvH:206316	set6IT006	-1.19206843276887	-4.17063983595224	MoYLS4 with FCCP 2uM	stress	39.8	14.6	71.9	1.4e-04
NOVYOB2U	DvH:206316	set6IT010	-1.79953934236991	-4.87983757699624	MoYLS4 with FCCP 10uM	stress	39.8	14.6	71.9	1.4e-04
NOVYOB2U	DvH:206316	set7IT069	-1.37643022170292	-5.39622674815294	MoLS4 with L-Threonine (N)	nitrogen source	39.8	14.6	71.9	1.4e-04
NOVYGTMZ	DvH:206376	set15IT065	1.94954155182598	4.41073880330527	MoYLS4 with Molybdate 100uM and Tungstate 2mM	stress	40.5	87.1	77.1	2.0e-05
NOVVX9KL	DvH:206817	set7IT077	0.582221406970618	4.1401100254502	MoLS4 with Urea (N)	nitrogen source	41.7	78.9	77.9	4.0e-05
NOVVX9KL	DvH:206817	set7IT079	0.766232768938227	4.78059664843962	MoLS4 with Urea (N)	nitrogen source	41.7	78.9	77.9	4.0e-05
NOVVX9KL	DvH:206817	set7IT089	1.19318003086565	7.51706589040732	MoLS4 with L-Alanine (N)	nitrogen source	41.7	78.9	77.9	4.0e-05
NOVVX9KL	DvH:206817	set7IT090	1.35477163728466	7.75168291184242	MoLS4 with L-Alanine (N)	nitrogen source	41.7	78.9	77.9	4.0e-05
NOVVX9KL	DvH:206817	set7IT091	1.22736983627168	7.63410498210215	MoLS4 with L-Alanine (N)	nitrogen source	41.7	78.9	77.9	4.0e-05
NOVVX9KL	DvH:206817	set8IT005	-0.951075919452486	-4.80970015168996	MoYLS4 with Molybdate 100uM	stress	41.7	78.9	77.9	4.0e-05
NOVVX9KL	DvH:206817	set8IT011	-0.939306550144248	-4.52541572154577	Pyruvate-Sulfite (60-20mM) with Molybdate 100uM	stress	41.7	78.9	77.9	4.0e-05
NOVVX9KL	DvH:206817	set13IT020	0.896747591924475	5.26348550793263	MoLS4 with low Ammonium 0.2mM (N)	nitrogen source	41.7	78.9	77.9	4.0e-05
NOVVX9KL	DvH:206817	set13IT025	1.08671600834896	6.20757067938733	MoLS4 with TEMED 10mM (N)	nitrogen source	41.7	78.9	77.9	4.0e-05
NOVVX9KL	DvH:206817	set13IT026	1.10768634036389	6.52675304220088	MoLS4 with TEMED 10mM (N)	nitrogen source	41.7	78.9	77.9	4.0e-05
NOVVX9KL	DvH:206817	set13IT027	1.12489078424936	6.26261181052271	MoLS4 with TEMED 10mM (N)	nitrogen source	41.7	78.9	77.9	4.0e-05
NOVVX9KL	DvH:206817	set13IT029	1.27070835626079	6.49689518042249	MoLS4 with TEMED 20mM (N)	nitrogen source	41.7	78.9	77.9	4.0e-05
NOVVX9KL	DvH:206817	set14IT080	0.709449670051456	4.22758405597594	MoLS4 with N2 (N)	nitrogen source	41.7	78.9	77.9	4.0e-05
NOVVX9KL	DvH:206817	set15IT065	-1.57717735935688	-4.00544628376286	MoYLS4 with Molybdate 100uM and Tungstate 2mM	stress	41.7	78.9	77.9	4.0e-05
NOVVX9KL	DvH:206817	set7IT077	0.582221406970618	4.1401100254502	MoLS4 with Urea (N)	nitrogen source	41.7	78.9	77.9	4.0e-05
NOVVX9KL	DvH:206817	set7IT079	0.766232768938227	4.78059664843962	MoLS4 with Urea (N)	nitrogen source	41.7	78.9	77.9	4.0e-05
NOVVX9KL	DvH:206817	set7IT089	1.19318003086565	7.51706589040732	MoLS4 with L-Alanine (N)	nitrogen source	41.7	78.9	77.9	4.0e-05
NOVVX9KL	DvH:206817	set7IT090	1.35477163728466	7.75168291184242	MoLS4 with L-Alanine (N)	nitrogen source	41.7	78.9	77.9	4.0e-05
NOVVX9KL	DvH:206817	set7IT091	1.22736983627168	7.63410498210215	MoLS4 with L-Alanine (N)	nitrogen source	41.7	78.9	77.9	4.0e-05
NOVVX9KL	DvH:206817	set8IT005	-0.951075919452486	-4.80970015168996	MoYLS4 with Molybdate 100uM	stress	41.7	78.9	77.9	4.0e-05
NOVVX9KL	DvH:206817	set8IT011	-0.939306550144248	-4.52541572154577	Pyruvate-Sulfite (60-20mM) with Molybdate 100uM	stress	41.7	78.9	77.9	4.0e-05
NOVVX9KL	DvH:206817	set13IT020	0.896747591924475	5.26348550793263	MoLS4 with low Ammonium 0.2mM (N)	nitrogen source	41.7	78.9	77.9	4.0e-05
NOVVX9KL	DvH:206817	set13IT025	1.08671600834896	6.20757067938733	MoLS4 with TEMED 10mM (N)	nitrogen source	41.7	78.9	77.9	4.0e-05
NOVVX9KL	DvH:206817	set13IT026	1.10768634036389	6.52675304220088	MoLS4 with TEMED 10mM (N)	nitrogen source	41.7	78.9	77.9	4.0e-05
NOVVX9KL	DvH:206817	set13IT027	1.12489078424936	6.26261181052271	MoLS4 with TEMED 10mM (N)	nitrogen source	41.7	78.9	77.9	4.0e-05
NOVVX9KL	DvH:206817	set13IT029	1.27070835626079	6.49689518042249	MoLS4 with TEMED 20mM (N)	nitrogen source	41.7	78.9	77.9	4.0e-05
NOVVX9KL	DvH:206817	set14IT080	0.709449670051456	4.22758405597594	MoLS4 with N2 (N)	nitrogen source	41.7	78.9	77.9	4.0e-05
NOVVX9KL	DvH:206817	set15IT065	-1.57717735935688	-4.00544628376286	MoYLS4 with Molybdate 100uM and Tungstate 2mM	stress	41.7	78.9	77.9	4.0e-05
NOVVX9KL	DvH:206817	set7IT077	0.582221406970618	4.1401100254502	MoLS4 with Urea (N)	nitrogen source	33.3	90.8	87.3	4.0e-05
NOVVX9KL	DvH:206817	set7IT079	0.766232768938227	4.78059664843962	MoLS4 with Urea (N)	nitrogen source	33.3	90.8	87.3	4.0e-05
NOVVX9KL	DvH:206817	set7IT089	1.19318003086565	7.51706589040732	MoLS4 with L-Alanine (N)	nitrogen source	33.3	90.8	87.3	4.0e-05
NOVVX9KL	DvH:206817	set7IT090	1.35477163728466	7.75168291184242	MoLS4 with L-Alanine (N)	nitrogen source	33.3	90.8	87.3	4.0e-05
NOVVX9KL	DvH:206817	set7IT091	1.22736983627168	7.63410498210215	MoLS4 with L-Alanine (N)	nitrogen source	33.3	90.8	87.3	4.0e-05
NOVVX9KL	DvH:206817	set8IT005	-0.951075919452486	-4.80970015168996	MoYLS4 with Molybdate 100uM	stress	33.3	90.8	87.3	4.0e-05
NOVVX9KL	DvH:206817	set8IT011	-0.939306550144248	-4.52541572154577	Pyruvate-Sulfite (60-20mM) with Molybdate 100uM	stress	33.3	90.8	87.3	4.0e-05
NOVVX9KL	DvH:206817	set13IT020	0.896747591924475	5.26348550793263	MoLS4 with low Ammonium 0.2mM (N)	nitrogen source	33.3	90.8	87.3	4.0e-05
NOVVX9KL	DvH:206817	set13IT025	1.08671600834896	6.20757067938733	MoLS4 with TEMED 10mM (N)	nitrogen source	33.3	90.8	87.3	4.0e-05
NOVVX9KL	DvH:206817	set13IT026	1.10768634036389	6.52675304220088	MoLS4 with TEMED 10mM (N)	nitrogen source	33.3	90.8	87.3	4.0e-05
NOVVX9KL	DvH:206817	set13IT027	1.12489078424936	6.26261181052271	MoLS4 with TEMED 10mM (N)	nitrogen source	33.3	90.8	87.3	4.0e-05
NOVVX9KL	DvH:206817	set13IT029	1.27070835626079	6.49689518042249	MoLS4 with TEMED 20mM (N)	nitrogen source	33.3	90.8	87.3	4.0e-05
NOVVX9KL	DvH:206817	set14IT080	0.709449670051456	4.22758405597594	MoLS4 with N2 (N)	nitrogen source	33.3	90.8	87.3	4.0e-05
NOVVX9KL	DvH:206817	set15IT065	-1.57717735935688	-4.00544628376286	MoYLS4 with Molybdate 100uM and Tungstate 2mM	stress	33.3	90.8	87.3	4.0e-05
NOVVX9KL	DvH:206817	set7IT077	0.582221406970618	4.1401100254502	MoLS4 with Urea (N)	nitrogen source	31.9	90.8	87.3	5.8e-04
NOVVX9KL	DvH:206817	set7IT079	0.766232768938227	4.78059664843962	MoLS4 with Urea (N)	nitrogen source	31.9	90.8	87.3	5.8e-04
NOVVX9KL	DvH:206817	set7IT089	1.19318003086565	7.51706589040732	MoLS4 with L-Alanine (N)	nitrogen source	31.9	90.8	87.3	5.8e-04
NOVVX9KL	DvH:206817	set7IT090	1.35477163728466	7.75168291184242	MoLS4 with L-Alanine (N)	nitrogen source	31.9	90.8	87.3	5.8e-04
NOVVX9KL	DvH:206817	set7IT091	1.22736983627168	7.63410498210215	MoLS4 with L-Alanine (N)	nitrogen source	31.9	90.8	87.3	5.8e-04
NOVVX9KL	DvH:206817	set8IT005	-0.951075919452486	-4.80970015168996	MoYLS4 with Molybdate 100uM	stress	31.9	90.8	87.3	5.8e-04
NOVVX9KL	DvH:206817	set8IT011	-0.939306550144248	-4.52541572154577	Pyruvate-Sulfite (60-20mM) with Molybdate 100uM	stress	31.9	90.8	87.3	5.8e-04
NOVVX9KL	DvH:206817	set13IT020	0.896747591924475	5.26348550793263	MoLS4 with low Ammonium 0.2mM (N)	nitrogen source	31.9	90.8	87.3	5.8e-04
NOVVX9KL	DvH:206817	set13IT025	1.08671600834896	6.20757067938733	MoLS4 with TEMED 10mM (N)	nitrogen source	31.9	90.8	87.3	5.8e-04
NOVVX9KL	DvH:206817	set13IT026	1.10768634036389	6.52675304220088	MoLS4 with TEMED 10mM (N)	nitrogen source	31.9	90.8	87.3	5.8e-04
NOVVX9KL	DvH:206817	set13IT027	1.12489078424936	6.26261181052271	MoLS4 with TEMED 10mM (N)	nitrogen source	31.9	90.8	87.3	5.8e-04
NOVVX9KL	DvH:206817	set13IT029	1.27070835626079	6.49689518042249	MoLS4 with TEMED 20mM (N)	nitrogen source	31.9	90.8	87.3	5.8e-04
NOVVX9KL	DvH:206817	set14IT080	0.709449670051456	4.22758405597594	MoLS4 with N2 (N)	nitrogen source	31.9	90.8	87.3	5.8e-04
NOVVX9KL	DvH:206817	set15IT065	-1.57717735935688	-4.00544628376286	MoYLS4 with Molybdate 100uM and Tungstate 2mM	stress	31.9	90.8	87.3	5.8e-04
NOVQGLOS	DvH:207432	set6IT009	0.608233334221213	4.59304756160416	MoYLS4 with FCCP 10uM	stress	40.2	12.2	100.0	3.8e-04
NOVQGLOS	DvH:207432	set6IT012	0.598237595650356	4.70021054434355	MoYLS4 with peroxynitrite 200uM	stress	40.2	12.2	100.0	3.8e-04
NOVQGLOS	DvH:207432	set6IT025	0.536513225470832	4.08979612229501	MoYLS4 with peroxynitrite 200uM	stress	40.2	12.2	100.0	3.8e-04
NOVQGLOS	DvH:207432	set6IT026	0.540511615467956	4.1578293816599	MoYLS4 with peroxynitrite 200uM	stress	40.2	12.2	100.0	3.8e-04
NOVQGLOS	DvH:207432	set7IT069	1.63507245621666	5.74106664340405	MoLS4 with L-Threonine (N)	nitrogen source	40.2	12.2	100.0	3.8e-04
NOVQGLOS	DvH:207432	set7IT086	0.79513737579823	5.70658561288951	MoLS4 with L-Glycine (N)	nitrogen source	40.2	12.2	100.0	3.8e-04
NOVQGLOS	DvH:207432	set7IT087	0.945224811402184	5.7153252656503	MoLS4 with L-Glycine (N)	nitrogen source	40.2	12.2	100.0	3.8e-04
NOVQGLOS	DvH:207432	set7IT088	0.898466051403959	6.43743757910906	MoLS4 with L-Glycine (N)	nitrogen source	40.2	12.2	100.0	3.8e-04
NOVQGLOS	DvH:207432	set7IT089	1.13790614406962	8.23756991011351	MoLS4 with L-Alanine (N)	nitrogen source	40.2	12.2	100.0	3.8e-04
NOVQGLOS	DvH:207432	set7IT090	1.03687244360508	6.69486837809472	MoLS4 with L-Alanine (N)	nitrogen source	40.2	12.2	100.0	3.8e-04
NOVQGLOS	DvH:207432	set7IT091	1.11536344772758	8.04902030743471	MoLS4 with L-Alanine (N)	nitrogen source	40.2	12.2	100.0	3.8e-04
NOVQGLOS	DvH:207432	set8IT052	0.852917259392468	6.50243360828897	MoLS4 with N2 gas (N)	nitrogen source	40.2	12.2	100.0	3.8e-04
NOVQGLOS	DvH:207432	set8IT053	0.92785845035255	7.30544936861151	MoLS4 with N2 gas (N)	nitrogen source	40.2	12.2	100.0	3.8e-04
NOVQGLOS	DvH:207432	set8IT054	0.836850991958209	6.86677433272778	MoLS4 with N2 gas (N)	nitrogen source	40.2	12.2	100.0	3.8e-04
NOVQGLOS	DvH:207432	set8IT055	0.827815930014103	6.70498972112347	MoLS4 with L-Arginine (N)	nitrogen source	40.2	12.2	100.0	3.8e-04
NOVQGLOS	DvH:207432	set8IT057	0.740941548403917	5.57600617895035	MoLS4 with L-Arginine (N)	nitrogen source	40.2	12.2	100.0	3.8e-04
NOVQGLOS	DvH:207432	set8IT067	0.839242499891505	6.37320680476765	MoLS4 with Putrescine (N)	nitrogen source	40.2	12.2	100.0	3.8e-04
NOVQGLOS	DvH:207432	set8IT068	0.708923381572692	5.15861701598942	MoLS4 with Putrescine (N)	nitrogen source	40.2	12.2	100.0	3.8e-04
NOVQGLOS	DvH:207432	set8IT069	0.882550499717038	6.46724874999787	MoLS4 with Putrescine (N)	nitrogen source	40.2	12.2	100.0	3.8e-04
NOVQGLOS	DvH:207432	set8IT070	0.587042617148611	4.53947441069772	MoLS4 with Spermidine (N)	nitrogen source	40.2	12.2	100.0	3.8e-04
NOVQGLOS	DvH:207432	set8IT071	0.704538862598981	4.89236892783356	MoLS4 with Spermidine (N)	nitrogen source	40.2	12.2	100.0	3.8e-04
NOVQGLOS	DvH:207432	set9IT019	0.558724793525429	4.14923507792993	Pyruvate-Sulfate (60-15mM) with Tungstate 2mM	stress	40.2	12.2	100.0	3.8e-04
NOVQGLOS	DvH:207432	set13IT025	0.744967580216855	5.67842384089028	MoLS4 with TEMED 10mM (N)	nitrogen source	40.2	12.2	100.0	3.8e-04
NOVQGLOS	DvH:207432	set13IT026	0.685497295993647	4.66408751669078	MoLS4 with TEMED 10mM (N)	nitrogen source	40.2	12.2	100.0	3.8e-04
NOVQGLOS	DvH:207432	set13IT027	0.637806397499329	4.791334018164	MoLS4 with TEMED 10mM (N)	nitrogen source	40.2	12.2	100.0	3.8e-04
NOVQGLOS	DvH:207432	set13IT029	0.579826180891724	4.02723452657121	MoLS4 with TEMED 20mM (N)	nitrogen source	40.2	12.2	100.0	3.8e-04
NOVQGLOS	DvH:207432	set13IT032	0.69713297103137	4.45165967370882	MoLS4 with Thymine (N)	nitrogen source	40.2	12.2	100.0	3.8e-04
NOVQGLOS	DvH:207432	set15IT027	0.578928747069982	4.16454726985173	MoLS4 with L-Cysteine 5mM as nutrient	nutrient	40.2	12.2	100.0	3.8e-04
NOVQGLOS	DvH:207432	set17IT091	0.461862572979384	4.1221642510055	Hydrogen/Acetate-Sulfite (90%atm/5mM-20mM) with 0.1% Yeast Extract	respiratory growth	40.2	12.2	100.0	3.8e-04
NOVEB3Y2	DvH:208111	set2S317	-0.923380064973912	-4.19287994463502	Formate/Acetate-Sulfate (60/30-30 mM) minimal without W	respiratory growth	34.8	51.2	51.6	5.8e-04
NOVEB3Y2	DvH:208111	set8IT019	-0.972120177253009	-4.32215808840426	Formate/Acetate-Sulfate (60/5-30 mM)	respiratory growth	34.8	51.2	51.6	5.8e-04
NOVEB3Y2	DvH:208111	set8IT032	-1.29963995280324	-5.6290698975751	Formate/Acetate-Sulfate (60/30-60 mM)	respiratory growth	34.8	51.2	51.6	5.8e-04
NOVEB3Y2	DvH:208111	set8IT036	-0.910892428790627	-5.92179072303755	Formate/Acetate-Sulfite (60/5-20 mM)	respiratory growth	34.8	51.2	51.6	5.8e-04
NOVEB3Y2	DvH:208111	set8IT037	-1.07345900022173	-4.02619087244832	Formate/Acetate-Sulfite (60/1-20 mM)	respiratory growth	34.8	51.2	51.6	5.8e-04
NOVEB3Y2	DvH:208111	set8IT039	-1.12855662778538	-5.2045007999887	Formate/Acetate-Sulfite (60/1-20 mM)	respiratory growth	34.8	51.2	51.6	5.8e-04
NOVEB3Y2	DvH:208111	set8IT040	-0.827084026711933	-5.55005938706203	Formate/Acetate-Sulfite (30/30-20 mM)	respiratory growth	34.8	51.2	51.6	5.8e-04
NOVEB3Y2	DvH:208111	set8IT042	-0.648018921572869	-4.09045134954275	Formate/Acetate-Sulfite (30/30-20 mM)	respiratory growth	34.8	51.2	51.6	5.8e-04
NOVEB3Y2	DvH:208111	set8IT070	-1.58620379759717	-4.68307759882379	MoLS4 with Spermidine (N)	nitrogen source	34.8	51.2	51.6	5.8e-04
NOVEB3Y2	DvH:208111	set8IT071	-2.9501166172752	-7.1441818368164	MoLS4 with Spermidine (N)	nitrogen source	34.8	51.2	51.6	5.8e-04
NOVEB3Y2	DvH:208111	set9IT063	-1.19485137446923	-5.87879506530582	Formate/Acetate-Sulfite (60/30-40 mM) + 0.1% Yeast Extract	respiratory growth	34.8	51.2	51.6	5.8e-04
NOVEB3Y2	DvH:208111	set9IT064	-0.797993419977254	-4.25675985037233	Formate/Acetate-Sulfite (60/30-40 mM) + 0.1% Yeast Extract	respiratory growth	34.8	51.2	51.6	5.8e-04
NOVPY4TC	Dyella79:N515DRAFT_0364	set2IT004	1.12830778749438	7.78024149326092	L-Alanine (C)	carbon source	27.5	30.4	53.9	2.7e-05
NOVPY4TC	Dyella79:N515DRAFT_0364	set2IT008	0.884296671575726	6.20191280945958	Sucrose (C)	carbon source	27.5	30.4	53.9	2.7e-05
NOVPY4TC	Dyella79:N515DRAFT_0364	set2IT010	1.09463673743404	6.94600285269209	D-Galactose (C)	carbon source	27.5	30.4	53.9	2.7e-05
NOVPY4TC	Dyella79:N515DRAFT_0364	set2IT016	1.15034699767979	7.3606355847823	L-Alanine (C)	carbon source	27.5	30.4	53.9	2.7e-05
NOVPY4TC	Dyella79:N515DRAFT_0364	set2IT017	0.733856906521329	4.9902395098625	NAG (C)	carbon source	27.5	30.4	53.9	2.7e-05
NOVPY4TC	Dyella79:N515DRAFT_0364	set3IT031	-0.668919934894558	-4.34576361028522	Tetracycline 0.012 mg/ml	stress	27.5	30.4	53.9	2.7e-05
NOVPY4TC	Dyella79:N515DRAFT_0364	set3IT034	-0.842625866405475	-5.13587885149122	Carbenicillin 0.02 mg/ml	stress	27.5	30.4	53.9	2.7e-05
NOVPY4TC	Dyella79:N515DRAFT_0364	set3IT038	-0.836918663499557	-4.53588498645083	Nalidixic 0.04 mg/ml	stress	27.5	30.4	53.9	2.7e-05
NOVPY4TC	Dyella79:N515DRAFT_0364	set3IT045	-0.884812834494583	-5.45331653147511	Paraquat dichloride 0.1 mg/ml	stress	27.5	30.4	53.9	2.7e-05
NOVPY4TC	Dyella79:N515DRAFT_0364	set3IT054	-3.58049902517057	-13.7917167687425	nitrate 150 mM	stress	27.5	30.4	53.9	2.7e-05
NOVPY4TC	Dyella79:N515DRAFT_0364	set3IT055	-6.03502979112187	-15.6245612155056	nitrate 200 mM	stress	27.5	30.4	53.9	2.7e-05
NOVPY4TC	Dyella79:N515DRAFT_0364	set3IT056	-1.4450029411211	-6.35841604415605	Sisomicin 0.016 mg/ml	stress	27.5	30.4	53.9	2.7e-05
NOVPY4TC	Dyella79:N515DRAFT_0364	set3IT058	-2.69156713066028	-8.72682052857144	perchlorate 75 mM	stress	27.5	30.4	53.9	2.7e-05
NOVPY4TC	Dyella79:N515DRAFT_0364	set3IT059	-4.56073090405039	-13.7446424153384	Chloride 250 mM	stress	27.5	30.4	53.9	2.7e-05
NOVPY4TC	Dyella79:N515DRAFT_0364	set3IT071	-0.804995703553071	-4.5809847796854	Ceftazidime 0.05 mg/ml	stress	27.5	30.4	53.9	2.7e-05
NOVPY4TC	Dyella79:N515DRAFT_0364	set3IT072	-0.868904334482337	-5.24203867396723	Ceftazidime 0.1 mg/ml	stress	27.5	30.4	53.9	2.7e-05
NOVPY4TC	Dyella79:N515DRAFT_0364	set3IT083	-0.816483021923824	-4.20158582363975	L-Lysine (N)	nitrogen source	27.5	30.4	53.9	2.7e-05
NOVPY4TC	Dyella79:N515DRAFT_0364	set3IT093	1.15229855585102	7.85559143434659	D-Glucosamine Hydrochloride (N)	nitrogen source	27.5	30.4	53.9	2.7e-05
NOVHYIGY	Dyella79:N515DRAFT_0933	set3IT046	2.49307332885973	8.45016090209746	Paraquat dichloride 0.2 mg/ml	stress	41.9	85.2	100.0	9.8e-05
NOVVCJQ4	Dyella79:N515DRAFT_3680	set1IT088	-1.92815315330584	-4.60195678739306	D-Glucose (C)	carbon source	30.5	100.0	100.0	4.7e-06
NOVVCJQ4	Dyella79:N515DRAFT_3680	set1IT095	-1.62530662928989	-4.35657178531307	pyruvate (C)	carbon source	30.5	100.0	100.0	4.7e-06
NOVVCJQ4	Dyella79:N515DRAFT_3680	set2IT015	-2.37641387857028	-4.08511766939366	L-Proline (C)	carbon source	30.5	100.0	100.0	4.7e-06
NOVVCJQ4	Dyella79:N515DRAFT_3680	set3IT045	-1.59905430172418	-4.53712340039818	Paraquat dichloride 0.1 mg/ml	stress	30.5	100.0	100.0	4.7e-06
NOV02DQ4	HerbieS:HSERO_RS12865	set2IT057	1.38524680352027	4.39290565311846	L-Glutamine (C)	carbon source	29.0	89.9	91.6	2.5e-04
NOV02DQ4	HerbieS:HSERO_RS12865	set2IT063	1.34134382317553	4.27569277346781	L-Proline (N)	nitrogen source	29.0	89.9	91.6	2.5e-04
NOVY8KPG	Kang:B158DRAFT_2413	set3IT089	2.61966160746062	4.54702372067061	motility	motility	31.2	49.2	62.6	8.3e-04
NOV2OYAH	Keio:16389	set1IT009	-2.23705708219624	-4.14249562135683	D-Maltose (C)	carbon source	23.5	59.7	54.8	5.0e-04
NOV2OYAH	Keio:16389	set1IT042	1.45626569100744	6.21838658389127	Glycolic Acid (C)	carbon source	23.5	59.7	54.8	5.0e-04
NOV2OYAH	Keio:16389	set1IT057	1.55249283452081	6.16192442409548	D-Serine (C)	carbon source	23.5	59.7	54.8	5.0e-04
NOV2OYAH	Keio:16389	set1IT058	1.9714543479877	8.54442123283615	D-Serine (C)	carbon source	23.5	59.7	54.8	5.0e-04
NOV2OYAH	Keio:16389	set1IT059	-2.48002887615554	-4.03188913185621	casaminos (C)	carbon source	23.5	59.7	54.8	5.0e-04
NOV2OYAH	Keio:16389	set2IT044	2.87386424060645	5.77573624813871	Cisplatin 0.1 mg/ml	stress	23.5	59.7	54.8	5.0e-04
NOV2OYAH	Keio:16389	set2IT062	1.17288034090385	4.00944275601343	Spectinomycin 0.00625 mg/ml	stress	23.5	59.7	54.8	5.0e-04
NOV2OYAH	Keio:16389	set2IT063	2.55202689993128	6.81540570542216	Spectinomycin 0.0125 mg/ml	stress	23.5	59.7	54.8	5.0e-04
NOV2OYAH	Keio:16389	set1IT009	-2.23705708219624	-4.14249562135683	D-Maltose (C)	carbon source	23.5	59.7	54.8	5.0e-04
NOV2OYAH	Keio:16389	set1IT042	1.45626569100744	6.21838658389127	Glycolic Acid (C)	carbon source	23.5	59.7	54.8	5.0e-04
NOV2OYAH	Keio:16389	set1IT057	1.55249283452081	6.16192442409548	D-Serine (C)	carbon source	23.5	59.7	54.8	5.0e-04
NOV2OYAH	Keio:16389	set1IT058	1.9714543479877	8.54442123283615	D-Serine (C)	carbon source	23.5	59.7	54.8	5.0e-04
NOV2OYAH	Keio:16389	set1IT059	-2.48002887615554	-4.03188913185621	casaminos (C)	carbon source	23.5	59.7	54.8	5.0e-04
NOV2OYAH	Keio:16389	set2IT044	2.87386424060645	5.77573624813871	Cisplatin 0.1 mg/ml	stress	23.5	59.7	54.8	5.0e-04
NOV2OYAH	Keio:16389	set2IT062	1.17288034090385	4.00944275601343	Spectinomycin 0.00625 mg/ml	stress	23.5	59.7	54.8	5.0e-04
NOV2OYAH	Keio:16389	set2IT063	2.55202689993128	6.81540570542216	Spectinomycin 0.0125 mg/ml	stress	23.5	59.7	54.8	5.0e-04
NOV2OYAH	MR1:200198	set1H4	-0.928512655238707	-5.22683530693578	Cobalt chloride 0.04 mM	stress	25.8	62.1	58.5	1.5e-05
NOV2OYAH	MR1:200198	set1H5	-0.745589909013386	-4.1551246720092	copper (II) chloride 0.32 mM	stress	25.8	62.1	58.5	1.5e-05
NOV2OYAH	MR1:200198	set1H6	-1.06590314240424	-6.25630593393094	copper (II) chloride 0.64 mM	stress	25.8	62.1	58.5	1.5e-05
NOV2OYAH	MR1:200198	set1H8	-0.936200414755357	-5.31279300026716	sodium fluoride 100 mM	stress	25.8	62.1	58.5	1.5e-05
NOV2OYAH	MR1:200198	set1H11	1.31791413823606	8.24517715739145	Paraquat dichloride 0.5 mg/ml	stress	25.8	62.1	58.5	1.5e-05
NOV2OYAH	MR1:200198	set1H16	-1.41019614427027	-8.63904882558834	nitrite 2.5 mM	stress	25.8	62.1	58.5	1.5e-05
NOV2OYAH	MR1:200198	set1H17	-1.25641474757867	-7.13946214643235	nitrite 5 mM	stress	25.8	62.1	58.5	1.5e-05
NOV2OYAH	MR1:200198	set1H18	-1.78302151003721	-5.85911870661803	nitrite 10 mM	stress	25.8	62.1	58.5	1.5e-05
NOV2OYAH	MR1:200198	set1H20	-1.13224121653327	-5.75566917894071	Chlorite 0.08 mM	stress	25.8	62.1	58.5	1.5e-05
NOV2OYAH	MR1:200198	set1H21	-0.92724398080132	-5.43291095254231	Chlorite 0.32 mM	stress	25.8	62.1	58.5	1.5e-05
NOV2OYAH	MR1:200198	set1H22	-1.30212259161287	-6.24500906986627	Chlorite 0.64 mM	stress	25.8	62.1	58.5	1.5e-05
NOV2OYAH	MR1:200198	set1H23	-0.865542073567019	-4.59082434316206	perchlorate 50 mM	stress	25.8	62.1	58.5	1.5e-05
NOV2OYAH	MR1:200198	set2H45	1.25122414092477	9.28712722967106	L-Lactate (C)	carbon source	25.8	62.1	58.5	1.5e-05
NOV2OYAH	MR1:200198	set2H48	0.975227877513687	7.46544975422736	Tween 20 (C)	carbon source	25.8	62.1	58.5	1.5e-05
NOV2OYAH	MR1:200198	set3H6	0.951166329456863	4.61069407571694	Gly-DL-Asp (C)	carbon source	25.8	62.1	58.5	1.5e-05
NOV2OYAH	MR1:200198	set3H11	-1.32759497755085	-4.68372535390446	Adenosine (C)	carbon source	25.8	62.1	58.5	1.5e-05
NOV2OYAH	MR1:200198	set3H13	-1.60171268292819	-7.47673203949778	Inosine (C)	carbon source	25.8	62.1	58.5	1.5e-05
NOV2OYAH	MR1:200198	set3H14	-1.22313020787386	-4.91019997309537	Cytidine (C)	carbon source	25.8	62.1	58.5	1.5e-05
NOV2OYAH	MR1:200198	set3H17	1.59530463748064	8.66943122086007	D,L-Lactate (C)	carbon source	25.8	62.1	58.5	1.5e-05
NOV2OYAH	MR1:200198	set3H19	-1.56384766628231	-5.33804750474016	propionate (C)	carbon source	25.8	62.1	58.5	1.5e-05
NOV2OYAH	MR1:200198	set3H24	0.981934885993752	5.07864838435614	Gly-DL-Asp (C)	carbon source	25.8	62.1	58.5	1.5e-05
NOV2OYAH	MR1:200198	set4H30	-1.29301267971	-7.75947204194431	Adenosine (C)	carbon source	25.8	62.1	58.5	1.5e-05
NOV2OYAH	MR1:200198	set4H31	-0.813671249082932	-5.31890968847484	Uridine (C)	carbon source	25.8	62.1	58.5	1.5e-05
NOV2OYAH	MR1:200198	set4H32	-1.51371656151342	-8.01321963252852	Inosine (C)	carbon source	25.8	62.1	58.5	1.5e-05
NOV2OYAH	MR1:200198	set4H33	-0.81248121075313	-4.81925500119291	Cytidine (C)	carbon source	25.8	62.1	58.5	1.5e-05
NOV2OYAH	MR1:200198	set6H10	-0.792210202518691	-4.45685396928	acetate 50 mM	stress	25.8	62.1	58.5	1.5e-05
NOV2OYAH	MR1:200198	set6H12	-1.40694733809439	-6.51410997805904	1-ethyl-3-methylimidazolium acetate 20 mM	stress	25.8	62.1	58.5	1.5e-05
NOV2OYAH	MR1:200198	set6H19	-1.64686435526835	-6.15473104106395	1-ethyl-3-methylimidazolium acetate 20 mM	stress	25.8	62.1	58.5	1.5e-05
NOV2OYAH	MR1:200198	set6H26	0.721260791251015	5.28111226434246	L-Arginine (N)	nitrogen source	25.8	62.1	58.5	1.5e-05
NOV2OYAH	MR1:200198	set6H28	0.847171976928487	4.96235197818564	L-Aspartic Acid (N)	nitrogen source	25.8	62.1	58.5	1.5e-05
NOV2OYAH	MR1:200198	set6H32	1.10132987358098	6.8404501852608	L-Asparagine (N)	nitrogen source	25.8	62.1	58.5	1.5e-05
NOV2OYAH	MR1:200198	set6H33	0.826883633625886	4.96434829450955	L-Glutamine (N)	nitrogen source	25.8	62.1	58.5	1.5e-05
NOV2OYAH	MR1:200198	set6H34	0.719658647475912	4.88652356789168	Glycine (N)	nitrogen source	25.8	62.1	58.5	1.5e-05
NOV2OYAH	MR1:200198	set6H36	0.835506892518789	5.63987606832949	L-Arginine (N)	nitrogen source	25.8	62.1	58.5	1.5e-05
NOV2OYAH	MR1:200198	set6H38	0.747114786904274	4.41007445745412	L-Aspartic Acid (N)	nitrogen source	25.8	62.1	58.5	1.5e-05
NOV2OYAH	MR1:200198	set6H41	1.0070785192225	5.5065180764772	L-Threonine (N)	nitrogen source	25.8	62.1	58.5	1.5e-05
NOV2OYAH	MR1:200198	set6H42	1.22619942143878	7.3418110510103	L-Asparagine (N)	nitrogen source	25.8	62.1	58.5	1.5e-05
NOV2OYAH	MR1:200198	set6H44	0.734821865588883	4.40895824324115	Glycine (N)	nitrogen source	25.8	62.1	58.5	1.5e-05
NOV2OYAH	MR1:200198	setAH22	1.12180640928162	4.35472174599092	M1 center	motility	25.8	62.1	58.5	1.5e-05
NOV2OYAH	MR1:200198	set1H4	-0.928512655238707	-5.22683530693578	Cobalt chloride 0.04 mM	stress	25.8	62.1	58.3	2.0e-05
NOV2OYAH	MR1:200198	set1H5	-0.745589909013386	-4.1551246720092	copper (II) chloride 0.32 mM	stress	25.8	62.1	58.3	2.0e-05
NOV2OYAH	MR1:200198	set1H6	-1.06590314240424	-6.25630593393094	copper (II) chloride 0.64 mM	stress	25.8	62.1	58.3	2.0e-05
NOV2OYAH	MR1:200198	set1H8	-0.936200414755357	-5.31279300026716	sodium fluoride 100 mM	stress	25.8	62.1	58.3	2.0e-05
NOV2OYAH	MR1:200198	set1H11	1.31791413823606	8.24517715739145	Paraquat dichloride 0.5 mg/ml	stress	25.8	62.1	58.3	2.0e-05
NOV2OYAH	MR1:200198	set1H16	-1.41019614427027	-8.63904882558834	nitrite 2.5 mM	stress	25.8	62.1	58.3	2.0e-05
NOV2OYAH	MR1:200198	set1H17	-1.25641474757867	-7.13946214643235	nitrite 5 mM	stress	25.8	62.1	58.3	2.0e-05
NOV2OYAH	MR1:200198	set1H18	-1.78302151003721	-5.85911870661803	nitrite 10 mM	stress	25.8	62.1	58.3	2.0e-05
NOV2OYAH	MR1:200198	set1H20	-1.13224121653327	-5.75566917894071	Chlorite 0.08 mM	stress	25.8	62.1	58.3	2.0e-05
NOV2OYAH	MR1:200198	set1H21	-0.92724398080132	-5.43291095254231	Chlorite 0.32 mM	stress	25.8	62.1	58.3	2.0e-05
NOV2OYAH	MR1:200198	set1H22	-1.30212259161287	-6.24500906986627	Chlorite 0.64 mM	stress	25.8	62.1	58.3	2.0e-05
NOV2OYAH	MR1:200198	set1H23	-0.865542073567019	-4.59082434316206	perchlorate 50 mM	stress	25.8	62.1	58.3	2.0e-05
NOV2OYAH	MR1:200198	set2H45	1.25122414092477	9.28712722967106	L-Lactate (C)	carbon source	25.8	62.1	58.3	2.0e-05
NOV2OYAH	MR1:200198	set2H48	0.975227877513687	7.46544975422736	Tween 20 (C)	carbon source	25.8	62.1	58.3	2.0e-05
NOV2OYAH	MR1:200198	set3H6	0.951166329456863	4.61069407571694	Gly-DL-Asp (C)	carbon source	25.8	62.1	58.3	2.0e-05
NOV2OYAH	MR1:200198	set3H11	-1.32759497755085	-4.68372535390446	Adenosine (C)	carbon source	25.8	62.1	58.3	2.0e-05
NOV2OYAH	MR1:200198	set3H13	-1.60171268292819	-7.47673203949778	Inosine (C)	carbon source	25.8	62.1	58.3	2.0e-05
NOV2OYAH	MR1:200198	set3H14	-1.22313020787386	-4.91019997309537	Cytidine (C)	carbon source	25.8	62.1	58.3	2.0e-05
NOV2OYAH	MR1:200198	set3H17	1.59530463748064	8.66943122086007	D,L-Lactate (C)	carbon source	25.8	62.1	58.3	2.0e-05
NOV2OYAH	MR1:200198	set3H19	-1.56384766628231	-5.33804750474016	propionate (C)	carbon source	25.8	62.1	58.3	2.0e-05
NOV2OYAH	MR1:200198	set3H24	0.981934885993752	5.07864838435614	Gly-DL-Asp (C)	carbon source	25.8	62.1	58.3	2.0e-05
NOV2OYAH	MR1:200198	set4H30	-1.29301267971	-7.75947204194431	Adenosine (C)	carbon source	25.8	62.1	58.3	2.0e-05
NOV2OYAH	MR1:200198	set4H31	-0.813671249082932	-5.31890968847484	Uridine (C)	carbon source	25.8	62.1	58.3	2.0e-05
NOV2OYAH	MR1:200198	set4H32	-1.51371656151342	-8.01321963252852	Inosine (C)	carbon source	25.8	62.1	58.3	2.0e-05
NOV2OYAH	MR1:200198	set4H33	-0.81248121075313	-4.81925500119291	Cytidine (C)	carbon source	25.8	62.1	58.3	2.0e-05
NOV2OYAH	MR1:200198	set6H10	-0.792210202518691	-4.45685396928	acetate 50 mM	stress	25.8	62.1	58.3	2.0e-05
NOV2OYAH	MR1:200198	set6H12	-1.40694733809439	-6.51410997805904	1-ethyl-3-methylimidazolium acetate 20 mM	stress	25.8	62.1	58.3	2.0e-05
NOV2OYAH	MR1:200198	set6H19	-1.64686435526835	-6.15473104106395	1-ethyl-3-methylimidazolium acetate 20 mM	stress	25.8	62.1	58.3	2.0e-05
NOV2OYAH	MR1:200198	set6H26	0.721260791251015	5.28111226434246	L-Arginine (N)	nitrogen source	25.8	62.1	58.3	2.0e-05
NOV2OYAH	MR1:200198	set6H28	0.847171976928487	4.96235197818564	L-Aspartic Acid (N)	nitrogen source	25.8	62.1	58.3	2.0e-05
NOV2OYAH	MR1:200198	set6H32	1.10132987358098	6.8404501852608	L-Asparagine (N)	nitrogen source	25.8	62.1	58.3	2.0e-05
NOV2OYAH	MR1:200198	set6H33	0.826883633625886	4.96434829450955	L-Glutamine (N)	nitrogen source	25.8	62.1	58.3	2.0e-05
NOV2OYAH	MR1:200198	set6H34	0.719658647475912	4.88652356789168	Glycine (N)	nitrogen source	25.8	62.1	58.3	2.0e-05
NOV2OYAH	MR1:200198	set6H36	0.835506892518789	5.63987606832949	L-Arginine (N)	nitrogen source	25.8	62.1	58.3	2.0e-05
NOV2OYAH	MR1:200198	set6H38	0.747114786904274	4.41007445745412	L-Aspartic Acid (N)	nitrogen source	25.8	62.1	58.3	2.0e-05
NOV2OYAH	MR1:200198	set6H41	1.0070785192225	5.5065180764772	L-Threonine (N)	nitrogen source	25.8	62.1	58.3	2.0e-05
NOV2OYAH	MR1:200198	set6H42	1.22619942143878	7.3418110510103	L-Asparagine (N)	nitrogen source	25.8	62.1	58.3	2.0e-05
NOV2OYAH	MR1:200198	set6H44	0.734821865588883	4.40895824324115	Glycine (N)	nitrogen source	25.8	62.1	58.3	2.0e-05
NOV2OYAH	MR1:200198	setAH22	1.12180640928162	4.35472174599092	M1 center	motility	25.8	62.1	58.3	2.0e-05
NOV2OYAH	MR1:200198	set1H4	-0.928512655238707	-5.22683530693578	Cobalt chloride 0.04 mM	stress	23.4	70.5	69.3	3.4e-05
NOV2OYAH	MR1:200198	set1H5	-0.745589909013386	-4.1551246720092	copper (II) chloride 0.32 mM	stress	23.4	70.5	69.3	3.4e-05
NOV2OYAH	MR1:200198	set1H6	-1.06590314240424	-6.25630593393094	copper (II) chloride 0.64 mM	stress	23.4	70.5	69.3	3.4e-05
NOV2OYAH	MR1:200198	set1H8	-0.936200414755357	-5.31279300026716	sodium fluoride 100 mM	stress	23.4	70.5	69.3	3.4e-05
NOV2OYAH	MR1:200198	set1H11	1.31791413823606	8.24517715739145	Paraquat dichloride 0.5 mg/ml	stress	23.4	70.5	69.3	3.4e-05
NOV2OYAH	MR1:200198	set1H16	-1.41019614427027	-8.63904882558834	nitrite 2.5 mM	stress	23.4	70.5	69.3	3.4e-05
NOV2OYAH	MR1:200198	set1H17	-1.25641474757867	-7.13946214643235	nitrite 5 mM	stress	23.4	70.5	69.3	3.4e-05
NOV2OYAH	MR1:200198	set1H18	-1.78302151003721	-5.85911870661803	nitrite 10 mM	stress	23.4	70.5	69.3	3.4e-05
NOV2OYAH	MR1:200198	set1H20	-1.13224121653327	-5.75566917894071	Chlorite 0.08 mM	stress	23.4	70.5	69.3	3.4e-05
NOV2OYAH	MR1:200198	set1H21	-0.92724398080132	-5.43291095254231	Chlorite 0.32 mM	stress	23.4	70.5	69.3	3.4e-05
NOV2OYAH	MR1:200198	set1H22	-1.30212259161287	-6.24500906986627	Chlorite 0.64 mM	stress	23.4	70.5	69.3	3.4e-05
NOV2OYAH	MR1:200198	set1H23	-0.865542073567019	-4.59082434316206	perchlorate 50 mM	stress	23.4	70.5	69.3	3.4e-05
NOV2OYAH	MR1:200198	set2H45	1.25122414092477	9.28712722967106	L-Lactate (C)	carbon source	23.4	70.5	69.3	3.4e-05
NOV2OYAH	MR1:200198	set2H48	0.975227877513687	7.46544975422736	Tween 20 (C)	carbon source	23.4	70.5	69.3	3.4e-05
NOV2OYAH	MR1:200198	set3H6	0.951166329456863	4.61069407571694	Gly-DL-Asp (C)	carbon source	23.4	70.5	69.3	3.4e-05
NOV2OYAH	MR1:200198	set3H11	-1.32759497755085	-4.68372535390446	Adenosine (C)	carbon source	23.4	70.5	69.3	3.4e-05
NOV2OYAH	MR1:200198	set3H13	-1.60171268292819	-7.47673203949778	Inosine (C)	carbon source	23.4	70.5	69.3	3.4e-05
NOV2OYAH	MR1:200198	set3H14	-1.22313020787386	-4.91019997309537	Cytidine (C)	carbon source	23.4	70.5	69.3	3.4e-05
NOV2OYAH	MR1:200198	set3H17	1.59530463748064	8.66943122086007	D,L-Lactate (C)	carbon source	23.4	70.5	69.3	3.4e-05
NOV2OYAH	MR1:200198	set3H19	-1.56384766628231	-5.33804750474016	propionate (C)	carbon source	23.4	70.5	69.3	3.4e-05
NOV2OYAH	MR1:200198	set3H24	0.981934885993752	5.07864838435614	Gly-DL-Asp (C)	carbon source	23.4	70.5	69.3	3.4e-05
NOV2OYAH	MR1:200198	set4H30	-1.29301267971	-7.75947204194431	Adenosine (C)	carbon source	23.4	70.5	69.3	3.4e-05
NOV2OYAH	MR1:200198	set4H31	-0.813671249082932	-5.31890968847484	Uridine (C)	carbon source	23.4	70.5	69.3	3.4e-05
NOV2OYAH	MR1:200198	set4H32	-1.51371656151342	-8.01321963252852	Inosine (C)	carbon source	23.4	70.5	69.3	3.4e-05
NOV2OYAH	MR1:200198	set4H33	-0.81248121075313	-4.81925500119291	Cytidine (C)	carbon source	23.4	70.5	69.3	3.4e-05
NOV2OYAH	MR1:200198	set6H10	-0.792210202518691	-4.45685396928	acetate 50 mM	stress	23.4	70.5	69.3	3.4e-05
NOV2OYAH	MR1:200198	set6H12	-1.40694733809439	-6.51410997805904	1-ethyl-3-methylimidazolium acetate 20 mM	stress	23.4	70.5	69.3	3.4e-05
NOV2OYAH	MR1:200198	set6H19	-1.64686435526835	-6.15473104106395	1-ethyl-3-methylimidazolium acetate 20 mM	stress	23.4	70.5	69.3	3.4e-05
NOV2OYAH	MR1:200198	set6H26	0.721260791251015	5.28111226434246	L-Arginine (N)	nitrogen source	23.4	70.5	69.3	3.4e-05
NOV2OYAH	MR1:200198	set6H28	0.847171976928487	4.96235197818564	L-Aspartic Acid (N)	nitrogen source	23.4	70.5	69.3	3.4e-05
NOV2OYAH	MR1:200198	set6H32	1.10132987358098	6.8404501852608	L-Asparagine (N)	nitrogen source	23.4	70.5	69.3	3.4e-05
NOV2OYAH	MR1:200198	set6H33	0.826883633625886	4.96434829450955	L-Glutamine (N)	nitrogen source	23.4	70.5	69.3	3.4e-05
NOV2OYAH	MR1:200198	set6H34	0.719658647475912	4.88652356789168	Glycine (N)	nitrogen source	23.4	70.5	69.3	3.4e-05
NOV2OYAH	MR1:200198	set6H36	0.835506892518789	5.63987606832949	L-Arginine (N)	nitrogen source	23.4	70.5	69.3	3.4e-05
NOV2OYAH	MR1:200198	set6H38	0.747114786904274	4.41007445745412	L-Aspartic Acid (N)	nitrogen source	23.4	70.5	69.3	3.4e-05
NOV2OYAH	MR1:200198	set6H41	1.0070785192225	5.5065180764772	L-Threonine (N)	nitrogen source	23.4	70.5	69.3	3.4e-05
NOV2OYAH	MR1:200198	set6H42	1.22619942143878	7.3418110510103	L-Asparagine (N)	nitrogen source	23.4	70.5	69.3	3.4e-05
NOV2OYAH	MR1:200198	set6H44	0.734821865588883	4.40895824324115	Glycine (N)	nitrogen source	23.4	70.5	69.3	3.4e-05
NOV2OYAH	MR1:200198	setAH22	1.12180640928162	4.35472174599092	M1 center	motility	23.4	70.5	69.3	3.4e-05
NOV2OYAH	MR1:200198	set1H4	-0.928512655238707	-5.22683530693578	Cobalt chloride 0.04 mM	stress	23.4	70.5	69.3	3.4e-05
NOV2OYAH	MR1:200198	set1H5	-0.745589909013386	-4.1551246720092	copper (II) chloride 0.32 mM	stress	23.4	70.5	69.3	3.4e-05
NOV2OYAH	MR1:200198	set1H6	-1.06590314240424	-6.25630593393094	copper (II) chloride 0.64 mM	stress	23.4	70.5	69.3	3.4e-05
NOV2OYAH	MR1:200198	set1H8	-0.936200414755357	-5.31279300026716	sodium fluoride 100 mM	stress	23.4	70.5	69.3	3.4e-05
NOV2OYAH	MR1:200198	set1H11	1.31791413823606	8.24517715739145	Paraquat dichloride 0.5 mg/ml	stress	23.4	70.5	69.3	3.4e-05
NOV2OYAH	MR1:200198	set1H16	-1.41019614427027	-8.63904882558834	nitrite 2.5 mM	stress	23.4	70.5	69.3	3.4e-05
NOV2OYAH	MR1:200198	set1H17	-1.25641474757867	-7.13946214643235	nitrite 5 mM	stress	23.4	70.5	69.3	3.4e-05
NOV2OYAH	MR1:200198	set1H18	-1.78302151003721	-5.85911870661803	nitrite 10 mM	stress	23.4	70.5	69.3	3.4e-05
NOV2OYAH	MR1:200198	set1H20	-1.13224121653327	-5.75566917894071	Chlorite 0.08 mM	stress	23.4	70.5	69.3	3.4e-05
NOV2OYAH	MR1:200198	set1H21	-0.92724398080132	-5.43291095254231	Chlorite 0.32 mM	stress	23.4	70.5	69.3	3.4e-05
NOV2OYAH	MR1:200198	set1H22	-1.30212259161287	-6.24500906986627	Chlorite 0.64 mM	stress	23.4	70.5	69.3	3.4e-05
NOV2OYAH	MR1:200198	set1H23	-0.865542073567019	-4.59082434316206	perchlorate 50 mM	stress	23.4	70.5	69.3	3.4e-05
NOV2OYAH	MR1:200198	set2H45	1.25122414092477	9.28712722967106	L-Lactate (C)	carbon source	23.4	70.5	69.3	3.4e-05
NOV2OYAH	MR1:200198	set2H48	0.975227877513687	7.46544975422736	Tween 20 (C)	carbon source	23.4	70.5	69.3	3.4e-05
NOV2OYAH	MR1:200198	set3H6	0.951166329456863	4.61069407571694	Gly-DL-Asp (C)	carbon source	23.4	70.5	69.3	3.4e-05
NOV2OYAH	MR1:200198	set3H11	-1.32759497755085	-4.68372535390446	Adenosine (C)	carbon source	23.4	70.5	69.3	3.4e-05
NOV2OYAH	MR1:200198	set3H13	-1.60171268292819	-7.47673203949778	Inosine (C)	carbon source	23.4	70.5	69.3	3.4e-05
NOV2OYAH	MR1:200198	set3H14	-1.22313020787386	-4.91019997309537	Cytidine (C)	carbon source	23.4	70.5	69.3	3.4e-05
NOV2OYAH	MR1:200198	set3H17	1.59530463748064	8.66943122086007	D,L-Lactate (C)	carbon source	23.4	70.5	69.3	3.4e-05
NOV2OYAH	MR1:200198	set3H19	-1.56384766628231	-5.33804750474016	propionate (C)	carbon source	23.4	70.5	69.3	3.4e-05
NOV2OYAH	MR1:200198	set3H24	0.981934885993752	5.07864838435614	Gly-DL-Asp (C)	carbon source	23.4	70.5	69.3	3.4e-05
NOV2OYAH	MR1:200198	set4H30	-1.29301267971	-7.75947204194431	Adenosine (C)	carbon source	23.4	70.5	69.3	3.4e-05
NOV2OYAH	MR1:200198	set4H31	-0.813671249082932	-5.31890968847484	Uridine (C)	carbon source	23.4	70.5	69.3	3.4e-05
NOV2OYAH	MR1:200198	set4H32	-1.51371656151342	-8.01321963252852	Inosine (C)	carbon source	23.4	70.5	69.3	3.4e-05
NOV2OYAH	MR1:200198	set4H33	-0.81248121075313	-4.81925500119291	Cytidine (C)	carbon source	23.4	70.5	69.3	3.4e-05
NOV2OYAH	MR1:200198	set6H10	-0.792210202518691	-4.45685396928	acetate 50 mM	stress	23.4	70.5	69.3	3.4e-05
NOV2OYAH	MR1:200198	set6H12	-1.40694733809439	-6.51410997805904	1-ethyl-3-methylimidazolium acetate 20 mM	stress	23.4	70.5	69.3	3.4e-05
NOV2OYAH	MR1:200198	set6H19	-1.64686435526835	-6.15473104106395	1-ethyl-3-methylimidazolium acetate 20 mM	stress	23.4	70.5	69.3	3.4e-05
NOV2OYAH	MR1:200198	set6H26	0.721260791251015	5.28111226434246	L-Arginine (N)	nitrogen source	23.4	70.5	69.3	3.4e-05
NOV2OYAH	MR1:200198	set6H28	0.847171976928487	4.96235197818564	L-Aspartic Acid (N)	nitrogen source	23.4	70.5	69.3	3.4e-05
NOV2OYAH	MR1:200198	set6H32	1.10132987358098	6.8404501852608	L-Asparagine (N)	nitrogen source	23.4	70.5	69.3	3.4e-05
NOV2OYAH	MR1:200198	set6H33	0.826883633625886	4.96434829450955	L-Glutamine (N)	nitrogen source	23.4	70.5	69.3	3.4e-05
NOV2OYAH	MR1:200198	set6H34	0.719658647475912	4.88652356789168	Glycine (N)	nitrogen source	23.4	70.5	69.3	3.4e-05
NOV2OYAH	MR1:200198	set6H36	0.835506892518789	5.63987606832949	L-Arginine (N)	nitrogen source	23.4	70.5	69.3	3.4e-05
NOV2OYAH	MR1:200198	set6H38	0.747114786904274	4.41007445745412	L-Aspartic Acid (N)	nitrogen source	23.4	70.5	69.3	3.4e-05
NOV2OYAH	MR1:200198	set6H41	1.0070785192225	5.5065180764772	L-Threonine (N)	nitrogen source	23.4	70.5	69.3	3.4e-05
NOV2OYAH	MR1:200198	set6H42	1.22619942143878	7.3418110510103	L-Asparagine (N)	nitrogen source	23.4	70.5	69.3	3.4e-05
NOV2OYAH	MR1:200198	set6H44	0.734821865588883	4.40895824324115	Glycine (N)	nitrogen source	23.4	70.5	69.3	3.4e-05
NOV2OYAH	MR1:200198	setAH22	1.12180640928162	4.35472174599092	M1 center	motility	23.4	70.5	69.3	3.4e-05
NOVRQACP	Keio:16695	set1IT003	-4.83718216323718	-8.86499756931746	D-Glucose (C)	carbon source	26.7	43.2	52.8	2.3e-05
NOVRQACP	Keio:16695	set1IT004	-5.08851938217535	-8.47343605735819	D-Glucose (C)	carbon source	26.7	43.2	52.8	2.3e-05
NOVRQACP	Keio:16695	set1IT005	-3.87118076782944	-10.2077569703344	D-Fructose (C)	carbon source	26.7	43.2	52.8	2.3e-05
NOVRQACP	Keio:16695	set1IT006	-4.69457212537841	-9.96651110520435	D-Fructose (C)	carbon source	26.7	43.2	52.8	2.3e-05
NOVRQACP	Keio:16695	set1IT007	-4.8202591845919	-9.10891844369049	Sucrose (C)	carbon source	26.7	43.2	52.8	2.3e-05
NOVRQACP	Keio:16695	set1IT008	-3.92638121185419	-10.3533127454462	Sucrose (C)	carbon source	26.7	43.2	52.8	2.3e-05
NOVRQACP	Keio:16695	set1IT009	-4.78338954815279	-9.13973268598573	D-Maltose (C)	carbon source	26.7	43.2	52.8	2.3e-05
NOVRQACP	Keio:16695	set1IT010	-4.365702552752	-8.82005164768393	D-Maltose (C)	carbon source	26.7	43.2	52.8	2.3e-05
NOVRQACP	Keio:16695	set1IT011	-4.09053080408912	-9.8105621024758	D-Xylose (C)	carbon source	26.7	43.2	52.8	2.3e-05
NOVRQACP	Keio:16695	set1IT012	-4.2234483455935	-9.76186135587061	D-Xylose (C)	carbon source	26.7	43.2	52.8	2.3e-05
NOVRQACP	Keio:16695	set1IT013	-3.71096338289512	-8.90060443638149	D-Galactose (C)	carbon source	26.7	43.2	52.8	2.3e-05
NOVRQACP	Keio:16695	set1IT014	-4.20771047748155	-9.14541760869038	D-Galactose (C)	carbon source	26.7	43.2	52.8	2.3e-05
NOVRQACP	Keio:16695	set1IT015	-4.49585137677483	-9.08299199597749	D-Ribose (C)	carbon source	26.7	43.2	52.8	2.3e-05
NOVRQACP	Keio:16695	set1IT016	-3.90528541118002	-9.69062516869337	D-Ribose (C)	carbon source	26.7	43.2	52.8	2.3e-05
NOVRQACP	Keio:16695	set1IT017	-3.12362528035343	-6.96309745208486	L-Fucose (C)	carbon source	26.7	43.2	52.8	2.3e-05
NOVRQACP	Keio:16695	set1IT018	-2.59547698190871	-6.73201863611859	L-Fucose (C)	carbon source	26.7	43.2	52.8	2.3e-05
NOVRQACP	Keio:16695	set1IT019	-4.65270634246305	-8.34205340876199	a-Ketoglutaric (C)	carbon source	26.7	43.2	52.8	2.3e-05
NOVRQACP	Keio:16695	set1IT020	-4.49339385904391	-7.98778451823836	a-Ketoglutaric (C)	carbon source	26.7	43.2	52.8	2.3e-05
NOVRQACP	Keio:16695	set1IT022	-1.96428701720518	-4.48811133977862	D-Glucuronic Acid (C)	carbon source	26.7	43.2	52.8	2.3e-05
NOVRQACP	Keio:16695	set1IT023	-4.03444092122669	-7.7250175432872	D-Gluconic Acid (C)	carbon source	26.7	43.2	52.8	2.3e-05
NOVRQACP	Keio:16695	set1IT024	-4.31089172796304	-9.7164526954731	D-Gluconic Acid (C)	carbon source	26.7	43.2	52.8	2.3e-05
NOVRQACP	Keio:16695	set1IT025	-4.25152197464415	-6.29329703287838	D-Glucose-6-Phosphate (C)	carbon source	26.7	43.2	52.8	2.3e-05
NOVRQACP	Keio:16695	set1IT026	-4.52311276915663	-8.79660204346232	D-Glucose-6-Phosphate (C)	carbon source	26.7	43.2	52.8	2.3e-05
NOVRQACP	Keio:16695	set1IT027	-6.00534911285228	-5.84832079778683	acetate (C)	carbon source	26.7	43.2	52.8	2.3e-05
NOVRQACP	Keio:16695	set1IT028	-4.31350576909665	-8.24191491663588	acetate (C)	carbon source	26.7	43.2	52.8	2.3e-05
NOVRQACP	Keio:16695	set1IT031	-6.20851663344592	-6.04617587894767	D-Lactate (C)	carbon source	26.7	43.2	52.8	2.3e-05
NOVRQACP	Keio:16695	set1IT032	-4.86985343918959	-8.7313865291264	D-Lactate (C)	carbon source	26.7	43.2	52.8	2.3e-05
NOVRQACP	Keio:16695	set1IT035	-5.16585045103451	-8.60220826357609	D,L-Lactate (C)	carbon source	26.7	43.2	52.8	2.3e-05
NOVRQACP	Keio:16695	set1IT036	-4.48699121916806	-8.36826113306986	D,L-Lactate (C)	carbon source	26.7	43.2	52.8	2.3e-05
NOVRQACP	Keio:16695	set1IT037	-3.93650188667372	-9.44132701870701	pyruvate (C)	carbon source	26.7	43.2	52.8	2.3e-05
NOVRQACP	Keio:16695	set1IT038	-3.48581559516071	-9.19935521803442	pyruvate (C)	carbon source	26.7	43.2	52.8	2.3e-05
NOVRQACP	Keio:16695	set1IT039	-4.27245851352218	-6.82129799928673	succinate (C)	carbon source	26.7	43.2	52.8	2.3e-05
NOVRQACP	Keio:16695	set1IT040	-3.21573096779171	-7.24320734319432	succinate (C)	carbon source	26.7	43.2	52.8	2.3e-05
NOVRQACP	Keio:16695	set1IT041	-2.80588912753817	-6.21781986906337	Glycolic Acid (C)	carbon source	26.7	43.2	52.8	2.3e-05
NOVRQACP	Keio:16695	set1IT042	-3.03991140664013	-8.78597897852122	Glycolic Acid (C)	carbon source	26.7	43.2	52.8	2.3e-05
NOVRQACP	Keio:16695	set1IT043	-4.39434437780027	-9.32913178704405	D-Mannitol (C)	carbon source	26.7	43.2	52.8	2.3e-05
NOVRQACP	Keio:16695	set1IT044	-4.161924550961	-6.63046601705272	D-Mannitol (C)	carbon source	26.7	43.2	52.8	2.3e-05
NOVRQACP	Keio:16695	set1IT045	-3.8240580154996	-5.49881049014814	D-Galacturonic Acid (C)	carbon source	26.7	43.2	52.8	2.3e-05
NOVRQACP	Keio:16695	set1IT046	-4.44129674962635	-7.43948915225054	D-Galacturonic Acid (C)	carbon source	26.7	43.2	52.8	2.3e-05
NOVRQACP	Keio:16695	set1IT047	-4.56475787322422	-8.72198810436198	Glycerol (C)	carbon source	26.7	43.2	52.8	2.3e-05
NOVRQACP	Keio:16695	set1IT048	-3.21866354786432	-8.1806528869394	Glycerol (C)	carbon source	26.7	43.2	52.8	2.3e-05
NOVRQACP	Keio:16695	set1IT051	-4.4883012680555	-8.59010511016668	D-Sorbitol (C)	carbon source	26.7	43.2	52.8	2.3e-05
NOVRQACP	Keio:16695	set1IT052	-4.39564981829615	-7.62711316890631	D-Sorbitol (C)	carbon source	26.7	43.2	52.8	2.3e-05
NOVRQACP	Keio:16695	set1IT053	-4.07349480052125	-8.64797261222495	L-Malic (C)	carbon source	26.7	43.2	52.8	2.3e-05
NOVRQACP	Keio:16695	set1IT054	-4.10384834070718	-8.32943538650841	L-Malic (C)	carbon source	26.7	43.2	52.8	2.3e-05
NOVRQACP	Keio:16695	set1IT055	-4.10212405484409	-9.10567203560099	D-Trehalose (C)	carbon source	26.7	43.2	52.8	2.3e-05
NOVRQACP	Keio:16695	set1IT056	-3.9227704842118	-7.65107342157337	D-Trehalose (C)	carbon source	26.7	43.2	52.8	2.3e-05
NOVRQACP	Keio:16695	set1IT057	-2.75905791213037	-5.81524318603856	D-Serine (C)	carbon source	26.7	43.2	52.8	2.3e-05
NOVRQACP	Keio:16695	set1IT058	-2.69664050069898	-5.48625413955524	D-Serine (C)	carbon source	26.7	43.2	52.8	2.3e-05
NOVRQACP	Keio:16695	set1IT061	-3.90668188491663	-9.69409039648455	NAG (C)	carbon source	26.7	43.2	52.8	2.3e-05
NOVRQACP	Keio:16695	set1IT062	-3.78633863446042	-7.11167427577989	NAG (C)	carbon source	26.7	43.2	52.8	2.3e-05
NOVRQACP	Keio:16695	set1IT063	-3.71301103635462	-6.82056347201834	D-Glucosamine Hydrochloride (C)	carbon source	26.7	43.2	52.8	2.3e-05
NOVRQACP	Keio:16695	set1IT064	-4.17352034567211	-9.11243394970658	D-Glucosamine Hydrochloride (C)	carbon source	26.7	43.2	52.8	2.3e-05
NOVRQACP	Keio:16695	set1IT065	-4.06504685555868	-8.87773104136483	D-Mannose (C)	carbon source	26.7	43.2	52.8	2.3e-05
NOVRQACP	Keio:16695	set1IT066	-4.61644043803407	-7.46998372956736	D-Mannose (C)	carbon source	26.7	43.2	52.8	2.3e-05
NOVRQACP	Keio:16695	set1IT071	-1.91876760071101	-4.96475030839342	L-Arginine (N)	nitrogen source	26.7	43.2	52.8	2.3e-05
NOVRQACP	Keio:16695	set1IT073	-3.32753389863538	-6.34697317284612	L-Aspartic Acid (N)	nitrogen source	26.7	43.2	52.8	2.3e-05
NOVRQACP	Keio:16695	set1IT074	-4.79618900665984	-7.98664558678809	L-Aspartic Acid (N)	nitrogen source	26.7	43.2	52.8	2.3e-05
NOVRQACP	Keio:16695	set1IT075	-2.0901102786265	-5.7449509696577	L-Serine (N)	nitrogen source	26.7	43.2	52.8	2.3e-05
NOVRQACP	Keio:16695	set1IT076	-2.95581753322861	-8.02073241276686	L-Serine (N)	nitrogen source	26.7	43.2	52.8	2.3e-05
NOVRQACP	Keio:16695	set1IT077	-3.93905560826045	-7.22465508205515	L-Asparagine (N)	nitrogen source	26.7	43.2	52.8	2.3e-05
NOVRQACP	Keio:16695	set1IT078	-4.18388765243388	-8.10764146145242	L-Asparagine (N)	nitrogen source	26.7	43.2	52.8	2.3e-05
NOVRQACP	Keio:16695	set1IT079	-3.67770370584472	-8.42170218628326	L-Glutamine (N)	nitrogen source	26.7	43.2	52.8	2.3e-05
NOVRQACP	Keio:16695	set1IT080	-4.15120636047015	-8.35265483974158	L-Glutamine (N)	nitrogen source	26.7	43.2	52.8	2.3e-05
NOVRQACP	Keio:16695	set1IT081	-4.41053923898113	-8.42731900455514	Glycine (N)	nitrogen source	26.7	43.2	52.8	2.3e-05
NOVRQACP	Keio:16695	set1IT082	-3.53014313711444	-5.95091878739984	Glycine (N)	nitrogen source	26.7	43.2	52.8	2.3e-05
NOVRQACP	Keio:16695	set1IT083	-2.58061958314864	-5.94331844653543	L-Alanine (N)	nitrogen source	26.7	43.2	52.8	2.3e-05
NOVRQACP	Keio:16695	set1IT084	-3.59303595186012	-5.82584214758577	L-Alanine (N)	nitrogen source	26.7	43.2	52.8	2.3e-05
NOVRQACP	Keio:16695	set1IT085	-3.24323632746792	-6.06406185378416	D-Serine (N)	nitrogen source	26.7	43.2	52.8	2.3e-05
NOVRQACP	Keio:16695	set1IT086	-3.86688289322485	-7.87895610178289	D-Serine (N)	nitrogen source	26.7	43.2	52.8	2.3e-05
NOVRQACP	Keio:16695	set1IT087	-4.15477655174972	-8.02827416139652	D-Alanine (N)	nitrogen source	26.7	43.2	52.8	2.3e-05
NOVRQACP	Keio:16695	set1IT088	-4.94051211199397	-8.22697337426432	D-Alanine (N)	nitrogen source	26.7	43.2	52.8	2.3e-05
NOVRQACP	Keio:16695	set1IT089	-4.81315992886177	-7.93654446764052	Gly-DL-Asp (N)	nitrogen source	26.7	43.2	52.8	2.3e-05
NOVRQACP	Keio:16695	set1IT090	-5.48573048164534	-7.50640025601491	Gly-DL-Asp (N)	nitrogen source	26.7	43.2	52.8	2.3e-05
NOVRQACP	Keio:16695	set1IT091	-2.83513596689386	-5.80184984639071	Gly-Glu (N)	nitrogen source	26.7	43.2	52.8	2.3e-05
NOVRQACP	Keio:16695	set1IT092	-2.90376493363176	-5.35374985221821	Gly-Glu (N)	nitrogen source	26.7	43.2	52.8	2.3e-05
NOVRQACP	Keio:16695	set1IT095	-4.6195125245929	-8.82660907904662	Putrescine (N)	nitrogen source	26.7	43.2	52.8	2.3e-05
NOVRQACP	Keio:16695	set1IT096	-4.47470307259601	-9.49973217461758	Putrescine (N)	nitrogen source	26.7	43.2	52.8	2.3e-05
NOVRQACP	Keio:16695	set2IT005	-3.36859125322984	-6.54267416807666	Adenosine (N)	nitrogen source	26.7	43.2	52.8	2.3e-05
NOVRQACP	Keio:16695	set2IT006	-3.26741678402459	-5.96272292158784	Adenosine (N)	nitrogen source	26.7	43.2	52.8	2.3e-05
NOVRQACP	Keio:16695	set2IT007	-4.14270459903607	-7.36363064545939	Cytidine (N)	nitrogen source	26.7	43.2	52.8	2.3e-05
NOVRQACP	Keio:16695	set2IT008	-3.71252692546324	-8.13274251100328	Cytidine (N)	nitrogen source	26.7	43.2	52.8	2.3e-05
NOVRQACP	Keio:16695	set2IT009	-3.5660794783091	-6.80905096602937	Ammonium chloride (N)	nitrogen source	26.7	43.2	52.8	2.3e-05
NOVRQACP	Keio:16695	set2IT010	-3.63332234186044	-7.26037085519223	Ammonium chloride (N)	nitrogen source	26.7	43.2	52.8	2.3e-05
NOVRQACP	Keio:16695	set2IT093	-4.56610497976388	-5.39498100753121	D-Galacturonic Acid (C) MOPS	carbon source	26.7	43.2	52.8	2.3e-05
NOVRQACP	Keio:16695	set2IT094	-4.77316351429344	-4.62907438824754	D-Glucose (C) MOPS	carbon source	26.7	43.2	52.8	2.3e-05
NOVRQACP	Keio:16695	set2IT095	-4.50046043616402	-5.31742013945243	D-Galacturonic Acid (C) M9	carbon source	26.7	43.2	52.8	2.3e-05
NOVRQACP	Keio:16695	set2IT096	-3.49829320479886	-6.57939579504539	D-Glucose (C) M9	carbon source	26.7	43.2	52.8	2.3e-05
NOVRQACP	Keio:16695	set5IT093	-3.70429688093355	-7.93748514341605	M63 no sulfur + 5 mM L-cys	sulfur source	26.7	43.2	52.8	2.3e-05
NOVRQACP	Keio:16695	set5IT094	-3.62845242647701	-7.09341821499692	M63 no sulfur + 5 mM L-cys	sulfur source	26.7	43.2	52.8	2.3e-05
NOVRQACP	Keio:16695	set5IT095	-4.46854148124601	-7.22988122672761	M63 no sulfur + 5 mM sulfate	sulfur source	26.7	43.2	52.8	2.3e-05
NOVRQACP	Keio:16695	set5IT096	-4.31317855405231	-7.52962833260888	M63 no sulfur + 5 mM sulfate	sulfur source	26.7	43.2	52.8	2.3e-05
NOVOIJUL	Keio:17998	set1IT003	-3.08411737233004	-12.4734196377811	D-Glucose (C)	carbon source	30.3	46.9	50.9	1.4e-04
NOVOIJUL	Keio:17998	set1IT004	-2.62146129906112	-10.8709854439083	D-Glucose (C)	carbon source	30.3	46.9	50.9	1.4e-04
NOVOIJUL	Keio:17998	set1IT005	-3.02721820378172	-13.4596889571139	D-Fructose (C)	carbon source	30.3	46.9	50.9	1.4e-04
NOVOIJUL	Keio:17998	set1IT006	-3.41914280166849	-13.0944892916811	D-Fructose (C)	carbon source	30.3	46.9	50.9	1.4e-04
NOVOIJUL	Keio:17998	set1IT007	-3.31804213983987	-10.9833255823041	Sucrose (C)	carbon source	30.3	46.9	50.9	1.4e-04
NOVOIJUL	Keio:17998	set1IT008	-3.64774227961435	-12.798103824543	Sucrose (C)	carbon source	30.3	46.9	50.9	1.4e-04
NOVOIJUL	Keio:17998	set1IT009	-2.84813024139441	-12.4662242690248	D-Maltose (C)	carbon source	30.3	46.9	50.9	1.4e-04
NOVOIJUL	Keio:17998	set1IT010	-2.83919104293493	-11.5099881151471	D-Maltose (C)	carbon source	30.3	46.9	50.9	1.4e-04
NOVOIJUL	Keio:17998	set1IT011	-2.91927668090091	-12.4489163944306	D-Xylose (C)	carbon source	30.3	46.9	50.9	1.4e-04
NOVOIJUL	Keio:17998	set1IT012	-2.90652849161618	-12.5589578509873	D-Xylose (C)	carbon source	30.3	46.9	50.9	1.4e-04
NOVOIJUL	Keio:17998	set1IT013	-4.68505305148047	-13.4588875166659	D-Galactose (C)	carbon source	30.3	46.9	50.9	1.4e-04
NOVOIJUL	Keio:17998	set1IT014	-4.89258460742492	-12.6163535799776	D-Galactose (C)	carbon source	30.3	46.9	50.9	1.4e-04
NOVOIJUL	Keio:17998	set1IT015	-3.10154484214324	-12.2923541639045	D-Ribose (C)	carbon source	30.3	46.9	50.9	1.4e-04
NOVOIJUL	Keio:17998	set1IT016	-3.02897648103268	-13.0219212475724	D-Ribose (C)	carbon source	30.3	46.9	50.9	1.4e-04
NOVOIJUL	Keio:17998	set1IT017	-2.73356067907861	-9.95063079402065	L-Fucose (C)	carbon source	30.3	46.9	50.9	1.4e-04
NOVOIJUL	Keio:17998	set1IT018	-3.16895118882455	-13.2877644393495	L-Fucose (C)	carbon source	30.3	46.9	50.9	1.4e-04
NOVOIJUL	Keio:17998	set1IT019	-2.97859911579241	-11.5590773407237	a-Ketoglutaric (C)	carbon source	30.3	46.9	50.9	1.4e-04
NOVOIJUL	Keio:17998	set1IT020	-3.18406171898379	-11.7753949140054	a-Ketoglutaric (C)	carbon source	30.3	46.9	50.9	1.4e-04
NOVOIJUL	Keio:17998	set1IT021	-3.59557457126639	-10.9002523763545	D-Glucuronic Acid (C)	carbon source	30.3	46.9	50.9	1.4e-04
NOVOIJUL	Keio:17998	set1IT022	-4.42125299337177	-13.8351464161502	D-Glucuronic Acid (C)	carbon source	30.3	46.9	50.9	1.4e-04
NOVOIJUL	Keio:17998	set1IT023	-3.15694307910681	-12.3828305433238	D-Gluconic Acid (C)	carbon source	30.3	46.9	50.9	1.4e-04
NOVOIJUL	Keio:17998	set1IT024	-2.84658460460513	-10.5743914400759	D-Gluconic Acid (C)	carbon source	30.3	46.9	50.9	1.4e-04
NOVOIJUL	Keio:17998	set1IT025	-4.61287484882652	-12.2536373960151	D-Glucose-6-Phosphate (C)	carbon source	30.3	46.9	50.9	1.4e-04
NOVOIJUL	Keio:17998	set1IT026	-4.94434431592254	-11.9311049103631	D-Glucose-6-Phosphate (C)	carbon source	30.3	46.9	50.9	1.4e-04
NOVOIJUL	Keio:17998	set1IT027	-3.12291684483419	-11.2370920180514	acetate (C)	carbon source	30.3	46.9	50.9	1.4e-04
NOVOIJUL	Keio:17998	set1IT028	-3.2549379338934	-10.2581605828342	acetate (C)	carbon source	30.3	46.9	50.9	1.4e-04
NOVOIJUL	Keio:17998	set1IT031	-3.62033260789645	-11.433124009535	D-Lactate (C)	carbon source	30.3	46.9	50.9	1.4e-04
NOVOIJUL	Keio:17998	set1IT032	-3.41132891168202	-12.8066008708991	D-Lactate (C)	carbon source	30.3	46.9	50.9	1.4e-04
NOVOIJUL	Keio:17998	set1IT035	-2.75758750468185	-12.3110898201751	D,L-Lactate (C)	carbon source	30.3	46.9	50.9	1.4e-04
NOVOIJUL	Keio:17998	set1IT036	-2.61576248402885	-11.9094564086873	D,L-Lactate (C)	carbon source	30.3	46.9	50.9	1.4e-04
NOVOIJUL	Keio:17998	set1IT037	-3.17028057525364	-12.8231291843795	pyruvate (C)	carbon source	30.3	46.9	50.9	1.4e-04
NOVOIJUL	Keio:17998	set1IT038	-2.38524509343586	-10.8125466233652	pyruvate (C)	carbon source	30.3	46.9	50.9	1.4e-04
NOVOIJUL	Keio:17998	set1IT039	-3.84675174897754	-11.4914990536672	succinate (C)	carbon source	30.3	46.9	50.9	1.4e-04
NOVOIJUL	Keio:17998	set1IT040	-3.34010312771539	-12.3443918644963	succinate (C)	carbon source	30.3	46.9	50.9	1.4e-04
NOVOIJUL	Keio:17998	set1IT041	-4.17408622873286	-12.5431428092562	Glycolic Acid (C)	carbon source	30.3	46.9	50.9	1.4e-04
NOVOIJUL	Keio:17998	set1IT042	-4.40303661724698	-11.5456226326761	Glycolic Acid (C)	carbon source	30.3	46.9	50.9	1.4e-04
NOVOIJUL	Keio:17998	set1IT043	-4.12821027497211	-12.6655878614857	D-Mannitol (C)	carbon source	30.3	46.9	50.9	1.4e-04
NOVOIJUL	Keio:17998	set1IT044	-5.26125480205061	-11.2230155645875	D-Mannitol (C)	carbon source	30.3	46.9	50.9	1.4e-04
NOVOIJUL	Keio:17998	set1IT045	-4.57450595374515	-13.1413156690551	D-Galacturonic Acid (C)	carbon source	30.3	46.9	50.9	1.4e-04
NOVOIJUL	Keio:17998	set1IT046	-3.76554290528241	-13.0390119513175	D-Galacturonic Acid (C)	carbon source	30.3	46.9	50.9	1.4e-04
NOVOIJUL	Keio:17998	set1IT047	-3.31749847619735	-12.8742472462248	Glycerol (C)	carbon source	30.3	46.9	50.9	1.4e-04
NOVOIJUL	Keio:17998	set1IT048	-3.12311781476006	-12.6260010076809	Glycerol (C)	carbon source	30.3	46.9	50.9	1.4e-04
NOVOIJUL	Keio:17998	set1IT051	-3.10153652767999	-13.2261423454543	D-Sorbitol (C)	carbon source	30.3	46.9	50.9	1.4e-04
NOVOIJUL	Keio:17998	set1IT052	-3.4201312896773	-13.3609983114136	D-Sorbitol (C)	carbon source	30.3	46.9	50.9	1.4e-04
NOVOIJUL	Keio:17998	set1IT053	-4.39773529925853	-12.010915259202	L-Malic (C)	carbon source	30.3	46.9	50.9	1.4e-04
NOVOIJUL	Keio:17998	set1IT054	-3.52933778291492	-11.0723092083371	L-Malic (C)	carbon source	30.3	46.9	50.9	1.4e-04
NOVOIJUL	Keio:17998	set1IT055	-3.30629907160335	-13.2364561588559	D-Trehalose (C)	carbon source	30.3	46.9	50.9	1.4e-04
NOVOIJUL	Keio:17998	set1IT056	-3.27791282895063	-13.1215272586109	D-Trehalose (C)	carbon source	30.3	46.9	50.9	1.4e-04
NOVOIJUL	Keio:17998	set1IT057	-1.9825249326175	-7.58345186435578	D-Serine (C)	carbon source	30.3	46.9	50.9	1.4e-04
NOVOIJUL	Keio:17998	set1IT058	-2.61962751890641	-9.89453052403007	D-Serine (C)	carbon source	30.3	46.9	50.9	1.4e-04
NOVOIJUL	Keio:17998	set1IT061	-2.93359951049525	-12.5716319939918	NAG (C)	carbon source	30.3	46.9	50.9	1.4e-04
NOVOIJUL	Keio:17998	set1IT062	-3.46477258644995	-11.6650260298092	NAG (C)	carbon source	30.3	46.9	50.9	1.4e-04
NOVOIJUL	Keio:17998	set1IT063	-4.12609548723301	-13.156699818846	D-Glucosamine Hydrochloride (C)	carbon source	30.3	46.9	50.9	1.4e-04
NOVOIJUL	Keio:17998	set1IT064	-4.10591090946937	-12.1417710607607	D-Glucosamine Hydrochloride (C)	carbon source	30.3	46.9	50.9	1.4e-04
NOVOIJUL	Keio:17998	set1IT065	-3.05977331303574	-12.1268010425115	D-Mannose (C)	carbon source	30.3	46.9	50.9	1.4e-04
NOVOIJUL	Keio:17998	set1IT066	-2.73529347734497	-12.0571621005085	D-Mannose (C)	carbon source	30.3	46.9	50.9	1.4e-04
NOVOIJUL	Keio:17998	set1IT073	-4.54934572776064	-12.0848786849855	L-Aspartic Acid (N)	nitrogen source	30.3	46.9	50.9	1.4e-04
NOVOIJUL	Keio:17998	set1IT074	-4.47194646364976	-11.169475451313	L-Aspartic Acid (N)	nitrogen source	30.3	46.9	50.9	1.4e-04
NOVOIJUL	Keio:17998	set1IT075	-1.28786790669632	-7.51882905822342	L-Serine (N)	nitrogen source	30.3	46.9	50.9	1.4e-04
NOVOIJUL	Keio:17998	set1IT076	-1.29971313479655	-7.24730079016742	L-Serine (N)	nitrogen source	30.3	46.9	50.9	1.4e-04
NOVOIJUL	Keio:17998	set1IT077	-4.06572653676192	-12.7226200374547	L-Asparagine (N)	nitrogen source	30.3	46.9	50.9	1.4e-04
NOVOIJUL	Keio:17998	set1IT078	-3.4819562417547	-9.50701521906304	L-Asparagine (N)	nitrogen source	30.3	46.9	50.9	1.4e-04
NOVOIJUL	Keio:17998	set1IT079	-2.65184494362071	-11.1292129087323	L-Glutamine (N)	nitrogen source	30.3	46.9	50.9	1.4e-04
NOVOIJUL	Keio:17998	set1IT080	-2.41668476639693	-11.3095211966216	L-Glutamine (N)	nitrogen source	30.3	46.9	50.9	1.4e-04
NOVOIJUL	Keio:17998	set1IT081	-2.06429545949373	-8.70518365800327	Glycine (N)	nitrogen source	30.3	46.9	50.9	1.4e-04
NOVOIJUL	Keio:17998	set1IT082	-2.55868495755223	-9.73826875091241	Glycine (N)	nitrogen source	30.3	46.9	50.9	1.4e-04
NOVOIJUL	Keio:17998	set1IT083	-1.18888727821639	-7.19076743378996	L-Alanine (N)	nitrogen source	30.3	46.9	50.9	1.4e-04
NOVOIJUL	Keio:17998	set1IT084	-1.10826735294855	-6.4037811438235	L-Alanine (N)	nitrogen source	30.3	46.9	50.9	1.4e-04
NOVOIJUL	Keio:17998	set1IT085	-3.22608450789356	-11.7122908025445	D-Serine (N)	nitrogen source	30.3	46.9	50.9	1.4e-04
NOVOIJUL	Keio:17998	set1IT086	-3.31570193139536	-12.2849832367711	D-Serine (N)	nitrogen source	30.3	46.9	50.9	1.4e-04
NOVOIJUL	Keio:17998	set1IT087	-3.07643142177802	-12.5560739392956	D-Alanine (N)	nitrogen source	30.3	46.9	50.9	1.4e-04
NOVOIJUL	Keio:17998	set1IT088	-5.24588235245608	-10.062225146797	D-Alanine (N)	nitrogen source	30.3	46.9	50.9	1.4e-04
NOVOIJUL	Keio:17998	set1IT089	-6.33871117021217	-4.38143727297496	Gly-DL-Asp (N)	nitrogen source	30.3	46.9	50.9	1.4e-04
NOVOIJUL	Keio:17998	set1IT090	-5.85367358622982	-8.02573064433539	Gly-DL-Asp (N)	nitrogen source	30.3	46.9	50.9	1.4e-04
NOVOIJUL	Keio:17998	set1IT091	-2.96632959993326	-11.0069878062082	Gly-Glu (N)	nitrogen source	30.3	46.9	50.9	1.4e-04
NOVOIJUL	Keio:17998	set1IT092	-3.08498270204293	-9.87467983232907	Gly-Glu (N)	nitrogen source	30.3	46.9	50.9	1.4e-04
NOVOIJUL	Keio:17998	set1IT095	-3.96815288599269	-13.1053339580386	Putrescine (N)	nitrogen source	30.3	46.9	50.9	1.4e-04
NOVOIJUL	Keio:17998	set1IT096	-4.52909676617538	-13.609950638783	Putrescine (N)	nitrogen source	30.3	46.9	50.9	1.4e-04
NOVOIJUL	Keio:17998	set2IT005	-3.98079821620176	-9.18519875377516	Adenosine (N)	nitrogen source	30.3	46.9	50.9	1.4e-04
NOVOIJUL	Keio:17998	set2IT006	-3.81639699338536	-10.0408072590218	Adenosine (N)	nitrogen source	30.3	46.9	50.9	1.4e-04
NOVOIJUL	Keio:17998	set2IT007	-2.87042234622079	-9.91802973005461	Cytidine (N)	nitrogen source	30.3	46.9	50.9	1.4e-04
NOVOIJUL	Keio:17998	set2IT008	-2.62896549651781	-9.17885381744044	Cytidine (N)	nitrogen source	30.3	46.9	50.9	1.4e-04
NOVOIJUL	Keio:17998	set2IT009	-2.96481362671101	-9.80300175940372	Ammonium chloride (N)	nitrogen source	30.3	46.9	50.9	1.4e-04
NOVOIJUL	Keio:17998	set2IT010	-2.7409131935948	-9.33812410218249	Ammonium chloride (N)	nitrogen source	30.3	46.9	50.9	1.4e-04
NOVOIJUL	Keio:17998	set2IT093	-4.88308627050749	-5.80311228078658	D-Galacturonic Acid (C) MOPS	carbon source	30.3	46.9	50.9	1.4e-04
NOVOIJUL	Keio:17998	set2IT094	-4.62023534070233	-7.04138192378293	D-Glucose (C) MOPS	carbon source	30.3	46.9	50.9	1.4e-04
NOVOIJUL	Keio:17998	set2IT095	-3.54423811819116	-9.58607685623347	D-Galacturonic Acid (C) M9	carbon source	30.3	46.9	50.9	1.4e-04
NOVOIJUL	Keio:17998	set2IT096	-3.17370301695448	-9.22597639249234	D-Glucose (C) M9	carbon source	30.3	46.9	50.9	1.4e-04
NOVOIJUL	Keio:17998	set5IT093	-3.98787284983165	-16.8154004869341	M63 no sulfur + 5 mM L-cys	sulfur source	30.3	46.9	50.9	1.4e-04
NOVOIJUL	Keio:17998	set5IT094	-4.82800549533333	-15.2945367525414	M63 no sulfur + 5 mM L-cys	sulfur source	30.3	46.9	50.9	1.4e-04
NOVOIJUL	Keio:17998	set5IT095	-4.61132838635381	-17.66113688617	M63 no sulfur + 5 mM sulfate	sulfur source	30.3	46.9	50.9	1.4e-04
NOVOIJUL	Keio:17998	set5IT096	-5.13788175233423	-15.0230553200487	M63 no sulfur + 5 mM sulfate	sulfur source	30.3	46.9	50.9	1.4e-04
NOVA69X6	Marino:GFF1647	set2H21	3.392934871354	10.2648142551555	m.b. Cisplatin 0.025 mg/ml	stress	29.2	85.5	86.2	2.0e-06
NOVA69X6	Marino:GFF1647	set6IT032	3.17834850151633	9.62553852042958	m.b. Cisplatin 0.025 mg/ml	stress	29.2	85.5	86.2	2.0e-06
NOVA69X6	Marino:GFF1647	set6IT042	3.79297359360115	10.3686658937071	m.b. Cisplatin 0.025 mg/ml	stress	29.2	85.5	86.2	2.0e-06
NOVAXBEC	Marino:GFF2052	set3H13	3.74411550250533	5.58846723117663	m.b. Nalidixic 0.016 mg/ml	stress	28.3	56.6	61.7	5.4e-05
NOVQQ3ND	Marino:GFF3957	set6IT012	0.982217837426091	4.96905498500551	L-Proline	carbon source	34.7	95.5	81.5	1.6e-05
NOVQQ3ND	Marino:GFF3957	set6IT013	1.19590266811629	5.66389087851701	L-Phenylalanine	carbon source	34.7	95.5	81.5	1.6e-05
NOVQQ3ND	Marino:GFF3957	set6IT021	0.739816486160027	4.72354548139675	L-Malic	carbon source	34.7	95.5	81.5	1.6e-05
NOVQQ3ND	Marino:GFF3957	set6IT028	0.709941542952321	4.3503686205117	casaminos	carbon source	34.7	95.5	81.5	1.6e-05
NOVLUQBT	Marino:GFF4014	set2H20	-0.682881473011178	-4.08567897095294	m.b. Thallium(I) acetate 0.016 mg/ml	stress	23.9	80.6	75.4	7.7e-04
NOVLUQBT	Marino:GFF4014	set6IT031	-0.861720908558611	-4.57146304867094	m.b. Thallium(I) acetate 0.016 mg/ml	stress	23.9	80.6	75.4	7.7e-04
NOVLUQBT	Marino:GFF4014	set6IT041	-1.12214738071619	-4.48482215482141	m.b. Thallium(I) acetate 0.016 mg/ml	stress	23.9	80.6	75.4	7.7e-04
NOVLUQBT	Marino:GFF4014	set8IT032	-0.814304293796119	-5.44369394486124	L-Glutamine (N)	nitrogen source	23.9	80.6	75.4	7.7e-04
NOVLUQBT	Marino:GFF4014	set8IT043	-0.681288720579068	-4.14403168345655	L-Glutamine (N)	nitrogen source	23.9	80.6	75.4	7.7e-04
NOVLUQBT	Marino:GFF4014	set8IT045	-0.629281459378206	-4.13096189467479	L-Proline (N)	nitrogen source	23.9	80.6	75.4	7.7e-04
NOVLUQBT	Marino:GFF4014	set9IT061	-1.2514800330776	-5.25793418184002	DinoMM minimal media with L-Histidine	nutrient	23.9	80.6	75.4	7.7e-04
NOVLUQBT	Marino:GFF4014	set9IT062	-1.08949511457926	-4.98191361785722	DinoMM minimal media with L-Histidine	nutrient	23.9	80.6	75.4	7.7e-04
NOVLUQBT	Marino:GFF4014	set2H20	-0.682881473011178	-4.08567897095294	m.b. Thallium(I) acetate 0.016 mg/ml	stress	23.9	80.6	75.4	7.7e-04
NOVLUQBT	Marino:GFF4014	set6IT031	-0.861720908558611	-4.57146304867094	m.b. Thallium(I) acetate 0.016 mg/ml	stress	23.9	80.6	75.4	7.7e-04
NOVLUQBT	Marino:GFF4014	set6IT041	-1.12214738071619	-4.48482215482141	m.b. Thallium(I) acetate 0.016 mg/ml	stress	23.9	80.6	75.4	7.7e-04
NOVLUQBT	Marino:GFF4014	set8IT032	-0.814304293796119	-5.44369394486124	L-Glutamine (N)	nitrogen source	23.9	80.6	75.4	7.7e-04
NOVLUQBT	Marino:GFF4014	set8IT043	-0.681288720579068	-4.14403168345655	L-Glutamine (N)	nitrogen source	23.9	80.6	75.4	7.7e-04
NOVLUQBT	Marino:GFF4014	set8IT045	-0.629281459378206	-4.13096189467479	L-Proline (N)	nitrogen source	23.9	80.6	75.4	7.7e-04
NOVLUQBT	Marino:GFF4014	set9IT061	-1.2514800330776	-5.25793418184002	DinoMM minimal media with L-Histidine	nutrient	23.9	80.6	75.4	7.7e-04
NOVLUQBT	Marino:GFF4014	set9IT062	-1.08949511457926	-4.98191361785722	DinoMM minimal media with L-Histidine	nutrient	23.9	80.6	75.4	7.7e-04
NOVLUQBT	Marino:GFF4014	set2H20	-0.682881473011178	-4.08567897095294	m.b. Thallium(I) acetate 0.016 mg/ml	stress	23.9	80.6	75.4	7.7e-04
NOVLUQBT	Marino:GFF4014	set6IT031	-0.861720908558611	-4.57146304867094	m.b. Thallium(I) acetate 0.016 mg/ml	stress	23.9	80.6	75.4	7.7e-04
NOVLUQBT	Marino:GFF4014	set6IT041	-1.12214738071619	-4.48482215482141	m.b. Thallium(I) acetate 0.016 mg/ml	stress	23.9	80.6	75.4	7.7e-04
NOVLUQBT	Marino:GFF4014	set8IT032	-0.814304293796119	-5.44369394486124	L-Glutamine (N)	nitrogen source	23.9	80.6	75.4	7.7e-04
NOVLUQBT	Marino:GFF4014	set8IT043	-0.681288720579068	-4.14403168345655	L-Glutamine (N)	nitrogen source	23.9	80.6	75.4	7.7e-04
NOVLUQBT	Marino:GFF4014	set8IT045	-0.629281459378206	-4.13096189467479	L-Proline (N)	nitrogen source	23.9	80.6	75.4	7.7e-04
NOVLUQBT	Marino:GFF4014	set9IT061	-1.2514800330776	-5.25793418184002	DinoMM minimal media with L-Histidine	nutrient	23.9	80.6	75.4	7.7e-04
NOVLUQBT	Marino:GFF4014	set9IT062	-1.08949511457926	-4.98191361785722	DinoMM minimal media with L-Histidine	nutrient	23.9	80.6	75.4	7.7e-04
NOV7TO60	Miya:8499952	set1H35	2.97189418400165	8.81071788325737	MoYLS4 with Nalidixic 0.0078125 mg/ml	stress	32.8	78.0	79.9	1.5e-04
NOV7TO60	Miya:8499952	set3IT076	5.38896117528695	9.13581625040274	MoYLS4 with Lomefloxacin 0.00156 mM	stress	32.8	78.0	79.9	1.5e-04
NOVZINFP	Miya:8500269	set7IT039	0.854766195402275	4.62438333933825	casaminos (C)	carbon source	23.9	85.7	87.9	2.8e-04
NOVONVUE	Miya:8500924	set6IT049	1.04720472056567	4.88708778803976	5 day starvation, 37C	starvation	45.2	94.7	87.3	3.1e-05
NOV6V80G	MR1:201570	set1H4	-3.5794134371967	-5.30609984716659	Cobalt chloride 0.04 mM	stress	23.8	66.7	58.2	1.5e-05
NOV6V80G	MR1:201570	set1H5	-3.8948389593352	-7.30304603618569	copper (II) chloride 0.32 mM	stress	23.8	66.7	58.2	1.5e-05
NOV6V80G	MR1:201570	set1H6	-4.06350120455572	-5.87402948298406	copper (II) chloride 0.64 mM	stress	23.8	66.7	58.2	1.5e-05
NOV6V80G	MR1:201570	set1H12	-5.38698717287171	-6.3572592893813	Thallium(I) acetate 0.008 mg/ml	stress	23.8	66.7	58.2	1.5e-05
NOV6V80G	MR1:201570	set2H33	-1.33784533766561	-4.29019579695293	Aluminum chloride 1 mM	stress	23.8	66.7	58.2	1.5e-05
NOV6V80G	MR1:201570	set2H45	1.34198560430684	6.53929534292931	L-Lactate (C)	carbon source	23.8	66.7	58.2	1.5e-05
NOV6V80G	MR1:201570	set3H10	1.52374198998266	5.22605908651855	NAG (C)	carbon source	23.8	66.7	58.2	1.5e-05
NOV6V80G	MR1:201570	set3H12	1.6006390974138	5.67671678020882	Uridine (C)	carbon source	23.8	66.7	58.2	1.5e-05
NOV6V80G	MR1:201570	set3H13	1.57619095643636	6.1956758535723	Inosine (C)	carbon source	23.8	66.7	58.2	1.5e-05
NOV6V80G	MR1:201570	set3H14	1.64601881606221	4.6206274745747	Cytidine (C)	carbon source	23.8	66.7	58.2	1.5e-05
NOV6V80G	MR1:201570	set5H21	3.36665773275271	9.5589248996439	NAG (N)	nitrogen source	23.8	66.7	58.2	1.5e-05
NOV6V80G	MR1:201570	set5H31	3.42716305617025	14.5113164599189	NAG (N)	nitrogen source	23.8	66.7	58.2	1.5e-05
NOV6V80G	MR1:201570	set6H26	1.06685594209313	5.4587725591672	L-Arginine (N)	nitrogen source	23.8	66.7	58.2	1.5e-05
NOV6V80G	MR1:201570	set6H30	2.975735007236	7.84699346491315	L-Serine (N)	nitrogen source	23.8	66.7	58.2	1.5e-05
NOV6V80G	MR1:201570	set6H31	1.06441060829862	4.33217083557297	L-Threonine (N)	nitrogen source	23.8	66.7	58.2	1.5e-05
NOV6V80G	MR1:201570	set6H34	1.77068729496844	5.71597810574917	Glycine (N)	nitrogen source	23.8	66.7	58.2	1.5e-05
NOV6V80G	MR1:201570	set6H36	0.918686232569373	4.07946406681032	L-Arginine (N)	nitrogen source	23.8	66.7	58.2	1.5e-05
NOV6V80G	MR1:201570	set6H40	1.87350042201157	5.95906637486824	L-Serine (N)	nitrogen source	23.8	66.7	58.2	1.5e-05
NOV6V80G	MR1:201570	set6H44	1.70050888632299	9.09455726534505	Glycine (N)	nitrogen source	23.8	66.7	58.2	1.5e-05
NOV6V80G	MR1:201570	set1H4	-3.5794134371967	-5.30609984716659	Cobalt chloride 0.04 mM	stress	23.8	66.7	58.2	1.5e-05
NOV6V80G	MR1:201570	set1H5	-3.8948389593352	-7.30304603618569	copper (II) chloride 0.32 mM	stress	23.8	66.7	58.2	1.5e-05
NOV6V80G	MR1:201570	set1H6	-4.06350120455572	-5.87402948298406	copper (II) chloride 0.64 mM	stress	23.8	66.7	58.2	1.5e-05
NOV6V80G	MR1:201570	set1H12	-5.38698717287171	-6.3572592893813	Thallium(I) acetate 0.008 mg/ml	stress	23.8	66.7	58.2	1.5e-05
NOV6V80G	MR1:201570	set2H33	-1.33784533766561	-4.29019579695293	Aluminum chloride 1 mM	stress	23.8	66.7	58.2	1.5e-05
NOV6V80G	MR1:201570	set2H45	1.34198560430684	6.53929534292931	L-Lactate (C)	carbon source	23.8	66.7	58.2	1.5e-05
NOV6V80G	MR1:201570	set3H10	1.52374198998266	5.22605908651855	NAG (C)	carbon source	23.8	66.7	58.2	1.5e-05
NOV6V80G	MR1:201570	set3H12	1.6006390974138	5.67671678020882	Uridine (C)	carbon source	23.8	66.7	58.2	1.5e-05
NOV6V80G	MR1:201570	set3H13	1.57619095643636	6.1956758535723	Inosine (C)	carbon source	23.8	66.7	58.2	1.5e-05
NOV6V80G	MR1:201570	set3H14	1.64601881606221	4.6206274745747	Cytidine (C)	carbon source	23.8	66.7	58.2	1.5e-05
NOV6V80G	MR1:201570	set5H21	3.36665773275271	9.5589248996439	NAG (N)	nitrogen source	23.8	66.7	58.2	1.5e-05
NOV6V80G	MR1:201570	set5H31	3.42716305617025	14.5113164599189	NAG (N)	nitrogen source	23.8	66.7	58.2	1.5e-05
NOV6V80G	MR1:201570	set6H26	1.06685594209313	5.4587725591672	L-Arginine (N)	nitrogen source	23.8	66.7	58.2	1.5e-05
NOV6V80G	MR1:201570	set6H30	2.975735007236	7.84699346491315	L-Serine (N)	nitrogen source	23.8	66.7	58.2	1.5e-05
NOV6V80G	MR1:201570	set6H31	1.06441060829862	4.33217083557297	L-Threonine (N)	nitrogen source	23.8	66.7	58.2	1.5e-05
NOV6V80G	MR1:201570	set6H34	1.77068729496844	5.71597810574917	Glycine (N)	nitrogen source	23.8	66.7	58.2	1.5e-05
NOV6V80G	MR1:201570	set6H36	0.918686232569373	4.07946406681032	L-Arginine (N)	nitrogen source	23.8	66.7	58.2	1.5e-05
NOV6V80G	MR1:201570	set6H40	1.87350042201157	5.95906637486824	L-Serine (N)	nitrogen source	23.8	66.7	58.2	1.5e-05
NOV6V80G	MR1:201570	set6H44	1.70050888632299	9.09455726534505	Glycine (N)	nitrogen source	23.8	66.7	58.2	1.5e-05
NOV6V80G	MR1:201570	set1H4	-3.5794134371967	-5.30609984716659	Cobalt chloride 0.04 mM	stress	23.8	66.7	58.0	1.5e-05
NOV6V80G	MR1:201570	set1H5	-3.8948389593352	-7.30304603618569	copper (II) chloride 0.32 mM	stress	23.8	66.7	58.0	1.5e-05
NOV6V80G	MR1:201570	set1H6	-4.06350120455572	-5.87402948298406	copper (II) chloride 0.64 mM	stress	23.8	66.7	58.0	1.5e-05
NOV6V80G	MR1:201570	set1H12	-5.38698717287171	-6.3572592893813	Thallium(I) acetate 0.008 mg/ml	stress	23.8	66.7	58.0	1.5e-05
NOV6V80G	MR1:201570	set2H33	-1.33784533766561	-4.29019579695293	Aluminum chloride 1 mM	stress	23.8	66.7	58.0	1.5e-05
NOV6V80G	MR1:201570	set2H45	1.34198560430684	6.53929534292931	L-Lactate (C)	carbon source	23.8	66.7	58.0	1.5e-05
NOV6V80G	MR1:201570	set3H10	1.52374198998266	5.22605908651855	NAG (C)	carbon source	23.8	66.7	58.0	1.5e-05
NOV6V80G	MR1:201570	set3H12	1.6006390974138	5.67671678020882	Uridine (C)	carbon source	23.8	66.7	58.0	1.5e-05
NOV6V80G	MR1:201570	set3H13	1.57619095643636	6.1956758535723	Inosine (C)	carbon source	23.8	66.7	58.0	1.5e-05
NOV6V80G	MR1:201570	set3H14	1.64601881606221	4.6206274745747	Cytidine (C)	carbon source	23.8	66.7	58.0	1.5e-05
NOV6V80G	MR1:201570	set5H21	3.36665773275271	9.5589248996439	NAG (N)	nitrogen source	23.8	66.7	58.0	1.5e-05
NOV6V80G	MR1:201570	set5H31	3.42716305617025	14.5113164599189	NAG (N)	nitrogen source	23.8	66.7	58.0	1.5e-05
NOV6V80G	MR1:201570	set6H26	1.06685594209313	5.4587725591672	L-Arginine (N)	nitrogen source	23.8	66.7	58.0	1.5e-05
NOV6V80G	MR1:201570	set6H30	2.975735007236	7.84699346491315	L-Serine (N)	nitrogen source	23.8	66.7	58.0	1.5e-05
NOV6V80G	MR1:201570	set6H31	1.06441060829862	4.33217083557297	L-Threonine (N)	nitrogen source	23.8	66.7	58.0	1.5e-05
NOV6V80G	MR1:201570	set6H34	1.77068729496844	5.71597810574917	Glycine (N)	nitrogen source	23.8	66.7	58.0	1.5e-05
NOV6V80G	MR1:201570	set6H36	0.918686232569373	4.07946406681032	L-Arginine (N)	nitrogen source	23.8	66.7	58.0	1.5e-05
NOV6V80G	MR1:201570	set6H40	1.87350042201157	5.95906637486824	L-Serine (N)	nitrogen source	23.8	66.7	58.0	1.5e-05
NOV6V80G	MR1:201570	set6H44	1.70050888632299	9.09455726534505	Glycine (N)	nitrogen source	23.8	66.7	58.0	1.5e-05
NOV6V80G	MR1:201570	set1H4	-3.5794134371967	-5.30609984716659	Cobalt chloride 0.04 mM	stress	23.8	66.7	58.2	1.5e-05
NOV6V80G	MR1:201570	set1H5	-3.8948389593352	-7.30304603618569	copper (II) chloride 0.32 mM	stress	23.8	66.7	58.2	1.5e-05
NOV6V80G	MR1:201570	set1H6	-4.06350120455572	-5.87402948298406	copper (II) chloride 0.64 mM	stress	23.8	66.7	58.2	1.5e-05
NOV6V80G	MR1:201570	set1H12	-5.38698717287171	-6.3572592893813	Thallium(I) acetate 0.008 mg/ml	stress	23.8	66.7	58.2	1.5e-05
NOV6V80G	MR1:201570	set2H33	-1.33784533766561	-4.29019579695293	Aluminum chloride 1 mM	stress	23.8	66.7	58.2	1.5e-05
NOV6V80G	MR1:201570	set2H45	1.34198560430684	6.53929534292931	L-Lactate (C)	carbon source	23.8	66.7	58.2	1.5e-05
NOV6V80G	MR1:201570	set3H10	1.52374198998266	5.22605908651855	NAG (C)	carbon source	23.8	66.7	58.2	1.5e-05
NOV6V80G	MR1:201570	set3H12	1.6006390974138	5.67671678020882	Uridine (C)	carbon source	23.8	66.7	58.2	1.5e-05
NOV6V80G	MR1:201570	set3H13	1.57619095643636	6.1956758535723	Inosine (C)	carbon source	23.8	66.7	58.2	1.5e-05
NOV6V80G	MR1:201570	set3H14	1.64601881606221	4.6206274745747	Cytidine (C)	carbon source	23.8	66.7	58.2	1.5e-05
NOV6V80G	MR1:201570	set5H21	3.36665773275271	9.5589248996439	NAG (N)	nitrogen source	23.8	66.7	58.2	1.5e-05
NOV6V80G	MR1:201570	set5H31	3.42716305617025	14.5113164599189	NAG (N)	nitrogen source	23.8	66.7	58.2	1.5e-05
NOV6V80G	MR1:201570	set6H26	1.06685594209313	5.4587725591672	L-Arginine (N)	nitrogen source	23.8	66.7	58.2	1.5e-05
NOV6V80G	MR1:201570	set6H30	2.975735007236	7.84699346491315	L-Serine (N)	nitrogen source	23.8	66.7	58.2	1.5e-05
NOV6V80G	MR1:201570	set6H31	1.06441060829862	4.33217083557297	L-Threonine (N)	nitrogen source	23.8	66.7	58.2	1.5e-05
NOV6V80G	MR1:201570	set6H34	1.77068729496844	5.71597810574917	Glycine (N)	nitrogen source	23.8	66.7	58.2	1.5e-05
NOV6V80G	MR1:201570	set6H36	0.918686232569373	4.07946406681032	L-Arginine (N)	nitrogen source	23.8	66.7	58.2	1.5e-05
NOV6V80G	MR1:201570	set6H40	1.87350042201157	5.95906637486824	L-Serine (N)	nitrogen source	23.8	66.7	58.2	1.5e-05
NOV6V80G	MR1:201570	set6H44	1.70050888632299	9.09455726534505	Glycine (N)	nitrogen source	23.8	66.7	58.2	1.5e-05
NOV6V80G	MR1:201570	set1H4	-3.5794134371967	-5.30609984716659	Cobalt chloride 0.04 mM	stress	23.8	66.7	58.2	1.5e-05
NOV6V80G	MR1:201570	set1H5	-3.8948389593352	-7.30304603618569	copper (II) chloride 0.32 mM	stress	23.8	66.7	58.2	1.5e-05
NOV6V80G	MR1:201570	set1H6	-4.06350120455572	-5.87402948298406	copper (II) chloride 0.64 mM	stress	23.8	66.7	58.2	1.5e-05
NOV6V80G	MR1:201570	set1H12	-5.38698717287171	-6.3572592893813	Thallium(I) acetate 0.008 mg/ml	stress	23.8	66.7	58.2	1.5e-05
NOV6V80G	MR1:201570	set2H33	-1.33784533766561	-4.29019579695293	Aluminum chloride 1 mM	stress	23.8	66.7	58.2	1.5e-05
NOV6V80G	MR1:201570	set2H45	1.34198560430684	6.53929534292931	L-Lactate (C)	carbon source	23.8	66.7	58.2	1.5e-05
NOV6V80G	MR1:201570	set3H10	1.52374198998266	5.22605908651855	NAG (C)	carbon source	23.8	66.7	58.2	1.5e-05
NOV6V80G	MR1:201570	set3H12	1.6006390974138	5.67671678020882	Uridine (C)	carbon source	23.8	66.7	58.2	1.5e-05
NOV6V80G	MR1:201570	set3H13	1.57619095643636	6.1956758535723	Inosine (C)	carbon source	23.8	66.7	58.2	1.5e-05
NOV6V80G	MR1:201570	set3H14	1.64601881606221	4.6206274745747	Cytidine (C)	carbon source	23.8	66.7	58.2	1.5e-05
NOV6V80G	MR1:201570	set5H21	3.36665773275271	9.5589248996439	NAG (N)	nitrogen source	23.8	66.7	58.2	1.5e-05
NOV6V80G	MR1:201570	set5H31	3.42716305617025	14.5113164599189	NAG (N)	nitrogen source	23.8	66.7	58.2	1.5e-05
NOV6V80G	MR1:201570	set6H26	1.06685594209313	5.4587725591672	L-Arginine (N)	nitrogen source	23.8	66.7	58.2	1.5e-05
NOV6V80G	MR1:201570	set6H30	2.975735007236	7.84699346491315	L-Serine (N)	nitrogen source	23.8	66.7	58.2	1.5e-05
NOV6V80G	MR1:201570	set6H31	1.06441060829862	4.33217083557297	L-Threonine (N)	nitrogen source	23.8	66.7	58.2	1.5e-05
NOV6V80G	MR1:201570	set6H34	1.77068729496844	5.71597810574917	Glycine (N)	nitrogen source	23.8	66.7	58.2	1.5e-05
NOV6V80G	MR1:201570	set6H36	0.918686232569373	4.07946406681032	L-Arginine (N)	nitrogen source	23.8	66.7	58.2	1.5e-05
NOV6V80G	MR1:201570	set6H40	1.87350042201157	5.95906637486824	L-Serine (N)	nitrogen source	23.8	66.7	58.2	1.5e-05
NOV6V80G	MR1:201570	set6H44	1.70050888632299	9.09455726534505	Glycine (N)	nitrogen source	23.8	66.7	58.2	1.5e-05
NOV6V80G	MR1:201570	set1H4	-3.5794134371967	-5.30609984716659	Cobalt chloride 0.04 mM	stress	23.8	66.7	58.2	1.5e-05
NOV6V80G	MR1:201570	set1H5	-3.8948389593352	-7.30304603618569	copper (II) chloride 0.32 mM	stress	23.8	66.7	58.2	1.5e-05
NOV6V80G	MR1:201570	set1H6	-4.06350120455572	-5.87402948298406	copper (II) chloride 0.64 mM	stress	23.8	66.7	58.2	1.5e-05
NOV6V80G	MR1:201570	set1H12	-5.38698717287171	-6.3572592893813	Thallium(I) acetate 0.008 mg/ml	stress	23.8	66.7	58.2	1.5e-05
NOV6V80G	MR1:201570	set2H33	-1.33784533766561	-4.29019579695293	Aluminum chloride 1 mM	stress	23.8	66.7	58.2	1.5e-05
NOV6V80G	MR1:201570	set2H45	1.34198560430684	6.53929534292931	L-Lactate (C)	carbon source	23.8	66.7	58.2	1.5e-05
NOV6V80G	MR1:201570	set3H10	1.52374198998266	5.22605908651855	NAG (C)	carbon source	23.8	66.7	58.2	1.5e-05
NOV6V80G	MR1:201570	set3H12	1.6006390974138	5.67671678020882	Uridine (C)	carbon source	23.8	66.7	58.2	1.5e-05
NOV6V80G	MR1:201570	set3H13	1.57619095643636	6.1956758535723	Inosine (C)	carbon source	23.8	66.7	58.2	1.5e-05
NOV6V80G	MR1:201570	set3H14	1.64601881606221	4.6206274745747	Cytidine (C)	carbon source	23.8	66.7	58.2	1.5e-05
NOV6V80G	MR1:201570	set5H21	3.36665773275271	9.5589248996439	NAG (N)	nitrogen source	23.8	66.7	58.2	1.5e-05
NOV6V80G	MR1:201570	set5H31	3.42716305617025	14.5113164599189	NAG (N)	nitrogen source	23.8	66.7	58.2	1.5e-05
NOV6V80G	MR1:201570	set6H26	1.06685594209313	5.4587725591672	L-Arginine (N)	nitrogen source	23.8	66.7	58.2	1.5e-05
NOV6V80G	MR1:201570	set6H30	2.975735007236	7.84699346491315	L-Serine (N)	nitrogen source	23.8	66.7	58.2	1.5e-05
NOV6V80G	MR1:201570	set6H31	1.06441060829862	4.33217083557297	L-Threonine (N)	nitrogen source	23.8	66.7	58.2	1.5e-05
NOV6V80G	MR1:201570	set6H34	1.77068729496844	5.71597810574917	Glycine (N)	nitrogen source	23.8	66.7	58.2	1.5e-05
NOV6V80G	MR1:201570	set6H36	0.918686232569373	4.07946406681032	L-Arginine (N)	nitrogen source	23.8	66.7	58.2	1.5e-05
NOV6V80G	MR1:201570	set6H40	1.87350042201157	5.95906637486824	L-Serine (N)	nitrogen source	23.8	66.7	58.2	1.5e-05
NOV6V80G	MR1:201570	set6H44	1.70050888632299	9.09455726534505	Glycine (N)	nitrogen source	23.8	66.7	58.2	1.5e-05
NOV6V80G	MR1:201570	set1H4	-3.5794134371967	-5.30609984716659	Cobalt chloride 0.04 mM	stress	23.8	66.7	58.2	1.5e-05
NOV6V80G	MR1:201570	set1H5	-3.8948389593352	-7.30304603618569	copper (II) chloride 0.32 mM	stress	23.8	66.7	58.2	1.5e-05
NOV6V80G	MR1:201570	set1H6	-4.06350120455572	-5.87402948298406	copper (II) chloride 0.64 mM	stress	23.8	66.7	58.2	1.5e-05
NOV6V80G	MR1:201570	set1H12	-5.38698717287171	-6.3572592893813	Thallium(I) acetate 0.008 mg/ml	stress	23.8	66.7	58.2	1.5e-05
NOV6V80G	MR1:201570	set2H33	-1.33784533766561	-4.29019579695293	Aluminum chloride 1 mM	stress	23.8	66.7	58.2	1.5e-05
NOV6V80G	MR1:201570	set2H45	1.34198560430684	6.53929534292931	L-Lactate (C)	carbon source	23.8	66.7	58.2	1.5e-05
NOV6V80G	MR1:201570	set3H10	1.52374198998266	5.22605908651855	NAG (C)	carbon source	23.8	66.7	58.2	1.5e-05
NOV6V80G	MR1:201570	set3H12	1.6006390974138	5.67671678020882	Uridine (C)	carbon source	23.8	66.7	58.2	1.5e-05
NOV6V80G	MR1:201570	set3H13	1.57619095643636	6.1956758535723	Inosine (C)	carbon source	23.8	66.7	58.2	1.5e-05
NOV6V80G	MR1:201570	set3H14	1.64601881606221	4.6206274745747	Cytidine (C)	carbon source	23.8	66.7	58.2	1.5e-05
NOV6V80G	MR1:201570	set5H21	3.36665773275271	9.5589248996439	NAG (N)	nitrogen source	23.8	66.7	58.2	1.5e-05
NOV6V80G	MR1:201570	set5H31	3.42716305617025	14.5113164599189	NAG (N)	nitrogen source	23.8	66.7	58.2	1.5e-05
NOV6V80G	MR1:201570	set6H26	1.06685594209313	5.4587725591672	L-Arginine (N)	nitrogen source	23.8	66.7	58.2	1.5e-05
NOV6V80G	MR1:201570	set6H30	2.975735007236	7.84699346491315	L-Serine (N)	nitrogen source	23.8	66.7	58.2	1.5e-05
NOV6V80G	MR1:201570	set6H31	1.06441060829862	4.33217083557297	L-Threonine (N)	nitrogen source	23.8	66.7	58.2	1.5e-05
NOV6V80G	MR1:201570	set6H34	1.77068729496844	5.71597810574917	Glycine (N)	nitrogen source	23.8	66.7	58.2	1.5e-05
NOV6V80G	MR1:201570	set6H36	0.918686232569373	4.07946406681032	L-Arginine (N)	nitrogen source	23.8	66.7	58.2	1.5e-05
NOV6V80G	MR1:201570	set6H40	1.87350042201157	5.95906637486824	L-Serine (N)	nitrogen source	23.8	66.7	58.2	1.5e-05
NOV6V80G	MR1:201570	set6H44	1.70050888632299	9.09455726534505	Glycine (N)	nitrogen source	23.8	66.7	58.2	1.5e-05
NOV6V80G	MR1:201570	set1H4	-3.5794134371967	-5.30609984716659	Cobalt chloride 0.04 mM	stress	23.8	66.7	58.2	1.5e-05
NOV6V80G	MR1:201570	set1H5	-3.8948389593352	-7.30304603618569	copper (II) chloride 0.32 mM	stress	23.8	66.7	58.2	1.5e-05
NOV6V80G	MR1:201570	set1H6	-4.06350120455572	-5.87402948298406	copper (II) chloride 0.64 mM	stress	23.8	66.7	58.2	1.5e-05
NOV6V80G	MR1:201570	set1H12	-5.38698717287171	-6.3572592893813	Thallium(I) acetate 0.008 mg/ml	stress	23.8	66.7	58.2	1.5e-05
NOV6V80G	MR1:201570	set2H33	-1.33784533766561	-4.29019579695293	Aluminum chloride 1 mM	stress	23.8	66.7	58.2	1.5e-05
NOV6V80G	MR1:201570	set2H45	1.34198560430684	6.53929534292931	L-Lactate (C)	carbon source	23.8	66.7	58.2	1.5e-05
NOV6V80G	MR1:201570	set3H10	1.52374198998266	5.22605908651855	NAG (C)	carbon source	23.8	66.7	58.2	1.5e-05
NOV6V80G	MR1:201570	set3H12	1.6006390974138	5.67671678020882	Uridine (C)	carbon source	23.8	66.7	58.2	1.5e-05
NOV6V80G	MR1:201570	set3H13	1.57619095643636	6.1956758535723	Inosine (C)	carbon source	23.8	66.7	58.2	1.5e-05
NOV6V80G	MR1:201570	set3H14	1.64601881606221	4.6206274745747	Cytidine (C)	carbon source	23.8	66.7	58.2	1.5e-05
NOV6V80G	MR1:201570	set5H21	3.36665773275271	9.5589248996439	NAG (N)	nitrogen source	23.8	66.7	58.2	1.5e-05
NOV6V80G	MR1:201570	set5H31	3.42716305617025	14.5113164599189	NAG (N)	nitrogen source	23.8	66.7	58.2	1.5e-05
NOV6V80G	MR1:201570	set6H26	1.06685594209313	5.4587725591672	L-Arginine (N)	nitrogen source	23.8	66.7	58.2	1.5e-05
NOV6V80G	MR1:201570	set6H30	2.975735007236	7.84699346491315	L-Serine (N)	nitrogen source	23.8	66.7	58.2	1.5e-05
NOV6V80G	MR1:201570	set6H31	1.06441060829862	4.33217083557297	L-Threonine (N)	nitrogen source	23.8	66.7	58.2	1.5e-05
NOV6V80G	MR1:201570	set6H34	1.77068729496844	5.71597810574917	Glycine (N)	nitrogen source	23.8	66.7	58.2	1.5e-05
NOV6V80G	MR1:201570	set6H36	0.918686232569373	4.07946406681032	L-Arginine (N)	nitrogen source	23.8	66.7	58.2	1.5e-05
NOV6V80G	MR1:201570	set6H40	1.87350042201157	5.95906637486824	L-Serine (N)	nitrogen source	23.8	66.7	58.2	1.5e-05
NOV6V80G	MR1:201570	set6H44	1.70050888632299	9.09455726534505	Glycine (N)	nitrogen source	23.8	66.7	58.2	1.5e-05
NOV6V80G	MR1:201570	set1H4	-3.5794134371967	-5.30609984716659	Cobalt chloride 0.04 mM	stress	23.8	66.7	58.2	1.5e-05
NOV6V80G	MR1:201570	set1H5	-3.8948389593352	-7.30304603618569	copper (II) chloride 0.32 mM	stress	23.8	66.7	58.2	1.5e-05
NOV6V80G	MR1:201570	set1H6	-4.06350120455572	-5.87402948298406	copper (II) chloride 0.64 mM	stress	23.8	66.7	58.2	1.5e-05
NOV6V80G	MR1:201570	set1H12	-5.38698717287171	-6.3572592893813	Thallium(I) acetate 0.008 mg/ml	stress	23.8	66.7	58.2	1.5e-05
NOV6V80G	MR1:201570	set2H33	-1.33784533766561	-4.29019579695293	Aluminum chloride 1 mM	stress	23.8	66.7	58.2	1.5e-05
NOV6V80G	MR1:201570	set2H45	1.34198560430684	6.53929534292931	L-Lactate (C)	carbon source	23.8	66.7	58.2	1.5e-05
NOV6V80G	MR1:201570	set3H10	1.52374198998266	5.22605908651855	NAG (C)	carbon source	23.8	66.7	58.2	1.5e-05
NOV6V80G	MR1:201570	set3H12	1.6006390974138	5.67671678020882	Uridine (C)	carbon source	23.8	66.7	58.2	1.5e-05
NOV6V80G	MR1:201570	set3H13	1.57619095643636	6.1956758535723	Inosine (C)	carbon source	23.8	66.7	58.2	1.5e-05
NOV6V80G	MR1:201570	set3H14	1.64601881606221	4.6206274745747	Cytidine (C)	carbon source	23.8	66.7	58.2	1.5e-05
NOV6V80G	MR1:201570	set5H21	3.36665773275271	9.5589248996439	NAG (N)	nitrogen source	23.8	66.7	58.2	1.5e-05
NOV6V80G	MR1:201570	set5H31	3.42716305617025	14.5113164599189	NAG (N)	nitrogen source	23.8	66.7	58.2	1.5e-05
NOV6V80G	MR1:201570	set6H26	1.06685594209313	5.4587725591672	L-Arginine (N)	nitrogen source	23.8	66.7	58.2	1.5e-05
NOV6V80G	MR1:201570	set6H30	2.975735007236	7.84699346491315	L-Serine (N)	nitrogen source	23.8	66.7	58.2	1.5e-05
NOV6V80G	MR1:201570	set6H31	1.06441060829862	4.33217083557297	L-Threonine (N)	nitrogen source	23.8	66.7	58.2	1.5e-05
NOV6V80G	MR1:201570	set6H34	1.77068729496844	5.71597810574917	Glycine (N)	nitrogen source	23.8	66.7	58.2	1.5e-05
NOV6V80G	MR1:201570	set6H36	0.918686232569373	4.07946406681032	L-Arginine (N)	nitrogen source	23.8	66.7	58.2	1.5e-05
NOV6V80G	MR1:201570	set6H40	1.87350042201157	5.95906637486824	L-Serine (N)	nitrogen source	23.8	66.7	58.2	1.5e-05
NOV6V80G	MR1:201570	set6H44	1.70050888632299	9.09455726534505	Glycine (N)	nitrogen source	23.8	66.7	58.2	1.5e-05
NOV6V80G	MR1:201570	set1H4	-3.5794134371967	-5.30609984716659	Cobalt chloride 0.04 mM	stress	23.8	66.7	58.2	1.5e-05
NOV6V80G	MR1:201570	set1H5	-3.8948389593352	-7.30304603618569	copper (II) chloride 0.32 mM	stress	23.8	66.7	58.2	1.5e-05
NOV6V80G	MR1:201570	set1H6	-4.06350120455572	-5.87402948298406	copper (II) chloride 0.64 mM	stress	23.8	66.7	58.2	1.5e-05
NOV6V80G	MR1:201570	set1H12	-5.38698717287171	-6.3572592893813	Thallium(I) acetate 0.008 mg/ml	stress	23.8	66.7	58.2	1.5e-05
NOV6V80G	MR1:201570	set2H33	-1.33784533766561	-4.29019579695293	Aluminum chloride 1 mM	stress	23.8	66.7	58.2	1.5e-05
NOV6V80G	MR1:201570	set2H45	1.34198560430684	6.53929534292931	L-Lactate (C)	carbon source	23.8	66.7	58.2	1.5e-05
NOV6V80G	MR1:201570	set3H10	1.52374198998266	5.22605908651855	NAG (C)	carbon source	23.8	66.7	58.2	1.5e-05
NOV6V80G	MR1:201570	set3H12	1.6006390974138	5.67671678020882	Uridine (C)	carbon source	23.8	66.7	58.2	1.5e-05
NOV6V80G	MR1:201570	set3H13	1.57619095643636	6.1956758535723	Inosine (C)	carbon source	23.8	66.7	58.2	1.5e-05
NOV6V80G	MR1:201570	set3H14	1.64601881606221	4.6206274745747	Cytidine (C)	carbon source	23.8	66.7	58.2	1.5e-05
NOV6V80G	MR1:201570	set5H21	3.36665773275271	9.5589248996439	NAG (N)	nitrogen source	23.8	66.7	58.2	1.5e-05
NOV6V80G	MR1:201570	set5H31	3.42716305617025	14.5113164599189	NAG (N)	nitrogen source	23.8	66.7	58.2	1.5e-05
NOV6V80G	MR1:201570	set6H26	1.06685594209313	5.4587725591672	L-Arginine (N)	nitrogen source	23.8	66.7	58.2	1.5e-05
NOV6V80G	MR1:201570	set6H30	2.975735007236	7.84699346491315	L-Serine (N)	nitrogen source	23.8	66.7	58.2	1.5e-05
NOV6V80G	MR1:201570	set6H31	1.06441060829862	4.33217083557297	L-Threonine (N)	nitrogen source	23.8	66.7	58.2	1.5e-05
NOV6V80G	MR1:201570	set6H34	1.77068729496844	5.71597810574917	Glycine (N)	nitrogen source	23.8	66.7	58.2	1.5e-05
NOV6V80G	MR1:201570	set6H36	0.918686232569373	4.07946406681032	L-Arginine (N)	nitrogen source	23.8	66.7	58.2	1.5e-05
NOV6V80G	MR1:201570	set6H40	1.87350042201157	5.95906637486824	L-Serine (N)	nitrogen source	23.8	66.7	58.2	1.5e-05
NOV6V80G	MR1:201570	set6H44	1.70050888632299	9.09455726534505	Glycine (N)	nitrogen source	23.8	66.7	58.2	1.5e-05
NOV6V80G	MR1:201570	set1H4	-3.5794134371967	-5.30609984716659	Cobalt chloride 0.04 mM	stress	23.8	66.7	58.2	1.5e-05
NOV6V80G	MR1:201570	set1H5	-3.8948389593352	-7.30304603618569	copper (II) chloride 0.32 mM	stress	23.8	66.7	58.2	1.5e-05
NOV6V80G	MR1:201570	set1H6	-4.06350120455572	-5.87402948298406	copper (II) chloride 0.64 mM	stress	23.8	66.7	58.2	1.5e-05
NOV6V80G	MR1:201570	set1H12	-5.38698717287171	-6.3572592893813	Thallium(I) acetate 0.008 mg/ml	stress	23.8	66.7	58.2	1.5e-05
NOV6V80G	MR1:201570	set2H33	-1.33784533766561	-4.29019579695293	Aluminum chloride 1 mM	stress	23.8	66.7	58.2	1.5e-05
NOV6V80G	MR1:201570	set2H45	1.34198560430684	6.53929534292931	L-Lactate (C)	carbon source	23.8	66.7	58.2	1.5e-05
NOV6V80G	MR1:201570	set3H10	1.52374198998266	5.22605908651855	NAG (C)	carbon source	23.8	66.7	58.2	1.5e-05
NOV6V80G	MR1:201570	set3H12	1.6006390974138	5.67671678020882	Uridine (C)	carbon source	23.8	66.7	58.2	1.5e-05
NOV6V80G	MR1:201570	set3H13	1.57619095643636	6.1956758535723	Inosine (C)	carbon source	23.8	66.7	58.2	1.5e-05
NOV6V80G	MR1:201570	set3H14	1.64601881606221	4.6206274745747	Cytidine (C)	carbon source	23.8	66.7	58.2	1.5e-05
NOV6V80G	MR1:201570	set5H21	3.36665773275271	9.5589248996439	NAG (N)	nitrogen source	23.8	66.7	58.2	1.5e-05
NOV6V80G	MR1:201570	set5H31	3.42716305617025	14.5113164599189	NAG (N)	nitrogen source	23.8	66.7	58.2	1.5e-05
NOV6V80G	MR1:201570	set6H26	1.06685594209313	5.4587725591672	L-Arginine (N)	nitrogen source	23.8	66.7	58.2	1.5e-05
NOV6V80G	MR1:201570	set6H30	2.975735007236	7.84699346491315	L-Serine (N)	nitrogen source	23.8	66.7	58.2	1.5e-05
NOV6V80G	MR1:201570	set6H31	1.06441060829862	4.33217083557297	L-Threonine (N)	nitrogen source	23.8	66.7	58.2	1.5e-05
NOV6V80G	MR1:201570	set6H34	1.77068729496844	5.71597810574917	Glycine (N)	nitrogen source	23.8	66.7	58.2	1.5e-05
NOV6V80G	MR1:201570	set6H36	0.918686232569373	4.07946406681032	L-Arginine (N)	nitrogen source	23.8	66.7	58.2	1.5e-05
NOV6V80G	MR1:201570	set6H40	1.87350042201157	5.95906637486824	L-Serine (N)	nitrogen source	23.8	66.7	58.2	1.5e-05
NOV6V80G	MR1:201570	set6H44	1.70050888632299	9.09455726534505	Glycine (N)	nitrogen source	23.8	66.7	58.2	1.5e-05
NOV6V80G	MR1:201570	set1H4	-3.5794134371967	-5.30609984716659	Cobalt chloride 0.04 mM	stress	23.8	66.7	58.2	1.5e-05
NOV6V80G	MR1:201570	set1H5	-3.8948389593352	-7.30304603618569	copper (II) chloride 0.32 mM	stress	23.8	66.7	58.2	1.5e-05
NOV6V80G	MR1:201570	set1H6	-4.06350120455572	-5.87402948298406	copper (II) chloride 0.64 mM	stress	23.8	66.7	58.2	1.5e-05
NOV6V80G	MR1:201570	set1H12	-5.38698717287171	-6.3572592893813	Thallium(I) acetate 0.008 mg/ml	stress	23.8	66.7	58.2	1.5e-05
NOV6V80G	MR1:201570	set2H33	-1.33784533766561	-4.29019579695293	Aluminum chloride 1 mM	stress	23.8	66.7	58.2	1.5e-05
NOV6V80G	MR1:201570	set2H45	1.34198560430684	6.53929534292931	L-Lactate (C)	carbon source	23.8	66.7	58.2	1.5e-05
NOV6V80G	MR1:201570	set3H10	1.52374198998266	5.22605908651855	NAG (C)	carbon source	23.8	66.7	58.2	1.5e-05
NOV6V80G	MR1:201570	set3H12	1.6006390974138	5.67671678020882	Uridine (C)	carbon source	23.8	66.7	58.2	1.5e-05
NOV6V80G	MR1:201570	set3H13	1.57619095643636	6.1956758535723	Inosine (C)	carbon source	23.8	66.7	58.2	1.5e-05
NOV6V80G	MR1:201570	set3H14	1.64601881606221	4.6206274745747	Cytidine (C)	carbon source	23.8	66.7	58.2	1.5e-05
NOV6V80G	MR1:201570	set5H21	3.36665773275271	9.5589248996439	NAG (N)	nitrogen source	23.8	66.7	58.2	1.5e-05
NOV6V80G	MR1:201570	set5H31	3.42716305617025	14.5113164599189	NAG (N)	nitrogen source	23.8	66.7	58.2	1.5e-05
NOV6V80G	MR1:201570	set6H26	1.06685594209313	5.4587725591672	L-Arginine (N)	nitrogen source	23.8	66.7	58.2	1.5e-05
NOV6V80G	MR1:201570	set6H30	2.975735007236	7.84699346491315	L-Serine (N)	nitrogen source	23.8	66.7	58.2	1.5e-05
NOV6V80G	MR1:201570	set6H31	1.06441060829862	4.33217083557297	L-Threonine (N)	nitrogen source	23.8	66.7	58.2	1.5e-05
NOV6V80G	MR1:201570	set6H34	1.77068729496844	5.71597810574917	Glycine (N)	nitrogen source	23.8	66.7	58.2	1.5e-05
NOV6V80G	MR1:201570	set6H36	0.918686232569373	4.07946406681032	L-Arginine (N)	nitrogen source	23.8	66.7	58.2	1.5e-05
NOV6V80G	MR1:201570	set6H40	1.87350042201157	5.95906637486824	L-Serine (N)	nitrogen source	23.8	66.7	58.2	1.5e-05
NOV6V80G	MR1:201570	set6H44	1.70050888632299	9.09455726534505	Glycine (N)	nitrogen source	23.8	66.7	58.2	1.5e-05
NOV6V80G	MR1:201570	set1H4	-3.5794134371967	-5.30609984716659	Cobalt chloride 0.04 mM	stress	23.8	66.7	58.2	1.5e-05
NOV6V80G	MR1:201570	set1H5	-3.8948389593352	-7.30304603618569	copper (II) chloride 0.32 mM	stress	23.8	66.7	58.2	1.5e-05
NOV6V80G	MR1:201570	set1H6	-4.06350120455572	-5.87402948298406	copper (II) chloride 0.64 mM	stress	23.8	66.7	58.2	1.5e-05
NOV6V80G	MR1:201570	set1H12	-5.38698717287171	-6.3572592893813	Thallium(I) acetate 0.008 mg/ml	stress	23.8	66.7	58.2	1.5e-05
NOV6V80G	MR1:201570	set2H33	-1.33784533766561	-4.29019579695293	Aluminum chloride 1 mM	stress	23.8	66.7	58.2	1.5e-05
NOV6V80G	MR1:201570	set2H45	1.34198560430684	6.53929534292931	L-Lactate (C)	carbon source	23.8	66.7	58.2	1.5e-05
NOV6V80G	MR1:201570	set3H10	1.52374198998266	5.22605908651855	NAG (C)	carbon source	23.8	66.7	58.2	1.5e-05
NOV6V80G	MR1:201570	set3H12	1.6006390974138	5.67671678020882	Uridine (C)	carbon source	23.8	66.7	58.2	1.5e-05
NOV6V80G	MR1:201570	set3H13	1.57619095643636	6.1956758535723	Inosine (C)	carbon source	23.8	66.7	58.2	1.5e-05
NOV6V80G	MR1:201570	set3H14	1.64601881606221	4.6206274745747	Cytidine (C)	carbon source	23.8	66.7	58.2	1.5e-05
NOV6V80G	MR1:201570	set5H21	3.36665773275271	9.5589248996439	NAG (N)	nitrogen source	23.8	66.7	58.2	1.5e-05
NOV6V80G	MR1:201570	set5H31	3.42716305617025	14.5113164599189	NAG (N)	nitrogen source	23.8	66.7	58.2	1.5e-05
NOV6V80G	MR1:201570	set6H26	1.06685594209313	5.4587725591672	L-Arginine (N)	nitrogen source	23.8	66.7	58.2	1.5e-05
NOV6V80G	MR1:201570	set6H30	2.975735007236	7.84699346491315	L-Serine (N)	nitrogen source	23.8	66.7	58.2	1.5e-05
NOV6V80G	MR1:201570	set6H31	1.06441060829862	4.33217083557297	L-Threonine (N)	nitrogen source	23.8	66.7	58.2	1.5e-05
NOV6V80G	MR1:201570	set6H34	1.77068729496844	5.71597810574917	Glycine (N)	nitrogen source	23.8	66.7	58.2	1.5e-05
NOV6V80G	MR1:201570	set6H36	0.918686232569373	4.07946406681032	L-Arginine (N)	nitrogen source	23.8	66.7	58.2	1.5e-05
NOV6V80G	MR1:201570	set6H40	1.87350042201157	5.95906637486824	L-Serine (N)	nitrogen source	23.8	66.7	58.2	1.5e-05
NOV6V80G	MR1:201570	set6H44	1.70050888632299	9.09455726534505	Glycine (N)	nitrogen source	23.8	66.7	58.2	1.5e-05
NOVDJOPY	Phaeo:GFF573	set2H24	-2.34640702262753	-4.01868702207621	m.b. Vancomycin 0.032 mg/ml	stress	26.7	63.0	86.8	4.9e-05
NOVDJOPY	Phaeo:GFF573	set5H5	-2.84931836551771	-4.42487540517855	D-Glucose (C)	carbon source	26.7	63.0	86.8	4.9e-05
NOVDJOPY	Phaeo:GFF573	set5H10	-2.02313344724518	-4.19628163281716	Sucrose (C)	carbon source	26.7	63.0	86.8	4.9e-05
NOVDJOPY	Phaeo:GFF573	set5H13	-4.66634854586837	-5.5305869549314	a-Ketoglutaric (C)	carbon source	26.7	63.0	86.8	4.9e-05
NOVDJOPY	Phaeo:GFF573	set5H14	-2.0627237733026	-4.23688702773844	a-Ketoglutaric (C)	carbon source	26.7	63.0	86.8	4.9e-05
NOVDJOPY	Phaeo:GFF573	set5H16	-1.53662294127863	-4.36463634738545	acetate (C)	carbon source	26.7	63.0	86.8	4.9e-05
NOVDJOPY	Phaeo:GFF573	set5H20	-3.50217039048102	-4.99652967243193	D-Cellobiose (C)	carbon source	26.7	63.0	86.8	4.9e-05
NOVDJOPY	Phaeo:GFF573	set5H25	-1.99505251599839	-4.72602033447899	D,L-Lactate (C)	carbon source	26.7	63.0	86.8	4.9e-05
NOVDJOPY	Phaeo:GFF573	set5H29	-1.90310698019602	-4.50821330013678	succinate (C)	carbon source	26.7	63.0	86.8	4.9e-05
NOVDJOPY	Phaeo:GFF573	set5H33	-3.26103868984244	-4.50111110671586	D-Mannitol (C)	carbon source	26.7	63.0	86.8	4.9e-05
NOVDJOPY	Phaeo:GFF573	set5H34	-1.93411809608925	-4.20877179941133	D-Mannitol (C)	carbon source	26.7	63.0	86.8	4.9e-05
NOVDJOPY	Phaeo:GFF573	set5H36	-2.50894398811946	-5.08679463584118	m-Inositol (C)	carbon source	26.7	63.0	86.8	4.9e-05
NOVDJOPY	Phaeo:GFF573	set5H41	-1.82888983701057	-4.47848665183857	D-Trehalose (C)	carbon source	26.7	63.0	86.8	4.9e-05
NOVDJOPY	Phaeo:GFF573	set5H48	-1.62202080183369	-4.64065388699832	m.b. Cobalt chloride 0.625 mM	stress	26.7	63.0	86.8	4.9e-05
NOVDJOPY	Phaeo:GFF573	set6IT008	-3.00754926095097	-4.00308665193293	m.b. Cisplatin 0.025 mg/ml	stress	26.7	63.0	86.8	4.9e-05
NOVDJOPY	Phaeo:GFF573	set6IT021	-2.67376316868457	-4.57565750059707	m.b. Cisplatin 0.0125 mg/ml	stress	26.7	63.0	86.8	4.9e-05
NOVDJOPY	Phaeo:GFF573	set7IT051	-1.63611814775806	-4.03007585439061	m.b. D-Cycloserine 0.0625 mg/ml	stress	26.7	63.0	86.8	4.9e-05
NOVDJOPY	Phaeo:GFF573	set8IT049	-4.05840496289061	-6.10733406645864	L-Histidine (N)	nitrogen source	26.7	63.0	86.8	4.9e-05
NOVDJOPY	Phaeo:GFF573	set8IT057	-1.85459616731026	-4.16000681910272	D-Alanine (N)	nitrogen source	26.7	63.0	86.8	4.9e-05
NOVDJOPY	Phaeo:GFF573	set8IT064	-4.4421737835433	-5.23844947230876	L-Histidine (N)	nitrogen source	26.7	63.0	86.8	4.9e-05
NOVDJOPY	Phaeo:GFF573	set8IT073	-2.08826833822536	-4.50871588946053	L-Citrulline (N)	nitrogen source	26.7	63.0	86.8	4.9e-05
NOVDJOPY	Phaeo:GFF573	set2H24	-2.34640702262753	-4.01868702207621	m.b. Vancomycin 0.032 mg/ml	stress	26.2	63.0	86.8	1.4e-04
NOVDJOPY	Phaeo:GFF573	set5H5	-2.84931836551771	-4.42487540517855	D-Glucose (C)	carbon source	26.2	63.0	86.8	1.4e-04
NOVDJOPY	Phaeo:GFF573	set5H10	-2.02313344724518	-4.19628163281716	Sucrose (C)	carbon source	26.2	63.0	86.8	1.4e-04
NOVDJOPY	Phaeo:GFF573	set5H13	-4.66634854586837	-5.5305869549314	a-Ketoglutaric (C)	carbon source	26.2	63.0	86.8	1.4e-04
NOVDJOPY	Phaeo:GFF573	set5H14	-2.0627237733026	-4.23688702773844	a-Ketoglutaric (C)	carbon source	26.2	63.0	86.8	1.4e-04
NOVDJOPY	Phaeo:GFF573	set5H16	-1.53662294127863	-4.36463634738545	acetate (C)	carbon source	26.2	63.0	86.8	1.4e-04
NOVDJOPY	Phaeo:GFF573	set5H20	-3.50217039048102	-4.99652967243193	D-Cellobiose (C)	carbon source	26.2	63.0	86.8	1.4e-04
NOVDJOPY	Phaeo:GFF573	set5H25	-1.99505251599839	-4.72602033447899	D,L-Lactate (C)	carbon source	26.2	63.0	86.8	1.4e-04
NOVDJOPY	Phaeo:GFF573	set5H29	-1.90310698019602	-4.50821330013678	succinate (C)	carbon source	26.2	63.0	86.8	1.4e-04
NOVDJOPY	Phaeo:GFF573	set5H33	-3.26103868984244	-4.50111110671586	D-Mannitol (C)	carbon source	26.2	63.0	86.8	1.4e-04
NOVDJOPY	Phaeo:GFF573	set5H34	-1.93411809608925	-4.20877179941133	D-Mannitol (C)	carbon source	26.2	63.0	86.8	1.4e-04
NOVDJOPY	Phaeo:GFF573	set5H36	-2.50894398811946	-5.08679463584118	m-Inositol (C)	carbon source	26.2	63.0	86.8	1.4e-04
NOVDJOPY	Phaeo:GFF573	set5H41	-1.82888983701057	-4.47848665183857	D-Trehalose (C)	carbon source	26.2	63.0	86.8	1.4e-04
NOVDJOPY	Phaeo:GFF573	set5H48	-1.62202080183369	-4.64065388699832	m.b. Cobalt chloride 0.625 mM	stress	26.2	63.0	86.8	1.4e-04
NOVDJOPY	Phaeo:GFF573	set6IT008	-3.00754926095097	-4.00308665193293	m.b. Cisplatin 0.025 mg/ml	stress	26.2	63.0	86.8	1.4e-04
NOVDJOPY	Phaeo:GFF573	set6IT021	-2.67376316868457	-4.57565750059707	m.b. Cisplatin 0.0125 mg/ml	stress	26.2	63.0	86.8	1.4e-04
NOVDJOPY	Phaeo:GFF573	set7IT051	-1.63611814775806	-4.03007585439061	m.b. D-Cycloserine 0.0625 mg/ml	stress	26.2	63.0	86.8	1.4e-04
NOVDJOPY	Phaeo:GFF573	set8IT049	-4.05840496289061	-6.10733406645864	L-Histidine (N)	nitrogen source	26.2	63.0	86.8	1.4e-04
NOVDJOPY	Phaeo:GFF573	set8IT057	-1.85459616731026	-4.16000681910272	D-Alanine (N)	nitrogen source	26.2	63.0	86.8	1.4e-04
NOVDJOPY	Phaeo:GFF573	set8IT064	-4.4421737835433	-5.23844947230876	L-Histidine (N)	nitrogen source	26.2	63.0	86.8	1.4e-04
NOVDJOPY	Phaeo:GFF573	set8IT073	-2.08826833822536	-4.50871588946053	L-Citrulline (N)	nitrogen source	26.2	63.0	86.8	1.4e-04
NOVDJOPY	Phaeo:GFF573	set2H24	-2.34640702262753	-4.01868702207621	m.b. Vancomycin 0.032 mg/ml	stress	25.9	65.0	85.9	4.1e-04
NOVDJOPY	Phaeo:GFF573	set5H5	-2.84931836551771	-4.42487540517855	D-Glucose (C)	carbon source	25.9	65.0	85.9	4.1e-04
NOVDJOPY	Phaeo:GFF573	set5H10	-2.02313344724518	-4.19628163281716	Sucrose (C)	carbon source	25.9	65.0	85.9	4.1e-04
NOVDJOPY	Phaeo:GFF573	set5H13	-4.66634854586837	-5.5305869549314	a-Ketoglutaric (C)	carbon source	25.9	65.0	85.9	4.1e-04
NOVDJOPY	Phaeo:GFF573	set5H14	-2.0627237733026	-4.23688702773844	a-Ketoglutaric (C)	carbon source	25.9	65.0	85.9	4.1e-04
NOVDJOPY	Phaeo:GFF573	set5H16	-1.53662294127863	-4.36463634738545	acetate (C)	carbon source	25.9	65.0	85.9	4.1e-04
NOVDJOPY	Phaeo:GFF573	set5H20	-3.50217039048102	-4.99652967243193	D-Cellobiose (C)	carbon source	25.9	65.0	85.9	4.1e-04
NOVDJOPY	Phaeo:GFF573	set5H25	-1.99505251599839	-4.72602033447899	D,L-Lactate (C)	carbon source	25.9	65.0	85.9	4.1e-04
NOVDJOPY	Phaeo:GFF573	set5H29	-1.90310698019602	-4.50821330013678	succinate (C)	carbon source	25.9	65.0	85.9	4.1e-04
NOVDJOPY	Phaeo:GFF573	set5H33	-3.26103868984244	-4.50111110671586	D-Mannitol (C)	carbon source	25.9	65.0	85.9	4.1e-04
NOVDJOPY	Phaeo:GFF573	set5H34	-1.93411809608925	-4.20877179941133	D-Mannitol (C)	carbon source	25.9	65.0	85.9	4.1e-04
NOVDJOPY	Phaeo:GFF573	set5H36	-2.50894398811946	-5.08679463584118	m-Inositol (C)	carbon source	25.9	65.0	85.9	4.1e-04
NOVDJOPY	Phaeo:GFF573	set5H41	-1.82888983701057	-4.47848665183857	D-Trehalose (C)	carbon source	25.9	65.0	85.9	4.1e-04
NOVDJOPY	Phaeo:GFF573	set5H48	-1.62202080183369	-4.64065388699832	m.b. Cobalt chloride 0.625 mM	stress	25.9	65.0	85.9	4.1e-04
NOVDJOPY	Phaeo:GFF573	set6IT008	-3.00754926095097	-4.00308665193293	m.b. Cisplatin 0.025 mg/ml	stress	25.9	65.0	85.9	4.1e-04
NOVDJOPY	Phaeo:GFF573	set6IT021	-2.67376316868457	-4.57565750059707	m.b. Cisplatin 0.0125 mg/ml	stress	25.9	65.0	85.9	4.1e-04
NOVDJOPY	Phaeo:GFF573	set7IT051	-1.63611814775806	-4.03007585439061	m.b. D-Cycloserine 0.0625 mg/ml	stress	25.9	65.0	85.9	4.1e-04
NOVDJOPY	Phaeo:GFF573	set8IT049	-4.05840496289061	-6.10733406645864	L-Histidine (N)	nitrogen source	25.9	65.0	85.9	4.1e-04
NOVDJOPY	Phaeo:GFF573	set8IT057	-1.85459616731026	-4.16000681910272	D-Alanine (N)	nitrogen source	25.9	65.0	85.9	4.1e-04
NOVDJOPY	Phaeo:GFF573	set8IT064	-4.4421737835433	-5.23844947230876	L-Histidine (N)	nitrogen source	25.9	65.0	85.9	4.1e-04
NOVDJOPY	Phaeo:GFF573	set8IT073	-2.08826833822536	-4.50871588946053	L-Citrulline (N)	nitrogen source	25.9	65.0	85.9	4.1e-04
NOVC0LOB	Phaeo:GFF2071	set4H9	1.36592142569178	4.25950262561794	m.b. nitrite 8 mM	stress	38.0	95.9	94.8	2.9e-05
NOVC0LOB	Phaeo:GFF2071	set4H9	1.36592142569178	4.25950262561794	m.b. nitrite 8 mM	stress	38.0	95.9	94.8	2.9e-05
NOVQ0VKN	Ponti:CA264_15810	set1IT031	0.905784627909966	5.15318868990446	m.b. Thallium(I) acetate 0.0025 mg/ml	stress	30.1	87.5	89.7	5.9e-09
NOVQ0VKN	Ponti:CA264_15810	set1IT039	-1.30508001913681	-4.92386680753613	m.b. Chlorite 0.2 mM	stress	30.1	87.5	89.7	5.9e-09
NOVQ0VKN	Ponti:CA264_15810	set1IT059	1.32381259368242	7.98536749085835	m.b. Thallium(I) acetate 0.0025 mg/ml	stress	30.1	87.5	89.7	5.9e-09
NOVQ0VKN	Ponti:CA264_15810	set1IT067	-1.20034284559665	-5.441786277158	m.b. Chlorite 0.2 mM	stress	30.1	87.5	89.7	5.9e-09
NOVQ0VKN	Ponti:CA264_15810	set3IT006	-1.01611598844581	-4.4782810707932	m.b. A22 0.04 mg/ml	stress	30.1	87.5	89.7	5.9e-09
NOVQ0VKN	Ponti:CA264_15810	set3IT043	-1.04806581917414	-4.1073406560287	m.b. Cephalothin 0.005 mg/ml	stress	30.1	87.5	89.7	5.9e-09
NOVU7S81	Ponti:CA264_15810	set1IT031	0.905784627909966	5.15318868990446	m.b. Thallium(I) acetate 0.0025 mg/ml	stress	29.0	96.9	96.0	1.5e-07
NOVU7S81	Ponti:CA264_15810	set1IT039	-1.30508001913681	-4.92386680753613	m.b. Chlorite 0.2 mM	stress	29.0	96.9	96.0	1.5e-07
NOVU7S81	Ponti:CA264_15810	set1IT059	1.32381259368242	7.98536749085835	m.b. Thallium(I) acetate 0.0025 mg/ml	stress	29.0	96.9	96.0	1.5e-07
NOVU7S81	Ponti:CA264_15810	set1IT067	-1.20034284559665	-5.441786277158	m.b. Chlorite 0.2 mM	stress	29.0	96.9	96.0	1.5e-07
NOVU7S81	Ponti:CA264_15810	set3IT006	-1.01611598844581	-4.4782810707932	m.b. A22 0.04 mg/ml	stress	29.0	96.9	96.0	1.5e-07
NOVU7S81	Ponti:CA264_15810	set3IT043	-1.04806581917414	-4.1073406560287	m.b. Cephalothin 0.005 mg/ml	stress	29.0	96.9	96.0	1.5e-07
NOVWM3IY	Ponti:CA264_15815	set3IT003	-0.806833256875013	-4.82125327481212	m.b. Cephalothin 0.005 mg/ml	stress	36.9	53.9	92.7	1.8e-09
NOVWM3IY	Ponti:CA264_15815	set3IT019	-0.601178222198115	-4.27202128729106	m.b. Tetracycline 0.006 mg/ml	stress	36.9	53.9	92.7	1.8e-09
NOVWM3IY	Ponti:CA264_15815	set3IT003	-0.806833256875013	-4.82125327481212	m.b. Cephalothin 0.005 mg/ml	stress	26.5	96.3	87.9	8.3e-07
NOVWM3IY	Ponti:CA264_15815	set3IT019	-0.601178222198115	-4.27202128729106	m.b. Tetracycline 0.006 mg/ml	stress	26.5	96.3	87.9	8.3e-07
NOVWM3IY	Ponti:CA264_15815	set3IT003	-0.806833256875013	-4.82125327481212	m.b. Cephalothin 0.005 mg/ml	stress	26.5	96.3	87.9	8.3e-07
NOVWM3IY	Ponti:CA264_15815	set3IT019	-0.601178222198115	-4.27202128729106	m.b. Tetracycline 0.006 mg/ml	stress	26.5	96.3	87.9	8.3e-07
NOVWM3IY	Ponti:CA264_15815	set3IT003	-0.806833256875013	-4.82125327481212	m.b. Cephalothin 0.005 mg/ml	stress	26.5	96.3	87.9	8.3e-07
NOVWM3IY	Ponti:CA264_15815	set3IT019	-0.601178222198115	-4.27202128729106	m.b. Tetracycline 0.006 mg/ml	stress	26.5	96.3	87.9	8.3e-07
NOVWM3IY	Ponti:CA264_15815	set3IT003	-0.806833256875013	-4.82125327481212	m.b. Cephalothin 0.005 mg/ml	stress	26.5	96.3	87.9	8.3e-07
NOVWM3IY	Ponti:CA264_15815	set3IT019	-0.601178222198115	-4.27202128729106	m.b. Tetracycline 0.006 mg/ml	stress	26.5	96.3	87.9	8.3e-07
NOVWM3IY	Ponti:CA264_15815	set3IT003	-0.806833256875013	-4.82125327481212	m.b. Cephalothin 0.005 mg/ml	stress	25.9	72.8	70.5	4.1e-06
NOVWM3IY	Ponti:CA264_15815	set3IT019	-0.601178222198115	-4.27202128729106	m.b. Tetracycline 0.006 mg/ml	stress	25.9	72.8	70.5	4.1e-06
NOVP3ENM	Ponti:CA264_15940	set1IT031	-1.10891796853366	-4.47701561399268	m.b. Thallium(I) acetate 0.0025 mg/ml	stress	26.1	72.8	72.4	1.5e-04
NOVP3ENM	Ponti:CA264_15940	set1IT059	-1.1104463739763	-4.90183451165971	m.b. Thallium(I) acetate 0.0025 mg/ml	stress	26.1	72.8	72.4	1.5e-04
NOVFJ908	Ponti:CA264_16195	set1IT031	0.865724369263256	4.00507095789253	m.b. Thallium(I) acetate 0.0025 mg/ml	stress	30.4	79.1	59.9	3.4e-04
NOVFJ908	Ponti:CA264_16195	set1IT031	0.865724369263256	4.00507095789253	m.b. Thallium(I) acetate 0.0025 mg/ml	stress	30.4	79.1	59.9	3.4e-04
NOVMH9WY	Ponti:CA264_16970	set1IT030	1.16570536042535	7.46145740182241	m.b. Thallium(I) acetate 0.001 mg/ml	stress	23.3	47.0	65.8	7.1e-04
NOVMH9WY	Ponti:CA264_16970	set1IT058	1.042556736551	6.58886308630924	m.b. Thallium(I) acetate 0.001 mg/ml	stress	23.3	47.0	65.8	7.1e-04
NOVMH9WY	Ponti:CA264_16970	set3IT003	1.51893405370267	10.5284249574577	m.b. Cephalothin 0.005 mg/ml	stress	23.3	47.0	65.8	7.1e-04
NOVMH9WY	Ponti:CA264_16970	set3IT043	1.67971666856661	12.341167020443	m.b. Cephalothin 0.005 mg/ml	stress	23.3	47.0	65.8	7.1e-04
NOV7YT7G	Ponti:CA264_16985	set1IT044	-2.25974981470487	-4.30889086126911	m.b. Chloride 750 mM	stress	35.5	95.0	94.9	1.2e-04
NOV7YT7G	Ponti:CA264_16985	set1IT067	-1.75339314723755	-4.80765527588632	m.b. Chlorite 0.2 mM	stress	35.5	95.0	94.9	1.2e-04
NOV7YT7G	Ponti:CA264_16985	set2IT093	-3.08832325883194	-4.10760684928227	m.b. Fusidic 0.001 mg/ml	stress	35.5	95.0	94.9	1.2e-04
NOV7YT7G	Ponti:CA264_16985	set3IT036	-3.63913158595439	-4.47973384707603	m.b. Fusidic 0.0005 mg/ml	stress	35.5	95.0	94.9	1.2e-04
NOV7YT7G	Ponti:CA264_16985	set3IT037	-2.80402569841366	-4.5482655182782	m.b. Fusidic 0.001 mg/ml	stress	35.5	95.0	94.9	1.2e-04
NOV7YT7G	Ponti:CA264_16985	set1IT044	-2.25974981470487	-4.30889086126911	m.b. Chloride 750 mM	stress	35.5	95.0	94.9	1.2e-04
NOV7YT7G	Ponti:CA264_16985	set1IT067	-1.75339314723755	-4.80765527588632	m.b. Chlorite 0.2 mM	stress	35.5	95.0	94.9	1.2e-04
NOV7YT7G	Ponti:CA264_16985	set2IT093	-3.08832325883194	-4.10760684928227	m.b. Fusidic 0.001 mg/ml	stress	35.5	95.0	94.9	1.2e-04
NOV7YT7G	Ponti:CA264_16985	set3IT036	-3.63913158595439	-4.47973384707603	m.b. Fusidic 0.0005 mg/ml	stress	35.5	95.0	94.9	1.2e-04
NOV7YT7G	Ponti:CA264_16985	set3IT037	-2.80402569841366	-4.5482655182782	m.b. Fusidic 0.001 mg/ml	stress	35.5	95.0	94.9	1.2e-04
NOV7YT7G	Ponti:CA264_16985	set1IT044	-2.25974981470487	-4.30889086126911	m.b. Chloride 750 mM	stress	35.5	95.0	93.7	1.2e-04
NOV7YT7G	Ponti:CA264_16985	set1IT067	-1.75339314723755	-4.80765527588632	m.b. Chlorite 0.2 mM	stress	35.5	95.0	93.7	1.2e-04
NOV7YT7G	Ponti:CA264_16985	set2IT093	-3.08832325883194	-4.10760684928227	m.b. Fusidic 0.001 mg/ml	stress	35.5	95.0	93.7	1.2e-04
NOV7YT7G	Ponti:CA264_16985	set3IT036	-3.63913158595439	-4.47973384707603	m.b. Fusidic 0.0005 mg/ml	stress	35.5	95.0	93.7	1.2e-04
NOV7YT7G	Ponti:CA264_16985	set3IT037	-2.80402569841366	-4.5482655182782	m.b. Fusidic 0.001 mg/ml	stress	35.5	95.0	93.7	1.2e-04
NOV7YT7G	Ponti:CA264_16985	set1IT044	-2.25974981470487	-4.30889086126911	m.b. Chloride 750 mM	stress	35.5	95.0	94.9	1.2e-04
NOV7YT7G	Ponti:CA264_16985	set1IT067	-1.75339314723755	-4.80765527588632	m.b. Chlorite 0.2 mM	stress	35.5	95.0	94.9	1.2e-04
NOV7YT7G	Ponti:CA264_16985	set2IT093	-3.08832325883194	-4.10760684928227	m.b. Fusidic 0.001 mg/ml	stress	35.5	95.0	94.9	1.2e-04
NOV7YT7G	Ponti:CA264_16985	set3IT036	-3.63913158595439	-4.47973384707603	m.b. Fusidic 0.0005 mg/ml	stress	35.5	95.0	94.9	1.2e-04
NOV7YT7G	Ponti:CA264_16985	set3IT037	-2.80402569841366	-4.5482655182782	m.b. Fusidic 0.001 mg/ml	stress	35.5	95.0	94.9	1.2e-04
NOV7YT7G	Ponti:CA264_16985	set1IT044	-2.25974981470487	-4.30889086126911	m.b. Chloride 750 mM	stress	35.5	95.0	94.9	1.2e-04
NOV7YT7G	Ponti:CA264_16985	set1IT067	-1.75339314723755	-4.80765527588632	m.b. Chlorite 0.2 mM	stress	35.5	95.0	94.9	1.2e-04
NOV7YT7G	Ponti:CA264_16985	set2IT093	-3.08832325883194	-4.10760684928227	m.b. Fusidic 0.001 mg/ml	stress	35.5	95.0	94.9	1.2e-04
NOV7YT7G	Ponti:CA264_16985	set3IT036	-3.63913158595439	-4.47973384707603	m.b. Fusidic 0.0005 mg/ml	stress	35.5	95.0	94.9	1.2e-04
NOV7YT7G	Ponti:CA264_16985	set3IT037	-2.80402569841366	-4.5482655182782	m.b. Fusidic 0.001 mg/ml	stress	35.5	95.0	94.9	1.2e-04
NOV8WKNB	Ponti:CA264_18780	set2IT076	-1.44511333453452	-5.07471090192521	m.b. Spectinomycin 0.08 mg/ml	stress	24.8	53.1	63.0	1.5e-04
NOV8WKNB	Ponti:CA264_18780	set2IT091	-0.8862947911355	-4.32260289281437	m.b. Fusidic 0.0001 mg/ml	stress	24.8	53.1	63.0	1.5e-04
NOV8WKNB	Ponti:CA264_18780	set2IT094	-1.95433272427017	-6.87126269390628	m.b. Dimethyl Sulfoxide 7.5 vol%	stress	24.8	53.1	63.0	1.5e-04
NOV8WKNB	Ponti:CA264_18780	set2IT095	-1.88801736322105	-9.58539028778706	m.b. Dimethyl Sulfoxide 10 vol%	stress	24.8	53.1	63.0	1.5e-04
NOV8WKNB	Ponti:CA264_18780	set3IT003	1.57848877090668	9.95342382950439	m.b. Cephalothin 0.005 mg/ml	stress	24.8	53.1	63.0	1.5e-04
NOV8WKNB	Ponti:CA264_18780	set3IT038	-1.66819993655137	-6.42206107819984	m.b. Dimethyl Sulfoxide 7.5 vol%	stress	24.8	53.1	63.0	1.5e-04
NOV8WKNB	Ponti:CA264_18780	set3IT039	-1.52529125107678	-6.09330314517292	m.b. Dimethyl Sulfoxide 10 vol%	stress	24.8	53.1	63.0	1.5e-04
NOV8WKNB	Ponti:CA264_18780	set3IT043	1.55655648706954	9.55427716771502	m.b. Cephalothin 0.005 mg/ml	stress	24.8	53.1	63.0	1.5e-04
NOV8WKNB	Ponti:CA264_18780	set2IT076	-1.44511333453452	-5.07471090192521	m.b. Spectinomycin 0.08 mg/ml	stress	24.8	53.1	63.0	1.5e-04
NOV8WKNB	Ponti:CA264_18780	set2IT091	-0.8862947911355	-4.32260289281437	m.b. Fusidic 0.0001 mg/ml	stress	24.8	53.1	63.0	1.5e-04
NOV8WKNB	Ponti:CA264_18780	set2IT094	-1.95433272427017	-6.87126269390628	m.b. Dimethyl Sulfoxide 7.5 vol%	stress	24.8	53.1	63.0	1.5e-04
NOV8WKNB	Ponti:CA264_18780	set2IT095	-1.88801736322105	-9.58539028778706	m.b. Dimethyl Sulfoxide 10 vol%	stress	24.8	53.1	63.0	1.5e-04
NOV8WKNB	Ponti:CA264_18780	set3IT003	1.57848877090668	9.95342382950439	m.b. Cephalothin 0.005 mg/ml	stress	24.8	53.1	63.0	1.5e-04
NOV8WKNB	Ponti:CA264_18780	set3IT038	-1.66819993655137	-6.42206107819984	m.b. Dimethyl Sulfoxide 7.5 vol%	stress	24.8	53.1	63.0	1.5e-04
NOV8WKNB	Ponti:CA264_18780	set3IT039	-1.52529125107678	-6.09330314517292	m.b. Dimethyl Sulfoxide 10 vol%	stress	24.8	53.1	63.0	1.5e-04
NOV8WKNB	Ponti:CA264_18780	set3IT043	1.55655648706954	9.55427716771502	m.b. Cephalothin 0.005 mg/ml	stress	24.8	53.1	63.0	1.5e-04
NOVO4O1M	Ponti:CA264_21170	set1IT031	-0.895907091146382	-4.19374013128417	m.b. Thallium(I) acetate 0.0025 mg/ml	stress	24.8	100.0	96.0	2.2e-08
NOVO4O1M	Ponti:CA264_21170	set1IT059	-1.07062803238769	-4.80146591251173	m.b. Thallium(I) acetate 0.0025 mg/ml	stress	24.8	100.0	96.0	2.2e-08
NOVO4O1M	Ponti:CA264_21170	set1IT031	-0.895907091146382	-4.19374013128417	m.b. Thallium(I) acetate 0.0025 mg/ml	stress	24.8	100.0	96.0	2.2e-08
NOVO4O1M	Ponti:CA264_21170	set1IT059	-1.07062803238769	-4.80146591251173	m.b. Thallium(I) acetate 0.0025 mg/ml	stress	24.8	100.0	96.0	2.2e-08
NOVO4O1M	Ponti:CA264_21170	set1IT031	-0.895907091146382	-4.19374013128417	m.b. Thallium(I) acetate 0.0025 mg/ml	stress	24.8	100.0	96.0	2.2e-08
NOVO4O1M	Ponti:CA264_21170	set1IT059	-1.07062803238769	-4.80146591251173	m.b. Thallium(I) acetate 0.0025 mg/ml	stress	24.8	100.0	96.0	2.2e-08
NOVO4O1M	Ponti:CA264_21170	set1IT031	-0.895907091146382	-4.19374013128417	m.b. Thallium(I) acetate 0.0025 mg/ml	stress	24.8	100.0	96.0	2.2e-08
NOVO4O1M	Ponti:CA264_21170	set1IT059	-1.07062803238769	-4.80146591251173	m.b. Thallium(I) acetate 0.0025 mg/ml	stress	24.8	100.0	96.0	2.2e-08
NOVO4O1M	Ponti:CA264_21170	set1IT031	-0.895907091146382	-4.19374013128417	m.b. Thallium(I) acetate 0.0025 mg/ml	stress	24.8	100.0	96.0	2.2e-08
NOVO4O1M	Ponti:CA264_21170	set1IT059	-1.07062803238769	-4.80146591251173	m.b. Thallium(I) acetate 0.0025 mg/ml	stress	24.8	100.0	96.0	2.2e-08
NOVO4O1M	Ponti:CA264_21170	set1IT031	-0.895907091146382	-4.19374013128417	m.b. Thallium(I) acetate 0.0025 mg/ml	stress	24.9	100.0	95.6	2.8e-08
NOVO4O1M	Ponti:CA264_21170	set1IT059	-1.07062803238769	-4.80146591251173	m.b. Thallium(I) acetate 0.0025 mg/ml	stress	24.9	100.0	95.6	2.8e-08
NOVO4O1M	Ponti:CA264_21170	set1IT031	-0.895907091146382	-4.19374013128417	m.b. Thallium(I) acetate 0.0025 mg/ml	stress	26.3	80.0	72.9	6.3e-08
NOVO4O1M	Ponti:CA264_21170	set1IT059	-1.07062803238769	-4.80146591251173	m.b. Thallium(I) acetate 0.0025 mg/ml	stress	26.3	80.0	72.9	6.3e-08
NOVO4O1M	Ponti:CA264_21170	set1IT031	-0.895907091146382	-4.19374013128417	m.b. Thallium(I) acetate 0.0025 mg/ml	stress	26.3	80.0	72.9	6.3e-08
NOVO4O1M	Ponti:CA264_21170	set1IT059	-1.07062803238769	-4.80146591251173	m.b. Thallium(I) acetate 0.0025 mg/ml	stress	26.3	80.0	72.9	6.3e-08
NOVO4O1M	Ponti:CA264_21170	set1IT031	-0.895907091146382	-4.19374013128417	m.b. Thallium(I) acetate 0.0025 mg/ml	stress	26.3	80.0	72.9	6.3e-08
NOVO4O1M	Ponti:CA264_21170	set1IT059	-1.07062803238769	-4.80146591251173	m.b. Thallium(I) acetate 0.0025 mg/ml	stress	26.3	80.0	72.9	6.3e-08
NOVO4O1M	Ponti:CA264_21170	set1IT031	-0.895907091146382	-4.19374013128417	m.b. Thallium(I) acetate 0.0025 mg/ml	stress	26.3	80.0	72.9	6.3e-08
NOVO4O1M	Ponti:CA264_21170	set1IT059	-1.07062803238769	-4.80146591251173	m.b. Thallium(I) acetate 0.0025 mg/ml	stress	26.3	80.0	72.9	6.3e-08
NOVO4O1M	Ponti:CA264_21170	set1IT031	-0.895907091146382	-4.19374013128417	m.b. Thallium(I) acetate 0.0025 mg/ml	stress	26.3	80.0	72.9	6.3e-08
NOVO4O1M	Ponti:CA264_21170	set1IT059	-1.07062803238769	-4.80146591251173	m.b. Thallium(I) acetate 0.0025 mg/ml	stress	26.3	80.0	72.9	6.3e-08
NOVD965N	PS:Dsui_0198	set5IT002	1.266834797987	4.3610557578209	ALP with Nickel (II) chloride 2.5 mM	stress	28.8	76.9	66.7	3.0e-06
NOVD965N	PS:Dsui_0198	set5IT012	2.57708380575872	4.45335029997069	ALP with Cisplatin 0.0007 mg/ml	stress	28.8	76.9	66.7	3.0e-06
NOV4LZGV	PS:Dsui_0615	set5IT006	-1.79635010499381	-4.09227192001579	ALP with copper (II) chloride 0.6 mM	stress	29.3	30.2	62.6	3.4e-04
NOV4LZGV	PS:Dsui_0615	set5IT006	-1.79635010499381	-4.09227192001579	ALP with copper (II) chloride 0.6 mM	stress	28.5	30.2	62.6	9.9e-04
NOVBXFFX	PS:Dsui_1188	set2H45	0.477958454593208	4.68345227229411	Anaerobic growth in rich media with nitrate electron acceptor	anaerobic	25.3	94.2	76.4	5.9e-05
NOVBXFFX	PS:Dsui_1188	set2H46	0.437747165890719	4.27561054662139	Anaerobic growth in rich media with nitrate electron acceptor	anaerobic	25.3	94.2	76.4	5.9e-05
NOVBXFFX	PS:Dsui_1188	set2H47	0.439805807626526	4.29966486587841	Anaerobic growth in rich media with nitrate electron acceptor	anaerobic	25.3	94.2	76.4	5.9e-05
NOVBXFFX	PS:Dsui_1188	set2H48	0.430297142126324	4.20649730009402	Anaerobic growth in rich media with nitrate electron acceptor	anaerobic	25.3	94.2	76.4	5.9e-05
NOVBXFFX	PS:Dsui_1188	set5IT006	-0.50847822521505	-4.84721331480952	ALP with copper (II) chloride 0.6 mM	stress	25.3	94.2	76.4	5.9e-05
NOVBXFFX	PS:Dsui_1188	set6IT030	-0.736756049599434	-7.10540470384045	ALP with Fusidic 0.007 mg/ml	stress	25.3	94.2	76.4	5.9e-05
NOVBXFFX	PS:Dsui_1188	set6IT031	-0.784530667543264	-7.57636047415363	ALP with Fusidic 0.01 mg/ml	stress	25.3	94.2	76.4	5.9e-05
NOVBXFFX	PS:Dsui_1188	set6IT032	-0.784286105478205	-7.54321928904342	ALP with Fusidic 0.02 mg/ml	stress	25.3	94.2	76.4	5.9e-05
NOVQYOWC	pseudo3_N2E3:AO353_17595	set1IT061	-3.94993351420992	-14.1097059249952	Trisodium citrate (C)	carbon source	27.0	36.2	60.2	3.8e-05
NOVQYOWC	pseudo3_N2E3:AO353_17595	set1IT076	-3.86032737843394	-14.5187038917101	Trisodium citrate (C)	carbon source	27.0	36.2	60.2	3.8e-05
NOVQYOWC	pseudo3_N2E3:AO353_17595	set1IT061	-3.94993351420992	-14.1097059249952	Trisodium citrate (C)	carbon source	27.8	33.6	55.8	1.1e-04
NOVQYOWC	pseudo3_N2E3:AO353_17595	set1IT076	-3.86032737843394	-14.5187038917101	Trisodium citrate (C)	carbon source	27.8	33.6	55.8	1.1e-04
NOVQYOWC	pseudo3_N2E3:AO353_17595	set1IT061	-3.94993351420992	-14.1097059249952	Trisodium citrate (C)	carbon source	27.8	33.6	55.8	1.1e-04
NOVQYOWC	pseudo3_N2E3:AO353_17595	set1IT076	-3.86032737843394	-14.5187038917101	Trisodium citrate (C)	carbon source	27.8	33.6	55.8	1.1e-04
NOVQYOWC	pseudo5_N2C3_1:AO356_04605	set2IT071	-1.58656490770457	-6.44739761626117	L-Histidine (C)	carbon source	27.6	45.8	79.2	9.0e-07
NOVQYOWC	pseudo5_N2C3_1:AO356_04605	set2IT072	-1.37617060537865	-5.64904127659152	L-Lysine (C)	carbon source	27.6	45.8	79.2	9.0e-07
NOVQYOWC	pseudo5_N2C3_1:AO356_04605	set2IT082	0.571520809237569	4.38367337111251	Ethanol (C)	carbon source	27.6	45.8	79.2	9.0e-07
NOVQYOWC	pseudo5_N2C3_1:AO356_04605	set2IT089	-1.52786525533562	-6.79092142148102	L-Histidine (C)	carbon source	27.6	45.8	79.2	9.0e-07
NOVQYOWC	pseudo5_N2C3_1:AO356_04605	set2IT090	-1.71877199412967	-7.42903781360944	L-Lysine (C)	carbon source	27.6	45.8	79.2	9.0e-07
NOVQYOWC	pseudo5_N2C3_1:AO356_04605	set2IT071	-1.58656490770457	-6.44739761626117	L-Histidine (C)	carbon source	27.1	45.8	79.2	2.6e-06
NOVQYOWC	pseudo5_N2C3_1:AO356_04605	set2IT072	-1.37617060537865	-5.64904127659152	L-Lysine (C)	carbon source	27.1	45.8	79.2	2.6e-06
NOVQYOWC	pseudo5_N2C3_1:AO356_04605	set2IT082	0.571520809237569	4.38367337111251	Ethanol (C)	carbon source	27.1	45.8	79.2	2.6e-06
NOVQYOWC	pseudo5_N2C3_1:AO356_04605	set2IT089	-1.52786525533562	-6.79092142148102	L-Histidine (C)	carbon source	27.1	45.8	79.2	2.6e-06
NOVQYOWC	pseudo5_N2C3_1:AO356_04605	set2IT090	-1.71877199412967	-7.42903781360944	L-Lysine (C)	carbon source	27.1	45.8	79.2	2.6e-06
NOVQYOWC	pseudo5_N2C3_1:AO356_04605	set2IT071	-1.58656490770457	-6.44739761626117	L-Histidine (C)	carbon source	27.1	45.8	79.2	2.6e-06
NOVQYOWC	pseudo5_N2C3_1:AO356_04605	set2IT072	-1.37617060537865	-5.64904127659152	L-Lysine (C)	carbon source	27.1	45.8	79.2	2.6e-06
NOVQYOWC	pseudo5_N2C3_1:AO356_04605	set2IT082	0.571520809237569	4.38367337111251	Ethanol (C)	carbon source	27.1	45.8	79.2	2.6e-06
NOVQYOWC	pseudo5_N2C3_1:AO356_04605	set2IT089	-1.52786525533562	-6.79092142148102	L-Histidine (C)	carbon source	27.1	45.8	79.2	2.6e-06
NOVQYOWC	pseudo5_N2C3_1:AO356_04605	set2IT090	-1.71877199412967	-7.42903781360944	L-Lysine (C)	carbon source	27.1	45.8	79.2	2.6e-06
NOVQYOWC	pseudo6_N2E2:Pf6N2E2_2764	set2IT028	-1.17844528760144	-7.0531515600579	D-Alanine (C)	carbon source	28.0	45.8	79.2	4.0e-07
NOVQYOWC	pseudo6_N2E2:Pf6N2E2_2764	set8IT033	1.73054178500748	12.9089714114005	Trisodium citrate (C)	carbon source	28.0	45.8	79.2	4.0e-07
NOVQYOWC	pseudo6_N2E2:Pf6N2E2_2764	set2IT028	-1.17844528760144	-7.0531515600579	D-Alanine (C)	carbon source	27.6	45.8	79.2	1.2e-06
NOVQYOWC	pseudo6_N2E2:Pf6N2E2_2764	set8IT033	1.73054178500748	12.9089714114005	Trisodium citrate (C)	carbon source	27.6	45.8	79.2	1.2e-06
NOVQYOWC	pseudo6_N2E2:Pf6N2E2_2764	set2IT028	-1.17844528760144	-7.0531515600579	D-Alanine (C)	carbon source	27.6	45.8	79.2	1.2e-06
NOVQYOWC	pseudo6_N2E2:Pf6N2E2_2764	set8IT033	1.73054178500748	12.9089714114005	Trisodium citrate (C)	carbon source	27.6	45.8	79.2	1.2e-06
NOVQYOWC	pseudo13_GW456_L13:PfGW456L13_4523	set2IT056	-2.26007735704082	-7.53830032620665	Trisodium citrate (C)	carbon source	28.2	36.6	61.3	3.4e-06
NOVQYOWC	pseudo13_GW456_L13:PfGW456L13_4523	set2IT056	-2.26007735704082	-7.53830032620665	Trisodium citrate (C)	carbon source	27.7	36.6	61.3	9.9e-06
NOVQYOWC	pseudo13_GW456_L13:PfGW456L13_4523	set2IT056	-2.26007735704082	-7.53830032620665	Trisodium citrate (C)	carbon source	27.7	36.6	61.3	9.9e-06
NOVQYOWC	WCS417:GFF1395	set1IT034	7.19279402771078	40.8744541561099	Trisodium citrate (C)	carbon source	26.2	46.0	79.2	6.4e-05
NOVQYOWC	WCS417:GFF1395	set2IT058	7.56413092692684	50.5019525729733	Trisodium citrate (C)	carbon source	26.2	46.0	79.2	6.4e-05
NOVQYOWC	WCS417:GFF1395	set1IT034	7.19279402771078	40.8744541561099	Trisodium citrate (C)	carbon source	25.8	46.0	79.2	1.9e-04
NOVQYOWC	WCS417:GFF1395	set2IT058	7.56413092692684	50.5019525729733	Trisodium citrate (C)	carbon source	25.8	46.0	79.2	1.9e-04
NOVQYOWC	WCS417:GFF1395	set1IT034	7.19279402771078	40.8744541561099	Trisodium citrate (C)	carbon source	25.8	46.0	79.2	1.9e-04
NOVQYOWC	WCS417:GFF1395	set2IT058	7.56413092692684	50.5019525729733	Trisodium citrate (C)	carbon source	25.8	46.0	79.2	1.9e-04
NOVDY71L	psRCH2:GFF142	set2H39	0.742698263156125	5.45273954117511	butyrate (C)	carbon source	31.4	48.1	94.5	2.5e-04
NOVDY71L	psRCH2:GFF142	set3H13	0.939068401229038	6.54824874311214	nitrite (N)	nitrogen source	31.4	48.1	94.5	2.5e-04
NOVDY71L	psRCH2:GFF142	set4H10	0.64258756241829	4.95877147413279	Cephalothin 0.04 mg/ml	stress	31.4	48.1	94.5	2.5e-04
NOVDY71L	psRCH2:GFF142	set7H34	0.614367650032622	4.48804637917502	Def Benzalkonium Chloride 0.002 mg/ml	stress	31.4	48.1	94.5	2.5e-04
NOVDY71L	psRCH2:GFF142	set8H36	0.486806194571522	4.01099408165586	Def Benzethonium chloride 0.008 mM	stress	31.4	48.1	94.5	2.5e-04
NOVDY71L	psRCH2:GFF142	set12H36	0.504757996709682	4.11090115959481	L-Glutamine (C)	carbon source	31.4	48.1	94.5	2.5e-04
NOV87XOO	psRCH2:GFF1573	set13H3	-0.939455011537125	-4.13902145187833	L-Alanine (N)	nitrogen source	42.1	89.0	85.4	1.0e-30
NOV87XOO	psRCH2:GFF1573	set13H3	-0.939455011537125	-4.13902145187833	L-Alanine (N)	nitrogen source	40.8	90.7	87.4	3.9e-30
NOV87XOO	psRCH2:GFF1573	set13H3	-0.939455011537125	-4.13902145187833	L-Alanine (N)	nitrogen source	37.2	95.6	92.1	8.4e-25
NOV87XOO	psRCH2:GFF1573	set13H3	-0.939455011537125	-4.13902145187833	L-Alanine (N)	nitrogen source	26.6	97.8	93.2	1.1e-08
NOVTTELF	psRCH2:GFF1683	set1H25	-1.62216320089848	-4.07254782887369	L-Proline (C)	carbon source	26.9	67.8	64.6	8.0e-05
NOVTTELF	psRCH2:GFF1683	set2H48	1.81671438863772	6.42192795446231	L-Isoleucine (N)	nitrogen source	26.9	67.8	64.6	8.0e-05
NOVTTELF	psRCH2:GFF1683	set4H39	2.28326747692688	9.14574832358119	Chlorite 0.06 mM	stress	26.9	67.8	64.6	8.0e-05
NOVTTELF	psRCH2:GFF1683	set5H10	1.26407712410487	4.71575017118038	Vanillin 2 mM	stress	26.9	67.8	64.6	8.0e-05
NOVTTELF	psRCH2:GFF1683	set5H20	0.968963790616119	5.81753272533044	Glucose defined media	carbon source	26.9	67.8	64.6	8.0e-05
NOVTTELF	psRCH2:GFF1683	set5H31	0.735646133585591	4.00318554266173	LB 30C timecourse1 timepoint 3	temperature	26.9	67.8	64.6	8.0e-05
NOVTTELF	psRCH2:GFF1683	set5H43	1.34732588277735	6.61445009739114	Glucose defined 30C timecourse1 timepoint 3	temperature	26.9	67.8	64.6	8.0e-05
NOVTTELF	psRCH2:GFF1683	set7H23	1.02094583817999	4.50812134446892	RCH2 defined media	carbon source	26.9	67.8	64.6	8.0e-05
NOVTTELF	psRCH2:GFF1683	set10H5	1.22586220328878	4.35439245551222	D-Fructose (C)	carbon source	26.9	67.8	64.6	8.0e-05
NOVTTELF	psRCH2:GFF1683	set10H6	1.3238841577228	7.26645850734921	D-Fructose (C)	carbon source	26.9	67.8	64.6	8.0e-05
NOVTTELF	psRCH2:GFF1683	set10H34	1.13650087699938	4.80298066934234	Ethanol (C)	carbon source	26.9	67.8	64.6	8.0e-05
NOVTTELF	psRCH2:GFF1683	set11H27	3.35497136650466	7.33555980923944	Bacitracin 0.25 mg/ml	stress	26.9	67.8	64.6	8.0e-05
NOVTTELF	psRCH2:GFF1683	set11H28	2.50377373275094	7.48644463833673	Bacitracin 0.25 mg/ml	stress	26.9	67.8	64.6	8.0e-05
NOVTTELF	psRCH2:GFF1683	set12H4	1.19477582197409	5.28308603107781	L-Malic (C)	carbon source	26.9	67.8	64.6	8.0e-05
NOVTTELF	psRCH2:GFF1683	set12H6	0.817562185958911	4.07048822985018	L-Glutamic (C)	carbon source	26.9	67.8	64.6	8.0e-05
NOVTTELF	psRCH2:GFF1683	set12H9	1.67491638406645	5.39628085442824	L-Glutamine (C)	carbon source	26.9	67.8	64.6	8.0e-05
NOVTTELF	psRCH2:GFF1683	set12H10	1.40550757954906	5.8353852159676	L-Glutamine (C)	carbon source	26.9	67.8	64.6	8.0e-05
NOVTTELF	psRCH2:GFF1683	set12H11	-1.47853849000473	-5.15823875712236	L-Proline (C)	carbon source	26.9	67.8	64.6	8.0e-05
NOVTTELF	psRCH2:GFF1683	set12H36	1.86386315442559	7.20057142212874	L-Glutamine (C)	carbon source	26.9	67.8	64.6	8.0e-05
NOVTTELF	psRCH2:GFF1683	set12H45	1.46840653277789	5.44833843003792	L-Glutamine (N)	nitrogen source	26.9	67.8	64.6	8.0e-05
NOVTTELF	psRCH2:GFF1683	set12H46	1.0847995783829	4.86903083759844	L-Glutamine (N)	nitrogen source	26.9	67.8	64.6	8.0e-05
NOVTTELF	psRCH2:GFF1683	set13H6	1.36035605100954	4.32433334520866	L-Valine (N)	nitrogen source	26.9	67.8	64.6	8.0e-05
NOVTTELF	psRCH2:GFF1683	set13H7	1.32703666673935	4.52870876528877	L-Isoleucine (N)	nitrogen source	26.9	67.8	64.6	8.0e-05
NOVTTELF	psRCH2:GFF1683	set13H11	1.29953075831588	4.1418187376222	D-Alanine (N)	nitrogen source	26.9	67.8	64.6	8.0e-05
NOVTTELF	psRCH2:GFF1683	set13H24	1.21515988475443	4.78376689604633	Cytosine (N)	nitrogen source	26.9	67.8	64.6	8.0e-05
NOVTTELF	psRCH2:GFF1683	set13H26	1.18077623395436	4.00639382799338	Ammonium chloride (N)	nitrogen source	26.9	67.8	64.6	8.0e-05
NOVTTELF	psRCH2:GFF1683	set19IT025	4.6303504777896	11.5543834022634	L-Histidine	nutrient	26.9	67.8	64.6	8.0e-05
NOVTTELF	psRCH2:GFF1683	set19IT026	4.62710572782464	13.3041714559582	L-Histidine	nutrient	26.9	67.8	64.6	8.0e-05
NOVTTELF	psRCH2:GFF1683	set19IT029	5.65915587114925	15.0930206478884	L-tyrosine	nutrient	26.9	67.8	64.6	8.0e-05
NOVTTELF	psRCH2:GFF1683	set19IT030	5.13531413863583	12.4218117096879	L-tyrosine	nutrient	26.9	67.8	64.6	8.0e-05
NOVTTELF	psRCH2:GFF1683	set19IT031	4.29920799852447	14.5006252870252	Min media with glucose	nutrient	26.9	67.8	64.6	8.0e-05
NOVTTELF	psRCH2:GFF1683	set19IT032	5.00404807884742	18.7280668727093	Min media with glucose	nutrient	26.9	67.8	64.6	8.0e-05
NOVTTELF	psRCH2:GFF1683	set20IT070	3.84281342987613	9.94919991195281	With vitamins t1	vitamin	26.9	67.8	64.6	8.0e-05
NOVTTELF	psRCH2:GFF1683	set20IT071	3.97844701893982	10.891113182061	With vitamins t2	vitamin	26.9	67.8	64.6	8.0e-05
NOVTTELF	psRCH2:GFF1683	set20IT072	3.88392961848276	6.30508578171027	No vitamins t1	vitamin	26.9	67.8	64.6	8.0e-05
NOVTTELF	psRCH2:GFF1683	set20IT073	4.33348367025119	7.54113265106228	No vitamins t2	vitamin	26.9	67.8	64.6	8.0e-05
NOV95KXT	psRCH2:GFF3090	set10H40	3.20820710496237	5.15563121829048	propionate (C)	carbon source	39.7	98.3	95.1	9.1e-05
NOV95KXT	psRCH2:GFF3090	set16IT060	4.82310012266	6.39208975414461	Lactate-nitrate; anaerobic; copper stress sample1	stress	39.7	98.3	95.1	9.1e-05
NOV95KXT	psRCH2:GFF3090	set10H40	3.20820710496237	5.15563121829048	propionate (C)	carbon source	39.7	98.3	95.1	1.2e-04
NOV95KXT	psRCH2:GFF3090	set16IT060	4.82310012266	6.39208975414461	Lactate-nitrate; anaerobic; copper stress sample1	stress	39.7	98.3	95.1	1.2e-04
NOV95KXT	psRCH2:GFF3090	set10H40	3.20820710496237	5.15563121829048	propionate (C)	carbon source	39.7	98.3	82.9	1.2e-04
NOV95KXT	psRCH2:GFF3090	set16IT060	4.82310012266	6.39208975414461	Lactate-nitrate; anaerobic; copper stress sample1	stress	39.7	98.3	82.9	1.2e-04
NOV95KXT	psRCH2:GFF3090	set10H40	3.20820710496237	5.15563121829048	propionate (C)	carbon source	39.7	98.3	95.1	1.2e-04
NOV95KXT	psRCH2:GFF3090	set16IT060	4.82310012266	6.39208975414461	Lactate-nitrate; anaerobic; copper stress sample1	stress	39.7	98.3	95.1	1.2e-04
NOV95KXT	psRCH2:GFF3090	set10H40	3.20820710496237	5.15563121829048	propionate (C)	carbon source	39.7	98.3	82.9	1.2e-04
NOV95KXT	psRCH2:GFF3090	set16IT060	4.82310012266	6.39208975414461	Lactate-nitrate; anaerobic; copper stress sample1	stress	39.7	98.3	82.9	1.2e-04
NOV95KXT	psRCH2:GFF3090	set10H40	3.20820710496237	5.15563121829048	propionate (C)	carbon source	39.7	98.3	95.1	1.2e-04
NOV95KXT	psRCH2:GFF3090	set16IT060	4.82310012266	6.39208975414461	Lactate-nitrate; anaerobic; copper stress sample1	stress	39.7	98.3	95.1	1.2e-04
NOV95KXT	psRCH2:GFF3090	set10H40	3.20820710496237	5.15563121829048	propionate (C)	carbon source	39.7	98.3	93.5	1.2e-04
NOV95KXT	psRCH2:GFF3090	set16IT060	4.82310012266	6.39208975414461	Lactate-nitrate; anaerobic; copper stress sample1	stress	39.7	98.3	93.5	1.2e-04
NOV95KXT	psRCH2:GFF3090	set10H40	3.20820710496237	5.15563121829048	propionate (C)	carbon source	37.9	98.3	95.1	1.6e-04
NOV95KXT	psRCH2:GFF3090	set16IT060	4.82310012266	6.39208975414461	Lactate-nitrate; anaerobic; copper stress sample1	stress	37.9	98.3	95.1	1.6e-04
NOV95KXT	psRCH2:GFF3090	set10H40	3.20820710496237	5.15563121829048	propionate (C)	carbon source	39.7	98.3	95.1	2.6e-04
NOV95KXT	psRCH2:GFF3090	set16IT060	4.82310012266	6.39208975414461	Lactate-nitrate; anaerobic; copper stress sample1	stress	39.7	98.3	95.1	2.6e-04
NOV95KXT	psRCH2:GFF3090	set10H40	3.20820710496237	5.15563121829048	propionate (C)	carbon source	37.9	98.3	78.4	2.6e-04
NOV95KXT	psRCH2:GFF3090	set16IT060	4.82310012266	6.39208975414461	Lactate-nitrate; anaerobic; copper stress sample1	stress	37.9	98.3	78.4	2.6e-04
NOV95KXT	psRCH2:GFF3090	set10H40	3.20820710496237	5.15563121829048	propionate (C)	carbon source	39.7	98.3	82.9	2.6e-04
NOV95KXT	psRCH2:GFF3090	set16IT060	4.82310012266	6.39208975414461	Lactate-nitrate; anaerobic; copper stress sample1	stress	39.7	98.3	82.9	2.6e-04
NOV95KXT	psRCH2:GFF3090	set10H40	3.20820710496237	5.15563121829048	propionate (C)	carbon source	39.7	98.3	95.1	2.6e-04
NOV95KXT	psRCH2:GFF3090	set16IT060	4.82310012266	6.39208975414461	Lactate-nitrate; anaerobic; copper stress sample1	stress	39.7	98.3	95.1	2.6e-04
NOV2XNI7	psRCH2:GFF4009	set2H36	1.68492532913822	7.12644107518947	nitrite (N)	nitrogen source	25.6	90.0	92.3	2.6e-04
NOV2XNI7	psRCH2:GFF4009	set3H13	1.651563337389	4.64785523599535	nitrite (N)	nitrogen source	25.6	90.0	92.3	2.6e-04
NOV2XNI7	psRCH2:GFF4009	set4H46	1.11100546681726	4.06299685917289	Gentamicin 0.0016 mg/ml	stress	25.6	90.0	92.3	2.6e-04
NOV2XNI7	psRCH2:GFF4009	set7H38	1.57558883601121	5.87694191251236	Def 2-Furfuraldehyde 0.032 vol%	stress	25.6	90.0	92.3	2.6e-04
NOV2XNI7	psRCH2:GFF4009	set8H36	1.61275356004471	5.45654224917166	Def Benzethonium chloride 0.008 mM	stress	25.6	90.0	92.3	2.6e-04
NOV2XNI7	psRCH2:GFF4009	set10H39	7.02172313415073	14.9017584129204	propionate (C)	carbon source	25.6	90.0	92.3	2.6e-04
NOV2XNI7	psRCH2:GFF4009	set10H40	8.55457478998743	18.6228721427338	propionate (C)	carbon source	25.6	90.0	92.3	2.6e-04
NOV2XNI7	psRCH2:GFF4009	set13H7	-1.47570526322747	-4.63796389667936	L-Isoleucine (N)	nitrogen source	25.6	90.0	92.3	2.6e-04
NOV2XNI7	psRCH2:GFF4009	set2H36	1.68492532913822	7.12644107518947	nitrite (N)	nitrogen source	25.6	90.0	91.3	2.6e-04
NOV2XNI7	psRCH2:GFF4009	set3H13	1.651563337389	4.64785523599535	nitrite (N)	nitrogen source	25.6	90.0	91.3	2.6e-04
NOV2XNI7	psRCH2:GFF4009	set4H46	1.11100546681726	4.06299685917289	Gentamicin 0.0016 mg/ml	stress	25.6	90.0	91.3	2.6e-04
NOV2XNI7	psRCH2:GFF4009	set7H38	1.57558883601121	5.87694191251236	Def 2-Furfuraldehyde 0.032 vol%	stress	25.6	90.0	91.3	2.6e-04
NOV2XNI7	psRCH2:GFF4009	set8H36	1.61275356004471	5.45654224917166	Def Benzethonium chloride 0.008 mM	stress	25.6	90.0	91.3	2.6e-04
NOV2XNI7	psRCH2:GFF4009	set10H39	7.02172313415073	14.9017584129204	propionate (C)	carbon source	25.6	90.0	91.3	2.6e-04
NOV2XNI7	psRCH2:GFF4009	set10H40	8.55457478998743	18.6228721427338	propionate (C)	carbon source	25.6	90.0	91.3	2.6e-04
NOV2XNI7	psRCH2:GFF4009	set13H7	-1.47570526322747	-4.63796389667936	L-Isoleucine (N)	nitrogen source	25.6	90.0	91.3	2.6e-04
NOVAG1E3	Pedo557:CA265_RS24245	set1IT031	-0.707509099192568	-4.58041612552482	R2A with perchlorate 25 mM	stress	32.6	39.9	92.0	1.6e-04
NOVAG1E3	Pedo557:CA265_RS24245	set1IT037	-0.738651459536759	-4.08684583130723	R2A with Cobalt chloride 0.08 mM	stress	32.6	39.9	92.0	1.6e-04
NOVAG1E3	Pedo557:CA265_RS24245	set1IT063	-0.85521680217093	-4.16495451486304	R2A with perchlorate 6.25 mM	stress	32.6	39.9	92.0	1.6e-04
NOVAG1E3	Pedo557:CA265_RS24245	set1IT077	-1.19722650213765	-5.61130751969312	R2A with Carbenicillin 0.2 mg/ml	stress	32.6	39.9	92.0	1.6e-04
NOVAG1E3	Pedo557:CA265_RS24245	set2IT014	-0.95293249073794	-4.97981775602475	R2A with Carbenicillin 0.2 mg/ml	stress	32.6	39.9	92.0	1.6e-04
NOVSM2YP	SB2B:6936747	set3H4	-0.941121769130593	-4.27184440207283	L-Histidine (N)	nitrogen source	27.3	94.1	89.4	9.0e-05
NOVSM2YP	SB2B:6936747	set3H4	-0.941121769130593	-4.27184440207283	L-Histidine (N)	nitrogen source	28.3	94.1	89.4	2.0e-04
NOVJVIJ7	PV4:5208727	set4IT008	1.56828117732714	4.00631446485542	Choline chloride 200 mM	stress	67.7	18.3	51.7	4.4e-04
NOVJVIJ7	PV4:5208727	set4IT011	3.36428397152523	8.90222327680242	1-ethyl-3-methylimidazolium lysine 10 mM	stress	67.7	18.3	51.7	4.4e-04
NOVJVIJ7	PV4:5208727	set4IT016	3.48179256249249	5.65702274044587	1-ethyl-3-methylimidazolium lysine 10 mM	stress	67.7	18.3	51.7	4.4e-04
NOVJVIJ7	PV4:5208727	set4IT017	1.46773564112653	4.97076971923697	LB	lb	67.7	18.3	51.7	4.4e-04
NOVJVIJ7	PV4:5208727	set4IT018	1.40889290651699	4.40022000995237	1-ethyl-3-methylimidazolium acetate 10 mM	stress	67.7	18.3	51.7	4.4e-04
NOVJVIJ7	PV4:5208727	set4IT020	2.37019672960308	5.49384840308985	Choline Lysine 10 mM	stress	67.7	18.3	51.7	4.4e-04
NOVJVIJ7	PV4:5208727	set4IT023	1.5428508975604	4.57522248423323	1-ethyl-3-methylimidazolium acetate 10 mM	stress	67.7	18.3	51.7	4.4e-04
NOVJVIJ7	PV4:5208727	set4IT024	1.65713856167144	9.20964415408893	1-ethyl-3-methylimidazolium chloride 50 mM	stress	67.7	18.3	51.7	4.4e-04
NOVJVIJ7	PV4:5208727	set4IT025	2.13972496160495	4.17365554088722	Choline Lysine 10 mM	stress	67.7	18.3	51.7	4.4e-04
NOVJVIJ7	PV4:5208727	set4IT027	1.69265331002707	5.50536845424126	LB	lb	67.7	18.3	51.7	4.4e-04
NOVJVIJ7	PV4:5208727	set4IT028	1.54804644781365	4.18695887310477	methylglyoxal 0.001 vol%	stress	67.7	18.3	51.7	4.4e-04
NOVJVIJ7	PV4:5208727	set4IT030	1.98837003627296	4.11206760981104	5-Hydroxymethylfurfural 10 mM	stress	67.7	18.3	51.7	4.4e-04
NOVJVIJ7	PV4:5208727	set4IT031	1.61713652941601	7.78376713556267	5-Hydroxymethylfurfural 5 mM	stress	67.7	18.3	51.7	4.4e-04
NOVJVIJ7	PV4:5208727	set4IT033	1.49562829321907	5.05161398983439	methylglyoxal 0.001 vol%	stress	67.7	18.3	51.7	4.4e-04
NOVJVIJ7	PV4:5208727	set4IT035	2.11837165406816	4.64711972673958	5-Hydroxymethylfurfural 10 mM	stress	67.7	18.3	51.7	4.4e-04
NOVJVIJ7	PV4:5208727	set4IT036	1.73869281751812	5.4898592834895	5-Hydroxymethylfurfural 5 mM	stress	67.7	18.3	51.7	4.4e-04
NOVJVIJ7	PV4:5208727	set4IT037	1.48541372669301	4.92861549093927	LB	lb	67.7	18.3	51.7	4.4e-04
NOVJVIJ7	PV4:5208727	set4IT039	1.04864166850613	4.18552719871414	syringaldehyde 1 mM	stress	67.7	18.3	51.7	4.4e-04
NOVJVIJ7	PV4:5208727	set4IT041	0.749720996569557	4.12475279074764	Vanillin 2 mM	stress	67.7	18.3	51.7	4.4e-04
NOVJVIJ7	PV4:5208727	set4IT043	1.42281348793735	4.18555014006298	LB	lb	67.7	18.3	51.7	4.4e-04
NOVJVIJ7	PV4:5208727	set5IT053	1.71990816615482	5.55086678565584	LB	lb	67.7	18.3	51.7	4.4e-04
NOVJVIJ7	PV4:5208727	set5IT054	1.9830055201607	4.51434096519335	Bacitracin 0.25 mg/ml	stress	67.7	18.3	51.7	4.4e-04
NOVJVIJ7	PV4:5208727	set5IT055	1.57333302267784	4.22517191985834	Bacitracin 0.125 mg/ml	stress	67.7	18.3	51.7	4.4e-04
NOVJVIJ7	PV4:5208727	set5IT056	2.14988219351728	7.63683057050262	Fusidic 0.0625 mg/ml	stress	67.7	18.3	51.7	4.4e-04
NOVJVIJ7	PV4:5208727	set5IT057	2.4257089377624	6.41678219272253	Fusidic 0.03125 mg/ml	stress	67.7	18.3	51.7	4.4e-04
NOVJVIJ7	PV4:5208727	set5IT061	1.8914587630505	5.80144286255626	Bacitracin 0.125 mg/ml	stress	67.7	18.3	51.7	4.4e-04
NOVJVIJ7	PV4:5208727	set5IT062	2.27268261930199	5.53939308039194	Fusidic 0.0625 mg/ml	stress	67.7	18.3	51.7	4.4e-04
NOVJVIJ7	PV4:5208727	set5IT063	2.61438062157202	6.06093040974611	Fusidic 0.03125 mg/ml	stress	67.7	18.3	51.7	4.4e-04
NOVJVIJ7	PV4:5208727	set5IT065	1.26638921997969	7.61135527941667	LB	lb	67.7	18.3	51.7	4.4e-04
NOVSBJMX	RalstoniaBSBF1503:RALBFv3_RS12045	set1IT076	1.41980833375475	11.211727159511	CPG	cpg	38.5	46.4	50.6	4.4e-04
NOVSBJMX	RalstoniaBSBF1503:RALBFv3_RS12045	set1IT080	0.833397093695213	6.79039423536752	CPG	cpg	38.5	46.4	50.6	4.4e-04
NOVSBJMX	RalstoniaBSBF1503:RALBFv3_RS12045	set3IT039	1.40311759606949	11.5502490297103	CPG	cpg	38.5	46.4	50.6	4.4e-04
NOVSBJMX	RalstoniaUW163:UW163_RS01590	set1IT067	0.494378203363791	4.17693172979873	CPG	cpg	38.5	46.4	50.6	4.4e-04
NOVD41FU	RalstoniaUW163:UW163_RS23210	set2IT037	-0.735160492861122	-4.2132384372507	M63_quarter_strength	m63_quarter_strength	34.6	73.9	63.8	6.6e-06
NOVD41FU	RalstoniaUW163:UW163_RS23210	set2IT037	-0.735160492861122	-4.2132384372507	M63_quarter_strength	m63_quarter_strength	31.0	60.9	54.5	3.3e-05
NOVEQ12H	Smeli:SMc02714	set2IT051	3.23511037119722	6.86381194176265	perchlorate 10 mM	stress	24.2	96.0	96.4	2.7e-06
NOVEQ12H	Smeli:SMc02714	set2IT061	5.54655094801608	16.9061341843776	LB, pH6	pH	24.2	96.0	96.4	2.7e-06
NOVEQ12H	Smeli:SMc02714	set2IT062	5.66016788042176	16.4586979506388	LB, pH6	pH	24.2	96.0	96.4	2.7e-06
NOVEQ12H	Smeli:SMc02714	set3IT037	3.03620501742827	4.21543787510552	copper (II) chloride 1 mM	stress	24.2	96.0	96.4	2.7e-06
