# Supplementary material for: Functional and evolutionary significance of unknown genes from uncultivated taxa
Source: Nature. 2023 Dec 18;626(7998):377–84. doi: 10.1038/s41586-023-06955-z (PMC10849945; doi:10.1038/s41586-023-06955-z)
Supplement: Supplementary file 9 — Number of FESNov gene families per genome and lineage. [file 41586_2023_6955_MOESM9_ESM.xlsx]

## Sheet: Table S8 #families per genome
Lineage	Mean number of FESNOv gene families per genome	Mean number of genes within FESNOv gene families per genome	Mean percenteage of genes in FESNov gene families per genome	Number of genomes
d__Bacteria	29.687824706747705	31.243118733304943	0.01661217301970435	160914
d__Bacteria;p__Chloroflexota	64.04298874104401	68.34220402592972	0.034745306081373814	3016
d__Bacteria;p__Chloroflexota;c__Ellin6529	131.29268292682926	139.85365853658536	0.06806312393173743	123
d__Bacteria;p__Chloroflexota;c__Ellin6529;o__CSP1-4	119.0	127.94623655913979	0.06848865045881652	93
d__Bacteria;p__Chloroflexota;c__Ellin6529;o__CSP1-4;f__CSP1-4	158.85714285714286	173.91836734693877	0.062493938696910036	49
d__Bacteria;p__Chloroflexota;c__Ellin6529;o__CSP1-4;f__CSP1-4;g__Fen-1039	197.45454545454547	219.04545454545453	0.07657675914651844	22
d__Bacteria;p__Chloroflexota;c__Ellin6529;o__CSP1-4;f__CSP1-4;g__Fen-1039;s__Fen-1039 sp003141455	184.0	195.0	0.06792058516196448	1
d__Bacteria;p__Chloroflexota;c__Ellin6529;o__CSP1-4;f__CSP1-4;g__Fen-1039;s__Fen-1039 sp003158295	171.0	187.0	0.07379636937647988	1
d__Bacteria;p__Chloroflexota;c__Ellin6529;o__CSP1-4;f__CSP1-4;g__Fen-1039;s__Fen-1039 sp003141955	179.0	208.0	0.07975460122699386	1
d__Bacteria;p__Chloroflexota;c__Ellin6529;o__CSP1-4;f__CSP1-4;g__Fen-1039;s__Fen-1039 sp003171065	206.0	223.0	0.07952924393723253	1
d__Bacteria;p__Chloroflexota;c__Ellin6529;o__CSP1-4;f__CSP1-4;g__Fen-1039;s__Fen-1039 sp003141245	151.0	158.0	0.06778206778206779	1
d__Bacteria;p__Chloroflexota;c__Ellin6529;o__CSP1-4;f__CSP1-4;g__Fen-1039;s__Fen-1039 sp003158675	188.0	204.0	0.07906976744186046	1
d__Bacteria;p__Chloroflexota;c__Ellin6529;o__CSP1-4;f__CSP1-4;g__Fen-1039;s__Fen-1039 sp003152995	201.0	223.0	0.0801293568091987	1
d__Bacteria;p__Dormibacterota	173.27722772277227	185.03960396039605	0.06142689894348349	101
d__Bacteria;p__Dormibacterota;c__Dormibacteria	173.27722772277227	185.03960396039605	0.06142689894348349	101
d__Bacteria;p__Dormibacterota;c__Dormibacteria;o__UBA8260	169.66666666666666	182.73333333333332	0.061559822256679345	30
d__Bacteria;p__Dormibacterota;c__Dormibacteria;o__UBA8260;f__UBA8260	182.70833333333334	197.45833333333334	0.0648192363622679	24
d__Bacteria;p__Dormibacterota;c__Dormibacteria;o__UBA8260;f__UBA8260;g__UBA8260	165.5	176.25	0.06584765732372191	8
d__Bacteria;p__Dormibacterota;c__Dormibacteria;o__UBA8260;f__UBA8260;g__UBA8260;s__UBA8260 sp003141695	195.0	208.0	0.06645367412140575	1
d__Bacteria;p__Dormibacterota;c__Dormibacteria;o__UBA8260;f__UBA8260;g__UBA8260;s__UBA8260 sp003142035	171.0	179.0	0.07077896401739818	1
d__Bacteria;p__Dormibacterota;c__Dormibacteria;o__UBA8260;f__UBA8260;g__UBA8260;s__UBA8260 sp003153215	144.0	149.0	0.05614167294649586	1
d__Bacteria;p__Dormibacterota;c__Dormibacteria;o__UBA8260;f__UBA8260;g__UBA8260;s__UBA8260 sp003170875	185.0	199.0	0.06291495415744547	1
d__Bacteria;p__Dormibacterota;c__Dormibacteria;o__UBA8260;f__UBA8260;g__UBA8260;s__UBA8260 sp003135255	156.0	166.0	0.06931106471816284	1
d__Bacteria;p__Dormibacterota;c__Dormibacteria;o__UBA8260;f__UBA8260;g__UBA8260;s__UBA8260 sp003134115	164.0	172.0	0.07501090274749236	1
d__Bacteria;p__Dormibacterota;c__Dormibacteria;o__UBA8260;f__UBA8260;g__UBA8260;s__UBA8260 sp003491925	154.5	168.5	0.0630850129406874	2
d__Bacteria;p__Spirochaetota	59.14663951120163	62.770875763747455	0.02369634933101459	1161
d__Bacteria;p__Spirochaetota;c__Spirochaetia	32.08060453400504	34.103274559193956	0.015454588371000805	881
d__Bacteria;p__Spirochaetota;c__Spirochaetia;o__SZUA-6	61.916666666666664	64.58333333333333	0.01953107445175757	12
d__Bacteria;p__Spirochaetota;c__Spirochaetia;o__SZUA-6;f__Fen-1364	83.4	88.0	0.02448705213506485	5
d__Bacteria;p__Spirochaetota;c__Spirochaetia;o__SZUA-6;f__Fen-1364;g__Fen-1364	93.0	98.33333333333333	0.02292997915926925	3
d__Bacteria;p__Spirochaetota;c__Spirochaetia;o__SZUA-6;f__Fen-1364;g__Fen-1364;s__Fen-1364 sp003141795	97.0	102.0	0.01979045401629802	1
d__Bacteria;p__Spirochaetota;c__Spirochaetia;o__SZUA-6;f__Fen-1364;g__Fen-1364;s__Fen-1364 sp003170115	99.0	103.0	0.02428099952852428	1
d__Bacteria;p__Spirochaetota;c__Spirochaetia;o__SPDA01	31.5	33.0	0.008800171507957269	2
d__Bacteria;p__Spirochaetota;c__Spirochaetia;o__SPDA01;f__SPDA01	27.0	27.0	0.007828356045230501	1
d__Bacteria;p__Spirochaetota;c__Spirochaetia;o__SPDA01;f__SPDA01;g__SPDA01	27.0	27.0	0.007828356045230501	1
d__Bacteria;p__Spirochaetota;c__Spirochaetia;o__SPDA01;f__SPDA01;g__SPDA01;s__SPDA01 sp004525155	27.0	27.0	0.007828356045230501	1
d__Bacteria;p__Actinobacteriota	18.013670064874884	18.88449953660797	0.010138508708175144	14036
d__Bacteria;p__Actinobacteriota;c__Acidimicrobiia	23.7509765625	24.533203125	0.014425392766462436	3137
d__Bacteria;p__Actinobacteriota;c__Acidimicrobiia;o__Acidimicrobiales	32.52308499475341	33.61542497376705	0.017553634658117236	1922
d__Bacteria;p__Actinobacteriota;c__Acidimicrobiia;o__Acidimicrobiales;f__RAAP-2	56.00873362445415	57.74235807860262	0.03245262570476473	229
d__Bacteria;p__Actinobacteriota;c__Acidimicrobiia;o__Acidimicrobiales;f__RAAP-2;g__RAAP-2	52.75151515151515	53.78787878787879	0.034931593923769	165
d__Bacteria;p__Actinobacteriota;c__Acidimicrobiia;o__Acidimicrobiales;f__RAAP-2;g__RAAP-2;s__RAAP-2 sp003141815	100.0	103.0	0.03308705428846771	1
d__Bacteria;p__Actinobacteriota;c__Acidimicrobiia;o__Acidimicrobiales;f__RAAP-2;g__RAAP-2;s__RAAP-2 sp003138895	60.0	61.0	0.033983286908077996	1
d__Bacteria;p__Actinobacteriota;c__Acidimicrobiia;o__Acidimicrobiales;f__RAAP-2;g__RAAP-2;s__RAAP-2 sp003141095	86.0	88.0	0.035115722266560255	1
d__Bacteria;p__Actinobacteriota;c__Acidimicrobiia;o__Acidimicrobiales;f__RAAP-2;g__RAAP-2;s__RAAP-2 sp003160115	65.0	65.5	0.03475672948119185	2
d__Bacteria;p__Actinobacteriota;c__Acidimicrobiia;o__Acidimicrobiales;f__RAAP-2;g__RAAP-2;s__	45.38709677419355	46.07258064516129	0.0351270179403569	124
d__Bacteria;p__Actinobacteriota;c__Acidimicrobiia;o__Acidimicrobiales;f__RAAP-2;g__RAAP-2;s__RAAP-2 sp003133125	84.0	86.0	0.0396496081143384	1
d__Bacteria;p__Actinobacteriota;c__Acidimicrobiia;o__Acidimicrobiales;f__RAAP-2;g__RAAP-2;s__RAAP-2 sp003132165	79.0	80.0	0.034980323567993	1
d__Bacteria;p__Actinobacteriota;c__Acidimicrobiia;o__Acidimicrobiales;f__RAAP-2;g__RAAP-2;s__RAAP-2 sp003132205	104.0	109.0	0.03807195249738037	1
d__Bacteria;p__Actinobacteriota;c__Acidimicrobiia;o__Acidimicrobiales;f__RAAP-2;g__RAAP-2;s__RAAP-2 sp003133075	81.0	85.0	0.034623217922606926	1
d__Bacteria;p__Actinobacteriota;c__Acidimicrobiia;o__Acidimicrobiales;f__RAAP-2;g__RAAP-2;s__RAAP-2 sp003133665	92.0	97.0	0.039223615042458554	1
d__Bacteria;p__Actinobacteriota;c__Acidimicrobiia;o__Acidimicrobiales;f__RAAP-2;g__RAAP-2;s__RAAP-2 sp003162475	111.0	115.0	0.04231052244297277	1
d__Bacteria;p__Actinobacteriota;c__Acidimicrobiia;o__Acidimicrobiales;f__RAAP-2;g__RAAP-2;s__RAAP-2 sp003132305	119.0	121.0	0.041339255210112745	1
d__Bacteria;p__Actinobacteriota;c__Acidimicrobiia;o__Acidimicrobiales;f__RAAP-2;g__RAAP-2;s__RAAP-2 sp003163875	71.0	76.0	0.032492518170158184	1
d__Bacteria;p__Actinobacteriota;c__Acidimicrobiia;o__Acidimicrobiales;f__RAAP-2;g__RAAP-2;s__RAAP-2 sp003133005	60.0	65.0	0.030120481927710843	1
d__Bacteria;p__Chloroflexota;c__Ellin6529;o__CSP1-4;f__CSP1-4;g__SPCO01	123.0	136.0	0.0589133986450232	4
d__Bacteria;p__Chloroflexota;c__Ellin6529;o__CSP1-4;f__CSP1-4;g__SPCO01;s__	132.66666666666666	147.0	0.05794295489604534	3
d__Bacteria;p__Chloroflexota;c__Ellin6529;o__CSP1-4;f__CSP1-4;g__Fen-1039;s__	244.6	282.0	0.08403237653858768	5
d__Bacteria;p__Chloroflexota;c__Ellin6529;o__CSP1-4;f__CSP1-4;g__Fen-1039;s__Fen-1039 sp003157175	165.0	175.0	0.07056451612903226	1
d__Bacteria;p__Chloroflexota;c__Ellin6529;o__CSP1-4;f__CSP1-4;g__Fen-1039;s__Fen-1039 sp003142755	211.0	233.0	0.08095899930507297	1
d__Bacteria;p__Chloroflexota;c__Ellin6529;o__CSP1-4;f__CSP1-4;g__Fen-1039;s__Fen-1039 sp003158495	216.0	241.0	0.07219892150988616	1
d__Bacteria;p__Chloroflexota;c__Ellin6529;o__CSP1-4;f__CSP1-4;g__Fen-1039;s__Fen-1039 sp003171035	192.0	216.0	0.07848837209302326	1
d__Bacteria;p__Bacteroidota	20.945958646616543	22.0109257518797	0.010785955729766861	28754
d__Bacteria;p__Bacteroidota;c__UBA10030	84.24	88.84	0.029110965889574007	75
d__Bacteria;p__Bacteroidota;c__UBA10030;o__UBA10030	82.34426229508196	86.36065573770492	0.028119209550996917	61
d__Bacteria;p__Bacteroidota;c__UBA10030;o__UBA10030;f__UBA10030	86.66666666666667	89.9047619047619	0.02760684981638985	21
d__Bacteria;p__Bacteroidota;c__UBA10030;o__UBA10030;f__UBA10030;g__Fen-1298	92.8	96.0	0.031129241280619058	5
d__Bacteria;p__Bacteroidota;c__UBA10030;o__UBA10030;f__UBA10030;g__Fen-1298;s__Fen-1298 sp003142475	95.0	96.0	0.030485868529691967	1
d__Bacteria;p__Bacteroidota;c__UBA10030;o__UBA10030;f__UBA10030;g__Fen-1298;s__Fen-1298 sp003142575	82.0	85.0	0.027814136125654452	1
d__Bacteria;p__Bacteroidota;c__UBA10030;o__UBA10030;f__UBA10030;g__Fen-1298;s__Fen-1298 sp003155495	100.0	103.0	0.031164901664145234	1
d__Bacteria;p__Bacteroidota;c__UBA10030;o__UBA10030;f__UBA10030;g__Fen-1298;s__	79.0	84.0	0.035487959442332066	1
d__Bacteria;p__Verrucomicrobiota	54.255505181347154	57.11172279792746	0.023624142419720953	3165
d__Bacteria;p__Verrucomicrobiota;c__Verrucomicrobiae	51.045931283905965	53.472694394213384	0.022443890268182644	2834
d__Bacteria;p__Verrucomicrobiota;c__Verrucomicrobiae;o__Opitutales	58.08548168249661	60.93080054274084	0.03126432311874755	759
d__Bacteria;p__Verrucomicrobiota;c__Verrucomicrobiae;o__Opitutales;f__Opitutaceae	36.357142857142854	38.63265306122449	0.014367448963580177	213
d__Bacteria;p__Verrucomicrobiota;c__Verrucomicrobiae;o__Opitutales;f__Opitutaceae;g__Fen-1467	60.57142857142857	64.71428571428571	0.019359297279604084	7
d__Bacteria;p__Verrucomicrobiota;c__Verrucomicrobiae;o__Opitutales;f__Opitutaceae;g__Fen-1467;s__Fen-1467 sp003142615	63.0	65.0	0.01982311680390363	1
d__Bacteria;p__Verrucomicrobiota;c__Verrucomicrobiae;o__Opitutales;f__Opitutaceae;g__Opi-474	26.0	30.0	0.011350654162921798	5
d__Bacteria;p__Verrucomicrobiota;c__Verrucomicrobiae;o__Opitutales;f__Opitutaceae;g__Opi-474;s__Opi-474 sp003402695	25.5	29.5	0.011136272069811898	2
d__Bacteria;p__Desulfobacterota	43.76428571428571	47.39928571428572	0.016176433787245148	1595
d__Bacteria;p__Desulfobacterota;c__Syntrophia	49.236434108527135	52.01550387596899	0.020400976173374257	261
d__Bacteria;p__Desulfobacterota;c__Syntrophia;o__Syntrophales	49.359375	52.13671875	0.020425762373762976	259
d__Bacteria;p__Desulfobacterota;c__Syntrophia;o__Syntrophales;f__UBA2185	52.214285714285715	54.714285714285715	0.0226265738279346	14
d__Bacteria;p__Desulfobacterota;c__Syntrophia;o__Syntrophales;f__UBA2185;g__Fen-1135	71.14285714285714	74.71428571428571	0.024718283080690413	7
d__Bacteria;p__Desulfobacterota;c__Syntrophia;o__Syntrophales;f__UBA2185;g__Fen-1135;s__Fen-1135 sp003142635	90.0	97.0	0.02705718270571827	1
d__Bacteria;p__Desulfobacterota;c__Syntrophia;o__Syntrophales;f__UBA8958	46.333333333333336	48.333333333333336	0.02095985463124201	9
d__Bacteria;p__Desulfobacterota;c__Syntrophia;o__Syntrophales;f__UBA8958;g__UBA8958	51.0	53.0	0.017382748442112166	1
d__Bacteria;p__Desulfobacterota;c__Syntrophia;o__Syntrophales;f__UBA8958;g__UBA8958;s__UBA8958 sp003451635	51.0	53.0	0.017382748442112166	1
d__Bacteria;p__Firmicutes_B	23.54397394136808	24.964169381107492	0.011138178433896268	397
d__Bacteria;p__Firmicutes_B;c__Desulfitobacteriia	13.368421052631579	15.631578947368421	0.005798902145892164	66
d__Bacteria;p__Firmicutes_B;c__Desulfitobacteriia;o__Desulfitobacteriales	13.405405405405405	15.702702702702704	0.005820181524150142	63
d__Bacteria;p__Firmicutes_B;c__Desulfitobacteriia;o__Desulfitobacteriales;f__Desulfitobacteriaceae	10.538461538461538	11.653846153846153	0.003899151840416073	48
d__Bacteria;p__Firmicutes_B;c__Desulfitobacteriia;o__Desulfitobacteriales;f__Desulfitobacteriaceae;g__Desulfosporosinus	10.708333333333334	11.916666666666666	0.003931364265106336	39
d__Bacteria;p__Firmicutes_B;c__Desulfitobacteriia;o__Desulfitobacteriales;f__Desulfitobacteriaceae;g__Desulfosporosinus;s__Desulfosporosinus sp000770645	11.5	11.5	0.004376371231715824	4
d__Bacteria;p__Desulfobacterota;c__Syntrophia;o__Syntrophales;f__UBA2185;g__Fen-1135;s__Fen-1135 sp003142295	71.5	75.5	0.022741521362162904	2
d__Bacteria;p__Desulfobacterota;c__Syntrophia;o__Syntrophales;f__UBA2185;g__Fen-1135;s__Fen-1135 sp003153775	80.0	83.0	0.02663671373555841	1
d__Bacteria;p__Desulfobacterota;c__Syntrophia;o__Syntrophales;f__UBA2185;g__Fen-1135;s__Fen-1135 sp903893135	61.666666666666664	64.0	0.02461701413307681	3
d__Bacteria;p__Myxococcota	196.73628691983123	212.60759493670886	0.04973700148084292	534
d__Bacteria;p__Myxococcota;c__Polyangia	222.67142857142858	242.37142857142857	0.04397832577878936	159
d__Bacteria;p__Myxococcota;c__Polyangia;o__Palsa-1104	242.19230769230768	267.6923076923077	0.05179891506960089	26
d__Bacteria;p__Myxococcota;c__Polyangia;o__Palsa-1104;f__Fen-1088	251.4	278.6	0.055718533554900376	20
d__Bacteria;p__Myxococcota;c__Polyangia;o__Palsa-1104;f__Fen-1088;g__Fen-1137	286.0	320.75	0.06070259981165116	12
d__Bacteria;p__Myxococcota;c__Polyangia;o__Palsa-1104;f__Fen-1088;g__Fen-1137;s__Fen-1137 sp003142855	300.0	335.0	0.06269885831929628	1
d__Bacteria;p__Myxococcota;c__Polyangia;o__Palsa-1104;f__Fen-1088;g__Fen-1137;s__Fen-1137 sp003153015	304.0	333.0	0.06332002281802625	1
d__Bacteria;p__Myxococcota;c__Polyangia;o__Palsa-1104;f__Fen-1088;g__Fen-1137;s__Fen-1137 sp003155465	263.0	296.0	0.05763239875389408	1
d__Bacteria;p__Myxococcota;c__Polyangia;o__Palsa-1104;f__Fen-1088;g__Fen-1137;s__Fen-1137 sp003157315	232.0	250.0	0.05348737697903295	1
d__Bacteria;p__Myxococcota;c__Polyangia;o__Palsa-1104;f__Fen-1088;g__Fen-1137;s__Fen-1137 sp003157775	282.0	327.0	0.06363105662580268	1
d__Bacteria;p__Myxococcota;c__Polyangia;o__Palsa-1104;f__Fen-1088;g__Fen-1137;s__Fen-1137 sp003158395	289.5	311.5	0.05999944607453966	2
d__Bacteria;p__Myxococcota;c__Polyangia;o__Palsa-1104;f__Fen-1088;g__Fen-1137;s__Fen-1137 sp003153875	274.0	315.0	0.05748175182481752	1
d__Bacteria;p__Myxococcota;c__Polyangia;o__Palsa-1104;f__Fen-1088;g__Fen-1137;s__Fen-1137 sp003158735	314.5	357.0	0.06412508911507822	2
d__Bacteria;p__Myxococcota;c__Polyangia;o__Palsa-1104;f__Fen-1088;g__Fen-1137;s__Fen-1137 sp003170035	280.0	314.0	0.062400635930047695	1
d__Bacteria;p__Myxococcota;c__Polyangia;o__Palsa-1104;f__Fen-1088;g__Fen-1118	231.75	253.0	0.05473201697687291	4
d__Bacteria;p__Myxococcota;c__Polyangia;o__Palsa-1104;f__Fen-1088;g__Fen-1118;s__Fen-1118 sp003159055	236.0	261.0	0.05336332038437947	1
d__Bacteria;p__Bacteroidota;c__Ignavibacteria	73.67910447761194	79.72388059701493	0.028419922946663703	136
d__Bacteria;p__Bacteroidota;c__Ignavibacteria;o__Ignavibacteriales	63.458333333333336	68.02083333333333	0.024027782974271338	98
d__Bacteria;p__Bacteroidota;c__Ignavibacteria;o__Ignavibacteriales;f__Ignavibacteriaceae	69.4	74.43636363636364	0.02657324557518103	56
d__Bacteria;p__Bacteroidota;c__Ignavibacteria;o__Ignavibacteriales;f__Ignavibacteriaceae;g__FEN-1297	69.83333333333333	77.0	0.027696425943002728	6
d__Bacteria;p__Bacteroidota;c__Ignavibacteria;o__Ignavibacteriales;f__Ignavibacteriaceae;g__FEN-1297;s__FEN-1297 sp003142915	68.33333333333333	76.66666666666667	0.03127068249544105	3
d__Bacteria;p__Chloroflexota;c__Dehalococcoidia	53.74545454545454	56.615064935064936	0.03664891843891376	1939
d__Bacteria;p__Chloroflexota;c__Dehalococcoidia;o__Dehalococcoidales	46.629629629629626	50.94074074074074	0.033383481572314896	144
d__Bacteria;p__Chloroflexota;c__Dehalococcoidia;o__Dehalococcoidales;f__Fen-1064	86.26086956521739	92.78260869565217	0.04633849474075218	23
d__Bacteria;p__Chloroflexota;c__Dehalococcoidia;o__Dehalococcoidales;f__Fen-1064;g__	92.0	108.0	0.04112844426354257	2
d__Bacteria;p__Chloroflexota;c__Dehalococcoidia;o__Dehalococcoidales;f__Fen-1064;g__;s__	92.0	108.0	0.04112844426354257	2
d__Bacteria;p__Omnitrophota	54.179245283018865	56.515723270440255	0.03790721887823973	321
d__Bacteria;p__Omnitrophota;c__Koll11	51.23021582733813	53.17985611510792	0.03723431231688448	280
d__Bacteria;p__Omnitrophota;c__Koll11;o__UBA10015	81.66666666666667	83.92857142857143	0.0501717780118715	42
d__Bacteria;p__Omnitrophota;c__Koll11;o__UBA10015;f__Kpj58rc	86.07692307692308	87.84615384615384	0.046818829414719085	13
d__Bacteria;p__Omnitrophota;c__Koll11;o__UBA10015;f__Kpj58rc;g__2-02-FULL-48-11	87.0	89.0	0.04597107438016529	1
d__Bacteria;p__Omnitrophota;c__Koll11;o__UBA10015;f__Kpj58rc;g__2-02-FULL-48-11;s__2-02-FULL-48-11 sp001805615	87.0	89.0	0.04597107438016529	1
d__Bacteria;p__Omnitrophota;c__Koll11;o__4484-171	58.92	62.72	0.045639535564584215	25
d__Bacteria;p__Omnitrophota;c__Koll11;o__4484-171;f__4484-171	60.27272727272727	63.86363636363637	0.0479108578836241	22
d__Bacteria;p__Omnitrophota;c__Koll11;o__4484-171;f__4484-171;g__	60.6	62.93333333333333	0.05268602384496372	15
d__Bacteria;p__Omnitrophota;c__Koll11;o__4484-171;f__4484-171;g__;s__	60.6	62.93333333333333	0.05268602384496372	15
d__Bacteria;p__Chloroflexota;c__Dehalococcoidia;o__UBA1151	53.42259414225941	55.23640167364017	0.04637565728443504	478
d__Bacteria;p__Chloroflexota;c__Dehalococcoidia;o__UBA1151;f__SHXW01	76.5	88.0	0.0315370592675808	2
d__Bacteria;p__Chloroflexota;c__Dehalococcoidia;o__UBA1151;f__SHXW01;g__SHXW01	76.5	88.0	0.0315370592675808	2
d__Bacteria;p__Chloroflexota;c__Dehalococcoidia;o__UBA1151;f__SHXW01;g__SHXW01;s__	76.5	88.0	0.0315370592675808	2
d__Bacteria;p__Chloroflexota;c__Ktedonobacteria	99.84210526315789	120.73684210526316	0.027896108568331152	47
d__Bacteria;p__Chloroflexota;c__Ktedonobacteria;o__Ktedonobacterales	99.84210526315789	120.73684210526316	0.027896108568331152	47
d__Bacteria;p__Chloroflexota;c__Ktedonobacteria;o__Ktedonobacterales;f__Ktedonobacteraceae	38.82608695652174	45.608695652173914	0.011746845381140828	32
d__Bacteria;p__Chloroflexota;c__Ktedonobacteria;o__Ktedonobacterales;f__Ktedonobacteraceae;g__CF-113	46.833333333333336	55.0	0.013613710342424305	6
d__Bacteria;p__Chloroflexota;c__Ktedonobacteria;o__Ktedonobacterales;f__Ktedonobacteraceae;g__CF-113;s__	44.8	53.8	0.013593646655513483	5
d__Bacteria;p__Verrucomicrobiota;c__Verrucomicrobiae;o__Opitutales;f__Opitutaceae;g__Fen-1467;s__Fen-1467 sp003142955	60.0	62.0	0.016332982086406742	1
d__Bacteria;p__Verrucomicrobiota;c__Verrucomicrobiae;o__Opitutales;f__Opitutaceae;g__Fen-1467;s__Fen-1467 sp003157575	49.0	50.0	0.01277139208173691	1
d__Bacteria;p__Verrucomicrobiota;c__Verrucomicrobiae;o__Opitutales;f__Opitutaceae;g__Fen-1467;s__Fen-1467 sp003153035	60.0	65.0	0.018136160714285716	1
d__Bacteria;p__Verrucomicrobiota;c__Verrucomicrobiae;o__Opitutales;f__Opitutaceae;g__Fen-1467;s__	64.0	70.33333333333333	0.02281714309029853	3
d__Bacteria;p__Cyanobacteria	43.24878048780488	47.139024390243904	0.01684193500561649	2765
d__Bacteria;p__Cyanobacteria;c__Vampirovibrionia	204.7719298245614	222.01754385964912	0.07699758969744731	231
d__Bacteria;p__Cyanobacteria;c__Vampirovibrionia;o__Vampirovibrionales	232.25	255.25	0.09735095604853052	8
d__Bacteria;p__Cyanobacteria;c__Vampirovibrionia;o__Vampirovibrionales;f__Vampirovibrionaceae	262.85714285714283	287.42857142857144	0.10877520287353992	7
d__Bacteria;p__Cyanobacteria;c__Vampirovibrionia;o__Vampirovibrionales;f__Vampirovibrionaceae;g__Vampirovibrio	299.8	323.2	0.12591026302919	5
d__Bacteria;p__Cyanobacteria;c__Vampirovibrionia;o__Vampirovibrionales;f__Vampirovibrionaceae;g__Vampirovibrio;s__Vampirovibrio chlorellavorus_A	397.0	413.0	0.1499092558983666	1
d__Bacteria;p__Cyanobacteria;c__Vampirovibrionia;o__Vampirovibrionales;f__Vampirovibrionaceae;g__Vampirovibrio;s__Vampirovibrio chlorellavorus	395.0	409.0	0.14524147727272727	1
d__Bacteria;p__Cyanobacteria;c__Vampirovibrionia;o__Vampirovibrionales;f__Vampirovibrionaceae;g__Vampirovibrio;s__Vampirovibrio chlorellavorus_B	393.0	402.0	0.1595238095238095	1
d__Bacteria;p__Cyanobacteria;c__Vampirovibrionia;o__Vampirovibrionales;f__Vampirovibrionaceae;g__Vampirovibrio;s__	157.0	196.0	0.0874383862255233	2
d__Bacteria;p__Actinobacteriota;c__Coriobacteriia	9.415410385259632	9.676716917922947	0.005665006145978536	2285
d__Bacteria;p__Actinobacteriota;c__Coriobacteriia;o__Coriobacteriales	7.274453394706559	7.437284234752589	0.00450567083687868	2232
d__Bacteria;p__Actinobacteriota;c__Coriobacteriia;o__Coriobacteriales;f__QAMH01	42.13636363636363	42.59090909090909	0.027322234135355797	22
d__Bacteria;p__Actinobacteriota;c__Coriobacteriia;o__Coriobacteriales;f__QAMH01;g__QAMH01	45.73684210526316	46.21052631578947	0.029745633348999788	19
d__Bacteria;p__Actinobacteriota;c__Coriobacteriia;o__Coriobacteriales;f__QAMH01;g__QAMH01;s__QAMH01 sp003149935	50.5	52.5	0.028744582309018083	2
d__Bacteria;p__Actinobacteriota;c__Coriobacteriia;o__Coriobacteriales;f__QAMH01;g__QAMH01;s__QAMH01 sp900544245	44.07692307692308	44.38461538461539	0.029677138956789858	13
d__Bacteria;p__Actinobacteriota;c__Coriobacteriia;o__Coriobacteriales;f__QAMH01;g__QAMH01;s__QAMH01 sp900556425	53.0	53.5	0.0312779686861209	2
d__Bacteria;p__Actinobacteriota;c__Coriobacteriia;o__Coriobacteriales;f__QAMH01;g__QAMH01;s__	44.5	44.5	0.02965956260122489	2
d__Bacteria;p__Firmicutes_A	19.305037581960658	20.02040620502159	0.01022127429973593	33639
d__Bacteria;p__Firmicutes_A;c__Clostridia	17.818961360975273	18.491356154005096	0.009045224881802826	31353
d__Bacteria;p__Firmicutes_A;c__Clostridia;o__Oscillospirales	23.65050271376457	24.517928641338198	0.012840416827221372	11678
d__Bacteria;p__Firmicutes_A;c__Clostridia;o__Oscillospirales;f__CAG-272	45.12830188679245	47.21132075471698	0.027538474819037685	265
d__Bacteria;p__Firmicutes_A;c__Clostridia;o__Oscillospirales;f__CAG-272;g__CAG-448	38.75	40.083333333333336	0.02607686141075169	12
d__Bacteria;p__Firmicutes_A;c__Clostridia;o__Oscillospirales;f__CAG-272;g__CAG-448;s__CAG-448 sp003150135	36.833333333333336	37.5	0.024650707572521677	6
d__Bacteria;p__Firmicutes_A;c__Clostridia;o__Oscillospirales;f__CAG-272;g__CAG-448;s__	40.5	42.25	0.030691980332751362	4
d__Bacteria;p__Firmicutes_A;c__Clostridia;o__UBA1212	66.76190476190476	70.9047619047619	0.032399440959477166	21
d__Bacteria;p__Firmicutes_A;c__Clostridia;o__UBA1212;f__UBA1212	29.0	35.0	0.019005013103796493	2
d__Bacteria;p__Firmicutes_A;c__Clostridia;o__UBA1212;f__UBA1212;g__UBA1212	29.0	35.0	0.019005013103796493	2
d__Bacteria;p__Firmicutes_A;c__Clostridia;o__UBA1212;f__UBA1212;g__UBA1212;s__UBA1212 sp002309655	33.0	40.0	0.01827318410232983	1
d__Bacteria;p__Firmicutes_A;c__Clostridia;o__UBA1212;f__UBA1255	77.58823529411765	82.0	0.036897780673670444	17
d__Bacteria;p__Firmicutes_A;c__Clostridia;o__UBA1212;f__UBA1255;g__UMGS1851	39.0	39.5	0.01633748584759422	2
d__Bacteria;p__Firmicutes_A;c__Clostridia;o__UBA1212;f__UBA1255;g__UMGS1851;s__UMGS1851 sp900555605	39.0	39.5	0.01633748584759422	2
d__Bacteria;p__Bacteroidota;c__Bacteroidia	19.81569024934117	20.792337320089196	0.010340978783633123	27792
d__Bacteria;p__Bacteroidota;c__Bacteroidia;o__Bacteroidales	15.754926343983165	16.608953510617944	0.0074312572880926185	16838
d__Bacteria;p__Bacteroidota;c__Bacteroidia;o__Bacteroidales;f__Bacteroidaceae	11.474678111587982	11.82961373390558	0.0046974324475081795	7476
d__Bacteria;p__Bacteroidota;c__Bacteroidia;o__Bacteroidales;f__Bacteroidaceae;g__UBA6398	23.105263157894736	25.42105263157895	0.013786784521715757	19
d__Bacteria;p__Bacteroidota;c__Bacteroidia;o__Bacteroidales;f__Bacteroidaceae;g__UBA6398;s__UBA6398 sp003150315	29.285714285714285	31.142857142857142	0.015465519225090927	7
d__Bacteria;p__Bacteroidota;c__Bacteroidia;o__Bacteroidales;f__Barnesiellaceae	6.157037037037037	6.229629629629629	0.002609467802303513	724
d__Bacteria;p__Bacteroidota;c__Bacteroidia;o__Bacteroidales;f__Barnesiellaceae;g__Barnesiella	6.157037037037037	6.229629629629629	0.002609467802303513	724
d__Bacteria;p__Bacteroidota;c__Bacteroidia;o__Bacteroidales;f__Barnesiellaceae;g__Barnesiella;s__Barnesiella intestinihominis	5.523291925465839	5.559006211180124	0.0022803377684748986	689
d__Bacteria;p__Bacteroidota;c__Bacteroidia;o__Bacteroidales;f__Rikenellaceae	5.625594671741199	5.7502378686964795	0.0029979634214746405	2377
d__Bacteria;p__Bacteroidota;c__Bacteroidia;o__Bacteroidales;f__Rikenellaceae;g__Alistipes	5.582985386221294	5.682150313152401	0.002946611644103913	2136
d__Bacteria;p__Bacteroidota;c__Bacteroidia;o__Bacteroidales;f__Rikenellaceae;g__Alistipes;s__Alistipes putredinis	3.318702290076336	3.3349236641221376	0.0017755806408999615	1188
d__Bacteria;p__Cyanobacteria;c__Vampirovibrionia;o__Gastranaerophilales	109.33939393939394	115.53333333333333	0.06139279574663982	168
d__Bacteria;p__Cyanobacteria;c__Vampirovibrionia;o__Gastranaerophilales;f__Gastranaerophilaceae	112.39041095890411	118.36986301369863	0.06295801368553773	149
d__Bacteria;p__Cyanobacteria;c__Vampirovibrionia;o__Gastranaerophilales;f__Gastranaerophilaceae;g__QAMI01	149.0	158.4	0.07456751054071573	5
d__Bacteria;p__Cyanobacteria;c__Vampirovibrionia;o__Gastranaerophilales;f__Gastranaerophilaceae;g__QAMI01;s__QAMI01 sp003150395	163.0	181.0	0.08406874129122155	1
d__Bacteria;p__Cyanobacteria;c__Vampirovibrionia;o__Gastranaerophilales;f__Gastranaerophilaceae;g__QAMI01;s__QAMI01 sp900551915	165.5	172.5	0.08195477989370284	2
d__Bacteria;p__Cyanobacteria;c__Vampirovibrionia;o__Gastranaerophilales;f__Gastranaerophilaceae;g__QAMI01;s__QAMI01 sp900554095	125.5	133.0	0.0624296258124757	2
d__Bacteria;p__Cyanobacteria;c__Vampirovibrionia;o__Gastranaerophilales;f__Gastranaerophilaceae;g__Zag111	178.29166666666666	185.29166666666666	0.09689543809671368	24
d__Bacteria;p__Cyanobacteria;c__Vampirovibrionia;o__Gastranaerophilales;f__Gastranaerophilaceae;g__Zag111;s__	183.0	188.0	0.09794595870687436	5
d__Bacteria;p__Cyanobacteria;c__Vampirovibrionia;o__Gastranaerophilales;f__Gastranaerophilaceae;g__Zag111;s__Zag111 sp900551965	175.5	185.5	0.10588060207525152	2
d__Bacteria;p__Cyanobacteria;c__Vampirovibrionia;o__Gastranaerophilales;f__Gastranaerophilaceae;g__Zag111;s__Zag111 sp900555325	185.0	190.0	0.09291189291289356	2
d__Bacteria;p__Cyanobacteria;c__Vampirovibrionia;o__Gastranaerophilales;f__Gastranaerophilaceae;g__Zag1	46.44827586206897	47.89655172413793	0.024744772526451495	31
d__Bacteria;p__Cyanobacteria;c__Vampirovibrionia;o__Gastranaerophilales;f__Gastranaerophilaceae;g__Zag1;s__	59.2	61.0	0.033081644954308945	5
d__Bacteria;p__Cyanobacteria;c__Vampirovibrionia;o__Gastranaerophilales;f__Gastranaerophilaceae;g__Zag1;s__Zag1 sp000437435	63.0	63.5	0.031646286119447156	2
d__Bacteria;p__Cyanobacteria;c__Vampirovibrionia;o__Gastranaerophilales;f__Gastranaerophilaceae;g__Zag111;s__Zag111 sp003258735	214.33333333333334	222.66666666666666	0.11416777508375042	3
d__Bacteria;p__Cyanobacteria;c__Vampirovibrionia;o__Gastranaerophilales;f__Gastranaerophilaceae;g__CAG-306	159.71428571428572	174.42857142857142	0.0928648850232547	7
d__Bacteria;p__Cyanobacteria;c__Vampirovibrionia;o__Gastranaerophilales;f__Gastranaerophilaceae;g__CAG-306;s__CAG-306 sp000980375	163.66666666666666	179.83333333333334	0.09313242584332586	6
d__Bacteria;p__Cyanobacteria;c__Vampirovibrionia;o__Gastranaerophilales;f__Gastranaerophilaceae;g__Zag1;s__Zag1 sp900551675	75.5	77.0	0.03854547781441499	2
d__Bacteria;p__Firmicutes_A;c__Clostridia_A	39.670064874884154	40.97914735866543	0.026230953227808378	2172
d__Bacteria;p__Firmicutes_A;c__Clostridia_A;o__Christensenellales	39.670064874884154	40.97914735866543	0.026230953227808378	2172
d__Bacteria;p__Firmicutes_A;c__Clostridia_A;o__Christensenellales;f__QALW01	29.03030303030303	30.727272727272727	0.01779492838768662	33
d__Bacteria;p__Firmicutes_A;c__Clostridia_A;o__Christensenellales;f__QALW01;g__QALW01	26.133333333333333	26.666666666666668	0.01626135898172143	15
d__Bacteria;p__Firmicutes_A;c__Clostridia_A;o__Christensenellales;f__QALW01;g__QALW01;s__QALW01 sp003150515	25.333333333333332	26.0	0.0162642258220076	9
d__Bacteria;p__Firmicutes_A;c__Clostridia_A;o__Christensenellales;f__QALW01;g__QALW01;s__QALW01 sp900547955	29.333333333333332	29.333333333333332	0.017619304937486757	3
d__Bacteria;p__Firmicutes_A;c__Clostridia_A;o__Christensenellales;f__QALW01;g__QALW01;s__QALW01 sp900552055	25.333333333333332	26.0	0.014894812505097587	3
d__Bacteria;p__Firmicutes_A;c__Clostridia_A;o__Christensenellales;f__QALW01;g__UMGS1338	12.88888888888889	13.333333333333334	0.00820911547774444	9
d__Bacteria;p__Firmicutes_A;c__Clostridia_A;o__Christensenellales;f__QALW01;g__UMGS1338;s__UMGS1338 sp900550805	12.88888888888889	13.333333333333334	0.00820911547774444	9
d__Bacteria;p__Actinobacteriota;c__Acidimicrobiia;o__Acidimicrobiales;f__RAAP-2;g__Palsa-461	53.4	58.4	0.02070303256084732	5
d__Bacteria;p__Actinobacteriota;c__Acidimicrobiia;o__Acidimicrobiales;f__RAAP-2;g__Palsa-461;s__Palsa-461 sp003151235	88.0	103.0	0.029211571185479297	1
d__Bacteria;p__Actinobacteriota;c__Acidimicrobiia;o__Acidimicrobiales;f__RAAP-2;g__PALSA-457	58.333333333333336	63.666666666666664	0.020160368723424454	3
d__Bacteria;p__Actinobacteriota;c__Acidimicrobiia;o__Acidimicrobiales;f__RAAP-2;g__PALSA-457;s__	51.5	57.5	0.018937757130347864	2
d__Bacteria;p__Actinobacteriota;c__Acidimicrobiia;o__Acidimicrobiales;f__RAAP-2;g__Bog-473	71.125	79.125	0.02216742080176699	8
d__Bacteria;p__Actinobacteriota;c__Acidimicrobiia;o__Acidimicrobiales;f__RAAP-2;g__Bog-473;s__Bog-473 sp003169675	84.0	88.0	0.024136039495337356	1
d__Bacteria;p__Cyanobacteria;c__Vampirovibrionia;o__Obscuribacterales	615.8780487804878	680.1951219512196	0.1397577912519716	41
d__Bacteria;p__Cyanobacteria;c__Vampirovibrionia;o__Obscuribacterales;f__Obscuribacteraceae	648.918918918919	714.6756756756756	0.1437713351735538	37
d__Bacteria;p__Cyanobacteria;c__Vampirovibrionia;o__Obscuribacterales;f__Obscuribacteraceae;g__PALSA-1081	846.6666666666666	987.6666666666666	0.13838203901583246	3
d__Bacteria;p__Cyanobacteria;c__Vampirovibrionia;o__Obscuribacterales;f__Obscuribacteraceae;g__PALSA-1081;s__PALSA-1081 sp003151275	873.0	1027.0	0.1350249802787273	1
d__Bacteria;p__Cyanobacteria;c__Vampirovibrionia;o__Obscuribacterales;f__Obscuribacteraceae;g__PALSA-1081;s__PALSA-1081 sp003153555	845.0	1009.0	0.13699932111337407	1
d__Bacteria;p__Cyanobacteria;c__Vampirovibrionia;o__Obscuribacterales;f__Obscuribacteraceae;g__PALSA-1081;s__PALSA-1081 sp003963305	822.0	927.0	0.14312181565539603	1
d__Bacteria;p__Acidobacteriota	95.12197159565581	102.44611528822055	0.030441889459444413	1246
d__Bacteria;p__Acidobacteriota;c__Acidobacteriae	97.1924778761062	105.12610619469027	0.02446454818702276	491
d__Bacteria;p__Acidobacteriota;c__Acidobacteriae;o__Acidobacteriales	78.04587155963303	83.88990825688073	0.019240983926795446	253
d__Bacteria;p__Acidobacteriota;c__Acidobacteriae;o__Acidobacteriales;f__Acidobacteriaceae	30.427083333333332	32.135416666666664	0.00852742319953991	129
d__Bacteria;p__Acidobacteriota;c__Acidobacteriae;o__Acidobacteriales;f__Acidobacteriaceae;g__Terracidiphilus	42.58139534883721	44.93023255813954	0.011625560577313747	47
d__Bacteria;p__Acidobacteriota;c__Acidobacteriae;o__Acidobacteriales;f__Acidobacteriaceae;g__Terracidiphilus;s__Terracidiphilus sp003151435	37.0	40.0	0.007821666014861166	1
d__Bacteria;p__Acidobacteriota;c__Acidobacteriae;o__Acidobacteriales;f__Acidobacteriaceae;g__Terracidiphilus;s__	33.0	34.285714285714285	0.010047876002552691	14
d__Bacteria;p__Acidobacteriota;c__Acidobacteriae;o__Acidobacteriales;f__Acidobacteriaceae;g__Terracidiphilus;s__Terracidiphilus sp002307235	28.0	31.0	0.011388684790595151	1
d__Bacteria;p__Actinobacteriota;c__Acidimicrobiia;o__Acidimicrobiales;f__UBA8190	87.22222222222223	96.22222222222223	0.027340763377013973	9
d__Bacteria;p__Actinobacteriota;c__Acidimicrobiia;o__Acidimicrobiales;f__UBA8190;g__Palsa-661	115.5	124.0	0.027907723085395943	2
d__Bacteria;p__Actinobacteriota;c__Acidimicrobiia;o__Acidimicrobiales;f__UBA8190;g__Palsa-661;s__Palsa-661 sp003151475	132.0	144.0	0.032816773017319965	1
d__Bacteria;p__Actinobacteriota;c__Acidimicrobiia;o__Acidimicrobiales;f__UBA8190;g__Palsa-661;s__Palsa-661 sp003131945	99.0	104.0	0.022998673153471916	1
d__Bacteria;p__Actinobacteriota;c__Acidimicrobiia;o__Acidimicrobiales;f__UBA8190;g__	48.0	49.5	0.020573862553656036	2
d__Bacteria;p__Actinobacteriota;c__Acidimicrobiia;o__Acidimicrobiales;f__UBA8190;g__;s__	48.0	49.5	0.020573862553656036	2
d__Bacteria;p__Myxococcota;c__Polyangia;o__Polyangiales	221.54430379746836	239.53164556962025	0.04259040640229133	92
d__Bacteria;p__Myxococcota;c__Polyangia;o__Polyangiales;f__Polyangiaceae	198.69387755102042	214.6326530612245	0.039790052998633814	61
d__Bacteria;p__Myxococcota;c__Polyangia;o__Polyangiales;f__Polyangiaceae;g__PALSA-1152	138.0	165.0	0.024752475247524754	1
d__Bacteria;p__Myxococcota;c__Polyangia;o__Polyangiales;f__Polyangiaceae;g__PALSA-1152;s__PALSA-1152 sp003151595	138.0	165.0	0.024752475247524754	1
d__Bacteria;p__Myxococcota;c__Polyangia;o__Polyangiales;f__Polyangiaceae;g__	218.0	233.3	0.04396573115510821	10
d__Bacteria;p__Myxococcota;c__Polyangia;o__Polyangiales;f__Polyangiaceae;g__;s__	218.0	233.3	0.04396573115510821	10
d__Bacteria;p__Myxococcota;c__Polyangia;o__Polyangiales;f__Polyangiaceae;g__JAAFHV01	131.0	150.0	0.02352203230359103	1
d__Bacteria;p__Myxococcota;c__Polyangia;o__Polyangiales;f__Polyangiaceae;g__JAAFHV01;s__	131.0	150.0	0.02352203230359103	1
d__Bacteria;p__Dormibacterota;c__Dormibacteria;o__Dormibacterales	172.18367346938774	183.24489795918367	0.059426694921391306	49
d__Bacteria;p__Dormibacterota;c__Dormibacteria;o__Dormibacterales;f__Dormibacteraceae	172.18367346938774	183.24489795918367	0.059426694921391306	49
d__Bacteria;p__Dormibacterota;c__Dormibacteria;o__Dormibacterales;f__Dormibacteraceae;g__Palsa-872	180.83333333333334	197.16666666666666	0.05704848108842062	6
d__Bacteria;p__Dormibacterota;c__Dormibacteria;o__Dormibacterales;f__Dormibacteraceae;g__Palsa-872;s__Palsa-872 sp003151665	192.0	222.0	0.05825242718446602	1
d__Bacteria;p__Dormibacterota;c__Dormibacteria;o__UBA8260;f__UBA8260;g__Palsa-851	227.22222222222223	250.77777777777777	0.07441653577558727	9
d__Bacteria;p__Dormibacterota;c__Dormibacteria;o__UBA8260;f__UBA8260;g__Palsa-851;s__	180.0	188.5	0.06950410317470032	2
d__Bacteria;p__Bacteroidota;c__Bacteroidia;o__AKYH767	74.10810810810811	80.21621621621621	0.02850710125457904	75
d__Bacteria;p__Bacteroidota;c__Bacteroidia;o__AKYH767;f__2-12-FULL-35-15	69.88888888888889	74.22222222222223	0.02524201210608275	9
d__Bacteria;p__Bacteroidota;c__Bacteroidia;o__AKYH767;f__2-12-FULL-35-15;g__2-12-FULL-35-15	76.66666666666667	83.0	0.025811670037258327	6
d__Bacteria;p__Bacteroidota;c__Bacteroidia;o__AKYH767;f__2-12-FULL-35-15;g__2-12-FULL-35-15;s__2-12-FULL-35-15 sp003151815	52.0	61.0	0.026259147653895823	1
d__Bacteria;p__Bacteroidota;c__Bacteroidia;o__AKYH767;f__2-12-FULL-35-15;g__2-12-FULL-35-15;s__2-12-FULL-35-15 sp005772895	88.0	91.0	0.029758011772400263	1
d__Bacteria;p__Bacteroidota;c__Bacteroidia;o__AKYH767;f__2-12-FULL-35-15;g__2-12-FULL-35-15;s__	69.66666666666667	75.66666666666667	0.02402104214778641	3
d__Bacteria;p__Bacteroidota;c__Bacteroidia;o__AKYH767;f__2-12-FULL-35-15;g__2-12-FULL-35-15;s__2-12-FULL-35-15 sp001769385	111.0	119.0	0.026789734353894642	1
d__Bacteria;p__Bacteroidota;c__Bacteroidia;o__AKYH767;f__2-12-FULL-35-15;g__	56.333333333333336	56.666666666666664	0.024102696243731608	3
d__Bacteria;p__Bacteroidota;c__Bacteroidia;o__AKYH767;f__2-12-FULL-35-15;g__;s__	56.333333333333336	56.666666666666664	0.024102696243731608	3
d__Bacteria;p__Bacteroidota;c__Kapabacteria	107.79220779220779	114.46753246753246	0.05638399816522439	154
d__Bacteria;p__Bacteroidota;c__Kapabacteria;o__Palsa-1295	189.8	206.2	0.06720977168197181	5
d__Bacteria;p__Bacteroidota;c__Kapabacteria;o__Palsa-1295;f__Palsa-1295	189.8	206.2	0.06720977168197181	5
d__Bacteria;p__Bacteroidota;c__Kapabacteria;o__Palsa-1295;f__Palsa-1295;g__PALSA-1295	210.5	228.0	0.07585482496714806	4
d__Bacteria;p__Bacteroidota;c__Kapabacteria;o__Palsa-1295;f__Palsa-1295;g__PALSA-1295;s__PALSA-1295 sp003151825	185.0	201.0	0.06213292117465224	1
d__Bacteria;p__Bacteroidota;c__Kapabacteria;o__Palsa-1295;f__Palsa-1295;g__PALSA-1295;s__	219.0	237.0	0.08042879289798001	3
d__Bacteria;p__Bacteroidota;c__Kapabacteria;o__Palsa-1295;f__Palsa-1295;g__PALSA-1296	107.0	119.0	0.03262955854126679	1
d__Bacteria;p__Bacteroidota;c__Kapabacteria;o__Palsa-1295;f__Palsa-1295;g__PALSA-1296;s__PALSA-1296 sp003151215	107.0	119.0	0.03262955854126679	1
d__Bacteria;p__Chloroflexota;c__Ellin6529;o__CSP1-4;f__CSP1-4;g__Palsa-1033	160.0	174.5	0.04856362054611074	2
d__Bacteria;p__Chloroflexota;c__Ellin6529;o__CSP1-4;f__CSP1-4;g__Palsa-1033;s__Palsa-1033 sp003152165	149.0	163.0	0.043571237636995455	1
d__Bacteria;p__Actinobacteriota;c__Acidimicrobiia;o__Acidimicrobiales;f__RAAP-2;g__RAAP-2;s__RAAP-2 sp003152215	109.0	113.0	0.04098657961552412	1
d__Bacteria;p__Actinobacteriota;c__Acidimicrobiia;o__Acidimicrobiales;f__RAAP-2;g__RAAP-2;s__RAAP-2 sp003168075	86.0	90.0	0.02864417568427753	1
d__Bacteria;p__Actinobacteriota;c__Acidimicrobiia;o__Acidimicrobiales;f__RAAP-2;g__RAAP-2;s__RAAP-2 sp003136415	80.0	82.0	0.029937933552391383	1
d__Bacteria;p__Acidobacteriota;c__Acidobacteriae;o__Bryobacterales	77.04672897196262	83.77570093457943	0.017694985155286017	111
d__Bacteria;p__Acidobacteriota;c__Acidobacteriae;o__Bryobacterales;f__Bryobacteraceae	80.01	86.88	0.01815889188906459	104
d__Bacteria;p__Acidobacteriota;c__Acidobacteriae;o__Bryobacterales;f__Bryobacteraceae;g__PALSA-129	93.0	100.0	0.016301129015247814	2
d__Bacteria;p__Acidobacteriota;c__Acidobacteriae;o__Bryobacterales;f__Bryobacteraceae;g__PALSA-129;s__PALSA-129 sp003152325	62.0	65.0	0.011590584878744651	1
d__Bacteria;p__Acidobacteriota;c__Acidobacteriae;o__Bryobacterales;f__Bryobacteraceae;g__PALSA-129;s__PALSA-129 sp003167255	124.0	135.0	0.021011673151750974	1
d__Bacteria;p__Acidobacteriota;c__Acidobacteriae;o__Bryobacterales;f__Bryobacteraceae;g__Solibacter	70.33333333333333	76.66666666666667	0.01644834372330802	10
d__Bacteria;p__Acidobacteriota;c__Acidobacteriae;o__Bryobacterales;f__Bryobacteraceae;g__Solibacter;s__	68.875	75.25	0.01685496398666724	8
d__Bacteria;p__Nitrospirota	40.21254355400697	43.53658536585366	0.017706873145085157	306
d__Bacteria;p__Nitrospirota;c__Thermodesulfovibrionia	34.76	36.872	0.01653080878613929	134
d__Bacteria;p__Nitrospirota;c__Thermodesulfovibrionia;o__Thermodesulfovibrionales	32.78504672897196	34.700934579439256	0.01600534959389133	116
d__Bacteria;p__Nitrospirota;c__Thermodesulfovibrionia;o__Thermodesulfovibrionales;f__UBA6898	46.81818181818182	49.81818181818182	0.01843033228708764	12
d__Bacteria;p__Nitrospirota;c__Thermodesulfovibrionia;o__Thermodesulfovibrionales;f__UBA6898;g__PALSA-1316	48.0	50.5	0.01734145538007164	2
d__Bacteria;p__Nitrospirota;c__Thermodesulfovibrionia;o__Thermodesulfovibrionales;f__UBA6898;g__PALSA-1316;s__PALSA-1316 sp003153275	41.0	45.0	0.0166358595194085	1
d__Bacteria;p__Nitrospirota;c__Thermodesulfovibrionia;o__Thermodesulfovibrionales;f__UBA6898;g__Sulfobium	30.5	31.5	0.01537577572080204	3
d__Bacteria;p__Nitrospirota;c__Thermodesulfovibrionia;o__Thermodesulfovibrionales;f__UBA6898;g__Sulfobium;s__	30.5	31.5	0.01537577572080204	2
d__Bacteria;p__Nitrospirota;c__Thermodesulfovibrionia;o__Thermodesulfovibrionales;f__JdFR-86	36.6	37.8	0.021184985789683426	5
d__Bacteria;p__Nitrospirota;c__Thermodesulfovibrionia;o__Thermodesulfovibrionales;f__JdFR-86;g__	31.666666666666668	33.666666666666664	0.021276513784933167	3
d__Bacteria;p__Nitrospirota;c__Thermodesulfovibrionia;o__Thermodesulfovibrionales;f__JdFR-86;g__;s__	31.666666666666668	33.666666666666664	0.021276513784933167	3
d__Bacteria;p__SpSt-318	7.0	7.0	0.003779697624190065	1
d__Bacteria;p__SpSt-318;c__SpSt-318	7.0	7.0	0.003779697624190065	1
d__Bacteria;p__SpSt-318;c__SpSt-318;o__SpSt-318	7.0	7.0	0.003779697624190065	1
d__Bacteria;p__SpSt-318;c__SpSt-318;o__SpSt-318;f__SpSt-318	7.0	7.0	0.003779697624190065	1
d__Bacteria;p__SpSt-318;c__SpSt-318;o__SpSt-318;f__SpSt-318;g__	7.0	7.0	0.003779697624190065	1
d__Bacteria;p__SpSt-318;c__SpSt-318;o__SpSt-318;f__SpSt-318;g__;s__	7.0	7.0	0.003779697624190065	1
d__Bacteria;p__Nitrospirota;c__Thermodesulfovibrionia;o__UBA6902	48.0	51.3125	0.020500011766977962	16
d__Bacteria;p__Nitrospirota;c__Thermodesulfovibrionia;o__UBA6902;f__UBA6902	58.3	62.8	0.02270001649868917	10
d__Bacteria;p__Nitrospirota;c__Thermodesulfovibrionia;o__UBA6902;f__UBA6902;g__SURF-11	57.0	58.0	0.022568093385214007	1
d__Bacteria;p__Nitrospirota;c__Thermodesulfovibrionia;o__UBA6902;f__UBA6902;g__SURF-11;s__SURF-11 sp003599505	57.0	58.0	0.022568093385214007	1
d__Bacteria;p__Nitrospirota;c__Thermodesulfovibrionia;o__UBA6902;f__UBA6902;g__UBA6902	71.5	76.5	0.02555575231489216	2
d__Bacteria;p__Nitrospirota;c__Thermodesulfovibrionia;o__UBA6902;f__UBA6902;g__UBA6902;s__UBA6902 sp002451135	71.0	77.0	0.024397972116603297	1
d__Bacteria;p__Nitrospirota;c__Thermodesulfovibrionia;o__Thermodesulfovibrionales;f__SM23-35	42.125	44.4375	0.02261981244174916	16
d__Bacteria;p__Nitrospirota;c__Thermodesulfovibrionia;o__Thermodesulfovibrionales;f__SM23-35;g__UBA2194	36.77777777777778	37.44444444444444	0.019350383719973968	9
d__Bacteria;p__Nitrospirota;c__Thermodesulfovibrionia;o__Thermodesulfovibrionales;f__SM23-35;g__UBA2194;s__	37.142857142857146	38.0	0.020155451495724248	7
d__Bacteria;p__Nitrospirota;c__Thermodesulfovibrionia;o__Thermodesulfovibrionales;f__UBA9935	42.142857142857146	45.0	0.016903319673518803	14
d__Bacteria;p__Nitrospirota;c__Thermodesulfovibrionia;o__Thermodesulfovibrionales;f__UBA9935;g__	42.0	43.0	0.015478761699064075	1
d__Bacteria;p__Nitrospirota;c__Thermodesulfovibrionia;o__Thermodesulfovibrionales;f__UBA9935;g__;s__	42.0	43.0	0.015478761699064075	1
d__Bacteria;p__Nitrospirota;c__Thermodesulfovibrionia;o__Thermodesulfovibrionales;f__UBA6898;g__PALSA-1316;s__PALSA-1316 sp004321925	55.0	56.0	0.018047051240734774	1
d__Bacteria;p__Nitrospirota;c__Thermodesulfovibrionia;o__Thermodesulfovibrionales;f__	42.666666666666664	43.666666666666664	0.01900705130210074	3
d__Bacteria;p__Nitrospirota;c__Thermodesulfovibrionia;o__Thermodesulfovibrionales;f__;g__	42.666666666666664	43.666666666666664	0.01900705130210074	3
d__Bacteria;p__Nitrospirota;c__Thermodesulfovibrionia;o__Thermodesulfovibrionales;f__;g__;s__	42.666666666666664	43.666666666666664	0.01900705130210074	3
d__Bacteria;p__BMS3Abin14	35.5	37.75	0.019104609953282826	4
d__Bacteria;p__BMS3Abin14;c__BMS3Abin14	35.5	37.75	0.019104609953282826	4
d__Bacteria;p__BMS3Abin14;c__BMS3Abin14;o__BMS3Abin14	35.5	37.75	0.019104609953282826	4
d__Bacteria;p__BMS3Abin14;c__BMS3Abin14;o__BMS3Abin14;f__	19.0	19.0	0.014210919970082274	1
d__Bacteria;p__BMS3Abin14;c__BMS3Abin14;o__BMS3Abin14;f__;g__	19.0	19.0	0.014210919970082274	1
d__Bacteria;p__BMS3Abin14;c__BMS3Abin14;o__BMS3Abin14;f__;g__;s__	19.0	19.0	0.014210919970082274	1
d__Bacteria;p__Chlamydiota	35.764150943396224	41.179245283018865	0.02817167037596949	140
d__Bacteria;p__Chlamydiota;c__Chlamydiia	35.764150943396224	41.179245283018865	0.02817167037596949	140
d__Bacteria;p__Chlamydiota;c__Chlamydiia;o__Chlamydiales	35.44210526315789	40.757894736842104	0.026648345046882845	127
d__Bacteria;p__Chlamydiota;c__Chlamydiia;o__Chlamydiales;f__Rhabdochlamydiaceae	54.31818181818182	59.59090909090909	0.037202153341609825	23
d__Bacteria;p__Chlamydiota;c__Chlamydiia;o__Chlamydiales;f__Rhabdochlamydiaceae;g__PALSA-1444	96.5	103.83333333333333	0.06148615713147059	6
d__Bacteria;p__Chlamydiota;c__Chlamydiia;o__Chlamydiales;f__Rhabdochlamydiaceae;g__PALSA-1444;s__PALSA-1444 sp003153295	95.0	101.0	0.04804947668886775	1
d__Bacteria;p__Chlamydiota;c__Chlamydiia;o__Chlamydiales;f__Rhabdochlamydiaceae;g__PALSA-1444;s__	96.8	104.4	0.06417349321999116	5
d__Bacteria;p__Chlamydiota;c__Chlamydiia;o__Chlamydiales;f__Rhabdochlamydiaceae;g__	27.2	31.0	0.02412115284249408	5
d__Bacteria;p__Chlamydiota;c__Chlamydiia;o__Chlamydiales;f__Rhabdochlamydiaceae;g__;s__	27.2	31.0	0.02412115284249408	5
d__Bacteria;p__Bacteroidota;c__Bacteroidia;o__AKYH767;f__B-17BO	64.72222222222223	71.08333333333333	0.0248866341893747	37
d__Bacteria;p__Bacteroidota;c__Bacteroidia;o__AKYH767;f__B-17BO;g__PALSA-968	112.83333333333333	129.16666666666666	0.04317281592520183	6
d__Bacteria;p__Bacteroidota;c__Bacteroidia;o__AKYH767;f__B-17BO;g__PALSA-968;s__PALSA-968 sp003153315	108.0	130.0	0.034703683929524824	1
d__Bacteria;p__Bacteroidota;c__Bacteroidia;o__AKYH767;f__B-17BO;g__UBA2475	30.72222222222222	34.72222222222222	0.01399939467021759	19
d__Bacteria;p__Bacteroidota;c__Bacteroidia;o__AKYH767;f__B-17BO;g__UBA2475;s__	42.55555555555556	50.22222222222222	0.01811524961644251	9
d__Bacteria;p__Bacteroidota;c__Bacteroidia;o__AKYH767;f__B-17BO;g__UBA2475;s__UBA2475 sp002342065	64.0	65.0	0.01826355717898286	1
d__Bacteria;p__Bacteroidota;c__Bacteroidia;o__AKYH767;f__B-17BO;g__PALSA-968;s__	109.5	122.75	0.04453907501936457	4
d__Bacteria;p__Bacteroidota;c__Bacteroidia;o__AKYH767;f__B-17BO;g__PALSA-968;s__PALSA-968 sp013287545	131.0	154.0	0.046176911544227886	1
d__Bacteria;p__Planctomycetota	120.35635696821515	127.50122249388752	0.043654183461471985	1689
d__Bacteria;p__Planctomycetota;c__Planctomycetes	89.27456258411844	93.7563930013459	0.0282216140685439	786
d__Bacteria;p__Planctomycetota;c__Planctomycetes;o__Pirellulales	84.63594470046083	88.04838709677419	0.029437612337029552	457
d__Bacteria;p__Planctomycetota;c__Planctomycetes;o__Pirellulales;f__PALSA-1355	93.16666666666667	101.66666666666667	0.025459783781635117	6
d__Bacteria;p__Planctomycetota;c__Planctomycetes;o__Pirellulales;f__PALSA-1355;g__PALSA-1355	105.0	124.0	0.02977981261621145	2
d__Bacteria;p__Planctomycetota;c__Planctomycetes;o__Pirellulales;f__PALSA-1355;g__PALSA-1355;s__PALSA-1355 sp003153375	114.0	152.0	0.02722550600035823	1
d__Bacteria;p__Planctomycetota;c__Planctomycetes;o__Pirellulales;f__UBA11386	70.84615384615384	73.6923076923077	0.02473248304972177	13
d__Bacteria;p__Planctomycetota;c__Planctomycetes;o__Pirellulales;f__UBA11386;g__PWXP01	85.75	88.25	0.02615723897963808	4
d__Bacteria;p__Planctomycetota;c__Planctomycetes;o__Pirellulales;f__UBA11386;g__PWXP01;s__PWXP01 sp007122045	95.0	100.0	0.024919013207076998	1
d__Bacteria;p__Planctomycetota;c__Planctomycetes;o__Pirellulales;f__UBA11386;g__	69.14285714285714	72.28571428571429	0.026788315255524418	7
d__Bacteria;p__Planctomycetota;c__Planctomycetes;o__Pirellulales;f__UBA11386;g__;s__	69.14285714285714	72.28571428571429	0.026788315255524418	7
d__Bacteria;p__Planctomycetota;c__Phycisphaerae	142.83132530120483	151.28743545611016	0.057980380017689466	586
d__Bacteria;p__Planctomycetota;c__Phycisphaerae;o__Phycisphaerales	142.83142857142857	150.15142857142857	0.06478723224992383	351
d__Bacteria;p__Planctomycetota;c__Phycisphaerae;o__Phycisphaerales;f__Phycisphaeraceae	109.6969696969697	116.0	0.02887393404424479	34
d__Bacteria;p__Planctomycetota;c__Phycisphaerae;o__Phycisphaerales;f__Phycisphaeraceae;g__GCA-2686995	109.0	112.0	0.01952920662598082	1
d__Bacteria;p__Planctomycetota;c__Phycisphaerae;o__Phycisphaerales;f__Phycisphaeraceae;g__GCA-2686995;s__GCA-2686995 sp002686995	109.0	112.0	0.01952920662598082	1
d__Bacteria;p__Planctomycetota;c__Planctomycetes;o__Pirellulales;f__PALSA-1355;g__LB-PLM-3	117.5	123.0	0.028968529150817365	2
d__Bacteria;p__Planctomycetota;c__Planctomycetes;o__Pirellulales;f__PALSA-1355;g__LB-PLM-3;s__	103.0	105.0	0.02834008097165992	1
d__Bacteria;p__Planctomycetota;c__Planctomycetes;o__Pirellulales;f__PALSA-1355;g__LB-PLM-3;s__LB-PLM-3 sp003389325	132.0	141.0	0.02959697732997481	1
d__Bacteria;p__Myxococcota;c__Polyangia;o__Polyangiales;f__Polyangiaceae;g__Palsa-1150	146.0	183.5	0.03363187498930765	4
d__Bacteria;p__Myxococcota;c__Polyangia;o__Polyangiales;f__Polyangiaceae;g__Palsa-1150;s__Palsa-1150 sp003153495	101.0	131.0	0.028546524297232513	1
d__Bacteria;p__Myxococcota;c__Polyangia;o__Polyangiales;f__Polyangiaceae;g__Palsa-1150;s__Palsa-1150 sp003139415	132.0	155.0	0.027078965758211043	1
d__Bacteria;p__Myxococcota;c__Polyangia;o__Polyangiales;f__Polyangiaceae;g__Palsa-1150;s__	175.5	224.0	0.039451004950893515	2
d__Bacteria;p__Actinobacteriota;c__Acidimicrobiia;o__Acidimicrobiales;f__RAAP-2;g__Bog-756	83.4090909090909	87.77272727272727	0.028650156398420043	22
d__Bacteria;p__Actinobacteriota;c__Acidimicrobiia;o__Acidimicrobiales;f__RAAP-2;g__Bog-756;s__Bog-756 sp003153575	84.0	86.0	0.030736240171551108	1
d__Bacteria;p__Actinobacteriota;c__Acidimicrobiia;o__Acidimicrobiales;f__RAAP-2;g__Bog-756;s__	86.6	91.2	0.030798155179445803	5
d__Bacteria;p__Actinobacteriota;c__Acidimicrobiia;o__Acidimicrobiales;f__RAAP-2;g__Bog-756;s__Bog-756 sp003157945	106.0	111.0	0.03380024360535932	1
d__Bacteria;p__Actinobacteriota;c__Acidimicrobiia;o__Acidimicrobiales;f__RAAP-2;g__Bog-756;s__Bog-756 sp003164095	139.0	148.0	0.04206935758953951	1
d__Bacteria;p__Chloroflexota;c__Ellin6529;o__CSP1-4;f__CSP1-4;g__Fen-1039;s__Fen-1039 sp003153755	198.0	220.0	0.06892230576441102	1
d__Bacteria;p__Chloroflexota;c__Ellin6529;o__CSP1-4;f__CSP1-4;g__Fen-1039;s__Fen-1039 sp003156975	166.0	187.0	0.07184018440261238	1
d__Bacteria;p__Chloroflexota;c__Ellin6529;o__CSP1-4;f__CSP1-4;g__Fen-1039;s__Fen-1039 sp003158875	164.0	174.0	0.0703598867771937	1
d__Bacteria;p__Chloroflexota;c__Ellin6529;o__CSP1-4;f__CSP1-4;g__Fen-1039;s__Fen-1039 sp003165675	151.0	156.0	0.06735751295336788	1
d__Bacteria;p__Chloroflexota;c__Ellin6529;o__CSP1-4;f__CSP1-4;g__Fen-1039;s__Fen-1039 sp003171255	172.0	185.0	0.07984462667242123	1
d__Bacteria;p__Chloroflexota;c__Ellin6529;o__CSP1-4;f__CSP1-4;g__Fen-1039;s__Fen-1039 sp003157875	206.0	224.0	0.07600950118764846	1
d__Bacteria;p__Myxococcota;c__Polyangia;o__Polyangiales;f__Polyangiaceae;g__FEN-1139	340.5	374.75	0.054753471234888516	4
d__Bacteria;p__Myxococcota;c__Polyangia;o__Polyangiales;f__Polyangiaceae;g__FEN-1139;s__FEN-1139 sp003154095	387.0	430.0	0.049328897556498795	1
d__Bacteria;p__Bacteroidota;c__Bacteroidia;o__Bacteroidales;f__F082	51.4375	55.796875	0.024205125626704398	128
d__Bacteria;p__Bacteroidota;c__Bacteroidia;o__Bacteroidales;f__F082;g__GCA-002708315	45.61290322580645	48.29032258064516	0.021158852770814293	31
d__Bacteria;p__Bacteroidota;c__Bacteroidia;o__Bacteroidales;f__F082;g__GCA-002708315;s__	45.56521739130435	48.30434782608695	0.020944447230375182	23
d__Bacteria;p__Desulfobacterota;c__Desulfobacteria	40.90127388535032	43.19108280254777	0.011815151320543869	344
d__Bacteria;p__Desulfobacterota;c__Desulfobacteria;o__Desulfobacterales	40.85425101214575	43.10526315789474	0.011216131093061195	275
d__Bacteria;p__Desulfobacterota;c__Desulfobacteria;o__Desulfobacterales;f__ETH-SRB1	24.5	26.166666666666668	0.012087780777231915	6
d__Bacteria;p__Desulfobacterota;c__Desulfobacteria;o__Desulfobacterales;f__ETH-SRB1;g__	23.75	25.75	0.012749257430556632	4
d__Bacteria;p__Desulfobacterota;c__Desulfobacteria;o__Desulfobacterales;f__ETH-SRB1;g__;s__	23.75	25.75	0.012749257430556632	4
d__Bacteria;p__Marinisomatota	37.356534802203306	38.221832749123685	0.027281248997310634	2037
d__Bacteria;p__Marinisomatota;c__AB16	96.41176470588235	108.05882352941177	0.04338116634976066	17
d__Bacteria;p__Marinisomatota;c__AB16;o__AB16	96.41176470588235	108.05882352941177	0.04338116634976066	17
d__Bacteria;p__Marinisomatota;c__AB16;o__AB16;f__	197.0	233.0	0.07061857960471304	5
d__Bacteria;p__Marinisomatota;c__AB16;o__AB16;f__;g__	197.0	233.0	0.07061857960471304	5
d__Bacteria;p__Marinisomatota;c__AB16;o__AB16;f__;g__;s__	197.0	233.0	0.07061857960471304	5
d__Bacteria;p__Desulfobacterota;c__SM23-61	89.425	100.2	0.032520262547612935	40
d__Bacteria;p__Desulfobacterota;c__SM23-61;o__WTBG01	102.70370370370371	116.03703703703704	0.03826385231764399	27
d__Bacteria;p__Desulfobacterota;c__SM23-61;o__WTBG01;f__CAIRTM01	100.3125	111.875	0.03569277575217805	16
d__Bacteria;p__Desulfobacterota;c__SM23-61;o__WTBG01;f__CAIRTM01;g__	106.66666666666667	125.33333333333333	0.0334829685278632	6
d__Bacteria;p__Desulfobacterota;c__SM23-61;o__WTBG01;f__CAIRTM01;g__;s__	106.66666666666667	125.33333333333333	0.0334829685278632	6
d__Bacteria;p__Desulfobacterota;c__Desulfobacteria;o__Desulfobacterales;f__Desulfobacteraceae	19.977272727272727	21.022727272727273	0.005504526991031204	57
d__Bacteria;p__Desulfobacterota;c__Desulfobacteria;o__Desulfobacterales;f__Desulfobacteraceae;g__Desulfobacula	33.5	35.0	0.00903203700288385	19
d__Bacteria;p__Desulfobacterota;c__Desulfobacteria;o__Desulfobacterales;f__Desulfobacteraceae;g__Desulfobacula;s__	38.666666666666664	40.4	0.010408151135314292	15
d__Bacteria;p__Hydrogenedentota	111.72131147540983	116.65573770491804	0.03430397711811621	62
d__Bacteria;p__Hydrogenedentota;c__Hydrogenedentia	112.75	117.7	0.03460880615549407	61
d__Bacteria;p__Hydrogenedentota;c__Hydrogenedentia;o__Hydrogenedentiales	112.75	117.7	0.03460880615549407	61
d__Bacteria;p__Hydrogenedentota;c__Hydrogenedentia;o__Hydrogenedentiales;f__SLHB01	132.65	136.05	0.03865765642938498	20
d__Bacteria;p__Hydrogenedentota;c__Hydrogenedentia;o__Hydrogenedentiales;f__SLHB01;g__	81.6	81.8	0.02965252108674892	5
d__Bacteria;p__Hydrogenedentota;c__Hydrogenedentia;o__Hydrogenedentiales;f__SLHB01;g__;s__	81.6	81.8	0.02965252108674892	5
d__Bacteria;p__Hydrogenedentota;c__Hydrogenedentia;o__Hydrogenedentiales;f__SLHB01;g__PUMX01	80.0	94.0	0.02944862155388471	1
d__Bacteria;p__Hydrogenedentota;c__Hydrogenedentia;o__Hydrogenedentiales;f__SLHB01;g__PUMX01;s__PUMX01 sp003552485	80.0	94.0	0.02944862155388471	1
d__Bacteria;p__Hydrogenedentota;c__Hydrogenedentia;o__Hydrogenedentiales;f__SLHB01;g__SLHB01	97.0	100.0	0.03074085459575776	1
d__Bacteria;p__Hydrogenedentota;c__Hydrogenedentia;o__Hydrogenedentiales;f__SLHB01;g__SLHB01;s__SLHB01 sp007136375	97.0	100.0	0.03074085459575776	1
d__Bacteria;p__Hydrogenedentota;c__Hydrogenedentia;o__Hydrogenedentiales;f__JAACEL01	168.33333333333334	173.83333333333334	0.04518519401217772	6
d__Bacteria;p__Hydrogenedentota;c__Hydrogenedentia;o__Hydrogenedentiales;f__JAACEL01;g__DSVR01	168.33333333333334	173.83333333333334	0.04518519401217772	6
d__Bacteria;p__Hydrogenedentota;c__Hydrogenedentia;o__Hydrogenedentiales;f__JAACEL01;g__DSVR01;s__	168.4	174.4	0.04533680802895466	5
d__Bacteria;p__Hydrogenedentota;c__Hydrogenedentia;o__Hydrogenedentiales;f__JAACEL01;g__DSVR01;s__DSVR01 sp011328705	168.0	171.0	0.044427123928293066	1
d__Bacteria;p__Hydrogenedentota;c__Hydrogenedentia;o__Hydrogenedentiales;f__SCBR16-9	99.33333333333333	111.33333333333333	0.021354637517478865	3
d__Bacteria;p__Hydrogenedentota;c__Hydrogenedentia;o__Hydrogenedentiales;f__SCBR16-9;g__	126.5	144.5	0.022870718491202015	2
d__Bacteria;p__Hydrogenedentota;c__Hydrogenedentia;o__Hydrogenedentiales;f__SCBR16-9;g__;s__	126.5	144.5	0.022870718491202015	2
d__Bacteria;p__Hydrogenedentota;c__Hydrogenedentia;o__Hydrogenedentiales;f__Hydrogenedentaceae	36.166666666666664	37.0	0.015583642766045692	7
d__Bacteria;p__Hydrogenedentota;c__Hydrogenedentia;o__Hydrogenedentiales;f__Hydrogenedentaceae;g__Hydrogenedens	38.6	39.2	0.016003275883570183	6
d__Bacteria;p__Hydrogenedentota;c__Hydrogenedentia;o__Hydrogenedentiales;f__Hydrogenedentaceae;g__Hydrogenedens;s__	39.666666666666664	40.666666666666664	0.015816129300711478	3
d__Bacteria;p__Hydrogenedentota;c__Hydrogenedentia;o__Hydrogenedentiales;f__SLHB01;g__UBA6118	94.5	96.5	0.028341442836459098	2
d__Bacteria;p__Hydrogenedentota;c__Hydrogenedentia;o__Hydrogenedentiales;f__SLHB01;g__UBA6118;s__UBA6118 sp002422525	94.5	96.5	0.028341442836459098	2
d__Bacteria;p__Hydrogenedentota;c__Hydrogenedentia;o__Hydrogenedentiales;f__CAITNO01	97.71428571428571	102.04761904761905	0.036260796182395465	21
d__Bacteria;p__Hydrogenedentota;c__Hydrogenedentia;o__Hydrogenedentiales;f__CAITNO01;g__SLFT01	105.0	111.5	0.03435497866343574	2
d__Bacteria;p__Hydrogenedentota;c__Hydrogenedentia;o__Hydrogenedentiales;f__CAITNO01;g__SLFT01;s__SLFT01 sp007118765	100.0	105.0	0.0344375204985241	1
d__Bacteria;p__Hydrogenedentota;c__Hydrogenedentia;o__Hydrogenedentiales;f__CAITNO01;g__SLFT01;s__SLFT01 sp007124105	110.0	118.0	0.03427243682834737	1
d__Bacteria;p__Hydrogenedentota;c__Hydrogenedentia;o__Hydrogenedentiales;f__CAITNO01;g__JAAYBJ01	112.0	115.0	0.041802740500593176	2
d__Bacteria;p__Hydrogenedentota;c__Hydrogenedentia;o__Hydrogenedentiales;f__CAITNO01;g__JAAYBJ01;s__JAAYBJ01 sp012523015	112.0	115.0	0.041802740500593176	2
d__Bacteria;p__Hydrogenedentota;c__Hydrogenedentia;o__Hydrogenedentiales;f__CAITNO01;g__	99.83333333333333	107.66666666666667	0.033925757360940556	6
d__Bacteria;p__Hydrogenedentota;c__Hydrogenedentia;o__Hydrogenedentiales;f__CAITNO01;g__;s__	99.83333333333333	107.66666666666667	0.033925757360940556	6
d__Bacteria;p__Hydrogenedentota;c__Hydrogenedentia;o__Hydrogenedentiales;f__CAITNO01;g__JAAYJV01	92.63636363636364	94.9090909090909	0.03687333975787307	11
d__Bacteria;p__Hydrogenedentota;c__Hydrogenedentia;o__Hydrogenedentiales;f__CAITNO01;g__JAAYJV01;s__JAAYJV01 sp002070275	92.63636363636364	94.9090909090909	0.03687333975787307	11
d__Bacteria;p__Hydrogenedentota;c__Hydrogenedentia;o__Hydrogenedentiales;f__SLHB01;g__UBA2224	200.25	202.625	0.051384036616908865	8
d__Bacteria;p__Hydrogenedentota;c__Hydrogenedentia;o__Hydrogenedentiales;f__SLHB01;g__UBA2224;s__UBA2224 sp007130675	135.0	143.0	0.03660097261325825	1
d__Bacteria;p__Hydrogenedentota;c__Hydrogenedentia;o__Hydrogenedentiales;f__Hydrogenedentaceae;g__DTHQ01	24.0	26.0	0.013485477178423237	1
d__Bacteria;p__Hydrogenedentota;c__Hydrogenedentia;o__Hydrogenedentiales;f__Hydrogenedentaceae;g__DTHQ01;s__DTHQ01 sp011370785	24.0	26.0	0.013485477178423237	1
d__Bacteria;p__Hydrogenedentota;c__Hydrogenedentia;o__Hydrogenedentiales;f__SLHB01;g__UBA2224;s__UBA2224 sp002348185	206.0	207.0	0.051646706586826345	1
d__Bacteria;p__Hydrogenedentota;c__Hydrogenedentia;o__Hydrogenedentiales;f__SLHB01;g__UBA2224;s__UBA2224 sp012719295	210.16666666666666	211.83333333333334	0.05380410228919772	6
d__Bacteria;p__Hydrogenedentota;c__Hydrogenedentia;o__Hydrogenedentiales;f__Hydrogenedentaceae;g__Hydrogenedens;s__Hydrogenedens sp011338105	37.0	37.0	0.01628399575785824	2
d__Bacteria;p__Hydrogenedentota;c__Hydrogenedentia;o__Hydrogenedentiales;f__SLHB01;g__SKRY01	91.5	99.5	0.03448785161947891	2
d__Bacteria;p__Hydrogenedentota;c__Hydrogenedentia;o__Hydrogenedentiales;f__SLHB01;g__SKRY01;s__SKRY01 sp003552765	100.0	113.0	0.036276083467094704	1
d__Bacteria;p__Hydrogenedentota;c__Hydrogenedentia;o__Hydrogenedentiales;f__SLHB01;g__SKRY01;s__SKRY01 sp007118235	83.0	86.0	0.03269961977186312	1
d__Bacteria;p__Hydrogenedentota;c__Hydrogenedentia;o__Hydrogenedentiales;f__	156.5	177.5	0.03352208659185005	2
d__Bacteria;p__Hydrogenedentota;c__Hydrogenedentia;o__Hydrogenedentiales;f__;g__	156.5	177.5	0.03352208659185005	2
d__Bacteria;p__Hydrogenedentota;c__Hydrogenedentia;o__Hydrogenedentiales;f__;g__;s__	156.5	177.5	0.03352208659185005	2
d__Bacteria;p__Riflebacteria	431.4761904761905	461.14285714285717	0.12408199285221116	21
d__Bacteria;p__Riflebacteria;c__Ozemobacteria	431.4761904761905	461.14285714285717	0.12408199285221116	21
d__Bacteria;p__Riflebacteria;c__Ozemobacteria;o__Ozemobacterales	431.4761904761905	461.14285714285717	0.12408199285221116	21
d__Bacteria;p__Riflebacteria;c__Ozemobacteria;o__Ozemobacterales;f__Ozemobacteraceae	431.4761904761905	461.14285714285717	0.12408199285221116	21
d__Bacteria;p__Riflebacteria;c__Ozemobacteria;o__Ozemobacterales;f__Ozemobacteraceae;g__	430.0	467.5	0.11740538939124609	2
d__Bacteria;p__Riflebacteria;c__Ozemobacteria;o__Ozemobacterales;f__Ozemobacteraceae;g__;s__	430.0	467.5	0.11740538939124609	2
d__Bacteria;p__Bacteroidota;c__Bacteroidia;o__Sphingobacteriales	11.834549878345499	12.632603406326034	0.0033441077736673323	611
d__Bacteria;p__Bacteroidota;c__Bacteroidia;o__Sphingobacteriales;f__Sphingobacteriaceae	11.192982456140351	11.897243107769423	0.002945152442240605	599
d__Bacteria;p__Bacteroidota;c__Bacteroidia;o__Sphingobacteriales;f__Sphingobacteriaceae;g__Mucilaginibacter	21.477272727272727	23.568181818181817	0.00602035632513449	82
d__Bacteria;p__Bacteroidota;c__Bacteroidia;o__Sphingobacteriales;f__Sphingobacteriaceae;g__Mucilaginibacter;s__	23.5	26.03125	0.006619615422754313	32
d__Bacteria;p__Bacteroidota;c__Bacteroidia;o__Bacteroidales;f__F082;g__UBA6244	77.71428571428571	86.42857142857143	0.025515938244994645	7
d__Bacteria;p__Bacteroidota;c__Bacteroidia;o__Bacteroidales;f__F082;g__UBA6244;s__	66.0	77.0	0.02379480840543881	1
d__Bacteria;p__Bacteroidota;c__Bacteroidia;o__Chitinophagales	41.603082851637765	44.61946050096339	0.01574928066163207	1168
d__Bacteria;p__Bacteroidota;c__Bacteroidia;o__Chitinophagales;f__LD1	91.66666666666667	101.58333333333333	0.029624430955443815	12
d__Bacteria;p__Bacteroidota;c__Bacteroidia;o__Chitinophagales;f__LD1;g__UBA7692	58.333333333333336	60.666666666666664	0.020935981895127662	3
d__Bacteria;p__Bacteroidota;c__Bacteroidia;o__Chitinophagales;f__LD1;g__UBA7692;s__UBA7692 sp002482725	57.0	60.0	0.01662510390689942	1
d__Bacteria;p__Riflebacteria;c__Ozemobacteria;o__Ozemobacterales;f__Ozemobacteraceae;g__CG2-30-54-10	279.5	307.5	0.1042123437405255	2
d__Bacteria;p__Riflebacteria;c__Ozemobacteria;o__Ozemobacterales;f__Ozemobacteraceae;g__CG2-30-54-10;s__CG2-30-54-10 sp001872985	279.5	307.5	0.1042123437405255	2
d__Bacteria;p__Riflebacteria;c__Ozemobacteria;o__Ozemobacterales;f__Ozemobacteraceae;g__Ozemobacter	445.0	490.0	0.11488862837045721	1
d__Bacteria;p__Riflebacteria;c__Ozemobacteria;o__Ozemobacterales;f__Ozemobacteraceae;g__Ozemobacter;s__Ozemobacter sibiricus	445.0	490.0	0.11488862837045721	1
d__Bacteria;p__Riflebacteria;c__Ozemobacteria;o__Ozemobacterales;f__Ozemobacteraceae;g__MWAR01	418.0	441.5	0.11255523397632161	2
d__Bacteria;p__Riflebacteria;c__Ozemobacteria;o__Ozemobacterales;f__Ozemobacteraceae;g__MWAR01;s__	418.0	441.5	0.11255523397632161	2
d__Bacteria;p__Proteobacteria	18.254258157192695	19.114303303919556	0.010987704646485994	41863
d__Bacteria;p__Proteobacteria;c__Alphaproteobacteria	23.95366257294661	25.225677205818307	0.014727168514281483	15600
d__Bacteria;p__Proteobacteria;c__Alphaproteobacteria;o__Micavibrionales_A	87.52380952380952	94.14285714285714	0.05395487396793663	21
d__Bacteria;p__Proteobacteria;c__Alphaproteobacteria;o__Micavibrionales_A;f__UBA9219	87.52380952380952	94.14285714285714	0.05395487396793663	21
d__Bacteria;p__Proteobacteria;c__Alphaproteobacteria;o__Micavibrionales_A;f__UBA9219;g__JABDFY01	43.6	48.2	0.02962227623096276	5
d__Bacteria;p__Proteobacteria;c__Alphaproteobacteria;o__Micavibrionales_A;f__UBA9219;g__JABDFY01;s__	52.0	58.0	0.031317438559596546	3
d__Bacteria;p__Proteobacteria;c__Alphaproteobacteria;o__Micavibrionales_A;f__UBA9219;g__JABDFY01;s__JABDFY01 sp009779745	31.0	33.5	0.027079532738012075	2
d__Bacteria;p__FCPU426	135.85714285714286	154.5	0.055329623160480554	14
d__Bacteria;p__FCPU426;c__JAAXVQ01	24.25	32.0	0.014252158048120111	4
d__Bacteria;p__FCPU426;c__JAAXVQ01;o__	26.0	35.666666666666664	0.01613284869720648	3
d__Bacteria;p__FCPU426;c__JAAXVQ01;o__;f__	26.0	35.666666666666664	0.01613284869720648	3
d__Bacteria;p__FCPU426;c__JAAXVQ01;o__;f__;g__	26.0	35.666666666666664	0.01613284869720648	3
d__Bacteria;p__FCPU426;c__JAAXVQ01;o__;f__;g__;s__	26.0	35.666666666666664	0.01613284869720648	3
d__Bacteria;p__FCPU426;c__Palsa-1180	180.5	203.5	0.07176060920542474	10
d__Bacteria;p__FCPU426;c__Palsa-1180;o__Palsa-1180	180.5	203.5	0.07176060920542474	10
d__Bacteria;p__FCPU426;c__Palsa-1180;o__Palsa-1180;f__Palsa-1180	180.5	203.5	0.07176060920542474	10
d__Bacteria;p__FCPU426;c__Palsa-1180;o__Palsa-1180;f__Palsa-1180;g__	161.5	180.75	0.06190429977677513	4
d__Bacteria;p__FCPU426;c__Palsa-1180;o__Palsa-1180;f__Palsa-1180;g__;s__	161.5	180.75	0.06190429977677513	4
d__Bacteria;p__FCPU426;c__Palsa-1180;o__Palsa-1180;f__Palsa-1180;g__PALSA-1180	203.75	230.5	0.07995830250481278	4
d__Bacteria;p__FCPU426;c__Palsa-1180;o__Palsa-1180;f__Palsa-1180;g__PALSA-1180;s__	189.0	206.66666666666666	0.08008493913246008	3
d__Bacteria;p__FCPU426;c__Palsa-1180;o__Palsa-1180;f__Palsa-1180;g__Bog-1183	172.0	195.0	0.07507784146394789	2
d__Bacteria;p__FCPU426;c__Palsa-1180;o__Palsa-1180;f__Palsa-1180;g__Bog-1183;s__Bog-1183 sp003136635	172.0	195.0	0.07507784146394789	2
d__Bacteria;p__FCPU426;c__Palsa-1180;o__Palsa-1180;f__Palsa-1180;g__PALSA-1180;s__PALSA-1180 sp003152075	248.0	302.0	0.07957839262187089	1
d__Bacteria;p__Proteobacteria;c__Gammaproteobacteria	14.550547218774682	15.143574410470496	0.00856925618193654	26219
d__Bacteria;p__Proteobacteria;c__Gammaproteobacteria;o__SZUA-229	37.8	39.3	0.012781935458684491	10
d__Bacteria;p__Proteobacteria;c__Gammaproteobacteria;o__SZUA-229;f__SZUA-229	37.8	39.3	0.012781935458684491	10
d__Bacteria;p__Proteobacteria;c__Gammaproteobacteria;o__SZUA-229;f__SZUA-229;g__	36.5	38.0	0.012096451068357822	2
d__Bacteria;p__Proteobacteria;c__Gammaproteobacteria;o__SZUA-229;f__SZUA-229;g__;s__	36.5	38.0	0.012096451068357822	2
d__Bacteria;p__Proteobacteria;c__Gammaproteobacteria;o__SZUA-229;f__SZUA-229;g__SZUA-229	62.333333333333336	65.0	0.01906613331947823	3
d__Bacteria;p__Proteobacteria;c__Gammaproteobacteria;o__SZUA-229;f__SZUA-229;g__SZUA-229;s__	76.0	79.0	0.021016227720138336	1
d__Bacteria;p__Proteobacteria;c__Gammaproteobacteria;o__SZUA-229;f__SZUA-229;g__SZUA-229;s__SZUA-229 sp003349885	66.0	68.0	0.01963615362402541	1
d__Bacteria;p__Bacteroidota;c__Bacteroidia;o__Bacteroidales;f__Paludibacteraceae	45.92763157894737	53.296052631578945	0.027012467423048123	311
d__Bacteria;p__Bacteroidota;c__Bacteroidia;o__Bacteroidales;f__Paludibacteraceae;g__Paludibacter	29.303030303030305	33.21212121212121	0.011641885816294162	34
d__Bacteria;p__Bacteroidota;c__Bacteroidia;o__Bacteroidales;f__Paludibacteraceae;g__Paludibacter;s__	32.13636363636363	36.31818181818182	0.012230877837728976	22
d__Bacteria;p__Acidobacteriota;c__UBA4820	86.16666666666667	92.0	0.04108506146329571	12
d__Bacteria;p__Acidobacteriota;c__UBA4820;o__UBA4820	86.16666666666667	92.0	0.04108506146329571	12
d__Bacteria;p__Acidobacteriota;c__UBA4820;o__UBA4820;f__	54.0	54.0	0.03443877551020408	1
d__Bacteria;p__Acidobacteriota;c__UBA4820;o__UBA4820;f__;g__	54.0	54.0	0.03443877551020408	1
d__Bacteria;p__Acidobacteriota;c__UBA4820;o__UBA4820;f__;g__;s__	54.0	54.0	0.03443877551020408	1
d__Bacteria;p__Acidobacteriota;c__UBA4820;o__UBA4820;f__DSQY01	80.4	82.6	0.03577017311124498	5
d__Bacteria;p__Acidobacteriota;c__UBA4820;o__UBA4820;f__DSQY01;g__DSQY01	92.0	94.0	0.03911423446909369	2
d__Bacteria;p__Acidobacteriota;c__UBA4820;o__UBA4820;f__DSQY01;g__DSQY01;s__DSQY01 sp011362725	101.0	103.0	0.039539347408829174	1
d__Bacteria;p__Acidobacteriota;c__UBA4820;o__UBA4820;f__DSQY01;g__	82.0	87.0	0.035758323057953144	1
d__Bacteria;p__Acidobacteriota;c__UBA4820;o__UBA4820;f__DSQY01;g__;s__	82.0	87.0	0.035758323057953144	1
d__Bacteria;p__Acidobacteriota;c__UBA4820;o__UBA4820;f__DSQY01;g__DSQY01;s__	83.0	85.0	0.03868912152935822	1
d__Bacteria;p__Acidobacteriota;c__UBA4820;o__UBA4820;f__DSQY01;g__DTPS01	68.0	69.0	0.03243203678004219	2
d__Bacteria;p__Acidobacteriota;c__UBA4820;o__UBA4820;f__DSQY01;g__DTPS01;s__DTPS01 sp011353845	68.0	69.0	0.03243203678004219	2
d__Bacteria;p__Bacteroidota;c__Bacteroidia;o__Flavobacteriales	23.829570398243963	24.582784571966133	0.015433547745326931	7710
d__Bacteria;p__Bacteroidota;c__Bacteroidia;o__Flavobacteriales;f__Crocinitomicaceae	58.61347517730496	60.62056737588652	0.031081170537734872	298
d__Bacteria;p__Bacteroidota;c__Bacteroidia;o__Flavobacteriales;f__Crocinitomicaceae;g__	45.0	45.0	0.018270401948842874	1
d__Bacteria;p__Bacteroidota;c__Bacteroidia;o__Flavobacteriales;f__Crocinitomicaceae;g__;s__	45.0	45.0	0.018270401948842874	1
d__Bacteria;p__Bacteroidota;c__Bacteroidia;o__Flavobacteriales;f__Crocinitomicaceae;g__Brumimicrobium	58.0	59.875	0.019548076715386067	16
d__Bacteria;p__Bacteroidota;c__Bacteroidia;o__Flavobacteriales;f__Crocinitomicaceae;g__Brumimicrobium;s__Brumimicrobium sp002331485	67.0	68.25	0.02345224669561611	4
d__Bacteria;p__Omnitrophota;c__Koll11;o__2-02-FULL-51-18	60.0	62.30769230769231	0.03888744768465825	13
d__Bacteria;p__Omnitrophota;c__Koll11;o__2-02-FULL-51-18;f__2-02-FULL-51-18	60.0	62.30769230769231	0.03888744768465825	13
d__Bacteria;p__Omnitrophota;c__Koll11;o__2-02-FULL-51-18;f__2-02-FULL-51-18;g__	63.0	65.7	0.03998563452242547	10
d__Bacteria;p__Omnitrophota;c__Koll11;o__2-02-FULL-51-18;f__2-02-FULL-51-18;g__;s__	63.0	65.7	0.03998563452242547	10
d__Bacteria;p__Acidobacteriota;c__Aminicenantia	64.56363636363636	67.56969696969696	0.03124715388266612	167
d__Bacteria;p__Acidobacteriota;c__Aminicenantia;o__Aminicenantales	58.18045112781955	60.93984962406015	0.02812249951192517	135
d__Bacteria;p__Acidobacteriota;c__Aminicenantia;o__Aminicenantales;f__Aminicenantaceae	44.0	50.5625	0.022417752285943903	18
d__Bacteria;p__Acidobacteriota;c__Aminicenantia;o__Aminicenantales;f__Aminicenantaceae;g__SOIV01	57.5	61.5	0.023125865373133322	4
d__Bacteria;p__Acidobacteriota;c__Aminicenantia;o__Aminicenantales;f__Aminicenantaceae;g__SOIV01;s__SOIV01 sp011049545	72.5	78.0	0.026702741083480933	2
d__Bacteria;p__Acidobacteriota;c__Aminicenantia;o__Aminicenantales;f__RBG-16-66-30	70.27027027027027	72.29729729729729	0.030481325729059205	37
d__Bacteria;p__Acidobacteriota;c__Aminicenantia;o__Aminicenantales;f__RBG-16-66-30;g__	71.71428571428571	73.0952380952381	0.030383949389252523	21
d__Bacteria;p__Acidobacteriota;c__Aminicenantia;o__Aminicenantales;f__RBG-16-66-30;g__;s__	71.71428571428571	73.0952380952381	0.030383949389252523	21
d__Bacteria;p__Acidobacteriota;c__Aminicenantia;o__Aminicenantales;f__Aminicenantaceae;g__SOIA01	50.0	78.0	0.04206771213205591	2
d__Bacteria;p__Acidobacteriota;c__Aminicenantia;o__Aminicenantales;f__Aminicenantaceae;g__SOIA01;s__	70.0	126.0	0.06840390879478828	1
d__Bacteria;p__WOR-3	92.41428571428571	101.96428571428571	0.05629795969132462	140
d__Bacteria;p__WOR-3;c__WOR-3	107.26984126984127	122.88888888888889	0.05807851801275065	63
d__Bacteria;p__WOR-3;c__WOR-3;o__SM23-42	100.95833333333333	107.20833333333333	0.05034950669963095	24
d__Bacteria;p__WOR-3;c__WOR-3;o__SM23-42;f__SM23-42	105.68181818181819	112.22727272727273	0.052727863888847384	22
d__Bacteria;p__WOR-3;c__WOR-3;o__SM23-42;f__SM23-42;g__SOIY01	116.2	129.4	0.04856123452771437	5
d__Bacteria;p__WOR-3;c__WOR-3;o__SM23-42;f__SM23-42;g__SOIY01;s__	123.0	137.25	0.047711087168126526	4
d__Bacteria;p__Desulfobacterota;c__Desulfobacteria;o__Desulfatiglandales	40.53333333333333	43.0	0.013881773122042647	62
d__Bacteria;p__Desulfobacterota;c__Desulfobacteria;o__Desulfatiglandales;f__B25-G16	32.125	34.125	0.01762843452364582	8
d__Bacteria;p__Desulfobacterota;c__Desulfobacteria;o__Desulfatiglandales;f__B25-G16;g__B33-G16	30.8	32.4	0.018116380635396716	5
d__Bacteria;p__Desulfobacterota;c__Desulfobacteria;o__Desulfatiglandales;f__B25-G16;g__B33-G16;s__	28.333333333333332	29.666666666666668	0.018448973651546983	3
d__Bacteria;p__Zixibacteria	96.875	101.43055555555556	0.04096178952274426	72
d__Bacteria;p__Zixibacteria;c__MSB-5A5	96.875	101.43055555555556	0.04096178952274426	72
d__Bacteria;p__Zixibacteria;c__MSB-5A5;o__MSB-5A5	94.6875	102.4375	0.04387194267168249	16
d__Bacteria;p__Zixibacteria;c__MSB-5A5;o__MSB-5A5;f__SM1-73	118.6	128.9	0.049805687137924395	10
d__Bacteria;p__Zixibacteria;c__MSB-5A5;o__MSB-5A5;f__SM1-73;g__SM1-73	74.0	81.0	0.038774533269506944	1
d__Bacteria;p__Zixibacteria;c__MSB-5A5;o__MSB-5A5;f__SM1-73;g__SM1-73;s__SM1-73 sp001304225	74.0	81.0	0.038774533269506944	1
d__Bacteria;p__Acidobacteriota;c__Aminicenantia;o__Aminicenantales;f__Aminicenantaceae;g__SOIV01;s__SOIV01 sp004377005	42.5	45.0	0.019548989662785708	2
d__Bacteria;p__Desulfobacterota_G	80.65306122448979	85.23469387755102	0.028600246084502245	99
d__Bacteria;p__Desulfobacterota_G;c__Syntrophorhabdia	80.65306122448979	85.23469387755102	0.028600246084502245	99
d__Bacteria;p__Desulfobacterota_G;c__Syntrophorhabdia;o__Syntrophorhabdales	81.28865979381443	85.91752577319588	0.02878764675866032	98
d__Bacteria;p__Desulfobacterota_G;c__Syntrophorhabdia;o__Syntrophorhabdales;f__WCHB1-27	104.84	112.6	0.033510283269989866	25
d__Bacteria;p__Desulfobacterota_G;c__Syntrophorhabdia;o__Syntrophorhabdales;f__WCHB1-27;g__BOG-1155	107.91666666666667	115.875	0.03426113884663428	24
d__Bacteria;p__Desulfobacterota_G;c__Syntrophorhabdia;o__Syntrophorhabdales;f__WCHB1-27;g__BOG-1155;s__	107.27272727272727	114.54545454545455	0.03481163800686115	22
d__Bacteria;p__Bdellovibrionota	166.85474860335196	175.29329608938548	0.061010210017581376	383
d__Bacteria;p__Bdellovibrionota;c__Bacteriovoracia	207.36153846153846	216.1	0.0709624400301246	140
d__Bacteria;p__Bdellovibrionota;c__Bacteriovoracia;o__Bacteriovoracales	207.36153846153846	216.1	0.0709624400301246	140
d__Bacteria;p__Bdellovibrionota;c__Bacteriovoracia;o__Bacteriovoracales;f__Bacteriovoracaceae	207.36153846153846	216.1	0.0709624400301246	140
d__Bacteria;p__Bdellovibrionota;c__Bacteriovoracia;o__Bacteriovoracales;f__Bacteriovoracaceae;g__	130.0	136.88888888888889	0.048774415465949725	9
d__Bacteria;p__Bdellovibrionota;c__Bacteriovoracia;o__Bacteriovoracales;f__Bacteriovoracaceae;g__;s__	130.0	136.88888888888889	0.048774415465949725	9
d__Bacteria;p__Bdellovibrionota;c__Bacteriovoracia;o__Bacteriovoracales;f__Bacteriovoracaceae;g__YD12-FULL-39-22	83.0	93.0	0.026130935656083168	1
d__Bacteria;p__Bdellovibrionota;c__Bacteriovoracia;o__Bacteriovoracales;f__Bacteriovoracaceae;g__YD12-FULL-39-22;s__YD12-FULL-39-22 sp001770205	83.0	93.0	0.026130935656083168	1
d__Bacteria;p__Bdellovibrionota;c__Bacteriovoracia;o__Bacteriovoracales;f__Bacteriovoracaceae;g__SMWT01	112.75	118.5	0.05944737692976143	4
d__Bacteria;p__Bdellovibrionota;c__Bacteriovoracia;o__Bacteriovoracales;f__Bacteriovoracaceae;g__SMWT01;s__SMWT01 sp003650125	130.5	137.0	0.0540492128486232	2
d__Bacteria;p__Bdellovibrionota;c__Bacteriovoracia;o__Bacteriovoracales;f__Bacteriovoracaceae;g__SMWT01;s__SMWT01 sp004356615	95.0	100.0	0.06484554101089965	2
d__Bacteria;p__Bdellovibrionota;c__Bacteriovoracia;o__Bacteriovoracales;f__Bacteriovoracaceae;g__M0603	106.0	109.0	0.028415015641293014	1
d__Bacteria;p__Bdellovibrionota;c__Bacteriovoracia;o__Bacteriovoracales;f__Bacteriovoracaceae;g__M0603;s__M0603 sp006226755	106.0	109.0	0.028415015641293014	1
d__Bacteria;p__Bdellovibrionota;c__Bacteriovoracia;o__Bacteriovoracales;f__Bacteriovoracaceae;g__XYC1-FULL-37-79	75.0	83.0	0.026127127293050972	2
d__Bacteria;p__Bdellovibrionota;c__Bacteriovoracia;o__Bacteriovoracales;f__Bacteriovoracaceae;g__XYC1-FULL-37-79;s__XYC1-FULL-37-79 sp001769975	39.0	39.0	0.021149674620390455	1
d__Bacteria;p__Bdellovibrionota;c__Bacteriovoracia;o__Bacteriovoracales;f__Bacteriovoracaceae;g__XYC1-FULL-37-79;s__XYC1-FULL-37-79 sp001770015	111.0	127.0	0.031104579965711487	1
d__Bacteria;p__Spirochaetota;c__Spirochaetia;o__Treponematales	30.451724137931034	32.47931034482759	0.01503336144086931	625
d__Bacteria;p__Spirochaetota;c__Spirochaetia;o__Treponematales;f__Treponemataceae	27.006741573033707	29.01573033707865	0.01337520766796853	482
d__Bacteria;p__Spirochaetota;c__Spirochaetia;o__Treponematales;f__Treponemataceae;g__Treponema	14.242424242424242	14.636363636363637	0.007541162097527115	43
d__Bacteria;p__Spirochaetota;c__Spirochaetia;o__Treponematales;f__Treponemataceae;g__Treponema;s__	13.3	13.8	0.0075978157442076755	20
d__Bacteria;p__Spirochaetota;c__Spirochaetia;o__Treponematales;f__Treponemataceae;g__	54.0	72.14285714285714	0.04147981718166123	14
d__Bacteria;p__Spirochaetota;c__Spirochaetia;o__Treponematales;f__Treponemataceae;g__;s__	54.0	72.14285714285714	0.04147981718166123	14
d__Bacteria;p__Spirochaetota;c__Spirochaetia;o__Treponematales;f__Treponemataceae;g__Treponema;s__Treponema sp010365865	17.4	17.7	0.008215352148097235	10
d__Bacteria;p__Spirochaetota;c__Spirochaetia;o__Treponematales;f__Treponemataceae;g__Treponema_B	11.846153846153847	12.538461538461538	0.005370324464535146	19
d__Bacteria;p__Spirochaetota;c__Spirochaetia;o__Treponematales;f__Treponemataceae;g__Treponema_B;s__	12.833333333333334	14.0	0.006155706513704864	6
d__Bacteria;p__Spirochaetota;c__Spirochaetia;o__Treponematales;f__Treponemataceae;g__Treponema_D	28.957055214723926	30.579754601226995	0.013486514167859594	341
d__Bacteria;p__Spirochaetota;c__Spirochaetia;o__Treponematales;f__Treponemataceae;g__Treponema_D;s__	32.064516129032256	33.619354838709675	0.014954053155040255	156
d__Bacteria;p__Spirochaetota;c__Spirochaetia;o__Treponematales;f__Treponemataceae;g__Treponema_D;s__Treponema_D sp002437725	55.0	58.5	0.026267916830991833	2
d__Bacteria;p__Spirochaetota;c__Spirochaetia;o__Treponematales;f__Treponemataceae;g__Treponema_D;s__Treponema_D sp002449305	18.0	20.0	0.008734966562592397	2
d__Bacteria;p__Spirochaetota;c__Spirochaetia;o__Treponematales;f__Treponemataceae;g__GCA-2749205	18.823529411764707	21.470588235294116	0.013372290379252319	17
d__Bacteria;p__Spirochaetota;c__Spirochaetia;o__Treponematales;f__Treponemataceae;g__GCA-2749205;s__	19.6875	22.5	0.014018319608708472	16
d__Bacteria;p__Spirochaetota;c__Spirochaetia;o__Treponematales;f__Treponemataceae;g__Treponema_D;s__Treponema_D succinifaciens	11.133333333333333	11.233333333333333	0.005188247473409799	31
d__Bacteria;p__Proteobacteria;c__Gammaproteobacteria;o__Enterobacterales	7.49607982893799	7.7794012829650745	0.0034325129957996615	6260
d__Bacteria;p__Proteobacteria;c__Gammaproteobacteria;o__Enterobacterales;f__Alteromonadaceae	5.450793650793651	5.731746031746032	0.0018125412430581623	1167
d__Bacteria;p__Proteobacteria;c__Gammaproteobacteria;o__Enterobacterales;f__Alteromonadaceae;g__Alteromonas	4.563106796116505	4.694174757281553	0.0013857157836942766	341
d__Bacteria;p__Proteobacteria;c__Gammaproteobacteria;o__Enterobacterales;f__Alteromonadaceae;g__Alteromonas;s__Alteromonas naphthalenivorans	4.214285714285714	4.285714285714286	0.0010676138531694396	15
d__Bacteria;p__Proteobacteria;c__Gammaproteobacteria;o__Enterobacterales;f__Alteromonadaceae;g__Paraglaciecola	7.117647058823529	7.794117647058823	0.002021382865758006	54
d__Bacteria;p__Proteobacteria;c__Gammaproteobacteria;o__Enterobacterales;f__Alteromonadaceae;g__Paraglaciecola;s__Paraglaciecola chathamensis	4.4	4.6	0.0011521437120821053	7
d__Bacteria;p__Proteobacteria;c__Gammaproteobacteria;o__Enterobacterales;f__Alteromonadaceae;g__Paraglaciecola;s__Paraglaciecola polaris	1.25	1.25	0.000301216390618596	9
d__Bacteria;p__Proteobacteria;c__Gammaproteobacteria;o__Enterobacterales;f__Alteromonadaceae;g__Pseudoalteromonas	2.768421052631579	2.863157894736842	0.0008746501109763774	247
d__Bacteria;p__Proteobacteria;c__Gammaproteobacteria;o__Enterobacterales;f__Alteromonadaceae;g__Pseudoalteromonas;s__Pseudoalteromonas lipolytica_A	18.333333333333332	18.333333333333332	0.005537357920129893	8
d__Bacteria;p__Proteobacteria;c__Gammaproteobacteria;o__Enterobacterales;f__Alteromonadaceae;g__Alteromonas;s__Alteromonas macleodii	3.8666666666666667	3.914285714285714	0.0012215145242263407	181
d__Bacteria;p__Proteobacteria;c__Gammaproteobacteria;o__Enterobacterales;f__Alteromonadaceae;g__Alteromonas;s__Alteromonas australica	5.375	5.46875	0.00154923517328049	103
d__Bacteria;p__Proteobacteria;c__Alphaproteobacteria;o__UBA8366	58.43089430894309	61.99186991869919	0.018839896882914015	126
d__Bacteria;p__Proteobacteria;c__Alphaproteobacteria;o__UBA8366;f__	73.5	76.25	0.01810694901541863	4
d__Bacteria;p__Proteobacteria;c__Alphaproteobacteria;o__UBA8366;f__;g__	73.5	76.25	0.01810694901541863	4
d__Bacteria;p__Proteobacteria;c__Alphaproteobacteria;o__UBA8366;f__;g__;s__	73.5	76.25	0.01810694901541863	4
d__Bacteria;p__Patescibacteria	62.50101126841953	64.61109505923143	0.07683810937125775	3514
d__Bacteria;p__Patescibacteria;c__Saccharimonadia	52.91466666666667	54.76	0.06667734686313839	775
d__Bacteria;p__Patescibacteria;c__Saccharimonadia;o__Saccharimonadales	52.417808219178085	54.28493150684932	0.06623000138007035	755
d__Bacteria;p__Patescibacteria;c__Saccharimonadia;o__Saccharimonadales;f__Saccharimonadaceae	47.310536044362294	48.874306839186694	0.06260036557289876	565
d__Bacteria;p__Patescibacteria;c__Saccharimonadia;o__Saccharimonadales;f__Saccharimonadaceae;g__UBA2866	47.69444444444444	50.0	0.0743759341909952	77
d__Bacteria;p__Patescibacteria;c__Saccharimonadia;o__Saccharimonadales;f__Saccharimonadaceae;g__UBA2866;s__	50.94230769230769	53.36538461538461	0.07832497962210831	52
d__Bacteria;p__Patescibacteria;c__Saccharimonadia;o__Saccharimonadales;f__Saccharimonadaceae;g__UBA2834	60.214285714285715	62.5	0.06859528937301235	14
d__Bacteria;p__Patescibacteria;c__Saccharimonadia;o__Saccharimonadales;f__Saccharimonadaceae;g__UBA2834;s__UBA2834 sp002391075	29.0	29.0	0.042028985507246375	1
d__Bacteria;p__Patescibacteria;c__Saccharimonadia;o__Saccharimonadales;f__Saccharimonadaceae;g__UBA2834;s__	76.8	80.4	0.08494615908762558	5
d__Bacteria;p__Verrucomicrobiota;c__Verrucomicrobiae;o__Chthoniobacterales	75.4009900990099	81.68316831683168	0.030443969098050992	206
d__Bacteria;p__Verrucomicrobiota;c__Verrucomicrobiae;o__Chthoniobacterales;f__	59.09090909090909	67.63636363636364	0.024419338845523574	11
d__Bacteria;p__Verrucomicrobiota;c__Verrucomicrobiae;o__Chthoniobacterales;f__;g__	59.09090909090909	67.63636363636364	0.024419338845523574	11
d__Bacteria;p__Verrucomicrobiota;c__Verrucomicrobiae;o__Chthoniobacterales;f__;g__;s__	59.09090909090909	67.63636363636364	0.024419338845523574	11
d__Bacteria;p__Proteobacteria;c__Gammaproteobacteria;o__Steroidobacterales	34.723404255319146	36.4468085106383	0.012837806980905777	97
d__Bacteria;p__Proteobacteria;c__Gammaproteobacteria;o__Steroidobacterales;f__Steroidobacteraceae	34.723404255319146	36.4468085106383	0.012837806980905777	97
d__Bacteria;p__Proteobacteria;c__Gammaproteobacteria;o__Steroidobacterales;f__Steroidobacteraceae;g__CAIKZZ01	14.5	15.0	0.00613536765719447	2
d__Bacteria;p__Proteobacteria;c__Gammaproteobacteria;o__Steroidobacterales;f__Steroidobacteraceae;g__CAIKZZ01;s__	14.5	15.0	0.00613536765719447	2
d__Bacteria;p__Proteobacteria;c__Gammaproteobacteria;o__Steroidobacterales;f__Steroidobacteraceae;g__CAIYVA01	22.6	22.8	0.015717639673940725	5
d__Bacteria;p__Proteobacteria;c__Gammaproteobacteria;o__Steroidobacterales;f__Steroidobacteraceae;g__CAIYVA01;s__	22.6	22.8	0.015717639673940725	5
d__Bacteria;p__Deinococcota	29.142857142857142	32.08571428571429	0.012529946890475341	299
d__Bacteria;p__Deinococcota;c__Deinococci	29.142857142857142	32.08571428571429	0.012529946890475341	299
d__Bacteria;p__Deinococcota;c__Deinococci;o__Deinococcales	29.142857142857142	32.08571428571429	0.012529946890475341	299
d__Bacteria;p__Deinococcota;c__Deinococci;o__Deinococcales;f__Trueperaceae	45.096774193548384	48.41935483870968	0.020338937671227193	32
d__Bacteria;p__Deinococcota;c__Deinococci;o__Deinococcales;f__Trueperaceae;g__SLSQ01	49.2	52.6	0.023893849291875924	5
d__Bacteria;p__Deinococcota;c__Deinococci;o__Deinococcales;f__Trueperaceae;g__SLSQ01;s__	49.5	53.0	0.02477342427964714	4
d__Bacteria;p__Deinococcota;c__Deinococci;o__Deinococcales;f__Trueperaceae;g__SLSQ01;s__SLSQ01 sp007130355	48.0	51.0	0.02037554934079105	1
d__Bacteria;p__Planctomycetota;c__Planctomycetes;o__Planctomycetales	86.2388888888889	91.66111111111111	0.020404547404458358	189
d__Bacteria;p__Planctomycetota;c__Planctomycetes;o__Planctomycetales;f__Planctomycetaceae	87.2485549132948	92.47398843930635	0.020623419459854173	182
d__Bacteria;p__Planctomycetota;c__Planctomycetes;o__Planctomycetales;f__Planctomycetaceae;g__	51.07692307692308	56.30769230769231	0.014140692737218769	13
d__Bacteria;p__Planctomycetota;c__Planctomycetes;o__Planctomycetales;f__Planctomycetaceae;g__;s__	51.07692307692308	56.30769230769231	0.014140692737218769	13
d__Bacteria;p__Firmicutes_A;c__Clostridia;o__Lachnospirales	11.826709265175719	12.236166134185304	0.004982457354570227	16913
d__Bacteria;p__Firmicutes_A;c__Clostridia;o__Lachnospirales;f__Lachnospiraceae	11.473504945306871	11.844697714023711	0.004787920386534521	16497
d__Bacteria;p__Firmicutes_A;c__Clostridia;o__Lachnospirales;f__Lachnospiraceae;g__Lachnospira	13.79768495218923	14.269250125817816	0.005961641342066253	2046
d__Bacteria;p__Firmicutes_A;c__Clostridia;o__Lachnospirales;f__Lachnospiraceae;g__Lachnospira;s__Lachnospira eligens_A	14.432098765432098	14.909876543209876	0.005933355810826461	825
d__Bacteria;p__Firmicutes_A;c__Clostridia;o__Lachnospirales;f__Lachnospiraceae;g__Lachnospira;s__Lachnospira sp000436535	15.73913043478261	17.130434782608695	0.007184734968116382	46
d__Bacteria;p__Firmicutes_A;c__Clostridia;o__Lachnospirales;f__Lachnospiraceae;g__Lachnospira;s__Lachnospira eligens	11.619047619047619	11.857142857142858	0.005024164281598246	43
d__Bacteria;p__Firmicutes_A;c__Clostridia;o__Lachnospirales;f__Lachnospiraceae;g__Lachnospira;s__Lachnospira sp003537285	10.452830188679245	10.867924528301886	0.004474358815123469	56
d__Bacteria;p__Firmicutes_A;c__Clostridia;o__Lachnospirales;f__Lachnospiraceae;g__Lachnospira;s__Lachnospira rogosae_A	7.89196675900277	8.0	0.003566062337041587	394
d__Bacteria;p__Firmicutes_A;c__Clostridia;o__Lachnospirales;f__Lachnospiraceae;g__Lachnospira;s__Lachnospira sp003451515	7.958904109589041	8.068493150684931	0.003731772145117298	75
d__Bacteria;p__Firmicutes_A;c__Clostridia;o__Lachnospirales;f__Lachnospiraceae;g__Lachnospira;s__Lachnospira sp000436475	15.450980392156863	16.38562091503268	0.00702689623537127	153
d__Bacteria;p__Firmicutes	45.965135282367896	47.97366987470492	0.035516301878654497	9577
d__Bacteria;p__Firmicutes;c__Bacilli	45.98019981834696	47.98728428701181	0.03552836393020366	9540
d__Bacteria;p__Firmicutes;c__Bacilli;o__Erysipelotrichales	14.510055865921787	15.140223463687152	0.006887957844049417	1979
d__Bacteria;p__Firmicutes;c__Bacilli;o__Erysipelotrichales;f__Erysipelotrichaceae	13.7926267281106	14.55299539170507	0.007482023290836853	1201
d__Bacteria;p__Firmicutes;c__Bacilli;o__Erysipelotrichales;f__Erysipelotrichaceae;g__Clostridium_AQ	12.555555555555555	13.19047619047619	0.003548149862535448	68
d__Bacteria;p__Firmicutes;c__Bacilli;o__Erysipelotrichales;f__Erysipelotrichaceae;g__Clostridium_AQ;s__Clostridium_AQ innocuum	10.673076923076923	11.26923076923077	0.002951663379752564	54
d__Bacteria;p__Firmicutes_A;c__Clostridia;o__Lachnospirales;f__Lachnospiraceae;g__Agathobacter	8.670177987649836	8.794769342535416	0.0035720926293363415	2879
d__Bacteria;p__Firmicutes_A;c__Clostridia;o__Lachnospirales;f__Lachnospiraceae;g__Agathobacter;s__Agathobacter rectalis	8.16629213483146	8.233707865168538	0.003485159825447674	1863
d__Bacteria;p__Bacteroidota;c__Bacteroidia;o__Cytophagales	22.60923845193508	23.846441947565545	0.013124071346797167	1108
d__Bacteria;p__Bacteroidota;c__Bacteroidia;o__Cytophagales;f__Cyclobacteriaceae	27.30625	29.090625	0.00978853968271376	436
d__Bacteria;p__Bacteroidota;c__Bacteroidia;o__Cytophagales;f__Cyclobacteriaceae;g__UBA2336	46.9	48.9	0.015123593341411973	10
d__Bacteria;p__Bacteroidota;c__Bacteroidia;o__Cytophagales;f__Cyclobacteriaceae;g__UBA2336;s__	45.57142857142857	47.857142857142854	0.01559077066842182	7
d__Bacteria;p__Proteobacteria;c__Alphaproteobacteria;o__Sphingomonadales	7.5953678474114446	8.013623978201634	0.003006582779407913	1306
d__Bacteria;p__Proteobacteria;c__Alphaproteobacteria;o__Sphingomonadales;f__Sphingomonadaceae	6.081942336874052	6.305007587253415	0.0022438349363824287	1221
d__Bacteria;p__Proteobacteria;c__Alphaproteobacteria;o__Sphingomonadales;f__Sphingomonadaceae;g__Pontixanthobacter	4.5	4.5	0.001801265139163432	5
d__Bacteria;p__Proteobacteria;c__Alphaproteobacteria;o__Sphingomonadales;f__Sphingomonadaceae;g__Pontixanthobacter;s__	4.5	4.5	0.001801265139163432	4
d__Bacteria;p__Patescibacteria;c__Microgenomatia	80.85204081632654	82.8545918367347	0.0830639803320367	392
d__Bacteria;p__Patescibacteria;c__Microgenomatia;o__UBA1406	76.45454545454545	78.77272727272727	0.0768563590134905	66
d__Bacteria;p__Patescibacteria;c__Microgenomatia;o__UBA1406;f__GWC2-37-13	82.14583333333333	84.79166666666667	0.07896533901732308	48
d__Bacteria;p__Patescibacteria;c__Microgenomatia;o__UBA1406;f__GWC2-37-13;g__GWC2-37-13	65.58333333333333	67.25	0.07439261449699755	12
d__Bacteria;p__Patescibacteria;c__Microgenomatia;o__UBA1406;f__GWC2-37-13;g__GWC2-37-13;s__	67.5	69.0	0.07651071311334035	2
d__Bacteria;p__Patescibacteria;c__Microgenomatia;o__UBA1406;f__GWC2-37-13;g__GWC2-37-13;s__GWC2-37-13 sp002050095	73.0	74.0	0.07505070993914807	1
d__Bacteria;p__Patescibacteria;c__Microgenomatia;o__UBA1406;f__GWC2-37-13;g__2-01-FULL-40-13	121.6	130.2	0.09552888849555788	5
d__Bacteria;p__Patescibacteria;c__Microgenomatia;o__UBA1406;f__GWC2-37-13;g__2-01-FULL-40-13;s__2-01-FULL-40-13 sp001789635	147.0	159.0	0.09260337798485731	1
d__Bacteria;p__Patescibacteria;c__Microgenomatia;o__UBA1406;f__GWC2-37-13;g__GWC2-37-13;s__GWC2-37-13 sp002788805	55.0	56.0	0.06888068880688807	1
d__Bacteria;p__Patescibacteria;c__Microgenomatia;o__UBA1406;f__GWC2-37-13;g__GWC2-37-13;s__GWC2-37-13 sp000990305	58.0	58.0	0.07268170426065163	1
d__Bacteria;p__Patescibacteria;c__Microgenomatia;o__UBA1406;f__GWC2-37-13;g__GWC2-37-13;s__GWC2-37-13 sp002786595	54.0	58.0	0.07561929595827901	1
d__Bacteria;p__Patescibacteria;c__Microgenomatia;o__UBA1406;f__GWC2-37-13;g__GWC2-37-13;s__GWC2-37-13 sp002792355	77.0	79.0	0.08053007135575943	1
d__Bacteria;p__Patescibacteria;c__Microgenomatia;o__UBA1406;f__GWC2-37-13;g__GWC2-37-13;s__GWC2-37-13 sp000991135	81.0	82.0	0.07922705314009662	1
d__Bacteria;p__Patescibacteria;c__Microgenomatia;o__UBA1406;f__GWC2-37-13;g__JAAZNM01	76.0	76.0	0.08225108225108226	1
d__Bacteria;p__Patescibacteria;c__Microgenomatia;o__UBA1406;f__GWC2-37-13;g__JAAZNM01;s__JAAZNM01 sp012798265	76.0	76.0	0.08225108225108226	1
d__Bacteria;p__Patescibacteria;c__Microgenomatia;o__2-02-FULL-39-11	109.22222222222223	114.11111111111111	0.07822819171195926	9
d__Bacteria;p__Patescibacteria;c__Microgenomatia;o__2-02-FULL-39-11;f__2-02-FULL-39-11	109.22222222222223	114.11111111111111	0.07822819171195926	9
d__Bacteria;p__Patescibacteria;c__Microgenomatia;o__2-02-FULL-39-11;f__2-02-FULL-39-11;g__01-FULL-39-12b	83.0	85.0	0.06493506493506493	1
d__Bacteria;p__Patescibacteria;c__Microgenomatia;o__2-02-FULL-39-11;f__2-02-FULL-39-11;g__01-FULL-39-12b;s__01-FULL-39-12b sp001780955	83.0	85.0	0.06493506493506493	1
d__Bacteria;p__Patescibacteria;c__Microgenomatia;o__UBA1406;f__GWC2-37-13;g__	60.333333333333336	61.44444444444444	0.06634334457109398	9
d__Bacteria;p__Patescibacteria;c__Microgenomatia;o__UBA1406;f__GWC2-37-13;g__;s__	60.333333333333336	61.44444444444444	0.06634334457109398	9
d__Bacteria;p__Patescibacteria;c__Microgenomatia;o__UBA1406;f__GWC2-37-13;g__2-01-FULL-40-13;s__2-01-FULL-40-13 sp001789645	136.0	144.0	0.09230769230769231	1
d__Bacteria;p__Patescibacteria;c__Microgenomatia;o__UBA1406;f__GWC2-37-13;g__YC2-FULL-38-9	89.0	90.0	0.07766596666889405	2
d__Bacteria;p__Patescibacteria;c__Microgenomatia;o__UBA1406;f__GWC2-37-13;g__YC2-FULL-38-9;s__YC2-FULL-38-9 sp001790095	101.0	101.0	0.08409658617818484	1
d__Bacteria;p__Patescibacteria;c__Microgenomatia;o__UBA1406;f__GWC2-37-13;g__2-01-FULL-40-13;s__2-01-FULL-40-13 sp001789695	104.0	112.0	0.09286898839137644	1
d__Bacteria;p__Patescibacteria;c__Microgenomatia;o__UBA1406;f__UBA1406	68.0	69.5	0.0839899557853226	10
d__Bacteria;p__Patescibacteria;c__Microgenomatia;o__UBA1406;f__UBA1406;g__UBA1406	70.5	72.25	0.0894546518094743	8
d__Bacteria;p__Patescibacteria;c__Microgenomatia;o__UBA1406;f__UBA1406;g__UBA1406;s__UBA1406 sp001788295	82.0	85.0	0.09090909090909091	1
d__Bacteria;p__Patescibacteria;c__Microgenomatia;o__UBA1406;f__UBA1406;g__UBA1406;s__	67.5	69.33333333333333	0.0907949434051117	6
d__Bacteria;p__Fusobacteriota	10.992277992277993	11.552123552123552	0.006018480053316095	613
d__Bacteria;p__Fusobacteriota;c__Fusobacteriia	10.992277992277993	11.552123552123552	0.006018480053316095	613
d__Bacteria;p__Fusobacteriota;c__Fusobacteriia;o__Fusobacteriales	11.072124756335283	11.563352826510721	0.006005286256114732	596
d__Bacteria;p__Fusobacteriota;c__Fusobacteriia;o__Fusobacteriales;f__Fusobacteriaceae	11.862385321100918	12.336391437308869	0.0061843692917564076	379
d__Bacteria;p__Fusobacteriota;c__Fusobacteriia;o__Fusobacteriales;f__Fusobacteriaceae;g__Fusobacterium	9.679487179487179	9.987179487179487	0.005113610620405474	181
d__Bacteria;p__Fusobacteriota;c__Fusobacteriia;o__Fusobacteriales;f__Fusobacteriaceae;g__Fusobacterium;s__Fusobacterium pseudoperiodonticum	9.722222222222221	10.185185185185185	0.005250811853738535	56
d__Bacteria;p__Firmicutes;c__Bacilli;o__Staphylococcales	10.109375	10.56640625	0.006214931134098532	592
d__Bacteria;p__Firmicutes;c__Bacilli;o__Staphylococcales;f__Gemellaceae	12.86021505376344	13.376344086021506	0.008048138681595585	209
d__Bacteria;p__Firmicutes;c__Bacilli;o__Staphylococcales;f__Gemellaceae;g__Gemella	12.86021505376344	13.376344086021506	0.008048138681595585	209
d__Bacteria;p__Firmicutes;c__Bacilli;o__Staphylococcales;f__Gemellaceae;g__Gemella;s__Gemella sanguinis	15.46808510638298	16.24468085106383	0.009100977719674974	104
d__Bacteria;p__Firmicutes;c__Bacilli;o__Staphylococcales;f__Gemellaceae;g__Gemella;s__Gemella haemolysans_A	5.352941176470588	5.411764705882353	0.0033185746230340904	18
d__Bacteria;p__Fusobacteriota;c__Fusobacteriia;o__Fusobacteriales;f__Fusobacteriaceae;g__Fusobacterium;s__Fusobacterium periodonticum_D	12.425531914893616	12.72340425531915	0.00629420461728447	49
d__Bacteria;p__Desulfobacterota_B	146.91964285714286	162.24107142857142	0.045803743645825006	112
d__Bacteria;p__Desulfobacterota_B;c__Binatia	146.91964285714286	162.24107142857142	0.045803743645825006	112
d__Bacteria;p__Desulfobacterota_B;c__Binatia;o__UTPRO1	175.2	197.9	0.048661116158229205	10
d__Bacteria;p__Desulfobacterota_B;c__Binatia;o__UTPRO1;f__DP-6	195.375	221.0	0.054274346954905864	8
d__Bacteria;p__Desulfobacterota_B;c__Binatia;o__UTPRO1;f__DP-6;g__	122.66666666666667	133.0	0.04730218534252583	3
d__Bacteria;p__Desulfobacterota_B;c__Binatia;o__UTPRO1;f__DP-6;g__;s__	122.66666666666667	133.0	0.04730218534252583	3
d__Archaea	40.46253733281392	43.03804700688222	0.034211554585089975	8718
d__Archaea;p__Thermoproteota	45.93933054393305	50.08106694560669	0.035543655820452845	2131
d__Archaea;p__Thermoproteota;c__Nitrososphaeria	35.69554655870445	39.099595141700405	0.02976923402002831	1289
d__Archaea;p__Thermoproteota;c__Nitrososphaeria;o__Conexivisphaerales	79.83870967741936	84.19354838709677	0.056576147757234255	31
d__Archaea;p__Thermoproteota;c__Nitrososphaeria;o__Conexivisphaerales;f__DTJL01	129.53846153846155	133.46153846153845	0.07905191730643799	13
d__Archaea;p__Thermoproteota;c__Nitrososphaeria;o__Conexivisphaerales;f__DTJL01;g__	146.8181818181818	151.36363636363637	0.08844633385613604	11
d__Archaea;p__Thermoproteota;c__Nitrososphaeria;o__Conexivisphaerales;f__DTJL01;g__;s__	146.8181818181818	151.36363636363637	0.08844633385613604	11
d__Archaea;p__Thermoproteota;c__Nitrososphaeria;o__Nitrososphaerales	33.11775200713649	36.51650312221231	0.027871411321726006	1172
d__Archaea;p__Thermoproteota;c__Nitrososphaeria;o__Nitrososphaerales;f__UBA183	162.48717948717947	178.17948717948718	0.10289365362646784	39
d__Archaea;p__Thermoproteota;c__Nitrososphaeria;o__Nitrososphaerales;f__UBA183;g__BOG-1369	168.5	200.33333333333334	0.08551089438773324	6
d__Archaea;p__Thermoproteota;c__Nitrososphaeria;o__Nitrososphaerales;f__UBA183;g__BOG-1369;s__BOG-1369 sp003135575	202.0	234.0	0.0804953560371517	1
d__Archaea;p__Thermoproteota;c__Nitrososphaeria;o__Nitrososphaerales;f__UBA183;g__BOG-1369;s__BOG-1369 sp003164815	164.75	201.25	0.08681858839125489	4
d__Archaea;p__Thermoproteota;c__Nitrososphaeria;o__Nitrososphaerales;f__UBA183;g__UBA183	161.3939393939394	174.15151515151516	0.10605415530623777	33
d__Archaea;p__Thermoproteota;c__Nitrososphaeria;o__Nitrososphaerales;f__UBA183;g__UBA183;s__UBA183 sp002495205	53.0	58.0	0.05321100917431193	1
d__Archaea;p__Thermoproteota;c__Nitrososphaeria;o__Nitrososphaerales;f__UBA183;g__UBA183;s__UBA183 sp005877185	186.0	208.0	0.09067131647776809	1
d__Archaea;p__Thermoproteota;c__Nitrososphaeria;o__Nitrososphaerales;f__UBA183;g__UBA183;s__UBA183 sp005877225	173.0	186.0	0.07692307692307693	1
d__Archaea;p__Thermoproteota;c__Nitrososphaeria;o__Nitrososphaerales;f__UBA183;g__UBA183;s__UBA183 sp005877365	167.0	182.0	0.0790273556231003	1
d__Archaea;p__Thermoproteota;c__Bathyarchaeia	97.80590717299577	107.74683544303798	0.06392568272679794	240
d__Archaea;p__Thermoproteota;c__Bathyarchaeia;o__B26-1	81.64166666666667	91.275	0.05604911360116093	122
d__Archaea;p__Thermoproteota;c__Bathyarchaeia;o__B26-1;f__UBA233	84.07142857142857	94.83333333333333	0.057572824124476535	86
d__Archaea;p__Thermoproteota;c__Bathyarchaeia;o__B26-1;f__UBA233;g__PALSA-986	92.74193548387096	109.61290322580645	0.0541640342561742	32
d__Archaea;p__Thermoproteota;c__Bathyarchaeia;o__B26-1;f__UBA233;g__PALSA-986;s__PALSA-986 sp003133625	138.0	168.0	0.05572139303482587	1
d__Archaea;p__Thermoproteota;c__Bathyarchaeia;o__B26-1;f__UBA233;g__PALSA-986;s__PALSA-986 sp003141855	142.0	156.0	0.05827418752334703	1
d__Archaea;p__Thermoproteota;c__Bathyarchaeia;o__B26-1;f__UBA233;g__PALSA-986;s__	88.44444444444444	99.33333333333333	0.05849457703349084	9
d__Archaea;p__Thermoproteota;c__Bathyarchaeia;o__B26-1;f__UBA233;g__PALSA-986;s__PALSA-986 sp003165195	210.0	276.0	0.0768160311717228	1
d__Archaea;p__Thermoproteota;c__Bathyarchaeia;o__B26-1;f__UBA233;g__AD8-1	62.5	67.0	0.04185312746499223	2
d__Archaea;p__Thermoproteota;c__Bathyarchaeia;o__B26-1;f__UBA233;g__AD8-1;s__AD8-1 sp001273385	62.5	67.0	0.04185312746499223	2
d__Archaea;p__Thermoproteota;c__Bathyarchaeia;o__TCS64	34.78947368421053	36.421052631578945	0.02710556321492413	20
d__Archaea;p__Thermoproteota;c__Bathyarchaeia;o__TCS64;f__TCS64	35.64705882352941	37.0	0.02685240715290884	18
d__Archaea;p__Thermoproteota;c__Bathyarchaeia;o__TCS64;f__TCS64;g__B23	38.666666666666664	41.666666666666664	0.03475236875356	3
d__Archaea;p__Thermoproteota;c__Bathyarchaeia;o__TCS64;f__TCS64;g__B23;s__B23 sp001593875	25.0	26.0	0.02981651376146789	1
d__Archaea;p__Thermoproteota;c__Bathyarchaeia;o__40CM-2-53-6	170.34375	187.484375	0.10035266914156173	64
d__Archaea;p__Thermoproteota;c__Bathyarchaeia;o__40CM-2-53-6;f__FEN-987	162.5	179.4090909090909	0.10021370599526201	22
d__Archaea;p__Thermoproteota;c__Bathyarchaeia;o__40CM-2-53-6;f__FEN-987;g__FEN-987	165.0	180.5	0.07945323330651345	2
d__Archaea;p__Thermoproteota;c__Bathyarchaeia;o__40CM-2-53-6;f__FEN-987;g__FEN-987;s__FEN-987 sp001768965	143.0	153.0	0.09683544303797469	1
d__Archaea;p__Thermoproteota;c__Bathyarchaeia;o__B26-1;f__UBA233;g__DSZD01	32.0	33.0	0.025720966484801246	1
d__Archaea;p__Thermoproteota;c__Bathyarchaeia;o__B26-1;f__UBA233;g__DSZD01;s__DSZD01 sp011364805	32.0	33.0	0.025720966484801246	1
d__Archaea;p__Thermoproteota;c__Bathyarchaeia;o__B26-1;f__UBA233;g__DRVV01	50.8	55.2	0.040318122632198194	5
d__Archaea;p__Thermoproteota;c__Bathyarchaeia;o__B26-1;f__UBA233;g__DRVV01;s__DRVV01 sp011373445	60.0	67.0	0.045486015531810184	2
d__Archaea;p__Thermoproteota;c__Nitrososphaeria;o__Caldarchaeales	55.92307692307692	59.06153846153846	0.04444405214111767	68
d__Archaea;p__Thermoproteota;c__Nitrososphaeria;o__Caldarchaeales;f__NZ13-MGT	51.41935483870968	54.61290322580645	0.045246312371625706	32
d__Archaea;p__Thermoproteota;c__Nitrososphaeria;o__Caldarchaeales;f__NZ13-MGT;g__NZ13-MG1	62.22222222222222	63.77777777777778	0.052529722021394734	9
d__Archaea;p__Thermoproteota;c__Nitrososphaeria;o__Caldarchaeales;f__NZ13-MGT;g__NZ13-MG1;s__	64.0	66.0	0.05282198736380509	2
d__Archaea;p__Thermoproteota;c__Nitrososphaeria;o__Caldarchaeales;f__NZ13-MGT;g__NZ13-MG1;s__NZ13-MG1 sp003056285	70.0	73.0	0.043764988009592325	1
d__Archaea;p__Thermoproteota;c__Nitrososphaeria;o__Caldarchaeales;f__NZ13-MGT;g__NZ13-MG1;s__NZ13-MG1 sp011363045	54.75	56.0	0.052924752411562644	4
d__Archaea;p__Thermoproteota;c__Nitrososphaeria;o__Caldarchaeales;f__NZ13-MGT;g__NZ13-MG1;s__NZ13-MG1 sp011364235	71.5	72.5	0.055829762904549746	2
d__Archaea;p__Thermoproteota;c__Nitrososphaeria;o__Caldarchaeales;f__HR02	50.833333333333336	53.833333333333336	0.0382990551460141	26
d__Archaea;p__Thermoproteota;c__Nitrososphaeria;o__Caldarchaeales;f__HR02;g__DTDI01	11.0	11.0	0.020484171322160148	1
d__Archaea;p__Thermoproteota;c__Nitrososphaeria;o__Caldarchaeales;f__HR02;g__DTDI01;s__	11.0	11.0	0.020484171322160148	1
d__Archaea;p__Thermoproteota;c__Bathyarchaeia;o__B25	52.42857142857143	54.357142857142854	0.04566042239394615	14
d__Archaea;p__Thermoproteota;c__Bathyarchaeia;o__B25;f__B25	52.42857142857143	54.357142857142854	0.04566042239394615	14
d__Archaea;p__Thermoproteota;c__Bathyarchaeia;o__B25;f__B25;g__B25	52.57142857142857	54.714285714285715	0.050539186670876035	7
d__Archaea;p__Thermoproteota;c__Bathyarchaeia;o__B25;f__B25;g__B25;s__	39.0	40.0	0.04424778761061947	1
d__Archaea;p__Thermoproteota;c__Bathyarchaeia;o__B26-1;f__SOJC01	89.0	94.5	0.05092434189683828	2
d__Archaea;p__Thermoproteota;c__Bathyarchaeia;o__B26-1;f__SOJC01;g__SOJC01	89.0	94.5	0.05092434189683828	2
d__Archaea;p__Thermoproteota;c__Bathyarchaeia;o__B26-1;f__SOJC01;g__SOJC01;s__SOJC01 sp004376645	89.0	94.5	0.05092434189683828	2
d__Archaea;p__Thermoproteota;c__Nitrososphaeria;o__Caldarchaeales;f__NZ13-MGT;g__JGI-0000106-J15	46.3	48.1	0.031197302772359277	11
d__Archaea;p__Thermoproteota;c__Nitrososphaeria;o__Caldarchaeales;f__NZ13-MGT;g__JGI-0000106-J15;s__JGI-0000106-J15 sp011375845	63.0	66.5	0.032647421269784024	2
d__Archaea;p__Thermoproteota;c__Nitrososphaeria;o__Caldarchaeales;f__NZ13-MGT;g__JGI-0000106-J15;s__JGI-0000106-J15 sp011337925	35.333333333333336	35.333333333333336	0.030205523113658025	3
d__Archaea;p__Thermoproteota;c__Nitrososphaeria;o__Caldarchaeales;f__NZ13-MGT;g__JGI-0000106-J15;s__	46.5	51.0	0.03128421110815969	2
d__Archaea;p__Thermoproteota;c__Nitrososphaeria;o__Caldarchaeales;f__NZ13-MGT;g__JGI-0000106-J15;s__JGI-0000106-J15 sp011364615	46.0	46.666666666666664	0.031164397875577066	3
d__Archaea;p__Thermoproteota;c__Nitrososphaeria;o__Nitrososphaerales;f__UBA183;g__UBA183;s__	163.68965517241378	176.31034482758622	0.11034325403129618	29
d__Archaea;p__Thermoproteota;c__Bathyarchaeia;o__B26-1;f__BA1	118.9	136.8	0.0621602813758312	10
d__Archaea;p__Thermoproteota;c__Bathyarchaeia;o__B26-1;f__BA1;g__SOJZ01	123.5	137.5	0.061697734065138024	2
d__Archaea;p__Thermoproteota;c__Bathyarchaeia;o__B26-1;f__BA1;g__SOJZ01;s__	135.0	157.0	0.06661009758167162	1
d__Bacteria;p__Planctomycetota;c__Planctomycetes;o__Planctomycetales;f__Planctomycetaceae;g__Schlesneria	47.25	52.5	0.009925547280526257	5
d__Bacteria;p__Planctomycetota;c__Planctomycetes;o__Planctomycetales;f__Planctomycetaceae;g__Schlesneria;s__	47.25	52.5	0.009925547280526257	4
d__Bacteria;p__Planctomycetota;c__Planctomycetes;o__Pirellulales;f__PLA5	87.0	95.0	0.017800262319655237	1
d__Bacteria;p__Planctomycetota;c__Planctomycetes;o__Pirellulales;f__PLA5;g__PLA5	87.0	95.0	0.017800262319655237	1
d__Bacteria;p__Planctomycetota;c__Planctomycetes;o__Pirellulales;f__PLA5;g__PLA5;s__PLA5 sp003576845	87.0	95.0	0.017800262319655237	1
d__Bacteria;p__Planctomycetota;c__Planctomycetes;o__Isosphaerales	53.357142857142854	61.42857142857143	0.012203774265819204	21
d__Bacteria;p__Planctomycetota;c__Planctomycetes;o__Isosphaerales;f__Isosphaeraceae	52.61538461538461	60.92307692307692	0.011880883770923039	20
d__Bacteria;p__Planctomycetota;c__Planctomycetes;o__Isosphaerales;f__Isosphaeraceae;g__Singulisphaera	29.0	32.5	0.005414138406894453	6
d__Bacteria;p__Planctomycetota;c__Planctomycetes;o__Isosphaerales;f__Isosphaeraceae;g__Singulisphaera;s__	29.0	32.5	0.005414138406894453	4
d__Bacteria;p__Planctomycetota;c__Planctomycetes;o__Planctomycetales;f__Planctomycetaceae;g__SXKJ01	111.91666666666667	119.5	0.028021632131128255	12
d__Bacteria;p__Planctomycetota;c__Planctomycetes;o__Planctomycetales;f__Planctomycetaceae;g__SXKJ01;s__SXKJ01 sp005798445	167.0	199.0	0.03049808429118774	1
d__Bacteria;p__Planctomycetota;c__Planctomycetes;o__Planctomycetales;f__Planctomycetaceae;g__SXXK01	132.19565217391303	140.7608695652174	0.030174661682171654	46
d__Bacteria;p__Planctomycetota;c__Planctomycetes;o__Planctomycetales;f__Planctomycetaceae;g__SXXK01;s__	126.34285714285714	131.74285714285713	0.027734506587091697	35
d__Bacteria;p__Planctomycetota;c__Planctomycetes;o__Pirellulales;f__Thermoguttaceae	74.68181818181819	78.79545454545455	0.02668583448274929	45
d__Bacteria;p__Planctomycetota;c__Planctomycetes;o__Pirellulales;f__Thermoguttaceae;g__JAAYAY01	202.66666666666666	212.0	0.028053591525683957	3
d__Bacteria;p__Planctomycetota;c__Planctomycetes;o__Pirellulales;f__Thermoguttaceae;g__JAAYAY01;s__JAAYAY01 sp012719125	202.66666666666666	212.0	0.028053591525683957	3
d__Bacteria;p__Actinobacteriota;c__Actinomycetia	9.717880402605092	10.386027235050326	0.005104230424506853	8202
d__Bacteria;p__Actinobacteriota;c__Actinomycetia;o__Nanopelagicales	27.745238095238093	29.473809523809525	0.018144483927097478	453
d__Bacteria;p__Actinobacteriota;c__Actinomycetia;o__Nanopelagicales;f__S36-B12	56.75	60.06617647058823	0.031019089023095966	136
d__Bacteria;p__Actinobacteriota;c__Actinomycetia;o__Nanopelagicales;f__S36-B12;g__UBA4592	56.69642857142857	60.19642857142857	0.03106954890114213	56
d__Bacteria;p__Actinobacteriota;c__Actinomycetia;o__Nanopelagicales;f__S36-B12;g__UBA4592;s__	57.26086956521739	62.82608695652174	0.031606322326745435	23
d__Bacteria;p__Bdellovibrionota;c__Bdellovibrionia_A	129.45833333333334	138.91666666666666	0.05583622547032818	48
d__Bacteria;p__Bdellovibrionota;c__Bdellovibrionia_A;o__UBA1018	129.80434782608697	138.17391304347825	0.05671649049796586	46
d__Bacteria;p__Bdellovibrionota;c__Bdellovibrionia_A;o__UBA1018;f__CAIMNF01	163.25	176.75	0.07390789008930909	4
d__Bacteria;p__Bdellovibrionota;c__Bdellovibrionia_A;o__UBA1018;f__CAIMNF01;g__CAIMNF01	163.25	176.75	0.07390789008930909	4
d__Bacteria;p__Bdellovibrionota;c__Bdellovibrionia_A;o__UBA1018;f__CAIMNF01;g__CAIMNF01;s__	163.25	176.75	0.07390789008930909	4
d__Bacteria;p__Bdellovibrionota;c__Bacteriovoracia;o__Bacteriovoracales;f__Bacteriovoracaceae;g__UBA4096	264.09090909090907	276.72727272727275	0.09108073884328483	11
d__Bacteria;p__Bdellovibrionota;c__Bacteriovoracia;o__Bacteriovoracales;f__Bacteriovoracaceae;g__UBA4096;s__UBA4096 sp002482685	251.0	266.0	0.08619572261827609	1
d__Bacteria;p__Bdellovibrionota;c__Bacteriovoracia;o__Bacteriovoracales;f__Bacteriovoracaceae;g__UBA4096;s__UBA4096 sp002381765	273.0	289.0	0.08027777777777778	1
d__Bacteria;p__Bdellovibrionota;c__Bacteriovoracia;o__Bacteriovoracales;f__Bacteriovoracaceae;g__UBA4096;s__	228.2	238.4	0.09353720271551294	5
d__Bacteria;p__KSB1	82.36	86.22	0.028320859411379917	50
d__Bacteria;p__KSB1;c__UBA2214	82.36	86.22	0.028320859411379917	50
d__Bacteria;p__KSB1;c__UBA2214;o__UBA2214	90.0	92.65384615384616	0.029970504473849493	26
d__Bacteria;p__KSB1;c__UBA2214;o__UBA2214;f__Zgenome-0027	81.4	87.4	0.022509840061599718	5
d__Bacteria;p__KSB1;c__UBA2214;o__UBA2214;f__Zgenome-0027;g__	68.5	74.0	0.020336766741061614	2
d__Bacteria;p__KSB1;c__UBA2214;o__UBA2214;f__Zgenome-0027;g__;s__	68.5	74.0	0.020336766741061614	2
d__Bacteria;p__Bacteroidota;c__Ignavibacteria;o__Ignavibacteriales;f__Ignavibacteriaceae;g__UBA1563	59.0	65.5	0.024010833095374072	2
d__Bacteria;p__Bacteroidota;c__Ignavibacteria;o__Ignavibacteriales;f__Ignavibacteriaceae;g__UBA1563;s__	49.0	53.0	0.024356617647058824	1
d__Bacteria;p__Bacteroidota;c__Ignavibacteria;o__Ignavibacteriales;f__Melioribacteraceae	56.4054054054054	59.62162162162162	0.021093134278417733	38
d__Bacteria;p__Bacteroidota;c__Ignavibacteria;o__Ignavibacteriales;f__Melioribacteraceae;g__1-14-2-50-31-20	112.5	117.0	0.03538524369126782	4
d__Bacteria;p__Bacteroidota;c__Ignavibacteria;o__Ignavibacteriales;f__Melioribacteraceae;g__1-14-2-50-31-20;s__1-14-2-50-31-20 sp002786785	111.0	117.0	0.03494623655913978	1
d__Bacteria;p__Firmicutes_A;c__Clostridia;o__Lachnospirales;f__Lachnospiraceae;g__Roseburia	15.963190184049079	16.529141104294478	0.00544266374850282	674
d__Bacteria;p__Firmicutes_A;c__Clostridia;o__Lachnospirales;f__Lachnospiraceae;g__Roseburia;s__Roseburia intestinalis	10.802884615384615	11.288461538461538	0.0038180954151496504	214
d__Bacteria;p__Firmicutes_A;c__Clostridia;o__Lachnospirales;f__Lachnospiraceae;g__Roseburia;s__Roseburia inulinivorans	22.56547619047619	23.357142857142858	0.007312887515181981	170
d__Bacteria;p__Firmicutes_A;c__Clostridia;o__Lachnospirales;f__Lachnospiraceae;g__Roseburia;s__Roseburia sp003470905	14.636363636363637	15.636363636363637	0.004783818856319632	24
d__Bacteria;p__Firmicutes_A;c__Clostridia;o__Lachnospirales;f__Lachnospiraceae;g__Dorea_A	7.278409090909091	7.619318181818182	0.0032116258982731326	200
d__Bacteria;p__Firmicutes_A;c__Clostridia;o__Lachnospirales;f__Lachnospiraceae;g__Dorea_A;s__Dorea_A longicatena	7.964285714285714	8.357142857142858	0.0034984918556723366	160
d__Bacteria;p__Firmicutes_A;c__Clostridia;o__Lachnospirales;f__Lachnospiraceae;g__UBA11774	14.578947368421053	14.614035087719298	0.007220856068141057	57
d__Bacteria;p__Firmicutes_A;c__Clostridia;o__Lachnospirales;f__Lachnospiraceae;g__UBA11774;s__UBA11774 sp003507655	14.333333333333334	14.351851851851851	0.007081114421992751	54
d__Bacteria;p__Firmicutes_A;c__Clostridia;o__Lachnospirales;f__Lachnospiraceae;g__Roseburia;s__Roseburia sp900552665	21.58407079646018	22.106194690265486	0.007184776662385131	113
d__Bacteria;p__Firmicutes_A;c__Clostridia;o__Lachnospirales;f__Lachnospiraceae;g__Agathobacter;s__Agathobacter faecis	7.719858156028369	7.90307328605201	0.002922226834115927	886
d__Bacteria;p__Bacteroidota;c__Bacteroidia;o__Bacteroidales;f__Bacteroidaceae;g__Phocaeicola	8.26530612244898	8.391253644314869	0.0025515039433488497	1776
d__Bacteria;p__Bacteroidota;c__Bacteroidia;o__Bacteroidales;f__Bacteroidaceae;g__Phocaeicola;s__Phocaeicola vulgatus	7.35687263556116	7.4136191677175285	0.00202628747363449	816
d__Bacteria;p__Firmicutes_A;c__Clostridia;o__Lachnospirales;f__Lachnospiraceae;g__Eubacterium_F	14.386759581881533	15.390243902439025	0.006309623067878533	293
d__Bacteria;p__Firmicutes_A;c__Clostridia;o__Lachnospirales;f__Lachnospiraceae;g__Eubacterium_F;s__Eubacterium_F sp003491505	10.548780487804878	11.15040650406504	0.004530581172315477	250
d__Bacteria;p__Desulfobacterota_B;c__Binatia;o__Binatales	170.5897435897436	183.30769230769232	0.05600224567561312	39
d__Bacteria;p__Desulfobacterota_B;c__Binatia;o__Binatales;f__Binataceae	170.5897435897436	183.30769230769232	0.05600224567561312	39
d__Bacteria;p__Desulfobacterota_B;c__Binatia;o__Binatales;f__Binataceae;g__	124.63636363636364	136.1818181818182	0.038386522136795734	11
d__Bacteria;p__Desulfobacterota_B;c__Binatia;o__Binatales;f__Binataceae;g__;s__	124.63636363636364	136.1818181818182	0.038386522136795734	11
d__Bacteria;p__Myxococcota;c__UBA9160	101.6	106.8	0.028338805683660196	35
d__Bacteria;p__Myxococcota;c__UBA9160;o__SZUA-336	45.0	47.0	0.012210375376945077	2
d__Bacteria;p__Myxococcota;c__UBA9160;o__SZUA-336;f__SZUA-336	45.0	47.0	0.012210375376945077	2
d__Bacteria;p__Myxococcota;c__UBA9160;o__SZUA-336;f__SZUA-336;g__SZUA-336	40.0	41.0	0.008758812219611195	1
d__Bacteria;p__Myxococcota;c__UBA9160;o__SZUA-336;f__SZUA-336;g__SZUA-336;s__SZUA-336 sp003247575	40.0	41.0	0.008758812219611195	1
d__Bacteria;p__Bacteroidota;c__Bacteroidia;o__Flavobacteriales;f__UBA7312	23.555555555555557	24.158730158730158	0.018845437385190327	63
d__Bacteria;p__Bacteroidota;c__Bacteroidia;o__Flavobacteriales;f__UBA7312;g__	18.0	19.25	0.015141812667425448	16
d__Bacteria;p__Bacteroidota;c__Bacteroidia;o__Flavobacteriales;f__UBA7312;g__;s__	18.0	19.25	0.015141812667425448	16
d__Bacteria;p__Bacteroidota;c__Bacteroidia;o__Cytophagales;f__Cyclobacteriaceae;g__UBA4465	41.63076923076923	42.96923076923077	0.021817582865563217	65
d__Bacteria;p__Bacteroidota;c__Bacteroidia;o__Cytophagales;f__Cyclobacteriaceae;g__UBA4465;s__UBA4465 sp013204595	34.0	34.0	0.01380991064175467	1
d__Bacteria;p__Bacteroidota;c__Bacteroidia;o__Cytophagales;f__Cyclobacteriaceae;g__UBA4465;s__	40.5	42.166666666666664	0.02358683118986345	24
d__Bacteria;p__Bacteroidota;c__Bacteroidia;o__Cytophagales;f__Cyclobacteriaceae;g__UBA4465;s__UBA4465 sp002691385	45.5	46.0	0.01975996200117746	2
d__Bacteria;p__Bacteroidota;c__Bacteroidia;o__Cytophagales;f__Cyclobacteriaceae;g__UBA4465;s__UBA4465 sp002470835	42.285714285714285	43.34285714285714	0.020941795456129217	35
d__Bacteria;p__Bacteroidota;c__Bacteroidia;o__Cytophagales;f__Cyclobacteriaceae;g__UBA4465;s__UBA4465 sp002292365	48.5	53.0	0.0220061765953738	2
d__Bacteria;p__Bacteroidota;c__Bacteroidia;o__Cytophagales;f__Cyclobacteriaceae;g__UBA4465;s__UBA4465 sp902605755	32.0	32.0	0.021753908905506457	1
d__Bacteria;p__Bdellovibrionota;c__Bdellovibrionia	118.16981132075472	123.14150943396227	0.041530143638124364	117
d__Bacteria;p__Bdellovibrionota;c__Bdellovibrionia;o__Bdellovibrionales	118.16981132075472	123.14150943396227	0.041530143638124364	117
d__Bacteria;p__Bdellovibrionota;c__Bdellovibrionia;o__Bdellovibrionales;f__Bdellovibrionaceae	138.78571428571428	146.0952380952381	0.04400766439455274	53
d__Bacteria;p__Bdellovibrionota;c__Bdellovibrionia;o__Bdellovibrionales;f__Bdellovibrionaceae;g__UBA2316	454.1666666666667	482.3333333333333	0.11888573961482297	6
d__Bacteria;p__Bdellovibrionota;c__Bdellovibrionia;o__Bdellovibrionales;f__Bdellovibrionaceae;g__UBA2316;s__	448.0	488.0	0.11327762302692665	1
d__Bacteria;p__Bdellovibrionota;c__Bdellovibrionia;o__Bdellovibrionales;f__Bdellovibrionaceae;g__UBA2316;s__UBA2316 sp002256935	375.0	400.0	0.09903441445902451	1
d__Bacteria;p__Bdellovibrionota;c__Bdellovibrionia;o__Bdellovibrionales;f__Bdellovibrionaceae;g__UBA2316;s__UBA2316 sp002344565	435.5	445.5	0.12022514663841699	2
d__Bacteria;p__Bdellovibrionota;c__Bdellovibrionia;o__Bdellovibrionales;f__Bdellovibrionaceae;g__UBA2316;s__UBA2316 sp002345205	515.5	557.5	0.13027605346307636	2
d__Bacteria;p__Actinobacteriota;c__Acidimicrobiia;o__Acidimicrobiales;f__TK06	29.87828947368421	31.269736842105264	0.01537952290630717	304
d__Bacteria;p__Actinobacteriota;c__Acidimicrobiia;o__Acidimicrobiales;f__TK06;g__MedAcidi-G3	28.214285714285715	29.226190476190474	0.014921929368985393	84
d__Bacteria;p__Actinobacteriota;c__Acidimicrobiia;o__Acidimicrobiales;f__TK06;g__MedAcidi-G3;s__MedAcidi-G3 sp000817105	31.0	32.0	0.01579630529009952	28
d__Bacteria;p__Actinobacteriota;c__Acidimicrobiia;o__Acidimicrobiales;f__TK06;g__MedAcidi-G3;s__MedAcidi-G3 sp002722565	25.842105263157894	27.210526315789473	0.013215044892227856	19
d__Bacteria;p__Planctomycetota;c__UBA1135	187.61320754716982	199.9245283018868	0.0659201428759016	106
d__Bacteria;p__Planctomycetota;c__UBA1135;o__UBA1135	161.93421052631578	169.76315789473685	0.06477176984254694	76
d__Bacteria;p__Planctomycetota;c__UBA1135;o__UBA1135;f__UBA1135	124.25	128.34375	0.06719498545263884	32
d__Bacteria;p__Planctomycetota;c__UBA1135;o__UBA1135;f__UBA1135;g__GCA-2746235	130.0	134.2	0.07119575656343721	15
d__Bacteria;p__Planctomycetota;c__UBA1135;o__UBA1135;f__UBA1135;g__GCA-2746235;s__	128.85714285714286	132.42857142857142	0.0722694606263905	14
d__Bacteria;p__Planctomycetota;c__UBA1135;o__UBA1135;f__UBA1135;g__GCA-2746235;s__GCA-2746235 sp002746235	146.0	159.0	0.05616389968209114	1
d__Bacteria;p__Bacteroidota;c__Bacteroidia;o__Flavobacteriales;f__Flavobacteriaceae	11.255813953488373	11.647765874052784	0.008669390411974145	4872
d__Bacteria;p__Bacteroidota;c__Bacteroidia;o__Flavobacteriales;f__Flavobacteriaceae;g__MAG-120531	7.181818181818182	7.4363636363636365	0.005657943659478636	111
d__Bacteria;p__Bacteroidota;c__Bacteroidia;o__Flavobacteriales;f__Flavobacteriaceae;g__MAG-120531;s__MAG-120531 sp000173115	7.148148148148148	7.2592592592592595	0.004969414516244435	55
d__Bacteria;p__Bacteroidota;c__Bacteroidia;o__Chitinophagales;f__Chitinophagaceae	30.104387291981844	32.4947049924357	0.01114159367814073	768
d__Bacteria;p__Bacteroidota;c__Bacteroidia;o__Chitinophagales;f__Chitinophagaceae;g__Sediminibacterium	19.980392156862745	21.372549019607842	0.010567604007736932	110
d__Bacteria;p__Bacteroidota;c__Bacteroidia;o__Chitinophagales;f__Chitinophagaceae;g__Sediminibacterium;s__	21.01219512195122	22.304878048780488	0.01142275072965704	82
d__Bacteria;p__Bacteroidota;c__Bacteroidia;o__Flavobacteriales;f__Flavobacteriaceae;g__MAG-120531;s__	5.717948717948718	5.846153846153846	0.004558234501014615	39
d__Bacteria;p__Bacteroidota;c__Bacteroidia;o__Flavobacteriales;f__Flavobacteriaceae;g__MAG-120531;s__MAG-120531 sp002378585	10.647058823529411	11.647058823529411	0.010367898419169444	17
d__Bacteria;p__Bacteroidota;c__Bacteroidia;o__Flavobacteriales;f__Flavobacteriaceae;g__Flavobacterium	6.379746835443038	6.594936708860759	0.0024306273325613477	383
d__Bacteria;p__Bacteroidota;c__Bacteroidia;o__Flavobacteriales;f__Flavobacteriaceae;g__Flavobacterium;s__	7.391304347826087	7.695652173913044	0.002933608432895757	100
d__Bacteria;p__Actinobacteriota;c__Acidimicrobiia;o__Actinomarinales	6.433547204399633	6.538955087076077	0.008413319680619855	1139
d__Bacteria;p__Actinobacteriota;c__Acidimicrobiia;o__Actinomarinales;f__Actinomarinaceae	6.433547204399633	6.538955087076077	0.008413319680619855	1139
d__Bacteria;p__Actinobacteriota;c__Acidimicrobiia;o__Actinomarinales;f__Actinomarinaceae;g__Actinomarina	6.312962962962963	6.4185185185185185	0.008248731086193443	1128
d__Bacteria;p__Actinobacteriota;c__Acidimicrobiia;o__Actinomarinales;f__Actinomarinaceae;g__Actinomarina;s__	10.441176470588236	10.549019607843137	0.012575172593633796	102
d__Bacteria;p__Actinobacteriota;c__Acidimicrobiia;o__Actinomarinales;f__Actinomarinaceae;g__Actinomarina;s__Actinomarina sp014239265	15.571428571428571	16.19047619047619	0.01771866307965803	21
d__Bacteria;p__Actinobacteriota;c__Acidimicrobiia;o__Actinomarinales;f__Actinomarinaceae;g__Actinomarina;s__Actinomarina sp902580215	4.5	4.5227272727272725	0.00767942092129274	44
d__Bacteria;p__Proteobacteria;c__Alphaproteobacteria;o__Rhizobiales	19.895678092399404	22.253353204172875	0.0064889872719802065	1731
d__Bacteria;p__Proteobacteria;c__Alphaproteobacteria;o__Rhizobiales;f__Beijerinckiaceae	16.404255319148938	18.354609929078013	0.006659028784986956	295
d__Bacteria;p__Proteobacteria;c__Alphaproteobacteria;o__Rhizobiales;f__Beijerinckiaceae;g__Methylobacterium	12.11111111111111	15.11111111111111	0.002615535477882978	72
d__Bacteria;p__Proteobacteria;c__Alphaproteobacteria;o__Rhizobiales;f__Beijerinckiaceae;g__Methylobacterium;s__	22.166666666666668	31.166666666666668	0.004854685617928948	6
d__Bacteria;p__Proteobacteria;c__Alphaproteobacteria;o__Rhizobiales;f__Beijerinckiaceae;g__Methylobacterium;s__Methylobacterium organophilum	7.75	7.75	0.0013545753037803006	5
d__Bacteria;p__Proteobacteria;c__Alphaproteobacteria;o__Rickettsiales	43.557522123893804	47.823008849557525	0.029621050351600606	175
d__Bacteria;p__Proteobacteria;c__Alphaproteobacteria;o__Rickettsiales;f__	34.375	46.875	0.028127191228577902	8
d__Bacteria;p__Proteobacteria;c__Alphaproteobacteria;o__Rickettsiales;f__;g__	34.375	46.875	0.028127191228577902	8
d__Bacteria;p__Proteobacteria;c__Alphaproteobacteria;o__Rickettsiales;f__;g__;s__	34.375	46.875	0.028127191228577902	8
d__Bacteria;p__Bacteroidota;c__Bacteroidia;o__NS11-12g	68.8	72.08292682926829	0.038333874220582376	205
d__Bacteria;p__Bacteroidota;c__Bacteroidia;o__NS11-12g;f__UBA9320	74.80434782608695	77.31521739130434	0.041270446970562036	92
d__Bacteria;p__Bacteroidota;c__Bacteroidia;o__NS11-12g;f__UBA9320;g__UBA9320	80.75641025641026	83.53846153846153	0.0450291947346769	78
d__Bacteria;p__Bacteroidota;c__Bacteroidia;o__NS11-12g;f__UBA9320;g__UBA9320;s__	87.54	91.12	0.04694593454343234	50
d__Bacteria;p__Bacteroidota;c__Bacteroidia;o__Flavobacteriales;f__Schleiferiaceae	46.4653937947494	47.80668257756563	0.031209578154656088	422
d__Bacteria;p__Bacteroidota;c__Bacteroidia;o__Flavobacteriales;f__Schleiferiaceae;g__UBA10364	51.175324675324674	52.52597402597402	0.03711678695511826	154
d__Bacteria;p__Bacteroidota;c__Bacteroidia;o__Flavobacteriales;f__Schleiferiaceae;g__UBA10364;s__UBA10364 sp003385605	158.0	186.0	0.0746987951807229	1
d__Bacteria;p__Bacteroidota;c__Bacteroidia;o__Flavobacteriales;f__Flavobacteriaceae;g__Aquaticitalea	7.214285714285714	7.928571428571429	0.0029853585274597786	14
d__Bacteria;p__Bacteroidota;c__Bacteroidia;o__Flavobacteriales;f__Flavobacteriaceae;g__Aquaticitalea;s__Aquaticitalea lipolytica	7.7272727272727275	8.454545454545455	0.0032238632484907826	11
d__Bacteria;p__Bacteroidota;c__Bacteroidia;o__Flavobacteriales;f__UBA7312;g__UBA8444	26.03846153846154	26.5	0.020770749813349944	26
d__Bacteria;p__Bacteroidota;c__Bacteroidia;o__Flavobacteriales;f__UBA7312;g__UBA8444;s__	26.357142857142858	27.071428571428573	0.02061879761483443	14
d__Bacteria;p__Bacteroidota;c__Bacteroidia;o__Flavobacteriales;f__Flavobacteriaceae;g__GCA-2700405	6.288461538461538	6.326923076923077	0.006724612458160274	52
d__Bacteria;p__Bacteroidota;c__Bacteroidia;o__Flavobacteriales;f__Flavobacteriaceae;g__GCA-2700405;s__GCA-2700405 sp004213965	9.0	9.0	0.011881892686596654	3
d__Bacteria;p__Firmicutes_A;c__Clostridia_A;o__Christensenellales;f__	20.666666666666668	22.88888888888889	0.012668168507029724	9
d__Bacteria;p__Firmicutes_A;c__Clostridia_A;o__Christensenellales;f__;g__	20.666666666666668	22.88888888888889	0.012668168507029724	9
d__Bacteria;p__Firmicutes_A;c__Clostridia_A;o__Christensenellales;f__;g__;s__	20.666666666666668	22.88888888888889	0.012668168507029724	9
d__Bacteria;p__Bacteroidota;c__Bacteroidia;o__Chitinophagales;f__Saprospiraceae	62.5121107266436	66.64359861591696	0.023076703050147217	310
d__Bacteria;p__Bacteroidota;c__Bacteroidia;o__Chitinophagales;f__Saprospiraceae;g__UBA1994	58.149253731343286	60.04477611940298	0.026742890206512323	67
d__Bacteria;p__Bacteroidota;c__Bacteroidia;o__Chitinophagales;f__Saprospiraceae;g__UBA1994;s__UBA1994 sp002335865	58.885245901639344	60.80327868852459	0.027725749442562175	61
d__Bacteria;p__Bacteroidota;c__Bacteroidia;o__Flavobacteriales;f__Flavobacteriaceae;g__Ulvibacter_B	6.484375	6.890625	0.004983772143167361	65
d__Bacteria;p__Bacteroidota;c__Bacteroidia;o__Flavobacteriales;f__Flavobacteriaceae;g__Ulvibacter_B;s__Ulvibacter_B sp003450155	6.833333333333333	8.25	0.005314294882166987	12
d__Bacteria;p__Bacteroidota;c__Bacteroidia;o__Flavobacteriales;f__Flavobacteriaceae;g__Ulvibacter_B;s__	6.403846153846154	6.576923076923077	0.004907497664936678	52
d__Bacteria;p__Bacteroidota;c__Bacteroidia;o__Cytophagales;f__Cyclobacteriaceae;g__Fabibacter	10.333333333333334	10.761904761904763	0.004128870935595839	30
d__Bacteria;p__Bacteroidota;c__Bacteroidia;o__Cytophagales;f__Cyclobacteriaceae;g__Fabibacter;s__Fabibacter sp002477595	12.5	13.0	0.006915303820899131	6
d__Bacteria;p__Proteobacteria;c__Alphaproteobacteria;o__TMED127	61.95187165775401	62.844919786096256	0.05257736189590494	187
d__Bacteria;p__Proteobacteria;c__Alphaproteobacteria;o__TMED127;f__TMED127	61.95187165775401	62.844919786096256	0.05257736189590494	187
d__Bacteria;p__Proteobacteria;c__Alphaproteobacteria;o__TMED127;f__TMED127;g__TMED211	41.5	42.5	0.04055434838960102	4
d__Bacteria;p__Proteobacteria;c__Alphaproteobacteria;o__TMED127;f__TMED127;g__TMED211;s__TMED211 sp002169685	53.0	57.0	0.057750759878419454	1
d__Bacteria;p__Proteobacteria;c__Alphaproteobacteria;o__TMED127;f__TMED127;g__GCA-2691145	83.83333333333333	93.16666666666667	0.05560718708306556	6
d__Bacteria;p__Proteobacteria;c__Alphaproteobacteria;o__TMED127;f__TMED127;g__GCA-2691145;s__GCA-2691145 sp002691145	83.83333333333333	93.16666666666667	0.05560718708306556	6
d__Bacteria;p__Bacteroidota;c__Bacteroidia;o__Flavobacteriales;f__Flavobacteriaceae;g__Croceibacter	61.5	73.66666666666667	0.023644866461233222	21
d__Bacteria;p__Bacteroidota;c__Bacteroidia;o__Flavobacteriales;f__Flavobacteriaceae;g__Croceibacter;s__Croceibacter atlanticus	61.5	73.66666666666667	0.023644866461233222	21
d__Bacteria;p__Bacteroidota;c__Bacteroidia;o__Flavobacteriales;f__Flavobacteriaceae;g__TMED96	23.73913043478261	24.08695652173913	0.021035572274234325	46
d__Bacteria;p__Bacteroidota;c__Bacteroidia;o__Flavobacteriales;f__Flavobacteriaceae;g__TMED96;s__TMED96 sp002728075	24.0	24.333333333333332	0.019400012822586927	3
d__Archaea;p__Nanoarchaeota	68.67377398720683	71.8315565031983	0.07937236827626258	496
d__Archaea;p__Nanoarchaeota;c__Nanoarchaeia	68.67377398720683	71.8315565031983	0.07937236827626258	496
d__Archaea;p__Nanoarchaeota;c__Nanoarchaeia;o__UBA10117	63.083333333333336	66.41666666666667	0.12299972551827303	25
d__Archaea;p__Nanoarchaeota;c__Nanoarchaeia;o__UBA10117;f__ARS21	74.52631578947368	78.42105263157895	0.14687113679050684	19
d__Archaea;p__Nanoarchaeota;c__Nanoarchaeia;o__UBA10117;f__ARS21;g__ARS21	70.0	75.1	0.13351308545324023	10
d__Archaea;p__Nanoarchaeota;c__Nanoarchaeia;o__UBA10117;f__ARS21;g__ARS21;s__ARS21 sp002686215	68.0	72.85714285714286	0.12781040745244704	7
d__Bacteria;p__Bacteroidota;c__Bacteroidia;o__Flavobacteriales;f__Flavobacteriaceae;g__Polaribacter	8.108433734939759	8.771084337349398	0.003476698067709548	132
d__Bacteria;p__Bacteroidota;c__Bacteroidia;o__Flavobacteriales;f__Flavobacteriaceae;g__Polaribacter;s__	9.584615384615384	10.430769230769231	0.004093860445898486	76
d__Bacteria;p__Verrucomicrobiota;c__Verrucomicrobiae;o__Pedosphaerales	76.26452905811624	80.31663326653306	0.02952072792514781	502
d__Bacteria;p__Verrucomicrobiota;c__Verrucomicrobiae;o__Pedosphaerales;f__UBA1096	57.609756097560975	59.16463414634146	0.027361305405610614	164
d__Bacteria;p__Verrucomicrobiota;c__Verrucomicrobiae;o__Pedosphaerales;f__UBA1096;g__UBA1096	57.65644171779141	59.19631901840491	0.02746214445869297	163
d__Bacteria;p__Verrucomicrobiota;c__Verrucomicrobiae;o__Pedosphaerales;f__UBA1096;g__UBA1096;s__UBA1096 sp002170545	55.85	57.7	0.027940401274172893	20
d__Bacteria;p__Bacteroidota;c__Bacteroidia;o__NS11-12g;f__UBA9320;g__UBA9320;s__UBA9320 sp003516975	77.6	79.6	0.048657522632743117	5
d__Bacteria;p__Thermotogota	41.457142857142856	43.005714285714284	0.023384515641466368	270
d__Bacteria;p__Thermotogota;c__Thermotogae	41.457142857142856	43.005714285714284	0.023384515641466368	270
d__Bacteria;p__Thermotogota;c__Thermotogae;o__Thermotogales	8.923076923076923	9.442307692307692	0.0065311064843060285	111
d__Bacteria;p__Thermotogota;c__Thermotogae;o__Thermotogales;f__Fervidobacteriaceae	4.8076923076923075	5.6923076923076925	0.0033780730610475746	48
d__Bacteria;p__Thermotogota;c__Thermotogae;o__Thermotogales;f__Fervidobacteriaceae;g__Thermosipho_A	42.0	59.0	0.027922385234264078	3
d__Bacteria;p__Thermotogota;c__Thermotogae;o__Thermotogales;f__Fervidobacteriaceae;g__Thermosipho_A;s__	42.0	59.0	0.027922385234264078	1
d__Bacteria;p__Bacteroidota;c__Bacteroidia;o__Flavobacteriales;f__Flavobacteriaceae;g__UBA7428	23.366197183098592	24.028169014084508	0.015364926741327731	71
d__Bacteria;p__Bacteroidota;c__Bacteroidia;o__Flavobacteriales;f__Flavobacteriaceae;g__UBA7428;s__	24.342105263157894	24.842105263157894	0.015742365420576773	38
d__Bacteria;p__Proteobacteria;c__Alphaproteobacteria;o__Pelagibacterales	5.011591478696742	5.071741854636591	0.005648556634575145	3734
d__Bacteria;p__Proteobacteria;c__Alphaproteobacteria;o__Pelagibacterales;f__Pelagibacteraceae	4.714781401804302	4.7748091603053435	0.005377797659978587	3369
d__Bacteria;p__Proteobacteria;c__Alphaproteobacteria;o__Pelagibacterales;f__Pelagibacteraceae;g__Pelagibacter	4.349181193872161	4.3909138932910725	0.0046858886479365855	2225
d__Bacteria;p__Proteobacteria;c__Alphaproteobacteria;o__Pelagibacterales;f__Pelagibacteraceae;g__Pelagibacter;s__Pelagibacter sp003209915	3.1328125	3.1796875	0.003317147848373468	152
d__Bacteria;p__Proteobacteria;c__Alphaproteobacteria;o__Pelagibacterales;f__Pelagibacteraceae;g__Pelagibacter;s__	4.52572706935123	4.56152125279642	0.005421701812181681	494
d__Bacteria;p__Proteobacteria;c__Gammaproteobacteria;o__SAR86	9.9170054200542	10.02540650406504	0.010847517042828866	3019
d__Bacteria;p__Proteobacteria;c__Gammaproteobacteria;o__SAR86;f__TMED112	8.892938496583144	9.041002277904328	0.011209342663842554	449
d__Bacteria;p__Proteobacteria;c__Gammaproteobacteria;o__SAR86;f__TMED112;g__TMED112	8.872146118721462	9.020547945205479	0.011181770617197362	448
d__Bacteria;p__Proteobacteria;c__Gammaproteobacteria;o__SAR86;f__TMED112;g__TMED112;s__TMED112 sp003280455	4.297872340425532	4.319148936170213	0.005528718369259882	49
d__Bacteria;p__Proteobacteria;c__Gammaproteobacteria;o__SAR86;f__TMED112;g__TMED112;s__TMED112 sp902585315	3.8823529411764706	3.8823529411764706	0.005190906521370443	19
d__Bacteria;p__Proteobacteria;c__Gammaproteobacteria;o__SAR86;f__SAR86	12.174193548387096	12.27741935483871	0.011728356387400465	627
d__Bacteria;p__Proteobacteria;c__Gammaproteobacteria;o__SAR86;f__SAR86;g__GCA-2707915	7.773462783171521	7.828478964401294	0.0069053510915801425	316
d__Bacteria;p__Proteobacteria;c__Gammaproteobacteria;o__SAR86;f__SAR86;g__GCA-2707915;s__	8.615384615384615	8.692307692307692	0.00788648629399888	91
d__Bacteria;p__Proteobacteria;c__Gammaproteobacteria;o__Pseudomonadales	17.90227222589896	18.499007279947055	0.007960192397633369	6839
d__Bacteria;p__Proteobacteria;c__Gammaproteobacteria;o__Pseudomonadales;f__Porticoccaceae	15.57103825136612	15.948087431693988	0.009274349559502801	739
d__Bacteria;p__Proteobacteria;c__Gammaproteobacteria;o__Pseudomonadales;f__Porticoccaceae;g__HTCC2207	14.2	14.52183908045977	0.008238410686998505	437
d__Bacteria;p__Proteobacteria;c__Gammaproteobacteria;o__Pseudomonadales;f__Porticoccaceae;g__HTCC2207;s__	14.760147601476016	15.022140221402214	0.00873734563450095	271
d__Bacteria;p__Chloroflexota;c__Dehalococcoidia;o__UBA3495	66.58404558404558	69.01994301994301	0.031021904699744744	351
d__Bacteria;p__Chloroflexota;c__Dehalococcoidia;o__UBA3495;f__UBA3495	74.5945945945946	77.67953667953668	0.030490055491557356	259
d__Bacteria;p__Chloroflexota;c__Dehalococcoidia;o__UBA3495;f__UBA3495;g__UBA9611	73.91017964071857	76.0	0.029894288091876917	167
d__Bacteria;p__Chloroflexota;c__Dehalococcoidia;o__UBA3495;f__UBA3495;g__UBA9611;s__UBA9611 sp002746355	109.91666666666667	113.16666666666667	0.036405259948199965	48
d__Bacteria;p__Chloroflexota;c__Dehalococcoidia;o__UBA3495;f__UBA3495;g__UBA1141	59.8	64.0	0.028018538215814154	5
d__Bacteria;p__Chloroflexota;c__Dehalococcoidia;o__UBA3495;f__UBA3495;g__UBA1141;s__UBA1141 sp002311385	81.5	89.0	0.029600639535959504	2
d__Bacteria;p__Chloroflexota;c__Anaerolineae	80.62518089725036	86.81476121562952	0.02753781120800929	711
d__Bacteria;p__Chloroflexota;c__Anaerolineae;o__UBA7937	78.66666666666667	89.83333333333333	0.03906053207244967	6
d__Bacteria;p__Chloroflexota;c__Anaerolineae;o__UBA7937;f__UBA7937	85.2	97.6	0.04300460663255963	5
d__Bacteria;p__Chloroflexota;c__Anaerolineae;o__UBA7937;f__UBA7937;g__UBA7937	85.2	97.6	0.04300460663255963	5
d__Bacteria;p__Chloroflexota;c__Anaerolineae;o__UBA7937;f__UBA7937;g__UBA7937;s__	80.5	105.5	0.04514504250770823	2
d__Bacteria;p__Chloroflexota;c__Dehalococcoidia;o__UBA6952	67.92727272727272	68.8	0.056393794190888524	55
d__Bacteria;p__Chloroflexota;c__Dehalococcoidia;o__UBA6952;f__SHYF01	73.0	83.0	0.027657447517494167	1
d__Bacteria;p__Chloroflexota;c__Dehalococcoidia;o__UBA6952;f__SHYF01;g__	73.0	83.0	0.027657447517494167	1
d__Bacteria;p__Chloroflexota;c__Dehalococcoidia;o__UBA6952;f__SHYF01;g__;s__	73.0	83.0	0.027657447517494167	1
d__Bacteria;p__Chloroflexota;c__Dehalococcoidia;o__	31.25	39.0	0.01950327215686278	4
d__Bacteria;p__Chloroflexota;c__Dehalococcoidia;o__;f__	31.25	39.0	0.01950327215686278	4
d__Bacteria;p__Chloroflexota;c__Dehalococcoidia;o__;f__;g__	31.25	39.0	0.01950327215686278	4
d__Bacteria;p__Chloroflexota;c__Dehalococcoidia;o__;f__;g__;s__	31.25	39.0	0.01950327215686278	4
d__Bacteria;p__Chloroflexota;c__Dehalococcoidia;o__UBA3495;f__UBA3495;g__SHYG01	69.0	72.0	0.027740843082011288	4
d__Bacteria;p__Chloroflexota;c__Dehalococcoidia;o__UBA3495;f__UBA3495;g__SHYG01;s__	69.0	72.0	0.027740843082011288	4
d__Bacteria;p__Verrucomicrobiota;c__Kiritimatiellae	75.44162436548223	81.61421319796955	0.033465007956642416	201
d__Bacteria;p__Verrucomicrobiota;c__Kiritimatiellae;o__Kiritimatiellales	14.512195121951219	15.317073170731707	0.01238422305657007	45
d__Bacteria;p__Verrucomicrobiota;c__Kiritimatiellae;o__Kiritimatiellales;f__Pontiellaceae	14.512195121951219	15.317073170731707	0.01238422305657007	44
d__Bacteria;p__Verrucomicrobiota;c__Kiritimatiellae;o__Kiritimatiellales;f__Pontiellaceae;g__GCA-2712105	15.6	15.6	0.017602810361840946	15
d__Bacteria;p__Verrucomicrobiota;c__Kiritimatiellae;o__Kiritimatiellales;f__Pontiellaceae;g__GCA-2712105;s__	18.0	18.0	0.020063710399831618	6
d__Bacteria;p__Proteobacteria;c__Gammaproteobacteria;o__SAR86;f__D2472	8.728120516499283	8.795552367288378	0.00966184730884418	1431
d__Bacteria;p__Proteobacteria;c__Gammaproteobacteria;o__SAR86;f__D2472;g__MED-G82	16.558441558441558	16.727272727272727	0.01784825242070288	77
d__Bacteria;p__Proteobacteria;c__Gammaproteobacteria;o__SAR86;f__D2472;g__MED-G82;s__MED-G82 sp002172535	19.6	20.2	0.020166115768333888	5
d__Bacteria;p__Gemmatimonadota	86.87139689578714	91.55432372505543	0.03995588222964769	454
d__Bacteria;p__Gemmatimonadota;c__Gemmatimonadetes	87.24663677130044	91.93497757847534	0.0401040606068174	449
d__Bacteria;p__Gemmatimonadota;c__Gemmatimonadetes;o__Longimicrobiales	81.79207920792079	84.8976897689769	0.04169504300137531	303
d__Bacteria;p__Gemmatimonadota;c__Gemmatimonadetes;o__Longimicrobiales;f__UBA6960	78.68661971830986	81.13732394366197	0.04130523344855014	284
d__Bacteria;p__Gemmatimonadota;c__Gemmatimonadetes;o__Longimicrobiales;f__UBA6960;g__UBA1138	80.54330708661418	82.79527559055119	0.04356045280228814	127
d__Bacteria;p__Gemmatimonadota;c__Gemmatimonadetes;o__Longimicrobiales;f__UBA6960;g__UBA1138;s__UBA1138 sp002724575	73.07142857142857	75.04761904761905	0.044221522109730786	42
d__Bacteria;p__Gemmatimonadota;c__Gemmatimonadetes;o__Longimicrobiales;f__UBA6960;g__UBA1138;s__UBA1138 sp002501085	87.4	90.8	0.04782395897011171	5
d__Bacteria;p__Gemmatimonadota;c__Gemmatimonadetes;o__Longimicrobiales;f__UBA6960;g__UBA1138;s__UBA1138 sp009937285	113.22222222222223	114.11111111111111	0.03979507919446537	9
d__Bacteria;p__Gemmatimonadota;c__Gemmatimonadetes;o__Longimicrobiales;f__RSA9	113.1	116.9	0.04810882058168579	10
d__Bacteria;p__Gemmatimonadota;c__Gemmatimonadetes;o__Longimicrobiales;f__RSA9;g__RSA9	115.16666666666667	119.16666666666667	0.05001606388884689	6
d__Bacteria;p__Gemmatimonadota;c__Gemmatimonadetes;o__Longimicrobiales;f__RSA9;g__RSA9;s__RSA9 sp003242735	115.16666666666667	119.16666666666667	0.05001606388884689	6
d__Bacteria;p__Gemmatimonadota;c__Gemmatimonadetes;o__Longimicrobiales;f__UBA6960;g__UBA2589	80.82608695652173	81.97826086956522	0.04394101766250643	46
d__Bacteria;p__Gemmatimonadota;c__Gemmatimonadetes;o__Longimicrobiales;f__UBA6960;g__UBA2589;s__UBA2589 sp002348265	73.0	74.71428571428571	0.04401622913794471	14
d__Bacteria;p__Gemmatimonadota;c__Gemmatimonadetes;o__Longimicrobiales;f__UBA6960;g__UBA2589;s__UBA2589 sp002348465	76.85714285714286	77.71428571428571	0.04454571778516271	7
d__Bacteria;p__Acidobacteriota;c__Thermoanaerobaculia	156.5648148148148	175.71296296296296	0.044738283351161895	109
d__Bacteria;p__Acidobacteriota;c__Thermoanaerobaculia;o__UBA5704	122.96774193548387	145.51612903225808	0.03607506845039425	31
d__Bacteria;p__Acidobacteriota;c__Thermoanaerobaculia;o__UBA5704;f__QQVD01	68.25	89.75	0.023540509604167204	4
d__Bacteria;p__Acidobacteriota;c__Thermoanaerobaculia;o__UBA5704;f__QQVD01;g__WTGL01	68.33333333333333	96.0	0.026811424509603707	3
d__Bacteria;p__Acidobacteriota;c__Thermoanaerobaculia;o__UBA5704;f__QQVD01;g__WTGL01;s__	68.33333333333333	96.0	0.026811424509603707	3
d__Bacteria;p__Chloroflexota;c__Dehalococcoidia;o__UBA1151;f__TMED-70	57.5625	59.010416666666664	0.05634628810648685	288
d__Bacteria;p__Chloroflexota;c__Dehalococcoidia;o__UBA1151;f__TMED-70;g__TMED-70	55.614525139664806	56.770949720670394	0.0521381632044567	179
d__Bacteria;p__Chloroflexota;c__Dehalococcoidia;o__UBA1151;f__TMED-70;g__TMED-70;s__TMED-70 sp002710135	49.6	50.4	0.05244046951050337	5
d__Bacteria;p__Chloroflexota;c__Dehalococcoidia;o__SAR202	41.10204081632653	43.48979591836735	0.027912887643476793	491
d__Bacteria;p__Chloroflexota;c__Dehalococcoidia;o__SAR202;f__UBA826	29.78148148148148	31.048148148148147	0.020893448914911284	271
d__Bacteria;p__Chloroflexota;c__Dehalococcoidia;o__SAR202;f__UBA826;g__UBA11795	30.529411764705884	31.176470588235293	0.021071028200766197	17
d__Bacteria;p__Chloroflexota;c__Dehalococcoidia;o__SAR202;f__UBA826;g__UBA11795;s__UBA11795 sp002708065	24.25	24.5	0.01600621721014792	8
d__Bacteria;p__Chloroflexota;c__Dehalococcoidia;o__SAR202;f__UBA826;g__GCA-002712965	35.86	36.84	0.023685484347720734	50
d__Bacteria;p__Chloroflexota;c__Dehalococcoidia;o__SAR202;f__UBA826;g__GCA-002712965;s__GCA-002712965 sp002696685	37.5	37.75	0.023284002032210465	12
d__Bacteria;p__Chloroflexota;c__Dehalococcoidia;o__UBA1151;f__TMED-70;g__TMED-70;s__TMED-70 sp002171675	50.17391304347826	50.82608695652174	0.05088349091829258	23
d__Bacteria;p__Chloroflexota;c__Dehalococcoidia;o__SAR202;f__GCA-002723415	25.545454545454547	28.40909090909091	0.0215121472652899	22
d__Bacteria;p__Chloroflexota;c__Dehalococcoidia;o__SAR202;f__GCA-002723415;g__GCA-002723415	25.545454545454547	28.40909090909091	0.0215121472652899	22
d__Bacteria;p__Chloroflexota;c__Dehalococcoidia;o__SAR202;f__GCA-002723415;g__GCA-002723415;s__GCA-002723415 sp002721445	26.583333333333332	29.5	0.021436293324923663	12
d__Bacteria;p__Chloroflexota;c__Dehalococcoidia;o__UBA1151;f__Bin127	44.625	46.92857142857143	0.030998209337436133	168
d__Bacteria;p__Chloroflexota;c__Dehalococcoidia;o__UBA1151;f__Bin127;g__GCA-002708145	30.142857142857142	31.17142857142857	0.02961275801895704	35
d__Bacteria;p__Chloroflexota;c__Dehalococcoidia;o__UBA1151;f__Bin127;g__GCA-002708145;s__GCA-002708145 sp002728715	32.8	33.666666666666664	0.031171183358846936	15
d__Bacteria;p__Chloroflexota;c__Dehalococcoidia;o__UBA1151;f__Bin127;g__GCA-002708145;s__GCA-002708145 sp002712125	30.25	31.75	0.031748259132094836	8
d__Bacteria;p__Chloroflexota;c__Dehalococcoidia;o__UBA1151;f__Bin127;g__UBA9455	46.95238095238095	49.0	0.029886526381729155	21
d__Bacteria;p__Chloroflexota;c__Dehalococcoidia;o__UBA1151;f__Bin127;g__UBA9455;s__	57.0	62.0	0.037371910789632305	1
d__Bacteria;p__Bacteroidota;c__Bacteroidia;o__Flavobacteriales;f__Flavobacteriaceae;g__UBA3478	28.75	31.75	0.01618624723279603	8
d__Bacteria;p__Bacteroidota;c__Bacteroidia;o__Flavobacteriales;f__Flavobacteriaceae;g__UBA3478;s__UBA3478 sp002691685	49.666666666666664	51.333333333333336	0.020903834981302605	3
d__Bacteria;p__Proteobacteria;c__Alphaproteobacteria;o__Rhodobacterales	17.363636363636363	17.87565982404692	0.009631401451200654	2809
d__Bacteria;p__Proteobacteria;c__Alphaproteobacteria;o__Rhodobacterales;f__Rhodobacteraceae	17.363636363636363	17.87565982404692	0.009631401451200654	2808
d__Bacteria;p__Proteobacteria;c__Alphaproteobacteria;o__Rhodobacterales;f__Rhodobacteraceae;g__GCA-2697345	20.57777777777778	20.866666666666667	0.01226528936554827	45
d__Bacteria;p__Proteobacteria;c__Alphaproteobacteria;o__Rhodobacterales;f__Rhodobacteraceae;g__GCA-2697345;s__	20.575757575757574	20.848484848484848	0.01228160108845257	33
d__Bacteria;p__Actinobacteriota;c__Acidimicrobiia;o__Actinomarinales;f__Actinomarinaceae;g__Actinomarina;s__Actinomarina sp902596545	6.2105263157894735	6.2631578947368425	0.008558362532720252	58
d__Bacteria;p__Actinobacteriota;c__Acidimicrobiia;o__Actinomarinales;f__Actinomarinaceae;g__Actinomarina;s__Actinomarina sp902595195	8.7	8.8	0.01159135609930575	10
d__Bacteria;p__Marinisomatota;c__Marinisomatia	34.127704485488124	34.75197889182058	0.026428739955775223	1933
d__Bacteria;p__Marinisomatota;c__Marinisomatia;o__Marinisomatales	30.989892608970308	31.457359444093495	0.02321732658528224	1615
d__Bacteria;p__Marinisomatota;c__Marinisomatia;o__Marinisomatales;f__UBA1611	56.133159268929504	57.15404699738903	0.03881959145200127	383
d__Bacteria;p__Marinisomatota;c__Marinisomatia;o__Marinisomatales;f__UBA1611;g__UBA1611	49.84	50.16	0.03434654426544199	25
d__Bacteria;p__Marinisomatota;c__Marinisomatia;o__Marinisomatales;f__UBA1611;g__UBA1611;s__	45.23076923076923	45.46153846153846	0.03202464457452117	13
d__Archaea;p__Thermoplasmatota	35.23164179104478	36.170149253731346	0.03106856860022534	3400
d__Archaea;p__Thermoplasmatota;c__Poseidoniia_B	49.724264705882355	50.161764705882355	0.05764570152494934	272
d__Archaea;p__Thermoplasmatota;c__Poseidoniia_B;o__MGIII	49.724264705882355	50.161764705882355	0.05764570152494934	272
d__Archaea;p__Thermoplasmatota;c__Poseidoniia_B;o__MGIII;f__CG-Epi1	49.724264705882355	50.161764705882355	0.05764570152494934	272
d__Archaea;p__Thermoplasmatota;c__Poseidoniia_B;o__MGIII;f__CG-Epi1;g__CG-Epi1	49.876106194690266	50.26548672566372	0.057758316835295156	226
d__Archaea;p__Thermoplasmatota;c__Poseidoniia_B;o__MGIII;f__CG-Epi1;g__CG-Epi1;s__	49.64957264957265	50.05128205128205	0.05716115980483708	117
d__Bacteria;p__Bacteroidota;c__Bacteroidia;o__Flavobacteriales;f__Flavobacteriaceae;g__MS024-2A	12.875	13.105	0.009493544985113102	202
d__Bacteria;p__Bacteroidota;c__Bacteroidia;o__Flavobacteriales;f__Flavobacteriaceae;g__MS024-2A;s__	12.229508196721312	12.401639344262295	0.009278494871435058	122
d__Bacteria;p__Bacteroidota;c__Bacteroidia;o__Flavobacteriales;f__Flavobacteriaceae;g__MED-G11	15.065281899109792	15.160237388724036	0.016740812108300026	337
d__Bacteria;p__Bacteroidota;c__Bacteroidia;o__Flavobacteriales;f__Flavobacteriaceae;g__MED-G11;s__MED-G11 sp902586435	9.635135135135135	9.675675675675675	0.012011601456283955	74
d__Bacteria;p__Cyanobacteria;c__Vampirovibrionia;o__Obscuribacterales;f__Obscuribacteraceae;g__Obscuribacter	627.6666666666666	667.1111111111111	0.15496215397141572	9
d__Bacteria;p__Cyanobacteria;c__Vampirovibrionia;o__Obscuribacterales;f__Obscuribacteraceae;g__Obscuribacter;s__	600.0	639.5	0.15372839473272	4
d__Bacteria;p__Cyanobacteria;c__Vampirovibrionia;o__Obscuribacterales;f__Obscuribacteraceae;g__Obscuribacter;s__Obscuribacter phosphatis	649.8	689.2	0.15594916136237225	5
d__Bacteria;p__Cyanobacteria;c__Vampirovibrionia;o__Obscuribacterales;f__SBAT01	310.25	361.25	0.10263250997733661	4
d__Bacteria;p__Cyanobacteria;c__Vampirovibrionia;o__Obscuribacterales;f__SBAT01;g__SBAT01	229.5	271.0	0.08804097069061378	2
d__Bacteria;p__Cyanobacteria;c__Vampirovibrionia;o__Obscuribacterales;f__SBAT01;g__SBAT01;s__SBAT01 sp005240105	267.0	325.0	0.09088366890380313	1
d__Bacteria;p__Cyanobacteria;c__Vampirovibrionia;o__Obscuribacterales;f__SBAT01;g__SBAT01;s__	192.0	217.0	0.08519827247742442	1
d__Bacteria;p__Actinobacteriota;c__Acidimicrobiia;o__Actinomarinales;f__Actinomarinaceae;g__Actinomarina;s__Actinomarina sp902604835	5.937007874015748	5.960629921259843	0.008852095784853457	127
d__Bacteria;p__Actinobacteriota;c__Acidimicrobiia;o__Actinomarinales;f__Actinomarinaceae;g__Actinomarina;s__Actinomarina sp902533795	5.115384615384615	5.153846153846154	0.007887105724302497	52
d__Bacteria;p__Bacteroidota;c__Bacteroidia;o__Flavobacteriales;f__Flavobacteriaceae;g__MED-G11;s__MED-G11 sp002457075	14.448275862068966	14.551724137931034	0.014930710705173602	29
d__Bacteria;p__Proteobacteria;c__Alphaproteobacteria;o__HIMB59	12.336244541484715	12.573508005822417	0.011540171007569244	702
d__Bacteria;p__Proteobacteria;c__Alphaproteobacteria;o__HIMB59;f__GCA-002718135	11.31054131054131	11.524216524216524	0.010358374177833604	360
d__Bacteria;p__Proteobacteria;c__Alphaproteobacteria;o__HIMB59;f__GCA-002718135;g__AG-337-I02	8.812227074235809	9.013100436681222	0.00789877241722067	238
d__Bacteria;p__Proteobacteria;c__Alphaproteobacteria;o__HIMB59;f__GCA-002718135;g__AG-337-I02;s__AG-337-I02 sp902594815	19.0	19.0	0.015993265993265993	1
d__Bacteria;p__Proteobacteria;c__Alphaproteobacteria;o__HIMB59;f__GCA-002718135;g__AG-337-I02;s__	8.594936708860759	8.746835443037975	0.008451349508299495	79
d__Bacteria;p__Proteobacteria;c__Alphaproteobacteria;o__HIMB59;f__GCA-002718135;g__AG-337-I02;s__AG-337-I02 sp902517315	6.0	6.0	0.005741626794258373	1
d__Bacteria;p__Proteobacteria;c__Alphaproteobacteria;o__HIMB59;f__GCA-002718135;g__AG-337-I02;s__AG-337-I02 sp902628645	7.0	7.0	0.0070921985815602835	1
d__Bacteria;p__Proteobacteria;c__Alphaproteobacteria;o__HIMB59;f__GCA-002718135;g__AG-337-I02;s__AG-337-I02 sp902628835	6.0	6.0	0.004	1
d__Bacteria;p__Proteobacteria;c__Alphaproteobacteria;o__HIMB59;f__GCA-002718135;g__AG-337-I02;s__AG-337-I02 sp902524385	15.0	15.0	0.010238907849829351	1
d__Bacteria;p__Bacteroidota;c__Bacteroidia;o__Flavobacteriales;f__Flavobacteriaceae;g__GCA-002723295	29.639344262295083	29.934426229508198	0.021039141739985542	61
d__Bacteria;p__Bacteroidota;c__Bacteroidia;o__Flavobacteriales;f__Flavobacteriaceae;g__GCA-002723295;s__	29.391304347826086	29.73913043478261	0.020032316786722328	23
d__Bacteria;p__Bacteroidota;c__Bacteroidia;o__Flavobacteriales;f__Flavobacteriaceae;g__GCA-002723295;s__GCA-002723295 sp002713495	33.53846153846154	33.69230769230769	0.024638570488020914	13
d__Bacteria;p__Bacteroidota;c__Bacteroidia;o__Flavobacteriales;f__Flavobacteriaceae;g__MS024-2A;s__MS024-2A sp002714815	37.5	38.5	0.019575218373375034	2
d__Bacteria;p__Bacteroidota;c__Bacteroidia;o__Flavobacteriales;f__Flavobacteriaceae;g__UBA8316	17.447619047619046	17.98095238095238	0.01312228060320437	105
d__Bacteria;p__Bacteroidota;c__Bacteroidia;o__Flavobacteriales;f__Flavobacteriaceae;g__UBA8316;s__UBA8316 sp902609035	20.6	20.6	0.014125621054337349	5
d__Bacteria;p__Bacteroidota;c__Bacteroidia;o__Flavobacteriales;f__Flavobacteriaceae;g__UBA8316;s__	16.444444444444443	16.85185185185185	0.012609821497420619	27
d__Bacteria;p__Proteobacteria;c__Gammaproteobacteria;o__Woeseiales	20.265193370165747	20.70718232044199	0.012648634602290265	182
d__Bacteria;p__Proteobacteria;c__Gammaproteobacteria;o__Woeseiales;f__Woeseiaceae	20.265193370165747	20.70718232044199	0.012648634602290265	182
d__Bacteria;p__Proteobacteria;c__Gammaproteobacteria;o__Woeseiales;f__Woeseiaceae;g__SP4260	18.0	18.114285714285714	0.013973895479459087	105
d__Bacteria;p__Proteobacteria;c__Gammaproteobacteria;o__Woeseiales;f__Woeseiaceae;g__SP4260;s__	19.488372093023255	19.674418604651162	0.014158929169146196	43
d__Bacteria;p__Bacteroidota;c__Bacteroidia;o__Flavobacteriales;f__Flavobacteriaceae;g__MAG-121220-bin8	12.602564102564102	12.752136752136753	0.01062505665989536	234
d__Bacteria;p__Bacteroidota;c__Bacteroidia;o__Flavobacteriales;f__Flavobacteriaceae;g__MAG-121220-bin8;s__	12.738805970149254	12.813432835820896	0.0102221472086715	134
d__Bacteria;p__Bacteroidota;c__Bacteroidia;o__Flavobacteriales;f__UBA10066	49.97282608695652	50.70652173913044	0.033433259396517735	184
d__Bacteria;p__Bacteroidota;c__Bacteroidia;o__Flavobacteriales;f__UBA10066;g__MED-G20	48.34090909090909	48.93181818181818	0.033834879230158627	88
d__Bacteria;p__Bacteroidota;c__Bacteroidia;o__Flavobacteriales;f__UBA10066;g__MED-G20;s__	48.82608695652174	49.5	0.034350717583712595	46
d__Bacteria;p__Bacteroidota;c__Bacteroidia;o__Flavobacteriales;f__UBA10066;g__MED-G20;s__MED-G20 sp002713405	46.0	46.25	0.0313918665287103	4
d__Bacteria;p__Bacteroidota;c__Bacteroidia;o__Flavobacteriales;f__UBA10066;g__MED-G20;s__MED-G20 sp002699745	59.0	59.75	0.036084387614639946	4
d__Bacteria;p__Bacteroidota;c__Bacteroidia;o__Flavobacteriales;f__UBA10066;g__MED-G20;s__MED-G20 sp002457645	49.2	49.4	0.03559994358795838	5
d__Bacteria;p__Bacteroidota;c__Bacteroidia;o__Flavobacteriales;f__UBA10066;g__MED-G20;s__MED-G20 sp002686655	42.666666666666664	42.77777777777778	0.03041431551428231	18
d__Bacteria;p__Bacteroidota;c__Bacteroidia;o__Flavobacteriales;f__UBA10066;g__MED-G20;s__MED-G20 sp902599165	48.0	48.0	0.0401673640167364	1
d__Bacteria;p__Bacteroidota;c__Bacteroidia;o__Flavobacteriales;f__UBA10066;g__SP287	47.8	48.75	0.03437138527400545	20
d__Bacteria;p__Bacteroidota;c__Bacteroidia;o__Flavobacteriales;f__UBA10066;g__SP287;s__	47.0	48.11764705882353	0.03407898319391358	17
d__Bacteria;p__Bacteroidota;c__Bacteroidia;o__Flavobacteriales;f__UBA10066;g__MED-G20;s__MED-G20 sp002691605	52.6	54.0	0.03618065856161691	10
d__Bacteria;p__Bacteroidota;c__Bacteroidia;o__Flavobacteriales;f__UBA10066;g__GCA-002727735	47.875	48.4375	0.034502476983402454	32
d__Bacteria;p__Bacteroidota;c__Bacteroidia;o__Flavobacteriales;f__UBA10066;g__GCA-002727735;s__GCA-002727735 sp002727735	50.44444444444444	50.888888888888886	0.03463622791271148	9
d__Bacteria;p__Proteobacteria;c__Alphaproteobacteria;o__Rhodobacterales;f__Rhodobacteraceae;g__CACIJG01	62.1625	64.8625	0.042365492835283	80
d__Bacteria;p__Proteobacteria;c__Alphaproteobacteria;o__Rhodobacterales;f__Rhodobacteraceae;g__CACIJG01;s__	60.026315789473685	62.55263157894737	0.044786658657086635	38
d__Bacteria;p__Bacteroidota;c__Bacteroidia;o__Flavobacteriales;f__UBA10066;g__GCA-002727735;s__	45.8235294117647	46.35294117647059	0.03397362211791284	17
d__Bacteria;p__Bacteroidota;c__Bacteroidia;o__Flavobacteriales;f__UBA10066;g__GCA-002727735;s__GCA-002727735 sp002694645	49.5	49.5	0.034297317637546704	4
d__Bacteria;p__Bacteroidota;c__Bacteroidia;o__Flavobacteriales;f__UBA10066;g__GCA-002727735;s__GCA-002727735 sp902597025	46.0	47.0	0.03697875688434304	1
d__Bacteria;p__Proteobacteria;c__Gammaproteobacteria;o__Pseudomonadales;f__Saccharospirillaceae	15.56875	16.15625	0.005004074399798192	187
d__Bacteria;p__Proteobacteria;c__Gammaproteobacteria;o__Pseudomonadales;f__Saccharospirillaceae;g__Oleispira	11.5	12.25	0.004276450216440087	21
d__Bacteria;p__Proteobacteria;c__Gammaproteobacteria;o__Pseudomonadales;f__Saccharospirillaceae;g__Oleispira;s__	16.7	17.9	0.005980973652790398	10
d__Bacteria;p__Proteobacteria;c__Gammaproteobacteria;o__Pseudomonadales;f__Saccharospirillaceae;g__Oleibacter	9.19047619047619	9.380952380952381	0.003195354678848361	64
d__Bacteria;p__Proteobacteria;c__Gammaproteobacteria;o__Pseudomonadales;f__Saccharospirillaceae;g__Oleibacter;s__	22.75	24.25	0.007871226013332035	4
d__Bacteria;p__Proteobacteria;c__Alphaproteobacteria;o__Thalassobaculales	12.837209302325581	13.317829457364342	0.005027617234532927	147
d__Bacteria;p__Proteobacteria;c__Alphaproteobacteria;o__Thalassobaculales;f__Nisaeaceae	13.567307692307692	13.826923076923077	0.005691485998202425	109
d__Bacteria;p__Proteobacteria;c__Alphaproteobacteria;o__Thalassobaculales;f__Nisaeaceae;g__UBA7326	7.705882352941177	8.0	0.0031066882945989982	38
d__Bacteria;p__Proteobacteria;c__Alphaproteobacteria;o__Thalassobaculales;f__Nisaeaceae;g__UBA7326;s__	11.5	11.875	0.005012580003105596	8
d__Bacteria;p__Proteobacteria;c__Alphaproteobacteria;o__Thalassobaculales;f__Nisaeaceae;g__UBA7326;s__UBA7326 sp002708305	33.0	34.666666666666664	0.010735282815252179	3
d__Bacteria;p__Proteobacteria;c__Gammaproteobacteria;o__SAR86;f__SAR86;g__AEGEAN-183	16.33587786259542	16.53435114503817	0.016677322610071772	131
d__Bacteria;p__Proteobacteria;c__Gammaproteobacteria;o__SAR86;f__SAR86;g__AEGEAN-183;s__	16.53191489361702	16.659574468085108	0.017277488497997817	94
d__Bacteria;p__Proteobacteria;c__Gammaproteobacteria;o__SAR86;f__SAR86;g__	16.608695652173914	16.71014492753623	0.014858773090102384	69
d__Bacteria;p__Proteobacteria;c__Gammaproteobacteria;o__SAR86;f__SAR86;g__;s__	16.608695652173914	16.71014492753623	0.014858773090102384	69
d__Bacteria;p__Proteobacteria;c__Gammaproteobacteria;o__SAR86;f__SAR86;g__GCA-2707915;s__GCA-2707915 sp003212335	3.5245901639344264	3.557377049180328	0.003130706666263163	68
d__Bacteria;p__Myxococcota;c__Polyangia;o__Polyangiales;f__Polyangiaceae;g__PMG-095	278.3333333333333	294.3333333333333	0.04076465304660776	3
d__Bacteria;p__Myxococcota;c__Polyangia;o__Polyangiales;f__Polyangiaceae;g__PMG-095;s__PMG-095 sp004193285	285.0	290.0	0.03889484978540773	1
d__Bacteria;p__Myxococcota;c__Polyangia;o__Polyangiales;f__Polyangiaceae;g__PMG-095;s__	275.0	296.5	0.041699554677207776	2
d__Bacteria;p__Myxococcota;c__Myxococcia	148.77894736842106	158.05263157894737	0.038925751996907766	130
d__Bacteria;p__Myxococcota;c__Myxococcia;o__Myxococcales	151.13978494623655	160.56989247311827	0.03950410527774377	128
d__Bacteria;p__Myxococcota;c__Myxococcia;o__Myxococcales;f__Myxococcaceae	157.33823529411765	167.0441176470588	0.03858306763574323	98
d__Bacteria;p__Myxococcota;c__Myxococcia;o__Myxococcales;f__Myxococcaceae;g__	104.625	121.5	0.021835592718456955	8
d__Bacteria;p__Myxococcota;c__Myxococcia;o__Myxococcales;f__Myxococcaceae;g__;s__	104.625	121.5	0.021835592718456955	8
d__Bacteria;p__Planctomycetota;c__Phycisphaerae;o__UBA1161	160.57894736842104	172.26315789473685	0.049413797378383674	19
d__Bacteria;p__Planctomycetota;c__Phycisphaerae;o__UBA1161;f__UBA1161	160.57894736842104	172.26315789473685	0.049413797378383674	19
d__Bacteria;p__Planctomycetota;c__Phycisphaerae;o__UBA1161;f__UBA1161;g__	142.6	157.6	0.04304900303799117	5
d__Bacteria;p__Planctomycetota;c__Phycisphaerae;o__UBA1161;f__UBA1161;g__;s__	142.6	157.6	0.04304900303799117	5
d__Bacteria;p__Proteobacteria;c__Alphaproteobacteria;o__Caulobacterales	13.964504283965729	14.69155446756426	0.0048590961124589434	993
d__Bacteria;p__Proteobacteria;c__Alphaproteobacteria;o__Caulobacterales;f__Caulobacteraceae	13.880681818181818	14.397727272727273	0.004898475213338697	450
d__Bacteria;p__Proteobacteria;c__Alphaproteobacteria;o__Caulobacterales;f__Caulobacteraceae;g__Brevundimonas	13.222222222222221	13.53639846743295	0.004754830307674576	300
d__Bacteria;p__Proteobacteria;c__Alphaproteobacteria;o__Caulobacterales;f__Caulobacteraceae;g__Brevundimonas;s__Brevundimonas sp004210735	29.0	29.0	0.010013812154696133	1
d__Bacteria;p__Proteobacteria;c__Alphaproteobacteria;o__Caulobacterales;f__Caulobacteraceae;g__Brevundimonas;s__	16.13235294117647	16.823529411764707	0.006169694786811505	69
d__Bacteria;p__Proteobacteria;c__Gammaproteobacteria;o__Pseudomonadales;f__HTCC2089	52.634854771784234	54.09958506224066	0.021109943196254095	482
d__Bacteria;p__Proteobacteria;c__Gammaproteobacteria;o__Pseudomonadales;f__HTCC2089;g__UBA4421	51.04848484848485	52.28484848484848	0.02457078219100797	165
d__Bacteria;p__Proteobacteria;c__Gammaproteobacteria;o__Pseudomonadales;f__HTCC2089;g__UBA4421;s__UBA4421 sp004213835	47.666666666666664	49.0	0.02405685942064718	3
d__Bacteria;p__Proteobacteria;c__Gammaproteobacteria;o__Pseudomonadales;f__HTCC2089;g__UBA4421;s__	53.183673469387756	55.285714285714285	0.027014638856532682	49
d__Bacteria;p__Bacteroidota;c__Kapabacteria;o__Kapabacteriales	103.03472222222223	108.51388888888889	0.05605442112902548	144
d__Bacteria;p__Bacteroidota;c__Kapabacteria;o__Kapabacteriales;f__UBA4661	43.666666666666664	48.0	0.014902272103723335	3
d__Bacteria;p__Bacteroidota;c__Kapabacteria;o__Kapabacteriales;f__UBA4661;g__PH2015	44.5	51.0	0.014569864790129108	2
d__Bacteria;p__Bacteroidota;c__Kapabacteria;o__Kapabacteriales;f__UBA4661;g__PH2015;s__PH2015 sp004292595	43.0	47.0	0.012987012987012988	1
d__Bacteria;p__Bacteroidota;c__Kapabacteria;o__Kapabacteriales;f__UBA4661;g__PH2015;s__	46.0	55.0	0.016152716593245228	1
d__Bacteria;p__Bacteroidota;c__Kapabacteria;o__Kapabacteriales;f__Kapabacteriaceae	100.64285714285714	103.71428571428571	0.05357341816142708	42
d__Bacteria;p__Bacteroidota;c__Kapabacteria;o__Kapabacteriales;f__Kapabacteriaceae;g__OLB6	88.0	93.33333333333333	0.04592076651857715	3
d__Bacteria;p__Bacteroidota;c__Kapabacteria;o__Kapabacteriales;f__Kapabacteriaceae;g__OLB6;s__OLB6 sp001567175	88.0	93.33333333333333	0.04592076651857715	3
d__Bacteria;p__Bacteroidota;c__Kapabacteria;o__OLB7	162.8	194.2	0.05505004329100571	5
d__Bacteria;p__Bacteroidota;c__Kapabacteria;o__OLB7;f__OLB7	162.8	194.2	0.05505004329100571	5
d__Bacteria;p__Bacteroidota;c__Kapabacteria;o__OLB7;f__OLB7;g__OLB7	113.0	128.0	0.03601575689364097	1
d__Bacteria;p__Bacteroidota;c__Kapabacteria;o__OLB7;f__OLB7;g__OLB7;s__OLB7 sp001567195	113.0	128.0	0.03601575689364097	1
d__Bacteria;p__Bacteroidota;c__Kapabacteria;o__OLB7;f__OLB7;g__	175.25	210.75	0.059808614890346896	4
d__Bacteria;p__Bacteroidota;c__Kapabacteria;o__OLB7;f__OLB7;g__;s__	175.25	210.75	0.059808614890346896	4
d__Bacteria;p__Bacteroidota;c__Kapabacteria;o__Kapabacteriales;f__UBA4661;g__UBA4661	42.0	42.0	0.015567086730911787	1
d__Bacteria;p__Bacteroidota;c__Kapabacteria;o__Kapabacteriales;f__UBA4661;g__UBA4661;s__UBA4661 sp002405405	42.0	42.0	0.015567086730911787	1
d__Bacteria;p__Bacteroidota;c__Kapabacteria;o__Kapabacteriales;f__Kapabacteriaceae;g__UBA10438	101.03030303030303	103.66666666666667	0.05548398505455762	33
d__Bacteria;p__Bacteroidota;c__Kapabacteria;o__Kapabacteriales;f__Kapabacteriaceae;g__UBA10438;s__	99.2	101.83333333333333	0.05534902641133184	30
d__Bacteria;p__Bacteroidota;c__Kapabacteria;o__Kapabacteriales;f__Kapabacteriaceae;g__Kapabacteria	87.33333333333333	88.66666666666667	0.045072232745574814	3
d__Bacteria;p__Bacteroidota;c__Kapabacteria;o__Kapabacteriales;f__Kapabacteriaceae;g__Kapabacteria;s__	71.5	72.0	0.044838658935458145	2
d__Bacteria;p__Bacteroidota;c__Kapabacteria;o__Kapabacteriales;f__Kapabacteriaceae;g__UBA2333	122.33333333333333	129.66666666666666	0.04871101939569333	3
d__Bacteria;p__Bacteroidota;c__Kapabacteria;o__Kapabacteriales;f__Kapabacteriaceae;g__UBA2333;s__UBA2333 sp002344895	126.0	129.5	0.04876746367297924	2
d__Bacteria;p__Bacteroidota;c__Kapabacteria;o__Kapabacteriales;f__Kapabacteriaceae;g__Kapabacteria;s__Kapabacteria thiocyanatum	119.0	122.0	0.04553938036580814	1
d__Bacteria;p__Bacteroidota;c__Kapabacteria;o__Kapabacteriales;f__Kapabacteriaceae;g__UBA2333;s__	115.0	130.0	0.048598130841121495	1
d__Bacteria;p__Bacteroidota;c__Kapabacteria;o__Kapabacteriales;f__UBA2268	109.95652173913044	119.65217391304348	0.05497356205369582	46
d__Bacteria;p__Bacteroidota;c__Kapabacteria;o__Kapabacteriales;f__UBA2268;g__Naka2016	114.5	118.625	0.05884261949713761	8
d__Bacteria;p__Bacteroidota;c__Kapabacteria;o__Kapabacteriales;f__UBA2268;g__Naka2016;s__Naka2016 sp003731685	112.57142857142857	115.85714285714286	0.058320136568157266	7
d__Bacteria;p__Bacteroidota;c__Kapabacteria;o__Kapabacteriales;f__UBA2268;g__GWF2-33-9	74.5	79.0	0.03738301168341145	2
d__Bacteria;p__Bacteroidota;c__Kapabacteria;o__Kapabacteriales;f__UBA2268;g__GWF2-33-9;s__GWF2-33-9 sp001804565	68.0	76.0	0.03353927625772286	1
d__Bacteria;p__Bacteroidota;c__Kapabacteria;o__Kapabacteriales;f__UBA7675	82.0	83.0	0.02196929592376919	1
d__Bacteria;p__Bacteroidota;c__Kapabacteria;o__Kapabacteriales;f__UBA7675;g__UBA7675	82.0	83.0	0.02196929592376919	1
d__Bacteria;p__Bacteroidota;c__Kapabacteria;o__Kapabacteriales;f__UBA7675;g__UBA7675;s__UBA7675 sp002483085	82.0	83.0	0.02196929592376919	1
d__Bacteria;p__Bacteroidota;c__Kapabacteria;o__Kapabacteriales;f__Kapabacteriaceae;g__UBA10438;s__UBA10438 sp003488525	108.0	110.0	0.04670912951167728	1
d__Bacteria;p__Bacteroidota;c__Kapabacteria;o__Kapabacteriales;f__UBA2268;g__Naka2016;s__Naka2016 sp003731655	128.0	138.0	0.0625	1
d__Bacteria;p__Bacteroidota;c__Kapabacteria;o__Kapabacteriales;f__UBA2268;g__XYC2-FULL-35-21	108.0	117.0	0.033484983758524406	2
d__Bacteria;p__Bacteroidota;c__Kapabacteria;o__Kapabacteriales;f__UBA2268;g__XYC2-FULL-35-21;s__XYC2-FULL-35-21 sp004322215	109.0	118.0	0.034183082271147164	1
d__Bacteria;p__Bacteroidota;c__Kapabacteria;o__Kapabacteriales;f__UBA2268;g__XYC2-FULL-35-21;s__XYC2-FULL-35-21 sp001804705	107.0	116.0	0.03278688524590164	1
d__Bacteria;p__Bacteroidota;c__Kapabacteria;o__Kapabacteriales;f__UBA2268;g__	68.0909090909091	74.0	0.038494033732584934	11
d__Bacteria;p__Bacteroidota;c__Kapabacteria;o__Kapabacteriales;f__UBA2268;g__;s__	68.0909090909091	74.0	0.038494033732584934	11
d__Bacteria;p__Bacteroidota;c__Kapabacteria;o__Kapabacteriales;f__UBA2268;g__SpSt-478	98.0	109.0	0.03892857142857143	1
d__Bacteria;p__Bacteroidota;c__Kapabacteria;o__Kapabacteriales;f__UBA2268;g__SpSt-478;s__SpSt-478 sp011329105	98.0	109.0	0.03892857142857143	1
d__Bacteria;p__Bacteroidota;c__Kapabacteria;o__Kapabacteriales;f__UBA2268;g__GWF2-33-9;s__	81.0	82.0	0.04122674710910005	1
d__Bacteria;p__Bacteroidota;c__Kapabacteria;o__Kapabacteriales;f__UBA2268;g__CAIOZA01	58.5	61.5	0.039287749287749286	2
d__Bacteria;p__Bacteroidota;c__Kapabacteria;o__Kapabacteriales;f__UBA2268;g__CAIOZA01;s__	58.5	61.5	0.039287749287749286	2
d__Bacteria;p__Bacteroidota;c__Kapabacteria;o__Kapabacteriales;f__UBA961	105.89285714285714	109.25	0.06071479033154624	28
d__Bacteria;p__Bacteroidota;c__Kapabacteria;o__Kapabacteriales;f__UBA961;g__UBA2353	80.5	84.5	0.028046704041483437	4
d__Bacteria;p__Bacteroidota;c__Kapabacteria;o__Kapabacteriales;f__UBA961;g__UBA2353;s__UBA2353 sp002344005	80.5	84.5	0.028046704041483437	4
d__Bacteria;p__Bacteroidota;c__Kapabacteria;o__Kapabacteriales;f__UBA961;g__UBA961	112.08695652173913	115.47826086956522	0.06681070481544159	23
d__Bacteria;p__Bacteroidota;c__Kapabacteria;o__Kapabacteriales;f__UBA961;g__UBA961;s__UBA961 sp002293005	99.66666666666667	101.33333333333333	0.061618645735708404	3
d__Bacteria;p__Bacteroidota;c__Kapabacteria;o__Kapabacteriales;f__UBA961;g__UBA961;s__	114.38888888888889	118.22222222222223	0.06770739552989914	18
d__Bacteria;p__Bacteroidota;c__Kapabacteria;o__Kapabacteriales;f__UBA961;g__UBA961;s__UBA961 sp005788035	110.0	112.0	0.06652857700492337	2
d__Bacteria;p__Bacteroidota;c__Kapabacteria;o__Kapabacteriales;f__UBA2268;g__UBA2268	106.125	109.25	0.06332505915584824	8
d__Bacteria;p__Bacteroidota;c__Kapabacteria;o__Kapabacteriales;f__UBA2268;g__UBA2268;s__	111.2	114.4	0.06983231207781611	5
d__Bacteria;p__Bacteroidota;c__Kapabacteria;o__Kapabacteriales;f__UBA2268;g__UBA2268;s__UBA2268 sp002418685	97.66666666666667	100.66666666666667	0.05247963761923515	3
d__Bacteria;p__Bacteroidota;c__Kapabacteria;o__Kapabacteriales;f__UBA2268;g__PGYR01	214.42857142857142	248.71428571428572	0.09641811101843516	7
d__Bacteria;p__Bacteroidota;c__Kapabacteria;o__Kapabacteriales;f__UBA2268;g__PGYR01;s__PGYR01 sp002839765	215.0	242.0	0.0815913688469319	1
d__Bacteria;p__Bacteroidota;c__Kapabacteria;o__Kapabacteriales;f__UBA2268;g__PGYR01;s__	214.33333333333334	249.83333333333334	0.0988892347136857	6
d__Bacteria;p__Bacteroidota;c__Kapabacteria;o__Kapabacteriales;f__UBA2268;g__PGYU01	86.0	93.33333333333333	0.0390403930074037	3
d__Bacteria;p__Bacteroidota;c__Kapabacteria;o__Kapabacteriales;f__UBA2268;g__PGYU01;s__	85.0	92.5	0.040220821171337205	2
d__Bacteria;p__Bacteroidota;c__Kapabacteria;o__Kapabacteriales;f__UBA2268;g__PGYU01;s__PGYU01 sp002839825	88.0	95.0	0.03667953667953668	1
d__Bacteria;p__Bacteroidota;c__Kapabacteria;o__Kapabacteriales;f__UBA961;g__BJGZ01	65.0	65.0	0.051181102362204724	1
d__Bacteria;p__Bacteroidota;c__Kapabacteria;o__Kapabacteriales;f__UBA961;g__BJGZ01;s__BJGZ01 sp014191195	65.0	65.0	0.051181102362204724	1
d__Bacteria;p__Bacteroidota;c__Bacteroidia;o__Cytophagales;f__Microscillaceae	25.625	28.25	0.006511548856058903	11
d__Bacteria;p__Bacteroidota;c__Bacteroidia;o__Cytophagales;f__Microscillaceae;g__RDXI01	38.5	42.5	0.010403105385007438	2
d__Bacteria;p__Bacteroidota;c__Bacteroidia;o__Cytophagales;f__Microscillaceae;g__RDXI01;s__RDXI01 sp004292795	39.0	41.0	0.009613130128956624	1
d__Bacteria;p__Bacteroidota;c__Bacteroidia;o__Cytophagales;f__Microscillaceae;g__RDXZ01	24.0	24.0	0.008364952551533434	2
d__Bacteria;p__Bacteroidota;c__Bacteroidia;o__Cytophagales;f__Microscillaceae;g__RDXZ01;s__RDXZ01 sp004293265	31.0	31.0	0.009351432880844645	1
d__Bacteria;p__Bacteroidota;c__Bacteroidia;o__Cytophagales;f__Microscillaceae;g__RDXI01;s__	38.0	44.0	0.011193080641058254	1
d__Bacteria;p__Bacteroidota;c__Bacteroidia;o__Sphingobacteriales;f__Sphingobacteriaceae;g__Pelobium	7.285714285714286	7.428571428571429	0.003166987683412367	15
d__Bacteria;p__Bacteroidota;c__Bacteroidia;o__Sphingobacteriales;f__Sphingobacteriaceae;g__Pelobium;s__Pelobium sp004294495	9.0	10.0	0.004657661853749418	1
d__Bacteria;p__Bacteroidota;c__Bacteroidia;o__Sphingobacteriales;f__Sphingobacteriaceae;g__Pelobium;s__Pelobium sp004292865	11.0	11.0	0.005308880308880309	1
d__Bacteria;p__Bacteroidota;c__Bacteroidia;o__Sphingobacteriales;f__Sphingobacteriaceae;g__Pelobium;s__Pelobium sp004293485	9.0	9.0	0.004694835680751174	1
d__Bacteria;p__Bacteroidota;c__Bacteroidia;o__Sphingobacteriales;f__Sphingobacteriaceae;g__Pelobium;s__	6.333333333333333	6.333333333333333	0.002206127866357056	4
d__Bacteria;p__Patescibacteria;c__ABY1	69.91213389121339	72.43096234309624	0.08280554705825915	478
d__Bacteria;p__Patescibacteria;c__ABY1;o__SG8-24	79.33333333333333	84.32380952380953	0.08661949771897443	105
d__Bacteria;p__Patescibacteria;c__ABY1;o__SG8-24;f__GWF2-40-263	85.96666666666667	93.96666666666667	0.09668667262279138	30
d__Bacteria;p__Patescibacteria;c__ABY1;o__SG8-24;f__GWF2-40-263;g__2-01-FULL-63-20	78.0	78.5	0.08792106586224233	2
d__Bacteria;p__Patescibacteria;c__ABY1;o__SG8-24;f__GWF2-40-263;g__2-01-FULL-63-20;s__2-01-FULL-63-20 sp004297215	82.0	82.0	0.0876068376068376	1
d__Bacteria;p__Armatimonadota	103.9027027027027	114.82162162162162	0.041005009819139106	191
d__Bacteria;p__Armatimonadota;c__UBA5377	72.81818181818181	76.0909090909091	0.019906448402997365	11
d__Bacteria;p__Armatimonadota;c__UBA5377;o__UBA5377	132.0	139.2	0.034724474201438	5
d__Bacteria;p__Armatimonadota;c__UBA5377;o__UBA5377;f__FEN-943	64.0	73.0	0.013581395348837209	1
d__Bacteria;p__Armatimonadota;c__UBA5377;o__UBA5377;f__FEN-943;g__FEN-943	64.0	73.0	0.013581395348837209	1
d__Bacteria;p__Armatimonadota;c__UBA5377;o__UBA5377;f__FEN-943;g__FEN-943;s__FEN-943 sp003170595	64.0	73.0	0.013581395348837209	1
d__Bacteria;p__Spirochaetota;c__Leptospirae	249.5121951219512	262.1219512195122	0.06800069208307474	113
d__Bacteria;p__Spirochaetota;c__Leptospirae;o__Leptospirales	295.2647058823529	309.94117647058823	0.07944245370568542	105
d__Bacteria;p__Spirochaetota;c__Leptospirae;o__Leptospirales;f__Leptospiraceae	159.14285714285714	171.42857142857142	0.03564144893664526	77
d__Bacteria;p__Spirochaetota;c__Leptospirae;o__Leptospirales;f__Leptospiraceae;g__UBA2033	273.0	294.5	0.06038828113619264	4
d__Bacteria;p__Spirochaetota;c__Leptospirae;o__Leptospirales;f__Leptospiraceae;g__UBA2033;s__	289.0	312.6666666666667	0.0650885857129306	3
d__Bacteria;p__Nitrospirota;c__Nitrospiria	44.10457516339869	48.372549019607845	0.018606814871074757	163
d__Bacteria;p__Nitrospirota;c__Nitrospiria;o__SBBL01	58.25	66.66666666666667	0.02398022596206018	12
d__Bacteria;p__Nitrospirota;c__Nitrospiria;o__SBBL01;f__SCUR01	136.5	167.0	0.03921083914775964	2
d__Bacteria;p__Nitrospirota;c__Nitrospiria;o__SBBL01;f__SCUR01;g__Manganitrophus	136.5	167.0	0.03921083914775964	2
d__Bacteria;p__Nitrospirota;c__Nitrospiria;o__SBBL01;f__SCUR01;g__Manganitrophus;s__Manganitrophus sp004297235	128.0	159.0	0.03769559032716927	1
d__Bacteria;p__Nitrospirota;c__Nitrospiria;o__SBBL01;f__SCUR01;g__Manganitrophus;s__	145.0	175.0	0.04072608796835001	1
d__Bacteria;p__Desulfobacterota_F	20.121951219512194	21.128048780487806	0.008137772070131825	207
d__Bacteria;p__Desulfobacterota_F;c__GWC2-55-46	68.41666666666667	71.75	0.031341120420652124	12
d__Bacteria;p__Desulfobacterota_F;c__GWC2-55-46;o__GWC2-55-46	68.41666666666667	71.75	0.031341120420652124	12
d__Bacteria;p__Desulfobacterota_F;c__GWC2-55-46;o__GWC2-55-46;f__GWC2-55-46	83.85714285714286	88.42857142857143	0.037383354849310976	7
d__Bacteria;p__Desulfobacterota_F;c__GWC2-55-46;o__GWC2-55-46;f__GWC2-55-46;g__GWB2-55-19	68.0	68.0	0.028157349896480333	1
d__Bacteria;p__Desulfobacterota_F;c__GWC2-55-46;o__GWC2-55-46;f__GWC2-55-46;g__GWB2-55-19;s__GWB2-55-19 sp001797465	68.0	68.0	0.028157349896480333	1
d__Bacteria;p__Desulfobacterota_F;c__GWC2-55-46;o__GWC2-55-46;f__GWC2-55-46;g__UBA5799	83.5	87.5	0.03767019380285964	2
d__Bacteria;p__Desulfobacterota_F;c__GWC2-55-46;o__GWC2-55-46;f__GWC2-55-46;g__UBA5799;s__UBA5799 sp002418185	83.5	87.5	0.03767019380285964	2
d__Bacteria;p__Patescibacteria;c__Paceibacteria	57.820836621941595	59.61957379636937	0.07974016582210136	1268
d__Bacteria;p__Patescibacteria;c__Paceibacteria;o__UBA9983_A	58.75190258751903	60.48858447488585	0.08358234682390062	657
d__Bacteria;p__Patescibacteria;c__Paceibacteria;o__UBA9983_A;f__UBA1539	75.4	77.0	0.0969659362461233	15
d__Bacteria;p__Patescibacteria;c__Paceibacteria;o__UBA9983_A;f__UBA1539;g__UBA1550	78.6	80.4	0.1039079348602117	10
d__Bacteria;p__Patescibacteria;c__Paceibacteria;o__UBA9983_A;f__UBA1539;g__UBA1550;s__UBA1550 sp003489395	81.0	81.0	0.1081441922563418	1
d__Bacteria;p__Planctomycetota;c__Planctomycetes;o__Pirellulales;f__Pirellulaceae	84.43103448275862	87.92672413793103	0.02504293664574815	254
d__Bacteria;p__Planctomycetota;c__Planctomycetes;o__Pirellulales;f__Pirellulaceae;g__GCA-2733575	73.0	77.0	0.009675797939180698	1
d__Bacteria;p__Planctomycetota;c__Planctomycetes;o__Pirellulales;f__Pirellulaceae;g__GCA-2733575;s__GCA-2733575 sp002733575	73.0	77.0	0.009675797939180698	1
d__Bacteria;p__Nitrospirota;c__Nitrospiria;o__Nitrospirales	43.47445255474452	47.386861313868614	0.018201887973985025	147
d__Bacteria;p__Nitrospirota;c__Nitrospiria;o__Nitrospirales;f__Nitrospiraceae	35.15533980582524	38.689320388349515	0.013648316265291305	113
d__Bacteria;p__Nitrospirota;c__Nitrospiria;o__Nitrospirales;f__Nitrospiraceae;g__Nitrospira_F	16.444444444444443	17.38888888888889	0.004820155847409333	23
d__Bacteria;p__Nitrospirota;c__Nitrospiria;o__Nitrospirales;f__Nitrospiraceae;g__Nitrospira_F;s__Nitrospira_F sp005793285	3.0	3.0	0.0017191977077363897	1
d__Bacteria;p__Proteobacteria;c__Alphaproteobacteria;o__Reyranellales	31.346153846153847	33.96153846153846	0.006265918241770237	31
d__Bacteria;p__Proteobacteria;c__Alphaproteobacteria;o__Reyranellales;f__Reyranellaceae	31.346153846153847	33.96153846153846	0.006265918241770237	31
d__Bacteria;p__Proteobacteria;c__Alphaproteobacteria;o__Reyranellales;f__Reyranellaceae;g__Reyranella	31.346153846153847	33.96153846153846	0.006265918241770237	30
d__Bacteria;p__Proteobacteria;c__Alphaproteobacteria;o__Reyranellales;f__Reyranellaceae;g__Reyranella;s__Reyranella sp004297265	26.0	28.0	0.004762714747406021	1
d__Bacteria;p__Proteobacteria;c__Alphaproteobacteria;o__Reyranellales;f__Reyranellaceae;g__Reyranella;s__	37.35294117647059	40.88235294117647	0.007585325145395505	17
d__Bacteria;p__Proteobacteria;c__Gammaproteobacteria;o__Steroidobacterales;f__Steroidobacteraceae;g__SCUD01	20.0	20.0	0.005349023803155924	1
d__Bacteria;p__Proteobacteria;c__Gammaproteobacteria;o__Steroidobacterales;f__Steroidobacteraceae;g__SCUD01;s__SCUD01 sp004297335	20.0	20.0	0.005349023803155924	1
d__Bacteria;p__Proteobacteria;c__Gammaproteobacteria;o__Steroidobacterales;f__Steroidobacteraceae;g__SG8-30	17.5	18.5	0.0063052574904598185	2
d__Bacteria;p__Proteobacteria;c__Gammaproteobacteria;o__Steroidobacterales;f__Steroidobacteraceae;g__SG8-30;s__SG8-30 sp001303245	17.5	18.5	0.0063052574904598185	2
d__Bacteria;p__Chloroflexota;c__Ellin6529;o__CSP1-4;f__CSP1-4;g__UBA5189	153.375	159.875	0.06030896921784928	8
d__Bacteria;p__Chloroflexota;c__Ellin6529;o__CSP1-4;f__CSP1-4;g__UBA5189;s__UBA5189 sp004297395	157.0	170.0	0.05749070003381806	1
d__Bacteria;p__Chloroflexota;c__Ellin6529;o__CSP1-4;f__CSP1-4;g__UBA5189;s__UBA5189 sp002413045	208.5	219.0	0.07228894527169985	2
d__Bacteria;p__Chloroflexota;c__Anaerolineae;o__Anaerolineales	63.12771739130435	66.92391304347827	0.025548389846824938	381
d__Bacteria;p__Chloroflexota;c__Anaerolineae;o__Anaerolineales;f__UBA11579	49.25	52.75	0.018421539544768956	4
d__Bacteria;p__Chloroflexota;c__Anaerolineae;o__Anaerolineales;f__UBA11579;g__SCUK01	57.0	63.0	0.02090245520902455	1
d__Bacteria;p__Chloroflexota;c__Anaerolineae;o__Anaerolineales;f__UBA11579;g__SCUK01;s__SCUK01 sp004297445	57.0	63.0	0.02090245520902455	1
d__Bacteria;p__Bipolaricaulota	67.21348314606742	71.98876404494382	0.04003075271492616	93
d__Bacteria;p__Bipolaricaulota;c__Bipolaricaulia	67.21348314606742	71.98876404494382	0.04003075271492616	93
d__Bacteria;p__Bipolaricaulota;c__Bipolaricaulia;o__UBA7950	86.8780487804878	93.14634146341463	0.048140340864323825	41
d__Bacteria;p__Bipolaricaulota;c__Bipolaricaulia;o__UBA7950;f__UBA9294	88.8	95.225	0.04909994694690753	40
d__Bacteria;p__Bipolaricaulota;c__Bipolaricaulia;o__UBA7950;f__UBA9294;g__	86.8	90.4	0.05003965565212404	20
d__Bacteria;p__Bipolaricaulota;c__Bipolaricaulia;o__UBA7950;f__UBA9294;g__;s__	86.8	90.4	0.05003965565212404	20
d__Bacteria;p__Chloroflexota;c__Anaerolineae;o__B4-G1	86.32558139534883	90.09302325581395	0.029618243305509693	43
d__Bacteria;p__Chloroflexota;c__Anaerolineae;o__B4-G1;f__B4-G1	71.5	75.58333333333333	0.02357432416792445	12
d__Bacteria;p__Chloroflexota;c__Anaerolineae;o__B4-G1;f__B4-G1;g__B30-G15	103.0	113.5	0.028202215279750073	2
d__Bacteria;p__Chloroflexota;c__Anaerolineae;o__B4-G1;f__B4-G1;g__B30-G15;s__	131.0	143.0	0.02857142857142857	1
d__Bacteria;p__Chloroflexota;c__Anaerolineae;o__Anaerolineales;f__EnvOPS12	95.83464566929133	102.51968503937007	0.03179772460561347	127
d__Bacteria;p__Chloroflexota;c__Anaerolineae;o__Anaerolineales;f__EnvOPS12;g__OLB14	111.0	120.24242424242425	0.03688329436078339	33
d__Bacteria;p__Chloroflexota;c__Anaerolineae;o__Anaerolineales;f__EnvOPS12;g__OLB14;s__OLB14 sp003599285	101.0	101.0	0.037009893733968485	1
d__Bacteria;p__Proteobacteria;c__Alphaproteobacteria;o__Micavibrionales	127.15934065934066	133.1043956043956	0.06476863981525631	184
d__Bacteria;p__Proteobacteria;c__Alphaproteobacteria;o__Micavibrionales;f__UBA2020	186.36	201.32	0.09235499993170819	25
d__Bacteria;p__Proteobacteria;c__Alphaproteobacteria;o__Micavibrionales;f__UBA2020;g__UBA2020	284.9	302.2	0.1295162269904784	10
d__Bacteria;p__Proteobacteria;c__Alphaproteobacteria;o__Micavibrionales;f__UBA2020;g__UBA2020;s__UBA2020 sp004297545	176.0	221.0	0.05774758296315652	1
d__Bacteria;p__Proteobacteria;c__Alphaproteobacteria;o__Micavibrionales;f__UBA2020;g__UBA2020;s__	299.57142857142856	312.7142857142857	0.13888158325573005	7
d__Bacteria;p__Proteobacteria;c__Alphaproteobacteria;o__Micavibrionales;f__UBA2020;g__UBA2020;s__UBA2020 sp002334985	307.0	329.0	0.13428571428571429	1
d__Bacteria;p__Proteobacteria;c__Alphaproteobacteria;o__Micavibrionales;f__UBA2020;g__UBA2020;s__UBA2020 sp003524565	269.0	283.0	0.13095788986580287	1
d__Bacteria;p__Proteobacteria;c__Alphaproteobacteria;o__Micavibrionales;f__UBA2020;g__PALSA-926	78.0	94.0	0.032855644879412796	1
d__Bacteria;p__Proteobacteria;c__Alphaproteobacteria;o__Micavibrionales;f__UBA2020;g__PALSA-926;s__PALSA-926 sp003153235	78.0	94.0	0.032855644879412796	1
d__Bacteria;p__Bacteroidota;c__Chlorobia	15.768115942028986	17.391304347826086	0.007261472436176987	181
d__Bacteria;p__Bacteroidota;c__Chlorobia;o__Chlorobiales	15.768115942028986	17.391304347826086	0.007261472436176987	181
d__Bacteria;p__Bacteroidota;c__Chlorobia;o__Chlorobiales;f__Chlorobiaceae	11.30952380952381	12.833333333333334	0.005377669267115228	168
d__Bacteria;p__Bacteroidota;c__Chlorobia;o__Chlorobiales;f__Chlorobiaceae;g__Chlorobium	12.132743362831858	13.831858407079647	0.005772408164697395	138
d__Bacteria;p__Bacteroidota;c__Chlorobia;o__Chlorobiales;f__Chlorobiaceae;g__Chlorobium;s__Chlorobium phaeoclathratiforme	7.666666666666667	7.666666666666667	0.0028165071054797766	4
d__Bacteria;p__KSB1;c__UBA2214;o__CR04bin15	75.6	78.8	0.028005839309234594	5
d__Bacteria;p__KSB1;c__UBA2214;o__CR04bin15;f__CR04bin15	75.6	78.8	0.028005839309234594	5
d__Bacteria;p__KSB1;c__UBA2214;o__CR04bin15;f__CR04bin15;g__	76.0	79.0	0.019123698862260955	1
d__Bacteria;p__KSB1;c__UBA2214;o__CR04bin15;f__CR04bin15;g__;s__	76.0	79.0	0.019123698862260955	1
d__Bacteria;p__Myxococcota;c__Polyangia;o__Polyangiales;f__Ga0077539	578.875	621.25	0.094266926048169	8
d__Bacteria;p__Myxococcota;c__Polyangia;o__Polyangiales;f__Ga0077539;g__SCUS01	626.4285714285714	670.2857142857143	0.10284631919657135	7
d__Bacteria;p__Myxococcota;c__Polyangia;o__Polyangiales;f__Ga0077539;g__SCUS01;s__SCUS01 sp004297725	635.8	680.2	0.10421431143514923	5
d__Bacteria;p__Myxococcota;c__Polyangia;o__Polyangiales;f__Ga0077539;g__SCUS01;s__	603.0	645.5	0.09942633860012658	2
d__Bacteria;p__Myxococcota;c__Polyangia;o__Polyangiales;f__Ga0077539;g__Ga0077539	246.0	278.0	0.034211174009352696	1
d__Bacteria;p__Myxococcota;c__Polyangia;o__Polyangiales;f__Ga0077539;g__Ga0077539;s__Ga0077539 sp001465015	246.0	278.0	0.034211174009352696	1
d__Bacteria;p__Patescibacteria;c__Saccharimonadia;o__UBA4664	74.91666666666667	76.66666666666667	0.07286021132490371	12
d__Bacteria;p__Patescibacteria;c__Saccharimonadia;o__UBA4664;f__SCTI01	52.666666666666664	53.666666666666664	0.06073680838186734	3
d__Bacteria;p__Patescibacteria;c__Saccharimonadia;o__UBA4664;f__SCTI01;g__SCTI01	50.5	50.5	0.06030439121756487	2
d__Bacteria;p__Patescibacteria;c__Saccharimonadia;o__UBA4664;f__SCTI01;g__SCTI01;s__SCTI01 sp004297735	52.0	52.0	0.06227544910179641	1
d__Bacteria;p__Patescibacteria;c__Saccharimonadia;o__Saccharimonadales;f__Saccharimonadaceae;g__UBA2112	57.55555555555556	60.0	0.0648198352064006	9
d__Bacteria;p__Patescibacteria;c__Saccharimonadia;o__Saccharimonadales;f__Saccharimonadaceae;g__UBA2112;s__UBA2112 sp002331045	69.5	73.5	0.07820374352422456	4
d__Bacteria;p__Patescibacteria;c__Saccharimonadia;o__Saccharimonadales;f__Saccharimonadaceae;g__UBA2112;s__	48.0	49.2	0.05411270855214142	5
d__Bacteria;p__Patescibacteria;c__Saccharimonadia;o__UBA4664;f__SCTI01;g__SCTI01;s__	49.0	49.0	0.058333333333333334	1
d__Bacteria;p__Patescibacteria;c__Saccharimonadia;o__UBA4664;f__SCTI01;g__	57.0	60.0	0.061601642710472276	1
d__Bacteria;p__Patescibacteria;c__Saccharimonadia;o__UBA4664;f__SCTI01;g__;s__	57.0	60.0	0.061601642710472276	1
d__Bacteria;p__Chloroflexota;c__Dehalococcoidia;o__FW602-bin16	55.0	59.0	0.011573165947430365	1
d__Bacteria;p__Chloroflexota;c__Dehalococcoidia;o__FW602-bin16;f__FW602-bin16	55.0	59.0	0.011573165947430365	1
d__Bacteria;p__Chloroflexota;c__Dehalococcoidia;o__FW602-bin16;f__FW602-bin16;g__FW602-bin16	55.0	59.0	0.011573165947430365	1
d__Bacteria;p__Chloroflexota;c__Dehalococcoidia;o__FW602-bin16;f__FW602-bin16;g__FW602-bin16;s__FW602-bin16 sp004297765	55.0	59.0	0.011573165947430365	1
d__Bacteria;p__Chloroflexota;c__Dehalococcoidia;o__Dehalococcoidales;f__ARS1013	38.0	47.6	0.03523570435674582	5
d__Bacteria;p__Chloroflexota;c__Dehalococcoidia;o__Dehalococcoidales;f__ARS1013;g__ARS1013	16.25	17.25	0.0249528997636006	4
d__Bacteria;p__Chloroflexota;c__Dehalococcoidia;o__Dehalococcoidales;f__ARS1013;g__ARS1013;s__ARS1013 sp002690375	15.5	16.5	0.02397011026699368	2
d__Bacteria;p__Chloroflexota;c__Dehalococcoidia;o__Dehalococcoidales;f__UBA2162	30.6	36.3	0.025880773657613133	20
d__Bacteria;p__Chloroflexota;c__Dehalococcoidia;o__Dehalococcoidales;f__UBA2162;g__GCA-2685815	39.75	52.125	0.034653353561540645	8
d__Bacteria;p__Chloroflexota;c__Dehalococcoidia;o__Dehalococcoidales;f__UBA2162;g__GCA-2685815;s__	56.5	74.0	0.04169288121889839	2
d__Bacteria;p__Chloroflexota;c__Dehalococcoidia;o__Dehalococcoidales;f__UBA2162;g__GCA-2685815;s__GCA-2685815 sp002685815	34.166666666666664	44.833333333333336	0.032306844342421405	6
d__Bacteria;p__Chloroflexota;c__Dehalococcoidia;o__Dehalococcoidales;f__UBA2162;g__UBA2162	14.777777777777779	14.777777777777779	0.015645792189195522	9
d__Bacteria;p__Chloroflexota;c__Dehalococcoidia;o__Dehalococcoidales;f__UBA2162;g__UBA2162;s__UBA2162 sp002335405	14.777777777777779	14.777777777777779	0.015645792189195522	9
d__Bacteria;p__Chloroflexota;c__Dehalococcoidia;o__Dehalococcoidales;f__RBG-16-60-22	52.391304347826086	54.391304347826086	0.03174238981086922	23
d__Bacteria;p__Chloroflexota;c__Dehalococcoidia;o__Dehalococcoidales;f__RBG-16-60-22;g__RBG-16-60-22	64.0	64.0	0.03482045701849837	1
d__Bacteria;p__Chloroflexota;c__Dehalococcoidia;o__Dehalococcoidales;f__RBG-16-60-22;g__RBG-16-60-22;s__RBG-16-60-22 sp001796935	64.0	64.0	0.03482045701849837	1
d__Bacteria;p__Desulfobacterota;c__BSN033	101.52542372881356	116.45762711864407	0.034433006953817805	59
d__Bacteria;p__Desulfobacterota;c__BSN033;o__BSN033	122.57777777777778	141.53333333333333	0.039136218632029825	45
d__Bacteria;p__Desulfobacterota;c__BSN033;o__BSN033;f__UBA1163	126.0	145.7906976744186	0.04019778023675586	43
d__Bacteria;p__Desulfobacterota;c__BSN033;o__BSN033;f__UBA1163;g__RBG-16-49-23	111.625	120.75	0.03340739148277136	8
d__Bacteria;p__Desulfobacterota;c__BSN033;o__BSN033;f__UBA1163;g__RBG-16-49-23;s__	111.85714285714286	120.71428571428571	0.03345183596780622	7
d__Bacteria;p__Chloroflexota;c__Dehalococcoidia;o__UBA2247	31.0	32.0	0.018919816074265117	4
d__Bacteria;p__Chloroflexota;c__Dehalococcoidia;o__UBA2247;f__	38.0	42.0	0.021021021021021023	1
d__Bacteria;p__Chloroflexota;c__Dehalococcoidia;o__UBA2247;f__;g__	38.0	42.0	0.021021021021021023	1
d__Bacteria;p__Chloroflexota;c__Dehalococcoidia;o__UBA2247;f__;g__;s__	38.0	42.0	0.021021021021021023	1
d__Bacteria;p__Chloroflexota;c__Dehalococcoidia;o__GIF9	63.628865979381445	67.94845360824742	0.03932838967361326	97
d__Bacteria;p__Chloroflexota;c__Dehalococcoidia;o__GIF9;f__	35.5	40.5	0.013841032473752967	2
d__Bacteria;p__Chloroflexota;c__Dehalococcoidia;o__GIF9;f__;g__	35.5	40.5	0.013841032473752967	2
d__Bacteria;p__Chloroflexota;c__Dehalococcoidia;o__GIF9;f__;g__;s__	35.5	40.5	0.013841032473752967	2
d__Bacteria;p__Proteobacteria;c__Gammaproteobacteria;o__Acidiferrobacterales	15.090909090909092	15.636363636363637	0.006256077732036072	26
d__Bacteria;p__Proteobacteria;c__Gammaproteobacteria;o__Acidiferrobacterales;f__Sulfurifustaceae	14.666666666666666	15.0	0.006336666185007906	17
d__Bacteria;p__Proteobacteria;c__Gammaproteobacteria;o__Acidiferrobacterales;f__Sulfurifustaceae;g__SCRL01	15.333333333333334	16.666666666666668	0.0064966994331336165	3
d__Bacteria;p__Proteobacteria;c__Gammaproteobacteria;o__Acidiferrobacterales;f__Sulfurifustaceae;g__SCRL01;s__SCRL01 sp004298065	14.5	16.0	0.006347540655929192	2
d__Archaea;p__Nanoarchaeota;c__Nanoarchaeia;o__Pacearchaeales	76.83333333333333	81.32051282051282	0.09555025000712035	159
d__Archaea;p__Nanoarchaeota;c__Nanoarchaeia;o__Pacearchaeales;f__GW2011-AR1	58.5	60.267857142857146	0.08859216202669333	58
d__Archaea;p__Nanoarchaeota;c__Nanoarchaeia;o__Pacearchaeales;f__GW2011-AR1;g__JWKY01	40.0	42.0	0.04895104895104895	1
d__Archaea;p__Nanoarchaeota;c__Nanoarchaeia;o__Pacearchaeales;f__GW2011-AR1;g__JWKY01;s__JWKY01 sp000806015	40.0	42.0	0.04895104895104895	1
d__Bacteria;p__Planctomycetota;c__Brocadiae	28.825	33.05	0.012945345323773024	45
d__Bacteria;p__Planctomycetota;c__Brocadiae;o__Brocadiales	21.0	22.90625	0.011184399525345952	37
d__Bacteria;p__Planctomycetota;c__Brocadiae;o__Brocadiales;f__Scalinduaceae	24.764705882352942	27.11764705882353	0.013032498474502215	18
d__Bacteria;p__Planctomycetota;c__Brocadiae;o__Brocadiales;f__Scalinduaceae;g__Scalindua	25.1875	27.6875	0.013570276861630929	17
d__Bacteria;p__Planctomycetota;c__Brocadiae;o__Brocadiales;f__Scalinduaceae;g__Scalindua;s__	21.76923076923077	23.76923076923077	0.014259547862807068	13
d__Bacteria;p__Proteobacteria;c__Gammaproteobacteria;o__GCF-002020875	43.8	45.8	0.023668836255344616	130
d__Bacteria;p__Proteobacteria;c__Gammaproteobacteria;o__GCF-002020875;f__GCF-002020875	44.41269841269841	46.23809523809524	0.02414393668992878	126
d__Bacteria;p__Proteobacteria;c__Gammaproteobacteria;o__GCF-002020875;f__GCF-002020875;g__NIOZ-UU100	45.55833333333333	47.35	0.024490701793082142	120
d__Bacteria;p__Proteobacteria;c__Gammaproteobacteria;o__GCF-002020875;f__GCF-002020875;g__NIOZ-UU100;s__NIOZ-UU100 sp013349825	72.04545454545455	74.31818181818181	0.028517335668798494	22
d__Bacteria;p__Acidobacteriota;c__Thermoanaerobaculia;o__Thermoanaerobaculales	70.6	74.04	0.0261349902207819	26
d__Bacteria;p__Acidobacteriota;c__Thermoanaerobaculia;o__Thermoanaerobaculales;f__Thermoanaerobaculaceae	71.05	74.55	0.025815064806078997	21
d__Bacteria;p__Acidobacteriota;c__Thermoanaerobaculia;o__Thermoanaerobaculales;f__Thermoanaerobaculaceae;g__RBG-13-68-16	80.8	85.2	0.025873247937279253	5
d__Bacteria;p__Acidobacteriota;c__Thermoanaerobaculia;o__Thermoanaerobaculales;f__Thermoanaerobaculaceae;g__RBG-13-68-16;s__RBG-13-68-16 sp004298115	89.0	93.0	0.026541095890410957	1
d__Bacteria;p__Acidobacteriota;c__Thermoanaerobaculia;o__Thermoanaerobaculales;f__Thermoanaerobaculaceae;g__RBG-13-68-16;s__RBG-13-68-16 sp003133645	78.0	84.0	0.024447031431897557	1
d__Bacteria;p__Acidobacteriota;c__Thermoanaerobaculia;o__Thermoanaerobaculales;f__Thermoanaerobaculaceae;g__	71.33333333333333	73.66666666666667	0.026500996929649318	3
d__Bacteria;p__Acidobacteriota;c__Thermoanaerobaculia;o__Thermoanaerobaculales;f__Thermoanaerobaculaceae;g__;s__	71.33333333333333	73.66666666666667	0.026500996929649318	3
d__Bacteria;p__Acidobacteriota;c__Acidobacteriae;o__UBA7540	152.66666666666666	168.36363636363637	0.03801712816550019	33
d__Bacteria;p__Acidobacteriota;c__Acidobacteriae;o__UBA7540;f__UBA7540	152.66666666666666	168.36363636363637	0.03801712816550019	33
d__Bacteria;p__Acidobacteriota;c__Acidobacteriae;o__UBA7540;f__UBA7540;g__SCRD01	106.0	112.5	0.028093931394096737	2
d__Bacteria;p__Acidobacteriota;c__Acidobacteriae;o__UBA7540;f__UBA7540;g__SCRD01;s__SCRD01 sp004298155	123.0	131.0	0.029391967691272156	1
d__Bacteria;p__Acidobacteriota;c__Acidobacteriae;o__UBA7540;f__UBA7540;g__SCRD01;s__	89.0	94.0	0.026795895096921322	1
d__Bacteria;p__Acidobacteriota;c__Acidobacteriae;o__Acidobacteriales;f__Koribacteraceae	118.8952380952381	128.21904761904761	0.02802515544639852	107
d__Bacteria;p__Acidobacteriota;c__Acidobacteriae;o__Acidobacteriales;f__Koribacteraceae;g__	113.6842105263158	120.89473684210526	0.029097391781491826	19
d__Bacteria;p__Acidobacteriota;c__Acidobacteriae;o__Acidobacteriales;f__Koribacteraceae;g__;s__	113.6842105263158	120.89473684210526	0.029097391781491826	19
d__Bacteria;p__Proteobacteria;c__Gammaproteobacteria;o__Burkholderiales	14.60070671378092	15.464075382803298	0.007677963259254054	5197
d__Bacteria;p__Proteobacteria;c__Gammaproteobacteria;o__Burkholderiales;f__Burkholderiaceae	14.11983082706767	14.916353383458647	0.006634449159558097	3380
d__Bacteria;p__Proteobacteria;c__Gammaproteobacteria;o__Burkholderiales;f__Burkholderiaceae;g__SCQX01	3.0	3.0	0.0009244992295839754	1
d__Bacteria;p__Proteobacteria;c__Gammaproteobacteria;o__Burkholderiales;f__Burkholderiaceae;g__SCQX01;s__SCQX01 sp004298545	3.0	3.0	0.0009244992295839754	1
d__Bacteria;p__Proteobacteria;c__Alphaproteobacteria;o__Acetobacterales	17.683333333333334	20.316666666666666	0.005425297489055776	200
d__Bacteria;p__Proteobacteria;c__Alphaproteobacteria;o__Acetobacterales;f__Acetobacteraceae	17.683333333333334	20.316666666666666	0.005425297489055776	200
d__Bacteria;p__Proteobacteria;c__Alphaproteobacteria;o__Acetobacterales;f__Acetobacteraceae;g__BOG-908	57.0	61.333333333333336	0.016566775316611982	3
d__Bacteria;p__Proteobacteria;c__Alphaproteobacteria;o__Acetobacterales;f__Acetobacteraceae;g__BOG-908;s__	58.0	63.5	0.01763314600859739	2
d__Bacteria;p__Proteobacteria;c__Gammaproteobacteria;o__Burkholderiales;f__Burkholderiaceae;g__Eoetvoesia	2.0	2.0	0.0006211180124223603	2
d__Bacteria;p__Proteobacteria;c__Gammaproteobacteria;o__Burkholderiales;f__Burkholderiaceae;g__Eoetvoesia;s__Eoetvoesia sp004322135	2.0	2.0	0.0006211180124223603	1
d__Bacteria;p__Nitrospirota;c__Thermodesulfovibrionia;o__Thermodesulfovibrionales;f__UBA1546	47.0	49.0	0.025761963374925208	14
d__Bacteria;p__Nitrospirota;c__Thermodesulfovibrionia;o__Thermodesulfovibrionales;f__UBA1546;g__SCSY01	54.0	57.0	0.02138034508627157	1
d__Bacteria;p__Nitrospirota;c__Thermodesulfovibrionia;o__Thermodesulfovibrionales;f__UBA1546;g__SCSY01;s__SCSY01 sp004298625	54.0	57.0	0.02138034508627157	1
d__Bacteria;p__Desulfobacterota;c__Desulfobulbia	21.753521126760564	23.661971830985916	0.008399550139792806	161
d__Bacteria;p__Desulfobacterota;c__Desulfobulbia;o__Desulfobulbales	21.753521126760564	23.661971830985916	0.008399550139792806	161
d__Bacteria;p__Desulfobacterota;c__Desulfobulbia;o__Desulfobulbales;f__BM004	26.9	28.3	0.013681511431665322	10
d__Bacteria;p__Desulfobacterota;c__Desulfobulbia;o__Desulfobulbales;f__BM004;g__YD12-FULL-57-12	28.0	34.0	0.009523809523809525	1
d__Bacteria;p__Desulfobacterota;c__Desulfobulbia;o__Desulfobulbales;f__BM004;g__YD12-FULL-57-12;s__YD12-FULL-57-12 sp001799275	28.0	34.0	0.009523809523809525	1
d__Bacteria;p__Desulfobacterota;c__Desulfobacteria;o__Desulfatiglandales;f__HGW-15	71.33333333333333	76.33333333333333	0.017648443008358758	12
d__Bacteria;p__Desulfobacterota;c__Desulfobacteria;o__Desulfatiglandales;f__HGW-15;g__	87.5	98.5	0.017864401371570207	2
d__Bacteria;p__Desulfobacterota;c__Desulfobacteria;o__Desulfatiglandales;f__HGW-15;g__;s__	87.5	98.5	0.017864401371570207	2
d__Bacteria;p__Desulfobacterota;c__SM23-61;o__WTBG01;f__CAIRTM01;g__CAIWCT01	88.0	98.5	0.03053760564479739	2
d__Bacteria;p__Desulfobacterota;c__SM23-61;o__WTBG01;f__CAIRTM01;g__CAIWCT01;s__	88.0	98.5	0.03053760564479739	2
d__Bacteria;p__Proteobacteria;c__Gammaproteobacteria;o__Burkholderiales;f__Sulfuricellaceae	17.636363636363637	18.545454545454547	0.00602525972992676	14
d__Bacteria;p__Proteobacteria;c__Gammaproteobacteria;o__Burkholderiales;f__Sulfuricellaceae;g__	19.5	24.0	0.006385636380254085	2
d__Bacteria;p__Proteobacteria;c__Gammaproteobacteria;o__Burkholderiales;f__Sulfuricellaceae;g__;s__	19.5	24.0	0.006385636380254085	2
d__Bacteria;p__Eremiobacterota	213.07142857142858	236.5204081632653	0.07703963649295589	98
d__Bacteria;p__Eremiobacterota;c__Eremiobacteria	197.9873417721519	216.1012658227848	0.07302450032544454	79
d__Bacteria;p__Eremiobacterota;c__Eremiobacteria;o__Baltobacterales	205.05797101449275	224.36231884057972	0.07286014013043585	69
d__Bacteria;p__Eremiobacterota;c__Eremiobacteria;o__Baltobacterales;f__SCRA01	182.25	186.5	0.05993171054320133	4
d__Bacteria;p__Eremiobacterota;c__Eremiobacteria;o__Baltobacterales;f__SCRA01;g__SCRA01	188.0	193.33333333333334	0.05975108461012151	3
d__Bacteria;p__Eremiobacterota;c__Eremiobacteria;o__Baltobacterales;f__SCRA01;g__SCRA01;s__SCRA01 sp004298675	183.0	190.0	0.062030688867123734	1
d__Bacteria;p__Eremiobacterota;c__Eremiobacteria;o__Baltobacterales;f__SCRA01;g__SCRA01;s__SCRA01 sp004297985	197.0	201.0	0.06205619018215498	1
d__Bacteria;p__Eremiobacterota;c__Eremiobacteria;o__Baltobacterales;f__SCRA01;g__SCRA01;s__SCRA01 sp004298665	184.0	189.0	0.05516637478108581	1
d__Bacteria;p__Eremiobacterota;c__Eremiobacteria;o__Baltobacterales;f__SCRA01;g__	165.0	166.0	0.0604735883424408	1
d__Bacteria;p__Eremiobacterota;c__Eremiobacteria;o__Baltobacterales;f__SCRA01;g__;s__	165.0	166.0	0.0604735883424408	1
d__Bacteria;p__Acidobacteriota;c__Acidobacteriae;o__Acidobacteriales;f__SCQP01	39.333333333333336	41.333333333333336	0.014824762482373558	3
d__Bacteria;p__Acidobacteriota;c__Acidobacteriae;o__Acidobacteriales;f__SCQP01;g__SCQP01	37.5	40.0	0.014407962228898417	2
d__Bacteria;p__Acidobacteriota;c__Acidobacteriae;o__Acidobacteriales;f__SCQP01;g__SCQP01;s__SCQP01 sp004299485	35.0	37.0	0.01217505758473182	1
d__Bacteria;p__Acidobacteriota;c__Acidobacteriae;o__Acidobacteriales;f__SCQP01;g__SCQP01;s__	40.0	43.0	0.016640866873065017	1
d__Bacteria;p__Acidobacteriota;c__Acidobacteriae;o__Acidobacteriales;f__SCQP01;g__	43.0	44.0	0.015658362989323844	1
d__Bacteria;p__Acidobacteriota;c__Acidobacteriae;o__Acidobacteriales;f__SCQP01;g__;s__	43.0	44.0	0.015658362989323844	1
d__Bacteria;p__Bacteroidota;c__UBA10030;o__UBA10030;f__SZUA-254	71.85714285714286	75.71428571428571	0.025758325039646222	7
d__Bacteria;p__Bacteroidota;c__UBA10030;o__UBA10030;f__SZUA-254;g__FW602-bin19	82.0	86.0	0.026131415706483096	2
d__Bacteria;p__Bacteroidota;c__UBA10030;o__UBA10030;f__SZUA-254;g__FW602-bin19;s__FW602-bin19 sp004322375	101.0	106.0	0.029322268326417704	1
d__Bacteria;p__Bacteroidota;c__UBA10030;o__UBA10030;f__SZUA-254;g__FW602-bin19;s__	63.0	66.0	0.022940563086548488	1
d__Bacteria;p__Proteobacteria;c__Alphaproteobacteria;o__SHVR01	11.0	13.0	0.002774221084080239	1
d__Bacteria;p__Proteobacteria;c__Alphaproteobacteria;o__SHVR01;f__SHVR01	11.0	13.0	0.002774221084080239	1
d__Bacteria;p__Proteobacteria;c__Alphaproteobacteria;o__SHVR01;f__SHVR01;g__	11.0	13.0	0.002774221084080239	1
d__Bacteria;p__Proteobacteria;c__Alphaproteobacteria;o__SHVR01;f__SHVR01;g__;s__	11.0	13.0	0.002774221084080239	1
d__Bacteria;p__Bacteroidota;c__Bacteroidia;o__Flavobacteriales;f__Salibacteraceae	63.1764705882353	64.6470588235294	0.027198101996136596	119
d__Bacteria;p__Bacteroidota;c__Bacteroidia;o__Flavobacteriales;f__Salibacteraceae;g__SHAN690	90.02083333333333	92.125	0.039932549916693115	48
d__Bacteria;p__Bacteroidota;c__Bacteroidia;o__Flavobacteriales;f__Salibacteraceae;g__SHAN690;s__SHAN690 sp009937235	74.5	75.16666666666667	0.036143826654526666	12
d__Bacteria;p__Patescibacteria;c__Microgenomatia;o__UBA1406;f__GWC2-37-13;g__YC2-FULL-38-9;s__YC2-FULL-38-9 sp002784505	77.0	79.0	0.07123534715960325	1
d__Bacteria;p__Patescibacteria;c__Microgenomatia;o__UBA1406;f__GWC2-37-13;g__2-01-FULL-40-42	67.0	70.0	0.06951340615690169	1
d__Bacteria;p__Patescibacteria;c__Microgenomatia;o__UBA1406;f__GWC2-37-13;g__2-01-FULL-40-42;s__2-01-FULL-40-42 sp001789965	67.0	70.0	0.06951340615690169	1
d__Bacteria;p__Patescibacteria;c__Microgenomatia;o__UBA1406;f__GWC2-37-13;g__GWC2-37-13;s__GWC2-37-13 sp002779665	51.0	51.0	0.056043956043956046	1
d__Bacteria;p__Patescibacteria;c__Microgenomatia;o__UBA1406;f__GWC2-37-13;g__UBA1450	104.7	107.6	0.09157922348441377	10
d__Bacteria;p__Patescibacteria;c__Microgenomatia;o__UBA1406;f__GWC2-37-13;g__UBA1450;s__UBA1450 sp001789555	90.0	91.0	0.07098283931357255	1
d__Bacteria;p__Patescibacteria;c__Microgenomatia;o__UBA1406;f__GWC2-37-13;g__UBA1450;s__UBA1450 sp002788865	138.0	146.0	0.09511400651465798	1
d__Bacteria;p__Patescibacteria;c__Microgenomatia;o__UBA1406;f__GWC2-37-13;g__UBA1450;s__UBA1450 sp002792315	125.0	128.0	0.10231814548361311	1
d__Bacteria;p__Patescibacteria;c__Microgenomatia;o__UBA1406;f__GWC2-37-13;g__2-01-FULL-41-22	71.0	72.0	0.069164265129683	1
d__Bacteria;p__Patescibacteria;c__Microgenomatia;o__UBA1406;f__GWC2-37-13;g__2-01-FULL-41-22;s__2-01-FULL-41-22 sp001789805	71.0	72.0	0.069164265129683	1
d__Bacteria;p__Patescibacteria;c__Microgenomatia;o__Levybacterales	76.325	78.6	0.07031700854426859	40
d__Bacteria;p__Patescibacteria;c__Microgenomatia;o__Levybacterales;f__UBA12049	75.32352941176471	77.82352941176471	0.07061456083838019	34
d__Bacteria;p__Patescibacteria;c__Microgenomatia;o__Levybacterales;f__UBA12049;g__PALSA-1332	78.0	80.0	0.06430868167202572	1
d__Bacteria;p__Patescibacteria;c__Microgenomatia;o__Levybacterales;f__UBA12049;g__PALSA-1332;s__PALSA-1332 sp003152105	78.0	80.0	0.06430868167202572	1
d__Bacteria;p__Patescibacteria;c__Microgenomatia;o__Levybacterales;f__UBA12049;g__	78.2	81.7	0.06723744812088958	10
d__Bacteria;p__Patescibacteria;c__Microgenomatia;o__Levybacterales;f__UBA12049;g__;s__	78.2	81.7	0.06723744812088958	10
d__Bacteria;p__Chlamydiota;c__Chlamydiia;o__Chlamydiales;f__Simkaniaceae	25.714285714285715	29.952380952380953	0.02441665731883516	22
d__Bacteria;p__Chlamydiota;c__Chlamydiia;o__Chlamydiales;f__Simkaniaceae;g__	30.733333333333334	35.53333333333333	0.0295394508989737	15
d__Bacteria;p__Chlamydiota;c__Chlamydiia;o__Chlamydiales;f__Simkaniaceae;g__;s__	30.733333333333334	35.53333333333333	0.0295394508989737	15
d__Bacteria;p__Chlamydiota;c__Chlamydiia;o__Chlamydiales;f__Simkaniaceae;g__GCA-2402025	40.0	46.0	0.026166097838452786	1
d__Bacteria;p__Chlamydiota;c__Chlamydiia;o__Chlamydiales;f__Simkaniaceae;g__GCA-2402025;s__GCA-2402025 sp002402025	40.0	46.0	0.026166097838452786	1
d__Bacteria;p__Firmicutes_A;c__Clostridia_A;o__Christensenellales;f__CAG-74	28.815625	29.728125	0.012773151450290603	643
d__Bacteria;p__Firmicutes_A;c__Clostridia_A;o__Christensenellales;f__CAG-74;g__Firm-11	83.53488372093024	87.23255813953489	0.03613181117017883	43
d__Bacteria;p__Firmicutes_A;c__Clostridia_A;o__Christensenellales;f__CAG-74;g__Firm-11;s__	66.71428571428571	69.57142857142857	0.030582136941226544	14
d__Bacteria;p__Firmicutes_A;c__Clostridia_A;o__Christensenellales;f__CAG-74;g__Firm-11;s__Firm-11 sp900540045	107.375	113.375	0.043972720221446354	8
d__Bacteria;p__Firmicutes_A;c__Clostridia_A;o__Christensenellales;f__CAG-74;g__Firm-11;s__Firm-11 sp900553905	88.0	92.66666666666667	0.04232845951461137	3
d__Bacteria;p__Firmicutes_A;c__Clostridia_A;o__Christensenellales;f__CAG-74;g__Firm-11;s__Firm-11 sp900548145	91.27272727272727	94.45454545454545	0.037457078619341826	11
d__Bacteria;p__Firmicutes_A;c__Clostridia_A;o__Christensenellales;f__CAG-74;g__Firm-11;s__Firm-11 sp004556545	104.5	112.0	0.03911408800706432	2
d__Bacteria;p__Firmicutes_A;c__Clostridia_A;o__Christensenellales;f__CAG-74;g__Firm-11;s__Firm-11 sp900550955	99.5	101.5	0.04680677447920521	2
d__Bacteria;p__Acidobacteriota;c__Aminicenantia;o__Aminicenantales;f__Saccharicenantaceae	55.77777777777778	57.666666666666664	0.031989259925832764	27
d__Bacteria;p__Acidobacteriota;c__Aminicenantia;o__Aminicenantales;f__Saccharicenantaceae;g__Saccharicenans	55.77777777777778	57.666666666666664	0.031989259925832764	27
d__Bacteria;p__Acidobacteriota;c__Aminicenantia;o__Aminicenantales;f__Saccharicenantaceae;g__Saccharicenans;s__	50.125	51.25	0.03097798273458121	16
d__Bacteria;p__Acidobacteriota;c__Aminicenantia;o__Aminicenantales;f__Saccharicenantaceae;g__Saccharicenans;s__Saccharicenans subterraneum	84.0	85.0	0.03689236111111111	1
d__Bacteria;p__Acidobacteriota;c__Aminicenantia;o__Aminicenantales;f__UBA8522	50.09090909090909	51.72727272727273	0.02467608827980894	11
d__Bacteria;p__Acidobacteriota;c__Aminicenantia;o__Aminicenantales;f__UBA8522;g__UBA8522	56.714285714285715	57.714285714285715	0.024798892818695222	7
d__Bacteria;p__Acidobacteriota;c__Aminicenantia;o__Aminicenantales;f__UBA8522;g__UBA8522;s__	54.0	54.666666666666664	0.025423269691986532	6
d__Bacteria;p__Acidobacteriota;c__Aminicenantia;o__Aminicenantales;f__UBA4085	60.88	64.52	0.02735800030737736	25
d__Bacteria;p__Acidobacteriota;c__Aminicenantia;o__Aminicenantales;f__UBA4085;g__JAAZPG01	58.666666666666664	62.266666666666666	0.027892481446775592	15
d__Bacteria;p__Acidobacteriota;c__Aminicenantia;o__Aminicenantales;f__UBA4085;g__JAAZPG01;s__	81.25	87.0	0.028870792027305435	4
d__Bacteria;p__Firmicutes_A;c__Clostridia_A;o__Christensenellales;f__CAG-138	37.020645161290325	37.91741935483871	0.021737780328648152	775
d__Bacteria;p__Firmicutes_A;c__Clostridia_A;o__Christensenellales;f__CAG-138;g__UBA1685	71.51428571428572	74.54285714285714	0.03358918382866612	35
d__Bacteria;p__Firmicutes_A;c__Clostridia_A;o__Christensenellales;f__CAG-138;g__UBA1685;s__UBA1685 sp002320595	74.26923076923077	77.26923076923077	0.033444143895764535	26
d__Bacteria;p__Firmicutes_A;c__Clostridia_A;o__Christensenellales;f__CAG-138;g__UBA1685;s__UBA1685 sp900546845	63.166666666666664	66.66666666666667	0.03447437347714465	6
d__Bacteria;p__Firmicutes_A;c__Clostridia;o__Monoglobales	14.555555555555555	15.71111111111111	0.008007060250592382	50
d__Bacteria;p__Firmicutes_A;c__Clostridia;o__Monoglobales;f__Monoglobaceae	13.083333333333334	14.055555555555555	0.007212255238004717	41
d__Bacteria;p__Firmicutes_A;c__Clostridia;o__Monoglobales;f__Monoglobaceae;g__UMGS1494	16.0	17.333333333333332	0.008816238774711027	3
d__Bacteria;p__Firmicutes_A;c__Clostridia;o__Monoglobales;f__Monoglobaceae;g__UMGS1494;s__UMGS1494 sp900552305	16.0	17.333333333333332	0.008816238774711027	3
d__Bacteria;p__Patescibacteria;c__Gracilibacteria	80.09785932721712	83.77064220183486	0.08332192653601934	333
d__Bacteria;p__Patescibacteria;c__Gracilibacteria;o__Absconditabacterales	78.51578947368421	83.28421052631579	0.09329177363743756	97
d__Bacteria;p__Patescibacteria;c__Gracilibacteria;o__Absconditabacterales;f__X112	78.51578947368421	83.28421052631579	0.09329177363743756	97
d__Bacteria;p__Patescibacteria;c__Gracilibacteria;o__Absconditabacterales;f__X112;g__HOT-345	90.85714285714286	94.98214285714286	0.10972855722670663	57
d__Bacteria;p__Patescibacteria;c__Gracilibacteria;o__Absconditabacterales;f__X112;g__HOT-345;s__HOT-345 sp013333605	96.58333333333333	98.58333333333333	0.11152412955997537	12
d__Bacteria;p__Patescibacteria;c__Gracilibacteria;o__Absconditabacterales;f__X112;g__HOT-345;s__	87.58823529411765	91.11764705882354	0.10478210792011049	17
d__Bacteria;p__Chloroflexota;c__Anaerolineae;o__Anaerolineales;f__EnvOPS12;g__UBA12294	136.95454545454547	146.1818181818182	0.037684112987428846	22
d__Bacteria;p__Chloroflexota;c__Anaerolineae;o__Anaerolineales;f__EnvOPS12;g__UBA12294;s__	140.4	150.73333333333332	0.03764051466350644	15
d__Bacteria;p__Chloroflexota;c__Anaerolineae;o__Anaerolineales;f__EnvOPS12;g__UBA12294;s__UBA12294 sp002418205	188.0	202.5	0.04529812674197548	2
d__Bacteria;p__Chloroflexota;c__Anaerolineae;o__Anaerolineales;f__EnvOPS12;g__UBA7227	94.5	99.83333333333333	0.035507088372048835	6
d__Bacteria;p__Chloroflexota;c__Anaerolineae;o__Anaerolineales;f__EnvOPS12;g__UBA7227;s__UBA7227 sp003598975	142.0	155.0	0.05133866634820497	2
d__Bacteria;p__Chloroflexota;c__Anaerolineae;o__Anaerolineales;f__EnvOPS12;g__UBA12294;s__UBA12294 sp003484265	99.0	103.0	0.031212121212121212	1
d__Bacteria;p__Chloroflexota;c__Anaerolineae;o__Anaerolineales;f__EnvOPS12;g__NIOZ-UU36	111.33333333333333	123.5	0.0362356368113569	6
d__Bacteria;p__Chloroflexota;c__Anaerolineae;o__Anaerolineales;f__EnvOPS12;g__NIOZ-UU36;s__	111.33333333333333	123.5	0.0362356368113569	6
d__Bacteria;p__Actinobacteriota;c__Actinomycetia;o__Nanopelagicales;f__S36-B12;g__	40.35	41.1	0.023694088403286167	20
d__Bacteria;p__Actinobacteriota;c__Actinomycetia;o__Nanopelagicales;f__S36-B12;g__;s__	40.35	41.1	0.023694088403286167	20
d__Bacteria;p__Chloroflexota;c__Anaerolineae;o__SBR1031	158.83333333333334	174.1078431372549	0.04378637019623456	104
d__Bacteria;p__Chloroflexota;c__Anaerolineae;o__SBR1031;f__A4b	189.87878787878788	206.5151515151515	0.05010185867673681	66
d__Bacteria;p__Chloroflexota;c__Anaerolineae;o__SBR1031;f__A4b;g__OLB15	186.11111111111111	193.27777777777777	0.05083691249562167	18
d__Bacteria;p__Chloroflexota;c__Anaerolineae;o__SBR1031;f__A4b;g__OLB15;s__OLB15 sp011047115	200.0	210.0	0.048	1
d__Bacteria;p__Chloroflexota;c__Anaerolineae;o__SBR1031;f__A4b;g__OLB15;s__OLB15 sp001567085	139.0	141.0	0.039684773430903465	1
d__Bacteria;p__Chloroflexota;c__Anaerolineae;o__SBR1031;f__A4b;g__OLB15;s__	188.1875	195.5	0.051711228218142904	16
d__Bacteria;p__Chloroflexota;c__Anaerolineae;o__SBR1031;f__A4b;g__ZC4RG36	138.16666666666666	145.83333333333334	0.04082142088916684	6
d__Bacteria;p__Chloroflexota;c__Anaerolineae;o__SBR1031;f__A4b;g__ZC4RG36;s__ZC4RG36 sp003242205	138.16666666666666	145.83333333333334	0.04082142088916684	6
d__Bacteria;p__Chloroflexota;c__Anaerolineae;o__SBR1031;f__A4b;g__GCA-2699585	168.83333333333334	182.33333333333334	0.04620408040406515	6
d__Bacteria;p__Chloroflexota;c__Anaerolineae;o__SBR1031;f__A4b;g__GCA-2699585;s__	147.25	154.75	0.04630479803467847	4
d__Bacteria;p__Chloroflexota;c__Anaerolineae;o__SBR1031;f__A4b;g__CFX2	216.5	251.5	0.04947907431799184	2
d__Bacteria;p__Chloroflexota;c__Anaerolineae;o__SBR1031;f__A4b;g__CFX2;s__	250.0	289.0	0.04881756756756757	1
d__Bacteria;p__Chloroflexota;c__Anaerolineae;o__SBR1031;f__A4b;g__UBA6055	250.08333333333334	271.8333333333333	0.05148123897184994	12
d__Bacteria;p__Chloroflexota;c__Anaerolineae;o__SBR1031;f__A4b;g__UBA6055;s__	399.3333333333333	433.3333333333333	0.08077466779456773	3
d__Bacteria;p__Chloroflexota;c__Anaerolineae;o__SBR1031;f__A4b;g__GCA-2699585;s__GCA-2699585 sp002699585	212.0	237.5	0.046002645142838534	2
d__Archaea;p__Thermoplasmatota;c__E2	90.14285714285714	98.64285714285714	0.06901373317804618	58
d__Archaea;p__Thermoplasmatota;c__E2;o__DHVEG-1	106.71794871794872	118.02564102564102	0.07632353143080452	39
d__Archaea;p__Thermoplasmatota;c__E2;o__DHVEG-1;f__DHVEG-1	123.73333333333333	137.0	0.0820601446145412	30
d__Archaea;p__Thermoplasmatota;c__E2;o__DHVEG-1;f__DHVEG-1;g__	108.83333333333333	118.08333333333333	0.08423189233483047	12
d__Archaea;p__Thermoplasmatota;c__E2;o__DHVEG-1;f__DHVEG-1;g__;s__	108.83333333333333	118.08333333333333	0.08423189233483047	12
d__Archaea;p__Thermoplasmatota;c__E2;o__DHVEG-1;f__DHVEG-1;g__EX4572-165	69.0	72.0	0.05806451612903226	1
d__Archaea;p__Thermoplasmatota;c__E2;o__DHVEG-1;f__DHVEG-1;g__EX4572-165;s__EX4572-165 sp002254885	69.0	72.0	0.05806451612903226	1
d__Archaea;p__Thermoplasmatota;c__E2;o__DHVEG-1;f__DHVEG-1;g__CAIRCU01	97.0	108.0	0.06621704475781728	1
d__Archaea;p__Thermoplasmatota;c__E2;o__DHVEG-1;f__DHVEG-1;g__CAIRCU01;s__	97.0	108.0	0.06621704475781728	1
d__Bacteria;p__Myxococcota;c__UBA727	230.07407407407408	256.55555555555554	0.08084910237343076	27
d__Bacteria;p__Myxococcota;c__UBA727;o__UBA727	209.5	250.4375	0.06772572661361759	16
d__Bacteria;p__Myxococcota;c__UBA727;o__UBA727;f__GCA-2721815	209.5	250.4375	0.06772572661361759	16
d__Bacteria;p__Myxococcota;c__UBA727;o__UBA727;f__GCA-2721815;g__	174.1	233.1	0.05542798228457343	10
d__Bacteria;p__Myxococcota;c__UBA727;o__UBA727;f__GCA-2721815;g__;s__	174.1	233.1	0.05542798228457343	10
d__Bacteria;p__Bacteroidota;c__Bacteroidia;o__Flavobacteriales;f__UBA10329	96.58823529411765	102.94117647058823	0.035019387832692254	17
d__Bacteria;p__Bacteroidota;c__Bacteroidia;o__Flavobacteriales;f__UBA10329;g__UBA10329	99.375	106.0	0.03589640116570618	16
d__Bacteria;p__Bacteroidota;c__Bacteroidia;o__Flavobacteriales;f__UBA10329;g__UBA10329;s__	100.2	106.8	0.03613377848914863	15
d__Bacteria;p__Firmicutes_B;c__Peptococcia	34.84444444444444	37.06666666666667	0.01717420416901157	48
d__Bacteria;p__Firmicutes_B;c__Peptococcia;o__Peptococcales	48.666666666666664	52.041666666666664	0.023132908553898244	26
d__Bacteria;p__Firmicutes_B;c__Peptococcia;o__Peptococcales;f__Peptococcaceae	53.95	57.7	0.02628231605675105	21
d__Bacteria;p__Firmicutes_B;c__Peptococcia;o__Peptococcales;f__Peptococcaceae;g__	20.5	25.5	0.011474332818073604	2
d__Bacteria;p__Firmicutes_B;c__Peptococcia;o__Peptococcales;f__Peptococcaceae;g__;s__	20.5	25.5	0.011474332818073604	2
d__Bacteria;p__Firmicutes;c__Bacilli;o__Lactobacillales	3.0177404295051353	3.1512605042016806	0.0016860244964309328	2938
d__Bacteria;p__Firmicutes;c__Bacilli;o__Lactobacillales;f__Streptococcaceae	2.2222222222222223	2.268292682926829	0.0012604565349263327	1123
d__Bacteria;p__Firmicutes;c__Bacilli;o__Lactobacillales;f__Streptococcaceae;g__Streptococcus	1.9901960784313726	2.0163398692810457	0.0011721811150296785	1023
d__Bacteria;p__Firmicutes;c__Bacilli;o__Lactobacillales;f__Streptococcaceae;g__Streptococcus;s__Streptococcus mutans	1.2	1.2	0.0006204620583866005	21
d__Bacteria;p__Bacteroidota;c__Bacteroidia;o__Bacteroidales;f__Marinifilaceae	8.854794520547944	9.326027397260274	0.003238461382406504	416
d__Bacteria;p__Bacteroidota;c__Bacteroidia;o__Bacteroidales;f__Marinifilaceae;g__Odoribacter	7.635036496350365	7.883211678832117	0.002681082532317824	296
d__Bacteria;p__Bacteroidota;c__Bacteroidia;o__Bacteroidales;f__Marinifilaceae;g__Odoribacter;s__Odoribacter splanchnicus	7.0488888888888885	7.191111111111111	0.002319705538637945	228
d__Bacteria;p__Bacteroidota;c__Bacteroidia;o__Bacteroidales;f__Marinifilaceae;g__Butyricimonas	13.722222222222221	14.61111111111111	0.004458540404226017	84
d__Bacteria;p__Bacteroidota;c__Bacteroidia;o__Bacteroidales;f__Marinifilaceae;g__Butyricimonas;s__Butyricimonas paravirosa	18.75	19.583333333333332	0.005056799230172592	13
d__Bacteria;p__Bacteroidota;c__Bacteroidia;o__Bacteroidales;f__Marinifilaceae;g__Butyricimonas;s__Butyricimonas faecalis	13.625	14.25	0.0048294932980217885	9
d__Bacteria;p__Bacteroidota;c__Bacteroidia;o__Bacteroidales;f__Marinifilaceae;g__Butyricimonas;s__Butyricimonas virosa	15.310344827586206	16.275862068965516	0.005300594281854829	30
d__Bacteria;p__Bacteroidota;c__Bacteroidia;o__Bacteroidales;f__Marinifilaceae;g__Odoribacter;s__Odoribacter massiliensis	5.444444444444445	5.444444444444445	0.001820523556489252	13
d__Bacteria;p__Verrucomicrobiota;c__Verrucomicrobiae;o__Verrucomicrobiales	32.59037095501184	33.43330702446725	0.012812599380395277	1297
d__Bacteria;p__Verrucomicrobiota;c__Verrucomicrobiae;o__Verrucomicrobiales;f__DEV007	83.86813186813187	85.50549450549451	0.03415507911173655	182
d__Bacteria;p__Verrucomicrobiota;c__Verrucomicrobiae;o__Verrucomicrobiales;f__DEV007;g__Arctic95D-9	103.85964912280701	106.66666666666667	0.030183422952687444	57
d__Bacteria;p__Verrucomicrobiota;c__Verrucomicrobiae;o__Verrucomicrobiales;f__DEV007;g__Arctic95D-9;s__	111.21875	114.46875	0.030495536439097568	32
d__Bacteria;p__Verrucomicrobiota;c__Verrucomicrobiae;o__Verrucomicrobiales;f__Akkermansiaceae	22.29740134744947	22.78922040423484	0.009008375186360352	1062
d__Bacteria;p__Verrucomicrobiota;c__Verrucomicrobiae;o__Verrucomicrobiales;f__Akkermansiaceae;g__UBA1315	43.74074074074074	47.77777777777778	0.015465452893604001	27
d__Bacteria;p__Verrucomicrobiota;c__Verrucomicrobiae;o__Verrucomicrobiales;f__Akkermansiaceae;g__UBA1315;s__	46.3	49.05	0.015956132271031015	20
d__Bacteria;p__Verrucomicrobiota;c__Verrucomicrobiae;o__Chthoniobacterales;f__UBA10450	97.04444444444445	104.72222222222223	0.035799126434696404	90
d__Bacteria;p__Verrucomicrobiota;c__Verrucomicrobiae;o__Chthoniobacterales;f__UBA10450;g__AV80	147.21428571428572	157.85714285714286	0.04625418079705161	14
d__Bacteria;p__Verrucomicrobiota;c__Verrucomicrobiae;o__Chthoniobacterales;f__UBA10450;g__AV80;s__	131.14285714285714	141.42857142857142	0.04598375031272302	7
d__Bacteria;p__Eremiobacterota;c__Xenobia	304.6470588235294	355.29411764705884	0.10254564009734268	17
d__Bacteria;p__Eremiobacterota;c__Xenobia;o__CADAWZ01	644.75	735.25	0.12078414657708972	4
d__Bacteria;p__Eremiobacterota;c__Xenobia;o__CADAWZ01;f__	644.75	735.25	0.12078414657708972	4
d__Bacteria;p__Eremiobacterota;c__Xenobia;o__CADAWZ01;f__;g__	644.75	735.25	0.12078414657708972	4
d__Bacteria;p__Eremiobacterota;c__Xenobia;o__CADAWZ01;f__;g__;s__	644.75	735.25	0.12078414657708972	4
d__Bacteria;p__Acidobacteriota;c__Aminicenantia;o__Aminicenantales;f__UBA4085;g__UBA4085	80.25	85.0	0.030453797250419246	4
d__Bacteria;p__Acidobacteriota;c__Aminicenantia;o__Aminicenantales;f__UBA4085;g__UBA4085;s__UBA4085 sp002383325	98.0	104.5	0.034655097656797404	2
d__Bacteria;p__Proteobacteria;c__Alphaproteobacteria;o__Rhizobiales;f__Xanthobacteraceae	41.27067669172932	47.142857142857146	0.012408998135060715	326
d__Bacteria;p__Proteobacteria;c__Alphaproteobacteria;o__Rhizobiales;f__Xanthobacteraceae;g__Ga0077548	82.25	85.0	0.02993228450104001	4
d__Bacteria;p__Proteobacteria;c__Alphaproteobacteria;o__Rhizobiales;f__Xanthobacteraceae;g__Ga0077548;s__	81.66666666666667	84.33333333333333	0.029559962489609386	3
d__Bacteria;p__Proteobacteria;c__Alphaproteobacteria;o__Rhizobiales;f__Xanthobacteraceae;g__Ga0077548;s__Ga0077548 sp001464215	84.0	87.0	0.031049250535331904	1
d__Bacteria;p__Actinobacteriota;c__Acidimicrobiia;o__Acidimicrobiales;f__RAAP-2;g__Bog-756;s__Bog-756 sp003152015	64.0	66.55555555555556	0.024662728636711706	9
d__Bacteria;p__Actinobacteriota;c__Acidimicrobiia;o__Acidimicrobiales;f__UBA8190;g__Bog-564	98.0	112.66666666666667	0.03430623895340358	3
d__Bacteria;p__Actinobacteriota;c__Acidimicrobiia;o__Acidimicrobiales;f__UBA8190;g__Bog-564;s__Bog-564 sp003139255	92.0	102.0	0.03377483443708609	1
d__Bacteria;p__Actinobacteriota;c__Acidimicrobiia;o__Acidimicrobiales;f__RAAP-2;g__Bog-756;s__Bog-756 sp003164275	115.0	125.0	0.024271844660194174	1
d__Bacteria;p__Planctomycetota;c__MHYJ01	64.125	80.875	0.02678060760493043	8
d__Bacteria;p__Planctomycetota;c__MHYJ01;o__WSZJ01	69.5	109.0	0.023181382254807592	2
d__Bacteria;p__Planctomycetota;c__MHYJ01;o__WSZJ01;f__	69.5	109.0	0.023181382254807592	2
d__Bacteria;p__Planctomycetota;c__MHYJ01;o__WSZJ01;f__;g__	69.5	109.0	0.023181382254807592	2
d__Bacteria;p__Planctomycetota;c__MHYJ01;o__WSZJ01;f__;g__;s__	69.5	109.0	0.023181382254807592	2
d__Bacteria;p__Actinobacteriota;c__Acidimicrobiia;o__Acidimicrobiales;f__RAAP-2;g__Bog-473;s__Bog-473 sp003169235	80.0	84.0	0.02184655396618986	1
d__Bacteria;p__Actinobacteriota;c__Acidimicrobiia;o__Acidimicrobiales;f__RAAP-2;g__Bog-756;s__Bog-756 sp003138855	91.66666666666667	97.0	0.03184129468380808	3
d__Bacteria;p__Desulfobacterota;c__Desulfobacteria;o__Desulfobacterales;f__	104.88461538461539	111.42307692307692	0.02310801578790584	27
d__Bacteria;p__Desulfobacterota;c__Desulfobacteria;o__Desulfobacterales;f__;g__	104.88461538461539	111.42307692307692	0.02310801578790584	27
d__Bacteria;p__Desulfobacterota;c__Desulfobacteria;o__Desulfobacterales;f__;g__;s__	104.88461538461539	111.42307692307692	0.02310801578790584	27
d__Bacteria;p__Patescibacteria;c__Gracilibacteria;o__Peribacterales	117.0	119.69014084507042	0.11348398492449475	71
d__Bacteria;p__Patescibacteria;c__Gracilibacteria;o__Peribacterales;f__Peribacteraceae	121.9090909090909	124.54545454545455	0.11772355632396192	66
d__Bacteria;p__Patescibacteria;c__Gracilibacteria;o__Peribacterales;f__Peribacteraceae;g__UBA2144	151.2	153.8	0.15026376369038977	10
d__Bacteria;p__Patescibacteria;c__Gracilibacteria;o__Peribacterales;f__Peribacteraceae;g__UBA2144;s__	161.66666666666666	166.66666666666666	0.15993967953546162	3
d__Bacteria;p__Patescibacteria;c__Gracilibacteria;o__Peribacterales;f__Peribacteraceae;g__UBA2144;s__UBA2144 sp002328295	146.71428571428572	148.28571428571428	0.1461169426139304	7
d__Bacteria;p__SAR324	41.96415770609319	43.04838709677419	0.018429388945027683	561
d__Bacteria;p__SAR324;c__SAR324	41.96415770609319	43.04838709677419	0.018429388945027683	561
d__Bacteria;p__SAR324;c__SAR324;o__SAR324	41.05626134301271	41.970961887477316	0.01822594510519206	554
d__Bacteria;p__SAR324;c__SAR324;o__SAR324;f__NAC60-12	41.06727272727273	41.981818181818184	0.018245192154634743	553
d__Bacteria;p__SAR324;c__SAR324;o__SAR324;f__NAC60-12;g__Arctic96AD-7	18.410501193317423	18.98090692124105	0.010167610920916925	421
d__Bacteria;p__SAR324;c__SAR324;o__SAR324;f__NAC60-12;g__Arctic96AD-7;s__	22.232704402515722	23.18867924528302	0.012183681922649448	159
d__Bacteria;p__UBA10199	58.91304347826087	62.82608695652174	0.03459124043856298	23
d__Bacteria;p__UBA10199;c__UBA10199	58.91304347826087	62.82608695652174	0.03459124043856298	23
d__Bacteria;p__UBA10199;c__UBA10199;o__2-02-FULL-44-16	67.875	70.5	0.04050432136370351	8
d__Bacteria;p__UBA10199;c__UBA10199;o__2-02-FULL-44-16;f__JAAZCA01	74.8	77.4	0.04466885718612231	5
d__Bacteria;p__UBA10199;c__UBA10199;o__2-02-FULL-44-16;f__JAAZCA01;g__	74.5	81.0	0.03987673668629013	2
d__Bacteria;p__UBA10199;c__UBA10199;o__2-02-FULL-44-16;f__JAAZCA01;g__;s__	74.5	81.0	0.03987673668629013	2
d__Bacteria;p__Actinobacteriota;c__Acidimicrobiia;o__Acidimicrobiales;f__Microtrichaceae	25.0	25.5	0.008998362080093523	20
d__Bacteria;p__Actinobacteriota;c__Acidimicrobiia;o__Acidimicrobiales;f__Microtrichaceae;g__CAJANQ01	17.0	17.0	0.007674943566591422	1
d__Bacteria;p__Actinobacteriota;c__Acidimicrobiia;o__Acidimicrobiales;f__Microtrichaceae;g__CAJANQ01;s__	17.0	17.0	0.007674943566591422	1
d__Bacteria;p__Actinobacteriota;c__Acidimicrobiia;o__Acidimicrobiales;f__Microtrichaceae;g__SKRR01	28.0	29.0	0.008482012284293653	1
d__Bacteria;p__Actinobacteriota;c__Acidimicrobiia;o__Acidimicrobiales;f__Microtrichaceae;g__SKRR01;s__SKRR01 sp007118345	28.0	29.0	0.008482012284293653	1
d__Bacteria;p__Actinobacteriota;c__Acidimicrobiia;o__Acidimicrobiales;f__UBA8139	50.5	52.25	0.022237678576263048	20
d__Bacteria;p__Actinobacteriota;c__Acidimicrobiia;o__Acidimicrobiales;f__UBA8139;g__F1-20-MAGs160	46.666666666666664	48.416666666666664	0.02360150132753074	12
d__Bacteria;p__Actinobacteriota;c__Acidimicrobiia;o__Acidimicrobiales;f__UBA8139;g__F1-20-MAGs160;s__	46.0	47.81818181818182	0.02364977692106465	11
d__Bacteria;p__Caldisericota	71.68571428571428	76.11428571428571	0.05527482386350156	77
d__Bacteria;p__Caldisericota;c__Caldisericia	73.26984126984127	77.7936507936508	0.05691224859289003	70
d__Bacteria;p__Caldisericota;c__Caldisericia;o__B22-G15	39.57142857142857	41.0	0.03724334368349748	7
d__Bacteria;p__Caldisericota;c__Caldisericia;o__B22-G15;f__B22-G15	39.57142857142857	41.0	0.03724334368349748	7
d__Bacteria;p__Caldisericota;c__Caldisericia;o__B22-G15;f__B22-G15;g__JAAYUH01	46.4	48.4	0.04395879694864529	5
d__Bacteria;p__Caldisericota;c__Caldisericia;o__B22-G15;f__B22-G15;g__JAAYUH01;s__	40.666666666666664	42.333333333333336	0.040178805142494105	3
d__Bacteria;p__Caldisericota;c__Caldisericia;o__B22-G15;f__B22-G15;g__JAAYUH01;s__JAAYUH01 sp012517755	55.0	57.5	0.04962878465787207	2
d__Bacteria;p__Caldisericota;c__Caldisericia;o__B22-G15;f__B22-G15;g__B22-G15	22.5	22.5	0.020454710520627972	2
d__Bacteria;p__Caldisericota;c__Caldisericia;o__B22-G15;f__B22-G15;g__B22-G15;s__B22-G15 sp003648245	28.0	28.0	0.0190865712338105	1
d__Archaea;p__Thermoplasmatota;c__Thermoplasmata	56.824137931034485	61.286206896551725	0.04060948005846199	316
d__Archaea;p__Thermoplasmatota;c__Thermoplasmata;o__DTKX01	42.5	46.4	0.028338790418835032	10
d__Archaea;p__Thermoplasmatota;c__Thermoplasmata;o__DTKX01;f__	43.55555555555556	47.888888888888886	0.02987582329809509	9
d__Archaea;p__Thermoplasmatota;c__Thermoplasmata;o__DTKX01;f__;g__	43.55555555555556	47.888888888888886	0.02987582329809509	9
d__Archaea;p__Thermoplasmatota;c__Thermoplasmata;o__DTKX01;f__;g__;s__	43.55555555555556	47.888888888888886	0.02987582329809509	9
d__Archaea;p__Halobacteriota	29.155793573515094	32.63583252190847	0.016739731355923545	1504
d__Archaea;p__Halobacteriota;c__Halobacteria	12.335664335664335	13.377622377622378	0.00671817170143968	626
d__Archaea;p__Halobacteriota;c__Halobacteria;o__Halobacteriales	12.335664335664335	13.377622377622378	0.00671817170143968	626
d__Archaea;p__Halobacteriota;c__Halobacteria;o__Halobacteriales;f__Haloarculaceae	16.47142857142857	17.714285714285715	0.0063392798445592756	114
d__Archaea;p__Halobacteriota;c__Halobacteria;o__Halobacteriales;f__Haloarculaceae;g__QS-5-68-33	58.75	61.25	0.013482324913000842	4
d__Archaea;p__Halobacteriota;c__Halobacteria;o__Halobacteriales;f__Haloarculaceae;g__QS-5-68-33;s__	71.33333333333333	74.66666666666667	0.015105227310853736	3
d__Archaea;p__Halobacteriota;c__Halobacteria;o__Halobacteriales;f__Haloarculaceae;g__QS-5-68-33;s__QS-5-68-33 sp003023785	21.0	21.0	0.008613617719442166	1
d__Archaea;p__Nanoarchaeota;c__Nanoarchaeia;o__Woesearchaeales	69.86057692307692	72.5048076923077	0.06732361334679388	221
d__Archaea;p__Nanoarchaeota;c__Nanoarchaeia;o__Woesearchaeales;f__UBA119	45.5	46.75	0.05229642011265556	4
d__Archaea;p__Nanoarchaeota;c__Nanoarchaeia;o__Woesearchaeales;f__UBA119;g__DSBS01	24.0	24.0	0.03587443946188341	1
d__Archaea;p__Nanoarchaeota;c__Nanoarchaeia;o__Woesearchaeales;f__UBA119;g__DSBS01;s__DSBS01 sp011045925	24.0	24.0	0.03587443946188341	1
d__Archaea;p__Nanoarchaeota;c__Nanoarchaeia;o__Woesearchaeales;f__21-14-0-10-32-9	67.125	69.875	0.0748784379308393	8
d__Archaea;p__Nanoarchaeota;c__Nanoarchaeia;o__Woesearchaeales;f__21-14-0-10-32-9;g__SKIS01	41.0	43.5	0.05160257637851571	2
d__Archaea;p__Nanoarchaeota;c__Nanoarchaeia;o__Woesearchaeales;f__21-14-0-10-32-9;g__SKIS01;s__SKIS01 sp007117755	56.0	61.0	0.06308169596690796	1
d__Archaea;p__Nanoarchaeota;c__Nanoarchaeia;o__Woesearchaeales;f__21-14-0-10-32-9;g__SKIS01;s__SKIS01 sp007116295	26.0	26.0	0.040123456790123455	1
d__Bacteria;p__Planctomycetota;c__Planctomycetes;o__Pirellulales;f__Pirellulaceae;g__Pirellula_B	104.625	108.6875	0.027760400595939955	17
d__Bacteria;p__Planctomycetota;c__Planctomycetes;o__Pirellulales;f__Pirellulaceae;g__Pirellula_B;s__	104.8	108.8	0.027696619107667853	15
d__Bacteria;p__Patescibacteria;c__ABY1;o__BM507	76.02631578947368	77.49122807017544	0.09648309579237595	114
d__Bacteria;p__Patescibacteria;c__ABY1;o__BM507;f__UBA12465	85.3859649122807	86.80701754385964	0.10815422131679432	57
d__Bacteria;p__Patescibacteria;c__ABY1;o__BM507;f__UBA12465;g__	102.1	106.0	0.11329691444228776	10
d__Bacteria;p__Patescibacteria;c__ABY1;o__BM507;f__UBA12465;g__;s__	102.1	106.0	0.11329691444228776	10
d__Bacteria;p__Patescibacteria;c__ABY1;o__BM507;f__	53.57142857142857	55.142857142857146	0.07504346769385205	7
d__Bacteria;p__Patescibacteria;c__ABY1;o__BM507;f__;g__	53.57142857142857	55.142857142857146	0.07504346769385205	7
d__Bacteria;p__Patescibacteria;c__ABY1;o__BM507;f__;g__;s__	53.57142857142857	55.142857142857146	0.07504346769385205	7
d__Bacteria;p__Planctomycetota;c__Phycisphaerae;o__Phycisphaerales;f__SM1A02	146.2807570977918	153.70662460567823	0.06852584058048349	317
d__Bacteria;p__Planctomycetota;c__Phycisphaerae;o__Phycisphaerales;f__SM1A02;g__F1-60-MAGs104	140.54166666666666	147.04166666666666	0.06780659511478886	24
d__Bacteria;p__Planctomycetota;c__Phycisphaerae;o__Phycisphaerales;f__SM1A02;g__F1-60-MAGs104;s__	140.75	147.65	0.06725642804283649	20
d__Bacteria;p__Bacteroidota;c__Bacteroidia;o__Bacteroidales;f__Dysgonomonadaceae	8.941176470588236	9.91764705882353	0.0036734763172739035	113
d__Bacteria;p__Bacteroidota;c__Bacteroidia;o__Bacteroidales;f__Dysgonomonadaceae;g__UBA5508	14.5	15.5	0.005217656308770149	2
d__Bacteria;p__Bacteroidota;c__Bacteroidia;o__Bacteroidales;f__Dysgonomonadaceae;g__UBA5508;s__UBA5508 sp002409745	14.5	15.5	0.005217656308770149	2
d__Bacteria;p__Bacteroidota;c__Bacteroidia;o__Bacteroidales;f__Tannerellaceae	6.00953516090584	6.1084624553039335	0.0018287782857479061	1768
d__Bacteria;p__Bacteroidota;c__Bacteroidia;o__Bacteroidales;f__Tannerellaceae;g__Parabacteroides	5.979166666666667	6.067401960784314	0.0018041285044011562	1707
d__Bacteria;p__Bacteroidota;c__Bacteroidia;o__Bacteroidales;f__Tannerellaceae;g__Parabacteroides;s__Parabacteroides massiliensis	10.0	11.0	0.003435352904434728	3
d__Bacteria;p__Bacteroidota;c__Bacteroidia;o__Bacteroidales;f__Tannerellaceae;g__Parabacteroides;s__Parabacteroides merdae	6.726495726495727	6.803418803418803	0.0021499472613107566	474
d__Bacteria;p__Actinobacteriota;c__Coriobacteriia;o__OPB41	92.21951219512195	95.41463414634147	0.04667557020753135	41
d__Bacteria;p__Actinobacteriota;c__Coriobacteriia;o__OPB41;f__UBA3086	86.66666666666667	90.0	0.04415995079339144	3
d__Bacteria;p__Actinobacteriota;c__Coriobacteriia;o__OPB41;f__UBA3086;g__UBA3086	78.0	80.5	0.04208212477164744	2
d__Bacteria;p__Actinobacteriota;c__Coriobacteriia;o__OPB41;f__UBA3086;g__UBA3086;s__UBA3086 sp002367305	78.0	80.5	0.04208212477164744	2
d__Bacteria;p__Actinobacteriota;c__Coriobacteriia;o__OPB41;f__PHET01	52.333333333333336	54.666666666666664	0.03527687106658813	3
d__Bacteria;p__Actinobacteriota;c__Coriobacteriia;o__OPB41;f__PHET01;g__PHET01	86.0	86.0	0.03577371048252912	1
d__Bacteria;p__Actinobacteriota;c__Coriobacteriia;o__OPB41;f__PHET01;g__PHET01;s__PHET01 sp002841275	86.0	86.0	0.03577371048252912	1
d__Bacteria;p__Actinobacteriota;c__Coriobacteriia;o__OPB41;f__SLCP01	74.57142857142857	78.28571428571429	0.042271529951188505	7
d__Bacteria;p__Actinobacteriota;c__Coriobacteriia;o__OPB41;f__SLCP01;g__PWVH01	59.5	62.0	0.035167253065324554	2
d__Bacteria;p__Actinobacteriota;c__Coriobacteriia;o__OPB41;f__SLCP01;g__PWVH01;s__PWVH01 sp003563465	64.0	67.0	0.03607969843834141	1
d__Bacteria;p__Firmicutes_A;c__Clostridia;o__Peptostreptococcales	13.79465541490858	14.492264416315049	0.007833834730824031	893
d__Bacteria;p__Firmicutes_A;c__Clostridia;o__Peptostreptococcales;f__Anaerovoracaceae	15.504310344827585	16.282327586206897	0.00919386603482381	532
d__Bacteria;p__Firmicutes_A;c__Clostridia;o__Peptostreptococcales;f__Anaerovoracaceae;g__UBA1422	16.75	16.75	0.013416278638973928	4
d__Bacteria;p__Firmicutes_A;c__Clostridia;o__Peptostreptococcales;f__Anaerovoracaceae;g__UBA1422;s__	14.0	14.0	0.010819165378670788	1
d__Bacteria;p__Firmicutes_A;c__Clostridia;o__Peptostreptococcales;f__Anaerovoracaceae;g__UBA1422;s__UBA1422 sp002304835	20.0	20.0	0.014316392269148175	1
d__Bacteria;p__Firmicutes_A;c__Clostridia;o__Peptostreptococcales;f__Anaerovoracaceae;g__UBA1422;s__UBA1422 sp012515135	16.5	16.5	0.014264778454038372	2
d__Bacteria;p__Firmicutes_A;c__Clostridia;o__Peptostreptococcales;f__Anaerovoracaceae;g__	15.685714285714285	15.942857142857143	0.009831029330392312	35
d__Bacteria;p__Firmicutes_A;c__Clostridia;o__Peptostreptococcales;f__Anaerovoracaceae;g__;s__	15.685714285714285	15.942857142857143	0.009831029330392312	35
d__Bacteria;p__Proteobacteria;c__Alphaproteobacteria;o__Acetobacterales;f__Acetobacteraceae;g__CAITYE01	15.666666666666666	15.666666666666666	0.004122770123694919	3
d__Bacteria;p__Proteobacteria;c__Alphaproteobacteria;o__Acetobacterales;f__Acetobacteraceae;g__CAITYE01;s__CAITYE01 sp903896535	16.5	16.5	0.004538258171669819	2
d__Bacteria;p__Proteobacteria;c__Alphaproteobacteria;o__Acetobacterales;f__Acetobacteraceae;g__CAITYE01;s__	14.0	14.0	0.003291794027745121	1
d__Bacteria;p__Actinobacteriota;c__Actinomycetia;o__Actinomycetales	4.81675921251893	5.09994952044422	0.0028392300102675406	3854
d__Bacteria;p__Actinobacteriota;c__Actinomycetia;o__Actinomycetales;f__Dermatophilaceae	11.480519480519481	13.012987012987013	0.004015303737412467	194
d__Bacteria;p__Actinobacteriota;c__Actinomycetia;o__Actinomycetales;f__Dermatophilaceae;g__UBA4719	26.130434782608695	30.652173913043477	0.00852282275881416	23
d__Bacteria;p__Actinobacteriota;c__Actinomycetia;o__Actinomycetales;f__Dermatophilaceae;g__UBA4719;s__	26.210526315789473	30.842105263157894	0.008737863089530807	19
d__Bacteria;p__Actinobacteriota;c__Actinomycetia;o__Actinomycetales;f__Dermatophilaceae;g__UBA4719;s__UBA4719 sp003157445	31.0	39.0	0.008701472556894244	1
d__Bacteria;p__Actinobacteriota;c__Actinomycetia;o__Actinomycetales;f__Dermatophilaceae;g__UBA4719;s__UBA4719 sp003132125	26.0	31.0	0.007204276086451313	1
d__Bacteria;p__Bdellovibrionota;c__Bdellovibrionia;o__Bdellovibrionales;f__Bdellovibrionaceae;g__	76.0	80.85714285714286	0.034405184217597085	7
d__Bacteria;p__Bdellovibrionota;c__Bdellovibrionia;o__Bdellovibrionales;f__Bdellovibrionaceae;g__;s__	76.0	80.85714285714286	0.034405184217597085	7
d__Bacteria;p__Myxococcota;c__UBA796	345.2857142857143	371.44897959183675	0.08818316358774532	49
d__Bacteria;p__Myxococcota;c__UBA796;o__UBA796	336.9189189189189	362.5405405405405	0.0861880132364744	37
d__Bacteria;p__Myxococcota;c__UBA796;o__UBA796;f__GCA-2862545	314.3333333333333	353.3333333333333	0.060918849984270405	6
d__Bacteria;p__Myxococcota;c__UBA796;o__UBA796;f__GCA-2862545;g__GCA-2862545	300.0	321.0	0.0588127519237816	1
d__Bacteria;p__Myxococcota;c__UBA796;o__UBA796;f__GCA-2862545;g__GCA-2862545;s__GCA-2862545 sp002862545	300.0	321.0	0.0588127519237816	1
d__Bacteria;p__Bdellovibrionota;c__Bdellovibrionia;o__Bdellovibrionales;f__Bdellovibrionaceae;g__Ga0074139	161.66666666666666	168.33333333333334	0.06494571245091292	3
d__Bacteria;p__Bdellovibrionota;c__Bdellovibrionia;o__Bdellovibrionales;f__Bdellovibrionaceae;g__Ga0074139;s__Ga0074139 sp001464795	157.0	165.0	0.05536912751677853	1
d__Bacteria;p__Eremiobacterota;c__Eremiobacteria;o__Baltobacterales;f__Baltobacteraceae	206.46153846153845	226.69230769230768	0.0736557357973426	65
d__Bacteria;p__Eremiobacterota;c__Eremiobacteria;o__Baltobacterales;f__Baltobacteraceae;g__Cybelea	221.125	259.5	0.08773710703427338	8
d__Bacteria;p__Eremiobacterota;c__Eremiobacteria;o__Baltobacterales;f__Baltobacteraceae;g__Cybelea;s__	188.75	214.5	0.08665661258962422	4
d__Bacteria;p__Eremiobacterota;c__Eremiobacteria;o__Baltobacterales;f__Baltobacteraceae;g__	170.0	184.15384615384616	0.06157123487205034	13
d__Bacteria;p__Eremiobacterota;c__Eremiobacteria;o__Baltobacterales;f__Baltobacteraceae;g__;s__	170.0	184.15384615384616	0.06157123487205034	13
d__Bacteria;p__Firmicutes_B;c__Desulfitobacteriia;o__Desulfitobacteriales;f__Desulfitobacteriaceae;g__Desulfosporosinus;s__	12.11111111111111	14.11111111111111	0.0046515819181047755	9
d__Archaea;p__Halobacteriota;c__Methanosarcinia	24.364864864864863	27.62162162162162	0.01205084973881981	371
d__Archaea;p__Halobacteriota;c__Methanosarcinia;o__Methanosarcinales	14.168604651162791	16.25581395348837	0.00711562228280869	243
d__Archaea;p__Halobacteriota;c__Methanosarcinia;o__Methanosarcinales;f__Methanosarcinaceae	6.095588235294118	6.970588235294118	0.0027493782465390876	200
d__Archaea;p__Halobacteriota;c__Methanosarcinia;o__Methanosarcinales;f__Methanosarcinaceae;g__Methanosarcina	5.913461538461538	6.865384615384615	0.002422769454885252	129
d__Archaea;p__Halobacteriota;c__Methanosarcinia;o__Methanosarcinales;f__Methanosarcinaceae;g__Methanosarcina;s__Methanosarcina sp8098u	25.0	39.0	0.014285714285714285	2
d__Archaea;p__Halobacteriota;c__Methanosarcinia;o__Methanosarcinales;f__Methanoperedenaceae	40.86666666666667	51.46666666666667	0.018302908508306587	20
d__Archaea;p__Halobacteriota;c__Methanosarcinia;o__Methanosarcinales;f__Methanoperedenaceae;g__Methanoperedens	42.583333333333336	55.583333333333336	0.019050465076130663	16
d__Archaea;p__Halobacteriota;c__Methanosarcinia;o__Methanosarcinales;f__Methanoperedenaceae;g__Methanoperedens;s__	44.81818181818182	58.81818181818182	0.02018007915860344	11
d__Bacteria;p__Gemmatimonadota;c__Gemmatimonadetes;o__Longimicrobiales;f__Longimicrobiaceae	145.0	168.0	0.046869280467958005	9
d__Bacteria;p__Gemmatimonadota;c__Gemmatimonadetes;o__Longimicrobiales;f__Longimicrobiaceae;g__	168.25	201.0	0.05191526912346501	4
d__Bacteria;p__Gemmatimonadota;c__Gemmatimonadetes;o__Longimicrobiales;f__Longimicrobiaceae;g__;s__	168.25	201.0	0.05191526912346501	4
d__Bacteria;p__Gemmatimonadota;c__Gemmatimonadetes;o__Longimicrobiales;f__RSA9;g__	113.66666666666667	117.66666666666667	0.050605978185907424	3
d__Bacteria;p__Gemmatimonadota;c__Gemmatimonadetes;o__Longimicrobiales;f__RSA9;g__;s__	113.66666666666667	117.66666666666667	0.050605978185907424	3
d__Bacteria;p__Deinococcota;c__Deinococci;o__Deinococcales;f__Trueperaceae;g__	25.6	29.0	0.012236857971215062	5
d__Bacteria;p__Deinococcota;c__Deinococci;o__Deinococcales;f__Trueperaceae;g__;s__	25.6	29.0	0.012236857971215062	5
d__Bacteria;p__Acidobacteriota;c__Vicinamibacteria	74.0718954248366	77.81699346405229	0.026983684813296313	154
d__Bacteria;p__Acidobacteriota;c__Vicinamibacteria;o__Bin61	78.71428571428571	86.85714285714286	0.027441565959946897	7
d__Bacteria;p__Acidobacteriota;c__Vicinamibacteria;o__Bin61;f__SMYC01	108.5	118.5	0.019959362568168035	2
d__Bacteria;p__Acidobacteriota;c__Vicinamibacteria;o__Bin61;f__SMYC01;g__SMYC01	108.5	118.5	0.019959362568168035	2
d__Bacteria;p__Acidobacteriota;c__Vicinamibacteria;o__Bin61;f__SMYC01;g__SMYC01;s__SMYC01 sp004356105	108.5	118.5	0.019959362568168035	2
d__Bacteria;p__Nitrospirota;c__Nitrospiria;o__Nitrospirales;f__Nitrospiraceae;g__Palsa-1315	45.458333333333336	51.791666666666664	0.016683527466950523	24
d__Bacteria;p__Nitrospirota;c__Nitrospiria;o__Nitrospirales;f__Nitrospiraceae;g__Palsa-1315;s__	59.57142857142857	72.57142857142857	0.024876633887828573	7
d__Bacteria;p__Acidobacteriota;c__Aminicenantia;o__UBA2199	104.95652173913044	109.73913043478261	0.0488538749042481	23
d__Bacteria;p__Acidobacteriota;c__Aminicenantia;o__UBA2199;f__UBA2199	107.33333333333333	112.28571428571429	0.05044223150635368	21
d__Bacteria;p__Acidobacteriota;c__Aminicenantia;o__UBA2199;f__UBA2199;g__UBA2199	122.4375	127.8125	0.05633589622410141	16
d__Bacteria;p__Acidobacteriota;c__Aminicenantia;o__UBA2199;f__UBA2199;g__UBA2199;s__	114.18181818181819	119.54545454545455	0.0555824592669631	11
d__Bacteria;p__Acidobacteriota;c__Aminicenantia;o__UBA2199;f__UBA2199;g__UBA2199;s__UBA2199 sp004525465	124.0	141.0	0.050902527075812276	1
d__Bacteria;p__Acidobacteriota;c__Aminicenantia;o__UBA2199;f__UBA2199;g__	57.5	63.0	0.0312863529261129	2
d__Bacteria;p__Acidobacteriota;c__Aminicenantia;o__UBA2199;f__UBA2199;g__;s__	57.5	63.0	0.0312863529261129	2
d__Bacteria;p__Bacteroidota;c__Bacteroidia;o__Bacteroidales;f__Prolixibacteraceae	21.212962962962962	23.074074074074073	0.007179700710378049	127
d__Bacteria;p__Bacteroidota;c__Bacteroidia;o__Bacteroidales;f__Prolixibacteraceae;g__Draconibacterium	15.588235294117647	17.11764705882353	0.004511521004829973	21
d__Bacteria;p__Bacteroidota;c__Bacteroidia;o__Bacteroidales;f__Prolixibacteraceae;g__Draconibacterium;s__	17.22222222222222	19.333333333333332	0.005240761087648439	9
d__Bacteria;p__Bacteroidota;c__Bacteroidia;o__Bacteroidales;f__Prolixibacteraceae;g__UBA6024	45.375	50.0	0.013333071601524247	8
d__Bacteria;p__Bacteroidota;c__Bacteroidia;o__Bacteroidales;f__Prolixibacteraceae;g__UBA6024;s__	49.0	52.25	0.013968310131878237	4
d__Bacteria;p__Bacteroidota;c__Bacteroidia;o__Bacteroidales;f__FEN-979	56.666666666666664	62.07936507936508	0.025182569176216373	63
d__Bacteria;p__Bacteroidota;c__Bacteroidia;o__Bacteroidales;f__FEN-979;g__QYOJ01	55.18181818181818	59.63636363636363	0.027058644879002478	11
d__Bacteria;p__Bacteroidota;c__Bacteroidia;o__Bacteroidales;f__FEN-979;g__QYOJ01;s__	53.22222222222222	58.111111111111114	0.027497400252370074	9
d__Bacteria;p__Bacteroidota;c__Bacteroidia;o__Bacteroidales;f__FEN-979;g__	46.035714285714285	48.357142857142854	0.022228196084057527	28
d__Bacteria;p__Bacteroidota;c__Bacteroidia;o__Bacteroidales;f__FEN-979;g__;s__	46.035714285714285	48.357142857142854	0.022228196084057527	28
d__Bacteria;p__Bacteroidota;c__Bacteroidia;o__Bacteroidales;f__FEN-979;g__QYOJ01;s__QYOJ01 sp007280875	64.0	66.5	0.025084245698848286	2
d__Bacteria;p__Campylobacterota	10.892794376098418	11.488576449912127	0.0063702183671527565	923
d__Bacteria;p__Campylobacterota;c__Campylobacteria	10.939823008849558	11.520353982300884	0.006383721808023234	913
d__Bacteria;p__Campylobacterota;c__Campylobacteria;o__Campylobacterales	10.939823008849558	11.520353982300884	0.006383721808023234	905
d__Bacteria;p__Campylobacterota;c__Campylobacteria;o__Campylobacterales;f__Campylobacteraceae	6.03886925795053	6.342756183745583	0.0038500172971383507	430
d__Bacteria;p__Campylobacterota;c__Campylobacteria;o__Campylobacterales;f__Campylobacteraceae;g__Campylobacter_B	11.596491228070175	12.070175438596491	0.007714446762381766	70
d__Bacteria;p__Campylobacterota;c__Campylobacteria;o__Campylobacterales;f__Campylobacteraceae;g__Campylobacter_B;s__Campylobacter_B ureolyticus	4.25	5.25	0.0032056485758726987	7
d__Bacteria;p__Campylobacterota;c__Campylobacteria;o__Campylobacterales;f__Campylobacteraceae;g__Campylobacter_B;s__	12.571428571428571	13.020408163265307	0.008343398232247501	49
d__Archaea;p__Thermoplasmatota;c__Thermoplasmata;o__PWKY01	94.5	101.0	0.056133420582860104	12
d__Archaea;p__Thermoplasmatota;c__Thermoplasmata;o__PWKY01;f__PWKY01	94.5	101.0	0.056133420582860104	12
d__Archaea;p__Thermoplasmatota;c__Thermoplasmata;o__PWKY01;f__PWKY01;g__PWHR01	110.6	119.0	0.06342439440203355	5
d__Archaea;p__Thermoplasmatota;c__Thermoplasmata;o__PWKY01;f__PWKY01;g__PWHR01;s__PWHR01 sp003551675	115.5	121.5	0.0664573622220515	2
d__Archaea;p__Thermoplasmatota;c__Thermoplasmata;o__PWKY01;f__PWKY01;g__PWHR01;s__PWHR01 sp003554965	96.0	107.0	0.04960593416782568	1
d__Archaea;p__Thermoplasmatota;c__Thermoplasmata;o__PWKY01;f__PWKY01;g__PWHR01;s__PWHR01 sp003555395	113.0	122.5	0.06730065669911957	2
d__Archaea;p__Thermoplasmatota;c__Thermoplasmata;o__PWKY01;f__PWKY01;g__B1SED10-34	60.0	70.0	0.04716981132075472	1
d__Archaea;p__Thermoplasmatota;c__Thermoplasmata;o__PWKY01;f__PWKY01;g__B1SED10-34;s__B1SED10-34 sp003551065	60.0	70.0	0.04716981132075472	1
d__Archaea;p__Thermoplasmatota;c__Thermoplasmata;o__PWKY01;f__PWKY01;g__PWKY01	91.25	95.5	0.05424812648548491	4
d__Archaea;p__Thermoplasmatota;c__Thermoplasmata;o__PWKY01;f__PWKY01;g__PWKY01;s__PWKY01 sp003560595	91.0	94.0	0.050865800865800864	1
d__Archaea;p__Thermoplasmatota;c__Thermoplasmata;o__PWKY01;f__PWKY01;g__PWKY01;s__PWKY01 sp007133925	64.0	64.0	0.04516584333098095	1
d__Archaea;p__Thermoplasmatota;c__Thermoplasmata;o__PWKY01;f__PWKY01;g__PWKY01;s__PWKY01 sp003553085	105.0	112.0	0.060480430872578914	2
d__Archaea;p__Thermoplasmatota;c__Thermoplasmata;o__PWKY01;f__PWKY01;g__PUNK01	82.0	87.0	0.04733405875952122	1
d__Archaea;p__Thermoplasmatota;c__Thermoplasmata;o__PWKY01;f__PWKY01;g__PUNK01;s__PUNK01 sp003552585	82.0	87.0	0.04733405875952122	1
d__Archaea;p__Thermoplasmatota;c__Thermoplasmata;o__PWKY01;f__PWKY01;g__SKVC01	74.0	78.0	0.04498269896193772	1
d__Archaea;p__Thermoplasmatota;c__Thermoplasmata;o__PWKY01;f__PWKY01;g__SKVC01;s__SKVC01 sp007129655	74.0	78.0	0.04498269896193772	1
d__Archaea;p__Thermoplasmatota;c__SW-10-69-26	43.666666666666664	79.66666666666667	0.023649414815285513	3
d__Archaea;p__Thermoplasmatota;c__SW-10-69-26;o__SW-10-69-26	43.666666666666664	79.66666666666667	0.023649414815285513	3
d__Archaea;p__Thermoplasmatota;c__SW-10-69-26;o__SW-10-69-26;f__SW-10-69-26	32.5	37.0	0.014735057366216352	2
d__Archaea;p__Thermoplasmatota;c__SW-10-69-26;o__SW-10-69-26;f__SW-10-69-26;g__PWVY01	34.0	38.0	0.016190881976991905	1
d__Archaea;p__Thermoplasmatota;c__SW-10-69-26;o__SW-10-69-26;f__SW-10-69-26;g__PWVY01;s__PWVY01 sp003561665	34.0	38.0	0.016190881976991905	1
d__Archaea;p__Thermoplasmatota;c__SW-10-69-26;o__SW-10-69-26;f__SW-10-69-26;g__SW-10-69-26	31.0	36.0	0.013279232755440797	1
d__Archaea;p__Thermoplasmatota;c__SW-10-69-26;o__SW-10-69-26;f__SW-10-69-26;g__SW-10-69-26;s__SW-10-69-26 sp003009755	31.0	36.0	0.013279232755440797	1
d__Archaea;p__Thermoplasmatota;c__SW-10-69-26;o__SW-10-69-26;f__	66.0	165.0	0.04147812971342383	1
d__Archaea;p__Thermoplasmatota;c__SW-10-69-26;o__SW-10-69-26;f__;g__	66.0	165.0	0.04147812971342383	1
d__Archaea;p__Thermoplasmatota;c__SW-10-69-26;o__SW-10-69-26;f__;g__;s__	66.0	165.0	0.04147812971342383	1
d__Bacteria;p__Firmicutes;c__Bacilli;o__Erysipelotrichales;f__Erysipelotrichaceae;g__UBA2227	53.333333333333336	56.5	0.028886537467973043	6
d__Bacteria;p__Firmicutes;c__Bacilli;o__Erysipelotrichales;f__Erysipelotrichaceae;g__UBA2227;s__UBA2227 sp002841515	67.5	71.5	0.033872773536895676	2
d__Bacteria;p__Chloroflexota;c__Anaerolineae;o__UCB3	52.5	58.0	0.021308123860788307	4
d__Bacteria;p__Chloroflexota;c__Anaerolineae;o__UCB3;f__UCB3	52.5	58.0	0.021308123860788307	4
d__Bacteria;p__Chloroflexota;c__Anaerolineae;o__UCB3;f__UCB3;g__	50.666666666666664	56.333333333333336	0.02216083181438441	3
d__Bacteria;p__Chloroflexota;c__Anaerolineae;o__UCB3;f__UCB3;g__;s__	50.666666666666664	56.333333333333336	0.02216083181438441	3
d__Bacteria;p__Chloroflexota;c__Anaerolineae;o__UCB3;f__UCB3;g__UCB3	58.0	63.0	0.01875	1
d__Bacteria;p__Chloroflexota;c__Anaerolineae;o__UCB3;f__UCB3;g__UCB3;s__UCB3 sp003576755	58.0	63.0	0.01875	1
d__Bacteria;p__Bacteroidota;c__Bacteroidia;o__Bacteroidales;f__Marinifilaceae;g__Gabonibacter	8.666666666666666	11.166666666666666	0.008475107103078161	8
d__Bacteria;p__Bacteroidota;c__Bacteroidia;o__Bacteroidales;f__Marinifilaceae;g__Gabonibacter;s__	9.0	12.75	0.01128259507863437	4
d__Bacteria;p__Patescibacteria;c__Gracilibacteria;o__Peribacterales;f__Peribacteraceae;g__Peribacter	142.0	142.66666666666666	0.12238907380761016	3
d__Bacteria;p__Patescibacteria;c__Gracilibacteria;o__Peribacterales;f__Peribacteraceae;g__Peribacter;s__	114.0	114.0	0.11365902293120637	1
d__Bacteria;p__Patescibacteria;c__Gracilibacteria;o__Peribacterales;f__Peribacteraceae;g__Peribacter;s__Peribacter sp001872575	157.0	158.0	0.11181882519462137	1
d__Bacteria;p__Patescibacteria;c__Gracilibacteria;o__Peribacterales;f__Peribacteraceae;g__Peribacter;s__Peribacter riflensis	155.0	156.0	0.14168937329700274	1
d__Bacteria;p__Patescibacteria;c__Gracilibacteria;o__Peribacterales;f__Peribacteraceae;g__	97.23076923076923	99.07692307692308	0.09361630785878686	13
d__Bacteria;p__Patescibacteria;c__Gracilibacteria;o__Peribacterales;f__Peribacteraceae;g__;s__	97.23076923076923	99.07692307692308	0.09361630785878686	13
d__Bacteria;p__Desulfobacterota;c__Desulfovibrionia	18.96451612903226	20.212903225806453	0.00913774414080793	418
d__Bacteria;p__Desulfobacterota;c__Desulfovibrionia;o__Desulfovibrionales	18.96451612903226	20.212903225806453	0.00913774414080793	418
d__Bacteria;p__Desulfobacterota;c__Desulfovibrionia;o__Desulfovibrionales;f__Desulfovibrionaceae	20.786231884057973	22.17391304347826	0.010026406323436664	360
d__Bacteria;p__Desulfobacterota;c__Desulfovibrionia;o__Desulfovibrionales;f__Desulfovibrionaceae;g__Desulfolutivibrio	67.2	67.6	0.021291894461524883	5
d__Bacteria;p__Desulfobacterota;c__Desulfovibrionia;o__Desulfovibrionales;f__Desulfovibrionaceae;g__Desulfolutivibrio;s__	67.2	67.6	0.021291894461524883	5
d__Bacteria;p__Firmicutes_A;c__Clostridia;o__Oscillospirales;f__Oscillospiraceae	28.430352303523037	29.336043360433603	0.015367699566274982	1918
d__Bacteria;p__Firmicutes_A;c__Clostridia;o__Oscillospirales;f__Oscillospiraceae;g__CAG-83	32.731617647058826	34.07720588235294	0.01966898738965241	272
d__Bacteria;p__Firmicutes_A;c__Clostridia;o__Oscillospirales;f__Oscillospiraceae;g__CAG-83;s__CAG-83 sp000435975	40.5	44.875	0.03004060161921818	8
d__Bacteria;p__Firmicutes_A;c__Clostridia;o__Oscillospirales;f__Oscillospiraceae;g__ER4	9.11111111111111	9.30232558139535	0.005177831693981937	394
d__Bacteria;p__Firmicutes_A;c__Clostridia;o__Oscillospirales;f__Oscillospiraceae;g__ER4;s__	15.882352941176471	17.176470588235293	0.00863699485745042	17
d__Bacteria;p__Firmicutes_A;c__Clostridia;o__Oscillospirales;f__Oscillospiraceae;g__Pseudoflavonifractor	6.5	6.5	0.00213217983581021	7
d__Bacteria;p__Firmicutes_A;c__Clostridia;o__Oscillospirales;f__Oscillospiraceae;g__Pseudoflavonifractor;s__Pseudoflavonifractor capillosus	12.0	12.0	0.0033370411568409346	2
d__Bacteria;p__Firmicutes_A;c__Clostridia;o__Oscillospirales;f__CAG-272;g__UMGS1865	81.92307692307692	85.15384615384616	0.04573399859953734	13
d__Bacteria;p__Firmicutes_A;c__Clostridia;o__Oscillospirales;f__CAG-272;g__UMGS1865;s__	62.25	66.25	0.03507895703676927	4
d__Bacteria;p__Firmicutes_A;c__Clostridia;o__Oscillospirales;f__Acutalibacteraceae	24.98421052631579	25.869298245614036	0.01401412626851226	4610
d__Bacteria;p__Firmicutes_A;c__Clostridia;o__Oscillospirales;f__Acutalibacteraceae;g__Eubacterium_R	27.247461928934012	27.7246192893401	0.01612216842971621	789
d__Bacteria;p__Firmicutes_A;c__Clostridia;o__Oscillospirales;f__Acutalibacteraceae;g__Eubacterium_R;s__	29.526315789473685	32.63157894736842	0.019469202780617315	19
d__Bacteria;p__Firmicutes_A;c__Clostridia;o__Oscillospirales;f__Oscillospiraceae;g__CAG-83;s__CAG-83 sp003487665	33.0	33.0	0.01917166679513613	7
d__Bacteria;p__Firmicutes_A;c__Clostridia;o__Oscillospirales;f__Acutalibacteraceae;g__UBA6857	65.0	68.0	0.03614252425185185	12
d__Bacteria;p__Firmicutes_A;c__Clostridia;o__Oscillospirales;f__Acutalibacteraceae;g__UBA6857;s__	69.8	74.0	0.04062988357477976	5
d__Bacteria;p__Firmicutes_A;c__Clostridia;o__Oscillospirales;f__Acutalibacteraceae;g__CAG-180	42.333333333333336	42.737588652482266	0.02564420404207307	282
d__Bacteria;p__Firmicutes_A;c__Clostridia;o__Oscillospirales;f__Acutalibacteraceae;g__CAG-180;s__	52.07692307692308	54.23076923076923	0.032726089048122346	13
d__Bacteria;p__Firmicutes_A;c__Clostridia;o__Oscillospirales;f__Acutalibacteraceae;g__Eubacterium_R;s__Eubacterium_R sp900761545	45.0	46.0	0.026255707762557076	1
d__Bacteria;p__Firmicutes_A;c__Clostridia;o__Oscillospirales;f__CAG-272;g__CAG-390	71.92857142857143	74.14285714285714	0.03705335727108807	14
d__Bacteria;p__Firmicutes_A;c__Clostridia;o__Oscillospirales;f__CAG-272;g__CAG-390;s__CAG-390 sp900321265	24.0	25.5	0.01241720902972239	2
d__Bacteria;p__Proteobacteria;c__Alphaproteobacteria;o__Rhizobiales;f__Beijerinckiaceae;g__CAIUPE01	30.576923076923077	34.57692307692308	0.015274584249826008	26
d__Bacteria;p__Proteobacteria;c__Alphaproteobacteria;o__Rhizobiales;f__Beijerinckiaceae;g__CAIUPE01;s__	30.576923076923077	34.57692307692308	0.015274584249826008	26
d__Bacteria;p__Firmicutes_A;c__Clostridia;o__Oscillospirales;f__Acutalibacteraceae;g__Caproiciproducens	14.454545454545455	15.0	0.004816823352957494	14
d__Bacteria;p__Firmicutes_A;c__Clostridia;o__Oscillospirales;f__Acutalibacteraceae;g__Caproiciproducens;s__	20.75	22.0	0.006746010978890855	4
d__Bacteria;p__Firmicutes_A;c__Clostridia;o__Oscillospirales;f__Acutalibacteraceae;g__Caproiciproducens;s__Caproiciproducens sp002338255	19.0	20.0	0.006313131313131313	1
d__Bacteria;p__Bacteroidota;c__Bacteroidia;o__Bacteroidales;f__VadinHA17	45.77272727272727	47.64393939393939	0.018331023843160203	132
d__Bacteria;p__Bacteroidota;c__Bacteroidia;o__Bacteroidales;f__VadinHA17;g__SR-FBR-E99	47.44736842105263	49.86842105263158	0.02090120095665692	38
d__Bacteria;p__Bacteroidota;c__Bacteroidia;o__Bacteroidales;f__VadinHA17;g__SR-FBR-E99;s__	38.0	39.111111111111114	0.01866159264857957	9
d__Bacteria;p__Bacteroidota;c__Bacteroidia;o__Bacteroidales;f__VadinHA17;g__SR-FBR-E99;s__SR-FBR-E99 sp009881065	43.714285714285715	48.142857142857146	0.021887257960564427	7
d__Bacteria;p__Bacteroidota;c__Bacteroidia;o__Chitinophagales;f__Chitinophagaceae;g__	29.40740740740741	32.074074074074076	0.010144546811700992	27
d__Bacteria;p__Bacteroidota;c__Bacteroidia;o__Chitinophagales;f__Chitinophagaceae;g__;s__	29.40740740740741	32.074074074074076	0.010144546811700992	27
d__Archaea;p__Thermoplasmatota;c__Poseidoniia_A	30.232583855510505	30.645042388499817	0.026549778265809367	2726
d__Archaea;p__Thermoplasmatota;c__Poseidoniia_A;o__Poseidoniales	30.232583855510505	30.645042388499817	0.026549778265809367	2726
d__Archaea;p__Thermoplasmatota;c__Poseidoniia_A;o__Poseidoniales;f__SP79	118.5	121.25	0.08602876171129542	4
d__Archaea;p__Thermoplasmatota;c__Poseidoniia_A;o__Poseidoniales;f__SP79;g__SP79	118.5	121.25	0.08602876171129542	4
d__Archaea;p__Thermoplasmatota;c__Poseidoniia_A;o__Poseidoniales;f__SP79;g__SP79;s__	112.5	113.0	0.0830573885440334	2
d__Archaea;p__Thermoplasmatota;c__Poseidoniia_A;o__Poseidoniales;f__SP79;g__SP79;s__SP79 sp002715545	124.5	129.5	0.08900013487855743	2
d__Bacteria;p__Patescibacteria;c__ABY1;o__SG8-24;f__GWF2-40-263;g__	67.8	70.4	0.08422280596081375	5
d__Bacteria;p__Patescibacteria;c__ABY1;o__SG8-24;f__GWF2-40-263;g__;s__	67.8	70.4	0.08422280596081375	5
d__Bacteria;p__Patescibacteria;c__ABY1;o__SG8-24;f__GWF2-40-263;g__UM-FILTER-36-7	55.0	57.0	0.07671601615074024	1
d__Bacteria;p__Patescibacteria;c__ABY1;o__SG8-24;f__GWF2-40-263;g__UM-FILTER-36-7;s__UM-FILTER-36-7 sp002791255	55.0	57.0	0.07671601615074024	1
d__Bacteria;p__Firmicutes_A;c__Clostridia;o__Oscillospirales;f__Ruminococcaceae	18.398457583547557	19.08086001402197	0.0092369449007786	4570
d__Bacteria;p__Firmicutes_A;c__Clostridia;o__Oscillospirales;f__Ruminococcaceae;g__Firm-04	94.0	97.88888888888889	0.03763967628227728	9
d__Bacteria;p__Firmicutes_A;c__Clostridia;o__Oscillospirales;f__Ruminococcaceae;g__Firm-04;s__Firm-04 sp001603005	106.0	112.0	0.037876225904633076	1
d__Bacteria;p__Firmicutes_A;c__Clostridia;o__Oscillospirales;f__Ruminococcaceae;g__Firm-04;s__Firm-04 sp003446315	91.0	94.0	0.03655121458132188	2
d__Bacteria;p__Planctomycetota;c__Phycisphaerae;o__Sedimentisphaerales	114.30434782608695	121.10144927536231	0.04139623431377053	142
d__Bacteria;p__Planctomycetota;c__Phycisphaerae;o__Sedimentisphaerales;f__SG8-4	153.0983606557377	162.68852459016392	0.04667315613483434	61
d__Bacteria;p__Planctomycetota;c__Phycisphaerae;o__Sedimentisphaerales;f__SG8-4;g__PLanc-01	231.1851851851852	246.1851851851852	0.058806317273578386	27
d__Bacteria;p__Planctomycetota;c__Phycisphaerae;o__Sedimentisphaerales;f__SG8-4;g__PLanc-01;s__PLanc-01 sp001603075	218.0	229.0	0.05070859167404783	1
d__Bacteria;p__Planctomycetota;c__Phycisphaerae;o__Sedimentisphaerales;f__SG8-4;g__PLanc-01;s__PLanc-01 sp012744475	272.3	290.5	0.06903773462184316	10
d__Bacteria;p__Planctomycetota;c__Phycisphaerae;o__Sedimentisphaerales;f__SG8-4;g__PLanc-01;s__	204.1818181818182	217.36363636363637	0.05146381962423103	11
d__Bacteria;p__Planctomycetota;c__Phycisphaerae;o__Sedimentisphaerales;f__SG8-4;g__PLanc-01;s__PLanc-01 sp012719085	205.75	218.0	0.05839974073442193	4
d__Bacteria;p__Planctomycetota;c__Phycisphaerae;o__Sedimentisphaerales;f__SG8-4;g__PLanc-01;s__PLanc-01 sp002327785	232.0	250.0	0.04698364968990791	1
d__Bacteria;p__Planctomycetota;c__Phycisphaerae;o__Sedimentisphaerales;f__SG8-4;g__T1Sed10-97	66.0	72.0	0.032323353264445215	2
d__Bacteria;p__Planctomycetota;c__Phycisphaerae;o__Sedimentisphaerales;f__SG8-4;g__T1Sed10-97;s__T1Sed10-97 sp003553245	66.0	72.0	0.032323353264445215	2
d__Bacteria;p__Planctomycetota;c__Phycisphaerae;o__Sedimentisphaerales;f__SG8-4;g__DTPU01	84.0	88.33333333333333	0.028227714972154	3
d__Bacteria;p__Planctomycetota;c__Phycisphaerae;o__Sedimentisphaerales;f__SG8-4;g__DTPU01;s__	133.0	142.0	0.0323167956304051	1
d__Bacteria;p__Planctomycetota;c__Phycisphaerae;o__Sedimentisphaerales;f__SG8-4;g__UBA2266	110.0	119.0	0.033210782020131516	2
d__Bacteria;p__Planctomycetota;c__Phycisphaerae;o__Sedimentisphaerales;f__SG8-4;g__UBA2266;s__UBA2266 sp002347125	121.0	131.0	0.03237765694513099	1
d__Bacteria;p__Verrucomicrobiota;c__Verrucomicrobiae;o__Chthoniobacterales;f__Terrimicrobiaceae	61.285714285714285	67.28571428571429	0.025279802418215033	30
d__Bacteria;p__Verrucomicrobiota;c__Verrucomicrobiae;o__Chthoniobacterales;f__Terrimicrobiaceae;g__QYQL01	49.5	53.625	0.020687645092979535	8
d__Bacteria;p__Verrucomicrobiota;c__Verrucomicrobiae;o__Chthoniobacterales;f__Terrimicrobiaceae;g__QYQL01;s__QYQL01 sp007280915	73.0	78.5	0.029376813546706813	2
d__Bacteria;p__Verrucomicrobiota;c__Verrucomicrobiae;o__Chthoniobacterales;f__Terrimicrobiaceae;g__QYQL01;s__	41.666666666666664	45.333333333333336	0.017791255608403774	6
d__Bacteria;p__Acidobacteriota;c__Acidobacteriae;o__Bryobacterales;f__Bryobacteraceae;g__Bryobacter	83.25	89.5	0.017083765769425364	9
d__Bacteria;p__Acidobacteriota;c__Acidobacteriae;o__Bryobacterales;f__Bryobacteraceae;g__Bryobacter;s__	83.25	89.5	0.017083765769425364	8
d__Bacteria;p__Verrucomicrobiota;c__Verrucomicrobiae;o__Chthoniobacterales;f__UBA6821	62.15151515151515	66.48484848484848	0.03597026852568396	33
d__Bacteria;p__Verrucomicrobiota;c__Verrucomicrobiae;o__Chthoniobacterales;f__UBA6821;g__UBA6821	66.6896551724138	71.24137931034483	0.037593784227586566	29
d__Bacteria;p__Verrucomicrobiota;c__Verrucomicrobiae;o__Chthoniobacterales;f__UBA6821;g__UBA6821;s__	69.04347826086956	73.95652173913044	0.03888926272048736	23
d__Bacteria;p__Desulfobacterota;c__Syntrophobacteria	54.280701754385966	61.56140350877193	0.018719921345990168	66
d__Bacteria;p__Desulfobacterota;c__Syntrophobacteria;o__Syntrophobacterales	42.75609756097561	47.31707317073171	0.012697385755139392	50
d__Bacteria;p__Desulfobacterota;c__Syntrophobacteria;o__Syntrophobacterales;f__Syntrophobacteraceae	53.56	59.72	0.013822607893373902	28
d__Bacteria;p__Desulfobacterota;c__Syntrophobacteria;o__Syntrophobacterales;f__Syntrophobacteraceae;g__Delta-01	44.0	45.0	0.011332158146562578	1
d__Bacteria;p__Desulfobacterota;c__Syntrophobacteria;o__Syntrophobacterales;f__Syntrophobacteraceae;g__Delta-01;s__Delta-01 sp001603845	44.0	45.0	0.011332158146562578	1
d__Bacteria;p__Desulfobacterota;c__Syntrophobacteria;o__Syntrophobacterales;f__Syntrophobacteraceae;g__UBA696	49.0	53.0	0.013468637417281097	2
d__Bacteria;p__Desulfobacterota;c__Syntrophobacteria;o__Syntrophobacterales;f__Syntrophobacteraceae;g__UBA696;s__UBA696 sp002298165	53.0	57.0	0.013758146270818247	1
d__Bacteria;p__Desulfobacterota;c__Syntrophobacteria;o__Syntrophobacterales;f__Syntrophobacteraceae;g__UBA696;s__UBA696 sp002298995	45.0	49.0	0.013179128563743949	1
d__Bacteria;p__Desulfobacterota;c__Syntrophobacteria;o__Syntrophobacterales;f__Syntrophobacteraceae;g__Desulforhabdus	69.66666666666667	72.33333333333333	0.016153342987783974	3
d__Bacteria;p__Desulfobacterota;c__Syntrophobacteria;o__Syntrophobacterales;f__Syntrophobacteraceae;g__Desulforhabdus;s__	71.0	75.0	0.0174141446953077	2
d__Bacteria;p__Desulfobacterota;c__Syntrophobacteria;o__Syntrophobacterales;f__Syntrophobacteraceae;g__Desulforhabdus;s__Desulforhabdus sp007244385	67.0	67.0	0.01363173957273652	1
d__Bacteria;p__Firmicutes_A;c__Clostridia_A;o__Christensenellales;f__CAG-74;g__Firm-11;s__Firm-11 sp001604105	52.0	52.0	0.01818181818181818	1
d__Bacteria;p__Firmicutes_A;c__Clostridia;o__Oscillospirales;f__Ruminococcaceae;g__Ruthenibacterium	8.38961038961039	8.662337662337663	0.0036944066667956585	96
d__Bacteria;p__Firmicutes_A;c__Clostridia;o__Oscillospirales;f__Ruminococcaceae;g__Ruthenibacterium;s__Ruthenibacterium lactatiformans	4.492063492063492	4.587301587301587	0.0017492671543228114	82
d__Bacteria;p__Firmicutes_A;c__Clostridia;o__Saccharofermentanales	34.983193277310924	38.18487394957983	0.02050780417876844	130
d__Bacteria;p__Firmicutes_A;c__Clostridia;o__Saccharofermentanales;f__Saccharofermentanaceae	37.74603174603175	43.0	0.019816517476929963	69
d__Bacteria;p__Firmicutes_A;c__Clostridia;o__Saccharofermentanales;f__Saccharofermentanaceae;g__Firm-16	87.16666666666667	95.66666666666667	0.034803454148288074	6
d__Bacteria;p__Firmicutes_A;c__Clostridia;o__Saccharofermentanales;f__Saccharofermentanaceae;g__Firm-16;s__Firm-16 sp001604185	68.0	70.0	0.022602518566354538	1
d__Bacteria;p__Firmicutes_A;c__Clostridia;o__Saccharofermentanales;f__Saccharofermentanaceae;g__Firm-16;s__Firm-16 sp002310155	90.66666666666667	102.33333333333333	0.03415697412180977	3
d__Bacteria;p__Firmicutes_A;c__Clostridia;o__Saccharofermentanales;f__Saccharofermentanaceae;g__Firm-16;s__Firm-16 sp002368805	88.0	95.0	0.04196113074204947	1
d__Bacteria;p__Firmicutes_A;c__Clostridia;o__Saccharofermentanales;f__Saccharofermentanaceae;g__Firm-16;s__Firm-16 sp900317035	95.0	102.0	0.04178615321589513	1
d__Bacteria;p__Spirochaetota;c__Spirochaetia;o__Treponematales;f__Treponemataceae;g__Spiro-10	46.2	49.0	0.018011666092777778	10
d__Bacteria;p__Spirochaetota;c__Spirochaetia;o__Treponematales;f__Treponemataceae;g__Spiro-10;s__Spiro-10 sp001604385	43.0	48.0	0.01987577639751553	1
d__Bacteria;p__Bacteroidota;c__Bacteroidia;o__Bacteroidales;f__CAIWKO01	86.75	91.0	0.033020363240762685	4
d__Bacteria;p__Bacteroidota;c__Bacteroidia;o__Bacteroidales;f__CAIWKO01;g__	86.75	91.0	0.033020363240762685	4
d__Bacteria;p__Bacteroidota;c__Bacteroidia;o__Bacteroidales;f__CAIWKO01;g__;s__	86.75	91.0	0.033020363240762685	4
d__Bacteria;p__Spirochaetota;c__Spirochaetia;o__Spirochaetales_A	33.57142857142857	33.714285714285715	0.014736936064545637	9
d__Bacteria;p__Spirochaetota;c__Spirochaetia;o__Spirochaetales_A;f__DTKZ01	33.57142857142857	33.714285714285715	0.014736936064545637	7
d__Bacteria;p__Spirochaetota;c__Spirochaetia;o__Spirochaetales_A;f__DTKZ01;g__	24.0	24.25	0.012141632566889157	4
d__Bacteria;p__Spirochaetota;c__Spirochaetia;o__Spirochaetales_A;f__DTKZ01;g__;s__	24.0	24.25	0.012141632566889157	4
d__Bacteria;p__Synergistota	12.475138121546962	12.972375690607734	0.007914185234599079	222
d__Bacteria;p__Synergistota;c__Synergistia	11.942857142857143	12.434285714285714	0.0075515239518194124	216
d__Bacteria;p__Synergistota;c__Synergistia;o__Synergistales	12.005747126436782	12.5	0.007590949015150404	215
d__Bacteria;p__Synergistota;c__Synergistia;o__Synergistales;f__Aminobacteriaceae	11.73913043478261	13.0	0.006152343587456097	29
d__Bacteria;p__Synergistota;c__Synergistia;o__Synergistales;f__Aminobacteriaceae;g__Aminivibrio	14.75	15.916666666666666	0.007640801594115714	13
d__Bacteria;p__Synergistota;c__Synergistia;o__Synergistales;f__Aminobacteriaceae;g__Aminivibrio;s__Aminivibrio sp001604435	18.0	21.0	0.006404391582799634	1
d__Bacteria;p__Synergistota;c__Synergistia;o__Synergistales;f__Aminobacteriaceae;g__Aminivibrio;s__	21.6	23.8	0.009654646962803078	5
d__Bacteria;p__Verrucomicrobiota;c__Verrucomicrobiae;o__Verrucomicrobiales;f__Akkermansiaceae;g__SW10	48.64705882352941	49.970588235294116	0.017001300413661675	70
d__Bacteria;p__Verrucomicrobiota;c__Verrucomicrobiae;o__Verrucomicrobiales;f__Akkermansiaceae;g__SW10;s__	54.6	56.6	0.018618737764418122	35
d__Bacteria;p__Verrucomicrobiota;c__Verrucomicrobiae;o__Opitutales;f__Verruco-01	34.3125	37.25	0.014680536324875449	16
d__Bacteria;p__Verrucomicrobiota;c__Verrucomicrobiae;o__Opitutales;f__Verruco-01;g__Verruco-01	47.0	50.0	0.023567005820473524	4
d__Bacteria;p__Verrucomicrobiota;c__Verrucomicrobiae;o__Opitutales;f__Verruco-01;g__Verruco-01;s__Verruco-01 sp001604565	48.5	51.5	0.025147145815554307	2
d__Bacteria;p__Verrucomicrobiota;c__Verrucomicrobiae;o__Opitutales;f__Verruco-01;g__Verruco-01;s__Verruco-01 sp001604585	48.0	52.0	0.022727272727272728	1
d__Bacteria;p__Verrucomicrobiota;c__Verrucomicrobiae;o__Opitutales;f__Verruco-01;g__Verruco-01;s__	43.0	45.0	0.021246458923512748	1
d__Bacteria;p__Proteobacteria;c__Gammaproteobacteria;o__Arenicellales	26.805333333333333	27.314666666666668	0.012383435243999458	377
d__Bacteria;p__Proteobacteria;c__Gammaproteobacteria;o__Arenicellales;f__UBA868	29.12621359223301	29.50485436893204	0.013288614922984157	309
d__Bacteria;p__Proteobacteria;c__Gammaproteobacteria;o__Arenicellales;f__UBA868;g__REDSEA-S09-B13	26.043478260869566	26.321739130434782	0.011476828727534966	115
d__Bacteria;p__Proteobacteria;c__Gammaproteobacteria;o__Arenicellales;f__UBA868;g__REDSEA-S09-B13;s__REDSEA-S09-B13 sp001629395	21.0	21.166666666666668	0.01118658524143995	6
d__Bacteria;p__Proteobacteria;c__Gammaproteobacteria;o__Arenicellales;f__UBA868;g__REDSEA-S09-B13;s__REDSEA-S09-B13 sp002456995	30.555555555555557	30.88888888888889	0.012660264122620215	18
d__Bacteria;p__Proteobacteria;c__Gammaproteobacteria;o__Arenicellales;f__UBA868;g__REDSEA-S09-B13;s__	19.666666666666668	19.88888888888889	0.010249714948836981	18
d__Bacteria;p__Proteobacteria;c__Gammaproteobacteria;o__Arenicellales;f__UBA868;g__REDSEA-S09-B13;s__REDSEA-S09-B13 sp002731295	25.729166666666668	25.854166666666668	0.011543012485035066	48
d__Bacteria;p__Proteobacteria;c__Gammaproteobacteria;o__Arenicellales;f__UBA868;g__REDSEA-S09-B13;s__REDSEA-S09-B13 sp003447825	29.2	29.8	0.011450862785998748	25
d__Bacteria;p__Proteobacteria;c__Gammaproteobacteria;o__Pseudomonadales;f__Pseudohongiellaceae	32.47563352826511	33.771929824561404	0.015049926414427425	518
d__Bacteria;p__Proteobacteria;c__Gammaproteobacteria;o__Pseudomonadales;f__Pseudohongiellaceae;g__UBA9145	36.48184818481848	37.83168316831683	0.016844510415231724	303
d__Bacteria;p__Proteobacteria;c__Gammaproteobacteria;o__Pseudomonadales;f__Pseudohongiellaceae;g__UBA9145;s__UBA9145 sp002712055	18.652173913043477	18.91304347826087	0.009616344428179189	23
d__Bacteria;p__Proteobacteria;c__Gammaproteobacteria;o__Arenicellales;f__UBA868;g__UBA868	36.65384615384615	37.08974358974359	0.017334405111871818	78
d__Bacteria;p__Proteobacteria;c__Gammaproteobacteria;o__Arenicellales;f__UBA868;g__UBA868;s__UBA868 sp002327725	34.083333333333336	34.333333333333336	0.013949905669813913	12
d__Bacteria;p__Proteobacteria;c__Gammaproteobacteria;o__Arenicellales;f__UBA868;g__UBA868;s__UBA868 sp002171735	30.666666666666668	31.0	0.01342059516627611	3
d__Bacteria;p__Proteobacteria;c__Gammaproteobacteria;o__Arenicellales;f__UBA868;g__UBA868;s__UBA868 sp002694065	32.705882352941174	32.76470588235294	0.015276999687617676	17
d__Bacteria;p__Proteobacteria;c__Gammaproteobacteria;o__Arenicellales;f__UBA868;g__UBA868;s__UBA868 sp002346525	38.857142857142854	39.0	0.01605057100376785	7
d__Bacteria;p__Proteobacteria;c__Gammaproteobacteria;o__Arenicellales;f__UBA868;g__UBA868;s__UBA868 sp002713825	42.0	44.0	0.024830699774266364	1
d__Bacteria;p__Proteobacteria;c__Gammaproteobacteria;o__Arenicellales;f__UBA868;g__GCA-2724185	44.666666666666664	45.666666666666664	0.01935780549125991	3
d__Bacteria;p__Proteobacteria;c__Gammaproteobacteria;o__Arenicellales;f__UBA868;g__GCA-2724185;s__GCA-2724185 sp002724185	44.666666666666664	45.666666666666664	0.01935780549125991	3
d__Bacteria;p__Proteobacteria;c__Gammaproteobacteria;o__Arenicellales;f__UBA868;g__UBA868;s__UBA868 sp002477475	41.57142857142857	41.857142857142854	0.019183574973742623	21
d__Bacteria;p__Proteobacteria;c__Gammaproteobacteria;o__Arenicellales;f__UBA868;g__UBA12578	22.22222222222222	22.85185185185185	0.011097524881961265	27
d__Bacteria;p__Proteobacteria;c__Gammaproteobacteria;o__Arenicellales;f__UBA868;g__UBA12578;s__UBA12578 sp002729195	22.22222222222222	22.85185185185185	0.011097524881961265	27
d__Bacteria;p__Proteobacteria;c__Gammaproteobacteria;o__SAR86;f__SAR86;g__AEGEAN-183;s__AEGEAN-183 sp012965075	14.916666666666666	14.944444444444445	0.014603215712300523	36
d__Bacteria;p__Acidobacteriota;c__Vicinamibacteria;o__Vicinamibacterales	71.84397163120568	74.95035460992908	0.02677605134037943	142
d__Bacteria;p__Acidobacteriota;c__Vicinamibacteria;o__Vicinamibacterales;f__UBA823	48.58181818181818	51.07272727272727	0.025180090126839104	55
d__Bacteria;p__Acidobacteriota;c__Vicinamibacteria;o__Vicinamibacterales;f__UBA823;g__UBA11600	41.30769230769231	43.61538461538461	0.02561595577338874	26
d__Bacteria;p__Acidobacteriota;c__Vicinamibacteria;o__Vicinamibacterales;f__UBA823;g__UBA11600;s__UBA11600 sp002730735	44.833333333333336	47.666666666666664	0.02758557371848185	6
d__Bacteria;p__Proteobacteria;c__Gammaproteobacteria;o__Arenicellales;f__UBA868;g__UBA9619	46.529411764705884	47.0	0.015056128442728033	17
d__Bacteria;p__Proteobacteria;c__Gammaproteobacteria;o__Arenicellales;f__UBA868;g__UBA9619;s__UBA9619 sp002718155	47.0625	47.5625	0.015190136810187865	16
d__Bacteria;p__Proteobacteria;c__Gammaproteobacteria;o__Arenicellales;f__UBA868;g__UBA9619;s__	38.0	38.0	0.01291199456337071	1
d__Bacteria;p__Bacteroidota;c__Bacteroidia;o__Bacteroidales;f__Muribaculaceae	37.66142557651992	39.958071278826	0.019674333977401627	998
d__Bacteria;p__Bacteroidota;c__Bacteroidia;o__Bacteroidales;f__Muribaculaceae;g__M3	22.5	22.5	0.012171555605662385	2
d__Bacteria;p__Bacteroidota;c__Bacteroidia;o__Bacteroidales;f__Muribaculaceae;g__M3;s__M3 sp001689445	24.0	24.0	0.011753183153770812	1
d__Bacteria;p__Bacteroidota;c__Bacteroidia;o__Bacteroidales;f__Paludibacteraceae;g__RF16	68.13829787234043	82.13829787234043	0.04608883901754035	94
d__Bacteria;p__Bacteroidota;c__Bacteroidia;o__Bacteroidales;f__Paludibacteraceae;g__RF16;s__RF16 sp900321005	108.0	128.0	0.06933911159263272	1
d__Bacteria;p__Bacteroidota;c__Bacteroidia;o__Bacteroidales;f__Bacteroidaceae;g__Bacteroides	7.905848787446505	8.033285782215883	0.0021102961543579845	2211
d__Bacteria;p__Bacteroidota;c__Bacteroidia;o__Bacteroidales;f__Bacteroidaceae;g__Bacteroides;s__Bacteroides uniformis	5.745586708203531	5.801661474558671	0.0017317956985938405	988
d__Bacteria;p__Bacteroidota;c__Bacteroidia;o__Bacteroidales;f__Tannerellaceae;g__Macellibacteroides	8.0	8.0	0.002600780234070221	2
d__Bacteria;p__Bacteroidota;c__Bacteroidia;o__Bacteroidales;f__Tannerellaceae;g__Macellibacteroides;s__	8.0	8.0	0.002600780234070221	1
d__Bacteria;p__Bacteroidota;c__Bacteroidia;o__Bacteroidales;f__Muribaculaceae;g__CAG-485	36.773809523809526	39.17857142857143	0.018589774731490063	170
d__Bacteria;p__Bacteroidota;c__Bacteroidia;o__Bacteroidales;f__Muribaculaceae;g__CAG-485;s__	56.138888888888886	59.19444444444444	0.02566664000533385	36
d__Bacteria;p__Bacteroidota;c__Bacteroidia;o__Bacteroidales;f__Muribaculaceae;g__CAG-873	51.11486486486486	54.391891891891895	0.0276639986611125	148
d__Bacteria;p__Bacteroidota;c__Bacteroidia;o__Bacteroidales;f__Muribaculaceae;g__CAG-873;s__CAG-873 sp002478045	73.83333333333333	80.5	0.04279826319150465	6
d__Bacteria;p__Bacteroidota;c__Bacteroidia;o__Bacteroidales;f__Bacteroidaceae;g__Prevotellamassilia	17.87421383647799	18.88050314465409	0.010251442274989538	162
d__Bacteria;p__Bacteroidota;c__Bacteroidia;o__Bacteroidales;f__Bacteroidaceae;g__Prevotellamassilia;s__Prevotellamassilia sp900539625	17.774193548387096	17.967741935483872	0.010115370381614376	31
d__Bacteria;p__Bacteroidota;c__Bacteroidia;o__Bacteroidales;f__Bacteroidaceae;g__Prevotella	14.36747491638796	14.806020066889632	0.006526106656806738	2668
d__Bacteria;p__Bacteroidota;c__Bacteroidia;o__Bacteroidales;f__Bacteroidaceae;g__Prevotella;s__Prevotella stercorea	10.316666666666666	10.466666666666667	0.005220313709746877	62
d__Bacteria;p__Bacteroidota;c__Bacteroidia;o__Bacteroidales;f__Bacteroidaceae;g__Prevotella;s__Prevotella sp002265625	14.523076923076923	15.184615384615384	0.006640028400812002	66
d__Bacteria;p__Bacteroidota;c__Bacteroidia;o__Bacteroidales;f__Bacteroidaceae;g__Prevotella;s__Prevotella sp000434975	12.716666666666667	12.95	0.00651464395905303	60
d__Bacteria;p__Bacteroidota;c__Bacteroidia;o__Bacteroidales;f__Bacteroidaceae;g__Prevotella;s__Prevotella pectinovora	9.666666666666666	10.041666666666666	0.004440817152657075	25
d__Bacteria;p__Bacteroidota;c__Bacteroidia;o__Bacteroidales;f__Muribaculaceae;g__Paramuribaculum	34.166666666666664	35.84848484848485	0.01793670981980785	73
d__Bacteria;p__Bacteroidota;c__Bacteroidia;o__Bacteroidales;f__Muribaculaceae;g__Paramuribaculum;s__Paramuribaculum sp900760855	69.33333333333333	69.33333333333333	0.029659313845883006	3
d__Bacteria;p__Bacteroidota;c__Bacteroidia;o__Bacteroidales;f__Bacteroidaceae;g__Bacteroides;s__Bacteroides ovatus	14.430693069306932	14.623762376237623	0.0030368596377189274	203
d__Bacteria;p__Bacteroidota;c__Bacteroidia;o__Bacteroidales;f__Muribaculaceae;g__CAG-873;s__CAG-873 sp900554265	41.0	43.5	0.024880329183172987	2
d__Bacteria;p__Bacteroidota;c__Bacteroidia;o__Bacteroidales;f__Muribaculaceae;g__Duncaniella	26.037735849056602	30.79245283018868	0.013279362100864911	72
d__Bacteria;p__Bacteroidota;c__Bacteroidia;o__Bacteroidales;f__Muribaculaceae;g__Duncaniella;s__Duncaniella sp001689495	50.75	54.5	0.024101753340895572	4
d__Bacteria;p__Bacteroidota;c__Bacteroidia;o__Bacteroidales;f__Muribaculaceae;g__Duncaniella;s__Duncaniella sp001701225	44.666666666666664	47.666666666666664	0.020648801005870868	3
d__Bacteria;p__Bacteroidota;c__Bacteroidia;o__Bacteroidales;f__Muribaculaceae;g__CAG-485;s__CAG-485 sp900549375	27.0	27.0	0.01246296595211358	3
d__Bacteria;p__Bacteroidota;c__Bacteroidia;o__Bacteroidales;f__Muribaculaceae;g__CAG-873;s__CAG-873 sp001701165	75.33333333333333	82.04166666666667	0.04410243519946792	24
d__Bacteria;p__Bacteroidota;c__Bacteroidia;o__Bacteroidales;f__Muribaculaceae;g__UBA7173	27.915384615384614	29.03846153846154	0.014915711375346927	132
d__Bacteria;p__Bacteroidota;c__Bacteroidia;o__Bacteroidales;f__Muribaculaceae;g__UBA7173;s__	27.0625	28.25	0.01498199762448863	16
d__Bacteria;p__Bacteroidota;c__Bacteroidia;o__Bacteroidales;f__Muribaculaceae;g__	23.875	27.375	0.016617325770129893	8
d__Bacteria;p__Bacteroidota;c__Bacteroidia;o__Bacteroidales;f__Muribaculaceae;g__;s__	23.875	27.375	0.016617325770129893	8
d__Bacteria;p__Bacteroidota;c__Bacteroidia;o__Bacteroidales;f__Muribaculaceae;g__CAG-873;s__	44.54054054054054	47.189189189189186	0.0231687918454444	37
d__Bacteria;p__Bacteroidota;c__Bacteroidia;o__Bacteroidales;f__Muribaculaceae;g__Sodaliphilus	68.6969696969697	71.91919191919192	0.033912789706524005	99
d__Bacteria;p__Bacteroidota;c__Bacteroidia;o__Bacteroidales;f__Muribaculaceae;g__Sodaliphilus;s__Sodaliphilus sp004557565	60.68421052631579	61.94736842105263	0.02980363198420559	38
d__Bacteria;p__Bacteroidota;c__Bacteroidia;o__Bacteroidales;f__Muribaculaceae;g__Paramuribaculum;s__	22.6	24.75	0.012510763130799634	20
d__Bacteria;p__Bacteroidota;c__Bacteroidia;o__Bacteroidales;f__Muribaculaceae;g__CAG-485;s__CAG-485 sp002362485	7.153846153846154	7.230769230769231	0.0030398784709394196	40
d__Bacteria;p__Bacteroidota;c__Bacteroidia;o__Bacteroidales;f__Muribaculaceae;g__Duncaniella;s__Duncaniella dubosii	10.5	11.5	0.004601269340345165	11
d__Bacteria;p__Bacteroidota;c__Bacteroidia;o__Bacteroidales;f__Muribaculaceae;g__SFTJ01	51.84615384615385	53.61538461538461	0.02330378664129374	13
d__Bacteria;p__Bacteroidota;c__Bacteroidia;o__Bacteroidales;f__Muribaculaceae;g__SFTJ01;s__	45.0	45.0	0.020454545454545454	1
d__Bacteria;p__Bacteroidota;c__Bacteroidia;o__Bacteroidales;f__Muribaculaceae;g__Amulumruptor	47.2962962962963	50.81481481481482	0.026367369201572084	27
d__Bacteria;p__Bacteroidota;c__Bacteroidia;o__Bacteroidales;f__Muribaculaceae;g__Amulumruptor;s__Amulumruptor sp001689515	67.0	75.5	0.0339965697164428	4
d__Bacteria;p__Bacteroidota;c__Bacteroidia;o__Bacteroidales;f__Muribaculaceae;g__Amulumruptor;s__Amulumruptor caecigallinarius	51.0	61.0	0.026642738586047886	3
d__Bacteria;p__Bacteroidota;c__Bacteroidia;o__Bacteroidales;f__Muribaculaceae;g__Amulumruptor;s__Amulumruptor sp900539915	43.77777777777778	45.5	0.02570513182024507	18
d__Bacteria;p__Bacteroidota;c__Bacteroidia;o__Bacteroidales;f__Muribaculaceae;g__UBA7173;s__UBA7173 sp001689685	34.8	34.8	0.02003437123223275	5
d__Bacteria;p__Bacteroidota;c__Bacteroidia;o__Bacteroidales;f__Muribaculaceae;g__UBA7173;s__UBA7173 sp004557825	15.0	16.0	0.008883953359244865	1
d__Bacteria;p__Bacteroidota;c__Bacteroidia;o__Bacteroidales;f__Muribaculaceae;g__UBA7173;s__UBA7173 sp900548705	40.2	41.2	0.01977400387821677	5
d__Bacteria;p__Bacteroidota;c__Bacteroidia;o__Bacteroidales;f__Muribaculaceae;g__UBA7173;s__UBA7173 sp001701135	18.176470588235293	18.205882352941178	0.010582287138867925	34
d__Bacteria;p__Bacteroidota;c__Bacteroidia;o__Bacteroidales;f__Muribaculaceae;g__Amulumruptor;s__Amulumruptor sp900547825	34.0	34.0	0.01665605052706011	2
d__Bacteria;p__Bacteroidota;c__Bacteroidia;o__Bacteroidales;f__Muribaculaceae;g__CAG-873;s__CAG-873 sp009775535	8.0	12.333333333333334	0.010744775981833437	3
d__Bacteria;p__Bacteroidota;c__Bacteroidia;o__Bacteroidales;f__Muribaculaceae;g__Muribaculum	6.870967741935484	6.951612903225806	0.00277152787997292	76
d__Bacteria;p__Bacteroidota;c__Bacteroidia;o__Bacteroidales;f__Muribaculaceae;g__Muribaculum;s__Muribaculum sp001701065	14.0	14.0	0.005595523581135092	1
d__Bacteria;p__Bacteroidota;c__Bacteroidia;o__Bacteroidales;f__Muribaculaceae;g__CAG-873;s__CAG-873 sp001689415	73.0	77.5	0.0315765561108587	2
d__Bacteria;p__Bacteroidota;c__Bacteroidia;o__Bacteroidales;f__Muribaculaceae;g__CAG-279	30.084415584415584	31.77922077922078	0.016318476595213155	154
d__Bacteria;p__Bacteroidota;c__Bacteroidia;o__Bacteroidales;f__Muribaculaceae;g__CAG-279;s__CAG-279 sp000437795	31.0	32.450980392156865	0.017656859195929527	51
d__Bacteria;p__Bacteroidota;c__Bacteroidia;o__Bacteroidales;f__Muribaculaceae;g__CAG-485;s__CAG-485 sp009775365	28.0	30.2	0.014391128533149911	5
d__Bacteria;p__Bacteroidota;c__Bacteroidia;o__Bacteroidales;f__Muribaculaceae;g__Paramuribaculum;s__Paramuribaculum sp900546365	36.5	37.0	0.02095810694921476	4
d__Bacteria;p__Bacteroidota;c__Bacteroidia;o__Bacteroidales;f__Muribaculaceae;g__CAG-485;s__CAG-485 sp900556595	24.5	26.25	0.016842927550347726	4
d__Bacteria;p__Bacteroidota;c__Bacteroidia;o__Bacteroidales;f__Muribaculaceae;g__Paramuribaculum;s__Paramuribaculum sp000431155	42.15	42.5	0.021033204346812336	20
d__Bacteria;p__Bacteroidota;c__Bacteroidia;o__Bacteroidales;f__Muribaculaceae;g__CAG-1031	42.44444444444444	43.666666666666664	0.02220648759100542	9
d__Bacteria;p__Bacteroidota;c__Bacteroidia;o__Bacteroidales;f__Muribaculaceae;g__CAG-1031;s__CAG-1031 sp900752535	55.0	57.0	0.022283033620015637	1
d__Bacteria;p__Bacteroidota;c__Bacteroidia;o__Bacteroidales;f__Muribaculaceae;g__CAG-485;s__CAG-485 sp900554845	64.5	67.0	0.026075774557377328	2
d__Bacteria;p__Bacteroidota;c__Bacteroidia;o__Bacteroidales;f__Muribaculaceae;g__Paramuribaculum;s__Paramuribaculum sp009775605	28.0	29.0	0.01792072977780041	2
d__Bacteria;p__Bacteroidota;c__Bacteroidia;o__Bacteroidales;f__Muribaculaceae;g__Muribaculum;s__Muribaculum sp003150235	30.285714285714285	31.0	0.011237856585414733	7
d__Bacteria;p__Bacteroidota;c__Bacteroidia;o__Bacteroidales;f__Muribaculaceae;g__CAG-485;s__CAG-485 sp002361235	70.0	72.0	0.030639306409715593	2
d__Bacteria;p__Bacteroidota;c__Bacteroidia;o__Bacteroidales;f__Muribaculaceae;g__CAG-485;s__CAG-485 sp900767075	35.0	37.0	0.015533165407220823	1
d__Bacteria;p__Bacteroidota;c__Bacteroidia;o__Bacteroidales;f__Muribaculaceae;g__Paramuribaculum;s__Paramuribaculum sp001701115	18.0	18.0	0.008415147265077139	1
d__Bacteria;p__Bacteroidota;c__Bacteroidia;o__Bacteroidales;f__Muribaculaceae;g__Duncaniella;s__Duncaniella sp900549445	36.4	55.6	0.02653780329547717	5
d__Bacteria;p__Bacteroidota;c__Bacteroidia;o__Bacteroidales;f__Muribaculaceae;g__UBA3263	38.6	43.7	0.025659993211891642	10
d__Bacteria;p__Bacteroidota;c__Bacteroidia;o__Bacteroidales;f__Muribaculaceae;g__UBA3263;s__UBA3263 sp900759865	39.0	41.0	0.021925133689839574	1
d__Bacteria;p__Bacteroidota;c__Bacteroidia;o__Bacteroidales;f__Muribaculaceae;g__CAG-873;s__CAG-873 sp900540625	105.5	114.5	0.056834327618963135	2
d__Bacteria;p__Desulfobacterota;c__Desulfobacteria;o__C00003060	45.714285714285715	47.857142857142854	0.015238106763157289	7
d__Bacteria;p__Desulfobacterota;c__Desulfobacteria;o__C00003060;f__C00003106	14.0	14.0	0.006708193579300431	1
d__Bacteria;p__Desulfobacterota;c__Desulfobacteria;o__C00003060;f__C00003106;g__C00003106	14.0	14.0	0.006708193579300431	1
[truncated: 38,684 more rows]
