# Supplementary material for: Functional and evolutionary significance of unknown genes from uncultivated taxa
Source: Nature. 2023 Dec 18;626(7998):377–84. doi: 10.1038/s41586-023-06955-z (PMC10849945; doi:10.1038/s41586-023-06955-z)
Supplement: Supplementary file 10 — List of synapomorphic gene families at basal taxonomic ranks. [file 41586_2023_6955_MOESM10_ESM.xlsx]

## Sheet: TableS9 HighConf Synapomorphies
Gene family name	Phylogenetic level	Lineage	Specificity	Coverage	Sequence	FESNov gene family
GEM@3300000154_9@3300000154_9_00450@d__Bacteria|p__Marinisomatota	c	d__Bacteria;p__Marinisomatota;c__UBA8477	1.0	0.9333333333333333	MKEALFAHAAILKEIPLLIAESYKIQSDKIKLVNISTINENIMTFQLSFNYPYSDPMKEIALNFELKDSSPHLLYFETLRGLKGYEKANEYHGLNIEIVKYIATKADM	NOVDCCXB
GEM@3300000154_9@3300000154_9_00524@d__Bacteria|p__Marinisomatota	c	d__Bacteria;p__Marinisomatota;c__UBA8477	1.0	0.9777777777777777	MKRKILISLILVLGFTLPALAQTPDVYWGLDWSLTEAQVDSVVQDVFKDKKLATKTNYTDNRQLSGYSYRIAEKGIAKIYVWFNIKGKQKISINSIEILYSFDYPYDAKRFKQAYFEKYGHAFEEDAVPYQTAEGISVVLRAVKEPAPGVLGQTVYQVSMLSPNPYEMTEENMDFLF	NOVJVGJY
GEM@3300000154_9@3300000154_9_00548@d__Bacteria|p__Marinisomatota	c	d__Bacteria;p__Marinisomatota;c__UBA8477	1.0	0.9555555555555556	MSRVNEDRQSLKGTKAVITMWLTGILILSCSVMDDTTIPKDQFTQVEISDFDVNMQKDYIRGKIQNNGEHNITTSIFKFEIYVGSQEVSRRTNLMNESSANKYTGKDSLNPLNLLLSQNFVVRETLKPGYSTEFYYELRMDYEFHDFLYTYEIVQLKGR	NOVK93SR
GEM@3300000154_9@3300000154_9_00882@d__Bacteria|p__Marinisomatota	c	d__Bacteria;p__Marinisomatota;c__UBA8477	1.0	0.9333333333333333	MRLLKSKQVIAETPYSFQERFQNIQRIAIVYPQQVAWLRIARYTLQRMYNLPERFEYMLLVPDSSEELAVNVQHHYFNMNYDPNADERMRIQNSIVAFNPDILLQLEPVPNDRLMKLIKQLNISLKIGFGDEKSDLNVIYSQSESGFYEKNILNLIALLEMK	NOVTAEKF
GEM@3300000154_9@3300000154_9_01521@d__Bacteria|p__Marinisomatota	c	d__Bacteria;p__Marinisomatota;c__UBA8477	1.0	0.9111111111111111	MSMRAKYRLVLLSLVCLPLWSFAQLDHFAVVRNTYPDFGAVSGTWGHLQFYRPFGVKAVVLDDWRNLTGISPLTGEPFNTDRQGWIPLERGVSLWDQMHPVLTAPADTTAASTLVNYRQGDGVFKDFTLWYHNSLDEVSRYGWTSKLRSHPRVLDVTVYDEQRHRFQANTVKDDQYFQIEAGYDHQVNPLYMLDQDSLSAWYFDDIPQIRSDRWDGSFEWGNIDSNSFGSELFAWVQGGVWSWSGGERKSLSTLAYLSHGFGLFGLAPANLKVGVVSKQYGGNKRAQQFAEFTLPKWSGANFQVEVGIKSLGKTPLFPKINMQYQRGVFQFGFKTHQLMEERIWDPKISITGIQELTAGLSLSNIKLSLSTWTGDDDGVGISGYSGQGHFTFPWRMDGL…	NOVXZ0EZ
GEM@3300000154_9@3300000154_9_01770@d__Bacteria|p__Marinisomatota	c	d__Bacteria;p__Marinisomatota;c__UBA8477	1.0	0.9333333333333333	MIHTQKSKARLFFTYLKDKTELFLFVKPHGTSGSGMTYRRAPGDAAMNLRIQAILDHAKVQTVDTEIWILLYPPEIYTTTMYISSHASSNEVKAMIREQIFSTLPYSINYDWENYTLTSHENGHGENMVTVTILGKDVLPRIQELLTDNFDRVKFIGDGLQFLNIEATFFQQLRGQTYEMILPYDEMFYTAAFRSGLHVESSVLTHACSSSFGEYKLSQQQVYLDIRQEKNLLHQPKIQPVVPCSEWMSARLTSAAFPTWFIARNCMHQHERVNFIKQDCESEERSEKKRSSTKLEPIYLLD	NOV2NJ8K
GEM@3300000154_9@3300000154_9_01799@d__Bacteria|p__Marinisomatota	c	d__Bacteria;p__Marinisomatota;c__UBA8477	1.0	0.9333333333333333	MKPQKLISILARLFFLLFLAGTLLADNPAISENSELASYAQDLYRQKGIDMTRSAFDLQEQESWGRIFIIRVVSRNTTLSDDLLQAFLVGGAVAQHARVAIDQIVVIADVEFSNRKAMILRADGACCEKLYNNRMPVDIFTQDCLRME	NOVT0M5K
GEM@3300000167_11@3300000167_11_00943@d__Bacteria|p__Proteobacteria	o	d__Bacteria;p__Proteobacteria;c__Gammaproteobacteria;o__GCF-002020875	1.0	0.9153846153846154	MQLYYSNILVMSFKILYIATLYITTLYIDIATLWRVLIMNVRKSRAVEMVVLFGMAMIVAIPASAFWQSNDNNSHPLSRFGWGNEDGRGPFGGSNGWGAMDSMVDGMGMGDSMSDMNTDVEWDLSLDTKLKGKAQGDGRARGDGKTKSRNRNSGAFSERGNGYNYPVQPYYPQQPYQGQPYPYPPQQQQYPVIPPYGYAPGYGQSQMMPPMQQMPFPPQGMWR	NOVHL2X7
GEM@3300000212_10@3300000212_10_00952@d__Bacteria|p__Proteobacteria	o	d__Bacteria;p__Proteobacteria;c__Gammaproteobacteria;o__GCF-002020875	1.0	0.9307692307692308	MTKEESSKLSIPTIPDEYFVAALRLIGMASLNGAYHASEFKKVGEVYDLLSSLLEVYADSSKADASSLVSEDDVDDKNEPPLLTIEHLFTIEVAVSFALKRDKLDEQKELAEAVYSGFKEHNDALRESGTISENRIGSVYRMNRITHIILWAMAIFIALLMFFIIVISNPMQIQSEQASSLAVNPAVNSPPLQDK
GEM@3300000227_4@3300000227_4_00469@d__Bacteria|p__Riflebacteria	p	d__Bacteria;p__Riflebacteria	1.0	0.9523809523809523	MLNKKGVKMLFLTASICLAGLSLSNVTVKAREESIENRLFKKLEAAVQQGRLKDSKEDIKRVLKLNPRHAGATFYAGWFAFDKKDFANARKFLSRVENDMKYGVEARKLLNEIKQSQFQRKYLDNLQIAITGEAYSQALSICDEILAEMPENQDVLFLGVYAATMAKDQDRAENLVQRYQKTSASGESKAELKAFIDAMFSAGYAPETAVEKLMSLSDRRLLTLPVRSKLKNLIVSLKEPDLFEKFINQEKSRSGSDTEKLERELIEFLIEQKQYEKAMNLINRRPGSQIEDNVLYVRLLVLTGKEEKAMLSARQLISAYPEDLRLYEAWTDAWLGFVERTSKTPEGKDETGKSFDEMAQEVLERLKYDKLVKMQPNLLLKLIRLAVLTENEEKVKEAR…
GEM@3300000227_4@3300000227_4_02830@d__Bacteria|p__Riflebacteria	p	d__Bacteria;p__Riflebacteria	1.0	0.9523809523809523	MNKLRLTFVLALVLVFTVFADRVQAKDTEFEFYYQTIENVVQINNPKPEGWWETAKSWVKRGYTEVMKTWDMAFGRKYFTGEGTKRWYSREDHCTAYDVKRVKVKSEAHLLGLMGAESEAELTNGQKAMLAVYRHSLSQAVQERHQYGYFSKVKVILSDTSGYEDSNKYPHVERDFWPYSQGSLIQVSSGHYNYGGSEADAKSTFVHEYAHSLDRTIKEFIYPYGKDGSHFSNEMTKPRSAFVEGWAEFNEMLDSEYEVKSMKNSITKVRLESGTEAGKYTILPSDSPNLSGQNLLAVEGINAMILYRLANEIPDGRRKIFETFQSTNWKVFRSLSTFARDFARRYPEDAGALAGIIDAESKYRLSSAELTKFAGDSSGMRDYLENRPTDAAAGAGVAA…
GEM@3300000234_49@3300000234_49_00541@d__Bacteria|p__Patescibacteria	o	d__Bacteria;p__Patescibacteria;c__Gracilibacteria;o__Absconditabacterales	1.0	0.9690721649484536	MLQVILVVLDKVLSSLFGYKDMARTNKRGIAAKKAVQQKQAARLKGGRRFEYPKRKLELEEAKEFGIIGVVTNPKGADYNRFLRGRKICWETRLRIDPDGFRFVKTPSGGSEVVTAPMTGRIIKKLRKSTGRR
GEM@3300000422_1@3300000422_1_00682@d__Bacteria|p__Planctomycetota	o	d__Bacteria;p__Planctomycetota;c__UBA8108;o__UBA1146	1.0	0.9333333333333333	MEGPKILVACVDNTLRNGCFDTAGSMGLRADAVGNQQGLTKRLSKDSYDLVILQGDLNADPLGEAKTLELQEGADLSDIGDRIKALIEVPEFDPESVEDLPPASPLPWKKDQPAKRKAKPRDEHSGGSGSS	NOVDYE6M
GEM@3300000500_2@3300000500_2_01393@d__Bacteria|p__Bacteroidota	c	d__Bacteria;p__Bacteroidota;c__Chlorobia	1.0	0.9558011049723757	MIIGLLRLIIIGNFRSCIILPKYLFKDFAGEEYHMSLIQKLFKGKIGHYSYDKEYLERTMEEERKHRYLKELYEISEKILAENPNYIDEVPKSKNGCWMEQMYGKCHCQICDFVDDCPIKLEEDWKAFLIEEAKQNGSQSPQENNTNHSGSSDAS
GEM@3300000854_1@3300000854_1_02665@d__Bacteria|p__Desulfobacterota	o	d__Bacteria;p__Desulfobacterota;c__Desulfomonilia;o__Desulfomonilales	1.0	0.9354838709677419	MPSYPACGFSPFAALLCYITAMFQIAKQARGDRGAFVKLIQLDADDFAVIVRAPSDVRLHHRYIGPDPAKAEEIFNAEAEKLNPGDRQH
GEM@3300000866_4@3300000866_4_00873@d__Bacteria|p__Armatimonadota	c	d__Bacteria;p__Armatimonadota;c__HRBIN17	1.0	0.9285714285714286	MLLIAFVIAAEEAKPTKTPEKKEAKVEAKVPKGRLVEGLKGKVVEVSEAKGQVVIESEGAKVTAHVAADTVVMRDGKRASLKDFKAGDGVMFGFKPRSKTELRFLSDELSFVAFIMRETVKGSVVSFDREKGELKLKTEKGEESVSLTKVTRYFLGGKQLKGADVRLKPGEEVYVGYSTTGMAYAVFDEASWKLYAQAELQRLEKRAEKKALKGAAPKEKEGKPKEGEGGKKEGA	NOV3LVQN
GEM@3300001095_7@3300001095_7_02529@d__Bacteria|p__Desulfobacterota	c	d__Bacteria;p__Desulfobacterota;c__Desulfobaccia	1.0	0.9523809523809523	MLVAGQVGEITGKTTGQQQEELDRVLVAGLIVEVILDQATWPDSRPIRREEVKRRLQDYLVQYLAGHISLDRFRRLVQNLDGWFEYYFSLLAAKEQSDRSEESAVVYRLPDAGPVYCVSEARAAWPDRVAPAPPSAMVGRQACLEELLESWLAEAKTDMPQRRHRKLTPDKLRSFLCQSGGRWFRLRDFERFVQMDRKTAWDYLQQFLQAGLLCHNRKQSAAVRYCLAPSFLKVEADALRLAINLCLLAEPEDLREKIGDFLVATGGEPFSPAEWDQEFAQSPSQGLLDTLVAGEILINRRLVTGTTLLQLHPRWLQKVEAAKQARPCVSVSHPAALGGQNRPC
GEM@3300002039_13@3300002039_13_01946@d__Bacteria|p__Acidobacteriota	o	d__Bacteria;p__Acidobacteriota;c__Thermoanaerobaculia;o__UBA5704	1.0	0.9032258064516129	MIGSGGVWPESGGGSLRDSHATTNPEQRIEEHLLTASKSPLQVRFEPPPEIFATDSHGAFQYELRSGKERYVETAEYDEVRLIVSVQHPSPQHTIDFDRAYLELRGSLDRDDEHLNRLAEIEPVVSPYDADSFDGWIVLPVFADRTAFSLFGSGFNPRSRLEIRSFAYFVA	NOVGWJLA
GEM@3300002173_10@3300002173_10_01682@d__Bacteria|p__Riflebacteria	p	d__Bacteria;p__Riflebacteria	1.0	1.0	MLPVFSPFNLMIFSMTFDMEECMKVRTLNRRGSAFVVIIGILSVIIIIGYLFMGSTIEQGRQTSQSVQGLQATYLAEAALERTMTLLKTDANEQDFKTFETAKSIPLQLRLPMKEGSGSISSSLGTDKLLALPNSALVTEGVTLTKEDLQAEGLGTSLDELVEFMTDGRAESYDVKVNIKLDKAFSYGPGKEYEDYKIPGVQLPWNIRKDVENFLDGKGYVAMILQFPDSMKWFDFTINLGGGVFSLELDLVKEFDKLIAAMGIKDFELSKYLLIDTFARWIFNDVLFKGKDPPVYPFKKILEKNLKTSLEDFLPADFLATSGVSPTDKDLHFEKYGQLLIECEASIKYKGSTETKRRISAVKDFKVADCEPIAPMYSFFVNNSPNDYLTFNSAGGQFY…	NOV3N34H
GEM@3300002174_8@3300002174_8_00283@d__Bacteria|p__Riflebacteria	p	d__Bacteria;p__Riflebacteria	1.0	0.9047619047619048	MCYTSPVNVLKGKGTMKKLLACLLIFGLLASANTLLAFSEGDCEYFGYSDDMRDFIAENTGLFQTKAQKKAEERAAKKAAQEAAALAARQGKNSCINCPEHCGGVHSSLPAAKEQIISEALTEEADYTTEQLKELAVTRSIDPNQPSNALGIHSKVYSYWDYMSPAEGPQPLSEDIKQAIKENMAYALQQKGYQIVQLELLPLPENNPQEALRALVRVTKPLKSRRSYKEIQGNLSEIKKVCATAATLDGKNYLSEMTTFIAENPSNQYYYEKTILH	NOVENNDI
GEM@3300002174_8@3300002174_8_01783@d__Bacteria|p__Riflebacteria	p	d__Bacteria;p__Riflebacteria	1.0	1.0	MSLTIPTTIGGPAKSEHSLSAEAPRIRRMKESEPGELPKCFGTDYFGKWNTIGMTYEGMRIDRPEWQEKCGGCEYFDKCFSCNLIRLMRIKK	NOVN9SYX
GEM@3300002174_8@3300002174_8_01795@d__Bacteria|p__Riflebacteria	p	d__Bacteria;p__Riflebacteria	1.0	1.0	MTKEESKSGSKTFDFIDKRKNLMKSLLTKIRSFSINPLFAFLSLIIFSVFLTIGCTGGDALVSITPEQYLNSSLEQIAVLEGTTTDVRDINEIIRVLENAEKKAKKTATIDASRMLLCLMNTLKAEKEYKNTLLKPKKTAFSTPPPDLEPTRQCLREAKKWLRKCNSTFATKSLTGDLNYITGIYSSIKMLTQSGSDRESSLYDAIMSFRRCIAMAPTFEASFMLYGEKQNKRKVLLRLAETLAYGGEQGEAFEIISQYDFKPLSPIAGSTHKEDFEWHHKKALITALMGHLEEASEMLGIFKIIPESDYPYVADAIWLLEGVYTQLSKITKDPKKASEYSAEAKVANGILKKIPSIYSDKEYASASESFLRLTNSEPRLYEGVKLYADGDIKEAYKIF…	NOVVJRFJ
GEM@3300002508_8@3300002508_8_00055@d__Bacteria|p__Firmicutes	o	d__Bacteria;p__Firmicutes;c__Bacilli;o__Haloplasmatales_A	1.0	0.9230769230769231	MFNEHKITCENNQSVLYLFTQPFDANMNLIKEIFEHLHEDVLLDWTDDYLDSYHLSFSGDIVRVVVGATIVRNLSFPFYMKKYTPIAETKVLNFTTKK
GEM@3300002508_8@3300002508_8_01379@d__Bacteria|p__Firmicutes	o	d__Bacteria;p__Firmicutes;c__Bacilli;o__Haloplasmatales_A	1.0	0.9230769230769231	MFKKIARKRNRHKYEESTIKPNVELAIDDLADYQQVIKKERDLGYKGLQGAFSDKATVKLTVVDSEGNNEEVTGVISHYDDTYSQLVIVNGNNLKRLTFEQIVDARFSDGGIINEELSD
GEM@3300003282_10@3300003282_10_01982@d__Bacteria|p__Bacteroidota	o	d__Bacteria;p__Bacteroidota;c__Ignavibacteria;o__SJA-28	1.0	0.96875	MNIKMKINLKNLLLAFLFLFTISNFAFADQINDKDFKFKITIPSGWEKTKSEETAKKDAISYSFNRVDGKNALMIIAFKVNAVKELDDLIYTLEKDFTLKIPPRSGEYVSFDNGTYDGKIGIYKDNEFTEXXXXXFTETIYYYRTKNSESNNFAYMVRFITPNAYYNADSESEIKSITSSFAPTN	NOVTRFHQ
GEM@3300003894_16@3300003894_16_00622@d__Bacteria|p__UBP17	p	d__Bacteria;p__UBP17	1.0	0.9411764705882353	MINFRNTRLGITLVELLITISVISVGIFPLITALGNISETAMRQRDQLSAMMIGNLIMDSWLAQFQLMRPYVQKESDYDVPITIYSPGRDAAELGFPRNDGLTSKEILYNKGFFRVTSTFTNLNGKNTANCLPDQSQTPELSNNENLIFAIEVVVWKITTPEVSETIGLQEVQTRGRGPVPGFEKGDERMYQVCSLYSQSNRFATKFQ	NOVLO1S7
GEM@3300003894_16@3300003894_16_01676@d__Bacteria|p__UBP17	p	d__Bacteria;p__UBP17	1.0	1.0	MFSKVYIRNLILCLLLPTTLWGAGVSSREPFEHFILRYFSPDSQLVRDIFKEDDFYHLETFSDEVFDLDEDPNADQFKFSDFPEINLYHRYYYDSLARGSKKILILLFGTLWDPDTISYLRMLSRLHEALSRESENQAALVRQFQLWFLRTIKLGYTRDQVLLNPKKLKGKDWQIIQSSGIGLNLFLPQNQFKLIDSITKELSNLPYRPDVTFGFVAVSADDADAQAILKDENIPIPFLNDADAKITTTNVPLRVPSMVVVDHEGFVDYRGDVLTELDIRARIDRLMVGIFEERGAEIQKVHHERRMKKYKKRMEKIMMQKRLEEEAKQKKYGKAFRGRKKKEN	NOV01WVT
GEM@3300003894_16@3300003894_16_01954@d__Bacteria|p__UBP17	p	d__Bacteria;p__UBP17	1.0	1.0	MVSTNRQPPPRAYRFNMRRFLFICLSFWIYPLIWAVPALEDEFQKLASKPGEPAYEELLARVDVSDPLWVKMILNFWDQSGAGPENLWACDIRLTNQLLDDDPHDVLRTPIFHALRYSPSWEALPKPKGSYVRNYVRSGDFYQAARQLEFLETKNPFNLHILFTLALVYEKEGEFEAAIERLKLARERASDLQSRLLALKWYARIQVHRGNLEEAEQAVLNLRSIYRQRLEELGSGESLKDKRFSLLKNLSEVDNLVGILRFQLGKKVLSFQGFLELQKRFPGNFSYFFNKNKVLMETRKYESTLKNTNRVLKNLDRLLEGIQKRMVAEVQKGVLKKAEILSQTRSEFEHIYALLLRRKGEILFREKHLRKALEFFDRSVRKNLKDEVSFFRMGEIMVE…
GEM@3300003894_16@3300003894_16_02023@d__Bacteria|p__UBP17	p	d__Bacteria;p__UBP17	1.0	0.9411764705882353	MSVEGEVMIKPEHKEHCEYLIRAIFQHELNQKKVYQERDLIREYFQIRQKVEAEFDGLDVQQLIARGMF	NOVBJ6BL
GEM@3300003894_16@3300003894_16_03226@d__Bacteria|p__UBP17	p	d__Bacteria;p__UBP17	1.0	1.0	MWINSLTLSKALIIWVFLLFSPVFGGVPPAGTSDHRQFIAQAHTSYHSFHSIDVQAQVYAKEGQTLLFEDPDQDLYIQLHFSDHSRRSGVQSQVEIQFEQDVNYPNLPEKWVPLFERTIKEGSAQDLGTDKIVKRRHAVKIPGAVFPRDRAVHKVRLSMSLQTRVKFGWASRQNQASRVFYLSPYPRFEKRRLPTLSVQKLNTWSRARGIAFQLLRELFSDFMDPTYKIKDGETLHSRLRRDLRKLRSYASIFYDEVDFKAYMTEFVTAYTAGIEEKIEFPVETTSFLKVDDKTFHLKGLLPEVEAQVLDFPREILPYRHYLALLRLMGSELKVLEKLDGMVALASEEVERMSFFQEIDSRSGYIDRMNLLKKTSLEQMEKYSSLGMDLKRMLGWSPDL…	NOVF1SP8
GEM@3300003894_16@3300003894_16_03260@d__Bacteria|p__UBP17	p	d__Bacteria;p__UBP17	1.0	0.9411764705882353	MGSLGNKKTRAPGLILFLCISVFLGMAEPGMEREVPDPKNFTANDPYMGKTYEERPLVQEVPEILNVTDLLRSTTPIFWRHRTSVSQGADVGRLTDIKRTIETREQEIIHEIKQIPGILEIFDDNKDLEAQIQNFLALRRAEVRDIHTRVKKLKEELEREKSIKVTDISDVGAKIQGLYDEIDLHLEDPTSKYNDQYILDRKAKIRRLMRKKKVLKRDFERLEYPKMKSIQKKIEFLEERRKEIHEKSRDLSFKFVVRRLQMIEKNNNRINYLVSIHMDRARIRSVKAKMTVLEDLKNQLKKTSDKISEKGTKTLDLEADIRFEERYYDQVAKREMEMLEEIRRSREMVHGLRSKSSVDMKQESVSSGVEGPSGKAEKRAEKRMEKGDDSQGSSDHVYV…	NOVO2LDO
GEM@3300003894_16@3300003894_16_03305@d__Bacteria|p__UBP17	p	d__Bacteria;p__UBP17	1.0	0.9411764705882353	MDQIITLSDFLCDTDEWDIPARFDGYTEEDQDSFVEQIIDDEDALKHLGEESFSILASGLNHRKQAVRTRAITLLAELYPEKRTSYLFRKILLDRKEKRVIRFHVALNMIFHQDRGIERYLTELRNSKGCNDRICAAILMGGLKDPNHIFLLIQSLKDSNDCVKIAAFLSLLNYSRRSILSYLEDFILGATVFQLKLLDKNIRYYEATAYFSTVFQTLCKRLEDLKTHKVAFHPEYYEQSYSQEKLSKLDRIEVAEHYASPGTLNLFEG
GEM@3300004097_8@3300004097_8_01183@d__Bacteria|p__Myxococcota	o	d__Bacteria;p__Myxococcota;c__UBA796;o__UBA9615	1.0	1.0	MSGPALRATVLLAVSLGLCACPKNKPAPAVVKAPRPAVRPAVLQAWSGFDATLYDELRAGAPAVSWLAQRYDVGNYTPTYAAWGELPVLQLEDTDRRQTAHGAVTGWVLSAPVDAAAARHDPLGATADATVAAVVLRDFTAAPEAESPEALAAAVLPPWSLCQPAHDADLAVAFDAERGLKLGLVRSDLKESPSWSVDHVEVLAANTDPATWWSRKGYGDCAPVGVVLDDGRFRRDKNAPEPAPPADPGVED	NOVOCSL0
GEM@3300004097_8@3300004097_8_01186@d__Bacteria|p__Myxococcota	o	d__Bacteria;p__Myxococcota;c__UBA796;o__UBA9615	1.0	0.9166666666666666	MGIKEFASDQPILAGCLGLLSVGLVASCGLGALAILGAKGCMNAVTDSMGVDSFMDTVADAAGAGYSLGINSQNGQTVFEMIPMAPQEVTCDDLKAILLPHLTGALETVVVYSESGRVNADGSYTGVPVECTWSGFPGGEGGALMPLGKPEALDTAAPAEAAPPEAAPTEAPSEPAETEAAPTEPAGQPAAD	NOVBVNNW
GEM@3300004097_8@3300004097_8_01299@d__Bacteria|p__Myxococcota	o	d__Bacteria;p__Myxococcota;c__UBA796;o__UBA9615	1.0	0.9166666666666666	MTAPADPTSQTDADDGVETASLDAEHGLSLLVHRGPEASLRTIWDLGRHVLGGHLRPDATVAAVRSAPIRVQAGAGLDGTVRVIQILVPSDRPVLTDLSMLVLPGRMGFGDAAADGWAAFGELPLEAMARALSDETGPVACLSQRDGESPLGSYSLFGSGRRLWASCYRPGDSYSTWDGSEFLSEPLEVGDPAPPEGDYDEFAAHGLQLLFPTALGLPPEQRLSLLPSLRQACRAGQRGAEAWMLVEDGRFVPPGQEATEDELAELTGSLWGGPDPQD	NOVDVGT7
GEM@3300004097_8@3300004097_8_06090@d__Bacteria|p__Myxococcota	o	d__Bacteria;p__Myxococcota;c__UBA796;o__UBA9615	1.0	1.0	MTRLPPIAVLGLVLALPLAAQAAGPDDVRQQLGQGWTFLEAGSLSQAEDAFTRAFEDPVGRNTAEVYYAISAVWWERRNAMAAYLWLSDAIKAKKDSFTWDGGPDGDWDDRLQARLRFMETNFTVVKLRSPSRGKPLPPLADPAPADPVLREFGDRLPIVIAEGVEAKVSVQWVTLPNGTYWVGDELKVLDSGEMDANKAIEWQLPRDGGKARKAQEEREALIASGQSPAKAERDRMASAAELEEARKLADQAEAERREQARQRDERDAAERAAAEAARATEEARLAEQRRREDERRAAARADEERLAEARRAEERRADEERRAAERQAQQEAARRADEERRQQEARVAEERRLADERRAAERAEDERQAAARRAEERRADERRSEEEARLAAERRAEE…	NOVGCFBO
GEM@3300004097_8@3300004097_8_06354@d__Bacteria|p__Myxococcota	o	d__Bacteria;p__Myxococcota;c__UBA796;o__UBA9615	1.0	0.9166666666666666	MRELLQRFDRLNRTELDALRDYPARPGVLVVGMDRSPGPGYRGGCVPWILALFAASLWGFGEGLGLGRPLASGLALAASLGASFAVIRSVRATWRSKKLLARDEGWHGIAWTESSFCVRTLELCAIADWGDVEDIRLLDDTWGDALSGTLWLHLGDGEKLLLEPRSDDRFAGRILSDWFEDLVQVWGAATNRKPSGKVGPRV	NOVBOTL4
GEM@3300004761_2@3300004761_2_00399@d__Bacteria|p__Desulfobacterota	o	d__Bacteria;p__Desulfobacterota;c__Desulfomonilia;o__Desulfomonilales	1.0	0.9032258064516129	MRNNVALKKASKKQWLFLKDVVEEHGKFILEVVLMQKTLLILFLIMCWTLSPSLGQAEKSEQKLIPVKPSFHEAAYVPHAGEQASNPVQPTGPNPRDQLYVFWILGKVLSYPVDKVEAFIYSRFKRAPAGNAQPAAAPANPNPFASVNWREIPPAPPVHAEKGSKR
GEM@3300004761_2@3300004761_2_00431@d__Bacteria|p__Desulfobacterota	o	d__Bacteria;p__Desulfobacterota;c__Desulfomonilia;o__Desulfomonilales	1.0	0.9032258064516129	MLQTPDCDSIFAMLPTVGISVAYPEGMKTTKEGSMSQNKDKLEKTADRQEEVIATLINPIHVFSGAVSPRDYIKAQKQLLRDFGEDIYFNWQLEILHAEIASIIEEIKLESNGPRPNTSVVGQA
GEM@3300005278_30@3300005278_30_00465@d__Archaea|p__Nanoarchaeota	p	d__Archaea;p__Aenigmatarchaeota_A	1.0	1.0	MEFFKNHIRKGKSSYIEKYEEAKKLAEKNYSIKEIANILGVSYSAVYQWIKKSKEPKKDKITLFYEFLSKNGPSPLAIIRNNFPKHSELYNSAISRGFKIKRYKLPRIFKEYSIWYYLEGQENSLKERIKIIIDKREEMKNKIAEEIFERLKPI
GEM@3300005278_4@3300005278_4_02430@d__Bacteria|p__Dictyoglomota	p	d__Bacteria;p__Dictyoglomota	1.0	1.0	MGMKIHKKRLGFFYLILLLIMFVGGCVKPIQVFPQGITKDGVTVNVEIIRDFKWYSLAKDIIVLNLEVINNSNEGVWVYPLSKSVLIDYTGRQYVPIREFYYQRSSAPKVSFEFSFRSNEPPSFSISLSSDNSTEKEIIELIRTYELLKFRDGKVFPGARVSGILAFYAPYYRYPLRFIIPEVFWENSFRKYDFEFIIGR
GEM@3300005278_8@3300005278_8_01320@d__Bacteria|p__Dictyoglomota	p	d__Bacteria;p__Dictyoglomota	1.0	0.9375	MFSNNKEKGQLVILMSIVIFIFVLGLIIVQLIPSENVITRRTLESNQAFYLAQSGLQQAFYIINSNPDLAFLTLTLRRIDNSSNLLSYTMTYTNGDLFKFSYNIGSISVGEYNVTVSYTFSKLNSGGVLIDYPIYKIRCEGYVPSIDNYRVIRKLEVYGNNTEITLDPFKFAVFAGTSVNFSGKAAVIEGERLPDGTFDTAIYSNGPVDLSNPPLINGSYSPVLGIDVIANDNSLSMPTLNEDYLKGVAMSQGLYRSGGIVDLKNLVDYAKSNPNWYNSATNTWLTWTLVIYIDGNARMXGNVEFQGMXIVKGDVKXTGTGNKIRGILYAAKVDSVTDDLSIFGDPIIEGTSIGEAVRIGGNSTIKHNRSYIENIMQSHGITNVVKATKTKLKILSWNEF
GEM@3300005298_12@3300005298_12_01821@d__Bacteria|p__Dictyoglomota	p	d__Bacteria;p__Dictyoglomota	1.0	1.0	MKRIFIFLLIILFFLSGCARTVTIRPKGLLKIQLEFYNPLSLYDGGNYYSLVIPFNKDGYVSNDLSTWQYFIWCDGDRDILNFKWGKNGDLSTLQLFSLIHAQLKGEISEDKTTLIFQIPLIVFGGSLSKLYMKIYLYKILGSPSYIQGLADLLWSVPQEDIYQEDIYIDLTNPISGKVFYEKYSLNQAVSYIKVWLE
GEM@3300005298_6@3300005298_6_00252@d__Bacteria|p__Hydrogenedentota	p	d__Bacteria;p__Hydrogenedentota	1.0	0.9354838709677419	MPDKPLDPNFEPEEEKKKKEEFPSDSGLGNLPPLSDFDSGTKLESESKLPPLSSFDSDFSKKTEEPKKESFESSLPPLSELDVVVPEPTGGNIKSPLEFDTHSTPGGIPGILQTPPQTPSTPPPSAPKKPSFQDLAADSDFSPETPEIGPGPVSLESGLETPVTDSAFGGGSKGGVFDIKTDQVGVGPSSTITSAPTQIMESPVFGGPQSPSPAFGGPQSPSPDFGPVDSGLGVGAPPGGGLQTDIFGMEAGAGVETPLPEFTAPTGPGVTPPIAPTTSTQAPVEEAALPPEKPRRKITQILLLPVLIIVGFIIGLISSPFLSYYLPLPNPQAEVIAQLEQQIKNKDNEIRQLRSLPPGTTISEEDVKRLQSELEDVNNRIKNARQELENLNNQINEKT…
GEM@3300005326_51@3300005326_51_00911@d__Bacteria|p__Omnitrophota	o	d__Bacteria;p__Omnitrophota;c__Koll11;o__UBA1572	1.0	0.9375	MVYKFIVRTKGVVIFAISLIAFGSFCTFLLVLSLSLLFLKNGALDMTEGMPQQTLSMPLFWLSSFLNLLIFSSWVITGIGVLRLKEWARQYLRIVMAVHVMNMLANIFLNITLAEEMLSKIPLEFLVTGIIISFSYYLGVIYFFSHPDIERQFKYGTLPQKPAGSV
GEM@3300005326_51@3300005326_51_01544@d__Bacteria|p__Omnitrophota	o	d__Bacteria;p__Omnitrophota;c__Koll11;o__UBA1572	1.0	0.9375	MKHIFKMKKAAFISLVLVFSYAGTVFHAQAAKKDDPVAVELHYQNGVKYFNRGLYDRSIAEFQKTLELAPEHAEAKEFLEKVQKVKEEKKNVESKMSTDAQIKELYKEGRQRYQNKDYEAAIETFNKILSMKAIDDFASFYKERCEILLGRKLAKAKKIEDKEKLKEKKIRDKENLKKAKEQKKIDRQEMLKKRSEINEERRRAQEERNTKFKEDQAAQKERKIEERQRKIDEKKALKEQKIAEKKEKAAAKKGKVEEAPKAAVVEERKEEEAVKEGALEEAPKVKTEETKKEEVVSGALDEALNASIPSIVKEEPLEVKPVVKETVLEEKHIEVLTPKQRKIALASQKKEAKLKLKEERKAAAEERRKEKLAKKQEARDQKIMLHQQKLEEAKAHRIE…
GEM@3300005337_7@3300005337_7_00127@d__Bacteria|p__Acidobacteriota	o	d__Bacteria;p__Acidobacteriota;c__Thermoanaerobaculia;o__Gp7-AA8	1.0	0.9354838709677419	MKTCRLAAAAFVTLIAAGCASTPPAPSATAPKAAAVAPAPAPNLAQERQIIGTENGVRVEARVRGEALKEASNITVNYDIINERPSPVAVADIVPISTYDPELRTLTLEIGSEVPGEQFLPRLLVIPPGGRKSFSSAAHVGVVHPTDSEFSRPPNAFRVKVNFLGDTKPFERLIGITERAVNDPKLANELFPQWIERNEIVITNTLPMRWTMAGREGQPGADWAPPHPITGRRH	NOVBILYT
GEM@3300005471_33@3300005471_33_01121@d__Bacteria|p__Eisenbacteria	o	d__Bacteria;p__Eisenbacteria;c__RBG-16-71-46;o__JABDJR01	1.0	0.9090909090909091	MAQKGDGLREPMSTTTHFRWSRLFMYAQEAMRLPIALLAGGMTVLLVGLSDRPTPAQPTSPLRLRTPVTGCPVCELWLRYEDIVLEAQQEVGGLHQGVFYFYHAEDPAIIEPLIRFAHERDELEGRLRHDPALRRRLGEVCGHRYHEGFVHLEISTSARGMFALLTADDPGMQDELRTEAGRAVRGKIPVWF	NOV6APAI
GEM@3300005471_47@3300005471_47_00467@d__Bacteria|p__Dormibacterota	o	d__Bacteria;p__Dormibacterota;c__Dormibacteria;o__CF-121	1.0	0.95	MGQIATYRAMPPTLPVLEGGSMNLARRLAAGGLATLAALAVSSLSAYAATKQPAPTARPTPASQVKKTAVLPPTIYQVNPIKVNPTLQPNIMILGQHLTPASTVQVGGRPATTVQASDTYHLLVKLPDNLSQGSYSIAVTNEAGTAIASDELVVDDSGSGPSNLLLLSSGAFLVLLVLVMRLARTPSPF	NOVVYE2F
GEM@3300005471_47@3300005471_47_00720@d__Bacteria|p__Dormibacterota	o	d__Bacteria;p__Dormibacterota;c__Dormibacteria;o__CF-121	1.0	0.95	MAFEYKVVNTVEEANQLSEDGFELFTILPPGPNGGPDRLYLRREKRRGQSPGFSRESKSEVGLRPD	NOVNGAI2
GEM@3300005512_12@3300005512_12_00184@d__Bacteria|p__Marinisomatota	c	d__Bacteria;p__Marinisomatota;c__UBA8477	1.0	0.9555555555555556	MEWIKKTLIWLNPGRQLFIAACISLLSSLVAFRSTEIETQTLITFVAFYVILALMWVLFSIREKLSDPKTRQLLQFSYIMLGFVLSLTGVLGIFNGGAGMIAVFLLMLLLPGLALIRCGLNFNRNHEKVHQ	NOVB5FRZ
GEM@3300005512_12@3300005512_12_00369@d__Bacteria|p__Marinisomatota	c	d__Bacteria;p__Marinisomatota;c__UBA8477	1.0	0.9555555555555556	MPMQKKEARMNRSKRLILAWLTCLAVSGLGTDFERLLQVDTAVEQWVTLAGYPAFYSTKEDQFRVQGKTSHSLNIYGSDIEISLSPNGAYSALASLQPISVVKQDLRDGTFTVLDAYGDLQFQVVRSTGADLKPLVASVSDYGLLALGDPVKGIIYLYDKGVLLTESQIYASAPDYSMERKLFLNWIGHTLCAVLERPNPVNAPNQDAMLIYLDENGRDQKTYTLPFVNLLDQVTLNNHVIVSGYDYDPDTQAMTPLIVDYDLQGRQSWSNQFFGHELTLSSNGQYLAALSSHELIHVFDLKTNQSQAIRYEHNNQASLGLAINDDGQTAVIRVGLDFFVKQNTYFAQLFFPQTGESHELQLNPRSRKLFQLYSYHDRFYIGTNYEWLEIRR	NOVCJ05B
GEM@3300005512_12@3300005512_12_01721@d__Bacteria|p__Marinisomatota	c	d__Bacteria;p__Marinisomatota;c__UBA8477	1.0	0.9555555555555556	MSDGSRMHGIAALVKTHDAELRAALETSRSGLFRDPAGECFVKSNVPLGNKYADEVIGIFADVADLDFFYKIYLDGTS	NOVVAI1P
GEM@3300005512_12@3300005512_12_02080@d__Bacteria|p__Marinisomatota	c	d__Bacteria;p__Marinisomatota;c__UBA8477	1.0	0.9111111111111111	MTYWKHKQGRLLFMLLMILGFSGCKNAPVASSTYSPNEFTLLLATSNEGEVGPCG	NOVCOWZU
GEM@3300005512_12@3300005512_12_02097@d__Bacteria|p__Marinisomatota	c	d__Bacteria;p__Marinisomatota;c__UBA8477	1.0	0.9777777777777777	MKIRRILPFVIAAALIYSCDDPIAYENNDLVYNPFSVREDSLPADPNVVYGRESLDWGSHLRAIVGSTPSYKAGFTIDFNFNDSTLDIAGSDSIRLRLRHVGTYPGDASLDTLDKSYVEFGFYEMTDVPPDLETSVYGTLLGLQNMPVQATDGYWDFKLPADIIEPGDTTLHIGVFPQETGFMSFVYGGGSSLGPELAFYYHTLDTAGQDSATAPHNFVSDSVYVHLMEQPGAFETPEMVYLSQLWSDSLVFQFDLSGIDVQGDTLISIVKASLLPEVDLDASAIYLLGSADSLFLFEVTDNYSEITRSMQLGADGQYYSNEVKYFVQTSLDEEQATLELVLRPNHLGYDPGFIAIKTSPSAGSLYSLRSLAVHP	NOVG0G0H
GEM@3300005529_36@3300005529_36_01098@d__Bacteria|p__Acidobacteriota	o	d__Bacteria;p__Acidobacteriota;c__Thermoanaerobaculia;o__Gp7-AA8	1.0	0.9354838709677419	MGRMGLMGLMGRMGPASGLRWQSDCDRHCQSSIGSMEKIMKKSSISAAKVAGAGALAVLLASSVFAEDRPQDSTWRDRQHRDGSVSRESGDRPDRQERRGEEQRPRDNESYRNDQPRNDDGYRGNDRHRNDDGYRNNNDGYRNNDNRSRDHNRSNDRYRSNDRYRNYERYDAHRSYRNNDRIWMHGRLNRYYHERGGYRVWIDGGRYSYWVPEVYWRPNWRVGIDLSLGGIFRDGVIYSDVYDDPYYDDSYYGGAYSNDILSGYVDRVDYRTGTMWVRDGRSGREFVVDTRSIDPRYNRIDARDVQRGDRVTFAGSFTRGGVFIADRIDSINTRY	NOVTLV9A
GEM@3300005529_69@3300005529_69_01920@d__Bacteria|p__Chloroflexota	c	d__Bacteria;p__Chloroflexota;c__UBA2235	1.0	1.0	MSLDGVDRSDGVDRSVPAGSPLIELLQDELRRQRVFLSRDEAEALNRPASYENEDDLAYERVRHRRASLYAALRDRFIREGRPIAQWRQYVAEAAAAAGEPTLISELATQVLEWATRSSDRGAMFGGFAARLLRWIAYLLILLGLYGFFNGARAGGGAVAAAGLVLWLAARIVDGLVAERAAALTRQLLAPGAGEGLETEAPETGTPPTGSSP	NOVEY52S
GEM@3300005613_52@3300005613_52_00455@d__Archaea|p__UAP2	p	d__Archaea;p__Undinarchaeota	1.0	1.0	MVEHSKVWESLLVAGGIVFAFGIIWGAFIFARAFNEAQGAIILVVIGIILLVIAESILIAVKPEKKRK	NOVDG1H1
GEM@3300005613_52@3300005613_52_00537@d__Archaea|p__UAP2	p	d__Archaea;p__Undinarchaeota	1.0	0.9230769230769231	MKPKKNTQQNKKKALLRRLRAQGIKETKCPAWLATFSNKIMPPVFFMFLAVLALHFLPAAHTTPLKLNLGVVSVVASSLSIYLALLMV	NOVG76X3
GEM@3300005613_52@3300005613_52_00670@d__Archaea|p__UAP2	p	d__Archaea;p__Undinarchaeota	1.0	0.9230769230769231	MQENPFSDSVPTHLAIAATVYTKPLVKLEEETNTNRSKLIFVVGGYGNGKSHAMERLKNDININEQKKLAVYSSAYATKSLRQIYEQICGELMAGKIEKLKNVEEKRVLMESKGIPEKIVDLLINVTKDKNVDAVREDLRFGRTIASSPDVINFIAAISLLVEQLLLLVDDIEEAVSMDKAERRAFLGHIRALYDQAVRIDSNLLTILTLTPQKLELIKEDRPDLHGRVDRMIYFDKPSQKEVSEIVSKRLEITGLENMKISKEVIEEVWRESSSIREIINTLRDVLDKAFDEGKSVIDKVEVKKKHARVVETFKEIEGVEGTKPADEDIIKVLREKQGLRAEEIIKKSGKSGSWIRHRLADLVNAGVLKKKQKARNTPALYYLAKKEGGK	NOVW0H54
GEM@3300005613_52@3300005613_52_00968@d__Archaea|p__UAP2	p	d__Archaea;p__Undinarchaeota	1.0	0.9230769230769231	MKQHVWKVVQFSGWFVSLVAVIFALLYATLNIGAELYGAIVLMVAGVIMVLVGEYLIVEQEASKLFMLWQAISIGGAFSLTVGIIWMAIQFMSIYQSWISIVILLALGIGLIIVGESIKVERPK	NOVSH68P
GEM@3300005621_1@3300005621_1_01647@d__Bacteria|p__Aquificota	o	d__Bacteria;p__Aquificota;c__Aquificae;o__Hydrogenothermales	1.0	0.9230769230769231	MGAVFRPLIQTQTTMIFKLIRYTPQKIEIEITENQVIQIFPIELTEHPNFGIIQRFWKSENQTYSIDNFDASQILDLSTIKIYKRLKGDVMLDILNKEEKLKIVLIYSNTEDVYDLIKLYPQ
GEM@3300005858_10@3300005858_10_00234@d__Bacteria|p__Calescibacterota	o	d__Bacteria;p__Calescibacterota;c__Calescibacteriia;o__Calescibacteriales	1.0	0.9166666666666666	MLFYIDMSKTLKIYFLFRFLDEFLLFFSVFYILVVMFSAIRYSVSYGVFDAKSILAFSLFIFPLIFIFAYYFSLFSFLHEQLKRARFLEVFGPAKIDLFRFFLFISFFVFSINLLFFFYVSPRSFVYLKSRIFEVIPKIYVREVKKYIFLWENKFFAAENFQKEGSSLILREGLLFDGDKVLKFSKIKISFEGTDSRFGKDLVDLIMEEGKKGKIEVIYNFSFSFSSVSCLPLFFAGFFKTGLFCPTFLLGVFKLSRDTLEPLKFFLVSVFIHSLVMSSSIFLMRRRIFYL
GEM@3300005858_10@3300005858_10_00374@d__Bacteria|p__Calescibacterota	o	d__Bacteria;p__Calescibacterota;c__Calescibacteriia;o__Calescibacteriales	1.0	1.0	MLMQAFFLYLFISHHEGATIEHGVKSAVGISPLFSQTKILEDIGEKWSLFISLFGEYSFFEDRFSLRLDLPSAFVKQKFLFSDIATTLKFTIRNFKDFEPTFLFISEFPTGQSYATSGHFAVMPGFAFEYHIHNPYHIHIHGFLGPRFALGGGSHTTSDSSETGEHNHMHTQSTDSHSNTSGVHKINYAFPHSENELMGYIGLMVMFSEIGFDLRPSFFLEDLKNFVFQPQVGLIYILEFEDGKSLNFNLFGFWAFHGVREGKGIGLFSYLKF
GEM@3300005858_10@3300005858_10_01004@d__Bacteria|p__Calescibacterota	o	d__Bacteria;p__Calescibacterota;c__Calescibacteriia;o__Calescibacteriales	1.0	0.9166666666666666	MSFFKNFALYGQSEKSSFIMVSLYDLSVMQKKVFIFLGDFSDKKRVFEVIRMALGITLRGNAVHLNISPAVMDSLSGYDEKTKSEILEFLQAIEDMGSQYSVKNFSEIDFDESFDAHILVV
GEM@3300005858_10@3300005858_10_01463@d__Bacteria|p__Calescibacterota	o	d__Bacteria;p__Calescibacterota;c__Calescibacteriia;o__Calescibacteriales	1.0	1.0	MEKFSPENNNKKESNNRNQILTRNFLLYSILILLSFLTLDLPFNTQASGQEKNEDKQKGENTFNEYEKLLISTISDMKKGKLYEAKEKFDELKGEIDKLKENGEKTIDILKLAFPQLSKKYNIAEIMEEVEKELLSFSKKEEKRKSYFSKGEKVKKIFVFPSYDGKSELLESFENYIQDEFEEYFVFFDSYIDYDLINKGSIIINFADRKKINIANSGSFLIDFSSPTSITEENIIYFLPHFSHFAWTINLFIKNEVKCSPIILYREDVENMKKIFYEVSYAAGVSISYDIKYSGIDVIPFIRKKFEVQARKEGKKSEREILEFAAEKIQKSGCIIILDNSKNSSAIIPQIRFIGAKDIKFFGIMWHRIKDYLEKRYYNTTFYADIVPPGENRQKIYIS…
GEM@3300005858_2@3300005858_2_02728@d__Bacteria|p__Armatimonadota	c	d__Bacteria;p__Armatimonadota;c__HRBIN17	1.0	0.9285714285714286	MTDSLPFFLTWLVTWIALMAYLWRLEAKLRGIEQDEAHKTGNEKVE	NOV0DFBV
GEM@3300005966_10@3300005966_10_00150@d__Bacteria|p__Calescibacterota	o	d__Bacteria;p__Calescibacterota;c__Calescibacteriia;o__Calescibacteriales	1.0	0.9166666666666666	MTREDKRKENGIEGKRAEENKIEEQRKESESIYDILDYVELISSDVFELIKEQKHKESAEKLEKALFKTKKIIYLLQNYGKDDLKNIAKKIQKIKEKLTILKRYYEIMTSIESEAIANSFKGIKEGSIVNRKT
GEM@3300005966_10@3300005966_10_00333@d__Bacteria|p__Calescibacterota	o	d__Bacteria;p__Calescibacterota;c__Calescibacteriia;o__Calescibacteriales	1.0	1.0	MRKKEKSPFEEIEELQRRFGREVPGLDYIGLKKHERVKTMPLLMKPIAFISIIVVISFLIYYYVIYAPVSPRNFFKKVGDFIGKQVVEKYEKKKEEIKKEEKKDESEKEKNLGVGKAKPEKPETICIVKVPFDSDVANVSAKKGIKEAKIEFITKKERKILFYIGDFVSAHDAVFVSARLNDKGVQHIIKNIDGKWRVYIFIESPSLEFYKKKESITRKDQSDIEKLVSSKVGEVVKAEIVEDETISNISTFIFSSQKDCEDFFSTLMRAGKKAEKEIKMNI
GEM@3300005966_10@3300005966_10_00840@d__Bacteria|p__Calescibacterota	o	d__Bacteria;p__Calescibacterota;c__Calescibacteriia;o__Calescibacteriales	1.0	1.0	MFYKGKKYIYIGYVARTHGKKGKIAVRIRKRIPKEKMPPRIFIKEIKEDGEELKEYRLKLLKEYKNGLAIMKLNIKPEESEKLVSQDVYICEDDLPRKVRVELGVIPSFIPEVEKDESELEEIGFITKPRGLQGALAVVSPKEKESIWKKEKLKIFIEGDEKGKFFETQIRSVKKLREMLDNVYLSVKVLYVNDIDAAERLRKRRIFISKADLL
GEM@3300005966_10@3300005966_10_00941@d__Bacteria|p__Calescibacterota	o	d__Bacteria;p__Calescibacterota;c__Calescibacteriia;o__Calescibacteriales	1.0	1.0	MFVDSEPDISIFGKKIEINLHNFKRIHHKKNPYIFGEVEYEGNKFTVYVGKNGISIVPFDPELFLDLILSIRVIAGKVEKKEDIEKKENHGEENESGIFVDGNEKGFCILWVENGRIRKIFLCENDATANKNELLAILFAHMKFKDKIKKEGVKIYSDSSFAINKAKKLYNIDAEKVRAHSGNLWNTLADALVKNVKSFAKMQEKRKMKVEFINLKLWSW
GEM@3300005966_10@3300005966_10_01146@d__Bacteria|p__Calescibacterota	o	d__Bacteria;p__Calescibacterota;c__Calescibacteriia;o__Calescibacteriales	1.0	1.0	MVKTKYRGNAKEKEKENIKNVKKRTSEEIKKKIIRGKDIREKKLTTKPKTEKKPSLEPKEIKISFKKIEIPNSNITYKVAVKFSGEGIKDIPIPPFLLSFLSLPKIPVGEIRLKTKSEYENRLSVLLEFEPSSILKLLTKHERFSYSSSIAFSKENGYITTKTEYIESKTDGRNFVKKKDYDFDDNVKDPVALFLDFLSSKDEIEKELKKIREENEDIEKDIEDIKYDLDILEDFKIEKENEGNELKKIKIIPKREEGKEILKYAEVDLTSFGEFKIPQRFYAQGLLSLFDVFIEKL
GEM@3300006045_47@3300006045_47_01943@d__Bacteria|p__Firmicutes_B	o	d__Bacteria;p__Firmicutes_B;c__Desulfitobacteriia;o__Desulfitobacteriales	1.0	0.9047619047619048	MLIDIMPVFGNREFLPKGAKLMYMLKVCHCCDAIIGELDEHALSNAKDVEIRGNVAYSLCSRCMGDLSREHNHNYFQ
GEM@3300006065_5@3300006065_5_01072@d__Bacteria|p__Dictyoglomota	p	d__Bacteria;p__Dictyoglomota	1.0	1.0	MEWIVFLYILFIVLSAITNALREVNKQKKVIVIKPVEEKLEEKIKTETLPKEKTKVISTLYSEKPKRESKTKEVIQEKKPQEESSYIEKSLKNNLPEIIALIEIMGPPRALQGWSLPYKKKN
GEM@3300006226_129@3300006226_129_00003@d__Bacteria|p__Proteobacteria	o	d__Bacteria;p__Proteobacteria;c__Alphaproteobacteria;o__Rs-D84	1.0	0.92	MKPESLISPVLYWPSKRDRGGGLGRGDSLYQSARKEIFRTTGQMPRIVTTEPDIQDFFTKHPNAILYIPVFVESTGWWGGLLGADPSNCPCVTDKIILSADCQLMAIQIAAQKLPMSNQLFTAEIHPSSQFFKKMNSQIAMSIDMLATDTGTILGLFSGKNRKKFTQLVESTGNSYLGCIGWY	NOV9GVDL
GEM@3300006880_18@3300006880_18_01409@d__Bacteria|p__Eisenbacteria	o	d__Bacteria;p__Eisenbacteria;c__RBG-16-71-46;o__JABDJR01	1.0	0.9090909090909091	MSILSRHRGPFTSSVLAVIFGATIAAIAVAKDYSASTCNFPETLPSVRMPVILEIIVAGDLGPVSEAHVEVALVVESGALAPGQSTTASALSDPDGHAVVAFADGILGEAQVRLRVQANGQLICESNPYRLFTGPKFALHVQEVAESPCDAAPKTTPCSQFSHGGGVQVGYHVYLVASHVDPAEGVRAISCGIEYSNLAMFQWQSCANGLEFPTAGPNGDWPKSGGGNRVTWGTCSVDPISGYESEGAHAIAGVFYVVPQAEGFLKLTPNNTQGGELEIWSCANAVIPLSETAIGMARFSNSGTEGGYNPCTGDRATTPPPPPAPPPPPPPPPPPPPEPAMLLLHIGNPVSPQQACSSAPRTTADVVTSAQARPEGASYFVYLLGTPVPSSLYAPGLIG…	NOVAYLMT
GEM@3300007192_9@3300007192_9_00474@d__Bacteria|p__Patescibacteria	o	d__Bacteria;p__Patescibacteria;c__Gracilibacteria;o__BD1-5	1.0	0.9102564102564102	MIEIAKNHRKHHFPLDEIGFLRILEYILPYSMKIKIFGTGADATLLLDRVNLGIDELGLTDTITTETTDDSALKASLKITQDPALIIEEESIGFQDMIFEGMVPEADELKSMFISIMGGGESGGGCGSGGCAGCSGGCS
GEM@3300007519_95@3300007519_95_01448@d__Bacteria|p__Actinobacteriota	o	d__Bacteria;p__Actinobacteriota;c__Thermoleophilia;o__Ga0077560	1.0	0.9142857142857143	MLPKPRAGANEGRRSGHAHNGWTVYPPRAGSAASREGSARYAVGVAKKQRRRVVEPIRLADRDLLWDYPRLSGLYGGVLFGVSAALLVLSAVLEATSEDGWSWVWLGVVIAIAGITGLIFLPLLSVWLRRSGLASIRLPDAQQVDGSRLLEAGPRDWRNWGILASLVMFVASAFMLVFLVAVLGRGGMAEGVVIGVLAAWGVVTMADGQKILATQAEEGRQYFAAGQRPTGAGNRLVFMTRKS	NOV912QN
GEM@3300007797_18@3300007797_18_01783@d__Bacteria|p__Spirochaetota	c	d__Bacteria;p__Spirochaetota;c__Brachyspirae	1.0	0.926829268292683	MAKFIKNTFIIFFILIIFTSKGFSQKSIIIFKTDYSNNYMNYAIYDLIIKNIFLYSNLKIINSHSNYSSYNKIKSQIKKLTINNNANISIAYQIQNFKNGILINYIIFDNEKPNEWIEKSAYSKEEYLFISINKILKDIYEISKIKNKITYIKEKDYISLLGYYSQKIILTNNNEDNIYKLFYDFHKDNIYFNIDYLEYLTDKSDRTSVDIINDLINNMQNYINKKKNHYYLYSLGCMHYGKYKVNVILSDIEASIENYNKALKLKNNYYKYYYRLANAYILKNDYDNAIKYYEEAIKLNEYDINIIKEFVSLLKRDINKNGNEVISYLKKIIEINKNDEEALEEISKLYEKIGDYDNALIYYNKLFEVINYNLYIINNETKDADAYDRYIFKRNSIKL…
GEM@3300009084_35@3300009084_35_01900@d__Bacteria|p__Myxococcota	o	d__Bacteria;p__Myxococcota;c__Polyangia;o__Haliangiales	1.0	0.9411764705882353	MLVEMSNAAPGAVAESAPAPLLELLPRSGIGVAGCDLVIAPPGNPAIRLDARLLDRVELIGRSPVSAAVTSGAAVVGSALAAMSILPGSVFAIAGLGYLAFERFSEARRRARSRDLLLVLGDLEVALHVADGPEAAKRIADRLAPYTRSAPIGRPEVYEDAKRRLSAGLAGDGGRAARKEIDRALAVGADTVHLTGGFLQVGQIAFRIEEVRDYALRGANLALPGGRFLQAAMGLLVVAAEERSRIGEDLEALARRIGEYEAWTGRSAGR
GEM@3300009503_115@3300009503_115_00776@d__Bacteria|p__Spirochaetota	c	d__Bacteria;p__Spirochaetota;c__Brevinematia	1.0	0.9230769230769231	MRKYLLLLIFLFSLLLFSQTSTDKEKKKYNYDFSNPESLVYNLYSMLKNTDFEEMLKITELYEKRRVEKTIDEVTNTAGTLSILKKEAAKIKRIEIVGTEYYTNDATNQLAIVVTKWYVVNETILPKHQDIYDGIEKQLNPNPRSSKDSVIYVDYMLKKFGEKWKIISKRSK
GEM@3300009503_118@3300009503_118_00813@d__Bacteria|p__Acidobacteriota	c	d__Bacteria;p__Acidobacteriota;c__UBA4820	1.0	1.0	MAVQSPVDLADRRNLGYLRRRKKSHSIAEVGVRAAVSRLTGVGYTSAMKWMVSLLLLMLWLPLQGQERLAKGPAPAPAGKGSQERLSTALEWDRDFDLLLEVENQPTRAQLLLASRIEGLEQQEESLSQQLADLKARTAALEGTYTTEALLKEMLRQGVSDLQSVQRNLKNDTDRTQARLLEVQAELARLRREAGR	NOVOPH3M
GEM@3300009503_42@3300009503_42_00993@d__Bacteria|p__Armatimonadota	c	d__Bacteria;p__Armatimonadota;c__HRBIN16	1.0	1.0	MKRFRMHKQKVVKPDGRWMYLYTFEEEPSGEESGSATEPENPSTVTEERQSTEVEATNDFNEDVKALGR	NOV15DR0
GEM@3300009566_16@3300009566_16_01673@d__Bacteria|p__Edwardsbacteria	p	d__Bacteria;p__Edwardsbacteria	1.0	0.9166666666666666	MMTYYQSYKRKRVQVDACWDDLFELLSSLDSPEVEDWLESRAQSGFTAEEFMHFLKNIDRDEVQDWLWVHREDFMALMSRPAFNFANGAVIDADNRWQRVFFLSPHKQEGGGEMP	NOV55GMQ
GEM@3300009703_8@3300009703_8_00094@d__Bacteria|p__Myxococcota	o	d__Bacteria;p__Myxococcota;c__UBA796;o__UBA9615	1.0	0.9166666666666666	MSHTPSLLRTSLLTLVVAAVAALALGCGPKVPPPPAQFADTGRVPTGDSLLEYRIAEAARLGEITVEERQAMGKKLLRGSVEESILNDYIGATVGQGDLGEAIDLLHTLAVRNPADELAVANALNLAMGRLQWKACASMADSYLRQRLNRGVFLIRALCLERSGDPVEAKENFEAALAPSVNRTGPITPEEGQALYDILGERGGSRPAPPAKDELVYRFEPVVKRAGILETLFLSHLLNRFDASLKVGNVNWGSLNGQELKSVVLSRAQAYRHCYRMADAEARRSARPAGHSTFTFFVGPLGQIQDIKVAESRWMKTGVHPQEGMFNECVIEQLSRLVFPRPRYSHPVPAQHRLSFQPD	NOVD2X2C
GEM@3300009703_8@3300009703_8_00911@d__Bacteria|p__Myxococcota	o	d__Bacteria;p__Myxococcota;c__UBA796;o__UBA9615	1.0	1.0	MRAVAPLAAVLIACAPAVAQQDEDAPEPTPEVDPSQVDNPEGGDSEEVRRAEHEGELLPHNLGVGTFSPRDGEYLKLEARKDGQVRDVPDRGAILEGEVVVFVTRVDPAGDEYVYLLEGTGGEPRMIHPRMGRVHLSRELDGERRIRPRPAHEVMTGEEDEPEGWQVTGAGWAEYYLVATPSPRDESAAGSLGSWRRFLLPPPYATGRAAGPGRLVDSILVRWD	NOVJ32CY
GEM@3300009703_8@3300009703_8_01266@d__Bacteria|p__Myxococcota	o	d__Bacteria;p__Myxococcota;c__UBA796;o__UBA9615	1.0	0.9166666666666666	MPMDDPFGGFTGSGIAIIAAVLGFNLFCLLLWFLITPLKRSHETSLKRVETFLSLLERTRADMDDDDEDLDKAVAGLTVLLEKGRDLGPLWGRKHLGSARLGIAGMAESWPHIAGEVHRRMQLNSQPN	NOV3U0DL
GEM@3300009703_8@3300009703_8_01285@d__Bacteria|p__Myxococcota	o	d__Bacteria;p__Myxococcota;c__UBA796;o__UBA9615	1.0	0.9166666666666666	MHDETARCRRGELDLGYRRDVDRLIELVRRLRWWVFVPLLTLLSWAVSNGLVQAFAAGDAKWDTWRHRAGLFWSWTPFIHPPGYGEFLRAVETVAASRGTTEIDVSLQLAAVLIALLVPLVAWGTATELGRSAWVVAAAALVAVSPSFLRPFENYPLAVVLTTLCVVAMASYARCGGFLRWLSVPVLVLLSVELHLNCWFLLGPAMAMLFVFSKGRRLGFLVAIAITLGAFMYSTYVPAPGMWALFDHPHAYFQGERRFGVFEWSDPNLEWTNPLLFAPLVLWLVPAVARRNPRGLALALALAFYAVVTTVLMASGLAIASHRAEAHHYYELIDPALTIVGVWGLATARRAALQAGRPRIRRAITGAVALLLGWQAFLAVDGARFLRTVAHSPWLWQEY…
GEM@3300009703_8@3300009703_8_03069@d__Bacteria|p__Myxococcota	o	d__Bacteria;p__Myxococcota;c__UBA796;o__UBA9615	1.0	0.9166666666666666	MAEPTKKKRRRKKPPEAASGGGGGGRLEKKPDGDAKFVMGRLQTEWERLQYYMGEQEYCSVEPLDFTWGEEALPYKYRFTYKKPTLGRPDKKTFRSKAYPLDHFPVKDEVSFDIYLSEAYPVVKPEIYAVSEIWHPNVHPGDGFVCYVNDNTWDLTVHLSDVAEMLLGVLSWEDINQNPDDFYRRVETGDYMNADAAAWAFNHPDEVDSFRMFYYTKGGISFDMEEDGAE
GEM@3300009767_36@3300009767_36_00230@d__Bacteria|p__Firmicutes_A	o	d__Bacteria;p__Firmicutes_A;c__Clostridia;o__Lutisporales	1.0	0.9411764705882353	MANSYGVNPAVAAAGCLPGTAVSPFASLCQSNGFLLLLLLFILLAAGPSWGIDNNFFFIIILAIIAFGGFGRTFGFAGSAAAPVVV
GEM@3300009772_14@3300009772_14_01695@d__Bacteria|p__Thermotogota	o	d__Bacteria;p__Thermotogota;c__Thermotogae;o__MWEM01	1.0	0.9215686274509803	MGRREIKVLFLIFVIGLFSGGLIYAGATDTVDGVDDFEDVDWQLQYPDVILQDAAAWIEMTAGGLIGESGPAFFFELEPGMHFLIFDGKFHIRLEQDQDPFGSFIRIKNEQVSDYFIETTVRYKELTFNFGSQGRKNGQMVFCPRSDFNRKYVSFDYNVNDWDLYVKSPEWSSWAFDFNSPAISLGPVECSLSADAFLDNSASLTVAVSVGPELKYDRVSVTPFAGYEYSQKFPEILNSDAGTEGRQMMLFGVLGSLDVDRFKLNGGIKYSDALYPFFDVQMGPLELTYGRNLFLANEFRGIKEWTDVYWNMDADFLSADIGFSFEKDHLEEIQTALFADFEFNVLDTIFVDFSIERKDDWLFELGIKYNFKLDFYAESDEK	NOV809IF
GEM@3300009772_26@3300009772_26_00119@d__Bacteria|p__Caldisericota	o	d__Bacteria;p__Caldisericota;c__Caldisericia;o__JAAYUI01	1.0	0.9047619047619048	MKRFIALTLCLVVIVPFLIGCDSNLKVGIDIESEYDLIPRSEDFVYYGPTKVFPMGDGIEARIIKTDAITEIENPYKDSPYPTLHSPEGRFLILEIEAQRTGGVLAENAELVILNVLGWDYQIADDDKLIETLESSIGLEHFSFDKVTKEKKRFFLCYLISGFSEGWMLHIFEGQGTDKRLKSIVDTGI	NOVRI2R4
GEM@3300009779_34@3300009779_34_00435@d__Bacteria|p__Thermotogota	o	d__Bacteria;p__Thermotogota;c__Thermotogae;o__MWEM01	1.0	0.9019607843137255	MILDRDILVSVVLDSTINTLDCLSEVDMTKIIISLCALLTVFVSFFLFSFSPYVYALIIAGGALAIIGSLRSDDVARTSLVALDLLFMLLIMVVYRNTLVPETMEFYVFFVAISLLIGGVEQVLFANKKMHPVLGLIFTVFFWTPLAVPIYFIVESKMGQTGGIAVLVVLFLIVVRDIFRRKKSSFSD	NOVUYYGU
GEM@3300009779_47@3300009779_47_01785@d__Bacteria|p__Thermotogota	o	d__Bacteria;p__Thermotogota;c__Thermotogae;o__MWEM01	1.0	0.9411764705882353	MPKKKNAKKGQSSQLVRIVALVVIVGIFGAVVVFYTLPQLGINLFGGGKKPASTSTRTVSTRTTTTTVKPPETKPVSGVDPQAEKTILQNVKEAIASAGPSAQLSYSQDLFEPFLIQLENREEVERLLFSTGEGIQTLADTTFVSFFDGGTEPETMAWVRMRRYQNQIIELKTNDLLPGTDDMQVLDISQQGILIYKYPEVNEEGAATKPQLYRVLAKPFEEMGRMRFPLNP	NOVC2T1U
GEM@3300010045_23@3300010045_23_00852@d__Bacteria|p__Actinobacteriota	c	d__Bacteria;p__Actinobacteriota;c__Rubrobacteria	1.0	0.9047619047619048	MFESDLEDNVFRRRLMKEVAPGVPVHFSFYSPSVKVQVMSPAENLPGANGRYIGDAVTIEFVPDDAAAVERVREYVWQWEAYNAFTAVRKINHLRRSVCPEDVQGILERVRGVDKRAAAKTAEVLDPEELWELLGRGDFKTLARLPGMGEKRARAVVEFYENERDDRRFLYAANRNDRFRGKPVITELDLGRDLEEQVWDHAVRAQRLGDPDPLGPEEPPGHTTIRNANLMHPLPMTPSLMGRGVYYPEQVELFADRCWRVLVGGESLSGVAALRTQRGKLFHTTKMAGVGMKTRARVLASGLRDDAYTYENLVAIPGVTEAQARTIARAAMAGAAKGEPVPASLGAARTEVRVS
GEM@3300010049_96@3300010049_96_00290@d__Bacteria|p__Proteobacteria	o	d__Bacteria;p__Proteobacteria;c__Alphaproteobacteria;o__Rs-D84	1.0	0.94	MRLLSSISAFLLFALGAGASVLDNPWERRYDNNPEMLERMRARQVEQWCPFDEEYLMKNNMTCAYGRVVRRDAPAAAQPEPSFDELYDDPFVENYYVEQRNVRRAALLNDTDWRRGIKDVYWENYRGNNIRIEVLQSNTDMRYIRLKFTRTNNIIADSNADIATQMNAVAQSVMRRSCGQRAKQAIVYYDRPILEGYRRMLGDGLRPVPGATVREYAYRCVY	NOVZ7FCI
GEM@3300010162_46@3300010162_46_00504@d__Bacteria|p__Firmicutes	o	d__Bacteria;p__Firmicutes;c__Bacilli;o__Haloplasmatales_A	1.0	0.9230769230769231	MKKTFHLIYYIAFVAALWFLNRRFQNFVAVNGVLQGLFVGLVLAFLALLIFKTITRVLMFLIVIAGIVVFLFSVEFFVMPEWVYELWAMVPAIRGLLGV
GEM@3300010265_20@3300010265_20_00403@d__Bacteria|p__Firmicutes_A	c	d__Bacteria;p__Firmicutes_A;c__Mahellia	1.0	0.9230769230769231	MRNNKNIYLSTKKLKGMLIPAFTSGFIGFVCSFIIVKFGFQKGFSTYISVITV
GEM@3300010265_20@3300010265_20_00404@d__Bacteria|p__Firmicutes_A	c	d__Bacteria;p__Firmicutes_A;c__Mahellia	1.0	0.9230769230769231	MVKDMVKILKISSWIMIVLDIILLILNFLHKVEISKNALVVLFLSAIAIFLFGYSGVLKHLK
GEM@3300010265_20@3300010265_20_00499@d__Bacteria|p__Firmicutes_A	c	d__Bacteria;p__Firmicutes_A;c__Mahellia	1.0	1.0	MAKARIHLEGLAPQDIKGNDREIHFRWTSTAIISQQKRQNVNYIVKVPRDKWLDLSKNLKSDDILVVEGEPYLGITSKGIPYIEVNVTNVFAKQFVQQEDITYFKPDEVEEVPLAHIDLVEPVHLNAKPFSLEPNITNAQILGKITMPLTVRILPNGRLGLVSGLKNYLVAKQLGFKTVPVIFRNMTNIEWLNMRGIDPQKSFEWRHSKVRISSNRAKNIPQVSRQMRQLKEPTLQRAASNSMDKNKEIREVFIKDIIITNPKFINARLNPQKTLIEKERISKLGKIDEPLLVKQLDNGKYDLVDGYRRLTIAKELGFDKVPVKVIS
GEM@3300010265_20@3300010265_20_00967@d__Bacteria|p__Firmicutes_A	c	d__Bacteria;p__Firmicutes_A;c__Mahellia	1.0	1.0	MRNIKLISCILLLAVIAGALLGCGSSTASKTFVVGSDN
GEM@3300010265_20@3300010265_20_01100@d__Bacteria|p__Firmicutes_A	c	d__Bacteria;p__Firmicutes_A;c__Mahellia	1.0	0.9230769230769231	MSCGKRLIIVVCIVMLALQAGCGRSSNSASFNKAEAYGDGGNYKTFSLFCNGPLLPTPFYLQSDVLTRI
GEM@3300010265_20@3300010265_20_01121@d__Bacteria|p__Firmicutes_A	c	d__Bacteria;p__Firmicutes_A;c__Mahellia	1.0	0.9230769230769231	MEDAFEEVEGIRIAHQFIFGISRQLNRTLTRFV
GEM@3300010265_20@3300010265_20_01664@d__Bacteria|p__Firmicutes_A	c	d__Bacteria;p__Firmicutes_A;c__Mahellia	1.0	0.9230769230769231	MFNWLTKKARYETGLFEVIRFNCYENGVMVFEPYKN
GEM@3300010273_10@3300010273_10_00617@d__Bacteria|p__Firmicutes_G	o	d__Bacteria;p__Firmicutes_G;c__SHA-98;o__DTU014	1.0	0.9230769230769231	MSTEPVDAAKAAKGGTRMKGLRLLGRRPSTLMLVVVKPASSKFRIIVPIPVALVTVLVETVGFWSYVLGKLGVRLSNVSVPEVRKATRTLSKFNINCDSEDLGSLIFAVFKEIEGLWMELISHGSWTLVDIRSSSGDRVHVRFI	NOVGUSB2
GEM@3300010273_10@3300010273_10_00825@d__Bacteria|p__Firmicutes_G	o	d__Bacteria;p__Firmicutes_G;c__SHA-98;o__DTU014	1.0	0.9230769230769231	MRTTAATVLVVACLCLICGQALAEDLPEQAQYGAFFALQEDATQASDGDQQAGALDAAGAPGADAIGAGDADAASGTSETPGTAGAPDAPETSGTVGPSDALEPSDTADETYAYPADAQDATTTVDESGAVGGLPGAVVYGQVGVAGESGDGDEELPGQPTGQPGEGAGEPGEAGSESEETDSEAAQADGEGAAVESEAAETDTEGAGTDESTEPFYDGERIFGPDTEEDAADVSPVLSRLLTREVDLLASIPEGIEATERPDDEDLGAVFDRPRQIDVAEEACYVRVMSHGLASIREVRSLDLYPGRSLLRLQNIPTSVIEDSIFLSVWHPVSDVLIKSYRLVRFDESAELLVEVSSPDRLLGAHLEVYYLTADLEAALGYSGMYDAEGASLRLSEWL…
GEM@3300010274_24@3300010274_24_00418@d__Bacteria|p__Firmicutes_G	o	d__Bacteria;p__Firmicutes_G;c__SHA-98;o__DTU014	1.0	1.0	MIEMIGSWVYVIAVATIVVAFVELLTPRSAATGLTQVVVGLCIIALVLDLVFSLFSVELQLDTVGSFRVPLDADYTAQFISAGRALAEGTLSAVEQTDLAANDSNSLPTGSKAESNFLIQVSTTIEQIRVHSIPRAGVGVRHD
GEM@3300010274_24@3300010274_24_01317@d__Bacteria|p__Firmicutes_G	o	d__Bacteria;p__Firmicutes_G;c__SHA-98;o__DTU014	1.0	1.0	MLSFVILSNAAGTPNMRLRFIPVFILAFVLLLTYAVPTRAQDPSSVDNLYVNMGIYYRLRGVKSASEDHFENAWDKTGGDPEVALVAAIANYVSVDYGAALGWLKRIPSDSEQYALALCLEGVVYLEQAGIPYAGRSILQSEYLYSAAEQRFIRALELNSDLVFAKHMLARIYAVRGELQKAVALLKGIPEAYQIDAVAQLLRLLQQPQSNSVQVPE
GEM@3300010277_23@3300010277_23_01654@d__Bacteria|p__Firmicutes_E	o	d__Bacteria;p__Firmicutes_E;c__DTU015;o__D8A-2	1.0	0.9285714285714286	MVAGGNMAQNAKNTNTGASQGTAAAKRKPVPAALLVLLAVLAVGAFYLGAQYYTAKRSITFTAVATAVDEEDITFYKPGSDSLDKFIEDDQKGSLFVKLPLAPRYSVRDSAGKGIKLADFRVEEGAEKVLQVTVNPQGKVCRIREMGPFFSIEGTATLKKPGEMDVGGKAVFARSDTLFMHLGTPAGTSGEELESFLETGDTVKVLGFGDEALVVDRVAKAGRLSVTSNVSGARVYVDGVLRGKAPIEVSCAPGEREVLVRADGYKDHRGTVQVGPVQAAQYHAALDEITGTLAATSTPQGALVYVDGEMKGKTPVKIPVRPGRHDVTFEMEGYYPKSTEVVVAAEYEQPVSAVLVRMAGSTQGGGGTATSPDARSVTVVSSNPEAMTFRGMYPAGYED…
GEM@3300010339_18@3300010339_18_00980@d__Bacteria|p__UBP10	o	d__Bacteria;p__Desulfobacterota_B;c__Binatia;o__Binatales	1.0	1.0	MTVRIDHYLRTLPGRGLSGTQPSPVRIEGGPEGEPKKGGLRFFLGYDRFSYGFLKLPARGKPFRFRVVVLVAPIPFSNDGENQLPAAGGMKAMELRQLTTERERRIFGERMVEARAKRGAGFRETRRSKLGKIHLEYGMLCGLFEHDDDLPEQMMSGFAMHDLASFPQSYPRPDLSHLPARSVIEGGELWSFAKGAGLLAQYGSMILGGPMQIQAFLVYPTVKPSDQTATYVRNNFVKAGDPIAFPYGETTDGGEVWVQPMVLEGERLAMVLHRVFELGFATSDSMRRIRFDNPFATEPTLSRPAIPTGQHLATVESAALHGHEVNGDAQA	NOVA92YX
GEM@3300010341_12@3300010341_12_03908@d__Bacteria|p__Desulfobacterota	o	d__Bacteria;p__Desulfobacterota;c__Desulfomonilia;o__Desulfomonilales	1.0	0.967741935483871	MPRQCAIQANYESAWLRGQLMDFDGMSREELVQHIQEMNDYMDNVIVFWGGKREFRETFEQVARNHDGEYTQEEARNASLILESEGTFDEFVELVRDSFERGGISYVLSEKISAIMEEVATRYRKA
GEM@3300010428_11@3300010428_11_00167@d__Bacteria|p__Firmicutes_G	o	d__Bacteria;p__Firmicutes_G;c__SHA-98;o__DTU014	1.0	0.9230769230769231	MNEPKRNGYGLPPGFVEAAMTPATCGHQPCGPAYAPAHTAFAGAAYETEKHMMMCDVCDMLHDIKCIVSDTNSMVKHIHQKCLRDTPRALGEAEKK	NOV6YQC6
GEM@3300010428_11@3300010428_11_00409@d__Bacteria|p__Firmicutes_G	o	d__Bacteria;p__Firmicutes_G;c__SHA-98;o__DTU014	1.0	1.0	MGMIGSENERAAEFRSKLLRAVREVADAYDLFLILVLLLQANRDSKPGGKKSAQPLSALMSSPFVLFLVLVLLTLAFDNS	NOVY5KNX
GEM@3300010428_11@3300010428_11_01103@d__Bacteria|p__Firmicutes_G	o	d__Bacteria;p__Firmicutes_G;c__SHA-98;o__DTU014	1.0	0.9230769230769231	MKTLREKAHGLLKTIGSPVERTAFDELPTRLIVTSGAMAGLLAALTLLAVAHLGDVFILRHYYAFIIGYIYTVFSNLGLLLTNAIVGAAASYVYLKAEEYLGSGRWLAAACFFPLFASTATFVAERLTDAAGLGMSSLAPMLRVALTLLATLAMTWLFWFPWLSFYRLWLAFHVERRRSRLQNEEIRTLTDTSQSDPMESSRSYMRVRREIALIRKHRSGGLDSGGLGGLKLPGDLTSQLEPPAGMQVDDEGSGAYSRMAESGMAESGRAESGRGRSRRRETPFRRLAWFVGIALVAVVTIAMLSSSQSLPDIIRGAIGQEGLPAKGRTVRIWVKAAGLNSELVERLANEALSSSGSDTTVDAIDIERFSILAVRTIMFDGMPDIVISSRQDLREMADQ…
GEM@3300010428_11@3300010428_11_01112@d__Bacteria|p__Firmicutes_G	o	d__Bacteria;p__Firmicutes_G;c__SHA-98;o__DTU014	1.0	0.9230769230769231	MHLQRLAIKAFDSLPDQQIELDRGVNILVDTTRSWKGWLSAIVSGALFGLTDGARARLQTAGEEASVELSLAAGANQYNLSAVLRPDGDGFRVEAVPLGQPDSGSGVRPQPEPAYREEAATAEALIMDGQGAPLTPLEAGLIVTDLQSELETAAQRLNTERQEASYLLDYITLKSLSEKVTKAKQLVAELNGLERELRTNPAMDRSLTDDVAAAKSLESHIASMAKVIEMKEEKLKGLREQFEQQRGKLEFYEYLRGIGTSEVSLVKRSLERKRWLLEDLQKLETEIEHGNKRLSTVAGMVAKYDRLEPFLGPREMDLDRLEEQLDRLKSRLPTQKLLQAEAERRALRLQIHYWRRRRFIAGLLSVAVLPLGYLWPPIALLSVVGLSFMYKYWSEITAL…
GEM@3300010428_11@3300010428_11_01134@d__Bacteria|p__Firmicutes_G	o	d__Bacteria;p__Firmicutes_G;c__SHA-98;o__DTU014	1.0	1.0	MRPIGTSIYRGPAPVVCIALIVVSWILCSGAAVASVGLSLRVNLWEVVPLDDPVFEDLRRLADLGVISYPERMREDRLTRYDVADLIYRASRNLESKQGGGLSLNDSDGQKILAGLRKEYEDEIKWVSWGYDNIRVSDISMTSDPVVPRSSLEVTERDGISARLGEHRERIAASVPSLSPASSAAGDLSTEIMYAPDPLTLVIPGAPGLTLNIAGMLSSVEAQEPVPGAVSLYSLYPESIRNLKYRIDAEATSPGFELRFSYEGLSSMPRHSISADSTQSEASAVYEISPDIRLIAGMIVKSSDEGISSESGVDLRFQVVPTYLSASLGLNVVGPEADQGGSTDGWRRLSTEIGLTGQYPLSEVIKIRGTYLYRVYANRLGKSQTTLSTGVDYTPLPGA…	NOVGDEWC
GEM@3300010428_11@3300010428_11_01174@d__Bacteria|p__Firmicutes_G	o	d__Bacteria;p__Firmicutes_G;c__SHA-98;o__DTU014	1.0	1.0	MLSRYWGSAVWRRRTSGLVMVCAIAVSAIMVTGLFSSACLGAEEIPGAGEIAIDSLTYDELVKLILTESSSATAARQDYELALMRNANSAKLWDPEVSVSGTLDRYEVKSGAASGTHSQSVALNLSNQAQILGGTATLEGRSTYSPSSPDPNLRNLLSVSFSRSLTTGGIEERLVELKRELAALQADKTYQDQLNDLLITGISGLSTAIKERNDLIISAAKLEQAMFSKTVADEKYARGMISASALASAQDAVRSASKAFFDKLTSYRDKLWELSRNAGLEDITDDQLDAAVSQVRLEVAEFLGASLLDGEEAVAAAQGLLDSLRSAVLLPEAVVRDVDALYERLASESAGGDQAGGDEISADKMDEDGIGRDETGQDEIGLEDIRKVPAMRISDLSLE…
GEM@3300010428_11@3300010428_11_01483@d__Bacteria|p__Firmicutes_G	o	d__Bacteria;p__Firmicutes_G;c__SHA-98;o__DTU014	1.0	0.9230769230769231	MHQVDVITAIEKKYRDELDLYSLLHCLCREQQQAAKRGSTAEILRLEREKEGLMNQIRKLEREIESLRATLIRSSPQAESNQDGGSSDTNRQANVLRLRPAPPARTDGPRSLENSSAT	NOVWLGAC
GEM@3300010428_11@3300010428_11_01501@d__Bacteria|p__Firmicutes_G	o	d__Bacteria;p__Firmicutes_G;c__SHA-98;o__DTU014	1.0	1.0	MFAGEPVLCSARKLWIRLPSCAAQRTGDVVPDGVSEHDSVILPVISPPAMVESPDRFDAELPVTRQAAYIGISDFWPDRTDRRDWRVDDWIRARGTAGGSDRAAGGSDRTVGRPDRTVGKPDRAAGTSGGARGTSGRTGGSSDRTAGTSDATAGTTDRTAHASESVTPSASGSVTSSASGSVTPSASGSAKRGATESVRPGSSKSVKASTHKNAKSGTSEIASQYYGLPSEARLCDEVMRLLEQKLKTPSVRGVSVDLRFVGIGEATDYLRFLRRVRKAAGSSRRLIASVPGEWFCRDGIPRKVFRAAVAGFAVEDMLESVDVVVVRCWRDPLLADPDDGALTSIEFARAVIAAATREVPCWKLAAGFMCGAVIDQESDPIEADYISAQHLEELAQRYV…
GEM@3300011013_24@3300011013_24_01389@d__Bacteria|p__Acidobacteriota	c	d__Bacteria;p__Acidobacteriota;c__UBA4820	1.0	0.9166666666666666	MRKSEPPKAVPGTCLLKRLDYGYEHHESGAWKIRDVRYGLPSSEDFEAKGGLLLRSGDLLLSWSKINSNGGLWKLIASKAAGDGLVIECRFPRWCDRLRKALQNVGAKVEFWETPVDGSVPPLYKKLHGSSQLLRLHLDFEWETGLAAARGGIGLTRFAVLLAGKKKMSVRELAGETGLSPGAVRSYLGWMEAAALVRREDHTFALRHPLLAELFGGGKNLWRPPFPRREPPVFRNKAAREWDPVELD	NOV0MSS2
GEM@3300011118_15@3300011118_15_01429@d__Bacteria|p__KSB1	p	d__Bacteria;p__QNDG01	1.0	1.0	MGWHGFCTFSFRIYDVMSASILRWLKKRIWRMKKVMCSVLLLCLTSQILRADIILTKRGKKYNGKVIRITEKAFVVRTVEGTVIGVPKADVIKIFRDNQVLDFEQGVRYYLEVRRPFLPFIVLSIATGAYGIKKYQDYKDHKEQADAELLNDAGVEYTNLNDQSKKDLAWCIVSGLFSLGSLYVALRPMEVKVPMGRINLGMTSRGVTLALHF	NOVJKJ0G
GEM@3300011118_35@3300011118_35_00807@d__Bacteria|p__Zixibacteria	o	d__Bacteria;p__Zixibacteria;c__MSB-5A5;o__GN15	1.0	0.9117647058823529	MSFANYGVSTMRVFRILLLGLFCFVGLVLAACGSREEPDTEVTVEGADTTAIAADTVERSDDWNEVTAVVDEVITRLRYGDKSGLYENEFEYLQDAESLDEYLRHGEITWANAEGLDSVEIVDITFFGRDSAWIDAVFHVRNDDGISEGTEQRLMAYYHRGRWIKPYMSTIDRQLTYDEQVRQADRDAEDDSW	NOV8S3SQ
GEM@3300011418_16@3300011418_16_01139@d__Bacteria|p__Verrucomicrobiota	p	d__Bacteria;p__Chlamydiota	1.0	0.9071428571428571	MATKTKLEAQNPLILRSQRLMEAFAKSDDERDFYLDRQEGFILYVDLDKPQEDLAALENELIRNPDRYVSIPKLTFYETKKIMEGFVNEKVYDIDTKEKLLEIIQSKEARENFIDFIYDHHSELEKWQQYYQERSRIRIIEWLRNNHFHFVFEEDLDLPKSLIDRLKKDLFEPKVQKDLLAARKTLSSKASSYYSNEALNPRPKRGRPPKQAAKLEIEPQISSDIYTTVPNGIRTFLFIPDTANSFVTFSSKFETEEELLASRRSHQTSQADLSLESLNQKLAALRNLSNRWLENSEGKKPAAPISRQDDEEEEEEEVEEEDEEIIYDEDDLEFSEENEDGYTTPLNGKAAEWVKKPAPATEKKVSQAQPKKNILVPKEAAKAPAKIPLKPTPKAATVK…
GEM@3300011560_5@3300011560_5_01178@d__Bacteria|p__Firmicutes	o	d__Bacteria;p__Firmicutes;c__Bacilli;o__Exiguobacterales	1.0	0.972972972972973	MHMYKPAAELLLHESVSLFDRIGEDLLLFRDRHGFMKCDADLRPLXXXXWETACAYVPFSWYIEPGGGRLFIVFEESAYFGLLDLEQGHLNYIKRPAAFSEAWFSNLFLWQDDEIFLYTAETDVVCVNVQTGDWRYSNYEEAPLFGRLVERGYDTRLTFERFIAPTTIISYDDLQERYVIWDAATNLESVIPFSDYAEYSLVDHRHQLFSITDSSRFYLYEKSQLKYKFEGCYSSVLLKSVLLDEEARRLAIVSTSTTFGNTWVQIFQKT
GEM@3300012092_12@3300012092_12_00352@d__Bacteria|p__Actinobacteriota	c	d__Bacteria;p__Actinobacteriota;c__Rubrobacteria	1.0	0.9047619047619048	MDQAEKLADQLEDAGSLIESLEEQVADLRGDLERATVALQAAQEEVAARGRALEQREDDAAPDSEVRALHEELNRLRMEYANEQLGLRNQHIGEIAALRKELDETRRAAASGSVDPGEEVRREGIEERHAAELAAAREASRLWEEELREGYRELEERREAEARELRRKLDEQRSNVERTLRRDFERRLTEERRAATDTQETALKAIRSASAGREMELQKDYQAVIENQQTEIETLRSELETGSKEAEGTLREAVRKVKVVAEKREREIHRTHAARLNQANEAANRRFTALQAQRKADNEALQARGAAELGRSRLQYEERLAAEGERHKSETWTLGERLEGMKMQRESEVRLYSERLRELETSRLADKDAFETELERVRSAETEEKSQKETRITELEDSL…
GEM@3300012529_6@3300012529_6_01879@d__Bacteria|p__Actinobacteriota	c	d__Bacteria;p__Actinobacteriota;c__Rubrobacteria	1.0	0.9047619047619048	MAAAHVWGKIRENERIIFFALPDDTICPTVCGRFFSVADDKNDKDFKRSSAEIFSDFLSEAKVKQVRDYVRGEGFKSDRERVRKRAADRIKNLRDRYKSKSRTPEDAARERELTLKLAEVEAEAAEIRIRLSELLEEEERLRDELDLI
GEM@3300012682_11@3300012682_11_00881@d__Bacteria|p__Chloroflexota	o	d__Bacteria;p__Chloroflexota;c__UBA2235;o__UBA12225	1.0	1.0	MVADVALPARSPAGQRLSLNRHQVLRYGAALCGLVALVLFYQPWVSASLNTAGDSTLTGIDLARGEANRRVDRAVFGTRVPGASTGGSSGAATGAISGSGGLTLPTRVPTIAAGGTAGFGTSPGVVAQPTAVPAAPAAQAAAPVSGSGGLVLPTRVPTVAPGGTSGFGSSAGVASQPTAAAAATAAAAGRISGAAVEPKDPVAPPTLPKFWLHLVPLAALGLATFPVIWDRLTETRDRRFGRIWTLLLAYGGALGLGRVVYLVATAGTGNLLMGQSVGAVKSGEPALWGTFIAFVLSALLLTVAWFLTPTPPMPDPYWRARRPDAAMA	NOV70POD
GEM@3300012682_11@3300012682_11_01670@d__Bacteria|p__Chloroflexota	o	d__Bacteria;p__Chloroflexota;c__UBA2235;o__UBA12225	1.0	0.9375	MVQNVQHWLLDREQFSWAREHVTATKWFQIQKHFPGTKLRRQMMYLDAESGEPVPAEGGEVVPQGKVYLYGLDLRNFCGIEVPGLDGAMTATRPSRMAARGVPGEAAAPAAAPDAGKAPNSAE	NOVBH3AC
GEM@3300012682_11@3300012682_11_01968@d__Bacteria|p__Chloroflexota	c	d__Bacteria;p__Chloroflexota;c__UBA2235	1.0	0.9473684210526315	MATQGQHHRATHGDDESRPDVWGLWNDHLQDWFNPGTQKPYFLTRRAVEHLIPWAQRQYPRGVWTVRPYPQDVALSGSITDPPGGTGSARGDISANETRVVSPNGGGTYRSRRAP	NOVWP1K5
GEM@3300012682_11@3300012682_11_02857@d__Bacteria|p__Chloroflexota	o	d__Bacteria;p__Chloroflexota;c__UBA2235;o__UBA12225	1.0	0.9375	MAYRELARSRQPRPATRYNAAHMIDGIIIREELQLACVLLVLAFTLGTLYLVQKYTGV	NOVPE6ZC
GEM@3300012682_11@3300012682_11_03321@d__Bacteria|p__Chloroflexota	o	d__Bacteria;p__Chloroflexota;c__UBA2235;o__UBA12225	1.0	0.9375	MPEKKMINVRLNPELWNRAKAAAGERGQTLERWVTDALDAHVTATRTGAAGASGTEGDVGPAMADLTWRVAALEQAVDHLAGQLGGGFISQNDGS	NOVM17GU
GEM@3300012921_38@3300012921_38_00599@d__Bacteria|p__Actinobacteriota	o	d__Bacteria;p__Actinobacteriota;c__Thermoleophilia;o__Ga0077560	1.0	0.9142857142857143	MSPRIPAPDAPLGAPDVTRRWALDLGDGPCFPGLTPEEADRAAPALGALDPAARAGALVPVQLPVLLTDGAGPHLVDVAGRLLLAVGAHGDDGDARVAMGPEGPGWEIVGVVRPAPVAPLWRWTARARVAPAARVPALDALLAAAGAAALSAWEARWDAGEDPGTRGAAPWSGGGTD	NOVZD50Q
GEM@3300012921_38@3300012921_38_00604@d__Bacteria|p__Actinobacteriota	o	d__Bacteria;p__Actinobacteriota;c__Thermoleophilia;o__Ga0077560	1.0	0.9142857142857143	MSIIDELTRQAGRIAGDVQTSIRRARVEGERRLLQRQHRAALEELGERAYALVKSGELPEGPLAAEVAAVEAKLTEIETKAAEIDGEGGEGGTPAQDPGPATATAETSSDPSRAAFPMVDGGAEEPAGEAPRSPGPGWEQAERFFRKG	NOVZYB5R
GEM@3300012936_30@3300012936_30_00147@d__Bacteria|p__Proteobacteria	o	d__Bacteria;p__Proteobacteria;c__Alphaproteobacteria;o__UBA7985	1.0	0.9375	MSMGRIVVSLIIGTAAVGGLTGCGSLTRGLGYFTSAGLVDEYAIPQNRSLAMPTDFSRLPTPQNEVSQAESLPTPDEIEALVFTLEPEAAPEEQYQLITVIADEVPQYQPIGRIVASGSNGAATQFQVSTQTNSGGSIFPVAPVPPTAAATAPIPVVATPVAAPAAAATALEPAMVPLTAEQAAALAAMAVEAPVPVIPATSEATSEATPAAVGPAAAPALQWITSLPAGVSMMGEPVVVSR	NOVJN20M
GEM@3300012953_11@3300012953_11_00676@d__Bacteria|p__Myxococcota	o	d__Bacteria;p__Myxococcota;c__UBA796;o__UBA9615	1.0	0.9166666666666666	MYSNGSDDRANPCLKAAISHEQTVPLLYCQNMSAFFLKGLRLAPVLCSVLFLGACEGWPLYLHIEPDKPPVVTSIIVDLLEDVTVLDDQIQELAPLPYPAVARIRGATASCGFDPDRDDFIWPAHVVEGNNGSEVVRVEGWYSGDVDYYSLALNQRGWLSVSLEWDNLPGEQGNAPYLPDEPDSDWAIESDLDFVVFDSLSLATGTIVNDDGYSLSYPERTVRALAVDPDSPMVIAVACHHQLPSGYVLHLELASP	NOVI0UIL
GEM@3300012953_11@3300012953_11_02205@d__Bacteria|p__Myxococcota	o	d__Bacteria;p__Myxococcota;c__UBA796;o__UBA9615	1.0	0.9166666666666666	MYKPLRSSQTLLVPALLGSCLFALSSLPLLLSGCLGEETGIPQRHVHGVVTLDPLGLWEKELTPRAETAELNNDTLQTADGPYEISYAYHRIRGVADLTCDEITPEESDVDCTAILFQPARDEDWYRISTDYFGPVVFKARSVEDDDEIDVDIVVMDGTGSELYADPNSLIPLLDDEGNPVTDDEGEELQTFAEPRFATETEPNKEFLIKVTVNADDDNVEYDLIIVGNDPRLHLIESGIEGDTATLDLDLAYPTIQSSYELKVGAYLSSDIESLGNPVGGTGCTDWELDQDSETFWCAWDMHFLQQVAVEADTIIPGMNDGKDNDCDGVADTGTESRDDDGDGYSVLAGDCNDEDPDVHPHRGDTAGDRKDNDCDGWADNGPDDVDNDADGYCENGRD…
GEM@3300012953_13@3300012953_13_02443@d__Bacteria|p__Planctomycetota	o	d__Bacteria;p__Planctomycetota;c__UBA1135;o__UBA2386	1.0	1.0	MGLSMTRSFGWKLDRWPLYALMLTSLLCSCVSTTDELLGLAERPPLDRAVLVTGGAFFTDDVVGDGTFRAASDLQGQESSPRHEEAISFASVVDVLERGAVFQRIVADDDSSRRRRLLGQLDAPSMDEGVIDFLRKARNDGFDLLLIVEDLQDGPIESQGVNGRWPVTFATWIMLGVGAFIPDHTFESRSALRVSLRELQTGTEVDSLLLVPGPIDLALTERTDLLGLAMSIIVPPFWVADDRLSVNRSVRETSQRRLLLSLVRELKSDVRRRRLGEREAATLSFERGRDGSRIVVESAEAVSVARLVSRGLDDDVAQDFVQRLLSSRSIQDGRMRYEATLPESLRGRFQVRVGTLRGGVASSTFRMDEAR	NOVAMDCV
GEM@3300013103_34@3300013103_34_00415@d__Bacteria|p__Desulfobacterota	c	d__Bacteria;p__Desulfobacterota;c__Desulfobaccia	1.0	0.9285714285714286	MWFVKVINTINNSQVFSACDRVRVLAFIKKAIDDQSPDEDNKRLGQGQKNTSLGGTDMSRLWASLVIMIVVGTGCGGPAVIEDYPLPKVKYQPYQVEPGIRGDDRALLDQALTRQVLSTEEVIALSDRLLRYQNPPIQDKEILEKLQVLLLRSLQDKSKDHHPQVLRNLGIVNYQQQQYNNARQALQASSELNPRDGLTHFYLACLYAQQSKLHNAQGQKRKSAAQYKRAMIELEQARKLEPFNPLFRQDLNQVTGMD
GEM@3300013122_9@3300013122_9_00310@d__Bacteria|p__Desulfobacterota	o	d__Bacteria;p__Desulfobacterota;c__Desulfomonilia;o__Desulfomonilales	1.0	0.9032258064516129	MQMDSEVNYDHILIRESTILVRVAKDQQDMHKTEDARFFDVRTGVELREIYPALQSSELKKGFVLAEECAASVLRAGMPIGSGPDVDYTKVVNILDLKQRKLDALVADSVIDQVRVIRDLLTEFIDAAETAQKEERFWLSQQILSLVRKFTGRELSELQDIIGWFRKRYSGE
GEM@3300013122_9@3300013122_9_01577@d__Bacteria|p__Desulfobacterota	o	d__Bacteria;p__Desulfobacterota;c__Desulfomonilia;o__Desulfomonilales	1.0	0.9032258064516129	MKTLRRDEKAAANLSCLLSRTTPFIRYAFLFISIAAVLFTYAACLAAEAANSTARWKIDSVKICKSRAGNLMPSVEVIGHFPVYSFFIPRPVWTVNGNVVEAKPIYSQGRLVAFELMNGGDYLEHGKKNTVKFALPDHNGSRIFLFDHFRVPYGECYEFF
GEM@3300013122_9@3300013122_9_01720@d__Bacteria|p__Desulfobacterota	o	d__Bacteria;p__Desulfobacterota;c__Desulfomonilia;o__Desulfomonilales	1.0	1.0	MSTDKYAHEVDLCTIPGEFRENYRFLSELIRCRDKNHAIFRRLSSIGEVRLLALRRTLNRREAKILKDFFSAPRGEDADCSPAPVPEELEASIRIRKRSTWLPWEAEAIRKIEKWREDMVTILEKRHLEISKKDIKKTLISTSPSNSVSSRRPPKKISRLSECRSAFS
GEM@3300013126_29@3300013126_29_01241@d__Bacteria|p__Proteobacteria	o	d__Bacteria;p__Proteobacteria;c__Alphaproteobacteria;o__Reyranellales	1.0	0.967741935483871	MRKLAVVLPLLFAGCSANSHYSDPRLVSTINKTYEARDTCLAKNAVPYAGGDTDAANIARAVSLSCQSETDKLISVSNPTRDPAITAAIPSGHGIPGYRLCVEGPRPDPAVLDMLKTSAVTSVREERVKDESARAVAAKIALADLMIRKAGLIRTIRHEMHKQGIVYFNGLTEILEAIEHAKREG
GEM@3300013128_14@3300013128_14_00223@d__Bacteria|p__BRC1	o	d__Bacteria;p__Sumerlaeota;c__Sumerlaeia;o__MWCT01	1.0	0.9166666666666666	MNNKDDCSEWVDFVERHPLRFLCYTLPVKDFVNRAQTLVVEILSRLEKEKISLPLNSSSLEKQLAGRSIRICEDHDAGWTNSSHHSYFISWYDPDEKMIHIGVKSPGDFTVAGREKSTINAPTGDEIRALLLAHEWFHVLVCEVPMSSGYEALPVSQKVIIEEIAARIFSVRITGGKYLATYLDRFFQDVRNARGGE	NOVPZMQH
GEM@3300013130_27@3300013130_27_01202@d__Bacteria|p__BRC1	o	d__Bacteria;p__Sumerlaeota;c__Sumerlaeia;o__MWCT01	1.0	0.9583333333333334	MSKFWKISGSVFLTLMIIIPCYPESTDFASWSADLTHPYFSAWHPGFSSRLTGTNPDTAVYGWRQYDITGISVLDVINCLTVHYTDSTGQNYIFYIAQDTKGNIRYLQEGDTSFLDTLPIFFPASTSNNVSWTIPYLMGQHRFQIFSHNTYQKNSYNLGPYDNSLFMRHYWDEALMGQIVTAPRIGYVQYDGQDISTLQEPALGKLQGVVTDAWSNALLSDASILLEGGAPRRATSDTNGFYSIIDIPQSTYSLTVQKALYRDYKSDITTPLSTTMEFNIELIPLSGSISGTITDNRTGSPIAGANIQLDGLDATRIQTDTSGFYRFQNVRIGSHQVQTWGAIYKFAEKTADVTTDQETTINFQLEMLNGAITGVIRNSLSGVPVVGAPVQIDGLDATR…
GEM@3300013130_55@3300013130_55_00808@d__Archaea|p__Thermoplasmatota	o	d__Archaea;p__Thermoplasmatota;c__Thermoplasmata;o__UBA10834	1.0	1.0	MLPSQSAIRFYIDFTDCVLEVTLVPNIDDLRKANVDKECPECAKHRKHVRLVRTGEVVECPECHYILARR
GEM@3300013130_56@3300013130_56_01142@d__Bacteria|p__Bacteroidota	c	d__Bacteria;p__Bacteroidota;c__Chlorobia	1.0	0.9834254143646409	MNGGFIFLSDSLYIYNQGCLNPMQTVTRQQPHTEKLTTASRQRESTDHMEMEATGKSRGEWIFFGEFDRTVSYLTDHAKILGFNPFCHKVEKTSEENIYRWHFRVTDPQNNPFDVIFYVEQSEELLVELPETLENIDPDDLTDEMIEQYTVGKKIRWHHRQPTSPVDDPKNYLFEGRAYADMHIHPMQETGRTRVHFDLKIDVRFVLYPAFRIVPEQIIRAMTNAGMSMIMQTATNRMFHSISKDFGHVQHA
GEM@3300013132_48@3300013132_48_02262@d__Bacteria|p__Bdellovibrionota	c	d__Bacteria;p__Bdellovibrionota;c__Bacteriovoracia	1.0	0.9428571428571428	MERLVRFLVIFPSIFISLQVFAQNGGQGKESIKLAGEDKITKENLNPNVEPNVNEKSIKESEMVDFNSIKDILKNDNLEGQAKKVEASSKKEKKKKQENRKNLYNIPGEDDFWNFISEYWLVKNAPVLRWDFQHPDYGLEETFELLLEKYGFFEKKFRILLVNTTTVPHVVLPSDGNGAIILFSDPFMKFLDLSKMEITLLMLQDYLRERMGQFKEKVITKEISGLVGSNFEGKSLKTQIFDGLLKNYDQVLFKKGFTFQEQYDVTKEMERLLKGEPQSWKVYIALLKKLDGLVKTDNNFKDYAKIYPSPELQLSWLGEKIQNK
GEM@3300013133_25@3300013133_25_00172@d__Bacteria|p__BRC1	o	d__Bacteria;p__Sumerlaeota;c__Sumerlaeia;o__MWCT01	1.0	0.9166666666666666	MARRQIYVGDYVRLKEEYVNQWTCERPERLRFLRETIFIVTESRRCYSWSFGIGGGGMLLALKPFVGPLVEEDMIIGRGEESVELVDPAIVDSLMRSSTESELDTLADS	NOVIZZDT
GEM@3300013133_25@3300013133_25_00527@d__Bacteria|p__BRC1	o	d__Bacteria;p__Sumerlaeota;c__Sumerlaeia;o__MWCT01	1.0	0.9583333333333334	MQGFLKDIPTVYQFTIEVVLIVAGAAIALPGRKKLGWFIFLLGIAGVIWTIKTRVLTLM	NOV05CWH
GEM@3300013133_25@3300013133_25_00678@d__Bacteria|p__BRC1	o	d__Bacteria;p__Sumerlaeota;c__Sumerlaeia;o__MWCT01	1.0	0.9583333333333334	MNMRLFLYGFFCIVIMSLCSCVSLPFYRDYERNARLYREDVLNFYDTISDSYFILCYEYYELSMEFAKKGDTEKATYYNDKAALYYNLSKDMKNSAAEIRKFSKAK	NOVEU7I7
GEM@3300013133_25@3300013133_25_00891@d__Bacteria|p__BRC1	o	d__Bacteria;p__Sumerlaeota;c__Sumerlaeia;o__MWCT01	1.0	0.9166666666666666	MLRKEYNLAKIALGCFLGLLIFASGALAKEPGEQPEYDARYESWRISSKGACVVYKLYGATGEPDRLEITITEKALGNFTYVIRTYSGERLVEEKTEKGTLADRNRQFFPSELRAQGIEFSKGSEIINKTVYSTQQFRNPDGSIEVYSQQIPAGGLLKKMDSSGKVLRELVEMRTGKDTDAVISQIKKEAPKSVIGITAPLSISDLAEDVRKKKQEQQETAPSGKHVVISGEGVPRSALTRRASSFQEEVSGENGIASERFASNALLLQFGFERPQAFAQYYLTETTEPSIQQTPKSPVNVTITFAESIPSLDEKTLPKALFTIERDGKTTSILVEITEKAVPEMREYELPPEVITVPPGSFNCFHNRFVMQSPLKTVVQKGKVQTTTITDKKIDYWVS…	NOV98MMF
GEM@3300013133_25@3300013133_25_01413@d__Bacteria|p__BRC1	o	d__Bacteria;p__Sumerlaeota;c__Sumerlaeia;o__MWCT01	1.0	0.9166666666666666	MDTAISEIMNQMEELASKARLEMDRITRELAKLENFREDLVSRLSGEGDNENVRRQLIETDEKIATLKKTRQDIQDTATARIRELRASAEKLRDQKVEKLKRRYEKIAEERDALRDEIIPEAEQELREHLDNKKKYDAQLLTITDEINTLNRLDIPTPSLG	NOV7UNXV
GEM@3300013133_25@3300013133_25_01654@d__Bacteria|p__BRC1	p	d__Bacteria;p__Sumerlaeota	1.0	0.9032258064516129	MFTVFGYRIETLPFVAGAALAFLGWTLYWLGINATGAALGGVLGMAFGGGVAILLEREDIVFPFMLIAGIIGALLGIFLLRTIHKIVFFMAGVALGMLAGVYIVPSLAQMWNLPPNRLDVEIIGKAACGLVGGIFFLSLHRYIVILVTALVGTIILAYSWNFRGGIVIPICIFFSALIFQIFLVGRRTHRTGGS
GEM@3300013133_25@3300013133_25_01676@d__Bacteria|p__BRC1	o	d__Bacteria;p__Sumerlaeota;c__Sumerlaeia;o__MWCT01	1.0	0.9166666666666666	MSNKWYYSVIFAIIAAIFLLCSCALIHRRNPAESELSVSEYFPHDAGAKYTYRIIIDKQSMERTFQWKGAEEVNGKKVYIFTDGRGYTKGYELTSDAVHLRGISLENQMNPSWYVGDNACLKSPIIVGNEWTINANVETDRTKIRQSGRGEIIQLEKCNVPAGSFDAVKVLYNITSEYLVKKTGEKSVVLAQYVIWYGKGVGMLKQIGTSLVEKEDRIVYLEQELLKYEKGRLLMEKSAEAKEPISEKKEEGKEIPSPETIF	NOVQYXV6
GEM@3300013133_25@3300013133_25_02130@d__Bacteria|p__BRC1	o	d__Bacteria;p__Sumerlaeota;c__Sumerlaeia;o__MWCT01	1.0	0.9166666666666666	MNSCSCVKRWLLCVFILMACATLRADVVTLKNGQTIEGTTREVGENIEIMTGTARLMLPKSSIAKIEKREFITKEDEGITLTPEQLRQKKAQSLFHEAEVALDKMDTEGGITLLEKSVDADPCYEEALEKLIRLLYERRDFKKAKEYLDQLKKVKPLLPEWQELETKISDGCKKLQEKEQIAASLASQGALTSAVSAAGIIPAPQGTPAGDFSGAYYVEYSYCARIQQRNDIATVALYAQNPQTPAVQFSANVRGNGIILDLSRINPAIAPESIFATIKPEDGSYSLNNEGTVIPLLGKKITNEKELEGFQQLLAGNYEAATTAFEQAVRMEPDNPHVLFGLGRAQMLSGRADMALVTFDKIKDNANFTKYFLMEKLLNISRDYAEAKVMSAKGENAID…
GEM@3300013133_25@3300013133_25_02195@d__Bacteria|p__BRC1	o	d__Bacteria;p__Sumerlaeota;c__Sumerlaeia;o__MWCT01	1.0	0.9583333333333334	MPEIAWYASFIFLGFSVSIGILVYMLFYVKKKKGSEKQGETTLKELEKKYGKKG	NOVO9PPL
GEM@3300013133_25@3300013133_25_02528@d__Bacteria|p__BRC1	p	d__Bacteria;p__Sumerlaeota	1.0	0.9032258064516129	MFILSKMKPFKKGENFMSIRYYITCGITALFLMPALHTNLKQTRSLAPVTRTQWMESESPPLHADYAPPSQTILATCIQGSIPESDLMLFLAIVRYKEPNIFARFMQEKDPRKKEELREKVKKAVESYVFSCELSKMAPSSSEPANVADLRLRLRTYPVYEFIWIEKVLRPLVCITDKDIYAYYNENKTKYQRPESVKLRLLFLPAPLSLPEMEREKIRIRIEELYKKAQQRGNFESIVRENSATFPCVGPDGIMVIERGKTYNRFYDEARSLKEGDFSPVFQQEEGFFFLQCLEKKEMEEIPLEEVQADIRRQLEVTSLRYLYTLEWEKLEKKYQPTLIRTPWDEMKNNSPLILVGSFKITKDEFWHLFPAVVKNNFTIDKSLIQSQANIIRQYDCIR…
GEM@3300013133_25@3300013133_25_02529@d__Bacteria|p__BRC1	o	d__Bacteria;p__Sumerlaeota;c__Sumerlaeia;o__MWCT01	1.0	0.9166666666666666	MRNPRRKKWVRILILPFAILLGIAAFLVYNYLNFNLWVGEDAGQLQPYPRVLIENEQPLHLKNPASDRTVRMIEDAIVMANAKDRIVLNLSRSDIRFSLFGNKAYVKVFLRTAIPKDRARATSIKTLNILVKWKDRWRVQTTQDISIE	NOVFM02O
GEM@3300013137_101@3300013137_101_00313@d__Bacteria|p__Margulisbacteria	c	d__Bacteria;p__Margulisbacteria;c__WOR-1	1.0	0.9310344827586207	MYYIIIYIMLKFIDFETGVRAIRFISESPLFKGSALIVLALIAFLSAVLMAKSGRKKDLNFWVFVAVASIILIYGTYILVMRPQWWQPPA	NOVKP6IV
GEM@3300013138_14@3300013138_14_03764@d__Bacteria|p__Desulfobacterota	o	d__Bacteria;p__Desulfobacterota;c__Desulfomonilia;o__Desulfomonilales	1.0	0.9032258064516129	MGDEEKDTLLNADVTETKPATETQPVEGSVIEEPTEPPAEDEKPVVEVNHLAARRGRMVATGLVTAVILSIIAVIVAGIFQFTSRLLIPCPTDLPVNDPAPILWQIVTSPQVRPQSLGISDKIAGEVRLKEAPTTPVESETEVKSDDRK
GEM@3300013138_16@3300013138_16_00482@d__Bacteria|p__Desulfobacterota	o	d__Bacteria;p__Desulfobacterota;c__Desulfomonilia;o__Desulfomonilales	1.0	0.9032258064516129	MVGRLMTKIWDHLRPRFGPLHGRGTIILVIVACLAMMSLPARWAEAIEGSDPAPADTTPVKNASPRTDTGARPDEGHELSWEMPGRVSIYDLQLGAATRDKDHWKFLGSGKRFRAGSFKDRLTLMVRFAYRASRAEIPLKFVIRLPNSRQYEETVRLANRSGQYSYVFTVHNPEDFLGTGSVYLYYGFSIVDVLDFTITPGS
GEM@3300013138_16@3300013138_16_03695@d__Bacteria|p__Desulfobacterota	o	d__Bacteria;p__Desulfobacterota;c__Desulfomonilia;o__Desulfomonilales	1.0	0.9354838709677419	MSKIAQILICGLLVCVLVVPAFAGNAPDGRPSSSKAVTVTKTIYHGGAAVADRAEGLFSGCLRTVFSVCNPCMDLVKGCTGFVMAPVEIPFAYLERTVAGSYGKGPAKRPVAKKPVTVPAPEKPELPQK
GEM@3300013138_16@3300013138_16_04312@d__Bacteria|p__Desulfobacterota	o	d__Bacteria;p__Desulfobacterota;c__Desulfomonilia;o__Desulfomonilales	1.0	0.9032258064516129	MPNGTGYSANGRGETRLNSALHIPVCGSGSSRMPTTAPNGTCPMKSATILLVSLLAVFSLLSSCTSLGSKLRLGSPIKAGYEGEAPGWASRNLPGVKTLSNLIPPPTDARMQWDEWQKKRSTRGVAQDAQGL
GEM@3300013138_41@3300013138_41_00942@d__Bacteria|p__Actinobacteriota	o	d__Bacteria;p__Actinobacteriota;c__Thermoleophilia;o__RBG-16-64-13	1.0	0.9166666666666666	MRAVSTHSGLHRTFADSLRYPMPDEDLLSRRILARVLDLRHIGWDIGVRAMEKASGHGRGEPLDFRLSSSARDLLTSKSRAVRNEVEALAEAVMRAGSYPAREEGLRALHAVLDAVRDRVPADVLLKLSDYLPEAEAARLRAGLGERTAAEDKTVVEDSAAAEDNTATP
GEM@3300013286_14@3300013286_14_00890@d__Bacteria|p__Chloroflexota	c	d__Bacteria;p__Chloroflexota;c__Ellin6529	1.0	0.9186991869918699	MTPVSAPQPLASSGTPTWGASVRGVYFYELHEADDELAIGITLAHDEAFAPSEFLAMVETARSRVMETFTEETLIEAIAAELEREHDFAAAVDSRLVAAVGVSSEEGETRLLAHEGESAHAADEGEEEDPDLAIAEALLSGREPIGLRTAVVELEKNESLDS	NOV3CYMS
GEM@3300013296_23@3300013296_23_00436@d__Bacteria|p__Acidobacteriota	o	d__Bacteria;p__Acidobacteriota;c__Thermoanaerobaculia;o__Gp7-AA8	1.0	0.9032258064516129	MPDHNGLLHAGYVVKQRTAATFPFMIPIVARYSSYNRRRMPKVTAEIPGELSRQIDRMIRDGWFPDQDAIVREALAHFVDAKTFLGDSPRMLHRFAADALNDSKPEVALKFVNRGLSLLPTQDATDFHLYQNLVELRVQILLVLDRNAEALTALEEAREMLPNNPTIAKWITRLQKVKSEG	NOVABSZ2
GEM@3300013297_17@3300013297_17_01303@d__Bacteria|p__Acidobacteriota	o	d__Bacteria;p__Acidobacteriota;c__Thermoanaerobaculia;o__Gp7-AA8	1.0	0.9354838709677419	MVAGYSDIGSYGHIGIMATRLQLTIPIMRCPECNTPYEANAAACTRCGLLLLKLAPHRRAEDLSTKKRRAADQMAPCKFCGSEIPASAIRCRQCSEIVNDDFYRERAQRTRSRINHASWVAYIFGLGALLVFRPVGLVSIGAGLLLSILYYAIPVEPPPSKRNPRKRLSLWQRIKQQTKLERVSIQIPNLPKKKLVFVGTPLIAAIIGYSANALLLQQPVNDVLRSNPAAFSGMEISAHYQYYMVPGVVVYDLRTIGVRQTPIDVHTAFLEFAKKLRDNRYKRVELSYRGTTKFSIDGASFHKIGDEYNKRNFDYVLYTVPRLFHREGSASAPASSTSDRDALLQFHRQWYGDDQLTRSVANGM
GEM@3300013308_19@3300013308_19_00270@d__Bacteria|p__Acidobacteriota	o	d__Bacteria;p__Acidobacteriota;c__Thermoanaerobaculia;o__Gp7-AA8	1.0	0.9032258064516129	MIDDHDDFLERLRRDARKLRFEPDEMTSRRIAARVRQRIAAESNAGIALVLARWFRPVVASLATLAVVAALGVQWLEQSPRDVPGTTLDTLASTQTVDISVGGDTFSVE	NOVJ7F28
GEM@3300013497_2@3300013497_2_02859@d__Bacteria|p__Firmicutes	o	d__Bacteria;p__Firmicutes;c__Bacilli;o__Brevibacillales	1.0	0.9272727272727272	MLVNSIDPLFLYTEIRIFFLYKKIILGQSPVPTIWAYRIVYQMKTGCLIMGFDQKAMTLVGKDVEVKMFNGVIISGTMTHVSKGYVCFVLGKREDDTNKKKEIRRLSIRDITSMVAIN
GEM@3300013768_4@3300013768_4_00514@d__Bacteria|p__Actinobacteriota	o	d__Bacteria;p__Actinobacteriota;c__UBA4738;o__UBA4738	1.0	0.9583333333333334	MSEGRPAISVRTRFERFPATIKGAFVLQGADGDPHLVSVEGAVVARIPSGRTVEVPVEPAQIHVAPARDLFIPFEAPVLELGPGWYVIRSTMRVDGGKAEAFDSRPFAVPWTRSDVRRGAVELGRTIEVGGVGLVLERLDMSGDATVLAWRRIGEEDAPGRPPVAFDIRLDGSASLEPLPGDALRRPQLQPPGRPGRAARAKPAPAAGPMPAAPEGPAVFYPVPRSVRTMEIVVSAGGAEHREPVTVPS	NOVOTHVT
GEM@3300014048_5@3300014048_5_00511@d__Bacteria|p__Firmicutes	o	d__Bacteria;p__Firmicutes;c__Bacilli;o__Exiguobacterales	1.0	0.918918918918919	MTGQTVRLFETDLNLFPIIQHRKSFPNTLYWITGMGGMLVAIIIFCLVCLIAYRIRKLPEALRTILLILGLISGWFALFEMISFIEANPYLAAIPIGLGLAYWYWYRKKKQANDKTPSDS
GEM@3300014149_8@3300014149_8_00586@d__Bacteria|p__Bacteroidota	c	d__Bacteria;p__Bacteroidota;c__Chlorobia	1.0	0.9447513812154696	MTETYQKLREDFKAMPLPERLGFLAEAAVLTGQSAIVGTLNLIGDVVEGATSTVENVTKNLGISGDSANTAAQTVNRVVITVKDAGKAAGAVVKDVAKSVDSATEGIVKTAGEAAASATKMAAEAASTVSKTVSDLAKGGAKTEPVTPVEVKVEAKKEEPKKA
GEM@3300014656_23@3300014656_23_01168@d__Bacteria|p__Fermentibacterota	c	d__Bacteria;p__Fermentibacterota;c__Fermentibacteria	1.0	0.9024390243902439	MKKLILFVISSVLPLVMVSCGDQSDSPGGEVSADTTIVRTIPDSPLDVALRFSNNLGMNDPVCFSYLVPSLRDSILGLQLSPWEVFGRWRGFDSGGRLTETITGVDSLNRTSYYCSIARLEEMPPIVRFDFVLMEGRWLIENIESELPRDVLDSLSVAVQAALVLQNPLIHREMQIAGMLLDDCALDHRQNWASWYSARDNGSTFEDYVMELSNESYSILAQSNVRIAAKLQIVQDRATFQITDVPTELRELIAAWRELAYLKKAVLRANHEAMQNLRQTGTLMAPDVQEEEERIVFLESVFNSVNELVEMNDTLSTVFPVLLTCGSNEPLENLLVHLDPHQLEQKTENDIGVPVWRALGVDMNGDPDPERVLYWAGDLYLFMGTPTGYKLVWRSWKDF…	NOVDWK4H
GEM@3300015024_20@3300015024_20_03883@d__Bacteria|p__Armatimonadota	c	d__Bacteria;p__Armatimonadota;c__Armatimonadia	1.0	0.9090909090909091	MKITDLKLNETAPPQEIDTTQRVFALQHLDSGEFICLLQEGTDYLACFSDGDSALEFRALLGLQEHVDLATTTLDHSPFAHFWLDGESVTIAKESEVAS
GEM@3300015158_7@3300015158_7_00777@d__Bacteria|p__Acidobacteriota	o	d__Bacteria;p__Acidobacteriota;c__Thermoanaerobaculia;o__Gp7-AA8	1.0	0.9354838709677419	MPNTRDTDHERAAAGMDYDFPIREKAAQLGNALAESGPEALFEEIENLLPESWREHIRTFPLAAVVLGAGVGVWLGMRKGDEVIAAGTAMITTAAMQNVTNVMKHATGGGKDNEL	NOVL5O23
GEM@3300015159_2@3300015159_2_00658@d__Bacteria|p__Acidobacteriota	o	d__Bacteria;p__Acidobacteriota;c__Thermoanaerobaculia;o__Gp7-AA8	1.0	0.9354838709677419	MFDIDYDTLEEDMISGLFRERLREELVAANRLLAQAGEPIPLASYTATKIAEIVDRGSEEPIDKTLAYDLYQEILEACESARSEVIGEERKPS	NOVGZL1O
GEM@3300015159_2@3300015159_2_01990@d__Bacteria|p__Acidobacteriota	o	d__Bacteria;p__Acidobacteriota;c__Thermoanaerobaculia;o__Gp7-AA8	1.0	0.9354838709677419	MQDDKEDVEVDDYEDQIEQMIVENGMLIHSVVNLLVQKGILKQEEVDAEMDKLYEQMEQFEDDDEEAEEGE	NOVI7LOA
GEM@3300015159_2@3300015159_2_04388@d__Bacteria|p__Acidobacteriota	o	d__Bacteria;p__Acidobacteriota;c__Thermoanaerobaculia;o__Gp7-AA8	1.0	0.967741935483871	MDVENQAPMTPGDSGVQPGKKEMKTKPTKAPKAAKAAKAPKAEKVPRAPRMAVSESTIKKAAARLVPQGALVSTEIHYIQRVLGITATQLEIDEKVLEVRKLPWESIVIAD	NOV8K1N2
GEM@3300015199_8@3300015199_8_01167@d__Bacteria|p__Chloroflexota	o	d__Bacteria;p__Chloroflexota;c__Ellin6529;o__P2-11E	1.0	0.9130434782608695	MTQPTRELDTVIAELVAAAQTGGGVDPHHVAQQLGAAGITSPETLRVVDEIMAKLVDADQRGRPVDAMQLARQLGAIRDLVAGQSGDSPSVARGQVRFRCEQCGTMLFELKQPAACPKCGGKKFARPDLDQPNVESGAG	NOVFSL2S
GEM@3300015199_8@3300015199_8_01204@d__Bacteria|p__Chloroflexota	o	d__Bacteria;p__Chloroflexota;c__Ellin6529;o__P2-11E	1.0	0.9565217391304348	MNARVQGRGARSGPGDQAGPLQPHERRIGFRDATIGFVLMTALVVVAATGVFILLDPRAQVFWGTKLSELVAFVRGFLP	NOVHZZBZ
GEM@3300015199_8@3300015199_8_01841@d__Bacteria|p__Chloroflexota	o	d__Bacteria;p__Chloroflexota;c__Ellin6529;o__P2-11E	1.0	0.9130434782608695	MPARRRRGQGARHTAAEGRRATHPATRPRKTDKAEKAEILRRERYLATTTRLRRLRAGILVVGFIPLAGMVGCGTLGIAIACAVPQDWYFGLWAAVVGSIVGLTIRLVLERRRFEHAARVGS	NOVNV0Z2
GEM@3300015199_8@3300015199_8_01846@d__Bacteria|p__Chloroflexota	o	d__Bacteria;p__Chloroflexota;c__Ellin6529;o__P2-11E	1.0	1.0	MTAARLIAALDEATALAARGEAVPEAVTDLVLRILGEAADTPAVLDALRGATAGRALLRITDGARAIEFQAGAGALRAELADPKGKGPKVDATAATWLGLLGGTLKPWLAFTRGQVVCRAGLSELRWLQQVAERLQRGYGEARANPHGRTDQVRQDAD	NOVAE1U7
GEM@3300015370_18@3300015370_18_00023@d__Bacteria|p__UBP1	o	d__Bacteria;p__Krumholzibacteriota;c__Krumholzibacteria;o__LZORAL124-64-63	1.0	0.9090909090909091	MMEESRPVRLPAEPGTAMCGLACARGLRRWTAKGKVIVSNTDLINVSETAGEAFGSFDWNEHDGKGVRLFVQGFG	NOVC7RDD
GEM@3300017389_3@3300017389_3_00721@d__Bacteria|p__Acidobacteriota	o	d__Bacteria;p__Acidobacteriota;c__Blastocatellia;o__HR10	1.0	1.0	MRKNFMVLARSLIPALLILGLMPPTRPWTGGSVFPLARPQAQEEVVIEEEEPNDTPLTAQTLPFPRPGEKVTFRGRIARGDKGSRSEELETFFSQFDYEVGEIQDWIVADPDALGDTALGDGPIPLRITADWRAATSTQQAQQETDLDFWVGALIDDETFFIDGFKVMSDIQMATDQRPESWPRRDQPQQAVVLYLQPKGVRTSDGEPLPNDGFARKLVIGIQHFSGPAAEYTVTIENLAATGTEQAPSIELESHQVDDGFFSIQFFGGPSGAILLNRFRPSRYPARLVAVSHPFFSFRDLPDPSGKSIRVLVLAGESDRPDATPPPLDQARVLFDKMLPIPRTIESIGEVIDLPIDPPVTIESGVVYVGFQFPSDPIEQTGIALALDRNPAQFLRTYL…	NOVR5JVQ
GEM@3300017389_7@3300017389_7_00299@d__Bacteria|p__Calescibacterota	o	d__Bacteria;p__Calescibacterota;c__Calescibacteriia;o__Calescibacteriales	1.0	0.9166666666666666	MRLSKEDLEKLLSIVEGITGTFGINILEKIKRYIKSLISGISEVDRTILARVKLRISNEIDRLSSMNELKLEEKIRLSTLEEVIKIIKEEENKRDLYDVIIQQ
GEM@3300017389_7@3300017389_7_00483@d__Bacteria|p__Calescibacterota	o	d__Bacteria;p__Calescibacterota;c__Calescibacteriia;o__Calescibacteriales	1.0	0.9166666666666666	MYINLKKEGLMQGEKFKMLPFDWKLSWKYFEKYIKKEIKGYPGASDKRRSVLAFIRKTLNENKIKTITKDKIRDIENALREKSGNNKFFQQSTQLFIEFLNDIII
GEM@3300017389_7@3300017389_7_01585@d__Bacteria|p__Calescibacterota	o	d__Bacteria;p__Calescibacterota;c__Calescibacteriia;o__Calescibacteriales	1.0	1.0	MRIKIPSKRTRRDDSEEKKMIEELKNYEGNKQQEIQEEFKKVISKLPTIGGTILNILAEKGVNIPKILIQTVSAIIREELRNFLNSIDIVGLMKKVLLDTSVELRIEVAFKDKREESKIEKKMIKREIKIKKK
GEM@3300017391_5@3300017391_5_00793@d__Bacteria|p__Calescibacterota	o	d__Bacteria;p__Calescibacterota;c__Calescibacteriia;o__Calescibacteriales	1.0	0.9166666666666666	MDKNKKEKFSISIILIWILTAIAVGLALISLIGLIISRNQKVKKSFLETIKDKTGIEIQDIKISSFPLTYIADLEIKGAKFGNLYINQISISLPKKIVLKKLEVGNDFISDEIKIVGNRIELNKSKFIIIKSSKKTEIPDLKILCEIKEKLFQSKTWDIFLFSQNFIGINVIANDSEIIEENFKANIEKISANIKHGTINGEAKGKISISNLGLIGKVNAKKEDEIIDTDLKFFSYTEIFGGGGEISFYSEIFSGSIDFSFFLCKESELEFKAKSEISFGISNQDIEADGNILSKIEGKLKDKKISLDISFNMQSENLKIYQENIGKAFISGEARIHEGKIYGSGELKVDAIEKLEFSSEYSPKDKKGNINFFSSIDLSKSRILKKSEGKIKLSGKIGF…
GEM@3300017391_5@3300017391_5_00890@d__Bacteria|p__Calescibacterota	o	d__Bacteria;p__Calescibacterota;c__Calescibacteriia;o__Calescibacteriales	1.0	1.0	MKMVELKIKKEIIYLGILVFSLIGGVTIIQSCAKETRIDEQQGGNTLTDISSLPQSEQAEVIQLQDSLLGEVGLISDTELNPAIIEASLEEFNILTARAPILPKYEADDEEAEVKQEIDKELSINQIIKNFTSVEIAQKFEIIEQRFKDADRLGEKYSSLLRKMVSASWILSCKTQNKLQSSCLATQMSNCEIKILGCDLDDYSVSGTINVSLNGSLQENNYSFSVSVFNVKLEKGDKSITFYGGQVLGEIAIDSTAKTGSIKIESRNMNVSDTEEGVEISGTVKHQTQLSSYGVSVTRTFENIKYKKDGKTFTIEGGKITAERKFGSPNLTIKVENLEVNTDDNEQLTLSGSFKREASKDPKFVLKEVLSQISFSSSATSFSAEFYRFKKVQKESTQD…
GEM@3300017391_5@3300017391_5_01260@d__Bacteria|p__Calescibacterota	o	d__Bacteria;p__Calescibacterota;c__Calescibacteriia;o__Calescibacteriales	1.0	1.0	MSSSQKKKVQKNGINKLDKLRENIKNFLKVSGIESESLYMARSGIKVEKRSLDKFTQEEIYQAAKKITSRWKKSVVDDFIKFLFSQKSLFVSRPDYVNIRFKAEKKYVEKINHLIKDGYLPSLRSFIITKLKERFGLEKDFLKFSVRVKDCGSGMKSNQLLLPSEMFHQIWKILETKKSRKLTKSYVRKIISSEIENILAEYGD
GEM@3300017391_5@3300017391_5_01616@d__Bacteria|p__Calescibacterota	o	d__Bacteria;p__Calescibacterota;c__Calescibacteriia;o__Calescibacteriales	1.0	1.0	MKFIPIFLILLFLFISYGTANSQSVSIILPKNISADKEIEWVSRNISADKEIEWVSRTFGRAFLLEVKKEGKFKTELIEDTKNFPDTDFIVISSFKKSKDEKRIIFYLNILSKEGNNLLRGEKYSLLESFSFAFLPELTYEMKTYISRLIRLYLAANIRPDSKFNPIKYNFKQDVISKITEVLPQTKEKINQDELIFSPEEVDKWFQIGVQNISQGKIHEGISYILRFVSKKGPDFITENEFIEDKNVSKAMEIIKIALPGTSKNRDESVRIFIASQFYRDFSENEISRLSLSLEKDMFMWPAMKRLGEIWVAKGNYRESLQFLRDYISAANESFDFILSFSKVISVVDELARGF
GEM@3300017391_5@3300017391_5_01669@d__Bacteria|p__Calescibacterota	o	d__Bacteria;p__Calescibacterota;c__Calescibacteriia;o__Calescibacteriales	1.0	1.0	MLSEVQKLIKEGKIDQAIELAETEYSKSKDDKLFNLYGIALFKKGEFEKASEVFEELYKKYPENLNLFLNYSRSLMEAGKLEDAERVLREGAMLFADSEKVFELLDECQRRKEERRKYEKEKQEGKRKAEEEEEEKEKEKEKKEEAPEEELKDSEAKVEIEEEKEKFEEQKEITEDIEETIPQIEGAEDIEQLEEKVEELKREIEESIGAEIAKEEEEKEKKISKEERIKEEEDKIELKKLEEKEGILRRGRILEISLKGESEIVLRETFIIFISGTYKIFPLKKIEEQKIRNEFFGGKNHKFLKIRGIDCEIMLSTEYISAFEVNEEHEKAIVLEPFLIGFEPSFKYNSTKIKKLFDLVELSGQGKVIIHTAKSKAFIKNINEETRVSAVNFIGTIGD…
GEM@3300017395_6@3300017395_6_00035@d__Bacteria|p__Calescibacterota	o	d__Bacteria;p__Calescibacterota;c__Calescibacteriia;o__Calescibacteriales	1.0	0.9166666666666666	MDNLYWKQMLSHKILVLFLTLKSFFGPDVSGDTLSLKVEKYNINIYFTQELSSLAQIFASEIYEQNKFVKDIVGIDARDFSIYLGFESDSFYFERFFIHSKLIFVNWGGTRIDEKLSGVSISHKVRQVLLAALFGIKNFYIIRPDFFISQNLILAFAEFGEIDDSMFLNYPFSIFYSDDSKLIKYIDLFYGKRKVFELFINGKIFFESKSKYYKDFKSWEKSRLEVLKEFISKNYEGMNLYPEKIFDFSARGIHLIGEELFTMEEKGWIFSSKSGTIFQRKGGRYLNGDGRFLVFDSKSEEDNLFEAFIMTPSYEVFKLPQKRAWYPDIFSREDGTGFVLFIRKNLLYDELCILNFVFVNQKFQFDNVFCPIRSGELEEFFTPDISPDGKKVVFSYLRK…
GEM@3300017395_6@3300017395_6_01121@d__Bacteria|p__Calescibacterota	o	d__Bacteria;p__Calescibacterota;c__Calescibacteriia;o__Calescibacteriales	1.0	1.0	MKNKITQYFYSITLYFSPILFIFFVSIFFAQITFCSQRQTIKAEIFIKSYSTWTIEKNIIVGGKKEEEEKNQSKKVRAEVVITRYEESPQFFDQEGNPKTYKVKVDTEYKILCEDAKESSGRFSVQEVFSAPNPRDYTLSVSKSKITIERKIIHKVISQIQKTMLQVKFK
GEM@3300017398_7@3300017398_7_00002@d__Bacteria|p__Calescibacterota	o	d__Bacteria;p__Calescibacterota;c__Calescibacteriia;o__Calescibacteriales	1.0	0.9166666666666666	MRNFSTKMKKIPLKNILRYAINYCGNDERKLKLIINFIENLIERKIESTYIDQEDELYFGEQKKIELKVDEDVIRFARLAEEKGKSASGLLCELICEKFGINAKISTRKPKEKKLNGTISLKIPMHICRKIEKIARGMKISEIAREIIKEANEEIGKTNRNEKIRSSAFKNSAIN
GEM@3300017398_7@3300017398_7_00693@d__Bacteria|p__Calescibacterota	o	d__Bacteria;p__Calescibacterota;c__Calescibacteriia;o__Calescibacteriales	1.0	1.0	MHIREKIYQKMKTLFKFVMKRVISFSLIITFITSLVLSQIELLEAIDRGNKKINDIFFLSLLAYIPDIFFLSIPISFFRFFTTESKRFSSLIAFGMSPLKFFFFTFLLNITVISPGIIVFSGIISPKAKEILEERKTKEKREYAEVFIEKKDGSAYLIYIRKENEPKGKKVKKIKISRDGEIIEKSEKENLKISDKANLFENQSKVEVLKKEKFTENLLENPRKFIITSFLIPLICTLGGFIGWKMKWRGIILFLLIMSLSLMLSFSV
GEM@3300017400_6@3300017400_6_00842@d__Bacteria|p__Calescibacterota	o	d__Bacteria;p__Calescibacterota;c__Calescibacteriia;o__Calescibacteriales	1.0	0.9166666666666666	MIVLRKFLKKVFGKTFFCFPFLFILHYSGFSDVKITHIGINPKPTFSYVSIHLDSSDFSFSYNKKENLIVVVIDAKIRTESKVVEPKDKFIKKLALVRGEGEEGKEKAIIQIILRDQNLEWNVIRSRNEIIVFVGKSIPFYERDFEKYVFEAIRSRNYSAIDNFFIMAGLGDDKIKALAYFGIAELLFKMGVDSNSSFLLYRSSLFYGISANFFYNLGDWQNYAISVFKSSTALRWGGFFLESAGVAQRALDKIEKVKPKIPPKIYLEIYSSLLCSSSLALVGMNKAGQAFLFVQNITSDFSSFKDDVKDCIWASFGAVEYEKGNFYDSAEKFTYVSERFLVKDPVALPRYADSLLKINNLELARKYFIIMTHLPLYEVKAKGYIGAFKVFLQEGRRDM…
GEM@3300017400_6@3300017400_6_01532@d__Bacteria|p__Calescibacterota	o	d__Bacteria;p__Calescibacterota;c__Calescibacteriia;o__Calescibacteriales	1.0	0.9166666666666666	MSKKDKGEKSEEETEDKKDNEKGAEKSSKKSPEPYKIEYLEDYFWAIRDLFNDFRMFIKATDKIVNLSLNSLREVVQMIISGKPDYNRVVDILSGVNEELRNYLDRHEKMVLNITYLTDELSNEKKVQDLFVDFFIRLATGRLNNKALKKFRSSNSEQTDQNEEKNEEFSNLLVPSAIIKEPEDIKKLFSDIGNFFLFEGDEEDRDRKKDKGKGKNKKEQK
GEM@3300017423_30@3300017423_30_00161@d__Archaea|p__Micrarchaeota	o	d__Archaea;p__Micrarchaeota;c__Micrarchaeia;o__UBA8480	1.0	0.9523809523809523	MDFLSVLDKVLGIRRKRKGHKLKWKLAEERVCVPVPDADSTVGNIEKKARPRFVAGGEYYDTVYSKEYGEGVYGYLIVRSNKKTEDETLVAETYMLNEEEKLGIEVAVGSKLRKDFGQMGYQPAFEREIRVWWFRQLEIGITVYDIADFGALVEFALPATNLTAQRDASEKRLFKLMETLGLKKDQGIPTDATTLQMVSMKEEEQAMQEQQKAEERTPANRKPAPSGRQPKDPFAGKKFKL
GEM@3300017426_13@3300017426_13_03191@d__Bacteria|p__Acidobacteriota	o	d__Bacteria;p__Acidobacteriota;c__Acidobacteriae;o__UBA7541	1.0	0.9125	MASFPAADEFTARQPKSRKARSQIAVARFRSTVFLRCPPLTSGELRWPNHLDLPELASQTDFMAHTYLLFDFGTDEEKAQLARHKLEGWKQAFRLDKKLLYKLERAEAEAKAAPDHAHKAVETPKAAKPKAQTKAKHKPKEKESSEEAAPADGKVNLLVRLYFSGHEKLTEHRWIERIPTEEPFKEASPRVVRQGEAQFDEVVKQFESLE	NOVF74W7
GEM@3300017431_8@3300017431_8_00264@d__Bacteria|p__Bacteroidota	o	d__Bacteria;p__Bacteroidota;c__UBA10030;o__T3Sed10-11	1.0	0.9090909090909091	MIIKYIIIFPGVLIFFLNISYAQVMSAFPEESPRPWAGVGIVYPDAGVSFQFFPRTVPIVIRPQIDFGIFQRHGYPVNGGKFTLAYLTPFSTLGIGRAYVGGIIGYNIDRLSRGNENQNNRTLEEEKTFLWGGLLGEMIELFDNFYLTGEIRFLNQEVEKKAIDPQDFFEPQTVDRFQTTWMIGLKYYFL	NOVZYE6X
GEM@3300017448_24@3300017448_24_01935@d__Bacteria|p__UBP10	o	d__Bacteria;p__Desulfobacterota_B;c__Binatia;o__Binatales	1.0	1.0	MPQKAADVTAHFCDAAHFRGGTFSWRSTFVMQYEINTGRGLYRLSLAAPPAITADEITLTLSFERADGLERVGFLCTIARALAEASDDPNSGPDAGAILARLVPWFEREFEQTREAALKSLRSERKALTVRFDREHRGPFSG	NOVOON07
GEM@3300017448_24@3300017448_24_02300@d__Bacteria|p__UBP10	o	d__Bacteria;p__Desulfobacterota_B;c__Binatia;o__Binatales	1.0	0.9743589743589743	MSSQETSDDLDKEHESPVDADQNNHENNDELASKLSQELSNWRRRRTTARPRQNEPDGAGSNASQSESARTIRVRGHETLVIRKPKLVSRPSNATDRSDQ	NOV732CG
GEM@3300017449_12@3300017449_12_01452@d__Bacteria|p__WOR-3	o	d__Bacteria;p__WOR-3;c__WOR-3;o__UBA2258	1.0	0.90625	MGSGSIPSQTAWRLGGILPEKLRIDSHRSIEINFNRISPRIGCGLMLATLPRFESIDALNNIMNNYGYNRIHADKPAQKTLSNSALLKQFYDNAFINKTPLQQNFRSTYGHLEIYLAFDPNAKSVWFISDPQNKIALINYYRDAVSLGLKADGILLIGSTPKLTPVGWQNLHDLLTPEFFQKYGPIERVEIMSLLSGARWRPPSLGLGVSLLNLKELKEVRGAVERALRGEDGTR	NOV6VVF5
GEM@3300017452_12@3300017452_12_01588@d__Bacteria|p__Chloroflexota	o	d__Bacteria;p__Chloroflexota;c__Anaerolineae;o__UBA4142	1.0	0.9333333333333333	MSEIFGFRSLIYWWGMLTATVFVKDWLFQLAIFFKTSDTFSPTRIPFNLFPTIDDSIRRLADFIRDTVKFKPDAVLIEIGTTRVPNAVLAILVGILCVIFAALLVRRALRSHLWFDDFLAVFVMYAVLRIVGHITSLTQTIPLANWFRIFADSKEAAYLVLMVLLLFLTFFGEGFESKRAFWRSIIAVFVLSLFIYPLQVSAYFGDLLNALALFGVGLLDANNLPFALMWGLIGMLLALYRLATPEGGAAPSAPAPRPSGGGQAAAGGGGGLKWLRRFSRK	NOVYGE0M
GEM@3300017452_34@3300017452_34_00464@d__Bacteria|p__UBP6	p	d__Bacteria;p__UBP6	1.0	0.9047619047619048	MTNFIYKKRKDTYNHSSVSRCYLEDMVYPGMRRCVFIFFLVCYWGHLSAKSDYAVLKLCFEKDGSPFLISTKDKKVAEKEGFQQVKETDLWMRRMKVIMDYNQIFSFKAVSDSCIAISRIPPGSHTVTVDFKSAAYTSYVARGGVTKKFKADLLFDATVKVEEGPTIPVEIHQEDDRAVLYETIENQPVPGCEKNCRIPTEIPVYFMVRSEDEKRECPTHFEIVVANEREKKLNCYDPERITAMLKEFVRENNITCRVNLEYAFFRLYGEGCLVTMEPDPSGLRPKDPEIRLIPLDKQKLRYYLQIGNGEKRPYVFSPSDRKGQVIVPQEGQPIVLTEVREQ	NOVU3AA6
GEM@3300017470_16@3300017470_16_01786@d__Bacteria|p__Desulfobacterota	o	d__Bacteria;p__Desulfobacterota;c__Desulfomonilia;o__UBA1062	1.0	0.9433962264150944	MLSKQRIAFVQGLFYELSMTREEFESALREFEIQVRKRLPSMINIYLVNKGNREQATAFSFLIETLNRQKKALLKDLSKVARPAQKTRFFNVVHNMDSQLRSMNNKEALQQQLKLRRRRIHTPATYDIGSGPEQGNILNVSEDAVLLETKEKISADHEIRLTVSGKNAKGKAIWSIEDPGGEVETGVKLTQISEEFIDEIKKLID	NOV3YC3I
GEM@3300017470_26@3300017470_26_01171@d__Bacteria|p__Acidobacteriota	o	d__Bacteria;p__Acidobacteriota;c__Aminicenantia;o__UBA2199	1.0	0.9130434782608695	MVLRPVPAFNFALQPAIMQGMNRSVPVIVLLTVLCLPAGLQNQGHPQEFTLAHARPQSMSLDTDQVIDPSSVDEDDFFYDPEIISRKLFQKTLPALSGRQKILWSFRMADSDLFQ	NOVCS853
GEM@3300017470_28@3300017470_28_01681@d__Bacteria|p__Desulfobacterota	o	d__Bacteria;p__Desulfobacterota;c__Desulfomonilia;o__UBA1062	1.0	0.9056603773584906	MNGLDHLPFCCVLYARMKLNRGNKNHMILLQDLLDEVNSLLLDNSQHDSVLDWKDKADLTLSRILGEDHPYVKEFCSIEFSTSFVEDCREIVIEDTYRLGLEDTKSFLISLIDELESEHSSSPGLMDMETMFAEMNRYVSVYVKDPRMKNTLHHRITCLRDGMISGDISDAEVKSHVENIGFLDSGLFERIVPLLTWFYIQRVGVKGVNNN	NOVMF2BL
GEM@3300017509_16@3300017509_16_02284@d__Bacteria|p__Deinococcota	p	d__Bacteria;p__Deinococcota	1.0	0.9498327759197325	MLFIVSNSAESEALPLISRYPLAPHTLEDFMAKKEKKRLQVVISEEQDALLTETAYELSSRERIFSKSEVVRLAIHNLAKEIKAGHANLEELAASLDGDEEE
GEM@3300017532_8@3300017532_8_01369@d__Bacteria|p__Armatimonadota	o	d__Bacteria;p__Armatimonadota;c__UBA5829;o__UBA5829	1.0	0.9285714285714286	MGLYIILQVASIAIVQSFSTRLLSAQPFPSLSLKLETRRPPLHIYAYYWHNMFILYQAENMSEEQLSATNPEETQDAKGVPIGIVRLRKEWGAETTDSDKRESEVHEEVVFPEVDGGAGVGDYELTLDDLRSQLALSDEAVERLVSVGELDSILVRGEDGEIRRLMSRASIQRFLTDSLIDPNAVTKAAEAIADREIAQAIDDVRVEVRELRNTQSKILQQMKDILLLEVRNLKEQDRDLASFVYELSQKIDNLERRKK	NOV782WX
GEM@3300017565_7@3300017565_7_04479@d__Bacteria|p__Planctomycetota	o	d__Bacteria;p__Planctomycetota;c__Planctomycetes;o__Isosphaerales	1.0	0.9047619047619048	MPTLRKTFDSNIVGWAMPTFDSRGLRVDQALACWPKGEKARLTKASTQSILPPVPPDQVSSSLLQVEWLQAFRELGRQLRKLARRMEATHQSAKKPRAGGVAMGRCDVARIKKITLMALAALLAPALRASAQVPQPHIADTTVRSGLISRFDRIESHLPPDTRRDTWYHTRWGDKPHGHRPNSIKEGGMYGHLLRANCTASIYPYFLGSPGKSSITCDCYPWPRPLRTLQGFIKPFKPVGMYYDQGSYVPVHDLDPLVPGPGALPFPWYYNPARGG
GEM@3300017788_59@3300017788_59_01906@d__Bacteria|p__Spirochaetota	o	d__Bacteria;p__Spirochaetota;c__Leptospirae;o__Leptospirales	1.0	0.9238095238095239	MIDAEDNMVIRSIQQPGYQRNRETGLPGAVAKRTLAASGKSFDQVLLEAFQGDVVQEGNWTSGQVSSLAQRNLDRMREPVLPFSGLRG
GEM@3300017940_15@3300017940_15_01640@d__Bacteria|p__Desulfobacterota	o	d__Bacteria;p__Desulfobacterota;c__Desulfomonilia;o__UBA1062	1.0	0.9245283018867925	MYFFATMPTKKEKRIYERIPFPEVKGSVDISENVKPITVVNASAEGVCISGVHIPVGSVVRLAIDDLHDVGEISLYCKVVWASEETKKEKFSGLSFLNTNKVLFKKDLVSFNKLLEVVQAHLQP
GEM@3300017964_13@3300017964_13_00009@d__Bacteria|p__UBP17	p	d__Bacteria;p__UBP17	1.0	1.0	MSKITVEVEVSSELFSWFEEYCDDGLLNLDEELAAVVQAYIEQQIEESDEDLEPRVRLLKETDDDEDLDDEDELEEGFYDEAEQ	NOVK5RC0
GEM@3300017964_13@3300017964_13_00734@d__Bacteria|p__UBP17	p	d__Bacteria;p__UBP17	1.0	0.9411764705882353	MQTDIIERETVCERVRGNMGSVKRVVIEYCRASACPVQESIDHHRANGGSESEISLIKRAHCVRCDIWKIRKWMEGHGLEIVAPVKDDDDDKTRVY	NOVWO4LN
GEM@3300017964_13@3300017964_13_01004@d__Bacteria|p__UBP17	p	d__Bacteria;p__UBP17	1.0	1.0	MKRSYLFKLEKLNTGVDGAMRLCSSEIVDQESADKLNWIFHNYAGQINDFRIWLDEYRTEKVPLSHINFSCTLMAPMEVSILRKHGLDRTGVFGPMDLLEDFESLMGEILLDEENGKFYLEGEDEEEEWDDFEDENHLQIPRPDKGKGSIII	NOVGAXJ1
GEM@3300017964_13@3300017964_13_01344@d__Bacteria|p__UBP17	p	d__Bacteria;p__UBP17	1.0	0.9411764705882353	MFSFLRNNSLVSAACKLLLVCLLQIVLGPELHAEKFEAQEAGPSINFRIQRNLESGKYSFTDLYEGAVILFDQGRYERAQVLFELASQLQPKNLTIFKYLAQIYEETGQSDRMARLAQSVSAFLLPEGEDDDFYEKMLTYSIVLNSRTNSEFAWNTFKRLADTLHFKPGRLREVVKNLERSVHLPFLGRVYSYMERRDLYEEFRWGQLGEYFLARGGQERAALYLNKALEQEGFDPRFLYSYALVLFNRRQFPECQIYINVARRLNDESRVLDRLAELQGSLSEYIYDVGPEQVRKEAELLFKFKRKRQAIERLEELLLLSPDNHKTYLEMGKLLLSYPSEYNTLEEGRDYLLKVADYEEASFSELFDVASLLNSKLLLDELAYVLQKIEKKYPRRSRS…
GEM@3300017964_13@3300017964_13_01351@d__Bacteria|p__UBP17	p	d__Bacteria;p__UBP17	1.0	1.0	MKSPAEFFCNLFKEHFVVPFIMYKIVAWLLLFCLLTLEAAPLWASDDSHSELLGQMSLQAHYQRMLQEREQQRYNLELELETLTGMESSGSLSPAHARRLEQIRSDMAVIDQSIASSQARLIEVNRSIDEVRTRDYGAQGTTADEELSATLGAANAATTLNGFTALTGALTSPGATTLPNGGVVAQANGTVTRVEQWNNGRYYEVTRYSEGPNRGSFAPGGRREISAQEIRAMGSELRAAHVEGLRGNIVHADQRLASLRQQLAQTKNPEVRTQLRQEIDQTRRVQSELKTELRQSQARPLTDFVKAGASFAAMSVAVTGGMNIMRQVIDNGGDLGAVDYGQAFSFVTQGQFWAGIGGAYTGGMVGAALTSFLPGPFKVLGAVAGASVGHQIAVGGLNQ…	NOVJSDK1
GEM@3300017964_13@3300017964_13_01362@d__Bacteria|p__UBP17	p	d__Bacteria;p__UBP17	1.0	0.9411764705882353	MRKKLSRHVLLNYYIIIITAFAFLCHGKTKAVGIRMESGTFSAREGSKVIIRNRKAFSLTEILVALSVLAFALVPLMGVMWSGVRRTDVSNTYANASQIAASVLEYILNDSVRFSQLNFTNPAAPSLRDSDDSKESYGITTTVLGVNDFLGDRCWDSGVDTEGQCTKAMSKKRFFKIGRNNFYTDLYFGAYFINVPGAPGGKQTNLSYKYLVNPAIDYEVAANNPQLFYDTTILTNKNYDAGGTTYSYEDFSPYFQPEWSPDPGLHNLEDTKTDQTVSLPFDSADVAFTDVGGSVLGNPRFAEYSNFAKVQLFIRWGYEFVSEKLETVSATSGSYTKDKAIGMVDSRGKAKMIELVTFKGRFQ	NOVSGRT2
GEM@3300017964_13@3300017964_13_01628@d__Bacteria|p__UBP17	p	d__Bacteria;p__UBP17	1.0	1.0	MYILRLISALLVLVFVNGLQGMEKEKDPIWLKAREWLYMPGEEKALIEKPKTETITLSEEKKREIAEEKLKQESAKKTEATSPEPSTGERRERKNFFERFYDEVIQSDPLGVSKFKKTINERDVFDPLNPKLIKFDGFSRSLGNRISFARDLGNKRSAGIHFGYYPLKLKDNFDHMKMDSMDLSLSFRQYFREKYLFQANAGVRRYQPNQGYRNFYGARNQSFDPKDLPFLYVAVGRRLVKRLPVIKRPLVLTASYSFSEDLKYPSADPYGYTHIDLSGFDLGLSIRFKI	NOVTE9X2
GEM@3300017964_13@3300017964_13_02047@d__Bacteria|p__UBP17	p	d__Bacteria;p__UBP17	1.0	1.0	MERPFHYENSLNKIMSQNKEEKTYVTVKEACFLLGCGRTKIYTYYLKNDLLNVAKKVGNRTLFLKRDVDELVRLEDQQEAREEIQKPLTITLEDGHQGKLLINREPPTPDQSYHNPESGSVGPIEVKSDQPKAPKFYRPPASNINHGENTLVTDYISELKSRIHELEQNLSEKDDILSKLQDKLINSIPKIEYSQKIEFLEEQHKQLEDKLETKSKSLEQSEQTVHELQSQTDRLDQIRIEQDLQNEALSQKFQKSLEIALSFQENMRKQEQELQEIRSVETKLRQAKSELNSCGLFDFSIKRNLKSKIQKLEQQLQKLLNK
GEM@3300017964_13@3300017964_13_02098@d__Bacteria|p__UBP17	p	d__Bacteria;p__UBP17	1.0	0.9411764705882353	MEEPLEAFETPKQDKMISLIAWLIVASLLFYLSVVTFEGFLRLSPDIRVVENMDMENPDTANPGDVDPGFVLEQETTTSETQVEPDYDMISESSETDIPSLAGIEVERGVEQAGEGLEEILDDPQEIALSQNEQYTKEVEPVVDQTTQNVSSESLVVSEVEVPDIASVVQEATAELGPVYQLAMERVFESRAEAFDALKKMSFGDLDLEFELVQRSSGFHVLLGGELSRSELDQLKQYLSIRNNNLALQTLDVQGVENLLSSRVVKAGPSARQSLNREKSAARVTVPLGADFYTRAGALPFTIQVGSFLQEVNARQLSNDLQQKGYSSAVESKLQRGVTHYRVLLGNYENRRVASKEAAQISEKENLPVYVREAIQ
GEM@3300017964_13@3300017964_13_02164@d__Bacteria|p__UBP17	p	d__Bacteria;p__UBP17	1.0	1.0	MSLINTILSKIESYHEDRHLNFFIMEPEDYPCFLQFAKLGEDYLLDLPASNFFEDEMVEELFTLLEKKYRKEVKSLKDEPKAQRVTSYQIRFTEQEMNKMCYITKDIFTTILLVDEDSKLEISMR	NOVP6IT7
GEM@3300017964_13@3300017964_13_02834@d__Bacteria|p__UBP17	p	d__Bacteria;p__UBP17	1.0	1.0	MVSLGRSDWKASTVKVTKTKDLERAGGSKKGMSLIEVIVAATILVTFMLPVYGLYMMNSRTSDYVRAWNNGVNLAHNIMGRLVSEDVPFLAIDPEGFGGSQTNTGRRQFEFRANFGSIDFTNHNLKSIFGASQGGDYRIDADGDRIISKGGVDFKILAYAGMYEDDTSSPSGVDPTRQDSYKLNANPTSELTFSYYPNPWFDPNNDCAENDSANQSLSAALGSATVDSTCARTVKRPINPYRQASGSVPGTFYYNRIDDPMDDRYRYGFPIPGGGSYSGEGGGAGNTKDVEEGAPDAAGSSIPQDISYSVRYEDKAFHNFEDMNGDLQDDGAFMKIVLGIAWKPRGLGGAGTAQALQEYWLVSFKANLQTSID	NOVEOA5N
GEM@3300017964_13@3300017964_13_02836@d__Bacteria|p__UBP17	p	d__Bacteria;p__UBP17	1.0	0.9411764705882353	MVRSFARNGSRAFTLVEILMVAAIVGFLGAIIAKLISRSTQSFSQEAWHQGTTNKMETAIQRMNKYLGLASYPTLNTFKGVLRDRSDEYAFQIKKSHISAGDAYSKATKMLARGKEGGGEVTYDSGSAQYFFFGSGVKDDWSEDYTGGNRYTSGSPEQDIITWMSCKPGYKDIPGFAETAPRCGKHRLFLKNRQRVFQASDSTYKFYQDLFLESSFCTTKFMSPVGGSKGYLRGEGDYECSDSDFLDSQNTAQLDSEENGSVGVKLLVSSIATVVLKVFQKPNDRSTTVEIDMIAAAPNRGTKIVRKSTQVNISPKLIPEESGFSGNVAAEGGEVEI	NOVZGGQU
GEM@3300017964_13@3300017964_13_02980@d__Bacteria|p__UBP17	p	d__Bacteria;p__UBP17	1.0	1.0	MQADFGKQYEVIRPTWKGQSAVGTVLFILGSFLALSVSSMIAKFLLGFLALGAGAYMVQGFAKSQAGIWFYERGLVVREPLGPTQQIPLEKIDNYDWEATEETNVEQGIISDDVDVSRQITLLISYEDEKGKFHEVNWTEEYPAGSIKRLQRASQRAADFFHQLELQAPGSGDDFYDE	NOVV656X
GEM@3300017964_13@3300017964_13_03268@d__Bacteria|p__UBP17	p	d__Bacteria;p__UBP17	1.0	1.0	MPQLGFRQILFTVPLILLAQQLSAFTIKATDGVGRYIFTQTQGWLEADHAGSGFHMNDDYVKPNLWLRVFRYDTAKSDVAGLPNNETAGNNDIVDWGTSLDGFNPPMRGGDYYKLLRKVDFATNPSDIDQTTGQCKASGRCYGDWVNDDLIWDDKVKSYTGKSGEKFLTLNPELNGQKRTRYRIDIFVEDNTPFWFKDKDGAYDFNQIPDLVTNADGSYDRSAVENRIGDNEMYYPYRNVMFRIATESKLTSNPVPAEDAGDAAWENYLKDDTWAEYYVLKTEEELKVENMDLEFQRKNGRLVLNFAVYHAFQQQDDYVLQVIAQDMSLNTRVLQVYLSMDRLKGLQINDKATGVQKYD	NOVFWE8T
GEM@3300017964_13@3300017964_13_03479@d__Bacteria|p__UBP17	p	d__Bacteria;p__UBP17	1.0	1.0	MATATTSNNSELRIVDDVWHDFLNEFESGELLHDQILIVTEELYLRCPNFDLLVQVNLENFIH	NOV0MP71
GEM@3300017964_13@3300017964_13_03511@d__Bacteria|p__UBP17	p	d__Bacteria;p__UBP17	1.0	1.0	MSLGRKLWIDSRTYLILISVLLWMIKPATISGNEILLDMYRTQMPVTFGMYLDLHLKIFSIQNSDYRYEASTFLGQTGGVQLHVKFQRDRLPRKKAIAEDLIEQTSLELKARATSMLKDLWALYPEEIPKGAFQDQLELVQTFVFLDEEQIGFANQDTFYWKQQPKNQEVVTNSWRGKAAARGHRN	NOV4MQH5
GEM@3300017964_13@3300017964_13_03670@d__Bacteria|p__UBP17	p	d__Bacteria;p__UBP17	1.0	0.9411764705882353	MNQNQALANLPHYYGILIQENGAIEEVPLPHIEDGFQLTLNHQNWAHKDTILRRIFHTVGTNFQPFLPRFKEEQAYEVARQDYVKSLNHLFTIHGMKNIKVEIHDCVKELYLKKIKGF	NOVKK1NX
GEM@3300017964_13@3300017964_13_04392@d__Bacteria|p__UBP17	p	d__Bacteria;p__UBP17	1.0	1.0	MRRTFAIALSVVLAVNPLFAQDTAGPETIQAPPVAQVTSDAQSSAGGDIIVPGGMQMPVRTQESQFIQLTKNYKRQLEDLLYSARRHNWHFGPNEVETLKAVDHLLRLANGILHHGEGTPQGREALYQMKQPLTYVSQFLPYNPVFSHVVHGWDTSLQTYQKMVQAFTGTNVQPAPPIDFNSPVLKKLQMEAQELRDLVDQFSHQLKNGLPMVNAENHGLIAYVDHFKVLVQKLHSGSYSFVTNKHEMEQHLRESIKISKQITAIVLYHPNEYIRNSWTVIRGKANQFRTSYEQLMQQ	NOVPUV3A
GEM@3300017968_39@3300017968_39_00673@d__Bacteria|p__Bdellovibrionota	p	d__Bacteria;p__Bdellovibrionota_C	1.0	0.96	MDEVQKKPTAEKDEENMQDQEENAIVDRLFRSFEDLEKAIGSARKTLEERGEVPEEVVARLNSYDTILDKQRKLAHRLCENIKKGDWDEVTRQVGLINGLSGMIRDDARAILSSLSLNSDDEVSTDKMHFC	NOVRF0SK
GEM@3300017971_37@3300017971_37_02220@d__Bacteria|p__BRC1	o	d__Bacteria;p__Sumerlaeota;c__Sumerlaeia;o__MWCT01	1.0	1.0	MLKRLNALEEKLDSLLKRFCSLREDISAREEETRQLKDKISRMQKKKQAREPADQKESEILEKECKTLSVKLKKSEEEKKGLKKRITILEKEIENKAALEEETLGKLRDIVTRIDALEAEIGELEHEQIDPDIN	NOVSFVDZ
GEM@3300017971_42@3300017971_42_02535@d__Bacteria|p__RBG-13-66-14	c	d__Bacteria;p__RBG-13-66-14;c__B26-G2	1.0	1.0	MRTICLTVFVMFSLVIPGAGTAGVETETGDLIELDHGFRFEEPGPEWTVKTYDTELVLAGLEKENSEAVITVTFFDFSLYEDVTVNYKYLKGLLEKNEKSTYKYTKPNYERVNLDKVILSTGDAARLEFTTEIANDKRRSVVTCLNSGKLVFFVSMESRETEFDEVIDDYKALLSSIRVK	NOVWIPTH
GEM@3300017986_24@3300017986_24_00389@d__Bacteria|p__Proteobacteria	o	d__Bacteria;p__Proteobacteria;c__Alphaproteobacteria;o__SMXS01	1.0	0.9375	MHACAYQAQQAEQARQSTVRYGALNRFAGIGGAHGYVAAHHAANIAGGVGAMADQMSGQNQSDAQQPAEEAPAPLTEEELAAQAMLPGLQKAGMSSQKYMELTEAVRKRAELQRLLELNVAPAPWTVEPVEEPAMEEVADTAPAEEQAVEDAAETMIDAAAETAEEVVEAVEAGETPVETDTPAPAEADAMTKPEIIDEMATPATGSE
GEM@3300017988_26@3300017988_26_01521@d__Bacteria|p__Proteobacteria	o	d__Bacteria;p__Proteobacteria;c__Alphaproteobacteria;o__Micavibrionales_A	1.0	0.9523809523809523	MSIVMPVRDRAREGRYCDGVASFGRSFFDSPQPAGRKITAGFTYLQRIGKSASYDVWFPEVLRREIDARQAKGLPIGPEQFGAEWAAVRQFELLQESGNYKIYDLDPEKLERAIVDLNRSMRAGGYRVTVVSLGRYEETSQGDELEILDQRLQEGIAQMIHMLYLEEASDQANAANDARLTSSRWDYLHDLPHIGVVLGAGDVFRRYGDDNENRDAAAQNKKSGKKGGSGALSPAARRHRMARKFFEIVSCLPQNHIVHDTAVGLQLPELNGENEWIYIPDSEETFGAFNRLMTNLFSQFDGISLSHLQGCGDGHDEKKSSFAHMRGYGDRLNESSDRFYRNAALALN	NOVYLJ3O
GEM@3300018004_16@3300018004_16_01051@d__Bacteria|p__Desulfobacterota	o	d__Bacteria;p__Desulfobacterota;c__Desulfomonilia;o__UBA1062	1.0	0.9622641509433962	MIIWHGPCLMLDRKKKTNPKEGKTMMTLWIVLGALFMTGIGIRFTYKVLGLTPAEATAVFVLVVTLIGINTGPAREILMNLF	NOVUIKCI
GEM@3300018039_22@3300018039_22_01411@d__Bacteria|p__Planctomycetota	o	d__Bacteria;p__Planctomycetota;c__UBA8108;o__UBA1146	1.0	0.9666666666666667	MITEVDWRGDLDGEVVLTLLDEAGASERVIDRPGDLVSTMMAEEFVDDSLIDVTAVYGYCLASRGISEPIFVDQIVKKIAPFLRSARIDSLPLYQLTERIAELIRSSGKEGVELRELLLAEGHRMKAQRAADLPRG	NOVP3ZZ3
GEM@3300018065_33@3300018065_33_01306@d__Bacteria|p__Proteobacteria	o	d__Bacteria;p__Proteobacteria;c__Gammaproteobacteria;o__Beggiatoales	1.0	0.9642857142857143	METIFGLSPTLVAAIAIFIGIYIVFFLIRIFADMVIVGFALTAAIATFYIDEFYDQYLALLGDAPILKMMGLVLPPQPETWAVFSIAGLLLVLAVLACIPFLPFSETYRFILGIEKVSMEKNEAKVRQWMAEEIENLDKNMDEDIVKTWVREEIANQDGLEEENTREWIRSEIEKMVAKTKLSEKSEKKTSYRRH
GEM@3300018423_16@3300018423_16_01493@d__Bacteria|p__UBP17	p	d__Bacteria;p__UBP17	1.0	0.9411764705882353	MPPSCEKTAATNSIKASFFSNDNRKGALDHKMMLRASFGIILLTMVTGLMKGYALKKNAPNSTPRLAYEYFKATGLGQAGNRWSYSKEAKAPRDGWGNAFYFDGNSRILFSAGLDERFQTADDLPFVFLSNDCDLEQRLWFKESLKKGASGISSLPNGMVWERTIFGIKRQGKDRICKLPDLSGADGRYGSDDDWTPFVRVLEEGEPPPYKPEKEKV	NOVS6E2C
GEM@3300018426_30@3300018426_30_00187@d__Bacteria|p__Proteobacteria	o	d__Bacteria;p__Proteobacteria;c__Alphaproteobacteria;o__SMXS01	1.0	0.9375	MKEKFLMVTVLVALTVGSVGYAGLVFFSNHIVVQNETAEDLHNVELLLSRGTAIALPDIGAGQQVCFTLNSYEGSVGLQAQMGLTMLKLPATGYVTGGMGANIYLTAKTAGIFMRDSRDFDWSCLFAASLAQGKAEAFVKG
GEM@3300018426_30@3300018426_30_00522@d__Bacteria|p__Proteobacteria	o	d__Bacteria;p__Proteobacteria;c__Alphaproteobacteria;o__SMXS01	1.0	0.9375	MLKWPKFREESPTKGIACEQAAQTGNPLSMAIFLAITRAESFYPVVSIGYHQLARRRTICNRCYGTHSLFQWIGL
GEM@3300018426_30@3300018426_30_00798@d__Bacteria|p__Proteobacteria	o	d__Bacteria;p__Proteobacteria;c__Alphaproteobacteria;o__SMXS01	1.0	0.9375	MQRLPEPKRQSSHCLTPGRVLLGCAAEIGGMIRKKVPIHG
GEM@3300018426_30@3300018426_30_00923@d__Bacteria|p__Proteobacteria	o	d__Bacteria;p__Proteobacteria;c__Alphaproteobacteria;o__SMXS01	1.0	0.9375	MAEKNDLDQMLDAAAKLTPASDALTNAISAIPTQYNQVAPRRSFFADWDFGFLIPRLGGAMAAGFVGFYLGITGLVTLPSQDSTELAWDLSDMAYVVLSEEGEEES
GEM@3300018426_30@3300018426_30_01139@d__Bacteria|p__Proteobacteria	o	d__Bacteria;p__Proteobacteria;c__Alphaproteobacteria;o__SMXS01	1.0	0.9375	MGTIYRSLMFVFIVLAVFSGQYALACPSARDCNIEKFEGAERKPVNALADFHFRLPDHGEEGAVANVYLSDSRPARIEVIIYGKTTQTKIYYETANGASGYLVTYREIYFPHPAGEGDTIHVASQTANFVICEGFSHNYPDSSKLLLQIEEAEKLLFEIRSRAQSILRNQ
GEM@3300018426_30@3300018426_30_02244@d__Bacteria|p__Proteobacteria	o	d__Bacteria;p__Proteobacteria;c__Alphaproteobacteria;o__SMXS01	1.0	0.9375	MRKIVSSLLVLGLMWVGYQIHHSAALAVDVSAKWACQCRFINGGEDAFCIAEDPLGLPLMAFYFVPPEGRVRVDIFGIYVSEAAYKRGAGCMVP	NOV8U9IB
GEM@3300018933_9@3300018933_9_01356@d__Bacteria|p__Acidobacteriota	o	d__Bacteria;p__Acidobacteriota;c__Blastocatellia;o__Pyrinomonadales	1.0	0.9270833333333334	MKYILLLIVGALIGAALTFYIFVGAPRMKQAQTGAPLQAPDAAGDPPGTAVLTLDEKFFDTLLTTIFRDLNAPAFRLSAMPKESSPAAAQPAGFRFVQAQEGGGGGCTNQVVVSQEGTGVRTGVSLKDGQIVAPLAFSGSRDVFGNCINFRGAAEANIALYFKADEQTLYGQITIVGVNLEGVSPLASPFVTGFVQTAINQKVNPLVLMRGAQLSLNIPVQASNGTLRAQAKDVRSEVKDGALRLHVTYDFSGAREAGAPAAPPQS
GEM@3300019360_28@3300019360_28_00275@d__Bacteria|p__Verrucomicrobiota	p	d__Bacteria;p__Chlamydiota	1.0	0.9071428571428571	MLSFLIEHNCFFGYALPFKSKGENSMVDKVMLDKWKEDILKFVKKNKKADLITVYLFFLEKSLNIKPVLFLREKTIYQSREELLKKLEKEGKLWRETEIKIQMGASSINEQTKKIYICPFTGKVFGDNTHLNPQDEIYNWVSKCEANTERAGGVRVKRFFVSEDPEIIKNYIVKRKEMNKKVVFSSGITGKLFNSKSAVIDDFTKNQLKSVELIEVPNQNRYQIETHFLSFIQHHLEEHRVAAFVEALSQIEEFSPYLGLWLEETQ
GEM@3300019487_13@3300019487_13_00121@d__Bacteria|p__Myxococcota	o	d__Bacteria;p__Myxococcota;c__Polyangia;o__Nannocystales	1.0	0.9166666666666666	MSARPHWNRAADPPSQLGWHIGVVLATRVVADTTQPFETPVFCSGTALATLGAAMASCRFTLRSSMRTCAFGLLVAVGSLGCQYHEPIPAFRSSVFLAERGISVPLPPPSLTDAPVQEVDVEGKISPARMFRAGTVVFLHDVRGTAKHIVELTNDDSFSFQHVRIDLSDNCLEMWVHEAWPDGSTSEYARYEAIIASDDQSVRVEAGCE
GEM@3300019487_13@3300019487_13_01379@d__Bacteria|p__Myxococcota	o	d__Bacteria;p__Myxococcota;c__Polyangia;o__Nannocystales	1.0	1.0	MRTIQSSFVMIVLGVAVLACGGSEGESALQKSLPPPTKKLSDVKQGSATDKSPEELAEARKQAGFKSRDELAAENASAFEKGAREYVKTRMKDYRGLITDLRNSFERLEKESAKWAETKDPSKAFAKFEGKFKEDAKTLTKRYDEITGHGVEGGNTQVVLGKAFRAWEELANGLDPQIGKQEAFKQTLTDARKSLDEVVKALDEIEKDETLVTNKFQAGKEAKEEGAGESDPQAKANPSPSKGSPKKKGG
GEM@3300019487_13@3300019487_13_01402@d__Bacteria|p__Myxococcota	o	d__Bacteria;p__Myxococcota;c__Polyangia;o__Nannocystales	1.0	0.9166666666666666	MPRSFLPGHRRYSITHRAVQRLRELAPTLAEEDDETLRDKLDAAAGKAEDEGKTIRTLDALLGEPQVLLPVESFGDQLYAIVKDDTVVTVLPRGHGEEIVARGKALEQRFANGDMQLGRGYVERGGDRWDEGPRRWRRHYADPAPVQYLTRGTTPTGVRPFGRPEGESPVNGGTEIRPEQRALVVLPPRPEPESVVAKAMRRGLDAARRRASVLTLREAFILQTRESPLLPLWNALAAEGAPYVMQVGDLIDAVRSIDDPSVIDGIGTEIEQDFVEEAKPVRHVIREHATLASSLPYDEAVLQTVMDAGEPIAAEKIRAKLGGSPAQLRAVLKDLISSRKIRRIGEKRAARYELVGEA
GEM@3300019487_13@3300019487_13_01601@d__Bacteria|p__Myxococcota	o	d__Bacteria;p__Myxococcota;c__Polyangia;o__Nannocystales	1.0	0.9166666666666666	MRAISLVLPVGLGIAPGIALGCSFFKELESLPGADTEAGSTGTNESGGSENEQQSGDGSGSESGGPCTLANDDYCLDQDTVHACRLDDGETVVASCTDMCGQYLNVTCIDVGTGQHGCWCVQPGKHNVYGCTALESCVAGCAGVIECIDPCFSRATQSTIRLFGTLMFCGRDTCADACNNLPSSCQACIANALAGIGGCELERTVCDNDESDEPDPDPDPGLGPH
GEM@3300019487_13@3300019487_13_01815@d__Bacteria|p__Myxococcota	o	d__Bacteria;p__Myxococcota;c__Polyangia;o__Nannocystales	1.0	1.0	MPSQAWIQESLCRLEDLEQERAEHEASLETTNDAPALRYHSEQIDRLDDAIRNLYRVLETAAESGSQDDADEADESVSRTGEFSRPHIPNVARRDTGAYGSVPFAAATSSAATSNHGWSQPLDDDDDPFGTPRSRSRPPSSRLPVGSGAPANSFPTPVRLATPAFDDDDSYETYDSSDEPRGSTGTGKWVAVTTIAAIVLIGGGFVALRSPAESQTGVAAPQPAGLPQVISATPVPPDTQGPQTPVSVQVDGLPSAAIDDAPRPKSGPETHPTRSHEPQNPAPEAEDHKLKIQKAGKNPLTGMQ
GEM@3300019487_13@3300019487_13_03390@d__Bacteria|p__Myxococcota	o	d__Bacteria;p__Myxococcota;c__Polyangia;o__Nannocystales	1.0	1.0	MRHFSGARGRIRTCGLRLRRPTLYPAELHARKSCGTLGSQGLSEATGRRNRRRDGRLKPRQSHAKHVWLAIAAPDQNGVGNTTVNATIASGMLPVQLLEGPIAGIPDLDQIRRWLERIQEMLALGGVALATAASLLFILAWVLSHARRPMTQSKPTLALVALLSSYVPVALTLVAAVGVFVPLLKPLILQAFALAVVIAATVWCISVAAILIGGSRRDLSRARRALLLAGTPWYCLALYLSTYL
GEM@3300019861_21@3300019861_21_01134@d__Bacteria|p__Edwardsbacteria	p	d__Bacteria;p__Edwardsbacteria	1.0	0.9166666666666666	MPKKNYEWLMLAAVLAFWVGCSQKPSDDFQSKAPKPAPMKADSEVVAVPKVVIDIPAGQQFGFSLVLNGPARLDFYDETDRHTGPATKDEYLPMLESILSQPGLHEEEKANLESQKERIMLTGSAAEFYINRGIPNLQFKSGADKKEAGFKGGDEIMLKIYTAEAVHLELNLKVWNHRQAKQAQYSFDAGPEQSGEINISSTMEDFTLEWDENGDDKAERSLQPVKLDSMVIVPPAPVTSTKSAAPSAPAAQTAPPAAAPATNVPAASPATPAKTGN	NOVNP351
GEM@3300020056_43@3300020056_43_01760@d__Bacteria|p__Actinobacteriota	o	d__Bacteria;p__Actinobacteriota;c__Thermoleophilia;o__Ga0077560	1.0	0.9142857142857143	MVEVVRHARHAALEEPPRDVHGAGEVALVPLAGLADVDDERAGALGNARGDLGRLNLGDDLARCGEKVLIARGHRVICLVTRFPGNPMAILAIRCAAPRGRNLGNQRAPTIAAARGSGGPNGMGASIPKSSFVNPDARVRCPTPDCWGDLLLFPTGDTDRDGIPAFSNATLCPLCMTGFDIDPDITDRDLYLRVSWMRANPGQSLPDDLTTPDADA	NOVAYWE7
GEM@3300020153_48@3300020153_48_00116@d__Bacteria|p__WOR-3	o	d__Bacteria;p__WOR-3;c__Hydrothermia;o__LBFQ01	1.0	0.95	MSLWKQNKIKKQQKRKRAKKVLKAREEVLSLLAADKVKKAGETASAFLLKYPGDIRAWRLVAGVKAWERFSERIKGIPPKRREELKSSAIKLMRREIASRDNLKAEVLAETLISLVPADEVIAEEEASPAVEEAPAVAEAVKEPKSETPARRPSASKKPSAKKPAAGAKKTSAPKRRSSSRKPEE	NOVK8WQN
GEM@3300020184_44@3300020184_44_01324@d__Bacteria|p__Actinobacteriota	o	d__Bacteria;p__Actinobacteriota;c__Thermoleophilia;o__Ga0077560	1.0	0.9142857142857143	MRPPVGRNPRGAPGPGRSASLVAAMGRTPGPSALHRHAPEVMSIRSTRPENRTAPGAPRALPNAWRGGRLALAGIVALACSASAGTAAGATNINGWGAISADMAGGTLVWADAQPARTRTFTYWRTDAGRARVSGTRIRGVTKPVTVRTSAGALTGTAIRATGVSRGFTLTASGASFAGPVTWCCTSGGQEVVVSSNGAGDAPRPYASGLDGTRVRWIAGGRNGAVLGSADPVESQERQTSAPIPGNPGPGLASVTTGIAAWADRRGTVIRFGVPADDGVGNLREARQGGRVLEVRATPRFIAAVVRRGGYRVTRTDVATGRVRIVWRGSKRPRIAAGGRAIAIGAGRTVLTSRGGSARKVADARGPIAAVATNGTRVAVFERITRRVTKGKRTTSVRS…	NOVDVMAS
GEM@3300020190_27@3300020190_27_00031@d__Bacteria|p__Bdellovibrionota	o	d__Bacteria;p__Bdellovibrionota;c__Oligoflexia;o__Silvanigrellales	1.0	1.0	MPTGWCASDVFNTQHGREVAKSTSCPQYGGHKKLIQKGAVMGMMTNRRKANLVNSVAAASSVFFISGTVGFGLGGVIRPAWAQTASPAPAPAAAPASSPVPQSSASGSASLSTLSSPLRAVPASSLLENRLHPAVLPQEAELSCSMVSSCMLGLTRGLAVGGDAFRTLGVTTLGQHFLESGAWTYVDFGAAYQLLRRAERQSSFNAGLGFRSYSYKNSDDAKISRTGLTLRTAYAEAIYPAYTQGMVFEIHSAQITTDGGADKPFDRNDTKRVRSVISEFADFSRAHPSLRLLLPADLEIINWKPSDLEIEAPLRGYLRLTPAYEHADLIIKDAQETQYSWVEKRFALQVMALASYVSPEEKAGRYGLLGGLGLEVGSSRAKIESKVPANGENPKIPSA…
GEM@3300020190_27@3300020190_27_01615@d__Bacteria|p__Bdellovibrionota	o	d__Bacteria;p__Bdellovibrionota;c__Oligoflexia;o__Silvanigrellales	1.0	0.96	MTQESREAVGQISIRLREWIHEVNNALFITKGFLEEIEADAKTRAYLKPHFDHDNFNEMIETVVRSVDRLDRSVQKLRRYAKEEVFRETGVELPLRRGETTLGS
GEM@3300020190_27@3300020190_27_02172@d__Bacteria|p__Bdellovibrionota	c	d__Bacteria;p__Bdellovibrionota;c__Oligoflexia	1.0	0.9245283018867925	MNFKSAQPLTLDHAQAAKPRPARRPDEVWHCREYWTGDSRDGQYTNGDGYHYFEMKGSGLITKALEYYETEDGEERSTEVPELVGINWFEFFGFEDDELLEQVPEHEFTYVEGLIKKS
GEM@3300020192_22@3300020192_22_03412@d__Bacteria|p__Cyanobacteriota	o	d__Bacteria;p__Cyanobacteria;c__Vampirovibrionia;o__Obscuribacterales	1.0	0.9024390243902439	MVTKETTDQVLWMADCYSLAKRFPNPHTWLSLLEPVETLDIEKLNPFHYWLWMEIWKAAQLAEKDSADSNVEVRDGEHDLALTTKKAVAGPSTAKCPS	NOVVS0NW
GEM@3300020203_26@3300020203_26_01752@d__Bacteria|p__Cyanobacteriota	o	d__Bacteria;p__Cyanobacteria;c__Cyanobacteriia;o__Pseudanabaenales	1.0	0.9583333333333334	MKAVKLNLEDRQSWQKFQHILTSFASDYIDLVAPEQTEFRFEQQALSIAFTLITATPDRVRANFFTQNLESFLTRLNLIGVRRVELEFFATSAIERSQPVFRGGFDLTFIQPEVQSPQDRKTGSIVRQSGKLVTRKSNRRPGALARSFDRVKGWLTNPQLLQNLQGTSRLAARDPKGFLVATKDTVGEKFALALSWVDTFPWEAWFKAKQQWQSRRHKRNLLKALFEDFIFAAILVMLLFWGAEFLSGPTLNLANLPAQHYSDSMDAPKYRCGNPGLTKKNYVCLAKGMPYSQVTNILGGEGKPMAIDTKFGLNSSQIEQQINKDGKMNSEDIAVIVSWSSGDMAMNATFKGDRLIAKGMRGLQS
GEM@3300020213_15@3300020213_15_00050@d__Bacteria|p__Bdellovibrionota	o	d__Bacteria;p__Bdellovibrionota;c__Oligoflexia;o__Silvanigrellales	1.0	0.92	MSSPLSKHRGLKLFLAFKLGVWFALACAAFIADQAHAQGRFLDLSLTGAYSKSTQEYSVTTRRTWTGEIGLPLTSFFEVSLGHTFTEDTTRYNDSYRDMLLSKGYPLPDGTIQAVQRVQDYSVNGDLGYAIRSVRPSIFGGALRRRVCQEDVFEDHGCETIKLSWNAGLALQIYLTQALRFKASWRVSPAVAKNRPKKTYDQQTSVGLSWSL
GEM@3300020213_15@3300020213_15_00139@d__Bacteria|p__Bdellovibrionota	o	d__Bacteria;p__Bdellovibrionota;c__Oligoflexia;o__Silvanigrellales	1.0	0.96	MKTRALMFVKLLATEETGARVLFAIPEPARILRVPTTVHAAASAAGTPPPASVSLFVDFGEVSLADAATQLGAKRHDSFDWAAGDAGAKCTLFEMALTSGAEENLPSTLTWPGPATWHVRWLPFPLAVRALTDGTDRRYLQLAVQYISAGGVDENVIAADTGGGLLTQLAAALEAQGEKPD
GEM@3300020213_15@3300020213_15_00759@d__Bacteria|p__Bdellovibrionota	o	d__Bacteria;p__Bdellovibrionota;c__Oligoflexia;o__Silvanigrellales	1.0	0.92	MNQQKPKKALRGLFTRTEPVVRREEADDSDVAPAVEATPVVVAAPAVEAAPVFEAVPAVEAEAVPVAEEPAFATLEAAEAEAVPAGSVAIEVTNTLDSFITSPASDAATPVAEALDVASPPPIPTVLVESASGQGAGSVTAGCDVTSIHAPAPISPVDALAGVVNGFNASVLDRSAWAEDQYLTFIRRIDQAQTEAFLLKGKLLEEVKRRFFVDNKQGWKRFCDDRLDMNYTTANQYIRVAEEFDSLARERPDFGFEHFKALLPLPADQRTEILARSEALSVKTIRRLVQEKMAPTLTVEQAQTSQEARSLVRNLEQLKEQLLGGNYSVLPQLTRWQLAAACQNLSEELHSLASMLNKNGRDATGRIGASARDGETAL
GEM@3300020213_15@3300020213_15_00768@d__Bacteria|p__Bdellovibrionota	o	d__Bacteria;p__Bdellovibrionota;c__Oligoflexia;o__Silvanigrellales	1.0	0.92	MGIFHDTTRIAIREMIEEFGEASRFGRVLGEDDLEAAAERIAKFLEMTLELRSSVSGRAAGALQGQTSPSPVSSGFSGAPTTRTSTLPTRRSPVGLSAGYTEEDTGRMQGSGALAGFPRTRAAAEIVAEHTYAQGAGGVGAGANSVSNANADVRLAVQHDLRLPRKRVSASDEERDVFARIRGDKR
GEM@3300020213_15@3300020213_15_01250@d__Bacteria|p__Bdellovibrionota	o	d__Bacteria;p__Bdellovibrionota;c__Oligoflexia;o__Silvanigrellales	1.0	0.96	MARNASIFFGLGLLWLFLFAIPVGKGRNLHDVLHYYLVDTRPVHWVVGKVVGGYDATLDATDDASETMGAASSERLTQSENVLKGIE
GEM@3300020213_15@3300020213_15_01746@d__Bacteria|p__Bdellovibrionota	o	d__Bacteria;p__Bdellovibrionota;c__Oligoflexia;o__Silvanigrellales	1.0	0.92	MKADADDSAIDVRHPSPAPNVPPGHFARAHSADYYRRRRQLVRARWLLATILPASIGLLVVLCLAEGWALRFILLTPLPWGGLLGMCACIVLFLAIYSVSMARVALHIVYHIERSGFARTAVSVAFVIAYVFVFTKLPAPQTVLPLAAGKLFSVFLFFRFWQSQLSEARLRLRSHTPPRIFLVSRQAFLVCRWVVMACFLLCALGFALALVSVHPIIDMEGWEGLMLLGTFYFLFRIFVRNPNAYALPQGL
GEM@3300020213_15@3300020213_15_02165@d__Bacteria|p__Bdellovibrionota	o	d__Bacteria;p__Bdellovibrionota;c__Oligoflexia;o__Silvanigrellales	1.0	1.0	MKLFFLLFTPAEAGAPGYLSRQGEESAASLAESVFGFLTGSLGVDLDSGFAERARSLEEDVRWRLFRKPEQIGEAAMASLALEPNVLLVSGGHERTQNTAQALARRLGLPVCVDARADGHTVLGKKNTGTLADTLASITSGEWTKEETPPRAIVVGTTREALEEWTGLLFSPDKHTQLKAILERTTKGGVFPSVFACGFESAEPTSTAGKAEGTWIFD
GEM@3300020213_15@3300020213_15_02438@d__Bacteria|p__Bdellovibrionota	o	d__Bacteria;p__Bdellovibrionota;c__Oligoflexia;o__Silvanigrellales	1.0	0.96	MAIPASISEKAQSRGEYFLLDLDAVLELYKNAGYNIENEDEEVPNVLAVDGVECFFTGDLVRRGDTYCEIVIAANGFSWDEVESDMDDEEDED
GEM@3300020213_15@3300020213_15_02618@d__Bacteria|p__Bdellovibrionota	o	d__Bacteria;p__Bdellovibrionota;c__Oligoflexia;o__Silvanigrellales	1.0	0.92	MSSVSEQPSIVLPLELSADEGRLSWNGTYYALSAALCLAGRAESLAQVETMRRDALLVVKLVPFRDKLRSKMFALLADEADTQAASAAMGAGGGIDASKPAWGAVLGLSIADGKITRIDDIRKAMPRAGALPGEEFDPTAAESVALPDADKESLRAVVQTHLEKVLMPYVRDPFASFAPGEVTGWEERIPRNRKTDALVPFQSVFPDSFPIDLAYEGGEYFLDDLYCTTPACPCTDVTCIVLKNDPRSGQNAAVAGFKFQVESGKVKAMSEFPGKFNPSEWLKRFSRAHPVSLDLVLTSRFAFMRKQYIAAAAARA
GEM@3300020213_15@3300020213_15_02620@d__Bacteria|p__Bdellovibrionota	o	d__Bacteria;p__Bdellovibrionota;c__Oligoflexia;o__Silvanigrellales	1.0	0.96	MTLDLEPEVAQVDREKVLRALRDRIKSNNGARVTVRTDDDSAIVVAFLDDNLERANSRLESLAEDLDDAGQARILTASRQVFAWFEGVFQETAQSRFENADAHAQTHTQARADAASKAPFSPPGAANSGARGPGSLGKSRPPQTIVYADEDADFEAPAQGRGLGRRSMRIPTRK
GEM@3300020213_15@3300020213_15_03643@d__Bacteria|p__Bdellovibrionota	o	d__Bacteria;p__Bdellovibrionota;c__Oligoflexia;o__Silvanigrellales	1.0	0.96	MVLKSLFGKKGESQKTTGSVPGIGEKPTATAIATPERAPGAEAQPSAPGEPTPALYLEQAMLENARDDTPDNRRKVYQELLFSDLLLALADPEAGQEGGGTSADAASEANKDPNNLSVAILTNSGGIQFAAAFTSAASARRWRAEGGQYVSVRGQDIFKLLEPSPAEVVVINAGSAPFIVLPKVEYRQLAMGIVPQGGPSPVQIAAAAPGQDASGGQSAEGGADDGQMQVAFPPDVFSEEQKAFALSVMQPDEKIESAVLGAILPPGTGERSWIRTLFLRVTGVEETQEAMQDFCSQVRTTIAANETLFADVGFEVGVMPDPNFWVAMHQNGIVLFDKNPPAMPPPEAKEGVLDASLENKA
GEM@3300020213_15@3300020213_15_03722@d__Bacteria|p__Bdellovibrionota	o	d__Bacteria;p__Bdellovibrionota;c__Oligoflexia;o__Silvanigrellales	1.0	1.0	MQKADIPRLIQRLVSQPLPRGKVLGVVSDEAIFSRLFPLALARESGGERPLRFSGKAPAQAFLEHASQGGMFSEPAPCLVQWDTKLTAKQWEAEVAFLGRIPNPVPLACAFVFPLAFRTIIKDKEEQALPWLEWTLCWAPAEQEALRAADALYQRFETLAPAPATTRQSHVLQAVEFYSGDLAQVDSHFERMSSSGQAFEDCFAGAGDVSAFEVVEAMARCDAPRLFLRLRQCEEAGESPSALLAALSYFLRQVAQVHGALETQGARKDLRAAFDDAHVPFPSQARVQKALGVFPPERLARFFFLAAPLELTLRTHRDPFGLLAVELSALLG
GEM@3300020219_12@3300020219_12_00574@d__Bacteria|p__Cyanobacteriota	o	d__Bacteria;p__Cyanobacteria;c__Vampirovibrionia;o__Obscuribacterales	1.0	0.9512195121951219	MPESSSDSNNANSFQDQQGEAENAAATGASNGRANEKANAKSADKTVGKPEKSRALKIAGALSMVLWTIGFVLPFILKKESPYVWVSDTFLLIGFWPLLFYNKAGWTWLVFGILNMVLGFGLELIKWLVPNIPDSFWTPEKMAYKSWFMNMHHHITDMHPCLPWILIGAASTIYGVFRISKTIVNWSIKKFK	NOVV206D
GEM@3300020219_12@3300020219_12_01587@d__Bacteria|p__Cyanobacteriota	o	d__Bacteria;p__Cyanobacteria;c__Vampirovibrionia;o__Obscuribacterales	1.0	0.926829268292683	MASKTEIKVNRLHFPVMAMIVMAILSAVVVGGSFEVIKYWPQPQSVDPVCDWLTGGIWGFVAGGFFGFVLGFLTDDSHFPRDLHDTPALPGDAASR	NOVHCYMK
GEM@3300020219_12@3300020219_12_06033@d__Bacteria|p__Cyanobacteriota	o	d__Bacteria;p__Cyanobacteria;c__Vampirovibrionia;o__Obscuribacterales	1.0	0.9512195121951219	MSGSDQDATKDLELETDVVETQGTVRYRQAANTQDPDDDLDDLEAELFTEIVPVETDNNVAKILIPLEKTDDIAEDYWEDGDEEGSNPDSERQNGGTGSEEAPILVRHKLAVRKKVDETDLEVIKQTGGTVRHKLGRTEAEKPRSNLVVKLLEKNPLGMTLPEMAGGVRKQKRIKTLRPMLMQGIKEGLIMPISQRAGHTVYKLVKNMGSR	NOVN9Y0D
GEM@3300020219_16@3300020219_16_04795@d__Bacteria|p__Cyanobacteriota	o	d__Bacteria;p__Cyanobacteria;c__Vampirovibrionia;o__Obscuribacterales	1.0	0.975609756097561	MKIGDVMSLQKIKDAVANKKMICPECKKPIQKFEKYAETIDAVRDGFNIIEIDSNASRVTLTCGNEPCAWKERSEYWIEYIIE	NOV8NRGJ
GEM@3300020220_30@3300020220_30_00672@d__Bacteria|p__Desulfobacterota	o	d__Bacteria;p__Desulfobacterota;c__Desulfomonilia;o__Desulfomonilales	1.0	0.9354838709677419	MRVDKLLCSGCCELPDHLAMECEGNKRTDSLQEHELTEKQKEWLEASRKIGTWPLTKSERQTLERLYAEMPPREQQGLYEYIQETYRAKGKSAGAEDLLALMEKRQWHEPSQKLRNAFTKSQKIGRPPSHD
GEM@3300020220_30@3300020220_30_02358@d__Bacteria|p__Desulfobacterota	o	d__Bacteria;p__Desulfobacterota;c__Desulfomonilia;o__Desulfomonilales	1.0	0.967741935483871	MRIGFQQGSALSDRVGWTGQTILSVIQAKRIIPALTAGACWNMLREQINDIMTRWNPKERPGSKYDPIAFMETPEQARKLIRHLEWEIGRAEEERNAELVAEIREVLSTVECLARRFFRWEQNNLRALRAQELREIKRLPMNL
GEM@3300020603_44@3300020603_44_02402@d__Bacteria|p__Bdellovibrionota	o	d__Bacteria;p__Bdellovibrionota;c__Oligoflexia;o__Silvanigrellales	1.0	1.0	MICSKAGLSFPANWQHMDGVIKLKELSGWILPDGHWLPAEEWWHVSALYDLKENFPQHFTENLCEAMHGGDEAKIRRSASEAGFVKISREQMDLISLSSAQLRTLQRLIELIDPEAEFIVLLEHGNRQKNMSVERILKLRSANPILA
GEM@3300020693_2@3300020693_2_02566@d__Bacteria|p__Acidobacteriota	o	d__Bacteria;p__Acidobacteriota;c__Holophagae;o__Holophagales	1.0	0.9278350515463918	MKPQSPASCQVWFDERLLADIMDRPTTIHTEEALTPRAPWSCLASTAPGGFTRWGWGLMAGWMLVLLGPSLGWAGLLRRTAGWSALPNHWGESLSARDVWELWENGGLKLRLVNSPTVHLFGLGLILVLWCGWRMQAEQAGLKARLGPWLLGALDTLLIGFLPLGAVAWLADLVLAWSGGSGLDALGWAGFLGRPLVWMALVSALNLQWWLCRLGRASGRTGGYRTHLESCFMGLWSHPIQWGTLALGGAALRALLPFLVLLLAWRMGGGTTFRVWLFLLLQLLVTAVNGWLMGWLLRATACFWHQDAVVREARTALQDAVHEANS
GEM@3300021341_9@3300021341_9_00466@d__Bacteria|p__Myxococcota	o	d__Bacteria;p__Myxococcota;c__Polyangia;o__Nannocystales	1.0	1.0	MTVVNRLAMVALLSAGFVPCITGSASAAPADGPAEVAPPSGSETPSSPVSEPSAPSGATPDVSAPAEADGPAGAPEAAAPADEAAVPEAPPPAEAPAEPPAEATTEPSSREGSDVATAGEAESPAPGPEKSDAIDPDLLSGGDEEPSTPPPPASRRVVQDPAAYEAAMQAAYAAEYRPAHNPARLHVGARVLFANAGGDNEVGGRLGGAQVDVGQTWNRVGYALTGSAWGGRVVLSDRVAEMNALFGAGPTLTFGRTALQQRGMIDLRVGYDFMYGVVNQRTSTGTVVAPQDDSNIVLEQTENLLPHGPRAMLQLGLLSPVRRNYHHGFGIVFGYQGLVGSLRGELPFTHMLVTGLQWWMG
GEM@3300021341_9@3300021341_9_02262@d__Bacteria|p__Myxococcota	o	d__Bacteria;p__Myxococcota;c__Polyangia;o__Nannocystales	1.0	0.9166666666666666	MGRSTATPSVAEDEAYADSPSADDANTPSEAAPSNDALGSPDADDADDAADDADDAWAESLRDVLRQVIASLPDHATLGELVDATRGNPAIAPVLDLFTVRELIETAKKKPKAAPKKAPKVDADGNPPLDLAAGPKIIRRRADVPDGDLRVLKALSTQGPLKETELVSTTQLTSEQLRIIVRHLRTKGFIHIEGSGTKRRVKITRNGGGFLRKASRGT
GEM@3300021341_9@3300021341_9_04774@d__Bacteria|p__Myxococcota	o	d__Bacteria;p__Myxococcota;c__Polyangia;o__Nannocystales	1.0	1.0	MVPAESYRELEAQILEQLRDGDRDQLRHLIGEYDLQVELLSGEWRTLMSEFEDHYQVIDDEARVARMVVSPDELEEFVDGLRDATRQARWAPISFGIAELTDALPAGTDLVAVLFLEEDDGWLWNQPVYELIAIRPEVFALLEDQLRHQLATGDFRAMARLAADHSEGSVEFSPEQWRVLMRHAEERVPELLTVVDDRLSSPVDYTQIREALSLVADPRYQPSLDAWLRVHAASAQYALYFRDAGLERRELEGSGLFPLDGRATQKMRRVPGPGEAPPDIDALQPMDGGNTVPLSVAQHSAPPKKPSED
GEM@3300021341_9@3300021341_9_05749@d__Bacteria|p__Myxococcota	o	d__Bacteria;p__Myxococcota;c__Polyangia;o__Nannocystales	1.0	0.9166666666666666	MERFQAYRLGAGLAAVCLLAVPSCKNTGDKGTSSAAAWVDSPTSGSKSGSKLSFNQLGVEFDIPDTLYVFRNCGEAAHSPDGSTKWIPIVTCRSGSAGDFEFGDADEEEDPFAEEEYEDESGAEDIDITFFVTKKTRPIDERSVTWFKNKYKQAGLEVDEIAYQSDYQKKAGIYTRLHVMDTSTNTPTREIVQFMFPRQDVVFIARMEYPFGDTRSVDKDWQYILWNFNWLGQGDAAEAPAEGGDDEG
GEM@3300021514_8@3300021514_8_00489@d__Bacteria|p__Fermentibacterota	p	d__Bacteria;p__Fermentibacterota	1.0	0.9534883720930233	MNQTGDTDAVSDLLEELIGRFRGLRDIFSGGLISRDTLSSQILELIQSPAARRYWKAEMKPDANARRLLIRLEDPAIWRVESSKPEEERLFILYTRLADILLAADEMDKAVLELLLDTADLPHFASFVDTTGSETPYERDGVELSVLD	NOVA5UYO
GEM@3300021514_8@3300021514_8_01024@d__Bacteria|p__Fermentibacterota	p	d__Bacteria;p__Fermentibacterota	1.0	0.9302325581395349	MAKLSDLIKRIDTEVKDGNRAKALRMIDKLLEKVPDSKPLLARKEKFSIEHDFDLRIIALEEKYGVAREG	NOVQII8I
GEM@3300021514_8@3300021514_8_01128@d__Bacteria|p__Fermentibacterota	c	d__Bacteria;p__Fermentibacterota;c__Fermentibacteria	1.0	0.926829268292683	MLTLSCVIAFLAAVSTPPPLLQAEDTISRGATVMYTISLEEGLEYWILLTFDETSGMDLDMLVSSDEMDYESFIQTPFYEDYVYAREFAIAEGATEGTEDFILTAPYTGTAYIIIHDIGETGGEYNLRIF	NOVKK74I
GEM@3300021588_1@3300021588_1_02249@d__Bacteria|p__Desulfobacterota	o	d__Bacteria;p__Desulfobacterota;c__Desulfomonilia;o__Desulfomonilales	1.0	0.9032258064516129	MMWFESSKNPVRTGSGAGLVNEEHDDMNRHAPRLCPHAVFALLILLLAGCGDFGMGKFTLIEKTDSDEKYYLAKKVLLTAGSAQPRETFDHSILDVVNLMFIPANEKGHYVTKSIWYDPAGAEFRTIRQTHDRHEEANRGEDRDSKKGSMRMHTISLQDMYHHKPGRWRVKLYIDSDLVRKLDFTVQ
GEM@3300021843_42@3300021843_42_02198@d__Bacteria|p__Goldbacteria-1	p	d__Bacteria;p__Goldbacteria	1.0	1.0	MYKMMLVIFSLTALLALYGAIRYGFNMVFVYILLFSSLVIAWSIAAVLTERKDKDADSAKGS	NOVFL7CE
GEM@3300022188_10@3300022188_10_00254@d__Archaea|p__Euryarchaeota	o	d__Archaea;p__Methanobacteriota;c__Thermococci;o__Thermococcales	1.0	0.9178082191780822	MVSSMNLEVIKEFLEDIGADYTEIEGEIHLAPEVFYEVWKYVGQPDLKTYVIEDEIVELGSYDPPEMKYTSAKKVKIKKIYFETLDNVKIVTDYAEFQKILKGKSL
GEM@3300022861_5@3300022861_5_00980@d__Bacteria|p__Acidobacteriota	c	d__Bacteria;p__Acidobacteriota;c__Holophagae	1.0	0.9117647058823529	MKWLQTWVLPLAMGCTMGCYLGAQTVPEDPVVKARQQRAQAQGVDEADLPPVPRALTEPPPLPPPEIHAKDLPHPRVAAVPARRRGKDKAGRRGRAVTAAAVTQTDDDTAEATPTRKAGRAARRSAGRATERAVATAPAKPTAKPSARPTTKSAERAAARSTAAAPKPKSAVRPAKRAGKRAKS
GEM@3300022885_1@3300022885_1_02670@d__Bacteria|p__Myxococcota	o	d__Bacteria;p__Myxococcota;c__UBA796;o__UBA9615	1.0	0.9166666666666666	MSRLHLPLSVSVLSVLLAAPSLASAASVCVAKPNTPLIPVAVVGVATPVGFVGPHQCFGVLDRVGTSTRVLVNAGSFKGEVDLPNNSLLQILAEDIEMRLRDGEEPWGLALAGTPVMIEAASEGGHIVRTVDGRVEARFLVEEGAMLPAERWPTLEPDEVHPGGKWPTAEHALPPAPAALSGKSGTRANVAAPLFAVDAVVRDSAIGALRYSITDPDAESPDTVRIVGPLFWVQGRVKDLDWRRETVKADPDAEEPQDLDEDGERDDWGGWADLDGYAIGGPSSPLPREVASKEAPLAHEPKGDRFASLMPGARVQVTQTDGSWLKVEYVWDGGKVSGWVDKKRLVKEGKEQTSPAVVMPKAAVVAVGEATVIWTNKGPEFATDKDGAPKLDKEGNQVI…	NOV5BIQH
GEM@3300022885_1@3300022885_1_05867@d__Bacteria|p__Myxococcota	o	d__Bacteria;p__Myxococcota;c__UBA796;o__UBA9615	1.0	0.9166666666666666	MLSASLVGGHMSSRSLALVALLSLPAMAQAGDVTLPADLQWCADTGDVLMAMPDANEATEGVIEAEGKAFGLRGTLTAIMEQDTLVNLRFRTFDTDSNLAAAKKSLTGSYGEGTFEDRSSKGGDRRLKMEWEVDAAQKVSLKVNSEQIYVSWEVDPSRCIEQETVQRGLTDAEKADIEANTKKKAIAFDPYAEKIEDVDARKKAADDAKKKAEKGEEAEEAEVKKDPNDTEIDW	NOV9PFH6
GEM@3300023179_21@3300023179_21_01678@d__Bacteria|p__Bdellovibrionota	o	d__Bacteria;p__Bdellovibrionota;c__Oligoflexia;o__Silvanigrellales	1.0	0.92	MADVRVNGRRLALLQKETQLQALVDKLDGIAARSASCLTALLIGGVEVDLENAETLAALPALTDADVVEARIENTAQLSFESLQVAQEMAELLIFDIKVTTLKLWDANSFAEKEIENLLKDCHTFLTLGAHPLDLLQRSPLELSATAQDCLHELDKVAQCVEDATLLAVHSQCKDSCHVLVGRVMPAVERWLGLSTIFAKELEIDRLERPNLGEAADVVPFRPVPGQVPFNITR
GEM@3300023179_21@3300023179_21_01785@d__Bacteria|p__Bdellovibrionota	o	d__Bacteria;p__Bdellovibrionota;c__Oligoflexia;o__Silvanigrellales	1.0	0.92	MISRDKIDVPKFAAPNFAQPSTEQVVSTLLMSFVERKVSPQTIADVVRAQVTENGINADSLNPATCNGIIEVVTTAPSVGDCTDLLFFIAGHNQFPSALSSKAALGGLAYLLRRAQVYLNHSDALLRRQYLNTIEGFAQQVFKLIENESAEINHADRLRLINVVKTNDPALVRLFSASDQLNKLKEHLLSPVARMTAALGGASTLSGKATSPDQIIQEISTTADHTLALKGVSAFKLSSQFGGHLWKLHNADACLAFLDDGAMSVFQLSFFAEWFFDGLFREAVLNPSAEQGVLQLMRRILTQKAADMSIVKGLVRSLQRDFSQVQVEFQNQNAAPSVLNKATAVVNQFFLTLLPAIEQNQQLYARQFTPWALQLPVHPPETRIITRAQWQWLRTLTSQ…
GEM@3300023179_21@3300023179_21_01936@d__Bacteria|p__Bdellovibrionota	o	d__Bacteria;p__Bdellovibrionota;c__Oligoflexia;o__Silvanigrellales	1.0	1.0	MKIHWKRIDASLLCFALVVLAAIPVAALRTKTYGIGYELGRLKTEERQLRQKNIDLQSQLAAVQRTVRESRLKTSTNSGVSQLNLPSKTNVLRPSNSLKASENSKAERNP
GEM@3300023179_21@3300023179_21_02584@d__Bacteria|p__Bdellovibrionota	o	d__Bacteria;p__Bdellovibrionota;c__Oligoflexia;o__Silvanigrellales	1.0	1.0	MPDFFLSQKLKKLCESPCTLLWLEGSKHERVLAVRLQDKRLVLQLSDQTSRVVAFERYSVTAVGLQFWSQGRPGVLFRWEQVPRESWDTKQTTALKMKDPFLGDPNDDPPPAAA
GEM@3300023201_6@3300023201_6_00718@d__Bacteria|p__Cyanobacteriota	o	d__Bacteria;p__Cyanobacteria;c__Vampirovibrionia;o__Obscuribacterales	1.0	1.0	MSSYQGKIKARRGESSQLSATTKAITIISLLLASLSTLDRVRAVEPDKSASSTHSASSTSSASSARKASSTNSASSANSASSVNSASSATSDSSTNSASQAASRRERSERRRLNEDPSPPERHGSEIFTDETPSALLLQAKQFMRHHNYNKALKLLKRAIQLNDDDMDIRVLYAEALDEKLSHQAEKEPDTFNECVKSWLMVARQEVGLEKGMTFKGLGFMSGQYADEDWAGKAKKRLRVLTGYSPKLWETDDRYLKKVLKPAETSVSAVIKSADYDDRGKPVKNEK	NOVUKLII
GEM@3300023208_12@3300023208_12_01351@d__Bacteria|p__Chloroflexota	o	d__Bacteria;p__Chloroflexota;c__UBA2235;o__UBA12225	1.0	0.9375	MNLFSLFIIAGMILWLVKPLRVIVAQRTNRTVKALLVAFPVAYAVTLGYRFFWGDRDDSVVVGFTVLALLVVWGVLIGVGTFLERRAAAPRRVAPLGPGTHIPGMPTRMGELGTARAAEASRAAQSRASAAHAAAGVTAAIDAALPTAIRAISVASPVAGKLVEIAAPHAMRAAQSVAPAAIQRVQEGIPGQLQRMQEAVQSTAQGVAEQASRVDTTSAAMTIGRVTGTWFAKARKSFTEGASAPPVPSNREGGGGQVPG	NOVU4O4Q
GEM@3300023232_1@3300023232_1_03163@d__Bacteria|p__Firmicutes_A	o	d__Bacteria;p__Firmicutes_A;c__Clostridia;o__Clostridiales	1.0	0.9244851258581236	MEFFLHHNLLQYLLYLLGLVSLITTRFLKERRRTLKNNKFSIIVLAILLTASVMLSGCTVINDLEVKMNLKNEQFEYIKQNRVDKIVIQSVRDSGFRFIVTDPKAINDIYKILADGSEVSKKSSLEPDYVFDVYIGEEVKKYQYVVGANESDTGNFYNEDKAFSVPKNLENTIMQNLSFIRKPRDFQYIYYQSILKVIEKKKDVLSKDNKVGIDINGDIDCLKYVFSVDLEQFKKALNKALPSVALVNNNNADFNTVIKVKNRGYNSTIFKTLITIDNKKDKTFDSYYIIAEYNYKDWDIKVSEPNKVPQGW
GEM@3300023251_4@3300023251_4_01758@d__Bacteria|p__Bipolaricaulota	o	d__Bacteria;p__Bipolaricaulota;c__Bipolaricaulia;o__UBA7950	1.0	0.9512195121951219	MRAAGNAFGCGFKQLLGICLCVGQPNGPTACRSMEVGGLAWGSYHADILKPVLCTVLVAVLAMVIATVAPTRTPPSPCPHGRTGSKFADTYASFAPWFALHERFAEHLFSGSELEIPKGLSSCCEHFPTALARLQLTIAAQSDSPTAIPNARLLELRVEADAFCAIYRPILETIDASDGADPAFLEEASAAGLFARIFELYERLEDLFTTSFDGIDDDQARWCFAVAFTVRTLANRERIERIDEDVAGIFYGKEGASGPPFKVSEAVAEAMAGLIVLADRDLTPSESERAGRWAVEIHAAFVSDPS	NOV2BH3D
GEM@3300024062_8@3300024062_8_02530@d__Bacteria|p__Desulfobacterota	o	d__Bacteria;p__Desulfobacterota;c__Syntrophobacteria;o__BM002	1.0	0.9333333333333333	MDTDKIVEKIIKWLSDPKGREMFKTIVYVVLPLFLLLAFRSAGRRRPAEKSSTAIEPKIRPAEKSSTAIEPKIRPAEKSSTAIEPKIRPASYDSLSTIESLKETWSREQEKVERELREVFGREDSILARAKREFNRSTAPQKARPAESLERNEKKTLQEELLKLFSRR	NOV45OB8
GEM@3300024278_4@3300024278_4_00144@d__Bacteria|p__Proteobacteria	o	d__Bacteria;p__Proteobacteria;c__Alphaproteobacteria;o__UBA2400	1.0	0.9285714285714286	MGILEKAFNQLGKSAGRELGKRLGPGFSVTFDSGGSVRAAQAQHLNRYTAHPNPAQPDAAMYYANPQLYVNHRPQPPPPQPIATESAPPSAPTDITPASEPAPAPAEVTASPVPDLSALRTEISLPASMATNLDDLGNSEDEPQFQKADLQAPIQQPGKLHKGAKNDPEDVRNLQQMLKNIGMGDMLGKTGGKHDGVDGVFGDKTERAIIHFQTSMGLTPSGQVDAKTMQALMEKNSEVVLNQHSQPDAPRIPRRNAPGMSA
GEM@3300024311_7@3300024311_7_00235@d__Bacteria|p__Proteobacteria	o	d__Bacteria;p__Proteobacteria;c__Alphaproteobacteria;o__UBA2400	1.0	0.9285714285714286	MYRSQHLDVAIHQSRHRVLCGLICHSPEGLSLIDRARQLGFPVDWQDGRVYPNRPGYSDYGATFLLAKDVVRAEAAQHYRMQGHQPDYSALDALSSRQAQHEATNIFNSLRAQGIELSGYAQGRYFTCQQTMPNSGPNSGPNSAPSTTPWMRQRYPAPAPALLPPRSKRH	NOV0J3EY
GEM@3300024340_1@3300024340_1_00019@d__Bacteria|p__Desulfobacterota	o	d__Bacteria;p__Desulfobacterota;c__Syntrophobacteria;o__BM002	1.0	1.0	MNSDVVILARIFHESLAATTDMAVLPGVLGYRPLRRTVQVRLGPIPRYRGTVARWHAHLRGLATEIHEISGLVAVRRESVLLVWADWSYFVYLGVFDNFPKTVRLDVDPWTTVSDRTRIVGRIVLAQSRFSGIDPTQLGVG
GEM@3300024340_1@3300024340_1_00520@d__Bacteria|p__Desulfobacterota	o	d__Bacteria;p__Desulfobacterota;c__Syntrophobacteria;o__BM002	1.0	0.9333333333333333	MRFFVALLLRMTSKPRFPDGYELVGFSTVACLNPNVAGLVRGKRARARQMRLRTVSVRTKRTSQYVEILTEASTAADGVLWRERSDFYRFGYATLGFTSLTSMTKVCRVCSNSGAISSDLR
GEM@3300024344_4@3300024344_4_05858@d__Bacteria|p__Myxococcota	o	d__Bacteria;p__Myxococcota;c__UBA796;o__UBA9615	1.0	1.0	MGIRALAERRAPGEMDDLMQRSTAELLKTLAPWLLGLAVALPSVAFAQDEDEDDPFADEDEDEDEDEDEEEEEEDSSEGDPNITREDEDDIDEWTVEGEKKVEEKKVEEKKVGRELQAEPTRYGNSGNWYEVPVECGDCPTLMGQELGIEKSEVLRQFYDFIQIGSKRRDGKFVYPSIGENRPLGVKDGSKRVRIWRYVIDNGTRLTDTFATVWDLQVKADGGLLYGRKYEIQAWTAEAYEETSGGYRAKQSFLSDDKILKYLDLTPVKSLTTGKRNFQVGKESRISFAGYSAFVRHDVDQAAIAKEQEALKAAAEAEAKRQRDQKAWFEKGEGYRDDKSWDDAITAYLKARDLGLESLDLNYGLGYAYQRVKQYSKATTEYRTVLDADPKDNDVRYNL…
GEM@3300024423_7@3300024423_7_01541@d__Archaea|p__Crenarchaeota	o	d__Archaea;p__Thermoproteota;c__Korarchaeia;o__Korarchaeales	1.0	0.9444444444444444	MEHWFVVNKLSFKTWSRRGKRGVPRIKLPYKTKFVLLEIVYGAILGSMSFLTAFLIAEFSVWVFLQWMLAVERILLLYYLFFALINGLFFFIPIYNKRPIQLIAAAILVISVYLLLLKHFKFDPIITVFGPPNY
GEM@3300024433_26@3300024433_26_01602@d__Bacteria|p__Zixibacteria	p	d__Bacteria;p__Zixibacteria	1.0	0.9166666666666666	MKKLILACLVLALLVPSLQARKKEKKAGKVKSLVYIDKKYDFNFSIGKDWKYTVQLDKENFRIVLTQRSYETPPDYLDAPEYTKVPRIVVYADTSSISAIVFLDSLVSGTYSSEQKKEILKEFEILNEQAIEEGTERDETMTRKRSTVTIDELPAAVWEGKANYRKYIPEPSDPNKGMRVYGAYGGGIVVAKKDNTIVLFHVISEWDYFANIMQDALTIITTLNWGGEEKEENKDKEK	NOV8ELIV
GEM@3300024509_7@3300024509_7_01185@d__Bacteria|p__Proteobacteria	o	d__Bacteria;p__Proteobacteria;c__Alphaproteobacteria;o__UBA2400	1.0	1.0	MTSPGEGGGFKPLQILSPVQMWQHVAALPQRFVLLGDTDHRAHEIMGAVTQSLPYLGKGGVRVLARESNFDIWHKPVEAFNAASMFDRLSGYDEKRLRHDLFGFHNIWDKTPARIEARRDMFIEQVVLARRHQIRMCPISLLDEEFSLLKDQPPAQVERLRRTNAYLQEYGTAPDYYKGNPILWMNDNRMLEDMKRRHNQLNFNMDAERAHMLQAVTPASGRGAILYGAGHFTGKSRAGIDTYLPADQQVYVLLVADQAGADFVLAQPYRAPDFVLRIDEKRAYVMPAADQRGLWPAPARQP	NOVMCVK5
GEM@3300024509_7@3300024509_7_01446@d__Bacteria|p__Proteobacteria	o	d__Bacteria;p__Proteobacteria;c__Alphaproteobacteria;o__UBA2400	1.0	1.0	MSHSVFDMIDAFLKEPVPLSWHEAARRDLGIPDECANEALLCITLECGLDDLKSQPLAFVVDSKHLANTMTALTEFLREAMHPTYGGQDVLAVVDFLPPIDDFGTANGISRRWVLDRFNYGLMLPAVSSYLRTLARGL	NOVQQ8DH
GEM@3300024529_2@3300024529_2_01193@d__Bacteria|p__Desulfobacterota	o	d__Bacteria;p__Desulfobacterota;c__Syntrophobacteria;o__BM002	1.0	0.9333333333333333	MRRVDGGIFFLGIGFALVKQLGGVDIGFTLLALCLDPHRLLSTMCRWGFSFLLASDLQIEMMDFESLENRGFSTMGLPCKQCEKSMPVDDIFEFLYCDEGIYFFCSKECSDKWMSVNAQEIGPEILQQTSI	NOV8LEK6
GEM@3300025094_11@3300025094_11_02804@d__Bacteria|p__Methylomirabilota	o	d__Bacteria;p__Methylomirabilota;c__Methylomirabilia;o__Rokubacteriales	1.0	1.0	MARRRGRATAEGRPRPPSRVSRARILAHLRAAARKGDRTALTLAVEEMRVLALSPRYWRHYLALLRSPLARLVDLLVIKQGERIAAQKGWRPERREAPARTRAGAATTARARAGAAAGERPRPGPAPAGRPRRPRRAPAAPEQPSLFEL	NOVUNZML
GEM@3300025105_9@3300025105_9_02030@d__Bacteria|p__Armatimonadota	c	d__Bacteria;p__Armatimonadota;c__HRBIN16	1.0	0.9090909090909091	MNHWQTALGMLQVYLPSIGLFFVGGLLGHGIANRLGFSLRAEWTRWMTTLYLFSLLIPLPLWVEGSLFYGNLWLVYALLSLTIGMARGLAFPEREEQRRRTRERLQRARESIQQSLEQPQNEKRTSFPGVRPFMQEHVEAMYKGKTI	NOVM7UU3
GEM@3300025345_9@3300025345_9_00581@d__Bacteria|p__Calescibacterota	o	d__Bacteria;p__Calescibacterota;c__Calescibacteriia;o__Calescibacteriales	1.0	0.9166666666666666	MIKKFFYSLCFLLLLIPASNCSSGNDQNSSNSTAQKIDCKEDNPNILKYITIAPEKVWTNTGITLKKGYDIIIEVDDERTFGEEEVDFSNPVPFAGKKAIIFKIGEDGNPQPVGQKAYITAGAEDENKNLFLGWNTREPLIKQVKNEKGEEVKEKPQPITATVKIFIPETDKIVRRVALYAPRNNFWTNETNPRFYWDPQDNAIRYIFQISDYPDFRRVVETVEISASGGQVNPVSTIGGGAGQVQFNLQEGIYWWRVIAQINLGRSLNPVPVWTCWAHPFRLGVELGTPPQPAEIISPKKEDVFKVGSTINFEFTVPDDPSFVFWRIRHVVSECDQQPSINPNDPNSGNPTPWHVFQKRLGEGSLKELPKLIASYKYENLERGNHLFRIEVKDSSDTT…
GEM@3300025349_8@3300025349_8_00970@d__Bacteria|p__Calescibacterota	o	d__Bacteria;p__Calescibacterota;c__Calescibacteriia;o__Calescibacteriales	1.0	0.9166666666666666	MTSKNKGSIIPKKAVAIFPFLLVFSLAILNSCGKSLEEKKREEGKTTLSPKEKLSLAKDMLEIGQISEAKKLFIEAREGFSKDECKENKSCPYCEALWGKYLSDLFGTLDLLSQLLSLAAEQSSQTQQAPRIKEAQTTQQTEATQKYLEELNNLIGQSVENVIGFFLKKVNNMRRDLKEIIDLGCEMKTKAASKFEISTPTISLQVWIPQNPEKAQSIPTYKKPSAYLNYSLLSLIAGVLDIAYSQNYNISLTYTLGFIKELTKEKDIQKVLLTLGDFFANNPKILTLDAERKDLWSKSAADLADFFYSFDNFYKSFCEEKDSSEASKIMIEGLISGLLPIKIDICAVLSPSSISRLFTKWGDGLAQKRKCEVKDGNKIEIAYDFDQDGCIRIPNDLQV…
GEM@3300025349_8@3300025349_8_01283@d__Bacteria|p__Calescibacterota	o	d__Bacteria;p__Calescibacterota;c__Calescibacteriia;o__Calescibacteriales	1.0	0.9166666666666666	MKLGMQKFKSLLKKLFFILAFSPIFLSFLFLGCRGKEIKPDDFSSGLANRDPKLADGLLYIETENIQEAKKFFKNLGKENPRHCGYLIGLPLVQIQEYLAKLGAIINFIVSVYGSGSAQTTSRIPPTLPGHKIELEYASSGKLLTKQSCDNSLDRLIREFVSSLHTDTEEGLKMLKQAISQKCEIDINYPLRLSIGNSFSLHFVLYGRMGEAEFSFLNYIGYFVLTISSFILAHDFSVNTFGVLQNIKKIDTQNIIGLLRTLAFLVEECDKTFLFYQDGQKYIRQMPNFITNSIESGWSFLKSLESRGNMKQEEKEKYTIVFYDKSGERKIGYNPYSVTIASPLDEIEIKLKGEVVAGKVRASLNKVKIKVPYLISLDFVQQVFDLSEKIKKILQEGKR…
GEM@3300025349_8@3300025349_8_01425@d__Bacteria|p__Calescibacterota	o	d__Bacteria;p__Calescibacterota;c__Calescibacteriia;o__Calescibacteriales	1.0	1.0	MDQQGIRKLILFRINERRFGIDIKRVKKIIKEKGDLQITQISGAPPYILGIAEVEITQGEKTIITFIDLKKIIDMRKLETNDEEKKSDKIKEGEQTDLKEKEEEKEKEEKEREEKKEKERRIFMIVLGQTKREFFGVLTDEVEGIEEFDNINAKLYPPPDIKNIKEFFEGIIIVYEGKNKGERIFILNPNKLAEFIK
GEM@3300025349_8@3300025349_8_01704@d__Bacteria|p__Calescibacterota	o	d__Bacteria;p__Calescibacterota;c__Calescibacteriia;o__Calescibacteriales	1.0	0.9166666666666666	MKAEISAMIELVKAIRISYKILEIFIFSALIILFQYESSNGDKLNSISKAILYFEKGEKEKAYNLIKEYEDEAKDSPIISIILAQKEKNESILEKEFEALPPIDGKFKDRIAFEKAKILFEKGQLEKSKNILEELKNKSETVKPSISFILANIYLLEGQKEKAKSEIYNIPEDEEDIDKIKVKKLKNLINEQAAEMHFKGGIDLNSSFSTKGYPIVFEGQDMQKRWDIVSNILGNARFEFLKSKEYNPFFEIKGGGEFYSMTENLELNTRTPMFFYQSSSAGIEIGKFGTKYSFITAINDLEVFSLSHRLSPYFSITNFLVIGANFELETKNKIEGRQGIITFLDSAARYTQKFRIYTFSIFGYINLGKRFAKDERFSETFISPYTEISFRVKEIGISM…
GEM@3300025349_9@3300025349_9_00384@d__Bacteria|p__Calescibacterota	o	d__Bacteria;p__Calescibacterota;c__Calescibacteriia;o__Calescibacteriales	1.0	1.0	MSLGFKMKQISDFENDFLFYKISNMELDLMKIEGVKIINNIPHAVGAEGIQKVFEAFGIKKSKKAAYKFITKAIWKKRIVENGKSKIAIPITEVQRWIKKNYPIVWQSSKEKNEDEKEIISKNFALMENFEKIIDEIKEKVETIDDKNNNKETEKKKLKTTKKEEDENYEKSLLPLLPQEDGTKDKIVKEDKIWTFLEKKDGKNQTQETEMKNQNDKNQTILELGENIINIFLKTPPSDFKTETLEELKRKLIFVLEFIDNINRLKKQTSND
GEM@3300025350_1@3300025350_1_02010@d__Bacteria|p__Armatimonadota	c	d__Bacteria;p__Armatimonadota;c__HRBIN17	1.0	1.0	MATAEVLVAERERQNSLGQLQRSQRRTQVRSGKERKAGMKVISEHRKQRTVRQLQALEQKARHLQKLLDEGELGEQLQVLSELSSHLHDVRKALLREAIERGLLRATRADEISDVADELMDWLEKLRWA	NOV96658
GEM@3300025362_1@3300025362_1_00569@d__Bacteria|p__Marinisomatota	c	d__Bacteria;p__Marinisomatota;c__UBA8477	1.0	0.9111111111111111	MRFIHPLKHITYSVVFLLLIASPGFSQIDSTQLDTAKINSQFDSQLLRLNVPDAFQKNSLKLEIFSDSSWQMYRGSEVLGFEEALELLDLSNKLADYDLHLKKEAKYLKEFRSRRVFALITALGGLSYLAIIWDKGWVYQIPGYVATTVAGFRLYESRQLEILALREQYYLHSLVNPSDIKKRVDDYNFKLYQYLSSAGIQFSDS	NOV8XSO3
GEM@3300025362_1@3300025362_1_00635@d__Bacteria|p__Marinisomatota	c	d__Bacteria;p__Marinisomatota;c__UBA8477	1.0	0.9555555555555556	MSSLRKAHAGSLEDNRLEKEESFLIALFMSSSISKSSIYTLISLLAASFLYSGNDFPTRGELDSFKKDLSRIAMISNVANTQGTDYYIGVSSSFAGMNSVTEGIQMLPALRLSIYPNPGYNIWAQFASLASDKPTFSVGTGIQVAFQGENLRNGQALGVSWNKIYGDGYNQRDISVHGMLTRFSTRLDFGLMAVYDMHHVLIESVSNFKSYDETILSMIPYIKWTANEPFLVSASVPVAANGVSIQLDFEYLLGKRK	NOVCI4O6
GEM@3300025362_1@3300025362_1_02868@d__Bacteria|p__Marinisomatota	c	d__Bacteria;p__Marinisomatota;c__UBA8477	1.0	0.9333333333333333	MKNQALNIILFVSMLTGVRADTLSVQPYAHWTFETAVEQIVFLESGPGYPIYMIRTEDEITLFDHEGEELRKIYRAEEDEFVINNARTGFMLVQNQPVAESDREEHLYSFQVFNSQGAPDYTTIYKADYTNGELVYQLTDKRGIMLTEKGKPWLLELSGDDTLLYIDSVQPEKIAECEPFVLASTLKLDNEIITAATCLPKDSLDPTTVELRIWNGNVPLRESFRVDGELHGVQGIPGSDYFFLELDHGDESSLTLINRSKAITSYPWKSWEIRSLGQEEAFIISETDLNVINLGDGALSATYHPIELRGISDAAYMREWGIFLYLRYNLFFNRDGKQAFRNFVLEGVDRSGQLVHRSSFGTWSTILPKISPVGIDKFAIHIHNSVFLYEITDQPY	NOVVOFQ5
GEM@3300025431_6@3300025431_6_00606@d__Bacteria|p__Proteobacteria	o	d__Bacteria;p__Proteobacteria;c__Gammaproteobacteria;o__GCF-002020875	1.0	0.9153846153846154	MRRLLRFLKRSQPVAAALYRVLLLLPLLSGEMVLSMISIAGLTLTTLPPFSQLFRKRQQPQLEQRIEKQIFDERLSSAIRNELEKAAQLLPTEPTHRFEEEIADAEWEESTITATTESEPEPLLEPLLEPLLEEAPPLPNYPRYTADWLTEEEPSFPHYPQLEIDLFATPKNALPHYPQAKLDLLVDPPPTFPDYPSIQIDLLAVQKQSLPTYPTIELDLLGESSDKTAFEEEDTEAIEEPDEDHNWLPTRERADALFAVCQLYSRLDEGGIPLSILIGESEEDELFQLSSESLDGAMALKEEIDTLCSVFGFDSPQQLFDHLFYCSISPDRSERLNGLLSSITPLVMESMMIIDEDERTILYQQIFERLLEGSEFLSSEQGALFEKWHEEFIPPEEPE…
GEM@3300025471_18@3300025471_18_00260@d__Bacteria|p__Firmicutes_G	o	d__Bacteria;p__Firmicutes_G;c__UBA4882;o__UBA8346	1.0	0.92	MLYAASVKITHGKNQRRLDLVVEAVSPEEAETKALKQARKMYCPGKKAIYTIMTLIDETEAMAAFNSPSSQVPEETASAQQDEDPYSHDL
GEM@3300025471_31@3300025471_31_00487@d__Bacteria|p__Dictyoglomota	p	d__Bacteria;p__Dictyoglomota	1.0	1.0	MRRLLYFLLVFLLLFSLSYAQEIGKLEFNTEVNSNYGQDFSLSYEKWWSDNLGIGANLAYNSLSTDFSYKFLLQTPYIKTLLGTFYPGLNLLTNSLALKGYQLGIYIVNDEIYYISGKGSRIFDYSSSSKHSSLDIPIQAMGWYRAFTKNIFANFSLLSFQPQPSEEYYSLDIMLADRTALPLGNLILTQEVNVLLKNSYLYLSTIVNGELSMGSMGIKAFLGYLHPENLSFCPLEPGDLGGEISLSIPISSNIFPEYSLGYFYNSSGKSKLNLGLKIQFLISNYINIESMIKYLYYFAGDSNLNAKISFNFPALEGAMWNSIYVSFEKTNTVEDTSLGLNISYQF
GEM@3300025471_31@3300025471_31_00904@d__Bacteria|p__Dictyoglomota	p	d__Bacteria;p__Dictyoglomota	1.0	0.9375	MELVIFLAVAVLVLYLINKAVKYFTTPRCPKCKKVLSERYKLLKAPTPIEDGLEEKTLYCECGYEKKVTYSVPYWKLVRKEDSRGFEVIPWTKLYEGEKVDQATAESEKDSKDSEESPNTTGQGAG
GEM@3300025476_8@3300025476_8_00471@d__Bacteria|p__Desulfobacterota	o	d__Bacteria;p__Desulfobacterota;c__Desulfomonilia;o__Desulfomonilales	1.0	0.9032258064516129	MLVVRFMLGGKRLQAVFVLKIKRCKAIGSLILSNFSAGKIFLNSIFRKPNAYHRTSDSHKYFLRLYSYIAIGMGFLLFIPGCFGTRGFTEIKAKPYDLIYQDDSTSKFGDHNDDVFIEVRTAKISRPLENLAIHYTALFPGGEIIRPGDSEEYLRIDGHNAYKVVFRTKYIRKRKRVENKGGMDQDKVPEGWTAMTMEDPLTGKPIPVLHGPVIPQQRIMYLVQGDSYIYYIFLRADGDAVDQAIKKLDTFVREGIEYK
GEM@3300025476_8@3300025476_8_00731@d__Bacteria|p__Desulfobacterota	o	d__Bacteria;p__Desulfobacterota;c__Desulfomonilia;o__Desulfomonilales	1.0	0.9032258064516129	MLIYSCFGKIRINRYQIMKTPPSWLFTAWVIAAALIVGCVPGIKSLKNSANPDAAPGSKVTAQSPAPTESPKLSSKDLENLLPPPPPSYKSGDGSSGQSEKADIPELLQKDEINQAAIKFAREVPNVKHVKTCFSKIYGGWYLLLYIEKGKKISLQQYSWNPKSNEWEVVYHIKEVPSNQIEFHLKGEVGDEKCFVLKK
GEM@3300025476_8@3300025476_8_01707@d__Bacteria|p__Desulfobacterota	o	d__Bacteria;p__Desulfobacterota;c__Desulfomonilia;o__Desulfomonilales	1.0	0.9032258064516129	MLLDIFSVLDTQEKMIDISSICQARLFEYKKSLRTMNLNEQVQEIILKNPGTSKKILAERFGLSLYRLNRLFRHIERDLNGRTLVHDDERGVWIVRLDDSKCLGMEWMGFQQGGYRQCDCKSLFQDGRCYEHSGCEDAEMVAFNRKLDFLAGPGDPTARSLSQLTLEVVRDLMANLERITPITRRNLKNKLELLKILSAACVALKWKEKMRRQRTEGYVPHEFAARSRQSSVNLFEYSLKKYFAELEIPFDSDKHQVLKAWKRLALCYHPDVMGSDGDEEKMKAINLAKDSIFRVKRWD
GEM@3300025488_6@3300025488_6_01407@d__Bacteria|p__Marinisomatota	c	d__Bacteria;p__Marinisomatota;c__UBA8477	1.0	0.9333333333333333	MGFSNLKYLVITCLLIGLGYGQSSHRNLSTELLKDLHQAIADSTSIPGDRLQLKFIDDSNLGNFLNTCLPEATNPSGLTNNPVTITIRDVNLSINHASKKTVRNSGYLRQLELNVLFSHMQTEYVWQGKISDNLSKGQLKSLLEDDFPIRITGDYLRDEPAVIMIVLTTLSVFSLGAALFFIRT	NOV4GKKP
GEM@3300025517_8@3300025517_8_03027@d__Bacteria|p__Firmicutes	o	d__Bacteria;p__Firmicutes;c__Bacilli;o__Brevibacillales	1.0	1.0	MKSFVESLFNLPHFLHNKINLFSNSKEWGALILMNHNGILLGRRRFQYTTSPVAEVEGWTFEMAPGLKLIAGGSANPLQTLISLYREGEKAAQLVLFHRRCDSDVTVQAISSDLTLKIVPATRRVRVEVKQ
GEM@3300025525_5@3300025525_5_01090@d__Bacteria|p__Desulfobacterota	o	d__Bacteria;p__Desulfobacterota;c__BSN033;o__BSN033	1.0	0.9111111111111111	MSKSMKKILTILSLALVLAIALGSLGVAYAGGIRGIGLLGVAYAGGIRGIGLLGVWFFLTFGVIVVLAQVIPAGILLSSLVVSTLSSDRREEAPVGVI	NOV0326M
GEM@3300025534_14@3300025534_14_01995@d__Bacteria|p__Actinobacteriota	c	d__Bacteria;p__Actinobacteriota;c__Rubrobacteria	1.0	0.9047619047619048	MRSGGIWYKRDVKVQRYHTLGAVASDLQALASLVHDLEGLFVGEPVVLARRRDLEVVRLTLPGCRVLPIEAGISRRQWIELGSVYFTCTTVDAAVAPVNLLVGVGLQILVTLGFAAGIILYRRRSHLRERVLGMGLPEEFALRWAGEMEDGGFALILVTVLQEKLEVAEEAFLGRSVRSPLAVDRRLVL
GEM@3300025536_1@3300025536_1_04490@d__Bacteria|p__Proteobacteria	o	d__Bacteria;p__Proteobacteria;c__Alphaproteobacteria;o__Reyranellales	1.0	0.967741935483871	MNGPGGPRGPGGKQFLEMLARLPARVWLQAIIGLIGFIVLAVLGFAVIAGVAAVVLIAILAFKAKAWIATLFGGKSPAQPPPRDVRQVTDVQYEIVDKRDDTPPR
GEM@3300025536_1@3300025536_1_04974@d__Bacteria|p__Proteobacteria	o	d__Bacteria;p__Proteobacteria;c__Alphaproteobacteria;o__Reyranellales	1.0	0.9354838709677419	MYLNLKESFMFSTPYSSNPEYQAHVERAHRLRAAAVAGLFSDLGRWISNSFSVGWISAAAR
GEM@3300025546_9@3300025546_9_01311@d__Bacteria|p__Armatimonadota	c	d__Bacteria;p__Armatimonadota;c__HRBIN17	1.0	0.9285714285714286	MEKMRRHFNAVALCFVALAFLSGVSSAQLRRAFLGKRPLIEFLKGDITIVSNSVTLYNEFRSRLPEGAQTTFISFSELDKHAGELINAQRHIVFIIDWTKEPFPVEHRELLPYDIRLIRDMDVVIAGDVKVIERKPYVRMLISAPSHNSALEAIQKLGELEGREITDLKIQRVWQVPLLVVVTNADEETISIFGETIKADFVWVTIDKLPKVERLLTTETEVYILTGEQPIPSAVKARLPFPIDVLRQNQSVLVRSSKGGNYYRILFYSPNSRFLKHIVSLYEKIEDIPTEPRLILHLDMSHVKKLLVFPFAEAPAIKPYVMQFGEQVVDAIGKAGIVDEVLIAKPEMFDDPVAWETYRSGNIPTDVARELCEKHNCDAVIAGHIAGVDAISVISQGLT…
GEM@3300025547_5@3300025547_5_01889@d__Bacteria|p__Marinisomatota	c	d__Bacteria;p__Marinisomatota;c__UBA8477	1.0	0.9555555555555556	MDKQVRSLTSSFKKVIQYILLSVIIVASLNSCFITDLRLKEYLRPIRKILNKERSYWTDKIEYKGEAGTEIVYYKNGRPALERFFDANGLLTTISYLGRDGSSLRTDSLVYADEELIGGYYFSEPNHQLVLRFLSYKQQGQLSQRSWYGAMDELLSREFFLFDRNGYRRMRLIFDGNDSLLYTESFKRGSDELELQNTYTIFGQLVHQTIYESGKPPYQYDFNLDGEVTRISELYPGGNPVWSTDLLYNSSGVIERSNFSVDGRFLFTHLGDIELFQQSLRSWKHPASPSQVQQIFKFNHRSPFVEEIADNESKSKIIEYRLPRSGAIFKRSLVDENNMLIQDSIFSSREGFHPVSVRNFDNEGFITDDVISDLSGNPKWLHKWFRDDKQRVIREEISA…	NOVPBA81
GEM@3300025547_5@3300025547_5_02671@d__Bacteria|p__Marinisomatota	c	d__Bacteria;p__Marinisomatota;c__UBA8477	1.0	0.9333333333333333	MKIDLRKDKGILEPTKFLADDSSTPELSEDDLIAETIRRRRSAHKPDTHDEESLESETPVPKTKSKDKKKKKESNRNPLREFVLLILMVSITAYYLNDKGILFSTIDMAEEYVYDLLGIDLDLPVEDDSDLEQYDEYFSGDSLVIEEATPEDVLPDEVFNKLMPMTEDIAALADSMASAKPESLHVKLPGGRDTVIVYQEYTQVSEDVVKLTDDDISIINNRSLLLMVTEMISNFPIEYGSGHLFLKRDALKISAPRGGEWVGEMRSTLDKFVLGSFIEDYSTGTANISSKFEIIMNAEQDFQGQSFDAMRLLDILANPFTDYLEEIVIDPVRQTDDNPVEIVFSGSAQEIQYILSSWSESRSNYLIGSIDIDFQSEDLILTFSVTFFNYTP	NOVATUHH
GEM@3300025561_3@3300025561_3_02447@d__Bacteria|p__Desulfobacterota	o	d__Bacteria;p__Desulfobacterota;c__Syntrophobacteria;o__BM002	1.0	0.9333333333333333	MTKSSSAWRTSTTLAAVSAAGATAGTDKVKAKQVVTSICTQCGPYLEPRVCLRYMKSQTPSTKLQTNLKFQCQMTETGLEFLFLQYSSTPILQYSNQSPSSFLPDVRFLSRRKTQMQLQNLPQINRVPWGHMCAARGGRPIGLSEDVQACR
GEM@3300025576_9@3300025576_9_00310@d__Bacteria|p__UBP10	o	d__Bacteria;p__Desulfobacterota_B;c__Binatia;o__Binatales	1.0	0.9487179487179487	MWGNELSSCRETMAATMNAEAQIEKMVARILSETYDEEAQKIEAWKKPADDIRRLVQHDYVRSLRRNLPYRELKTLVAAFNKILPGFNREVVGSMPTDQLAAWAASLNLHFKAAPNAEEDGLALRGFYIKRRKGILKRPLIYVNTAHHPLAVSSTFCHEVGHHFSSELLGGDEDTPVHFFFDADYAAHLEEPAELAADVMVSIAGYPEPVARKIFAIPWKWGLVARAKDMTEAALAEVRGHLKKAYGFDVMELIAANQRLHYLSGMIHYAKLRWALLAEYDI	NOV2MH59
GEM@3300025576_9@3300025576_9_00879@d__Bacteria|p__UBP10	o	d__Bacteria;p__Desulfobacterota_B;c__Binatia;o__Binatales	1.0	0.9487179487179487	MTEEVGAKGEVDAKEVEARMEAKMGAILEQLAARFDLVLEAVTGFGGRLEALREEMVGQFSEVGRQVRFISERIAENREGVAITRADLGAEMVRIGENLGATRIEFREQLAATRHELQQQVATEAERGRQRLAEDLGRASAEARAQLSREVAAVGEVLRKELTAARSEIGREIPAASAQVRAGIAASADAVIKKLDAELKQANKALTSLTRKLERFDDRVTVQTKDQDQRLRKLERRTAR
GEM@3300025576_9@3300025576_9_01548@d__Bacteria|p__UBP10	o	d__Bacteria;p__Desulfobacterota_B;c__Binatia;o__Binatales	1.0	0.9743589743589743	MQNSSTQTIATANKSQPGVVYRTVCQNPGCEHTFDLRITPQTASMLSGPIACPRCHRHGGMLKSQGRIGDKLFGAKLVYRLTGVAPRPDEEDAYTDATELRY	NOV3JSTR
GEM@3300025582_6@3300025582_6_00733@d__Bacteria|p__Actinobacteriota	o	d__Bacteria;p__Actinobacteriota;c__Thermoleophilia;o__RBG-16-64-13	1.0	0.9166666666666666	MNEQYKSCINCGRPLQHRFEEEGREVTGASRSTGQCEVYRIWFCVNPDCVMFKTDVYNEQVGEVAGEIGSTPADFPEGERS	NOVE28DW
GEM@3300025592_35@3300025592_35_00183@d__Bacteria|p__Patescibacteria	o	d__Bacteria;p__Patescibacteria;c__ABY1;o__GWA2-43-13	1.0	0.9166666666666666	MLSLTKSKRFWRLIIVVVVGIIANAVVIYAYNIDDGVDVTTAVIVRALKSPSKDVKAAQDQLKRLNTQQ	NOVZD6V3
GEM@3300025592_35@3300025592_35_00272@d__Bacteria|p__Patescibacteria	o	d__Bacteria;p__Patescibacteria;c__ABY1;o__GWA2-43-13	1.0	0.9166666666666666	MRKWFLISSAIFLPVFWTLFEWGVLSFFLSPISWGWWGLFILIILSWFLSSTHLWIAGISLAVGYEALSLHPLGVTFFAIAGMLIWTLFLEKQIFARYSFTTLLLSVTSGMAIFTVNYLLLLFFLRILFPQHVLDISVMQLSTRSGIMIIVYIVAGLIFYLCRAIVQASFTRYFFSRRFE	NOVYO1H3
GEM@3300025592_35@3300025592_35_00402@d__Bacteria|p__Patescibacteria	o	d__Bacteria;p__Patescibacteria;c__ABY1;o__GWA2-43-13	1.0	0.9166666666666666	MFKEDKKTKKVFPARAAHAVMALCVAIITAAIIGGWLLTLGTTFERIDSEVAAGQKAGLFQSIGKEFRSLASLWPASGKVKGIKVEDVTEEDLKKMEEKVFGRVISE	NOVPMAHS
GEM@3300025605_19@3300025605_19_00334@d__Bacteria|p__Firmicutes_G	o	d__Bacteria;p__Firmicutes_G;c__UBA4882;o__UBA8346	1.0	0.96	MTENSILLTIIDKVFKPDQCFKYSNLEIKGFRLIASKEDQQNAGYFINPEVTEAAIKERKRQFGPNPIKPYKDYFGEFVLETNIVPEVLSVKFAIGYTINSKVTTVDDLSNFGWLRLCTGIVDIEYPNLAHHKQLLDYLLQHSKKPRFLITRIYHYLQFSLYQQLTAEISEMEHPLIQP
GEM@3300025605_19@3300025605_19_01822@d__Bacteria|p__Firmicutes_G	o	d__Bacteria;p__Firmicutes_G;c__UBA4882;o__UBA8346	1.0	0.92	MKQLATPATIFRSTKTLLLVIVVFNAIANITYAATTDTPAYAPLTCDTVTQLLEHTLNSKFIPMEFTDNNGYTITLTNLNSFKMDWQSGTFTADIAFKTESTAKKLFQITPVGEATIVGVGLIAPQDQKVGIRIIKIKSLKLKGKLRLIQPIINNMLNNKLVGRESWGADAPATNTILNETNWVELLKVVIASNLPLTAENKSTAISLSHLNNLTQLNHPGQFEMELVIQGKYKGIVKIGLEGTINLAVEVQVIPEQLCGLIRIKEVKAIDIKNIPDALNGIIKHLANEKFGDKEWYFDWK
GEM@3300025611_28@3300025611_28_00014@d__Bacteria|p__Caldisericota	o	d__Bacteria;p__Caldisericota;c__Caldisericia;o__JAAYUI01	1.0	0.9523809523809523	MVDHRQKRVSRILVGTVVLGIFLVLLSRQMPVNVVLNVISTFDGSEVHASVEIIEDDVVSSVMETNSTIDFETLPKQLTFVVGAEGFNKSTSQVWINTDFEQEITISLKPIGMLWGYVRHAASNSPLESIEVLLFKDGATERYPTDERGIYVFYVSGGKYQLNIDNDTFHSIRKALFIEPGSEFIQSLSLMPKDVKTVSFSDYSSYSCNGWRKGKIAYYPQALDVIIKKNTDGKASIYQSYDSSWQKGKSLIVVDRFDAWIAEGINAVPEKFVKQSKEFAIASNMLIKTNEELLDHINWLRFADYAQVTNLGEETVNNTLCDKIHVFVNDPGSPIGWVDFDVNLWVMKEGKLIGMPTRVAGKTRGRDEAGHYFELNLDLSVTDVGNTFDIGIPTDSVE
GEM@3300025611_28@3300025611_28_00205@d__Bacteria|p__Caldisericota	o	d__Bacteria;p__Caldisericota;c__Caldisericia;o__JAAYUI01	1.0	0.9047619047619048	MRNTKLALSLSVMFLLLSTLFLGGCQEKVRYSADDLFAPLTPESEIEIPPKPTFEDIVVDYIPTPSWEEMLAKFVPIYPGASFLSDRKPNISSSGANPSVTYIEAEMYYKEKSEVLYTWLVDHLVDHDYVINRNMSNGEDPLIFSPVDGRAIINAINGDATLKIDITHMQSTPGWFKVQYSGSRNKRMEE	NOV2CU22
GEM@3300025611_28@3300025611_28_00549@d__Bacteria|p__Caldisericota	o	d__Bacteria;p__Caldisericota;c__Caldisericia;o__JAAYUI01	1.0	0.9523809523809523	MSPIVSVNFQEPRLNRAPLFPGTSGRLRAVRIGLDCVILTPMKKITAVLLCVLVASLFVSCGTSVDDEIPIELVFSETTDLYQIFYPMDWSATVGSFGGTNITNKDGSITIPILIVPDDNVKDNDLDTIADLIEILKTTNSSGKAMEKRISGKTAYWWYFDVQGVELTSFMLPLDGVIVSCMVYAKNLPPERIHELDLARKIVESFRLR	NOVRG9Y0
GEM@3300025611_28@3300025611_28_00940@d__Bacteria|p__Caldisericota	o	d__Bacteria;p__Caldisericota;c__Caldisericia;o__JAAYUI01	1.0	0.9047619047619048	MNMKKALIIVVIGLIFLSILPATAGQGKVTYGFITRPCDHLSPFSVETIDGYKVDAYLPKFMDYSKFYMGAEVSMEWDGQHLYVIDYPTPQSELNVVKWVTEVKSFHPESYEAWVTSPVGDVRIFIPLFVQKTTDMQAGSVISVTCVKSPWRGIFRTLSIDLISR	NOVXNR5J
GEM@3300025611_28@3300025611_28_00946@d__Bacteria|p__Caldisericota	o	d__Bacteria;p__Caldisericota;c__Caldisericia;o__JAAYUI01	1.0	0.9047619047619048	MKNRDLPEITKIDEKRLEKKLGESAGKKVASWFSKNTWLVFLGGFLLIPPFVRVVFEGLIKAAVYNYWQLGNLGQASKDFADSSRLFAEYYARMSFNILFLVFLGILLVALIIADKSKVERWGLHWNKILPAILYFGAFWLITYFFFVPVGSILSGGESYYIGLPPPTGFLITKEWYGSAPFGSILQNMFFPRSYVAFAIPGTQTVVPGTFTMGFLDFLRVWVLNGPVIIFAVFGYWMNKLLNWFNTPGWTKGAVRGEDEILHPNFKYVVAFMLSAVLIPLMNTIYRKVDMIRSTVPVVTDGIEVQETMYATSTSSVIWIIIFWVVMGILFNLAYKWAVTDRRKTPLSDWGVSLSKWLPAFLVIAVGLFISFATGWHLAPVDPETNLVISSMFGPFVVS…	NOV887OK
GEM@3300025611_28@3300025611_28_00969@d__Bacteria|p__Caldisericota	o	d__Bacteria;p__Caldisericota;c__Caldisericia;o__JAAYUI01	1.0	0.9523809523809523	MVKEVRFEIGCADLESQLRFYRDTLEATVISQDEGFVVLELGGVKFSLWDASEQKSAQKLGLSLVINDRNEMKKRLSQERYVVTEWENCPMFLSLDGDGNGVSFMDDED	NOV3PBVO
GEM@3300025611_28@3300025611_28_01188@d__Bacteria|p__Caldisericota	o	d__Bacteria;p__Caldisericota;c__Caldisericia;o__JAAYUI01	1.0	0.9047619047619048	MKRESRTRHQINYLFGNIIIAAALLLQGFSAPSGPVVPIGLAWCSCPFQPSEVSVMDKWVLVGAKDVGQIYTYTLDGQFNGNLKRSGECVGPKGFKPDKIAGVDGFVFATDKHDKSVKVLSNGEITDVVYSDDLGLFDKTPVAIVADDYGIYVGYEGGPVVSLGYDMEIYDQVERDVVALELYDDYVWALTFDSKILKFDTELNLVSETTHFGSAVNALKNPTDFAIDGEGNFWFSDAGNNRVTVWFEDGSYGVWGETASSRDTENAKIGGDPIAGSNGSFVPRTIDVSDDYFYCTRDSGYAVAVEKWVVTRVADTQTSYVAISTTTKKYKELVSDIWQLQQDVYPKALVFVVTGETDFFPHGEYVMIDGKIITEEVSKESINSVKDDLTECKSEMCST…
GEM@3300025611_28@3300025611_28_01305@d__Bacteria|p__Caldisericota	o	d__Bacteria;p__Caldisericota;c__Caldisericia;o__JAAYUI01	1.0	0.9047619047619048	MIYLNVAVGLIWGAALGFVQFDWLYKSTKKAIDAGRKPIMNPLRMILVVAGLFLPALIHLIFPLYDYIPAFLASFGGFVIGFALWWFWFKIKRSSGGN	NOVRPVTU
GEM@3300025611_28@3300025611_28_01414@d__Bacteria|p__Caldisericota	o	d__Bacteria;p__Caldisericota;c__Caldisericia;o__JAAYUI01	1.0	0.9523809523809523	MRKQTRLALAWLIIGLGGAAVAALLGILVNLTTIMPFGSYIVLLLISLGFLPGLFGAFSQRVLGLITLVAIPFSIVWGIVHIMLGYHDIWQYVLVLDFIRIFSIGVIIGCLLQMILPTKPVKNGTDTVKGRIETRNAIHPEAVKTRKEAKYYEV	NOVR33OX
GEM@3300025614_14@3300025614_14_01188@d__Bacteria|p__Proteobacteria	o	d__Bacteria;p__Proteobacteria;c__Gammaproteobacteria;o__GCF-002020875	1.0	0.9384615384615385	MMSQNRILPARELVKNLLTGFIVVSASAVVAEESWVAPAPMGPYGGHFDFGVPVIENSGQLAATPLQPEYAMYRNRGELPVVNASYATLPEMKSQNVIYQQDELTQIDPAWSLDEQAEVVAPLGVTGMEHESDDVWALGEIRADHLPQLLSSEEQVANLQQQATKRLDMTPCTTAPVEGEAATTAHSPYQEALLDEFESAELDMDVVARDADQLSRTEERNSRQWSRMAPTFYPTFMPDYALGVRRADAMDPLALIPQMRNPVQYFGFQQQ	NOV3A2ZK
GEM@3300025614_14@3300025614_14_02250@d__Bacteria|p__Proteobacteria	o	d__Bacteria;p__Proteobacteria;c__Gammaproteobacteria;o__GCF-002020875	1.0	0.9076923076923077	MAPFPRFDREVSCEQNTAARKKADEAIGGFSHECEIGWKAGVTRRFMRVMARSGGYVYKHSNH	NOVESHEM
GEM@3300025616_14@3300025616_14_00289@d__Bacteria|p__Goldbacteria-1	p	d__Bacteria;p__Goldbacteria	1.0	1.0	MEPQKPSSEMQEDLLKFAKAKFLSAQAKYDAIQALAKKYNMPLEKMIKNIIMEWMVEDKNATGSIAKGKNAVKNETFKKIL	NOVJP800
GEM@3300025643_23@3300025643_23_00332@d__Bacteria|p__Proteobacteria	o	d__Bacteria;p__Proteobacteria;c__Gammaproteobacteria;o__GCF-002020875	1.0	0.9307692307692308	MLDIIKNTFSGADLDPVAVWAVGAIVGSAIVAIYLGMKIRTLMNSTHSVD	NOVJ7ID3
GEM@3300025643_23@3300025643_23_00439@d__Bacteria|p__Proteobacteria	o	d__Bacteria;p__Proteobacteria;c__Gammaproteobacteria;o__GCF-002020875	1.0	0.9230769230769231	METIFFEDRSRQQLLAHLLEHWCKEYDGGQRRQMEQVLLNNLQGYPTDRLQAAVDDIKEAIDG	NOVYORM7
GEM@3300025643_23@3300025643_23_00627@d__Bacteria|p__Proteobacteria	o	d__Bacteria;p__Proteobacteria;c__Gammaproteobacteria;o__GCF-002020875	1.0	0.9076923076923077	MLRVINIMMSQLRENILDSIGTSYQKMSAAMERGDTLIARRALNRISELKERLRSARSDDAQRFMHISNSDRSCMVCQDEDNSAVIVQSWNGCEGCEVTRFRSFSAAYRSLTQSGYISMAAA	NOVL8KFO
GEM@3300025643_23@3300025643_23_01607@d__Bacteria|p__Proteobacteria	o	d__Bacteria;p__Proteobacteria;c__Gammaproteobacteria;o__GCF-002020875	1.0	0.9230769230769231	MTNKLLLTTLTLLTILLSACDSSPDKSALAPELEGTLISSAAPIAIINSQQEIKYLYFTPIDCESCWKILEQMNKHREEFPAGSIGGIIMSEDIFAVYEATRAHFINLLPIYADHDENIAYDYDVEIEKAPLWVTIDESGKISNRSPTIPDAVKSVLK	NOVMH006
GEM@3300025644_23@3300025644_23_00375@d__Bacteria|p__Proteobacteria	o	d__Bacteria;p__Proteobacteria;c__Gammaproteobacteria;o__GCF-002020875	1.0	0.9461538461538461	MKKTTGLLLAAMTLATQGVQAENTDLICSMDEINTKTNEVTQTTDVKVSVPDQSSRNVRALTYYNSDRIVEQWEITPTHSNYRYRKMVGGDIIKTETSSIEAATGRVLGSMHYDPSPYLRIRGHKEKESTFSGQCYLAPVTAAPAAAQ
GEM@3300025644_23@3300025644_23_01652@d__Bacteria|p__Proteobacteria	o	d__Bacteria;p__Proteobacteria;c__Gammaproteobacteria;o__GCF-002020875	1.0	0.9076923076923077	MKRRTQLSTLLLISGIISAATASAQWLGPWGSEDDLAAAWGLEPNTLNDPDEGPGETIDYNTPEQPFRMNVQSGNPIKPRTAAPVRPAPRPTPRIAAPAAPIRKAPAAITKARPAPPPLPARPAPRARTPYYAQRRAPAPIQRRVPTRVQRRAPAPRSYNSYRQPMTPMPYFMPQPFQQMQMPAARAPYPYYRR	NOV490A9
GEM@3300025649_9@3300025649_9_00595@d__Bacteria|p__UBP3	c	d__Bacteria;p__Aureabacteria_A;c__UBA1439	1.0	1.0	MGGEMKAKVNVHHMNKFLWFFSVFCQAILILVLTAPCCPADIPVIRGEQYNPHIINSERLYGRKVIIQDLMADHKRTFTKSEKKKGFKEYFYAKFVLRDSKLPCFICKYDYRDMDRFKKIQKGDRITIVGYIERIGKGVKRYVNPKFVVRVEDIRNGWSLSDDEAVLEVVGDEEQVSYTELNPDDLSNLPEEHDGEYVRIRERFSIVSTFFSNFEKDLNLSNDTAIKFRGEFLPLPYYIQKDAGNRVLLSGLRTGDKITIFGKVRVRPIADGNLVLFSAHSVRKGWK	NOVACTXL
GEM@3300025649_9@3300025649_9_00765@d__Bacteria|p__UBP3	c	d__Bacteria;p__Aureabacteria_A;c__UBA1439	1.0	1.0	MSFRFALILVSIAALAACAMVVSGCAPAQREVDKAFEISDDLGKERQTQIMGREVIVHPEADKKISIPF	NOV7QJKM
GEM@3300025649_9@3300025649_9_01147@d__Bacteria|p__UBP3	c	d__Bacteria;p__Aureabacteria_A;c__UBA1439	1.0	0.9230769230769231	MRYFWISLLMMPMMLSATSALGQLIEVRDEEDAFSDRIERSDETKEQVESTKPHVTLHPGPEGSPADARQLLKDRLEVLQHNRVIAVQQKKPAVEIAKFDAQIKDIQQQLTAYQ	NOVUSK63
GEM@3300025649_9@3300025649_9_01421@d__Bacteria|p__UBP3	c	d__Bacteria;p__Aureabacteria_A;c__UBA1439	1.0	1.0	MTGRILLTALIASAMAVSTVFAQAEAPKPSAISVEGESPDAPAAPVTMPASTATKEAPPEKEKSEEEAAFDDALDVAKKAGEIGDEGQAFLLYTDALLNLRKIHGKYPDFKPDEVNAKIEEVQNLLKSLEVAKCESLEQEKEGRFRYLVWKRQLLILNKLDTLENAVRRSDENLDDIKDKLGI	NOVZURIK
GEM@3300025649_9@3300025649_9_01913@d__Bacteria|p__UBP3	c	d__Bacteria;p__Aureabacteria_A;c__UBA1439	1.0	0.9230769230769231	MDIMIKLLIGFAIFFAGVIFNVKIMSSENPSKLMARLSMVAISAGLIVLVIMANSIDIGTLKEKAAPEQPAGEVSAEQWF	NOVQTL0U
GEM@3300025657_36@3300025657_36_00032@d__Bacteria|p__Firmicutes_D	o	d__Bacteria;p__Firmicutes_D;c__Proteinivoracia;o__UBA4975	1.0	1.0	MATSNQPRDKQKMLFITTGAVTLVLALIVVYAALTPQPPEMVVSGMLDSLARQDYGAAEKYVAGPAREQLQAAAESVSNSRWNLFWDEGAELFAQYRIGEVQVTGDEAEVLVYYGPGLIQEEIFHLRKVDGRWKVTDYVMDK	NOVHWYK2
GEM@3300025657_36@3300025657_36_00750@d__Bacteria|p__Firmicutes_D	o	d__Bacteria;p__Firmicutes_D;c__Proteinivoracia;o__UBA4975	1.0	0.9090909090909091	MSMPALLRVYRDYIRQAGFVRFEQPHCTVYVAPAAKPLLRQHKAMELLRHLDVAPRPGRIQPLRGLWVMTACHRRLSELMPVWQRQSRQGKIELIRRLGATLGMVHSQRHSGTGDIVAPGTRPIGHYLLGLARKYHALARGERAPFQVREIAAAITGLWDNGGGTLTGNWRGFPPVRIWDSGLMIMDLSRASYSEPLLDLVNLRPQVIGLDDIAFFWEYFLQGYCATGELPANWRQKLEVLYKLKVLQALAEGRYRKEAMDDWQSRWWEQYDNYI	NOV35BDQ
GEM@3300025681_25@3300025681_25_00727@d__Bacteria|p__Proteobacteria	o	d__Bacteria;p__Proteobacteria;c__Gammaproteobacteria;o__UBA6186	1.0	1.0	MSQQEPLPDHILECIENLRNQVNEEILEQASLEVALESAVKHLPVYLKVVKSHIEQLSRVLNTEQHNHKTLETADLAQPVRQLMSIFKELSDDDLLTMEQLASLSKIQGTVVRTTQEDHVQSQTAPS	NOVYXNLT
GEM@3300025706_17@3300025706_17_00505@d__Bacteria|p__UBP6	p	d__Bacteria;p__UBP6	1.0	0.9047619047619048	MRSFLVVTFIAAAALFIVVACASQQAASGDKSEGEKQIALYAEDTLAKGKDIAFLAKLFDLKAQYPDDAEDAIESQFKKLHDTLPKNRLDTFKESPNKELRVAPGQSRLHLKNNYTSGNTAIFIREGNDFVVSEMLPFNTERQIDLKPGSYEFVVIIDRKFNNNKYLYTATLNMSDGTIYVGEFNIASEYNTSGQCPEGRVADEDTCMKVEFRAFDNCAPGTHLVDYLCCDEGYNFVMEGKCSRYTDKVDTVMCPTGYEEGGSGRCCPKGMKFIDGQCQVPPKGWVPPDQPAPADEEKPAEAEKPAE	NOVBAOP4
GEM@3300025706_17@3300025706_17_00658@d__Bacteria|p__UBP6	p	d__Bacteria;p__UBP6	1.0	0.9047619047619048	MAFSQNTAVFSSFSRDEERQLLAFKKEAFYSTGEDFENFNRWQEFLNLFFIYHVRSGDAQTTLAQRRELPPAQILLYTPSFFNRMKGRDYFSEAPLEFDDEARDDLGWFDRRELILSIFDRKEDQIHFVQAKASFVVSLKHLSFFKKVKKLADATPAYQNGPYLLFLISILLLKKDRFASSKLFDPFRVEELEKAHLYYQKFADTIVS	NOVSGGC2
GEM@3300025706_17@3300025706_17_01452@d__Bacteria|p__UBP6	p	d__Bacteria;p__UBP6	1.0	0.9047619047619048	MPQHAEPTDIERFLQLAAASEPFPESEFCGQRLEFFRAVLAELARREALTARDEAVCDKLIAALLAKKRFFDVASLYAAVKNRHGFAAGDRELHATFKMVLLRYIREIFTASLTYHSPELDALFCETLGNDRERFLELLGHLFEERRLYTMRLSPNIQKMFYSIADENVRHFVQFSNIHFLAFYLSAMKNLAQVTPAHLEKWISLLLSPTTNREIIDKVLKALQINPAGDFLLLCTLLARDDQRNIALLLLRGTLEKRPYLLRENRDALVFFLTRAISSHFYDFHRIPQDQKVTLSNLILFADDEKLFAHILAALQEQNPVNDAKQTETKKIFVAVYARLGEKEPRYLSTLRALLRDDTIEESVRQEIIRALRGLPQQEEKTMVSPLFGGTEITQHPQA…	NOV3KWGW
GEM@3300025720_3@3300025720_3_01784@d__Bacteria|p__Riflebacteria	p	d__Bacteria;p__Riflebacteria	1.0	0.9047619047619048	MLIEIFTDGRVLMDGQEMGPAYRAEHALYEYLTNPQKLLNQGQVAARKKAA	NOVYTB84
GEM@3300025721_8@3300025721_8_00425@d__Bacteria|p__Actinobacteriota	o	d__Bacteria;p__Actinobacteriota;c__Actinomycetia;o__Euzebyales	1.0	0.9473684210526315	MEPASAEGTTDQQTTEQGKSTVTTARTGPSTAGGPGSTGRGSSGPESARGTRPAAAAAAVGWLSVTSVVAAALMAIGHAGVTIPLVSAIGPGGGRPVWPAAVVFAVGALVFTALATGAFRAARWTWPAALVVNALAALSMVRPFRGLGSVLGLVLFGATLLVLASPAGRRAFRR
GEM@3300025724_51@3300025724_51_00096@d__Bacteria|p__Caldisericota	o	d__Bacteria;p__Caldisericota;c__Caldisericia;o__JAAYUI01	1.0	0.9047619047619048	MNLKTLCCILVATSALVLVSCGGSGKITWNDNEQKVYDSFVQIEQKTSEIIDSITKNNGKKPSELSKPIWDWTEYKNSQLSETYKEWRMSAGKAIEDKAMIMRSTTADPQHETLKGKMQFETEYMAKMKSKIIQMVEKLKKGEDPGK	NOV2NKS3
GEM@3300025724_51@3300025724_51_00214@d__Bacteria|p__Caldisericota	o	d__Bacteria;p__Caldisericota;c__Caldisericia;o__JAAYUI01	1.0	0.9047619047619048	MEKKTLILLVCLAIAFTAVSCGGQSKQGQDGSGSVYEVMGKEFQVRGCTFNVTKLTKSVDIRAIKKDGTTDSPLWPEQGFFYLLEMEIKPGETPTFQPKFTRYEIVDVDGNRYYETKNEMAIQVAEKNLGVKSLTKIKDDITKPVKCFLLMDCQQNMKGVTLEIISTASDPEQRLAVVDLKE	NOV2N69Z
GEM@3300025724_51@3300025724_51_00693@d__Bacteria|p__Caldisericota	o	d__Bacteria;p__Caldisericota;c__Caldisericia;o__JAAYUI01	1.0	0.9047619047619048	MRKFIGQARTAFTDLTSAISSSPSIGESIVITLLLQIFCVVLLVQNALGPDATSVSPFPSPVAFSLPARIAFSFLVQILSILLPVLIFLGKKGLLLFAENLALINFIGFCACVIGLIYQSVFWPMYKLLPLTGILAKAIYESVFLVYPVLVLFIFRYVLLWMLAKKTGASTSRIFLLAGSYLLIAAVMSFVGGLI	NOVDDQPA
GEM@3300025724_51@3300025724_51_01107@d__Bacteria|p__Caldisericota	o	d__Bacteria;p__Caldisericota;c__Caldisericia;o__JAAYUI01	1.0	0.9047619047619048	MDNNRTILGVVGLITFALVFLFNYQVGASPAPWSTTGKPVAWAIWADAVKMLAPFATSLCLLYQGFFGNILDSLKSTVKLLGLGTLLLGIGILLEFLAHLVGIDAPTSSASSVFYICGVFLVIWAFFSFPVRLGYEMSRKQKIFFTVMVVILSLITFFIMFFPFMGHPDKLVAEFGYHDAMIASLYVISVVIFFAAVLRLAILFAKSKIGRPFRFFAASGFLIVAYEYYVWFPYTPNISVFNMINLFWIVGFLLGMVGGLDLTLQS	NOVVK8LR
GEM@3300025725_10@3300025725_10_02462@d__Bacteria|p__Armatimonadota	o	d__Bacteria;p__Armatimonadota;c__UBA5829;o__UBA5829	1.0	0.9285714285714286	MLDTKPLAVIRRDIIATTGPGIYGITRMDKVRSPLGEIFTFLGVCDGVAYMERDDKTKGEPVEEIDTEVFAKWRKIS	NOVGAW36
GEM@3300025772_17@3300025772_17_01802@d__Bacteria|p__Riflebacteria	p	d__Bacteria;p__Riflebacteria	1.0	0.9523809523809523	MTPATPTIQRQDSHAFFRHSRDSLCHSRAGGNLFPLSRRGIAMPIIFGLVLCLAIWVASLSWTMTNSRARYQQVLKARKAYFMARSGMQHLFLKLKTMQRHCIEAMQSIENANDDEKKLLYSVFIEDIIVPPDDSYTGEKYEYRVNEFKVESIDHEESKLTLQVGVEGSFGGQKNSISRLIRISR	NOVPO3I0
GEM@3300025772_17@3300025772_17_01984@d__Bacteria|p__Riflebacteria	p	d__Bacteria;p__Riflebacteria	1.0	0.9047619047619048	MGVLIPLFKTREPEGDLQLNNEDKLRLKLIQNSIEALKREEKVVENEISEKCREEIDRLNAIDRKLRELELELEALCRANRRGPWPGIADRSS	NOV8ZOBT
GEM@3300025775_22@3300025775_22_01572@d__Bacteria|p__Firmicutes_H	p	d__Bacteria;p__CSP1-3	1.0	0.9166666666666666	MVNVYHSFDTLFLTSFFPIPGGSASCVEIWLTMFLQRWLAQLASPDARRTVRLWLLGATLSGLALTLLLLSLLGILAERWFIAATAWIALFYLPLRTLLETSTAWGDRLKRSLVEGVRRRADRYRSPGSLALMVEWLFDRDVLMPRIARPEASGKVKAAAVGALRRAMRSGNPPESLHRATTLCLGVVNRWADHLALEVSVAPGAAQNIQATWSGTRALAALAALAGILTGAYEDMTGEAFTLGSLDGERIRTFLNECMDYCDQVAFHLEGPPWEPPLPLRRLTEELREEIALALTAAWQEYLAKTGPASQRSLEQFVRTLLP	NOVVE0TV
GEM@3300025775_3@3300025775_3_00114@d__Bacteria|p__Chloroflexota	c	d__Bacteria;p__Chloroflexota;c__UBA2235	1.0	0.9473684210526315	MAKPSRAGDPVSKRGTTGGAAPGRTERGREHVPEDDPLAVVVNADVNTPFAFALRQALKEAAPGKAEAKEVKEKEDKKAEVKRKRCADCWNCIIFRDENGHLMGRCKKNLWLKPTYSYEDINNDRVRRWHADCPEYDDSE	NOVUYZAL
GEM@3300025775_6@3300025775_6_01715@d__Bacteria|p__Armatimonadota	c	d__Bacteria;p__Armatimonadota;c__HRBIN16	1.0	1.0	MYNLIEDYLERLSLPLIRRLPYHERQRIRQEMRDHLLERVNELKAQGVSDDEAVAVAIKQFGPPEWVGTLILEKRTPLPRLNWWRAVVLFLVVVVGSFALVMANHRIEDDMRQPQVVDVLLWTVGSKALLADTSPLLREALYSVQNVPLFDHPLPPLSKVRAVQEPSLRPLAEMVQERYSRWYLQVSQNKWGRPPGGAELPRYLIPEGRMYGSGMVMVPFTVPDSVCVRGIGGCESRKEMLPNGVVALQVAATMLACAAIAGLLMRQRRWVAGVAIAVVLLSPVWCAGVALNFSETQRHSRDYLLAQIVRSAESVATQQPRLVQSSPPKLPLADLDLKDNAQRLQRIGQLVQLYRAYEADYQRIWQEWRQAGILGQTWRVFRAYIVPTWWIVPAALIAT…
GEM@3300025784_26@3300025784_26_00584@d__Bacteria|p__Thermotogota	o	d__Bacteria;p__Thermotogota;c__Thermotogae;o__MWEM01	1.0	0.9019607843137255	MKKGLVFLLLAILAISAFSITMGIYVDNFKGAIDGCKVKGIYVNKVEPNYPAFGHICIGDIITEAVLVGEGRVWNHCCELPPSGRTFVFNPDYSLHDQLFMLKEAHARYYFNDINRWQDMAYLLNRALPGDTALLRIYRTQERRWLYVSVSLGAEGRYTFMNTPVYQEQIFVQPVAVIPVLAVPIVPVVTYQTVTVLPAFPFSNCTGTVPIQVAPQPVAPVPVVTTTVPSCCSIVIWLP	NOV6PES9
GEM@3300025793_1@3300025793_1_00105@d__Bacteria|p__UBP1	o	d__Bacteria;p__Krumholzibacteriota;c__Krumholzibacteria;o__LZORAL124-64-63	1.0	1.0	MSEKDRFDWNDDMDFDSETEGNEAYEDFHDPLDGFADYDDMSDYEDLPADDVPVADAIEAGARDDSAASVNDESNDSTPSDPRPATTMKRPKRRRGLSAMGLGFLFSTSILVAGVGIGGAILLAEGVHPRSLWQPENLRQIDQLLNFSDHPLNILYMVAMGVAFLALLGSYKMARVAAEANTRTREAEEMLDKVTSLSLDRQDEWQSQEFKGFPPAEDFVMRTLGAWRLQEARQKRLMGVEGELHRLEKALNKNSRPDLTGRFDHPAVGRLADEMIRYFDARESAAKKLEDYQSRDRSASTDVLGLVQEARIWNGATLDDLGVQGNTLDVLARQMADLANMADKTSAAAGSTDGLTDIIEGIRKDLAGQPVAGIGSESVAAEWNDLVDRGSKLAFQIAM…	NOVCGTKO
GEM@3300025793_1@3300025793_1_01440@d__Bacteria|p__UBP1	o	d__Bacteria;p__Krumholzibacteriota;c__Krumholzibacteria;o__LZORAL124-64-63	1.0	1.0	MRWIDIILPEPTIHQELDAHLAAAAALAAEIPALQEKNGLDAPGVIQNMVLAGRELFQGILAVSSDAFSPADPDAVVPDLPLGQPEHDALTGYHIVAAGAWAALPWTWLHNGLEFLFEKHPVCASSHGSELPEDDQFRPWMQRLVRAGFLVGDEGGSSLRDIIPQLRPGGTGRPEILFVPGHTDRERRKLIYREAELIEGALEHACQGETLIDLDLPLEPVTPSDLIIKGLLYQAIHFAGPVSQPARPGDPYGEYWMGRLIEETTASESRALEDALGIEGEVLGVDPVTSLLDDIVERYETGTGVPEAVTVPASFGPDQAPGQSQPQSDGHTGGYSGDSGRRSWLLDDGPVHPENLEFGGTVPPLVFSNSYQALPELGERFMDAGASTFIGPVVPLFSR…	NOV6P7T4
GEM@3300025793_1@3300025793_1_02937@d__Bacteria|p__UBP1	o	d__Bacteria;p__Krumholzibacteriota;c__Krumholzibacteria;o__LZORAL124-64-63	1.0	1.0	MKRLMNGTASFVLLIVLAFTLSATNAHARLVGVYPAPQYHRGLSSTEFLLEGGLAVPVGDQADPLYLVSDDPTANPLGLGQGAGYELGFRVRQYMSENFAVAPAFHFIKMGSASGGLDYDYSQDLGFTVGTWTYKYGLDFNAFMGGPGSSVQPYLTGGIALAHNVYQDELQYGGIYKTSVDNAAYSVGLGFKMKNIELSGEYTFNRFDSASLPPDQGNLHYNWDYYVVRMGISFGR
GEM@3300025836_26@3300025836_26_01221@d__Archaea|p__Halobacterota	c	d__Archaea;p__Halobacteriota;c__Bog-38	1.0	0.9431818181818182	MSVVSVKRRKKCLIVLKQCRTMSVALSLKEEYLVNQKIAFLTHKAKHLARELEQEIDEKMWDLQIEKIAASEFKADLVVREPMISIDTGDLVTYKGIPRKFTVRSPSLEYLLDAIEKILIEQIEEIKRSSSI	NOVY0T0N
GEM@3300025855_8@3300025855_8_00184@d__Bacteria|p__Riflebacteria	p	d__Bacteria;p__Riflebacteria	1.0	0.9523809523809523	MKRQTSRFLLFLALAASLFMTGCIQEALVIPVATVSGKVVVPAGQVPLGIHITVAGNANISSYVSENGSYKLEFPKSGRYLLIARGQNYDVDFAWVDALLEQTVTAPDISLPEKITGEAKWIATLVDYPTATEFKVKSLDPKWATDTARLVDDGTSGDKFAGDGIYTLRLRNLPTGSQLYTILYTGKAPADSEDEDKDEVKERDVKKDPHQEGERTGKSEIIIPEPAMKVARGYVTSSLTGVNYAEVVLGTKMGARKMNVNSDGGYSIPMEGNGREYLVFRSPSYHVRVVPVDLSTTPIYEVPTVTLAAKAPGEATFTLIKSDFQNVVNPSVVADFTNWQPQAMYDDGTHGDTTPGDGVYTWTKTGVAPGYHKYAFNITTSSQVRDPYEESGDSQYSIL…
GEM@3300025855_8@3300025855_8_01008@d__Bacteria|p__Riflebacteria	p	d__Bacteria;p__Riflebacteria	1.0	0.9047619047619048	MFRHLVTRFLLPAAVALVLSTSGAVFAQSVSGMEFDLAGDEAARAAAAAQDSENLGEFKISLDSQLLTPRVEQTVAERFQLPEAHSQPFTGEFVLRSSSLGGEDTSVFDPSARRLRETRKTDSRTFDTTLTLTAGYVHDHDGEPSRLTAGRRVGRLSLYGEFEKDTVSKMTFKTAPEANRVDPVPLSNLAARAVRGSSAAQDPAARLTRPLDAHAATEDVSALALKNYYLEAIYSFLPAVQGKVSYKRSEIETLNPNENVQVEGIVEAGQDVIIKAGYRNETTVSDQKDRRPASDKKVWTEFILKF	NOV7OI8N
GEM@3300025855_8@3300025855_8_01678@d__Bacteria|p__Riflebacteria	p	d__Bacteria;p__Riflebacteria	1.0	0.9523809523809523	MIFSRASAFTRFVTALCAVAMVVLLMGATPKAGAAKKKVTKTAKTRVVKKKKAQVARDEHAPAKDPPRRHQNDVPRGRPWYESMFGDSVLRIAVFWGWDHPREAVEATFPAFETLNGKYVYYRGRKARIEIGVITQVSPNPKALFKAALEDPSIDVVIYSGHARYGGGMAFSDRDDLFRSGNGEMIEDRHTKPYKYFRASSEDLDETMFPNSYRIIMLNCCDSEAHFRESWSRRLKETGAVADLVLVEYPVFNLYDNRRVLNFIQDLLSFSDWKRVKNRYDSEVHKRRNSLVVQPVFVPEETPVTREAGPEEDEEAAIEAEAAVTPVGEEEGAGSTELASVRP	NOV9HSH1
GEM@3300025855_8@3300025855_8_02425@d__Bacteria|p__Riflebacteria	p	d__Bacteria;p__Riflebacteria	1.0	0.9047619047619048	MNEMREGKAFLRVLAVIAVMAGVPCAVPLRAAAGPVELTDIEGARGVFLKKQVMVPRDLYKLAHEAFTANRLDEARLYALRIYFDGFRSTNLLDLLGGIEIKAGQPLLAGEWLRKALCLNQDDPTARKLLARLPPPPRPIPVDPSALQDHFGQITSRLPQLLNRLKTSKLHYDSVLDEIARGQFYKALALAEEYEKRYPGVDGGALTALCALYLGRIKDATLLCDQGLAKEPCHALLLFIRAMIVDVHPETSATSRARALYDLDRWKEAEESADQLTQTFSRSAEGLLVRARIALDRMQPRNAQVFLDQVAQRDPDHPMLDLLRLDLALMTGEPEKGSEILRRAFRRGYNLPSVNLKAGLLAAANARPDEAKTILDDAGNGLPFLDRDAWPLYVQLAII…
GEM@3300025856_10@3300025856_10_01965@d__Bacteria|p__Myxococcota	o	d__Bacteria;p__Myxococcota;c__UBA9042;o__DTJE01	1.0	0.9705882352941176	MQSGSNRFFSLMFVASLVLVGVPALAADSLAPPAPPGRAFRVERDYADSVARGAFGLQWDTVAEIADGWEYNITGFVDARRCPLQSIRDLSCEQLDWVPSKLKIHRDGWEGALSGHLAANRVVAVDMQSDSAPFAIGSMHGVLVAPSSGIEGRKAPAFGWYLSRSAESVGMRFLDVSGDGLEDVIYTYRQTLPGGVLVVPRDIWSFADMTASKYLSSGEKVSGVSTSTFEGVPAMLVTDGRTELGRFVLRFARDSRQGTAGTTILTVERAVFTDGRAPSWELQVLADSGSGWFDFLSVVGTPRGDGDAADPWAAGAGDDEDFDPDSDFASADRCAFSELPADAPIEMRRAFLDIEGICRFIDEPVQATLPLARAALMFFRAIAMQMAGYPMIAAVMFES…	NOV5OC61
GEM@3300025861_13@3300025861_13_00478@d__Bacteria|p__Spirochaetota	c	d__Bacteria;p__Spirochaetota;c__UBA4802	1.0	0.9318181818181818	MIHITRINSRHVPFAVAINGSVHMKRLLAALLFALCAASGSLAAPSLADRSPYSIDSQPQPVRQILEREKNIESAKKIHEIVEYIDTVYGSLHERIKNGGKIVVFVDPAHGKLENGTWSGAATDRLSTTGKPEEHYSIMLSRKLYRLLTANRHIEVKSTDDFMRVMRGESDTYNNISFSDTVRLARECRAFIIVSEHLNNVSVFKKAGGLSNMPGVHLTFTRGGSKYLIHIRNTYKGFLTLYNKFDVTGASKKYSDALRANLIAKGLAPNNWDFGSVADDRFTYFVDFPVSVIYESGFISNPEEEKLLSDASHQDRIVSGQYDTLLSTIRDLFGVDISGNSPAFTTMRAPITLMKLSRIAIHYLKNGNPQNAIYSIGLMQKSYGSSEFRNYLAPYVKVK…
GEM@3300025867_34@3300025867_34_01383@d__Bacteria|p__UBP6	p	d__Bacteria;p__UBP6	1.0	0.9523809523809523	MKRIISVIGLLTVLFVSFTMFAESKVVVISTAGKTATEQKLAKDITSNLSLLFSTIRGASVVAEKDALTSTQRSAVARCNDNSKCILKVVAEEGDFNYIIIPKVRIEKGSGIRVSIVMYDKDLTKVGSKPVTASSDSDGEDIASDMVGAIRSLVLSSGSSSDTKTASKSSSRSSSERKKLASYTEVKSEIVKGFEAYDKGDIDEAADTFNRAANEMKCNCSQNDTAKSLYDDAEKVKGGLSKASDSMGAGDYRAALRTLDELKKADENIREQGYKYMAYKKDKSVRLKYLTPNPADAEVVDQIHKSFKSKIDEARKWRAKQYVDIDKWVNDNIKEREKAVSELRNKETETLKAQKDAEGELKKRIQEMKYQWEKDDSSLEQEIVNLESQITMIEQREKG…	NOV26G01
GEM@3300025924_105@3300025924_105_01954@d__Bacteria|p__Acidobacteriota	o	d__Bacteria;p__Acidobacteriota;c__Thermoanaerobaculia;o__Gp7-AA8	1.0	0.9354838709677419	MPETTAINDSGARPVQFTEDRIPREGIEETVSDLIELYGGELTESKENERRFTLPLRRGIAAAGGVECTVSWAPGEAGDAVVTLVCNRDVDAPKAQRIALLVAGVLGSLLFMIWPFFPHSRELGALSWIGGIIALAVYFMTLRKTSGGIAYDFLQRLAKTQRSRAAAVES	NOV84N1A
GEM@3300025927_13@3300025927_13_03074@d__Bacteria|p__Acidobacteriota	o	d__Bacteria;p__Acidobacteriota;c__Thermoanaerobaculia;o__Gp7-AA8	1.0	0.9354838709677419	MAQTLLSVLLKLGTAEETDRLYRLLSSTDMPDPLHTPMGRLDAFDVGPKKLTVQTEFFANPNWRIETKVYLAGALKKVYTEDLSATAEDALQRTIDTFHKTKIDEIVAGLRKLQQ	NOVWLZPG
GEM@3300025927_17@3300025927_17_03590@d__Bacteria|p__Acidobacteriota	o	d__Bacteria;p__Acidobacteriota;c__Thermoanaerobaculia;o__Gp7-AA8	1.0	0.9032258064516129	MNNIAQTRTNTTSKLDALFSAQVFVPTMLGMNTLALVALQQAGQIPDWIKTAAALFLAF	NOV2HSJO
GEM@3300025991_1@3300025991_1_01144@d__Bacteria|p__Desulfobacterota	o	d__Bacteria;p__Desulfobacterota;c__Syntrophobacteria;o__BM002	1.0	1.0	MDGAIDGKESYEKTDHGPFLNMVSLLFPLGKFFIRKEETPDSPKQELPQKCNARHRPKGGSYSTTTNSRHFIAVSLLKIHQILMLAFAGLIVEEEVAQMLVVSQPPPWAFLVFLLSDWWEACATSAAVGGGAPVPRSAGTGNREGAPSPKPSCARSDQAGALERQKKHQEEIFISK
GEM@3300026041_15@3300026041_15_02140@d__Bacteria|p__Acidobacteriota	o	d__Bacteria;p__Acidobacteriota;c__Thermoanaerobaculia;o__Gp7-AA8	1.0	0.9032258064516129	MGEIKLFQICYEGELTVDVSHAMRRLGAEPNFDQSWQVWLHESRHAAPIVRWMRSHIADDARLLVATTQFSTARDFLLIRHSLTPGADYRELHDAIERLGIVVELPFESTFVVRSSDSTHPAIDVQTLGRALGELCPDESLMVTGVSHDWAFCNSGVSRMYVADEGEQRILLRSF	NOVZXWSG
GEM@3300026041_15@3300026041_15_03632@d__Bacteria|p__Acidobacteriota	o	d__Bacteria;p__Acidobacteriota;c__Thermoanaerobaculia;o__Gp7-AA8	1.0	0.9032258064516129	MWTFDGEEWTDEGGARSNERKPETSLPPKWDEATPELQVIEIEHIPSTTTRIKYVPLPLP	NOVO7CWJ
GEM@3300026076_17@3300026076_17_01002@d__Bacteria|p__UBP7	p	d__Bacteria;p__UBP7	1.0	0.9285714285714286	MITSLQNIITKKPIINSSGMFRNYLAALFFVFISGLPSAKGSHWIPSNPELNQGKIAFLYSEFKGQLDSESMVYLDSHYHLYGNASWGFLIGMTGLETNGNWDTQEGPLNFFYRSGYEKENKAGSPDWSLKLGLPVSENDSMSWGISSRTGGFSDDFLFASPFYWGSGFSYETHVNNPEIKNIWHLGLETVWSYEYDYGLRLEHFAKTSLQTSRESALDWSFWVKTNSKNWKMFTVTVRDEARNLPLETIYEFAFGWED	NOV5S83F
GEM@3300026094_5@3300026094_5_00684@d__Archaea|p__Halobacterota	c	d__Archaea;p__Halobacteriota;c__Halobacteria	1.0	0.9201277955271565	MVPVTVSLAVSSVTVARVSMSSPNAEPAPVASAFNTVPAPSAVARPSMTALAATGPKALAIASSGSALAPNEDLLTVPISSIGMSASTRSDVPPTSIGIDLVDAGVVVEYLDGRTTLYRGVPESVEGTVTAGPGKETHVLVTDPTETEGVVTYVNDYSTDESILRDSGVGRVVVDDGETDEVFPGVVVGREGQRNRVTADPDVAGGRVFVFVEDGWSEQSYEIVAGPDAGLDAHR
GEM@3300026114_16@3300026114_16_01069@d__Archaea|p__Nanoarchaeota	p	d__Archaea;p__Nanohaloarchaeota	1.0	0.9111111111111111	MSDGEENNGIDRFLKRLFNKMEREESDEPGFFGKLACWFHFPGTEKSEWEEHHFHEIDDIWHHEEIFSGDKFLIENATEWYESPNVPTIYADHKYIFSNNMGISKPFETYYEQNVDSGEFRSTMEAYDSLPSGKGELTLETNIWTKSPPSGENDFAMVDYSVQLFVEYDLPDGIDFLPRFLAHPLNKLLQHYFLNYIGEEMLEYDIEYARERMIEYYEYIRKYHGEEPVQTRSRRESFDPGDEGGTFFN	NOVZD76T
GEM@3300026165_17@3300026165_17_00836@d__Bacteria|p__Deinococcota	p	d__Bacteria;p__Deinococcota	1.0	0.959866220735786	MDDDPRHDPSRDPGRDPRHDPLTEPARDGADDPVEHGAEGGTEAARTDAESTDAESTDALDAAAEAAIDPALLDGLAGQLVWRIGRAAEDAPVTVRVGLASAAPAFAELPRLRNATDAELRDAVDAGDVRVEWVGTKGR
GEM@3300026196_6@3300026196_6_03442@d__Bacteria|p__Acidobacteriota	o	d__Bacteria;p__Acidobacteriota;c__Acidobacteriae;o__UBA7540	1.0	0.9393939393939394	MRKLCRHSGGLLEDGITAPEGRINPPIHCYPAEKVSTAEYSTGPTFLHPMGKGKFDPISFDDLWGGQGKVTEQKSTLGKIRSAGTMAVMLAAAIAFGMGTAQARKKKPKPKPDLPDHIATLGKKLYGRDIDDAKPVTDEIQKLVVGHLNTWIANRTPGIVEVRHELDQMFSKLQYPAVGTPSIFIAPWKNSTLIGAGYTLGWSNIWRVNVLVIYENQNGHTREVTTTNFVPRTDLHYAIMTPSAAGNFRFLAYGWRLGMSHARMSAVLYTFDGKALQSQWKVENLFDGKLSATTNTVVISYVNEDEYIRQTQQGHLPARHQKTYKLTPQGLQLESTHDIPYR	NOVIB43Q
GEM@3300026237_12@3300026237_12_01476@d__Bacteria|p__Bacteroidota	c	d__Bacteria;p__Bacteroidota;c__Chlorobia	1.0	0.9171270718232044	MTSRPKRLQPEALQSTWLFLFTRTVVISTQGEVQTPSTLTFQAMPITKSGNAVHKLDKYFITQARRDERGRLKLTISSAAGYGRLTNTEEIKRKLADRQIQLVVLSSNEDIKYPLDDWVKLNEERYNMNYDGRGVQWTVREIQVFVNPNNNEMSVEINGKVMTLDEFFK
GEM@3300026237_1@3300026237_1_00453@d__Bacteria|p__Armatimonadota	c	d__Bacteria;p__Armatimonadota;c__HRBIN16	1.0	1.0	MQKRLMATVAVLALGVATVIWVYANPQEKASVKPAVMKSGSSCCPKENSTKATLAAQTDKSQIKPVAAKEDGKGACPYMAGKASVAASNGKDKANVAASNGKKDCSSCPETKATLASKEGSKDCSGCPYMRSNGKAPAAKAKPAPKATQAKATSTKKTANSL	NOVO5H3J
GEM@3300026237_1@3300026237_1_00948@d__Bacteria|p__Armatimonadota	c	d__Bacteria;p__Armatimonadota;c__HRBIN16	1.0	1.0	MATGRHPAGQEVDTVPQVIRKDQQSKLHREVSTPVVILAAVVVLVVLVFLFDRFITPIVPRRQMSEQEAWEKRLKEMQQAMPQGGWASPAPGMPPVYVPPAGQPLNTPPPR	NOVFZ2JB
GEM@3300026278_10@3300026278_10_01727@d__Bacteria|p__Chloroflexota	o	d__Bacteria;p__Chloroflexota;c__Anaerolineae;o__UBA4142	1.0	0.9333333333333333	MAQPNPIIARQLRDAQAELARLKALKLQLFPPNPHPFIQADRFPRYATPEQIRQRNEIIARIETLEHHIEELQAQLYTRPSPNSNP	NOVBJZUL
GEM@3300026311_28@3300026311_28_00921@d__Bacteria|p__Myxococcota	o	d__Bacteria;p__Myxococcota;c__UBA9042;o__DTJE01	1.0	0.9705882352941176	MKTIDDKQIKEILEEAVEDLQDAEDLARRRGGFNIVLYHCSQAAEKFLVAVAVAAGRQTNPMWDLQRIFEAISDIDGLEPIGEQVQLLAAYRRAPKTPLSAAFKAVHKIRRSTLLALGADLSDEPLEEEQPAESADLAGTLGAASQDEAVKLEDEEGKTLQDAPEETAPEGQEAMPVAPSPKHEDEEPITVIADAPEQEEEFPGVLPDEAWGAEHGSMSREARRDSYVKVFLVCQRCGVRIPRTRQTARGRTPCPHCGRPMMPVR
GEM@3300026510_22@3300026510_22_00290@d__Bacteria|p__Proteobacteria	o	d__Bacteria;p__Proteobacteria;c__Gammaproteobacteria;o__Thiomicrospirales	1.0	0.9459459459459459	MNEQKAKFTWHYYIMASGALLAMLAGTLGSVSGVITGLSLSLVSLPRLPLKTLTRLGFMVAFVVLYVFSFPDPDVVREKMAGKHIPMDPALMAPSLNAEMSAPSVESETKTDVPAVTEPDVDPVPIAQ
GEM@3300026510_5@3300026510_5_00598@d__Bacteria|p__Myxococcota	o	d__Bacteria;p__Myxococcota;c__Bradymonadia;o__Bradymonadales	1.0	0.9047619047619048	MNDRPLPETIRGSWYLISKKSKTKKAIERPLQILRFRLDASFSIYARVDEGKNQDNPEPTWSEVESGDYTFDGGFLILRGTTTETYRVKRFNHWKWELEGNKYFSDMLRGKISEAEFVDLDEETLKEIRILPIRVEAQTKSKGLDDAIIDLVYTHDGRHIHLASFFTSDEGWNRFGIGLSPFYDGISAQTWERIIRESYFDMYLGKPKNIGIVTIRFLNAPDSHPRIFNYS
GEM@3300026531_23@3300026531_23_00748@d__Bacteria|p__Fermentibacterota	p	d__Bacteria;p__Fermentibacterota	1.0	0.9069767441860465	MNIPLIIALTAFSFSPGDSCRTLVTLERIPERAVRFAELAAGNGGEDVIEYGNMLELHGDFPRASTVFRAAMDASDDPDLDRWLMGRINGTSPLDSVILVMVTVMNPGPCAVENVIIEIPLPVSHPPYQEIKIAGGAFTAAGETMRSAVTRIGPGTGVSLPLIIEVRQEPHTHRPVDTACLGNRGACGIAEIIRSIEAVDRPGAPGPCLALAKALRDTACRRGIEATVVGGLLRTGSDSLLFHAWNLLGTESLPVDPTLFPEDSLRGMFHSPTDIIPLWNLEKTGLHEVTAYYRQPEVELVLSMKASFIAPDVSEAFLELLSVIPVPGWSRFDRRKYGESTSGFFLKNPR	NOV2I60J
GEM@3300026531_23@3300026531_23_00911@d__Bacteria|p__Fermentibacterota	p	d__Bacteria;p__Fermentibacterota	1.0	0.9069767441860465	MKLWKRSTEFHRNPNHRTWALFAFLLALSCSTYRTTSESLDIALNRYAGRAAFGWKNLSTFLLKGRARLEGRGRVAGGRFVLWGDPRESLLRGDFFGPDGKPVVSFRGDSTGVTVYCPRDEYAFYCPGGLPLGEGVLSSEDLLFLVRTGFPLHMEPWQMVETAEVDAGEIIWIFEAGSGDTMLLKMNDGVLFPESCSWKGGGFTIDAASPHDEYRAWPWKWEFDFNGENIIIELTEVNFTEVPDKSIWSLFVPFHVDTMDVRARWIPSGASITK	NOVX992S
GEM@3300026531_23@3300026531_23_01685@d__Bacteria|p__Fermentibacterota	c	d__Bacteria;p__Fermentibacterota;c__Fermentibacteria	1.0	0.9024390243902439	MTVVVYVVALMLLLPMVAFGQTPFEFAVVEELVGGTPFVSVLRIEIEHGVPGPGCRSLLLSTRAGMQVEGEQSVYPGERSPGQLVLSGVVDYTARIPEGTLYRIFTVLADCIDRFPGTGLTHVSLDVVDVNDLGWVSLKFPVDWMDSVLAGNMNMEEFLEGSEISELEVGTALLPLERGTLPEVVVVTEHVDTTAIVLSNTERSQPWKSLLLPGWGQLSSDRGIGWLNLLVEAGGIALMVAKEYETGAVVLGVNHVVSFIDLF
GEM@3300026534_10@3300026534_10_02638@d__Bacteria|p__Acidobacteriota	o	d__Bacteria;p__Acidobacteriota;c__Blastocatellia;o__HR10	1.0	0.9333333333333333	MTPRRTRRSYEMTMVPFEMAKERHRASPANERRNLSAPTGMESKNRRASVRDLQRGIRIGVQLGLVVFLLFGLSFPVPSQSKRRQRQIRDLLKKSDLVVLAVAQAYYPIINMVKYQREREERGAAAIRRRTRYTYGTVYRLTIKEVLFQKPSKNPDKPRRTFYPEDTLMVYVPGPPAHPLEMNTAAFLPGTEYLVFLERAALDADRFRFGVKQDVNAPMRDWEPFPHPAETYFKVVPDPLAVKPMDSVWRKLAAHTRIVARQFLASKKKREH	NOVC14CY
GEM@3300026966_6@3300026966_6_02286@d__Bacteria|p__Bacteroidota	o	d__Bacteria;p__Bacteroidota;c__Rhodothermia;o__Balneolales	1.0	0.9259259259259259	MLYKQKYFYLCKIPLSAEGPSDVEIVTKAEDNKDFPRVFKKYEELRSHAFNEDNLYSIVRADDIFDLIRTGSEEEAREEAYEKAETEIVTNLRHRVIHNNDENARAILEEVHEIDVNQDDEEE
GEM@3300027057_8@3300027057_8_01698@d__Bacteria|p__Fermentibacterota	c	d__Bacteria;p__Fermentibacterota;c__Fermentibacteria	1.0	0.926829268292683	MASVGYGQVPSEVQGAMTLFPAGFRGPEEISRLLYYAAIWSGGRTSEVRMQGFDTLRTHVSEIARSPSSGRVGKLSKYMNLLSGTSRSNVFLPPDIASGFFEACLREASTLLELGYPRDEPAVFVTRLPSPSSNSIRTRHQIRSALHHLGGDFELLKTLLRTAGSTDASLEVSFSVWPPRRFRDGCFVLRLGYPGQTVPAVMMLDRRLLGYVLLCCWDLALRLRDAEKIPVSQPDFSSFAGGLLSDLDNG	NOVEYPKT
GEM@3300027279_15@3300027279_15_02267@d__Bacteria|p__Spirochaetota	o	d__Bacteria;p__Spirochaetota;c__Leptospirae;o__Leptospirales	1.0	0.9428571428571428	MAEENQQKKYHKLEFKDLLFFDNLALYYLVQETPLNVLARAFLVMDPKLAGSILGILNVKQRELLHFAMSKENDRDEEKNQKAQDALIIIAQNLYEKGMIIKKGIHFYGKEKSPSP
GEM@3300027284_33@3300027284_33_01402@d__Bacteria|p__Proteobacteria	o	d__Bacteria;p__Proteobacteria;c__Gammaproteobacteria;o__Legionellales	1.0	0.9557522123893806	MRRLEALGTVQRLRDGTQKDELHLKCGARASSARTDRGGIIKNCGIEFIAVCSLCIIIITSGFAHAEEGPEPEQESVLPAVATHINWAFSGMVTNESGEQYGYVFQMQRDGDKFHAMTALFDGQTRHVVLFDEASVSISDPKSTNWQAGRVFLRFNPINDSWIFGLKTKNKQGFNFKVDMLSQAEKTPTAQTLRPGIEAIISQTGHLNGHLQIGNDSKEQFVTAKNAWFRQVWQTEQQNENHLFSGVLCRFNDGSGFYSLSMPEEDTLRGAVSGLSDAEGMSAVISQFVNFKEDTEGLWHIRVTTPNHHLILSDVVKQNSVVAGFFSEALEPKSDLQQNASLQAAGAASPVSGREEHQGVYLEDKKSGFCMLSQDIIGDQASQISTSTESD
GEM@3300027339_12@3300027339_12_01013@d__Bacteria|p__Proteobacteria	o	d__Bacteria;p__Proteobacteria;c__Alphaproteobacteria;o__UBA2400	1.0	0.9285714285714286	MYGAFLLLYRNFNCYLALTQGDNMNKSFNQLAQIERDLKATRLRLGRAAMQLMSKTHPDMHNELKGALGNKGSALFMTGYSTYLGSAPVVAIAQGKTEQVKTLMGNVIYGNYI
GEM@3300027503_19@3300027503_19_00103@d__Bacteria|p__Proteobacteria	o	d__Bacteria;p__Proteobacteria;c__Alphaproteobacteria;o__UBA2400	1.0	0.9285714285714286	MGALGTGLGLLILVTVLIFTWLMVAVFVSAELASFMGLALVALWIVFFLPLGFIREVLWQSRQKKIMASALSGAPLPYQAGTALPPPDMAMSGGAVGGGSSGSALAMIDQPGSGGGAIDIYRELPQLPTLEPRVHASAFKKSLVLPFVGLFMFIGAQNDTLLYSFLQARGIAQQLPIEWDNLKLPNEYADHADDIRAAAHLALRREGACGHITAGRLAAADQLSDAKQQAEQIANGKYVYEFDCEGSAKPPKPFTVWVTPDDMETSSLTALMGTITRTPSVETAKANCLTAANNALKASQANVREPAKESTETVNVDVARSPAGGYLRVRGNYVMQRPDGAGGYTASYVGLSCWVTPEGQASVRFSRSTHTAPQ	NOV77Y3N
GEM@3300027510_30@3300027510_30_01842@d__Bacteria|p__Firmicutes_G	c	d__Bacteria;p__Firmicutes_G;c__UBA4882	1.0	0.9512195121951219	MRRWQWKIQIQRDTNYYFGLFLLVIASASLIWAIWKDAFEPHHFLVYFLVYAWGYILLLKSDTEYRFSRLEKKITEVLARLEDLENSREEGEAGHLPSGELFTGPGGVSGEPSTGDPGGIFGDPSGGGSGDSPAGGSSESPVVPSGDGPGEEPAPPENGD
GEM@3300027515_13@3300027515_13_01095@d__Bacteria|p__Armatimonadota	c	d__Bacteria;p__Armatimonadota;c__HRBIN16	1.0	1.0	MSSNDLTRNSRLAILIGSALVAGVCLVGCARTPPQKVVYIQWRALLIYHPLWESQQIGRNSQPPRAATDQRFPAHFSLPQTTLQPLQTPESERRRQRIAQASAQQQQALDARLRQMEARLLQEELAQLEAEQKTEVELARQRLLQQAEQQIADALRQHHLPQADAEIRRLVLQRLVRIRPDQRDALNSRLQEVEAEQLRLSESLQQRLAAIAEETARRIREREEAIEQEYQRKREELRQRSAARLQAEQLRASIQIRAFADTAKPVVFPRTTLKTPIGESRAMPPPSAPVFTREDVRLLIEQDVKQRVEAICRRHRWKPVWQARAGIPDVTAQIALEMSP	NOVG27Z2
GEM@3300027515_13@3300027515_13_01258@d__Bacteria|p__Armatimonadota	c	d__Bacteria;p__Armatimonadota;c__HRBIN16	1.0	0.9090909090909091	MEGLIQLGVVVLIILAIVVLALLIPVVIRLRRTVTEAERTIAELRGQALPALQELPPAINRLNRVLETTDTILNETRTALMPAVQEAGATLSDEVIPSAREALVTIRHLLKVAQSLVEKIERIERVLSVVDAVTRPQKVAKAVKSVAASPLSRPGVWMEALRKGFAVLKGEQPTETPPSPDGSKNTEEPPAGEQSEQERGGENDGEQLGR
GEM@3300027515_13@3300027515_13_02551@d__Bacteria|p__Armatimonadota	c	d__Bacteria;p__Armatimonadota;c__HRBIN16	1.0	0.9090909090909091	MERIDAQTIITLLLEDETLRQQVLEAIEPVEVKRLYEQMRQLLRKARELEMRQAYLEAVVKELQARQEETEQRVKQLDAIVRAIIQGQPKPSDSHALGFVIVRKRPTGDTMLN	NOVDBBDK
GEM@3300027515_13@3300027515_13_02661@d__Bacteria|p__Armatimonadota	c	d__Bacteria;p__Armatimonadota;c__HRBIN16	1.0	0.9090909090909091	MPLKAILAIAGGAVAGLILSALSRKMGST	NOVN900J
GEM@3300027515_24@3300027515_24_00500@d__Bacteria|p__Actinobacteriota	o	d__Bacteria;p__Actinobacteriota;c__RBG-13-55-18;o__RBG-13-55-18	1.0	1.0	MTPQEMAEEIAYWLLDEDFLTDRQMLERFQVEEFELIKAKNILCRYHGIAFERPQTLGELTVPVLTLSPEFKGEDAREKIHRVFHDPAYRTRKRARELERRQSLRGEVREILDSLQEEWGKLFHRRDAGSSTQEENSGN	NOV3MPK5
GEM@3300027515_24@3300027515_24_00899@d__Bacteria|p__Actinobacteriota	o	d__Bacteria;p__Actinobacteriota;c__RBG-13-55-18;o__RBG-13-55-18	1.0	1.0	MAESEGLAEVPQEVLKKLAALYYRHKKVEPPPGNDIPPWVRNINSMSRVDVEHETRDAIHTCRELKKRVVLLETEGERIIPTVSKRERMRADLLDQWTYMSYYLYTLFRRSGVEVGEEEFDEFIRERTDSRTFFTNLSRR	NOV3T0ID
GEM@3300027515_24@3300027515_24_01400@d__Bacteria|p__Actinobacteriota	o	d__Bacteria;p__Actinobacteriota;c__RBG-13-55-18;o__RBG-13-55-18	1.0	0.9166666666666666	MSLRDLYEEYRARIRFSDLDLASRSIALLWLEKFEGRVFRTCFPQVRAPSLRKDLAALINQAFLEGYILGRAAHRTGTEPILFSRPEVTGSVEGNLILLTSMYERAELGSAPVLEERPEVESVARHIILEITRDPLLLRLEERDLVKLNLEYALKAGYSLVIFERRVMEGKDRARRAGQQGGDGVEG	NOVQTD47
GEM@3300027532_13@3300027532_13_01192@d__Bacteria|p__Poribacteria	c	d__Bacteria;p__Poribacteria;c__WGA-4E	1.0	0.9047619047619048	MDDQRGKLGNPTQDAQVGQGRLNQVSEFIDEEIGETANWVEIYRTNDEWEIKLIQATLGAQQIRCRPVQMKQERQTALFVAPEHEVTALELVSRIDVAIANTELETQSEEQAAALTQRDMAAITQENQQLQMTDSGETLLAQREDIGSVVYVDGQGFELRVGSEPYTTIAEKDWDEFTDYSAQRQEFIILLRHEYPTLYEWIQQEKLLAEFIRLIEMTYQDGAPVPVPKRQYNDVSEPVDTDTTPYNSYALLSITTVVISLITVLFSVPSQVNLVLAMVSVLSGVIALFRIRMQAERITDGEKTVGSPMAICAIVLACLIVVFAWWLAQRPEPEMPVNPPLREHDHNADR
GEM@3300027592_12@3300027592_12_00006@d__Bacteria|p__Desulfobacterota	o	d__Bacteria;p__Desulfobacterota;c__Desulfomonilia;o__UBA1062	1.0	0.9245283018867925	MHRARSVRVVSFLSVCLLLLSTLLAGCGALLTGKLQEAETSVSSGKPYKGNLGGYNTLASPDILARKKLALAMNTVVKGDIAFPEVKQTLKSIQKDPYTSAEIKVEAGYLFTLIEKLEARQRDLDHTRQRLEKTLKDKDDMAGEKDAIIASLTKERDDLAFKIKKLEEISTLTEKRRGNR	NOVWK4QW
GEM@3300027704_7@3300027704_7_03624@d__Bacteria|p__Cyanobacteriota	o	d__Bacteria;p__Cyanobacteria;c__Vampirovibrionia;o__Obscuribacterales	1.0	0.9512195121951219	MCIAAEQMIQDIIRALIQKIMTDKILMALIAIGIIGIFFTGVNHTEKPESVQSRRLGGLPTSPSGQGGPAGQAQQGEDGDGQGQQAGNHSGSQQAGQGQAQGGQAQGQAGGAQATGAQAGSQAQAGQAQTGQANGGQAAGEGLTPQLASDFVRWWISKSMDYRMDTAAASHKEAVGWMLPDAASAFEQLYWGDHIKQGISSGQIVGSFQPVSIMPLATNPDGTVVVTVVGTLVIQQSGQQPAAQQITMDFLVKKSGDGCRIAAFFNRAVAPVAAR	NOVFSGPI
GEM@3300027706_20@3300027706_20_03730@d__Bacteria|p__UBP10	o	d__Bacteria;p__Desulfobacterota_B;c__Binatia;o__Binatales	1.0	0.9487179487179487	MESPIAALTTERMAPTIAAMRARALFLFAIASLATSLAGCGLFYQAGIRLKTAHMSDQLKPGESMTAIHQKFGEPDIRQYPDDTTEVWSYAYKPNTNDVTAALLYTSTKEGDRGTFLDLKFVDGRLVSWTEAEHTMPPKERSGFGAGISGAPIGGPGSPNGASTHY	NOVLQHP5
GEM@3300027711_43@3300027711_43_01087@d__Bacteria|p__Firmicutes_D	o	d__Bacteria;p__Firmicutes_D;c__Proteinivoracia;o__UBA4975	1.0	0.9090909090909091	MLLSKLQRYIILGVVSLAIVGAVILGNNYLAQSQEEPDPKDEVLKQETVHPGTEIVVEQWCPNCQERLHPEVPDLLSHWQGFGPQDIEDYLRAEFPGASITSFGPDRVMVQLPPGYCAKCTVDWPEKGYIGLDDDKQIAIYYEDGTFFQTYGPAPGSWMKDLEVGIQFESPEECEQWLINLTS	NOVWAGQJ
GEM@3300027711_43@3300027711_43_01503@d__Bacteria|p__Firmicutes_D	o	d__Bacteria;p__Firmicutes_D;c__Proteinivoracia;o__UBA4975	1.0	0.9090909090909091	MLQRMKNLLQRIQNVLQRIKDALIRIKSVMLKWIKNLSQAISKILQMLKAFFQPKVLRLLALGLTLLASLLLLLQYNYGSHYLVTMGTISWDGESKVAEIDALASHPIQAQRVITVSASKILLRSLEKAGPDAEFVVVLHQRGEKLVFERIHLLTPPEAEKIQGPNWRRGRHYSLVVGTQPELVEMVGLDKYGYRLKLPNWVQRKIPDANLVYYQEGMLDEAKAVLDGESDYQPDIFILNDKLEMVGMRTTAGKFWTLPEVLRLATLCLYGAAIVSGLASLLVYKWSALCNAGKRIWDQVSMRVRKASN	NOV40204
GEM@3300027719_21@3300027719_21_00644@d__Bacteria|p__Myxococcota	o	d__Bacteria;p__Myxococcota;c__UBA9042;o__DTJE01	1.0	0.9411764705882353	MTRLKRPASMMPAALLAAVTFIICVPGCGGEKETFFVSGAVLASGDVGDPLAGVTARCAGTDVTALTGADGRFLLECPVPAADDEIDGLVPAAMIWFQHPDFAPVVRTIVPTVDGHYTMAPVMIKAVVRADVDIPAGNTSVPVLLGALTLSFERDAMIDAGGTPLTGNVPFDAAGWDNSLPVEEDEASGSIVMDSLYPPWPRPVLDNSEGGPWMRPLSAGWYDLGVNAVNPEVPVLFQLFSRFADDVAGRDVRGASDANLFLMDADSTIPIRDDGAALTAINQIATEALTDGLMVWMVPVTTHACIDVTVMKGDFRATGAQVTAFETFNGELELFCDEAIGADDGTYCLNAPSGRQVRITAILDGLDGLLVENVDMLSGSNAACGTGCATTTINFPCEI…
GEM@3300027719_21@3300027719_21_01107@d__Bacteria|p__Myxococcota	o	d__Bacteria;p__Myxococcota;c__UBA9042;o__DTJE01	1.0	0.9117647058823529	MLLRKYGVAVLGACLAVLMATGCSGDKVDKARRLVDTEPEKALEMLGQAVAEKGESFDSLIYTGLTYEKLGREQEAIAVYEKALEMPEAATRPEPVPERLLALYEKSHGSAADRNEKLSLARRAAALEKSLKVARPWASTFLLESISADMATAGKAGDEQAVRKLIAEGMDLAVPTDLKNRFGETATAAMRQAFVARTEAKFMESAARELAGRGIYVSDGSRIVFSSDFVIPSEKSGPEFDPANPGFLANVRKGACVPLHAKLSETVSFLEPILGLTGVDETGLNVAFETLYKNGAKAGFKAYGGASRKPNGQTYLCEINVPLADFLASIFVFAE	NOV3SJHH
GEM@3300027719_43@3300027719_43_01416@d__Bacteria|p__Proteobacteria	o	d__Bacteria;p__Proteobacteria;c__Alphaproteobacteria;o__Micavibrionales_A	1.0	0.9047619047619048	MASTNTPALYQMTETDMKTLIRNALLVAGNEMGETGDHWPVIKNTITDIMRDWEELEIERAVRAEIKTHLYAHLDAMDELLKTCEPAIQTDVAPRLAELREVYDAAFTAPSANVIDLTVERDWIKADHPIHYQRADAILDTLFDDNETEETHG	NOVW3CSY
GEM@3300027728_30@3300027728_30_00308@d__Bacteria|p__Bdellovibrionota	c	d__Bacteria;p__Bdellovibrionota;c__UBA2428	1.0	1.0	MSSLQATGPESALREIQDRFAPMRANDVAELFLSPFVHAPLFLRATEEAGPTMWIVNRSDVYDRTLEILSQHSLAEISSRSADKLRHRRGLNLNFLEPPEDVGPLNEVPDFAVEDVLGHPLAPFKAMIYFSRAISEDFRASSALSLTRRLLEHPPNWNADLGLKAQITERFSQLLMEDQSPYVRAYAARVPLIPSSILEQALRKEENPSVRARLLQNPSSTPQLLEQFLGNATTIDLGWGEMAYAAHRVAAFDERLHADHRRSLREIALGDPITRATVDWFLTAN	NOV9ESII
GEM@3300027760_24@3300027760_24_01671@d__Bacteria|p__Bdellovibrionota	p	d__Bacteria;p__Bdellovibrionota_C	1.0	1.0	MARLEEKDDQACSSPYLGWTLEDRLAERTAFVARFVVLREGKRSRAHRKIERMVWGVETTARDLALAFKIVFLENGDRSPPVDRDLRRALLHAQRAHRFFRLEYAKRSTDSFVDALVDYERSNVLLFGSIAGQRPGGWRPAKELLGEAESLSVSQLLSSAGALLAEATLPNLEGEDDDDSTDSEDELRE	NOVQDIAL
GEM@3300027760_40@3300027760_40_00085@d__Bacteria|p__Proteobacteria	o	d__Bacteria;p__Proteobacteria;c__Gammaproteobacteria;o__Legionellales	1.0	0.9646017699115044	MAKPTDELPGVSPGKKKKDATQPIDSNPKSPDSPEFVTIEENAHQEEIQPIESVSEAELMSSDESIPKEEAIQADETSSEAELISSDEYIPNEEALQSTDAEAEFLISDGQDPAAISMQIEQEGGAENVDFLDEDNFLQQVAGVFVLWWHWAYFEITVTSPSLPIYNPPKIVHPAPVSGTDDYEFVYDICDRGYKLSTSKGEEMYSVGMSMCKMFYTIEKMIYILVKRIKDEGINTETEVRVTFEGHLLAQRKAFESIINLNYNVVVTNFDPGSWGERYLEIVKRLSDRGYGYPSEAPREIYKINKRGTTPIKS
GEM@3300027784_47@3300027784_47_01159@d__Archaea|p__Thermoplasmatota	o	d__Archaea;p__Thermoplasmatota;c__Thermoplasmata;o__PWKY01	1.0	1.0	MINAPSYTPSMDQIIDTSEPEHLDKEWKLRKIRVMRDALGISIVVLFIFLVFIFEVRLWVRTMLAILAALYAIYILYRLKNSLKQYYALTEDLVIKDGCIIKYSEKAGVELWKIPFDEVIKVYPNIKEMPNTLYILFRDEGDILGENFYKHRIKDKEKFVDILKKRNLIEEKSVSLEELKKLVKK	NOVI66J3
GEM@3300027800_17@3300027800_17_02448@d__Bacteria|p__Spirochaetota	o	d__Bacteria;p__Spirochaetota;c__UBA4802;o__	1.0	0.9090909090909091	MEEITLSFNEAQLMYAELKLQMAEGIRKGLGYSEFLQFEKQLNVIDKVLRREEGRLEREIKKSPAPVGAEHD	NOVX69WV
GEM@3300027815_71@3300027815_71_00230@d__Bacteria|p__Omnitrophota	o	d__Bacteria;p__Omnitrophota;c__Koll11;o__2-02-FULL-51-18	1.0	1.0	MKKLKGYCVSWFYSDDPFATKPSEGVSIENFKRRRTLQPLNYLDAGSRLFFERVLTVKKAREFVFVSKARAKNR	NOV2BYJP
GEM@3300027819_86@3300027819_86_00813@d__Bacteria|p__Actinobacteriota	o	d__Bacteria;p__Actinobacteriota;c__Thermoleophilia;o__Ga0077560	1.0	0.9142857142857143	MTPLQPIYFSIRNIQPFADMSTYPLEGVEGVDMTIADGHVVGMRLNDVRMLGRLDEICEKAGIETERCWRRVRGDADVINSRRAESAHGGGNR	NOV6ICFZ
GEM@3300027828_21@3300027828_21_01319@d__Bacteria|p__Spirochaetota	o	d__Bacteria;p__Spirochaetota;c__UBA4802;o__UBA4802	1.0	0.922077922077922	MAESNDTDFSSLFDDEPEDSSPAQTEAPTNDFAEDVDDLFSFEEPEETATPPASMDCNESPAPEPSRGAKEPSADISRRSSRDFEPDMDAVLITAQSSMIIEGMKSMTTGQYTSRDLPTYTEAIKGIELYITILSRNPNSYHKLSRIISEDIDCREVERLAFQLYKNKHGEDPGTDAHKMMAYELFRDRLKNAYYKSLISATMVGMKKYFLLSGGLDEEKLHELTLRQDNALKTDIAKISQQINIALKLLKQGNAEINRGMKGRDMNMFIIRASQILQHYYMVLGKKDNALHFQRIHENYKNYFIIRD
GEM@3300027835_66@3300027835_66_00304@d__Bacteria|p__Omnitrophota	o	d__Bacteria;p__Omnitrophota;c__Koll11;o__2-02-FULL-51-18	1.0	0.9230769230769231	MREKRKYMLEKTCSVCGSEESVDIETVTNVIPQPQEMFPVLLCAKHKKALQDRLLDITLDKTGKLSFVLKKKAS	NOVRBXFL
GEM@3300027835_95@3300027835_95_01010@d__Archaea|p__Micrarchaeota	o	d__Archaea;p__Micrarchaeota;c__Micrarchaeia;o__UBA8480	1.0	0.9047619047619048	MADVSCPQCGNPQLDVDAQDSVVYCKNCGFAVKIDPQTGQATPLSGGEAGGQMEAGAPPGYAPGPAPMGAGQGYSTGPKNILGTDPFTFLLGATIILLILTYYFSLGTTIFAVLEILLAVYYLMNR
GEM@3300027839_61@3300027839_61_01599@d__Bacteria|p__Nitrospinota	p	d__Bacteria;p__Nitrospinota_A	1.0	0.9285714285714286	MMEERRMRPLSSYLEFGLRLHWEDFSQLTAGVLLVYLPFSFLAIYIHPPVETVFKSAEKALSLIPGIMLSQLIIRIVQTFVLVLVVLRLEAKRERDEDVWDFTEAFSRFRRVVAVDLAYFVGLQFVGILFLWIGLMLTGFLMGGSPLGLPVAISVAAFLVVGPAIRYYFASLVSLLHGTSIMESFRMAGSVSNGGERLIATLVMTYMMIWFVVWQLFHSVFGGAIFGQVMVQAGVLVSSIPYFFSGYLLYMDLLPGADDMVTLQDGAGGEGADESLEGEDGEKDSGTPTPESD	NOV3EX4F
GEM@3300027839_61@3300027839_61_02058@d__Bacteria|p__Nitrospinota	p	d__Bacteria;p__Nitrospinota_A	1.0	0.9285714285714286	MKVEPVLAKLNGLRKDTQGEGGLEEKAIYHAFCFISYEVGPFTGFVEAGEPPSEKKGTSPGEGAEKLIEVLEELLEEVSGNEGDMEFIALDRAISFMSVVPGDFQHYLNEAGADISG	NOV81VU1
GEM@3300027858_31@3300027858_31_01771@d__Bacteria|p__Desulfobacterota	o	d__Bacteria;p__Desulfobacterota;c__Syntrophobacteria;o__BM002	1.0	0.9333333333333333	MTPAGIEGPKNTDALIVISVKSAHHLAAMSAGKLAPNPNANFPSKNKLPSTTRPTPKNNEDFGFKSSAISSQESGEASISNLRSKIATLTCFF
GEM@3300027863_11@3300027863_11_01586@d__Bacteria|p__Armatimonadota	o	d__Bacteria;p__Armatimonadota;c__UBA5829;o__UBA5829	1.0	0.9285714285714286	MVAGFVLIAGVILVLVVAALWFAAAGLPKVLTCVVPLAPGLVMLGTFLLILTEFLLFLGGKDDRKAAKRDLGYLFPTLIVSGVLWYAAQKLLW	NOV8FVAK
GEM@3300027863_321@3300027863_321_00409@d__Archaea|p__Micrarchaeota	o	d__Archaea;p__Micrarchaeota;c__Micrarchaeia;o__UBA10214	1.0	0.9322033898305084	MPRGKRIVITKAPDTSLINKLKSFNISKLKQKRKEIEQELIANVEKMVQEAQNLYKQDKLDRQRLRSMGFLSIDEAYDEVKKAGIPISFRAFGGRIERKSIRSEKIGKKRVIAKPILNDWISLHSNFYSVKKAFEIIKEHEKDLNLRAFIGRIEKKSIPSIKINTQRWIPRDVVESLTQISKNYMDVSAAIKYLQENGVFIKRNAFERRLDRNRIPHVKVGGRRMIAKETLQELVKKELELAQKKQMEKQLKEEKPIGQPSFLPNENQNTPQPPMQPPNAA
GEM@3300027863_68@3300027863_68_01360@d__Bacteria|p__Bacteroidota	c	d__Bacteria;p__Bacteroidota;c__Kryptonia	1.0	0.9047619047619048	MKQKKKHLKNKANLKKTSRKRRKSSVDPNQINLEIEIAIFEVDKIFEGQGDKLDDGYVTESLASFIKLVKENSFGLLAEDLHEGVDDESDMLHINLVNRISSLCEEVDAKIDDPSIVEALEKLLSQVKKYKSTKNPRSYLDSLTKKMKEMGYKSEFYTESDINDSTLSLDEIDNIDDLTSDDDEFDFDDFRPES
GEM@3300027885_20@3300027885_20_00049@d__Bacteria|p__Fermentibacterota	p	d__Bacteria;p__Fermentibacterota	1.0	0.9534883720930233	MYDSPMGTRSRTRKFLTFLSMALPFILPALVLAFWLAGRCGGQDAEPLHIMASMDPDGGHTTTFSTILSDGADAVWTCSVGTFLETGTSEAAGRTVTWQPESDTEDSVMVIITTPTVSDTVRFLPAVPETTPNVTVSAAYHLALLERSRSVQLPPGAYTAAASGEGLRNYDGLVVLIVQMAGVPRTACGMLPGDSLEISLPLGGTVTAVGIDNVDDALDNAGIIHVTFLLTDSIAAPGTPPPSVGATVPQIDTTGIDRESEAPATQPEVPSRSAALPWPAVFRSTSAGPRIAALIPGVSSIADGTADDGSSQLPDYPPVNILMMSGTPPADMVDSAGLRIAGRTPGTSMENAPSGIYFTAGDPGAWKAAFMLSRAGLVPRRRGTRADFPLRP	NOV56PBF
GEM@3300027896_23@3300027896_23_01058@d__Bacteria|p__RBG-13-61-14	p	d__Bacteria;p__RBG-13-61-14	1.0	1.0	MTIKEWLTPDFFAVNVILIALLMNFTIYGIVSNFTIDFRMGDRLQSGIYASATFSALIYATLVILGFAGIISNYPYLYDNKYNFLLLGTGERWGGNGPVFVSILAGAAIGAAIGLLWGRGRAVKIWLGICAVASEALIAGFTLLWITNQT	NOVQWJKS
GEM@3300027897_67@3300027897_67_00498@d__Bacteria|p__Caldisericota	o	d__Bacteria;p__Caldisericota;c__Caldisericia;o__JAAYUI01	1.0	0.9047619047619048	MGKNILTSWLVVTGKDFKILYKNRYLFLIYLAVVLSIILLALFIGLYLAPVMLSFFPPNEYLPALPNFMVYFVIFTSTLYLMSMGAASFTKERELGTSDRIKTMNILPSTMIFGKMFFYYLVALIQAIIFNGISIFFFYEVNGMQIWMNWNVSNFFEYVFLWPLVMVCGAGVLFALVTQIGRTTRKAVA
GEM@3300027897_67@3300027897_67_00805@d__Bacteria|p__Caldisericota	o	d__Bacteria;p__Caldisericota;c__Caldisericia;o__JAAYUI01	1.0	0.9047619047619048	MNKLFYSIKGIFSKDLFKRNFWPVFLLIALFIFLIIYQFRFPLALNMDGGYNASNVKALMHFKSMPFTGSPILPFALSALFGWVFGGAIAGIKIVTALALVSVGLIIFLFVRKVAKDELASIGSLLAWCVSLAILTYPMGYLKQTVALPFVVFGLVALYFWINEKKANWGVVFFLSLVIVYFSHQPSFMAFCVTSFFVTACLLPGSEVKQGKTIGISMWGLALFGLISSPWTVPLLSRYIIQLDANGYRDILIYLKGLFSYRFQMRVDFNGFDWLFAAIPVFGLGWTIKVWRRLGLWILGFGLGIFILSCFATKYEWQGRNIMMLYVPLSMLIGFGFYHLSGFLAERGKARTALAITLALVAFLLAGYQHTVKQYAQTARPIISTNQLGSLISLLENSQ…	NOVA2SVM
GEM@3300027897_67@3300027897_67_01012@d__Bacteria|p__Caldisericota	o	d__Bacteria;p__Caldisericota;c__Caldisericia;o__JAAYUI01	1.0	0.9047619047619048	MKDLLLRVVKKPLFWVVIGGFMMLSLVFFFYRVLFFGVRPEAVLEINSSPPRATVHVNARDVGRTPYIISSMETLTGEITISAPGYNKIELNLGQLGIKPGEHKRIRVDLELNTKLKIVSEPAGANLYIDGELWGSTPYTFEGLIPSGTHKIKAELLDQCYGEVEQDIVLESGMDKIVELKLPKLGEIWISTNPRGAKVTANEKDDWGTTNPTLHKCLEPGTYKVKIELEGYITEEKEIKIESSEDSITVNIRLYTPEGYVKRDAYYVESDQPDTEITAVAKRASDEIFGAMVPMGKIPASTNKDEIMKSAGIDSPPASFIIIAQKEGFSPGITELPDAKEVYFPMSILSTTARAIQKKYQTFTSHQGYQPLPSSSDGRYTVEANSQKATLKDTQSGME…
GEM@3300027897_67@3300027897_67_01175@d__Bacteria|p__Caldisericota	o	d__Bacteria;p__Caldisericota;c__Caldisericia;o__JAAYUI01	1.0	0.9523809523809523	MKPMVLDWIYSPYCSAGWIAREAARSYGLELREWDLTKIKDAAIVLLPQNISNAVKQVRKQGLHRRIEGAEPQFFLDGQSLGSQRLWKNLSSILEERGCEKLNEPQIPECFVHPRLNADRDESVMEVIAVTDIDIAGDGLPSPACCEQCRFGTLGTEETLGFMTEITRSYGRMMSIAFVGTEVAGFITHVPKPIANKMGCAFVNDVQEPKVLQIIDLFVYPRFRHKGIATQLLKFTNEFCRKNRIERIEVFSAIRPVVSEPIATGSQHPYLSFGFEEKRIILEPSDKSGEDGLGLAHLIYTRIEQNNHHRLTT
GEM@3300027905_46@3300027905_46_00928@d__Bacteria|p__Elusimicrobiota	o	d__Bacteria;p__Elusimicrobiota;c__Elusimicrobia;o__UBA1565	1.0	1.0	MNRKSVAVAGALLAALLAACGVPKYVSGYRSVFKDYKATVPWGWNVVTDGQGKGFQDFAETRFFGPFDGEFFLGLPTFSVRWYHNQHAHILRDGSAELYSDGDDFIRQTVRGLYGFRDDDDSPDRVLYKPWDPADANRPIIAKLSEIPTATLKESQREAKSFVIFSAVRAPNRYRWGLEVDPYKKTYNMRLHAYVVLPMPEADGFYVFCYPATRRGFDHDWARFLELVNSFHPLTAGPGGPKVVLHRAN	NOVYSTDX
GEM@3300027909_43@3300027909_43_00549@d__Bacteria|p__Eisenbacteria	o	d__Bacteria;p__Eisenbacteria;c__RBG-16-71-46;o__JABDJR01	1.0	0.9090909090909091	MKATAQTPSSAPILVERAADYFGNAGQVFVIRAQLPANGTLILTEDRLVFEPQDTRSVVEIPLVEIKSLGMGRWHEPTGTFVPVLKVRYRSNLVFGVHVSHPERWIEAVESLAARNHYPGLLRAGAPPHRLPRGLRLLVAAVLILVILASALPAFLTRLGPRVSHRLAGAAASAPATP	NOV1EZXX
GEM@3300027958_4@3300027958_4_02263@d__Bacteria|p__Riflebacteria	p	d__Bacteria;p__Riflebacteria	1.0	1.0	MKTSPSYDFPNKILYLMGVEMNAKKIRMIIIIIIVGSFFPLISRAITPNEVFEDGRREFNLGHWKEAQANFARLIETWPQNSLAVKALYFRTLSELRDEMLPDEQEVKNRIASLTFIEKRLSESLSTDELLEIRMDLEKLRAKYYGENATKTAIIDLPPEKLLHSIRRGWITSPKLDPYGTLKWIREWHEKHPKGYVGQLGATLSLMQAKALWMFRISPLPTNAFSSILRTWGYWPLDKAIGRSLKAAFRDGDPDTKRDAALLGLCSDHLKNVQFSREGSEWMRYLRERGIHFSEAWCP	NOVC6V0S
GEM@3300027958_4@3300027958_4_04252@d__Bacteria|p__Riflebacteria	p	d__Bacteria;p__Riflebacteria	1.0	1.0	MTKKNSDELGFPPLWSKPDELDDLFGLPGKKPAGGDITDKIARDIARKTGGENPQSPLPEKDKNWMIHKKFAELYEKFGNPFARFVGDLLDILLGGPILSKLMNELIVDTPSEITPSKRSTSLPFGSAVSGGGTSCSGMGNKPTRLREDSKAGPTVSQVPQKGDERDIKLGGESRIKPRHFLKKKNLLAKLFLDRNEFSGFTKVIKQISVVCKSEKKQKFTVPSSKEERKTILSSIVNRLTYEISQDDLILAWLLLEADDFVNLEWVYTQTRSLSLVRPSFQEDLDKAYREAKRLLKLLVTEFEGNFPTADKKEIILEYLRDILEVYTHHHFVLKFYHQTRPTISREEIENKLRDLNARIEDLRSENTKLRNEMQQTIIGRDNAKGEERRLSQEAEELK…
GEM@3300027958_4@3300027958_4_04663@d__Bacteria|p__Riflebacteria	p	d__Bacteria;p__Riflebacteria	1.0	0.9047619047619048	MISSSRKSLKITYRLDNYRRGRENKLESCRFLEDTFDIPNGFRYTFFAVVQGGSLNFQFNRFRQYQYQSSLRQFQAAIKSLLKSVVVIAFVLSDFSPLSASSKNLLPRMPELVIEKGYSDVFQVVECIGNSKLRNESVDSVIRVILKNVSDKTVSSSLKIRVLYLTSENAVKVTFNGKPMKFERRNPRIPFSLNPNEEVAISIDARQSIQYSLDAVKKENAVENQSGRKESKFALGDFARFFDKEERYGKRYMVGPLVSKWGVFPVDFKKVSLSIVVPADFDAVFPTVGAWKKLENRNSTVFTFDGVDGFSGAIFLPQKDVEAFKKIQSSLASDSAKVK	NOVU50TX
GEM@3300027962_13@3300027962_13_01675@d__Bacteria|p__KSB1	o	d__Bacteria;p__KSB1;c__UBA2214;o__UBA2214	1.0	0.9230769230769231	MAMPAKRTQREQKERHLPNWEKYWHNFTDLELLRDKSLNLDDTLELLEKEFDTKLMSGDHMQLVTALEDRIQELERIERETSNSKQGDLFDL	NOVYULQB
GEM@3300027962_19@3300027962_19_00254@d__Bacteria|p__Fermentibacterota	p	d__Bacteria;p__Fermentibacterota	1.0	0.9069767441860465	MGLAERRLILRSGGSAGWRSLALGAVETVMTGGWGLLLFAAVRLVTGRTMVSAAPACYLAAVLLATLLERRCRWRRGSPLTFLGLEAVTTGGSTPGPWKTFVRLLLTPPSLLGACAGYLPLVAGRRALPEILSGTMLLTLQPQLDPRPERVMRAERAESRRLVLSYSLLSLAAGLLVMLVPVRTPGEGGSRHLAEASGLGGEDGALLVYYLEKVQRYPDSLEFHVRLASLYYRNDMEGDLAVELGEIARLDPDHPMLLLGQDLSVDIDRLLQPDSTVSDSAVMAAASAASDSAAADSGSTGGEASPDTPDSLAARPDAEADSAVAVRQTPPDTSAAERADTLSGPGPQPPYPDSADHAETPAAELAPADSAAAEQPGAQQDSLPQPPETEADSMYAPGT…	NOV31AN7
GEM@3300027962_19@3300027962_19_00727@d__Bacteria|p__Fermentibacterota	c	d__Bacteria;p__Fermentibacterota;c__Fermentibacteria	1.0	0.926829268292683	MKSKILVRTLIVVLAALLIWRIHSRAESYRIPRDECRTQLLWLSKANVRHMYENDGMPAPSLDSLSSYAEEVGYLDASLAGDSVVLRITEMEGIFRKESIPEEWPSLWDDRALNTIREDKELVETDLEDTQALISETTGRYGLSADSLLTLREAFVRAAPKTPEDRLEFLEARFDPDSFPELFADLEEDPLPEEEMEEVNLSAAEIFDLSIGRNIDSMITARDDLAGELDEFQRAITAFNDSIVPARQDSVARSAFTVCPTVWEAGYHDSLYHYDPKLALGTQFAVSCSNHNRHGGVVGGLVEKDYPDTLFYEADWLTTFVPVPFEEYEQNRRLEASRANLSRVVEEEAVYLASRYPEVLKPRPVDQLDINLDELDDPMGGDYLFEITEDTVYTFYENP…	NOVRMRLK
GEM@3300027962_19@3300027962_19_01656@d__Bacteria|p__Fermentibacterota	c	d__Bacteria;p__Fermentibacterota;c__Fermentibacteria	1.0	0.9024390243902439	MMSDEGLVDILLVRLGRDEEKERVKSLLIKELGFSEEEAEQAVAKTPNMIRKAVPMGKGRVIQNRLYPYIDLLPRMDLVDDDEPDGEDAEGAGAPPDEDRPAAGEEPVEEPEGEREVEQEVPGLQTAATAVMDAGFSGEGPEGKTAPEAESQPQAEEKREEDEDLEFEAGNAPPPEETEEEPAEESDGMVVTSAAEEMRQIERCHICGRTPTDGERLAPCRSCGDLTCRDCFDRMAHVCKKCAADGKFVDKPPQRSQKVQRQPRASAGKPAPAAASGGAGGYNRNLLAGIVAALVVLVVLAVGYFVDPLGMFSDGSAASAASGVTGPADSLTAVADTASVDTSSAAAADTAAIDSLASVDTTTVEPVEEPGPLNLASATLDSAASLAEPAEVPLITSPG…	NOVMVJ3Q
GEM@3300027965_49@3300027965_49_00479@d__Bacteria|p__UBP10	o	d__Bacteria;p__Desulfobacterota_B;c__Binatia;o__Binatales	1.0	0.9743589743589743	MKANAWCAQNERECLAKLRPRWAKQGVSTILAYLSILICSCVWSGCSWYKNHIARSGKSDTASNASTTSGQEGAPEQNSPTFSVNIEYANKRDYLRTLTVVEYPRAQLLMIRRTGDEDRSLVRFSGGATIWRIEAKTIRRTLLSRKSPLSVLSDLPGPTTKVNSSLRLASVSYGKVPRGFVQTVPSVGPPDPLEPGEYYMVRVEREFGVTNYEVVRLEPNGEITAYDAEPRAGDSYELCCNVPASFFERPQQSQGAEELEQQNPNHQNLNLTP	NOVTMFYB
GEM@3300027968_17@3300027968_17_01677@d__Bacteria|p__UBP10	o	d__Bacteria;p__Desulfobacterota_B;c__Binatia;o__Binatales	1.0	0.9487179487179487	MKRFAAGVVLGFILSCGLGLAAQSLDHNGTFWNNLGSSAKQGYVDGYSDAMNVSIGKLDNLMIAADLFRWKGAKKIIRQLSRELATSDQRPEELVKRLNELYADRKYSELDLGSAVQLLTMRTQAPEAQSPTGSSNQAPSTR	NOVH1NM6
GEM@3300027968_18@3300027968_18_00436@d__Bacteria|p__Cyanobacteriota	o	d__Bacteria;p__Cyanobacteria;c__Vampirovibrionia;o__Obscuribacterales	1.0	1.0	MVTRRSRAGLPYNQHDSLAPRRSRSGNTLVLVAAITVGVLVALFIFALNFTRIIGGSQEHTTAIEAAALAAARDLSRIVVEDPNIGFISLSDYPPIGPATRAADGQPLPVYSINTVMGTARLDTLVANALDDETMKQLARRDVEQARQAAQLLTRTLEASLQPGGNGGSYQDVYANAVAPYDDAKQAYQANQVKMSGGGQLVEGSFKLTLGWLSGGSTTITPVPQPGDMAEVPSSAQQDGNYRAYTNIPADGVDFYFCGVASVPTLRDARQFLPDDGVRIPSAVKVEADHTITSYGTNGEPRVTTVHNVACAEPGAINDHGAPGVLSVAFPSGPPPGISKLGDLIQNSQLQINKTVLLTPPDGDYPTDSPVLLPTSLIGPQPSISQVWASGFYHWVKNA…	NOVTDYXR
GEM@3300027968_18@3300027968_18_01076@d__Bacteria|p__Cyanobacteriota	o	d__Bacteria;p__Cyanobacteria;c__Vampirovibrionia;o__Obscuribacterales	1.0	0.926829268292683	MDEPQEKTDKKPRRVTIRKPGVSLEEIKKGRLLAVKAPPYYKKEYIYQVTSAGDKLIRAELYHSPTVRKSWKHEEFALLIEMGVIRLADQRDLPGAGSGPRAE	NOV62TT0
GEM@3300027968_43@3300027968_43_02706@d__Bacteria|p__UBP10	o	d__Bacteria;p__Desulfobacterota_B;c__Binatia;o__Binatales	1.0	0.9230769230769231	MCAGAPDANLVSIVAQPPRLKSSFIYLANAVNDLRGNVGLLTLALAPLVVITSLCLLPDAINLQSALARHFGMGVHSVSFTPVQVPYQPVGPPGPLPIAPWIVTTLQIIAILMTLVLGTLVVLCTLDRIHGGARAPTLIEEALAVYRRAIELAGPSTLIFILQLLVAAVAIILILGPIVVAFILTSSAPFTLLLDWHLLVFPALIAFFFVCFSQIALVFDQHRSWHSLLYSRDLMRGRFFKVAMRIVVFLAVWSGYNAWTGAMFLVMSWILGPVAVLTGWISAIVFTTDLLAVAVAYATIAFFIAAGVRLYQDLVAFTNQEVAAARGMAPIKTAKLPRPAEA	NOVW7UEV
GEM@3300027983_81@3300027983_81_00544@d__Bacteria|p__Patescibacteria	o	d__Bacteria;p__Patescibacteria;c__Gracilibacteria;o__Absconditabacterales	1.0	0.9690721649484536	MAELVDAEDLKSSGANYFMPVRFRLPANFGTESKKTLAFLSKNCIICLVCIFLLHHKKYRMGFVIWRVGDLNTNERMVSFYKKELWSSHILDKAKKQKHYGTKRFRKTMEYDFPSARRYKRVRAIVSAGYRKNKKKFNTLAQLGKIV
GEM@3300027984_38@3300027984_38_00708@d__Bacteria|p__Proteobacteria	o	d__Bacteria;p__Proteobacteria;c__Alphaproteobacteria;o__Rs-D84	1.0	0.92	MTPIRDLFYNGPKGRVSLSNHRISYIAITRVCACFCMSVICAAYLAPANAAARASLPIVNIGAGAVSARALFGDTGTINQTSETLANYDAPSADNNNAVTVAPYRAPAKKPSVIARTAAAARDILSPKKPSNDIWAQNAAHAAMDAPLRAPRANEFAILGDDFELPEESLDGGQRPMAGSQPLVASRQPSTASRQPPAANRQPSGYADDIFGAAPAPTVTAIIAPTAPRATQNYDSKLATLTENYKKLEAKLASLERGNTENAGANNYLFPQGNNPTDKIASRNAAGRGSVGEIVGRIRVPDDAEITNNKSQGTNYLTNDQRPMTNGVAIRQMVVPMDDNADDNARFAKSDVKERPLTNNQRPTANDNFAYKDETPLTKLSPMQLKKAFQKTYLSENKH…	NOVI3YR0
GEM@3300028029_10@3300028029_10_00735@d__Bacteria|p__Myxococcota	o	d__Bacteria;p__Myxococcota;c__Polyangia;o__Nannocystales	1.0	0.9166666666666666	MSWFIVSKRPTVSFMAAARDRFLGELRPESEDSPTGELRRTLTMTKLETLEQVKGLDAAALRLVMPGLYEQIIATTVQLAAHVGLVVGLALEATDELTSGVSISSFSRLVRDQITETGVAMKRRQGSRIAKFVAELEAQRLAWRHNHEFLSWLGFRRSDERYPPADRGARLDAFKVRSRLLQSRETVAELVGAPLGIALEGHDRFMLANRWRLEASEENAVERHVWPILSYQPGNVVILESARYDFDALESVKAPQKELDLLHDAIERGFCEQLATALDSVPEGELTSYVM
GEM@3300028029_10@3300028029_10_00769@d__Bacteria|p__Myxococcota	o	d__Bacteria;p__Myxococcota;c__Polyangia;o__Nannocystales	1.0	0.9166666666666666	MMPSRMEAEGPLGVLIDALADTEVGRGFGLRSVRSFADFQASVPLMRWRTHDEQVRGRLGFGRGSDPSGNVVPEMVARERGRLLDRWRGRLARLDVQRALPRDVGLLWASPEDSNLYRTRVDDLEALVCGIRPEPLHHCLSAVDGGADPRVVLDAIIDRLGRWRGDTLVVPCLSTCAWIESHIRAPLERHIPSLRWIFAEHELGRRLRSRAPVVNVGWIHPAGRIAVPGQRGRKSTLCLAVDSMHIELLPEGDPLEDPRRKIAPGTIPPAEAILGERYELVLSSARGFLRLRSGEHVRVVGFSGPDTLVPGAAPRPRPRVVRISPPPPDLALEGVTLAGAWLTASVRQAFTPEDPALVAAEIGPDLMLSGQGSPGAARSAQDDLVGEIEHASPFLQSER…
GEM@3300028029_10@3300028029_10_01073@d__Bacteria|p__Myxococcota	o	d__Bacteria;p__Myxococcota;c__Polyangia;o__Nannocystales	1.0	0.9166666666666666	MFRPWLRVGKPDDWTGAVAQAVVTLVSLFLLVIVVLAKMPESWVFVAFDNHFVVRTVLAFLLLYGIGWLRALAFAGLPASIVLLGGTLRFRRNGRAVQLQIKEIAHARIEQRPRPVGEMLVVEMRNGMTYELCPVHWEGAERIFSKVSGFVALNNFRAAAVASRLKSREARGTGGPGVGEGHSSVLSKPTARQPVDKKSAGTDAPKDD
GEM@3300028029_10@3300028029_10_01158@d__Bacteria|p__Myxococcota	o	d__Bacteria;p__Myxococcota;c__Polyangia;o__Nannocystales	1.0	0.9166666666666666	MSLARALDTRVTFGWPVSQYLRLTKTLTRVALSASLTVSVASAGCMSFSPQLQPTDLAALERLEDRSERESAYVENAIYSRDESREGRYVKGTKFDATPRGWQSLDVVLRSDAVSAAALPERPLRASRILLGLALVSALVSFAGISASAREGLDLNEMKGTGVLLLAGGVGLVGFGLSSGITFGRARKGYERAVNVYNDSLGLRLGLYTAEGEYIPPEGVMVDEEGFIVLDQKEVQFLDRVETAPEAIPGTPVPTVDAESPTPSSELTETAAPTETTEFPKPTDIPEPTDIPEPTAVPRPPPATQYPDAKKAPALDEKTGSEEVGASERDSVPGEGGPAGSLHEGARGTFARSENDPLRPNHAFSNQRGLTLLPRR
GEM@3300028029_10@3300028029_10_02502@d__Bacteria|p__Myxococcota	o	d__Bacteria;p__Myxococcota;c__Polyangia;o__Nannocystales	1.0	1.0	MAVSDSLAKRRFGQMRRHRGGRGGVRRRLLPKSERKMAAPGGPKNQPSGVALSATGNTVGWDLDAFDEPSPAPATTGSSLAAQLLSLLSEPGITSITLARAAKVLHRPQQDVQNSLEALVSAGELVRSDPGSGPLTRYTVPQERKAKLEAMYIEAAHELGEGTALATVEHDDFEALVPHHEDDEPRLPVTAGLLSMFLPGTGQLLNGDVGRASLVFAVWSLALLTNLPPIWTFVCLYAGAEAFFSAKVRSMERQLALESASDDTQQTHTA
GEM@3300028029_10@3300028029_10_02550@d__Bacteria|p__Myxococcota	o	d__Bacteria;p__Myxococcota;c__Polyangia;o__Nannocystales	1.0	1.0	MSEIADNKWEVEASKPPITTFFGIVQIALMSCFAALFAYIVIFSAVAIVTPKRSGGWEEKLNNSSAPAAATAPAVAAPAAAAVAAPAAAVAAPAAAAVAAPAG
GEM@3300028029_10@3300028029_10_02682@d__Bacteria|p__Myxococcota	o	d__Bacteria;p__Myxococcota;c__Polyangia;o__Nannocystales	1.0	0.9166666666666666	MVVLYPWGGAALTPRNPITDRDLSEMKPLNASNYASCTRRLLTLGVAGVLSFAPLPAFGAAPVKDKTEGESTSDSAPSKLETEAAAAEVGGTVALLRFTGASGTGATMREGIQDSLVEYGYAVKGIKRTIEDAAKKNKCKEIDDACLAQIATYLNANAKTPFDFYIYGEAAPAPGQGFVRVYDIGQQKTVKRFDLTFAEGDFMLASTFPWAVARATAEYQSPAGALSADEQRVMEELDEPQKSQEQIDAENAAIAKGADGAGQGFDPQIGEQPVNLRKDFKAFCRTGPREDKITMTTDGEEDVERDMRPSCKRGPVMGYWQPRSYVALTLTALAAAGTGLMYGLAAGANGDWKDAKSALDASNLDGSDPSQNDCENNPDCYVNLAGAVSEAGMKIRKRA…
GEM@3300028029_10@3300028029_10_02821@d__Bacteria|p__Myxococcota	o	d__Bacteria;p__Myxococcota;c__Polyangia;o__Nannocystales	1.0	1.0	MPTDRALVDRFARQAQPPSTLADRRRPVACSTSDRGIHPTGTDTAPHNLTMAESNALLKAGELERLSALETLKGLSNPDAVKLGELVTYLESRGLWRQFAKITLGDLRDAFKPISVRAARGPRTGRGKAARVSVWSDTLGGDGASESESAAGDEAIKPKPKKISDGGLSTDEFGRQVLAFIEGNGEVTVEDVAEYTQLEKKVCRHHLKALVESNELESLGVGRQAIYSIVG
GEM@3300028029_10@3300028029_10_03157@d__Bacteria|p__Myxococcota	o	d__Bacteria;p__Myxococcota;c__Polyangia;o__Nannocystales	1.0	0.9166666666666666	MHKNAIFIAPCVAALLSLSACASKLEKNSTSNAAIASRYENNKYIDDIETVDASPEHEDQGAAIDPRTQAAIDDTIRTVYDTDFERCLEADMDELENRWLAGVFTVEFTIETSGVVSSARVLSMDIEERRTPNADGKYVSAGGAAPRKAPSFKQCLEQSLLQWEFDPPPEVKYTHTYNAQIGEAW
GEM@3300028029_10@3300028029_10_03267@d__Bacteria|p__Myxococcota	o	d__Bacteria;p__Myxococcota;c__Polyangia;o__Nannocystales	1.0	0.9166666666666666	MAPFTPDAPDAPDAIPPAVAYRYFAALPDALSSDMLPPTRRSDAMKYTRFAALSILSFGLSLGCDSVTANEQNLPLDEEWVTVIDNVIFPYTQDFVKKPYETNLVNTLNIGRRTGSNLVNRGHVEVIYSKEFNGKADPNNMPNIKVEMRRFTTAHDDNDAKAQMEKTKLYAFTAAPSDKVPDESYEDKRCEQPWVPSPDNYTVWPDGCFLTVYYDGLTQPLRDGADLRVTVPAAWRGKLNINTSDNIQDTPYPRRSNVTVTDLAGSVEVEFDEGVANIRLADDFLEVTNCTAEDIQTCRDVGWNLADAMSCSTAEGKDDPTCLGLDKEADCAANENCVWNGCPCKSDNFATIKVSSSSNRSGNITVDMPPGIWATARLQNQDSALSPASDPGCTAKVEC…
GEM@3300028029_10@3300028029_10_03955@d__Bacteria|p__Myxococcota	o	d__Bacteria;p__Myxococcota;c__Polyangia;o__Nannocystales	1.0	0.9166666666666666	MLEVFSIGQDMHPPLRMTPLTVLRRSRLHKYLLSHLLLILPVLPGMLAASGCSGRGPVWESRDDPSDARDSPQTRRESQAAALYRHGVNCMDVLERKDCAINYFEQLIKLDPDQRELIGDTIFRLVALYRDTGENQRATLLLRDFWELGTKSGSAGLIPYSSRYLSPDLTIIHMVDMGRFMNSRTRKSLSRDSQDLVFTCDEEHRRVLTEKARRRQVERQKRRAEQQGPQVKIQVKIQVKDKDKDKDKDKDKDKDKDNNGIDKPIDPIYLAGLCQVAAALGVADSRNFLRVLGGQNHLDGRVSMAVIEIDNLESKLSRAIEERRLVVEDVDIPRLYTLMGAQYEGEKIKIARLDHNEIVLAPEAQMPGILARSKSRVAQGLDTELVDLIEQVPVDSVFF…
GEM@3300028029_5@3300028029_5_00419@d__Bacteria|p__Myxococcota	o	d__Bacteria;p__Myxococcota;c__Polyangia;o__Nannocystales	1.0	0.9166666666666666	MVQASSCTMQGLGSEISNVLTLPLITALLLAPPVGDTPVSDPETSDGESFGPLEADPDQPDQPDQPGSDEPDHPGSGSGSYGGALAPLPNYADESGRDPSPKPEPEPEPKPKPKPKPKPEGFAEPEDYGPFFEPEPVSELRFVGAVEREHPFASVADGKFCFVEQSSCQAALILDASVGVGLNVITSNRGLDVPYSEFRVRGGLTLRPIKIARRQWHAWGVGVVASYSLGSGSITATNRDPSDPFAGITETDPISSWRLALLNQLWLSQKRNALHLDVTLGGTNSSVLDATGRYWGTHVELGLGFGGWGGLFVSGDFLDQDARVVFGLRGHGIATGPAIALILLGLVAGGVAL
GEM@3300028029_5@3300028029_5_00593@d__Bacteria|p__Myxococcota	o	d__Bacteria;p__Myxococcota;c__Polyangia;o__Nannocystales	1.0	0.9166666666666666	MTYQGQGQGQGQGQGQRQGRVQGRRVGTGAAGSPHPWGRGLAVFTLGWLSTSACIIPDTFIQVRPTDENVHAVRLVEGIPLSKDARAACDADSLECPLPDFTALPNYLNPNDDAFGFCICGEDRVDDGQLGGVSLFAEDADEDEGKPADQLFGALLLDWSPSSQESAFDFVAYRSYLDPRASLDLYFASYETAVIKRPRPFVRSINLYDIEGRFDLCNGAGVELTPGTHTLTIMVTDRPWFTTNSPSDGDFETMSVTMEGVPDIAAGATYDIETYVFTCLEEGDEGCDCADAMDSG
GEM@3300028029_5@3300028029_5_00790@d__Bacteria|p__Myxococcota	o	d__Bacteria;p__Myxococcota;c__Polyangia;o__Nannocystales	1.0	0.9166666666666666	MGGSDKELGAGELGLGLGAGKPDAGSSEGLEAAGDHPQPGSASGPRPRDGLDHGLLGPRLVLFPDPEARADLGRPLLGVPLAQRTANAAREAGFTEVVSAPGLALVPPGIREIPIGDAVGGPSLIVFEGAFIDPKLLRLMVEHPLEEGEGFTLYDGVSRPVGFFTGELAGMPAVMPVSEELDWPEGLGPDDLARVVYDEDIERAEWLVLRTEARRSRTSGWRGTETEHVSRSLAGESRWHREVSTRTLRWLARSNLAVAQLELLALGAGLAAGPLALVNTWPTMLLAALILLVAVHVSRLLAPLRFLRDEAATPADEQGRPEVWVPGDTLAGATRPLAHGSLMACLTYVLVAETERSNVGALVLLATGGVAVLLSLGHARARLRGDEARIFELPRSAAL…
GEM@3300028029_5@3300028029_5_01100@d__Bacteria|p__Myxococcota	o	d__Bacteria;p__Myxococcota;c__Polyangia;o__Nannocystales	1.0	0.9166666666666666	MRYIRMYKGSEDGSPGVTLYEVDRDGWVHRQLQVHTRGLRFSPEDILLRRPVSVGYMAKHPDAEEISVEEFEAQWGEVDHKRGFRDRLPNPWKAWRGRMHGANAVRELAWVPSGAQPGPEWLRVPGFVRLFVLSADPSDSDGPRDQSVAWATQRELFLEPTLEWNGWTYDCPVQDGAAPIQRYIDAPGLTGLWDLDAGDSSTEMARA
GEM@3300028029_5@3300028029_5_04148@d__Bacteria|p__Myxococcota	o	d__Bacteria;p__Myxococcota;c__Polyangia;o__Nannocystales	1.0	1.0	MSAFRNAPKTRPPLSSTPRSTPRSTPRAPLAPRRSTAVLRPLLFGALLWLGGLPLASGEAQAAPPTKSKTNTKPGGTNHTKKPTGYQPPEFTYGGNAVSFIAPLQFGLTKKGYVPRGRFHFQYDRQLRKAHWVHVGAAVLFDRGSWRDFGMDSCGLEAQVGTCQAGTTTGMDIAVGYTHKLFIEAKPWIVPTFRLGVTGGFWKYPRLGGSREQTRELSWSLGFQASAGLRFFLIGELALGIDIELRPSLAVHREREAGAADSENHAGFVLPLHVSPLIIEWRF
GEM@3300028029_5@3300028029_5_04164@d__Bacteria|p__Myxococcota	o	d__Bacteria;p__Myxococcota;c__Polyangia;o__Nannocystales	1.0	0.9166666666666666	MNAQSKREQGRGEGCGRRTPLVLAVLAMGLGACTTTTTITSTVGPAEPARRAAQSFIHCVESEGGNCVEGQRHYGSWDAFALLEWLGSGSPTSILQALRRELEHHRDWGAIQDRFVVQAARYREPLRGAECRPESATPLSELLPTLRGEVETRMTGLGLWRGDLEAVVDGLRDEAHEGLDDGWLVHMTCYSDPYELWVATSKEEDRQVVVGMLTSLPIWLGGDTQGDELIEGRIRGRGLGSATTLGVVREGSVDSNWIPVPIEEF
GEM@3300028032_23@3300028032_23_00325@d__Bacteria|p__Caldisericota	o	d__Bacteria;p__Caldisericota;c__Caldisericia;o__Cryosericales	1.0	0.9333333333333333	MNEDSMTKKATRPVEKNRRTRSKPAKIRHLQKQQKLWMVSKMAWRKPGTKPGLAPSSLLQPTLVVPWPASRLLSLELSCRLT
GEM@3300028071_7@3300028071_7_00609@d__Bacteria|p__Proteobacteria	o	d__Bacteria;p__Proteobacteria;c__Alphaproteobacteria;o__UBA2400	1.0	1.0	MGQHSWIQIIAGIAFLILLFPLIRMLFRQQNALRNVVIWLTLLTALVFGFNKFAYLLPENVKQNFGISGTAPMHAANQSDAQTDSEETATSGPVTSGPVTAPEMNGIADTGQDGPVRNAH	NOV1AU05
GEM@3300028071_7@3300028071_7_00922@d__Bacteria|p__Proteobacteria	o	d__Bacteria;p__Proteobacteria;c__Alphaproteobacteria;o__UBA2400	1.0	0.9285714285714286	MKEQDVPAAASAQVSNQASSQVSDQAPAQTSGAEAFNLHSFVPPQGTLKSFAVTFSVSGDGVVISSTDVTRFFNSAGQLEYEYSQIHTLAPPVPVVVPVSAPKQNAPGPFGRLKQWWAQRLA	NOVQ5OGN
GEM@3300028071_7@3300028071_7_01399@d__Bacteria|p__Proteobacteria	o	d__Bacteria;p__Proteobacteria;c__Alphaproteobacteria;o__UBA2400	1.0	1.0	MSVALVNGFLVLMAAFVAVLALAGVLAQSRRLDRIERRRAYETECLVKSLQALEQQNLMLSDRINGVVDAGQRIANELDRAARRGGAAEQGAEEQPFVLPNPHRILH	NOV641BZ
GEM@3300028091_8@3300028091_8_00081@d__Bacteria|p__Proteobacteria	o	d__Bacteria;p__Proteobacteria;c__Alphaproteobacteria;o__UBA2400	1.0	0.9285714285714286	MKLLNILAIVSLLATPAYAQYNPSPNDPQAPVDVPRYHGTLADFDKVQLLCASDTGGDYISNALCTVADTEVRAGARQVGMSFVAGSNREEDDTFMIYVHITSAGRVPRGMSVQVEASRYYSEAVDRSARNSTAAAFRRAGKMVFWEDNITGVGQGDSLEEPMRRRLRQLIQQLFKQIEDQKDGH
GEM@3300028091_8@3300028091_8_00145@d__Bacteria|p__Proteobacteria	o	d__Bacteria;p__Proteobacteria;c__Alphaproteobacteria;o__UBA2400	1.0	0.9285714285714286	MRTPTLAFALSALSLSAAAQAKPQMQAQPQSMPLRSCSQLFEQTTSHLQAFYAHNNVPAARAPSLLISKVQQRLANEQAPALSAPQVKQAWQLMTSFPVEVYWHGADVYNLSEDDQRFKASCAQVLRHRLLAPNVAK
GEM@3300028091_8@3300028091_8_00179@d__Bacteria|p__Proteobacteria	o	d__Bacteria;p__Proteobacteria;c__Alphaproteobacteria;o__UBA2400	1.0	0.9285714285714286	MFRIRPTRAWMSPADPASPPVKGGLDAAQRSKFGSLLSLFFGGTRRGQQPVRGRRAADSLGRNNHIHAPLSWQGLMLGHQHPQIRLSPNEWLSQQDSAQMMELHDGADGMVNSLAQTDVQLSALQSQAQATPDTHLDLQLTTQQAFARIDTDMQRWHIRADEIERSYAATQPQPSLFASSANFARALWHRLTHMGQPPRLSHIRDQRRAAIRQDLQRMGAPTARLRQQELQMRATIQTQKSMGLRDRINRMAAPSGLALSYLKSSKLNQLHGKVDQLANELHQHREQANNKSHNRLDKRQKPRVTSGLPPPTLKPRRKDEKV	NOVYDBLB
GEM@3300028091_8@3300028091_8_00251@d__Bacteria|p__Proteobacteria	o	d__Bacteria;p__Proteobacteria;c__Alphaproteobacteria;o__UBA2400	1.0	1.0	MSLFSAAVSAVASVGASISVSVCAAVSYTGQTSHHNSPVSHKVSLDDIAHRGPYFGPSHTGSLGNARSTIFLKPGARSANGAMALHVAHSPMSLTHMIISAKTGNLTKIEPQKGFTQSLTAPSAGQSAGVTTKVETDQNNPKPTVGTPSTSASPSAVASKKSVIRTGMAGV	NOVW3VW2
GEM@3300028091_8@3300028091_8_00252@d__Bacteria|p__Proteobacteria	o	d__Bacteria;p__Proteobacteria;c__Alphaproteobacteria;o__UBA2400	1.0	0.9285714285714286	MADTPDKKTVLTRPEGANDGVLAGRVDAFVRAGANFLTFGLADKAAAKMDSWTGSGTYDENLKKQQAITDYYDQKFSGATASGQVAAIALAVVPNALKGGAVWLGKKAAGALARKAETKVAEAAAKEVAKDATSAVSQTAGAGARQVGSEAAATASAEAGTVQQTASVAQRVGSAVKSAAKKQLAAEKEAAQQLGKTTLSAASRVAKVGVGAVTMGVVVPTVLTATSEKLEQLGVNSASGADPAVDNNTVGTGVVLTAAAGAASLAAVLLSRRFNTLARLSESALFKPFAQLNNTISYVGAAVVTGEAVGATYAKQELTNHDGMFAQVGDAVRSNWVDAKNTLLESTSPLLKRAAVIADGAVDYALPSLSSISSKEDTLLVHASVADLKKPEMQALLTK…	NOVU21YS
GEM@3300028091_8@3300028091_8_00308@d__Bacteria|p__Proteobacteria	o	d__Bacteria;p__Proteobacteria;c__Alphaproteobacteria;o__UBA2400	1.0	0.9285714285714286	MTASIQPKRAFATLSRLKDLALRATYIEQQNNIGRLIVPSTAEQNMMIALTFARVATAGVLAYGAILGASALYKSAVTHMQPATQKQTQPVADCNVPFTTPQGGWTTMPKQCAPK
GEM@3300028091_8@3300028091_8_00357@d__Bacteria|p__Proteobacteria	o	d__Bacteria;p__Proteobacteria;c__Alphaproteobacteria;o__UBA2400	1.0	0.9285714285714286	MTKNISFDDLKLLAEMDDRIGDAGGPTLAFTLMNQKRALEDRLSFKRWLAQNDALIGQTDEQNERAAKAAAAMQLSRRAQMRLMSF	NOV9G35I
GEM@3300028091_8@3300028091_8_00579@d__Bacteria|p__Proteobacteria	o	d__Bacteria;p__Proteobacteria;c__Alphaproteobacteria;o__UBA2400	1.0	0.9285714285714286	MTPLRKAIRWRDRLLDATTLTLSGCGTYLAFSALFGPIAATTVLLGCAAIATAAQNHPLPDSDAPSSERGRRLLSHFTERANLQPLAYREVPRLRNGLAEFIAARGLELNRKLARRASTPMLAGTIAHELGHLLYGRQVSNTLKMITAASSIGLLPAAGLAVAGGSMMLIAGMAGAAVSSYLLMQMQQRNAELACDRVATILSGERGLIQAIEANPYKQQHLPLVRSWQQNCRPRSLAEQTINLLDSHPPLHMRATAMHDYARTFSPHHTGATELELEDSFGHLSRRITRPQRVHKRLNPAYQCKPAG
GEM@3300028091_8@3300028091_8_00664@d__Bacteria|p__Proteobacteria	o	d__Bacteria;p__Proteobacteria;c__Alphaproteobacteria;o__UBA2400	1.0	0.9285714285714286	MQPAKILRHLAARIAPYMRKLMGWRPAYVSAYESATGTPAYKNDKAILLDAARMTYNNTSSASAHHANAAQWVSQLLQDQDIPAKRRLYTAANIMSGASHGPSDSLMQMAASNVFNQLMRSPGIKHKYRLRAARHVLREASSDTSREFARRAIGALAPISQQPTVSALKNYTIYGPYPQKAIKSAIRSGSPLQLPKAPTA	NOVQAGBB
GEM@3300028091_8@3300028091_8_00695@d__Bacteria|p__Proteobacteria	o	d__Bacteria;p__Proteobacteria;c__Alphaproteobacteria;o__UBA2400	1.0	0.9285714285714286	MAKDLSDHAPDPVPAAVDVSGLKPLNLDLPEQYKANYHGPAMMSERFRAAPPEFAASSAPVSPVAAAFNAAGQPKPLSRDVSVILPVSSYHFDTNLNHVAGFNESNPGIGVKWQLSPTTAITAIDYKNSYANTKQFSGDHTQLVGVQYSPEIAQVDVSGLHLSAGVLAGVATTNKGSYAKMMPDVSNQRLNLTPVAALTAGVEHKASGWGVQAMVVPPPPSIGAAKPVGFAGFALTKKLSF
GEM@3300028091_8@3300028091_8_00770@d__Bacteria|p__Proteobacteria	o	d__Bacteria;p__Proteobacteria;c__Alphaproteobacteria;o__UBA2400	1.0	0.9285714285714286	MTTPTLNKAPPMPGQLPTQAGSATQAQREARLVTALYHCPAGRRLLEDARSQGIQLGSTRNPGQATPLHLSSTAVFMIQDVHALCRQVNPQAPASTHFERASTIAAQLIDTANRFIHAEPIAKLAQTRQPAKTPAIEFQQQVERPLPAPRALLNFPRQPKRMEPV	NOVZFZXZ
GEM@3300028091_8@3300028091_8_00799@d__Bacteria|p__Proteobacteria	o	d__Bacteria;p__Proteobacteria;c__Alphaproteobacteria;o__UBA2400	1.0	0.9285714285714286	MAHKPTSMFRDLIGSLALIGTLYGAIHVFSNDSEAAAKKQGGEVPTPTMSSTLTFRQPGVTAPVKTLQECHKWAEGLIRWETVPAGQTRSRVYTCEYNTNPYARQNGAAATYIAASYRVDKQCPQQTSYAMSNQNDCIIRSNMPVSRRSPSTLAND	NOVX8YZY
GEM@3300028091_8@3300028091_8_00864@d__Bacteria|p__Proteobacteria	o	d__Bacteria;p__Proteobacteria;c__Alphaproteobacteria;o__UBA2400	1.0	0.9285714285714286	MKNERCAHWARLVVLSVMMGGMIGIVMGYSIEEELAVMLGTAITTVSLGAYALVEAAQRCASKDSCRHHNRQATC	NOVUWJ1W
GEM@3300028091_8@3300028091_8_00865@d__Bacteria|p__Proteobacteria	o	d__Bacteria;p__Proteobacteria;c__Alphaproteobacteria;o__UBA2400	1.0	0.9285714285714286	MPAPTTALEGHDNLFDPADVAALMFMLMLVALMLGFAAAHVSLVTVTLLRAATVIAALTLLLYYRFQLTRACQICAGLTITLSLALIALSTLPQLAGPLAISPLIPLGALMLAFIILPLAPFTYRARSTRPAWIKARYLRPH	NOVLHVOB
GEM@3300028091_8@3300028091_8_00951@d__Bacteria|p__Proteobacteria	o	d__Bacteria;p__Proteobacteria;c__Alphaproteobacteria;o__UBA2400	1.0	0.9285714285714286	MMKYGRKLAASVFAALAVGTQTAQAVQAAGAPPAQPPTLTFEQMKQLQREASYQGALALVKIAFFSEYCQHISNHAPDEVPAYRVNKVKVPVEDVPPGLQAYNYAYQGQRAEQKTVPEYCGRFTISGPQNPIIDQQIGAFERMIEATSKVAGDYASKVFASQATTETLTDAYFQMQAVARTFQQDVLTSMVPQPFNPSGRPNLLGVSVAPPRPTLAGDAQVHRVLSDQIEQTRKELMEVIDANPIEGQRQLPAPRLAPKDDDEPGPLEFVPVKFIGRRSSYSL	NOVP3HBV
GEM@3300028091_8@3300028091_8_00960@d__Bacteria|p__Proteobacteria	o	d__Bacteria;p__Proteobacteria;c__Alphaproteobacteria;o__UBA2400	1.0	0.9285714285714286	MGQIILLEPRLPTTSEVLRVILKQSALLVLAILILDATTRMFGNSNALSMLLNMNVWPYIRYILWAGGVTATPMENSQMTAMATLLSVFLLFPLSHARLYARLGIHEFIEQTRQAPSRAPNYDRWFIAALSIMLLIGLLRGYMPVANWDFQVDIYLLTRLAITEMGAVFIVVYLYLGMSQRRLWLKLNPPAPAPAKKPVKLTVVETPKAQPTDRALLVALVAELIQFCGQHNRAPTSDELAQRLLPLLRAAQLTRSATLAPGELEQLCGQTLALFNKKKLASLRDVKTAYSLFKQPKAGTVDLIVGELSSALSR	NOVPUD39
GEM@3300028091_8@3300028091_8_00988@d__Bacteria|p__Proteobacteria	o	d__Bacteria;p__Proteobacteria;c__Alphaproteobacteria;o__UBA2400	1.0	0.9285714285714286	MAATVSGDKSSMAGSVEMLGQTLATGKVPEPAQAFNATSIATDVALGALGPVGGWVVRPLLNMAKEQVQAREQDLYHARGVEALAAQQVPGFHYQQVMVGGTPHPVAIDLTAQLSKANAKPWVYTTADASQPEVKALIEAQLSTAQQTFASQHQQHDARVDENRQQRAAQQEKYTHYLDVLQFGSAQEKAAAVSPGAVPPVILPFKDDIRLAIAREQNRATQQIAQAAVPANTAPQVEGVDRLKDTLKDSLAEGAKSGAQAPAAVATVVPAHAKPAAAAGSSAP	NOV1CXQ0
GEM@3300028091_8@3300028091_8_01106@d__Bacteria|p__Proteobacteria	o	d__Bacteria;p__Proteobacteria;c__Alphaproteobacteria;o__UBA2400	1.0	0.9285714285714286	MDAREIIDELSHYGDSALLFKSQYDRPLSGLVVVLFEGLSRRSEEAMDEFMYQYGGVQVPLPDATQRYDIDPETGSYSRPSHAPMHDAYDSVEAVRQEVIEIQDAAYAGNGLAYKFSDLSGLAKIQADDEAAHHVFSDVTSYMVDYFNRANFMHLPHAHTEESSVNQLGFMFDRCAARLNPNPPIALSEDRPRLALSIRRQIS	NOV1CMVI
GEM@3300028091_8@3300028091_8_01172@d__Bacteria|p__Proteobacteria	o	d__Bacteria;p__Proteobacteria;c__Alphaproteobacteria;o__UBA2400	1.0	0.9285714285714286	MSDHMSHWGVCSEVEAEGAGQATGAYDCPRSRSEKIVADVVLTEAGELLIHRSQKQAEQCIVGIVIAKAATALTRPQIERMLRAWDIGLAVANGAEEAVELRPMPHHWRFSRVDYMTWDEWLQTHPNAQVRAASYQRRPHA	NOVSBU1R
GEM@3300028091_8@3300028091_8_01226@d__Bacteria|p__Proteobacteria	o	d__Bacteria;p__Proteobacteria;c__Alphaproteobacteria;o__UBA2400	1.0	0.9285714285714286	MNDDYTVFQQVAELVNGGDKPHLPGSPRADFEELASLMSDRHRSNELSWWAAAGTAFNRYGLHLPSGFLGRVWVQTPDPLSGPELVSGRYNGLNYNGPLDEPRFTALVLKLPPAPAAAAAELYLDVRPLWMLSEQVSNAANQETRNAMARVFAPAFKDYNRLNELKNLATCRL
GEM@3300028091_8@3300028091_8_01227@d__Bacteria|p__Proteobacteria	o	d__Bacteria;p__Proteobacteria;c__Alphaproteobacteria;o__UBA2400	1.0	0.9285714285714286	MYSVFQQVASRANVPASPLQLSARTDLLFLHDLLSDQQRNDTDFKWQDEMRDVLARQRLKIAPATFATVWSGTSSYSGDSALLSAKFIGVSKHKHKPLYGIDQMQVGLPKDPTKSAIVSSSSRYLTLDEVEGLITAAGNRFNKLARAQALKGAYVAAGETVRWQRLTGMRI	NOVYV1F6
GEM@3300028091_8@3300028091_8_01271@d__Bacteria|p__Proteobacteria	o	d__Bacteria;p__Proteobacteria;c__Alphaproteobacteria;o__UBA2400	1.0	0.9285714285714286	MKSPYYTFHDCLTMAGLHFRLEPSSKFNEIRTDVRNSKPFPEGYECREPVFISSPKPRFYEVHNDIIVCQRVADLLEKECGNTIRLMPIHYTPDPQGKYPATDKYYFLWTPMLDCLEFMYGDPLPIAPALREHEKKRGIVLPEMETPLLNIKLKMDVVRDYPMFRVGGVNSHPVYISEKLMKRCKAEKIYRMRYTPYRENLELSREIINGNKKLYYLYYNLPIMYGWPADPPPGISREFLESIRPKD	NOVVPA7B
GEM@3300028091_8@3300028091_8_01316@d__Bacteria|p__Proteobacteria	o	d__Bacteria;p__Proteobacteria;c__Alphaproteobacteria;o__UBA2400	1.0	0.9285714285714286	MLLSLFNQAISRPERRRIGYAGLFFAVVCLLIAGSWAGIDLQGLAQPSIPQLISLLISLLVTLPVLVIGLLALLVALVMFWGEGEQLSGAAGPGESVTCIRLFGFEVLRTIQGRWQIIALPASTYFEPAPAWSWVAFDQKLHIKPTQQREGASGLVQAALFYLLAGQWVELRQRDETYVLFGGWLRKSLPQRLYVSRTARPAVGLEGVWENKLYTALAPSPAVPDDGLELKDLVGRAFGESVSQPFRQVIKYVEREYADKGWGQLQGLVFKQLDWQPRPGHLALAAEVTRYQQSCEQACPGLLGRITALITGGIKNRDDPS	NOVD3CLD
GEM@3300028091_8@3300028091_8_01514@d__Bacteria|p__Proteobacteria	o	d__Bacteria;p__Proteobacteria;c__Alphaproteobacteria;o__UBA2400	1.0	0.9285714285714286	MSVDLQTQEALKPFAGMVELTMCGQPGSQMVHGSEVPGIVDFNTSTINMSSVLASDNIDLSSLSGPEQKAAKPGPIVAGPRKPTLG	NOVL4A4N
GEM@3300028091_8@3300028091_8_01534@d__Bacteria|p__Proteobacteria	o	d__Bacteria;p__Proteobacteria;c__Alphaproteobacteria;o__UBA2400	1.0	0.9285714285714286	MTGTLKQMLLLPTFDGQTRGVAAVSLTAVDLIKPSVTPGMTNVYLTGDHNVNYVGVDVEMAELVDRLKKLGMEFVDVTNGRKIMGAVAGQSNDGH	NOVX23HK
GEM@3300028174_7@3300028174_7_00155@d__Bacteria|p__UBP17	p	d__Bacteria;p__UBP17	1.0	0.9411764705882353	MKKLFPSGYLLVSMVLLSLALILGYLGFLGLDWSHHFQSKLEQIRRDIQVARTLVGEERKDTYTDLLSLLSKYCRDSGVPLRNCLVQTQKPVSREEHISRKYVVTMEPVLMDKVLDYYQKLDGLPDNVRVIQSTLKRVQQKARKGKQTQPHLLLRVEMNEIKFTSTDSST	NOVRANWW
GEM@3300028174_7@3300028174_7_00737@d__Bacteria|p__UBP17	p	d__Bacteria;p__UBP17	1.0	0.9411764705882353	MEKGCLRSLSGEYYLLVHPEIMTQKVLGLLGFLLFGYSLFWIYDHYFLKVFERSLDAVVENSPRIEVQKILVQSFNRKGLVKFEIYGARGEVREKEGITEVSPIHMIIYDDEIPFKRETTILAREGYHFRSQPPYFELVGGVELNTQGDQASSKDESQLRKLFTEKLLYYPDLEKFVSPGSFKIIDTSTASIATGEHFEYHSREEKGEVKGGFELRTQLGEDVILQELNRGLSNEI
GEM@3300028174_7@3300028174_7_00986@d__Bacteria|p__UBP17	p	d__Bacteria;p__UBP17	1.0	1.0	MDLISWNVSQKKPWFKGNCKAFAELSDEIRDLSVRIWSVVCGKQGIPLYFSAMIAPFKYIYLLLGVVMVLGSIYSFYKISRQDSEEAERLLGRREFGQFLILLAFILGVILLRIAYVMFMGLSRSVVF	NOV6FJ5Y
GEM@3300028174_7@3300028174_7_01118@d__Bacteria|p__UBP17	p	d__Bacteria;p__UBP17	1.0	0.9411764705882353	MYRSSSIIYFDIDFSKKRFSLKKMGLALAVILSLVLPIKRSQAAELEDFLSIVEGSEYFSPLEKTLTRDIVQGASEDDSFLDAVMSSPLISAKEKEMARAYFQTRKKPTKLRYEDPQDMNRIEVLAPAMRFHADLDMRIRSIDTAKDVSAYFPIDNADFDPGVAHILQGSIHYRPEEEKDPQIWGRIDLDIQSLDQEEEVINVLMVRKGDSLKVGSFLSPEFSEFGLRNSEIAGAQIQLRRRKWVLDFARGDTVEDFVPSLDSLSVGGGILRREIGHKGKDFIGLSLYDHNRFHYGGFLAQGYLFDESLRFYGEYMHRDSGIVGKSGSAGELEVDFQNKKIIFLNELQRISSNFSSELNPEFSQFGSILSRRNRQEHGFTYRFDPFITSSVIFTRRSNL…	NOVXYDFH
GEM@3300028174_7@3300028174_7_01409@d__Bacteria|p__UBP17	p	d__Bacteria;p__UBP17	1.0	0.9411764705882353	MFGWPGRLVAFRSKMVVSAFHFPQCRSPGMSPPFLFESFVRRIFWFLAVCCLALTNQLAAQSQKKSFFGQEARTYLYARAKSSEHENIVGRILELDLSEKEAKDVVSRIPFLSQTEKMEVFRMLDDERKLRLRLEAPSQPDSPRGLLPLGDDGERRLILKRFVLGKVRSEAQYQSLMKIFSSEEPVLHSYERIVDLGFLKQVDIELARRISEGKLEAYYDRRMGRSFRYSQEVEASSVRTTGFDVDALKEEGEFGRIRHRFRGFHLPGATDFYGELVIDGGDQSLRVDDRAQLEYMALEWRGQNSRFFLGDSFVDGSEILLDRELRGLVHQNRTWLGSHFSTDLYVGAVLLPIETLFGMETDTLAVSGVKVEKKLGNERSVSIGYQVARELDASRGRES…	NOVHVZUI
GEM@3300028174_7@3300028174_7_01446@d__Bacteria|p__UBP17	p	d__Bacteria;p__UBP17	1.0	0.9411764705882353	MIHKFLFSLLLFLCLNFDSLSRVTADFSSEEVQKIRQIMHQMTSILEGNHQEMLEIEEVLARAGTPLRKARLKERLKDKLASFKDRLKDLRKIRSGFVTLPRFKEFIIVVDDRLKVMEDNLVLLEQIYFPAVLQPAKGPPDDYPTFINPGDPRYELDEDQEKLASAIQQTRNLQELRRGPKGAQKDFSSFVSTLDQNLKSEEKPLREVVPVLGRTTLDQFHEQLKSSRTADLNYSWDENPNAREFREFFQEVEQLHKPPTESKVIVTGFPRKSGKPDGARSQKTFQDLVQRMQDESTTYERKQEVHKVAGSQKSIEGMNSFLNETRLDGHKLGEKDFNAFLEEMEPLKSEIVLSYQKGIVKKPRPLQYEFLQRALVPHQDRAGVFFERLKHRRVFEQKP…	NOVCSM81
GEM@3300028174_7@3300028174_7_01612@d__Bacteria|p__UBP17	p	d__Bacteria;p__UBP17	1.0	1.0	MDQQLKLQNHLRRIRNDFAFHWKFDHTYRNYRPEHGLDNWKAYDQFTIAFTSLNLKYVFEEPLLLNAFKQDWQDHVPAMYERLMDWTYGCSQVLRFFPPRFFRHAELIHGTMSVYSERLRIMALLNFMFNEIRPVDQFEEYQPLHVEAYFLKEENKLQRVDQLVFFLVQEAFVQKELFDTLRTGLVNQDSIQAIELSKIVKHFHEQVEFYTRSLHKLWELDQELKKTWTCKDLPRLHYLERFPNFARLASQFREFDDEILDRLQESFQIACREFGLGALEHDKIEFSRDFELEEKEKAEYAGLVSGVLKKFQGSITDALDAHGAENDQLLKKSKDKLLKESFQDLFRSQNYKEQFQTGVFEAYTTEMDRIQWHLQDVLALIESTPIETLTDNDYQLLDV…	NOVEK9HR
GEM@3300028174_7@3300028174_7_02024@d__Bacteria|p__UBP17	p	d__Bacteria;p__UBP17	1.0	1.0	MNGQVYKNISRLKKTSLLTGVLFFLSLFSPFLQTFAFESSFYDGPGGFANREMVHRQVNRQMNFHRSLESEATFRTHKLVGMGLGAAVGGGLVAMLGLAASPIIAAATIIGSVLAGGFLASQVGNSSRSKNFRVNSSNNFLSWAGGLAGGLLGFMIPGGSIIGAGLGTVAGGMLGNALADNTKLNAAQRAMGGGQPPGLIESAMHRFSGGFMGPMGAMAEGPMVRSRLLTGMGPEWAGAPGWFQQNGQFTPGMQPGMNPLQDPRMMNMMPMDFRTDYVWHDNNGELAYPGWEEDLYRVDGSGALSRRLPEWTTGRGNYSGSSYDGRPNRGYGPDSSIGYDGRSNRGYGSNSSNRFEDDEYSSGSSIENPDWEGSSRARSRRSLYDDGDQYSSHTTSDGE…	NOVAIUVW
GEM@3300028174_7@3300028174_7_02578@d__Bacteria|p__UBP17	p	d__Bacteria;p__UBP17	1.0	0.9411764705882353	MGWFKRLLLFSIVSVNFSNDIVLEGTSTGYLNPGWDLVGRDLIVKEKKPYIRIDTRGNCRYEWEQKCETDSNGNTNCHMVPEWVCDYRAALFSLPTEVQVKGKDVRYIHGDQDIKIGYMKSFLWWKWVKTEEYVEIFSDINTAKLILRGQETLKQLDQFEKLHKVNLKKDNELALLNDAPVDLSQTYTVVGPKGTVTVYYDGQNRTQIKGTYKGSQFDSNGPSTIPFNGRSTGVHDGSAFVKFNSDMVTVSLVNHLDAGQVPIEHQQKLEEMSPGCIVNGKILTAVIMILPEGVGIPAAYNVVVPLR	NOVDPXRE
GEM@3300028174_7@3300028174_7_02812@d__Bacteria|p__UBP17	p	d__Bacteria;p__UBP17	1.0	1.0	MNTTVRPRGLRGHIIIGKEFPSVSIVSGLLFVLLSQVHWTRDCRYYRNCGQYSREAYDVTYTYPGDHWTFEKEFRGDNTVLTYRDRHTEIPYEPPQKSARERIIQVGPRQVPLPAMPLELAALEANKDSVPPEGSPFVEAYQHPSAPKYNGSLVRFDDVFPLSRKVYSYATELMDEEGKSYRIRVEWAAYYEVRKRAIFNFLKKRKHVHYVKVTINGRLLFLIDDQVDRGAYDYEDYFRLGAKKFRIQAQMQTNFEDYYFGLNLVNVL	NOVCWLZM
GEM@3300028174_7@3300028174_7_03201@d__Bacteria|p__UBP17	p	d__Bacteria;p__UBP17	1.0	0.9411764705882353	MVRKIPSKMRRKRGFTLIEMLVSFFLATFILSVFYMMHGTYQSRLIKVIQKSRGQQAVRLFLTKLRQELKGALEVYVPNSPPGGNALDLPHVYTEPRNDILVIVLGRSNIHDYPGFTIKYEYIQEKKAIKFAEYKNRNELIRQGLFLGGLTQILGFHAQQTDKTEQILIQKHKVDVELEYYDMEKRGKKASDKRLILPLKATLTVFPRPINMLLRIDVPQG
GEM@3300028174_7@3300028174_7_03445@d__Bacteria|p__UBP17	p	d__Bacteria;p__UBP17	1.0	0.9411764705882353	MLSFDTRDVSPFLTLPTTVLFPRWAYLILLLLLKVSIDVQTRTHSNENLPLFLQQLELRKQSSKEGFDPFYFAFKRIRNHLVEQSESDLRILMRMSDQEILLFLDWWERKYLLRPSDLEDLYSENFVLEQVNPGKYWRVASRRLRDQLRLGWFRKYHHYVLPEYKLFLKDTGYRSTTIHRP	NOV0WLHL
GEM@3300028174_7@3300028174_7_03797@d__Bacteria|p__UBP17	p	d__Bacteria;p__UBP17	1.0	1.0	MLEELSGFTLFVLGVSIVLSFVLRKLIQEIQQMKEGLALELQELTSQLVEENPSLEKYQQLGVLYFRLDQFQKSLDTFDYLLSQGVFEREAHFYRVLCLLNLNRKEEALGLFQRLQLPSYTKEEIDQLKGAVHRKTSMLRWGELFLKILLTNVSFQVGADLEAGKNSKDAELNRILTHLPTRYGDVSLVDEKEDSWIFRCKDRHLERTVRLHVTKDGLGEPEIGSFLMHPRILAQIHNRTFPQVYDLQRSAITFYSQEEFEGDSLLVVFGEYRSRSRSQEFVNIWIVILTHVEYLGQRNVRLQRFRLNEIGYDRRKDRLFFLGALVELTTRDSLEWRKQVRQVLIQSLDEFIKYQDRIPEELQELSIKLKVSTKEVDLDSFIRFLEDAQRSMVSWQESS…
GEM@3300028174_7@3300028174_7_03949@d__Bacteria|p__UBP17	p	d__Bacteria;p__UBP17	1.0	0.9411764705882353	MKFRKWVFSTILVAGLIPVHAQDQEEIFGKKTPPRAPHASVDDALLGEVSSHAAVLADIVAELNGEDTELVVDFINKLYDLRTAFKGVLEKEVELRQSRVSDDAQKALVTQYIQLLHEEKEKAKAIINLVNRDLEAHESRLLQVMAKIHRVGDRLMKRTITNVHTEIKKFVRFELSNAQGSERGFFQDALRFLDQYFRG	NOVHTJQH
GEM@3300028174_7@3300028174_7_04188@d__Bacteria|p__UBP17	p	d__Bacteria;p__UBP17	1.0	0.9411764705882353	MKVFLLRTILLFGFLQMAFAVHVSKARVHVRENQDRAQLSVILQIAQLEVLPADLTLNKALVKIMQVALKNSLRQNSRLKYHQKFSHIFITALNKSDEEEVLALFSKTPRVKYPSIQFFRNESMDRPIADRRQKLPPRDLFDQLDAEEQQVASLSSLKE	NOVH4FLS
GEM@3300028188_7@3300028188_7_01074@d__Bacteria|p__UBP17	p	d__Bacteria;p__UBP17	1.0	0.9411764705882353	MLNLDLSSALFTRAFAGALLVYAVLMMVPVKVEATMDMAKASRKACVMCHRTAQGGKRGRPQLKPFGIRYLTMLIKKETYVPLNTYRKLNHLSQTITENKKKIAAKKESEQRKSDELSQSASATVEATASLVPDTGESPGKEPDTPQPAVSAEEKIDSTKPRKKLIRKTAAGTPRTPATEKRATSFVRSVKRSKTPTAEAPLPGKSVTESGVPAPQIQPGKGIRFKGGKTFILKNKPKIVDVNYDWEDDWDYDSYF	NOV5JUU6
GEM@3300028191_19@3300028191_19_01277@d__Bacteria|p__Omnitrophota	o	d__Bacteria;p__Omnitrophota;c__Koll11;o__JABMRG01	1.0	0.9166666666666666	MQMKTAEYKYPILILLLIIIYSIVPLYSSDAYASSFRRDSASGHMELSNTGQGQTTTYVSSQEDSIREFAKIADTKQRQAQEKNAIINRHYNKGRSYYASKQYSQAKACFEQILEIEPSYEPAKLFLQSVVIQEGIIQSRKRIEVIKMQLADIMSEYDRRVQRTDSLAVKYFLELAQKECQIGNFQAAENYYNLCYKIHPYAKERIEWFVKATHDLMLLYNKLDEENTGMEELAASLR
GEM@3300028275_8@3300028275_8_01093@d__Bacteria|p__Proteobacteria	o	d__Bacteria;p__Proteobacteria;c__Alphaproteobacteria;o__UBA2400	1.0	0.9285714285714286	MGPGRINMQLLSGVVVESARQRQTIVSDSASVAPLSSHEIWLRQADGQEISVTLNTNAVQLLAGQPLSVLGRQHRGAFQPFMVINEATGAVIETIAVARWGLCGMMGQLYGLLCLLPLLVSFPFVLVFGSWSKFALCLAAAILLFVPSWLRARQYAASVITYVSASTGPARCRLN
GEM@3300028399_21@3300028399_21_00849@d__Bacteria|p__Nitrospirota	o	d__Bacteria;p__Nitrospirota;c__Nitrospiria;o__SBBL01	1.0	0.9166666666666666	MHKKQGELTLPLLSIMMRAMSGALEKRVDCLEAEILRLQSQIYGIQAEVKHFLKRYLSACPACKKEFDLLVNHYSIGLFDNLVYVKCPHCNKSMPVVDQEDGTVSVVLE	NOVHSDIJ
GEM@3300028534_19@3300028534_19_00335@d__Archaea|p__Euryarchaeota	o	d__Archaea;p__Methanobacteriota;c__Thermococci;o__Thermococcales	1.0	0.9041095890410958	MKRLAVALFTLFLVISGVSFAAAETYTIPGNYNPTGAYTIPYNNIGISEVVTVDLNVTLVNTAQYPKFVIVNPRYDFKVYRLNGSENLTSKILGGQIYHIPGDENKIVLNYYVGFWIMPYETVKVNFRISDQNPYVVKTVDYKSLCGNGKITQVDYSSNDTVGGVIQELPQISLITCGVMYPQLINSPEVMYLNTMFPLLDSSVKVIKYDGVVRMKLTNVPGNPRSCLSGYCEKNALGEKADFWTLFAVTVPLVFADADMYGYTPKYTMTFREYMDQYMNFDRGSKPRPATTGATSAPKLSGMFTLSNKLLSGVTVATSPKFSPKLSSKSEDDLPVWVILMKGEIEISYRVSWRTGG
GEM@3300028553_67@3300028553_67_00576@d__Bacteria|p__Patescibacteria	o	d__Bacteria;p__Patescibacteria;c__Paceibacteria;o__SW-4-49-11	1.0	1.0	MTKLFLWLNSILLLLAGGGAYYIIFRTNPTEVSTNIIWAFITCIIIIVWSITSYLGYTIRLFLSYNLFKNRDVSYILIRSERQGLLLGILFGLQLALQGFLLFNILSATILTIAIFLLEFFFIAQENK	NOV010VR
GEM@3300028568_49@3300028568_49_00083@d__Bacteria|p__Riflebacteria	p	d__Bacteria;p__Riflebacteria	1.0	1.0	MVDSIHGGPGKTIIITTKSKPKSTGAVDKTSSFDDELKGKTTSSGEKTTQATMLNSVAQNNLKIIQNQQLMHMQRVQEIARQVADGTYKMCSPEALAEKLMLVMTDKATREKFIKKLIKEETENSASENGKVKGSMTDLELKKLVYLIKESQDSKFDDPELEAMLKELA
GEM@3300028568_49@3300028568_49_00591@d__Bacteria|p__Riflebacteria	p	d__Bacteria;p__Riflebacteria	1.0	0.9047619047619048	MGRKRTCELPFCKGVVEGTRNKRRCDNDRNIHLHQIISKNVKRIMRYIEGLADFTANDVNKALFKDKLDKNEKGSMYRLFQAMIREGYITEHGKRGGLKVYAVAEQVKAKKTKISETNNSTEPIADKISAEPPKAVAIVAPTPVPPQPAMPKMSPEQILLGKLKEFVYLKNGQWNHPDWIELINRPDIKEFGLSEEDIGRILEEEKTGYWAIRNG	NOVJUXF6
GEM@3300028568_49@3300028568_49_00877@d__Bacteria|p__Riflebacteria	p	d__Bacteria;p__Riflebacteria	1.0	0.9047619047619048	MHLVHAAAAKSSRNAAAGRGLFIKGKAKLGVSLVEIMVALTILSMLALPGFMFLFEYLRGGSELGDYHRVLNLLEKKLELACALDFSSIPVGESGDKLIEGANGRSVDLRPSEISKNLVQFKMKVEVLPLGFSAISDPVSRELQRARAENSYKKIEVFAQWGKNGRHKLNLLTYKADL	NOV4DLRZ
GEM@3300028569_42@3300028569_42_00098@d__Bacteria|p__Bdellovibrionota	o	d__Bacteria;p__Bdellovibrionota;c__Oligoflexia;o__Silvanigrellales	1.0	0.96	MPESLGRPPQEVFARSGHNMTFVSSDELSRLGNQLGVLAVTFAQAPEAIRAVHIRRAERSLIVLEEFSRSAVPDEAQQWLRAKDAYVVLSQRTVQFDALSSEMKRQQSEIDDISNTLRLWNALQDAERQKFLLNHQRAKQFLEQNLAHAESHILHKYSRYKTLNRLLPYADNAEHLCDAIFHFQNRERYEENIQRIEQRKENALERLASVRRGFNLALLICVLVVSIPLCAPVAFSLWNRRREIENQLANMAESRRREERRLQIADEGVIAAEEIKEILGDVPLETVRRTLEELRELRSEFQRAEKNPSVTAGLVSFIDLYNPRLRELFGELPEDMGLIFSWFKSEVDRLLNIEAERATLISTMEESQGRVRRLLKGHNEVILRESHSRIKKLIDENFS…
GEM@3300028569_42@3300028569_42_00868@d__Bacteria|p__Bdellovibrionota	o	d__Bacteria;p__Bdellovibrionota;c__Oligoflexia;o__Silvanigrellales	1.0	0.92	MDAMLPSRLGKLRIICSLPLFSDAICLKKQSAAEHGFTQVLLSIALAPQLGLSKEAECDLIELAIFAELPKALLGDPSFYLRQRHPEASALYKEVRGRLYKETEESFRMKTSRSPDLHGLHQLVDAFAAMLFIEKECLLGNSYFLAERYRTHYHTLRRRMLAGETLSSQHPTQKADDAHSDDLSGQLNSISNPIDWRKAINFLDGLCDDATRARLEGGIGEYSATFVGMMEKLKEHYRYKGWSYLFAESVGEHTYQVVFMARILASALGLRPQERVELYRLATMHDLAESYASDVVYPVKVREKDLGKMHADLEEKVIDDVCSRLGFTLSSDSFLGIIVEICDRFSAQLYFDRERRGGNTHFDVPNTSMDRTREKYRGKHPEIFLVLDELWDEFQACFV…
GEM@3300028569_42@3300028569_42_01188@d__Bacteria|p__Bdellovibrionota	o	d__Bacteria;p__Bdellovibrionota;c__Oligoflexia;o__Silvanigrellales	1.0	0.96	MRSSCTDPKEEEKLTTNSTFENSASDALESSRAYPSEDSVVAKKWQRDLDALEAVGFKTQAWKSSDSNVSVLLPTLDINWLIAQPSLPYLVQLLPTHLLHRSLQNHGLEDSLEVIDCIRGDALVRLLDYELWTSIEGAAGFLTPEEDLSADRFVQWIKLWNEISPEFAVERLLELDEGVIVGCLTALCEIIPVGLNRHQEELNDDYWMTPDNKFGLKIKTTEQSDFEILYGFIHALYSKDIRTAQQVLAHSAMIIREEALEEARRWRQGRLEDQGFLSADEARSLLSPKNHKEMTALIQIALKIQKSKIDSLQAAERTTGDAQIISTDADASDTIRDLMRNMDQEVLRQEIETILGADEVLRLVGSASMQTELFLDVEEVVETFIEKVVVDVNNLLARV…
GEM@3300028569_42@3300028569_42_01314@d__Bacteria|p__Bdellovibrionota	o	d__Bacteria;p__Bdellovibrionota;c__Oligoflexia;o__Silvanigrellales	1.0	0.92	MFKRNVNWENEISLCGASESERLWQIADEFRAWVVRDLQALPVQERAGFRGDYLFVIDNKPCFLVVVTPELVSSGRIEFPSGRAQVAFDMGAPSELPSATIEELFNDGGVRVKVTTDANTLRRLLGGTLKAKIAYINGLVKIAGDLPCFMRLVSVLKGRGVGPLKALVGPDASESLSPRWSR
GEM@3300028576_32@3300028576_32_02343@d__Archaea|p__Halobacterota	o	d__Archaea;p__Halobacteriota;c__Methanosarcinia;o__Methanotrichales	1.0	0.9140625	MRIIDINQSVQIDHSDREVINAPVILQAKDLKREEKIYLLCKNPAHDMWCEMRLIYPLIILFLLTGAAAAQLTPDKDRFDIVLHPGDGEERTLKVINAGDSTIFKIAKTEMIGDARDFIFIDVPEGKPLSPGDEAEIKIYIGIPPETKPGAYTGFIYLMESSPPSFPLRIDFHIDVIVQESYGIAMTVEDAKSASLRASAKDRAQFNLAVKNLGSFRDIASIDSGALPEGWSIFLLDDDEAVTMPYDLPLDPGATHAIKLQINTEKPGAKENVTITATSLGNRSINSSIQAEVEFGLAVRGYDTQIDVPDKIATNKSYKGSLKVILDVKENIWVTTSSPDELIVMPQSQTVKVTPENPGIANITFLASRAGDYPLTFQLSDSHGIPMPEEVITITASPA…
GEM@3300028581_34@3300028581_34_01127@d__Bacteria|p__Bdellovibrionota	p	d__Bacteria;p__Bdellovibrionota_C	1.0	0.92	MNGYTSLNWVNEKMLWHILIIVAFLCCLALTWLLASRRIAKEKSKIDGRVTQILQEAGAKREIFAQLGNLTLGLARSADLDQKRKEAASLQEQSKSFEGRLAITGAELTALEQRLCELEEIEKELENSAFEASRELEVLRNQEAAIREQNELLKNSLNQTISKIDVLLQELADSAEAVGRLAEAKSQLALIQDQINEYEDEIVRINAQYVQLKRGYDALDIEYAQLYEKHAEL	NOVZN0OA
GEM@3300028581_77@3300028581_77_00707@d__Bacteria|p__Patescibacteria	o	d__Bacteria;p__Patescibacteria;c__Microgenomatia;o__UBA10105	1.0	0.9090909090909091	MDTQSSQIDEEAAPQTPGKDALTYEETPPITPIGMSEPDIFPPPKPQNQAASILTTIIFFVILFIVAFWLSGFVRQYAGTLFKGSGQEKPVPTSTPKMITANLTPTLAETTVNARKTYQVMNGKTRGAYDGVSFKLPPEVLAPICDGSTCRSQGTYLPGGTRFTVALRGEGQVLPDFRGKIISDLLGVPLVIKEVVIRGHTGTEFTASFLGITVSGYKFTQMRGYMIPITETISLEINHFSPNGTVSDFVKDDMLFDEIVQTLILPTESLQKGDSTLLPLSSPSATPTSMVNANEVCAKNGTADGMTYSEAFTIANTSTCVKEGKLLTSRTCNPTVGVWWIDMEKTGALCQNVCEIDVVAKTAKYSPNCPD	NOV4KN9T
GEM@3300028626_5@3300028626_5_00034@d__Bacteria|p__Planctomycetota	o	d__Bacteria;p__Planctomycetota;c__UBA8108;o__UBA8890	1.0	1.0	MEKHTTADQSTHPTLREGGRHIRCARGSNACSRAAALIDRVRCEIRRGRRFLPLLKTDAPGHAPFTGAIRAFFGRDAFWHRFCYSPHYKRSRMLNEEHIRSSKPFRIALQEEARFAATDGESVSRRRAGVRTYRPAGSPGTAEGKHRVLNVEDQLLRFHGEGASVRSDIRMGIPADWVNRVGDARAGRGANASPAGPSASSAAGDGTYAYRRGSGAVPAPRLMPTTAPPPRHRPV
GEM@3300028626_5@3300028626_5_00047@d__Bacteria|p__Planctomycetota	o	d__Bacteria;p__Planctomycetota;c__UBA8108;o__UBA8890	1.0	1.0	MRALKSADLYFVAGSFCLCAALFFWLAMPKVQANRAARARLHRVVAETRELVGSTWRIERLTAALAEGDPFITKHMHRAYLEEQELPWLHDDAAAHDAAFSSSREASPGPIPSGLCPE	NOVBMMOX
GEM@3300028626_5@3300028626_5_00050@d__Bacteria|p__Planctomycetota	o	d__Bacteria;p__Planctomycetota;c__UBA8108;o__UBA8890	1.0	1.0	MGRAEAVQGALCLLSIPSRATSAAACFLQPRCPAAALRCAVPAAGADPDQTRRPTAVGTRADGRARPAGIVPAIDGDCGDD
GEM@3300028626_5@3300028626_5_00193@d__Bacteria|p__Planctomycetota	o	d__Bacteria;p__Planctomycetota;c__UBA8108;o__UBA8890	1.0	1.0	MEKIVIAVLLAVVVGGAAVGGIMLLGKDGAGEPEAVTRLQAELKTTREAVQALKTDIARLTARQTELANALSIRPAAPEGAPRVSAEEGESFEVSDALRGEVFALIAEERKIREEERQKQREEADQRREERRKEVEELSQGPYERLNLKVNSMAKALGLDDTQRDKYAEITKKYRDKIDEERRALFAQFAPRGADGKDQEKDRQPGGPQLAGRPGEGPGVGPGGRGGFGRENFEKIREVMTTAQNDYVTEVQGILTATQVAAFNELSESSQSFLSTGMAVKAGEDEGGPGRGFDFMRGMMGGPEQGRQRGPGGRGGP	NOVIB3S7
GEM@3300028626_5@3300028626_5_00234@d__Bacteria|p__Planctomycetota	o	d__Bacteria;p__Planctomycetota;c__UBA8108;o__UBA8890	1.0	0.9615384615384616	MKQRCLEATDRRERPGPPARRRLGRRGRVLRAAGGEGPGMTATRRNALLLVLLTGAWLGLTCAAALHHCPDDDCGGRPRTCEFYGHSLQAQARADADLSHARADWNEVPTARFVAPEDATPADPFDRSCWRKRAPPA
GEM@3300028626_5@3300028626_5_00246@d__Bacteria|p__Planctomycetota	o	d__Bacteria;p__Planctomycetota;c__UBA8108;o__UBA8890	1.0	0.9230769230769231	MTAAGAGGRREIRGVEAAHAPECAGGRRGVGSGPGLPAICARLERGGRLYRRRKRSFT
GEM@3300028626_5@3300028626_5_00280@d__Bacteria|p__Planctomycetota	o	d__Bacteria;p__Planctomycetota;c__UBA8108;o__UBA8890	1.0	0.9615384615384616	MTRGSLAATDAPVYNRPMESEPASPARGARVRVWRDTAAAVVFHGLEFACLLFALVRLPDLGALLGALDGAPPGAPARFVAEACAFVREEQIRLALLLIPFLVFDALVMAWLWRAPDPRGAKLWFTAIGLVPVAVLAAVVAAALVPIVEAYLR	NOVDYAT7
GEM@3300028626_5@3300028626_5_00344@d__Bacteria|p__Planctomycetota	o	d__Bacteria;p__Planctomycetota;c__UBA8108;o__UBA8890	1.0	0.9615384615384616	MRRRLRAALLASGCAAFMAGGCGSPQPLPPRSDLYLIGADTPAGIRARKEVLALASPADAARAELLSLRLLALQQDDGSWRHDPTETGRALRDLYFLGVLPADDPDLARAIGFLLSHEGPYVTFEADSPAWGRDWAALYAVNLWQCGDPLKVRETVHSLLDNQGAWLDRRKGRAASMILRAIAPHALLADEERREALVGKLAAWQLPGGKWDLGPGTSQLAVLESLLSMAPDARVAGLINRFLPNIVSAGAAAPVLRDEALQPEEAHFVIVRALQFAGKLESLRGGGDIGRDLAQYGLALHLVGGPAESVHTLRFEGAPVAISGAPLLVGNEVAGHRPVLPPEPGKSFVRLFLREAALRKVREVLSVDPAVEAVLVLRGAIAAKGLLADMIDAEGLAIR…	NOVOB8NP
GEM@3300028626_5@3300028626_5_00366@d__Bacteria|p__Planctomycetota	o	d__Bacteria;p__Planctomycetota;c__UBA8108;o__UBA8890	1.0	0.9230769230769231	MSRAFLFAGVVFVLSLPAGEPAGAQDFDMSFWFLDTGAQALDMSFAFLAAGVVFALSLPAREPPGAQDLEAPFRRKP
GEM@3300028626_5@3300028626_5_00636@d__Bacteria|p__Planctomycetota	o	d__Bacteria;p__Planctomycetota;c__UBA8108;o__UBA8890	1.0	0.9230769230769231	MAQPRRGATVAGTRPAAIPGKRGDSLAPVETKEREECGSVRMLAGFPLGALLGALLFLRFLGLFLGFSFATLFF
GEM@3300028626_5@3300028626_5_00647@d__Bacteria|p__Planctomycetota	o	d__Bacteria;p__Planctomycetota;c__UBA8108;o__UBA8890	1.0	0.9615384615384616	MGQNGGAEYADIQAAMDGAADGETVLLRPGEYVITEPDQSQSRARLQGFDRRQQFLLKENP
GEM@3300028626_5@3300028626_5_00662@d__Bacteria|p__Planctomycetota	o	d__Bacteria;p__Planctomycetota;c__UBA8108;o__UBA8890	1.0	0.9615384615384616	MERPHGYPRRELRFSRGPVPAHDQRPQHGRFPPRAHQRQPAARNNPGLMALAVVGVALLLGMIIIVAGRVNRRPTDDAALPPSAQDTLDPQAVLARDIAGLRLLTGSYEDRIRRVDMVKPRATKASDRTAIAQIRLGFLIEKEKEDLAALRALKPSIAALMDKGDFAGAAELIDKFEKDHGFILKGAAGTVRNLAGEVEALRAEVARSLEATFQKDVALLKSAAAADDLAGGSAILERILTYGDERMKSEARAEWEKADASYAKLRQKELARLTANEARVQAPAAPSPPSGAAKPPEPDEAELAPDPEPPAPPTDAAADDFFGGGAKPAGDVKAFTQVASNRDGTFTATIERHKVTLVFASTSLVCVDAPIQPKKYAEHMVAELPVLFYCEAKTLPLDQ…	NOVTEWGK
GEM@3300028626_5@3300028626_5_00697@d__Bacteria|p__Planctomycetota	o	d__Bacteria;p__Planctomycetota;c__UBA8108;o__UBA8890	1.0	1.0	MLAVEIAARLLFCGLLAACLTLPRRRPQDFALAFGACAAAMAAELHGAGFAAIACAMPAIGGAIGIAERFAAPRASDATRPFAAALAGLLAGQGLPFLGAAFALLVVLARAACGFRAAPAAAPPAGCRRTLSIRAQSLHGTIGRIESVLERFGLAPSALAVGRDQSSRELTITVELLLPDPGAPAALMAALQETEGVIRFALQ	NOV7J5NK
GEM@3300028626_5@3300028626_5_00751@d__Bacteria|p__Planctomycetota	o	d__Bacteria;p__Planctomycetota;c__UBA8108;o__UBA8890	1.0	1.0	MRSGWGGVLTGRTPIFFCGASFRAAAFALALLAPGSPARADPAPDPAAFAAIPGLETSFFWGRIEKSYRGVDALGSGRWSLRVPINNARARFPLRLRLEEVIELDLAAWFTLDRDAGTLQARHSSGIRRRSNAGLDAWALEGAATGWVARTDEWAFGLKLSAFYDTLDFSGRNPRQIAVDPAQTFRADGKLYSFRQERASFPFGVAVRWRPAPLWTVDWSCSGSAFASFWERERDRLRSMRSHTEGTALFGISTLGIDFEPLDRLHIGLFGEATILSSWWERRKETVSDGSRRRRYDHFDGATKRWSCAAGIRAAWEF
GEM@3300028626_5@3300028626_5_00812@d__Bacteria|p__Planctomycetota	o	d__Bacteria;p__Planctomycetota;c__UBA8108;o__UBA8890	1.0	0.9615384615384616	MESPPLDRFLAHDESMRAACASIAQEGGFHTAVNAEIPLPETNCLLRVRAPAEQTAALVALASSRGLAIVVDPETRPPELHAALARAGFVSQGRKVLAVFNPAALVDPPGAPARLTPVGPNELARFTAHAAHDGANDAVRRLWFFRLRNILFSAYLTQSDRAVQGAFCLFHAGGLARFLGPFPRGAGTDFTLACSLVRKAWERAREKGADLMYAFAAPDDAACFRALGFTLSERAWLETFAR	NOV2G56U
GEM@3300028626_5@3300028626_5_00840@d__Bacteria|p__Planctomycetota	o	d__Bacteria;p__Planctomycetota;c__UBA8108;o__UBA8890	1.0	1.0	MAVPSGEFVVTARYGRWRSAPERVTLAPGQERRLAFSLVPPPLPAAARELIVCRGELPPIFVARAEQCELDRVPAGARGLNPAAPAFDGDGVWIAPPEVAVAAIAAPYLAALARGLAPLVLLEPAARAGPDGWNAPPAARRTVLAGRAGEFPALAPGGAGFSDGPSLVLAVGRDPAAGQTIAIDSAARLRVRAAAWDPAGVTRLELLHGASVILSSEAPEPKPVLRLDGEASVASPGVLIARAFTARGAEAVSGFARVALAAPPAAGAIAPLADWTSPRRGFELQFRVTASEDLAGTLFARAGEGARLAPPEMPIALRRGDALTLGFILALPERREFTAALPVTLATAAGELWQGAILVAPWDLDALRPEGVPAIARQETRLGYKLGAVTVRALKTAPA…	NOVGISU6
GEM@3300028626_5@3300028626_5_00885@d__Bacteria|p__Planctomycetota	o	d__Bacteria;p__Planctomycetota;c__UBA8108;o__UBA8890	1.0	1.0	MRALGVLAAGAVLWGLAGCREERAAPAWMPPLLTNADIELYLRAEKRLGAGGKNLEELRSFFGVDQREVSIALAGAGFTPERFLEMAEAIFLARQGKRMFVELPERRRALAAALAKEDWSGPQAAAIKAALRKEARSEAERTPFIERVLRNAAALEAYEARLRERSAGAGEKAPAPAR	NOVSOCL0
GEM@3300028626_5@3300028626_5_00920@d__Bacteria|p__Planctomycetota	o	d__Bacteria;p__Planctomycetota;c__UBA8108;o__UBA8890	1.0	0.9230769230769231	MGSEDLNAMETRNICVARLDAPIRNAAGPPPLRFGGEPRRPAEHGGAAPTGAEP
GEM@3300028626_5@3300028626_5_00929@d__Bacteria|p__Planctomycetota	o	d__Bacteria;p__Planctomycetota;c__UBA8108;o__UBA8890	1.0	0.9615384615384616	MIPDELQPFRAQGRPSAGGLRACSRTGARRSGCAARAALLWTALGLLAGPPGFAASPEAGDSGARRLIRDLGDPDWRTREQAHRRLLELGAEAEPALRETLAGSDREAAGRAREILAVINPIQAAAVLIRVQLPAAGAAWRIAEKASFHGREGRIAAAGGGSYLVALDGDDPERARFSLRAAPPGASAPSALDLSGFEREAWCVADERVTTNLWQEGVHLEGTRRASMLLVWAAVTRLLDNDAGAPPLDAFRPGAAIEEALAESLLAQLAGHRSLAARLAAGGVLARLGEQRARRELERLAGEPEADAALARLGDEAAMERLARNLERGARLPEDEEAILALAARGRPAGWRVAAEHVLDFSERRREEAAWLLAERLLAAPAETPAGGAVEFLADRLRD…	NOVJ89IA
GEM@3300028626_5@3300028626_5_00992@d__Bacteria|p__Planctomycetota	o	d__Bacteria;p__Planctomycetota;c__UBA8108;o__UBA8890	1.0	0.9615384615384616	MSEAIYKKLRFLLQIQGVSPKVAAEHLGLPLEHMQGIADGVINPTPRQLMRLAELCRVGIDFFDDRREEERDSGRKRLTLADLAIRFQALCECLVGAQILTAAQLKQKTEEVEARTAQRTGQQEPLDGRPARPEPSPGGKKKGRLRGAKTPLEKK	NOVPYGQD
GEM@3300028626_5@3300028626_5_01082@d__Bacteria|p__Planctomycetota	o	d__Bacteria;p__Planctomycetota;c__UBA8108;o__UBA8890	1.0	0.9230769230769231	MPKSGPEGPTGKFLVFLLGVGFGVSLGLGISLCRHNSAAQEERGAVTAPSAGVADAPAGEASKPNQAPPPANVAARAADSRPNFPADRAWNPGRFEAAPASPRQEPAAPALAPPPPQAMKVVVCPLCKGTGKSHCGSGHPPEYYYKNHANVVPGADGWFGWGYGNCQRCNGARVILVGN
GEM@3300028626_5@3300028626_5_01242@d__Bacteria|p__Planctomycetota	o	d__Bacteria;p__Planctomycetota;c__UBA8108;o__UBA8890	1.0	1.0	MIRGLVLCVVAGLAGIGFGAEADPAEPKKPAGEAREKDAPGKEASPKKEAKKDAPPRLPAAEKEIVVITQADVAYNGKTGKVKITLAGKTQKLPPGTKVTVELEYFYEVVGSCLATVGPEGTFSNAALTVEGPLPPGDEYELHVKILSEPQPASLRAQVMKILSDESNVIKSPQKRLSFGSEEDRRAWRDKLAKFVKPLLDKVVAVNNQLVEKNAAAEEAARESRFNAAAWRKYIDEECRPELIKFRKELVDWVHENPSVETRFAQGVMCLDDLITIVGFRTKVLSLRVYAAAKLTPALEDSSPPAELKVQPRQAPSLRTDKRALQLLGEYYRVVLKDFGLAQPEAPKGKDEPAKKAPAKKEPVKTGPPAKTK	NOV9Q4AL
GEM@3300028626_5@3300028626_5_01260@d__Bacteria|p__Planctomycetota	o	d__Bacteria;p__Planctomycetota;c__UBA8108;o__UBA8890	1.0	0.9230769230769231	MNLWFSTHRLALFAAVAALCLSSRAEAAFVATPEEAPRVESGAIPASVDEAQQSRRRSRYAEPPPPREKVEGTLLATAVKRAEAERGATPKDAAGRRVEAAESAAAHPASVWKILAIVSAAAAGIASLWLFRSSRRS
GEM@3300028626_5@3300028626_5_01270@d__Bacteria|p__Planctomycetota	o	d__Bacteria;p__Planctomycetota;c__UBA8108;o__UBA8890	1.0	0.9230769230769231	MKRGAATALEEYRMQTRRKILTALATGLGAAVCLPRSAPAAGLPASAPAPCAPPTGPSGKPAASLETPRDLGALVKKNYSGRG
GEM@3300028626_5@3300028626_5_01352@d__Bacteria|p__Planctomycetota	o	d__Bacteria;p__Planctomycetota;c__UBA8108;o__UBA8890	1.0	0.9615384615384616	MDEPKYSQRVLIWILGAAAVVALAGLFLGRGDLPADEDSTCEVTGIVAAPNGTPIASFELAVLSPDRKTTIRRETVRRRESGSFAFSVPKGEYTIVCRAQGYAVHEAPFTAAPPHVRLRIQLGSDPPAQPAHGAK
GEM@3300028626_5@3300028626_5_01377@d__Bacteria|p__Planctomycetota	o	d__Bacteria;p__Planctomycetota;c__UBA8108;o__UBA8890	1.0	0.9615384615384616	MRARTACHFFVLAAVCVPITGCALFNSAEFYLGGSRVAVMPFRGTEGKWYGEDKVANSIYQRACAVLAQGGARICQSEKIMNEVVAYDGRLDPPWVTYGEQLGADYVIVARLMMWEVGRATAIGYVPGRAMLNVDVYSVADKDVTFSRVIDVSIGSGESMDDMVSGVEAGKEMLIRLILKRWQEVFIKKAW	NOV32YBN
GEM@3300028626_5@3300028626_5_01424@d__Bacteria|p__Planctomycetota	o	d__Bacteria;p__Planctomycetota;c__UBA8108;o__UBA8890	1.0	1.0	MIRRFELLCIIAAAVVVLLILREALPSWRVSREIEAQNRRLEALQGNLEKTAADGARHESELAAHAKKLAEHDAAIARNAEALQGVRDEIKRLEERTAKDVGELRELYKKSQRDTELLTEEVLQLKQARRRIENLLDTLEKRLDAARINPGEIQ
GEM@3300028626_5@3300028626_5_01434@d__Bacteria|p__Planctomycetota	o	d__Bacteria;p__Planctomycetota;c__UBA8108;o__UBA8890	1.0	0.9615384615384616	MRAMRGNVIRAGGLAAGFAAGMLFYAATRHGAGDRSTVPGPVASEAPAPVETPAAARRSAPSPAAFPVPEALPAGWDASLGAAPRFDDVTDAAGITFRHCNG
GEM@3300028626_5@3300028626_5_01546@d__Bacteria|p__Planctomycetota	o	d__Bacteria;p__Planctomycetota;c__UBA8108;o__UBA8890	1.0	0.9615384615384616	MTPTRLVEDFFVRVHDFVARGFVVHDFVTRGFDVRGFVTRGFDVRDFVARVPVFFVWYIRVLVFRVLAIDHNLPLRVKRFLRHGTMRRRNNQLIAMIGRRAENL
GEM@3300028626_5@3300028626_5_01547@d__Bacteria|p__Planctomycetota	o	d__Bacteria;p__Planctomycetota;c__UBA8108;o__UBA8890	1.0	1.0	MCAEKAPAAPKKAPAAVEESRDLLDDLRNILVTEESRGIKDVVALLGHLQSKIEDRQGLIELLAPVIAAAMAQAARQDPEALRDALAPIVRAITAEGDETPPPAAPPRRPSPAGFAARVRALLKRGRPAPRRVVADTALPAAPEVCDAEFALIELFLLAHPSLTLLAHGSWQAPQLQAKAEELLLPLLRKFIREKVPARDPGEPLRAIVDRLHAHFEPGAHAYLIVLYEGAPSVGFFLDVRQSLTALHAQSRDALRRAHAVSAYRATLRLLLDRYRPEDSRMGPRPHPDPLSWPPPGTLPIEAAPPRGSGEEASA	NOVEDP9N
GEM@3300028626_5@3300028626_5_01571@d__Bacteria|p__Planctomycetota	o	d__Bacteria;p__Planctomycetota;c__UBA8108;o__UBA8890	1.0	0.9615384615384616	MGVLFILLALGGDTLTLTNGEIFVGKVLAQNEQRVWLKIENGGVLTFTRDRIATLDAAERADPAPAPAPVRGNRKSAPAPVPENHKSAPAPAAVAENRQSAPAPAAVPQPPKTVPPFAEPAKKPGVETAPAIAAVPGKDAVHRGLKCPVGFQEDPAPPPPFACVFNEPATGARMTLRAEFFDEGRDEAVRKTRAEIGAGLVAEQELRLRAAGIDARLFESEVEAAGETRGELLVVFVRDGVLFKLGGGVGKNQLEAYRDLFLDAFAEFKPEPPDRSAGASRAAAAPNPPPGEEPR	NOVHFMH4
GEM@3300028626_5@3300028626_5_01601@d__Bacteria|p__Planctomycetota	o	d__Bacteria;p__Planctomycetota;c__UBA8108;o__UBA8890	1.0	0.9615384615384616	MTTKAVHFTPGRVYCVTALGDAEDAAPLLLKYHGPEQPWEDICSGESTRLDPEVIEDTFEVPPDIVAAIARAHRAARPSEAASERRAELDDAPETWERDIYWDD	NOVJ8UP4
GEM@3300028626_5@3300028626_5_01602@d__Bacteria|p__Planctomycetota	o	d__Bacteria;p__Planctomycetota;c__UBA8108;o__UBA8890	1.0	1.0	MESRDEDLERLLCPPARRTNRGWIIAGVCAALAAAAIPVRVQALAAARAIREDRPCAAVPELRAGAECVLHATLAERGAPRPGLPVRAELAFPGGRAGAAGRLGEGNVVSLALPLAGIAPGRAHLALCAGRSRVEFETLVRPLERARLRTAIAAAEDGYGISAAVTRALDAEPAAVAFRLYSPARQLIAYEERPTGGAAVFEHRLARAVPFGIYTLEAETPAHRLAQPIEIGPGGIRTLAAWQARSGGAPFALLPEAGVLVAGLVNRVRLAADPEGGATFPVEVLVAETGERRRIGAPDETFALNVPPGAAAVTLTIHARDARGAAAVRKTVLPAGGALMLAVREAAPGAPLAVDLVAPEPLSEPAVVEALDGPLVVASAVALLEGGRGSATLALPAHV…	NOVVQEFM
GEM@3300028626_5@3300028626_5_01683@d__Bacteria|p__Planctomycetota	o	d__Bacteria;p__Planctomycetota;c__UBA8108;o__UBA8890	1.0	0.9230769230769231	MRFLRRVACGVSALLLAALVLLPGCGGGGGGGGGDGAGPAIAAPADRLSVFHVGRPGGAESFAQTSATLSEKPIRRAAYPGPGELRLRALVEFTLTKDSITFLGNEEGVYEPPIVFPRRARSGRVIEATDYTFRFHGSGVTEPRSTPPMVAARGTVRVLGADHAAQLLYVLDPTRPAQTLHLEESSFGLDDEYPDYDGEMPGGSPRAVIGIQIYTAAHGLVGLVAVDPVTGEVTGETALKADLPRPGLSGGAHGGRVTVWTIDARSGVPFAGTAVVVAQGALTVRTRTDAEGKAVVSGLAPGAYSVSAGGRALKARSFAGATAACAVLPLPAEEPGADELLFGAVEAGEGETVSVPLYVSCAEDTVACSLALKFDPRALQIVGQDLVGFADTCALKLNP…	NOVRPKQ1
GEM@3300028626_5@3300028626_5_01731@d__Bacteria|p__Planctomycetota	o	d__Bacteria;p__Planctomycetota;c__UBA8108;o__UBA8890	1.0	0.9615384615384616	MVKRLYEFLAVVMMLGGLGGMGLSFHFLYAARFIEGFTGGLFGFLLLRAGILVLRLVVAQRALDEAQARILEHMHPREATPPAEAQSRGRR	NOV987FC
GEM@3300028626_5@3300028626_5_01771@d__Bacteria|p__Planctomycetota	o	d__Bacteria;p__Planctomycetota;c__UBA8108;o__UBA8890	1.0	0.9230769230769231	MEMQLEMPLRLIAALAVTIAAVPAFFIVRRLLRRRQAVAAGALKTACLLGAGLLVGLLALGVYRLHLLSGHSSEPVKQARLVDTAESEHSSELLKQARREPVKQARLIDAAESEHSSELLKQARRVAPAKVRALLPDFNFQQAWTDKYPPKEGTSFPEWVASEELRDPPRRSIVVNGVNFSFIAFGGGDGVAGFSGFQATGEEAAAEAWECLRARIEEAVLARCALRAPREFTPVPTALGAATAGRIGLEIEARRALLAIETFVDEIDVAGLGSTYRAAHRAACGGDFIDAIAAAAGANAAAELQAADERRLTNTKTWASLLGGALFLLLIITSIYLFLNAQTKGYYAWPLRIAAGGIYLAAVAACLLCFRRFTGL
GEM@3300028626_5@3300028626_5_01887@d__Bacteria|p__Planctomycetota	o	d__Bacteria;p__Planctomycetota;c__UBA8108;o__UBA8890	1.0	0.9230769230769231	MHVIRTDTSYSKQFKFIKRENSFYRQRCRYHKKGGLLVIRACT
GEM@3300028626_5@3300028626_5_02005@d__Bacteria|p__Planctomycetota	o	d__Bacteria;p__Planctomycetota;c__UBA8108;o__UBA8890	1.0	1.0	MKFRTFLLLCLAIVGGALYGRFQYLREKGFVDPGASFAAYLLGRAEPPAAPAEPATPAAPKTDEAPPKPAPPAKPRPPAKPAAKPPAKAERKAAAPRARIAAAIAAGKYGDALELLAGHGTPEALALRRDALALLEIVKGVEPDPAARGGDVKEITLANGGSLYVTAAEQVGGVWQFTLDKGGRSELPAAEVASVKRADPAVFRAARKNELAGYLKQLRGEGVLRGMKAIRVAWRRGFPDVAYGEYQGIAASPRLMEALAALLPIEEPPREVASVPIESPAPEKSKDAPAPVAPPPRKTAPPVAVATETPSTAPGARPFAAVDERIKEAQKLIHAALNAEGREADEALQAAGRLLAACKRDMEADASLPRGPEFDGRHAKITLILHDVLKMSGFGL	NOVY5U6K
GEM@3300028626_5@3300028626_5_02013@d__Bacteria|p__Planctomycetota	o	d__Bacteria;p__Planctomycetota;c__UBA8108;o__UBA8890	1.0	1.0	MSMVSSSRSHARQCKASAAAVKFLGAGALVLWGCARPALVAVEEDVAPDRALVLLAVRTTIGAAPVQITIGRDGMLSAALRERNFVVGSGGAAGLETGALLAFTAPAGAVRVAVARIGDFWEFAGGGIEHVLQAEASRAYYLGTLELEFSEEAGAAGMVFYDDEPPRAGAPPLQVDTRPPPSRALACGAKIIDEEPAARAVVRERFAALEPAFANRTGGWRRVPAGGLWGAKTATPVPVERRP	NOVVFPFA
GEM@3300028626_5@3300028626_5_02083@d__Bacteria|p__Planctomycetota	o	d__Bacteria;p__Planctomycetota;c__UBA8108;o__UBA8890	1.0	0.9615384615384616	MTTEDKARAKLVFPGYTVKQRLAESPRGVLLLARQDALARDVLIKLVPAASPEKVEAVRAEVRLRLALAHDAVAAPIDEGAAGAYRFFVFELPEGEPLQSLRKRAAPVVLAAAQRLFRFFEDAHRGGIFIGALSPRDVRVTAAGDIRIVNLEHAAVSPREAGGARDVLLAPEIRAGKGGPSARGDLYLAAALLHAGLAGGEARAGRAVRRRSNLPAVLRAALQQALADDPSVRPESAAAVLAGLQSDGAGGEVARWREILTAPGAAAVAAAAVGAGIAAFWLSLARLHEEAAPGPPAEPPGTVAEERGGVPEEPAVSEGGAPDKVRSSGEAAAARAFARVLDDDAGARKDWQARIAAWEEFIAEHRGTEWAARAAARVKEIRLEAEAAAEKRLGDLTEA…
GEM@3300028626_5@3300028626_5_02084@d__Bacteria|p__Planctomycetota	o	d__Bacteria;p__Planctomycetota;c__UBA8108;o__UBA8890	1.0	1.0	MNTPTPEETLLGLQTPAPAPRRFFTPLSCCLGCGGLLVLVFLGLFGAAYWLTTRLFPDAPLAIDMPVVDPADTQRALQKCEALARGDLAAAEFPEPELNAVLRRFLTEDFAKEFDVDPAQCKGRIEITPDDRIKLAVSVPLHRDWARFINVEFLGKLVVDNFQLRVTDAEVLRIGRITVPDEHVKGAWKQKGNEATRRIFGSVEKRLKTLEVAGGRLRIALSDPPQNDPPQNDPPQDAPPPGE	NOV7YBMW
GEM@3300028626_5@3300028626_5_02215@d__Bacteria|p__Planctomycetota	o	d__Bacteria;p__Planctomycetota;c__UBA8108;o__UBA8890	1.0	1.0	MTKEENVLFCKIAVHNKLVGAAEAGAVLRDAGDGDVRELFLQRGLMDEATCAKVTRAVAARRAKSAAPAAAVRGAPRARSAPRRARSAEVHPAASYERRPAAKKLSTNQMALGVLGLIVFIVCIFLFVYILATMGGEEAAAPTAPGARGPLAASGAPATPGAPVTPGAPVTPGAPVTPGAPATPGAPVAPAAPSVSPQYRETIGRELEVVLSDALLSMRDGNMGPRGIVSLDKWKKEYGKYAAPEQLEQFESRRTQLLSAIKEMFQKDKAKLMAAKDRGDAEEIAQLRSDVAKYADEATLEELETLLK
GEM@3300028626_5@3300028626_5_02252@d__Bacteria|p__Planctomycetota	o	d__Bacteria;p__Planctomycetota;c__UBA8108;o__UBA8890	1.0	0.9615384615384616	MRDCLREMRPVLAIAACAAAAFLPFYEQTRWPWLWAGAGLAAAAGLAGAIVTSLTKERRSAAAMVGGMSARFLTAVAGLCACLLLLPRALAPAASVLLAAYLAMLARDIARAHRQTRPAEARRP	NOVWU5I9
GEM@3300028626_5@3300028626_5_02270@d__Bacteria|p__Planctomycetota	o	d__Bacteria;p__Planctomycetota;c__UBA8108;o__UBA8890	1.0	0.9615384615384616	MRAINLKRLAGILCIEALLLSGLFALHIAFSLPRAMIQGEDIVVLPGEETALTCIVALDPPGPQPARGDGIEVAFFETRRHADAIVPAGGIPLGVARAAAGGVASLPWKAPRDALAVTEILPLIDGDREISYAPLVPRSFVAAYSMSPGTLLVLCDVEALLAPHATWETLDMTAPADWPLAADAAAALVKVGQGSGRRLIYLAPGAVLLTAEVRAALHAARFPTGPILFPEAPPRPQAYAACVAAVHAKWPHTKCGIVRGAVLAEALAAADLFAVAVGTAPAGLTVLKKLRVAPTWREVPALAGSL	NOVKZSIB
GEM@3300028626_5@3300028626_5_02333@d__Bacteria|p__Planctomycetota	o	d__Bacteria;p__Planctomycetota;c__UBA8108;o__UBA8890	1.0	1.0	MIVCLGAVFKGRLTPAGPPPLLDNAAGNAHNRFLRGRAPAGGAVSLEVPMSSEQRRKKQIEKKKAKRLEKARERYSREHVPLERLPLKHAFVNPDWKKTRYAFVVVSRVHQDGGYEVCEFLIDCDGFGLNDCFGPRHFTPEAYDAFIKRGERAAIDPEAASAMIHAAIAWAGRFRFPLPKSARKALDILPEAGKNPIEFGRGGKPFLRGEEAAIRQRLAPAGLRAEDFETEFLPAVARGTTYGFASEERLKAADGNDPLVRLERLAALADGYERQNKLKEAEDLHRTMETLAAQCDRLPRFLKYLSAYLVRQERMEKALAVLERTVEATAEPEAKALARLDLADFMRYLGDALGADDVYRKVLADFPGLWEAKLRYAAFLCHAARRDEGAQAYRDLIAA…	NOV5OWL3
GEM@3300028626_5@3300028626_5_02415@d__Bacteria|p__Planctomycetota	o	d__Bacteria;p__Planctomycetota;c__UBA8108;o__UBA8890	1.0	0.9230769230769231	MKVGRSPFAAGGNRCRMGPAAGNGGSWTGGGQGGGSAGARRRRAVGRSAGWRGLSPRYLTALSLLLRTVVLPFLRTTVLLPAGSAGPPDGEMWL
GEM@3300028626_5@3300028626_5_02425@d__Bacteria|p__Planctomycetota	o	d__Bacteria;p__Planctomycetota;c__UBA8108;o__UBA8890	1.0	0.9615384615384616	MLFNIGKYEIFVIVIVGLFLFAGVPAMGYLLSRGGAGSRQRLVRAAASVRALWRAWRA
GEM@3300028626_5@3300028626_5_02487@d__Bacteria|p__Planctomycetota	o	d__Bacteria;p__Planctomycetota;c__UBA8108;o__UBA8890	1.0	0.9230769230769231	MIRSMSALFAVAAIVGLLGGCGGSYHGGSADLKGTWIVEREVVDGNETVYPVDLPEDGGEEQVYFFAGCKEMTTFATNKAGDVVKAKLVDEAAYTRDGNRLNITGEDYTCDVTYSIERLASGDKLTMEGTIRSTGGDPVKMATTARRVENEKLPGRWQIIRETLAGDVRKWIDYETPPQEYWYKFEYGELMDFCKTYWDEMPQFRHISEDLAHTLRGNFLVMAGSVQDGDEDKDLNLLTVKIPRVDSVLEGTWQVVMESEEGGAPEFYPDENPEDEDGFYQGIPYFEYKAGEGGDYVKNVFLKLIDGAFKEVEINGPCLCSVDGDIMDIPAWDARLKYAIRGDVLEMTGVFKDANITVIALKVPDSEVEKIPFEE
GEM@3300028626_5@3300028626_5_02516@d__Bacteria|p__Planctomycetota	o	d__Bacteria;p__Planctomycetota;c__UBA8108;o__UBA8890	1.0	0.9230769230769231	MSDDGGFELVLELRVRRAIFAASAAIFATMAVRSAVRFASVSLRSAFSRFSC
GEM@3300028626_5@3300028626_5_02536@d__Bacteria|p__Planctomycetota	o	d__Bacteria;p__Planctomycetota;c__UBA8108;o__UBA8890	1.0	0.9230769230769231	MSSMRRSAGHAFRSMGRIVALLIFVAQIAAPAAESPVSESDAPRERSALATLSILPFASLLEAKEGERKLGDRMTEELQVLLSESGRFRILTRSEMTLEKMNKLVELQAQQGKVEERAPFQRLTCEEAFIAGTIHRGEDRGYTVYLDVISLETGEKLIALRMRCWHENAFRRLARAFTREIVSRVDMTGAIVKAQDDKFFVRLDRGPEGVRAGDLLEVRQASQPIKGAGGEIDPGEPPVRGLLVVEEITATGHLRCSRKAGEGDKAGLAEGDRVRVVPVVPSEKRPPQVALRFFTVGAAEAAAKANQEEFATLVREELLISAAELHGRRIVNPPGLSAVAAPETDDRVVCDALGVDAVLSARLSVHGKQARFFLNLVPHPQCEVYERDPAPPETGLAKA…	NOVYAWD1
GEM@3300028626_5@3300028626_5_02632@d__Bacteria|p__Planctomycetota	o	d__Bacteria;p__Planctomycetota;c__UBA8108;o__UBA8890	1.0	0.9615384615384616	MAKARIAAAVLRGAAALAVVYAAGCVGTPPFSEPTYLTTTDFYQLPYDMTKEAFIKEWQGARSGVIGAEPVVYTTYPGIDVWEVLIYEVYDHSDPLRIPKPKPDHREYVLFRNGELKAYGRGELTLSPYDVLVERHVLSEK	NOVHOXXY
GEM@3300028626_5@3300028626_5_02635@d__Bacteria|p__Planctomycetota	o	d__Bacteria;p__Planctomycetota;c__UBA8108;o__UBA8890	1.0	1.0	MNRRAHALISGAQALIAQGHFEAALEALKPMVGSADGCREAKLEALALSAAACNHLSWYHEEIELRRARLALIREGGAAEANERALLASAFTVLGDFGAAQETIAPLTPGCGRREWAQALRVKALIVLRRDRDYEHAGELVREAVTLLARDGDNFGRGRLRVLEGIILCLRARPKAAVAALRGGQRILVKLIHEHPPALFEYAKAEFFLGDVNFMGGNNRGALACYEKARQLLGRRATAHFVKRYFLRLGQVYYALGDLARARGHFLHPELLAAVEKLGNLEGYFWCYMGAAVSSLTAGAFEQAAQSLAEAEKCVRPHPTPFIQAYIRLAQGHLALAQKMLPEAEAAYREAQHLFARVGASGFLQGMSTCLACRGDVEVKRGNTKGLLAVLKECAKLAA…
GEM@3300028626_5@3300028626_5_02681@d__Bacteria|p__Planctomycetota	o	d__Bacteria;p__Planctomycetota;c__UBA8108;o__UBA8890	1.0	1.0	MRKLMRSLALLVCGAAVGAACAGAYSITHAAQPRPPAAAFKEVPMGSIPRAWGELAGVTSANPMSVTLIFCDDKPDKGKLRRVLWNPTGISETVAVIERGN	NOVAGEUK
GEM@3300028626_5@3300028626_5_02711@d__Bacteria|p__Planctomycetota	o	d__Bacteria;p__Planctomycetota;c__UBA8108;o__UBA8890	1.0	0.9230769230769231	MAANDNSKNSSAARNGLKLKDGPYLTRKVERIMMHIARGRPVKWIAQLHNVRESVIYYVARCTGFSSSALVGRASGNSQKSSPGAR
GEM@3300028626_5@3300028626_5_02743@d__Bacteria|p__Planctomycetota	o	d__Bacteria;p__Planctomycetota;c__UBA8108;o__UBA8890	1.0	1.0	MDRMSFVRRREDRDLKRLALLERLSGPENGRESVPAPEDLGVRRIARYARFRHVAAFILALALCAAAVGAVGAALEAVVMLRGEGARLAALARVLAWVFAALAAYGLLKGVGEALLLLADAAELANSMHERSTRAPADSAR	NOVQQ30M
GEM@3300028626_5@3300028626_5_02801@d__Bacteria|p__Planctomycetota	o	d__Bacteria;p__Planctomycetota;c__UBA8108;o__UBA8890	1.0	1.0	MKNPGNHGVTRVRRLAWVTAIVLAWACGCSQSELARKDEKIKTLSESWQQSEAARVALRDEKTCLAETLKARESALAAVSQAYKKTAAELERRTAEAAERADALARAEDKSYDLEMSYETLCERINELKRDLEERNGRIGALKQAGAELENARRVDAEKAARTLADQTAQTAAAQAETDRMRSLAESLEAERVKLRARNAQLEREAVQIPDLKAQIAALANAKASLEAQLAKAGEDVEMLHRRAAGIKAAAEAAGTNLAVADSAFSDWEVLKRMAANRWERARKGSFAGDTVDWVIVGVCGAVLFMFTLSFAALVIAGRRGRRVARFAVEDSPTKVINRGFAEDAIEDAIEDDLALSDGPAEEDLQPAPRATLDEAAEEESAAESFLNAPAHELHAVAA…
GEM@3300028626_5@3300028626_5_02817@d__Bacteria|p__Planctomycetota	o	d__Bacteria;p__Planctomycetota;c__UBA8108;o__UBA8890	1.0	0.9615384615384616	MKPAYLGLLLAAAFVLAAASAAARRRRLPRELLVLAACAAAACAGGGFLLEARWELRGTLIAGLNTAQAAQAARLLTAPEYLDALDVPPEAAGILARSVHACADEGGARIEYLVRGFGRGGARAAAGAWIAGSRAEAAGIALAARLQCARTPEDVAAALAPPLPALGRPSRLVLRQILPELRDRLPAARAALDDFGRAIGEPERAWFPPRDPAGLLTPPAGADP	NOVDPLUY
GEM@3300028626_5@3300028626_5_02880@d__Bacteria|p__Planctomycetota	o	d__Bacteria;p__Planctomycetota;c__UBA8108;o__UBA8890	1.0	0.9230769230769231	MKTCDYCYMSECCPAAFDQLAPCPFASEGGFVDFRRGPAVRAAGVSGAALPAAARERPEFRAKALRGARFR
GEM@3300028626_5@3300028626_5_03015@d__Bacteria|p__Planctomycetota	o	d__Bacteria;p__Planctomycetota;c__UBA8108;o__UBA8890	1.0	1.0	MIYTIRWSVGWRFLVEEPAGMTPMRLRLFPALCVCAAASALAEECAAVKWRGIEYYPHLAFRHRLITLKAALLDPEPGAEYVWRWDARGDGQVIREGPVVRPEAIELVTAYGDAPERYYPAKISIFKRAGGALVLVGEDIYPVLLLPETPETRAAVAIDEGLWYLHKQLLRGVENGVPSGSYEAPPFHIPDFDLVYLATALEAFGRYGGAGGPYEATARALLGGLANRAVQVFLSVQPQGNPDQNLNGYGLSIAGTPTEGAVVSTAFALAAMAHACSPGDPMPSNGRPGIDGRAVGQTAQDLADFLIFAQNDGAFSRGGWRYRANEIGAEHPASGWAGGALDLAERRLGVTVPAWCKTEARFWIAATQAPGGGFGAASANAPNVLRTASGLALLGWAGG…
GEM@3300028626_5@3300028626_5_03022@d__Bacteria|p__Planctomycetota	o	d__Bacteria;p__Planctomycetota;c__UBA8108;o__UBA8890	1.0	0.9615384615384616	MALSGIRPPAVLRGACACAAALLAAWAPLRAAEFVLGRRDATLRLDAIAWQWTNPGERPWRDEILADVDPRGELLLVASGKDERRLLLLRRGAEPIVVSRAFFELRPPRFAPDGSAFFFSATYGEHARDGVTRLRAGVFRADRDGRAARLYPPPAAAADAGFGLLLDVSPAGGALLIGTGAELDPLLVPHGGYDIEAAELDLATGGVRPLGVRLNARAPAFYRLDGGGFFFHAEPPLGRLHPLTFHDFATGSRTARPWNVDSGGAPAGDFLAWAEAVRHLGAFREEDFPIFLIGKTARGPRVRLELAGPLAALQGRDAALRAVRGGAALFSHGRAGEETYTIAEVPRARLASLLAEDRGRDVRYTPLRLFFGEAPPAAAELLSAVRAALAPPPLPPEAI…	NOVJDJ8M
GEM@3300028626_5@3300028626_5_03023@d__Bacteria|p__Planctomycetota	o	d__Bacteria;p__Planctomycetota;c__UBA8108;o__UBA8890	1.0	0.9230769230769231	METRRHKGQVCNTLQGFNRCPMTEVPMRRNTSVWGGLVCPGRVTLAAGLLLVAQGCSPESGTPGAPVSAVAAKDNAEGFDALRAESREGSEDQGSGDETRCGFLYGEFVDAEGHLLPRITYTLTRKGGRGHAGIREARDGSFEIRGLDTEAKWRLATIDRRYVACYLDDLVASPSGTHTRVVLTPGFCLRVKVVDENGAPAPGADVQCDCVVMGETRRVLGYPSMVSFRQACVGRRILRNLGQR
GEM@3300028629_16@3300028629_16_01816@d__Bacteria|p__BRC1	o	d__Bacteria;p__Sumerlaeota;c__Sumerlaeia;o__MWCT01	1.0	0.9166666666666666	MILLSGILEIRRNFMNRWFFSSVLFAIVICFLSPRLCGDSLIMTENRVFDAVWTESFTGPPENSFIFRPVKDGKAESQGFPVPENNVIKITFKPLGDGEEISYRRADMTLSGDRVFNGVSVLQYENNENGGVFTVRPADAAPDNQGFPVRSASIIKLQFINDATPTPTPRVVLLADLLVATPSPTPAPPKPTDTPPVTDEPVAFEGPPLFLDNSESAHVTTGTAQATTGATHATTGVAHAAAAATQTAAGAAQTYGAAERFVEPPFSQGNVQIVDETRFFGLSKMASTKEGFLILDLILRAFGAIISGFVIWLSCRSARAPMSFLKSILTAAIISIVGGVVWKICMFIPICGVNVLIAIVAWFFATRAIIMGMADVLEEKATLIVITIIIINMALFVGV…	NOVMV3GL
GEM@3300028629_23@3300028629_23_01172@d__Bacteria|p__UBP6	p	d__Bacteria;p__UBP6	1.0	0.9047619047619048	MNFLKISLIFVVAAVFLNLSAQTEKELQEIKEQMEKMPVPPVVTLPENYEELVKSSSGNVMEKRINIIVGEAITKGKVVLEKVNDILFAQVVPNFAYADDNGEERLGEDLIAILQSNKMEAPRSAQFMNLDYRELMLMKLPFKKRLIDSMVIGADKFDLSLDLTFFVNMNALTNSVYNALRNIKEFTTVYNSSEKYYRTKFDDSNLLFLVRIPNVAYELVYTGELFENIISAQIKEALFLKNVIKDFEKQIEKDKELKFDGRYIKGKDISIDLWFLAVETEMNVEKGKDFIRKALKHESVNVTGSEKKKDRK	NOVFKT9Y
GEM@3300028633_14@3300028633_14_00187@d__Bacteria|p__BRC1	o	d__Bacteria;p__Sumerlaeota;c__Sumerlaeia;o__MWCT01	1.0	0.9166666666666666	MKRFCVLWVAAFCLLRLASNSYSQDARMASPMPTPVSLLIIDNPDAVVSGSWNTEASLAGKYGANYLIKSGGEGAASVSFKPNFPIGGRYIISEYHPASPGNTTAAKLSIKHLGGTFKADVNQQINGGQWNTLGTFDIGAGDNFYVMISDSGAADKKVVADAIRFMYSEPLPTPTSTAAPTATPKPTATPKPTATPIKTPEPTTTPIHSPTPTPKITPTPTPATTKTPKPTPTPKPTSIPTQTPKPTPTTTKTPKPTLTPKPTSTPIPTQTPTPIPTKTPIQTPLPTGTPTTTPTPTPTPTPTPKEPCPPLPPGEEPQLINRTPGDGIIAEILFNEDNKHVYINAANRTKIDWISYEDIKNTPSDVPIPFQGSMGYLGYYISISPTDKSKPEGKLRYIA…
GEM@3300028633_14@3300028633_14_00305@d__Bacteria|p__BRC1	o	d__Bacteria;p__Sumerlaeota;c__Sumerlaeia;o__MWCT01	1.0	0.9166666666666666	MARGNMPALKPEELRVYPRYKAALSVELQSISAPEDAAKRLPSIRFNSVTKDISLGGILVDLADKAKGLEPAWQPDWFQDRFFWVHVKGIATIPEGIFAKARCVCFVGEDQTHPKAIGMEFQDLVGSIIARLKIFLEGLAPEKK
GEM@3300028633_14@3300028633_14_00311@d__Bacteria|p__BRC1	o	d__Bacteria;p__Sumerlaeota;c__Sumerlaeia;o__MWCT01	1.0	0.9583333333333334	MKKSYLFYLGLATGVFLMLAAFIPAQEVIAQPRKRQPSKSAEGASRAARLRSLDKSTSPSKASIVLTDDDIKAGEINRMNARKDHLVEWATKLSETTGEALNSADYAEEYEKYNIELSAAQTLQWWDMSKYIALPDVPEPTETAKEALKARRDEAQKLAEEEAAKKEAELQKQKEQEETAKAEEAKKLQMEEEARKKEEEEKTRQAMEED	NOV2DTEE
GEM@3300028633_14@3300028633_14_00482@d__Bacteria|p__BRC1	o	d__Bacteria;p__Sumerlaeota;c__Sumerlaeia;o__MWCT01	1.0	1.0	MDEMDIKKRFALYFVVLLFIAWLFSVKSFSDNRAGVGYAQRLDALMDKINDANPGAGFPELVKERDQILKEMSDKYRFPKFFFFFFVILACIVSAAAVALITKLPLGSRIRNQSASAMIAGLIATVFILFFFFMMEYQKMSQFFWVFTFVLIQWLMIGISGALYFSDNVYEALMGLSGEKRLIQGAPPSAWDHEAIQDEPDDEAENSDTNS	NOV443KR
GEM@3300028633_14@3300028633_14_00501@d__Bacteria|p__BRC1	o	d__Bacteria;p__Sumerlaeota;c__Sumerlaeia;o__MWCT01	1.0	0.9166666666666666	MDEKIKHELKVKIQTAREDSSVVIQGDKSACDAELGTLAPCIAAIKTPPPQPSSAQLEEARLNLLRQIDGSRPDAIANLRDKMTATDSLFLKAFYYGAIALAAIIVAAAIAAGIIYLLETLFSQPANAAQAFDSLARGCFMV	NOVTP5FV
GEM@3300028633_14@3300028633_14_00734@d__Bacteria|p__BRC1	p	d__Bacteria;p__Sumerlaeota	1.0	0.967741935483871	MEKQIKTAKIIAILIACLIPIILLAGPAAKIADKVAPRDATGDLATVQGEDPPAPEEPPAAGQTPVANAAEQPEEELSDSPMPTATPEMISEAQLLTLPAAKQSNRESDEPQKADNLMDNPEVQRLMNQTPKFVYNPRDLKDPMIIPWVRNSLLVREYIQILQNHIKNKRINEARSFIDQISQLLPDITDAELHKNAETQIGLARQEIEKIAAAPLDTSQPGEQAVKPIETPVIVMPSWIKTHVSGVMWASKAEDRIVLIGDDLLKEGQALSKYPDAVVQRINPNSVVIGYRGISEEIQVNRPD	NOVGRYZ9
GEM@3300028633_14@3300028633_14_00802@d__Bacteria|p__BRC1	o	d__Bacteria;p__Sumerlaeota;c__Sumerlaeia;o__MWCT01	1.0	0.9583333333333334	MAFGFKKKNQEEVVVGFITMNAPFAFVLGKEYKTNRAMLKKISEDRIILELPMDVDLPDLKQFDDVPMAFRLPGDQNTWNCMVEVNRIYPLDERDNPVYGMELILKNFTKEQKMQIQEYLLARKNAAAGIQPQQQ	NOV8REVA
GEM@3300028633_14@3300028633_14_01113@d__Bacteria|p__BRC1	o	d__Bacteria;p__Sumerlaeota;c__Sumerlaeia;o__MWCT01	1.0	0.9166666666666666	MPKIRFYINPSHLKLFSVRPESNIRELWDKRNSYLGGLTLEQFQQKNPNACAEISAAWNLLANPCARPYLILGVRKEISIDELKTVYAKMIADFPLPSYPECNRRLSEAYAILSDPVQRVFVDFFTFDDPVWNLWFLESDSEIEVRREIEKQFSGSTFKQIINSTLFCFYKASQIEESGGNFEDAVSYWKKAYLGWQGILHEGFIWEELRNHVERGGIYPLEIARRFDDIAIEDIKSRLISYLVENALERCKLALKVSLNTALEHLRFLKYIKIEDPHLRSQIALMYNQCAFILAGESRLVESVRLLEEALAIDPNLPVAKTNLDLARTATSGVGQALRLVSINQWDEAYELLRNKLNENPDDADASELLVEILHKQAHEAYRMGDVEETFRRLSEACN…
GEM@3300028633_14@3300028633_14_01170@d__Bacteria|p__BRC1	o	d__Bacteria;p__Sumerlaeota;c__Sumerlaeia;o__MWCT01	1.0	0.9583333333333334	MKKDIFEKGGVFPEPEHFRPIELEREQIAEISPEELDTIFFPGAPKESQHQHKTQSETPSRPSSSRTPSSRKNAIIIEDATPIPIDKEPPHKTRIPAASAPPSPSSDWQHAAPKTDPLPPHAPTPPLSPKRHAPVPKPPLPSSRDASSIFDAQTGDITKIFVPADRIDEKGNIIPLKKAEEISAAEAQKQAQKKPETLYTIMLAFGRRIHFVKTIELCSEYLQIPPEAAERRIRFGKGILFEHVSRYDAQMLQNRFLNISQGIRIVKEDPKTQIPEPMEIHTWLFSKRHFQIISESEKKILAWGNIRMMAAGSIRLQRAGQTHKKVLDICLNEPLLRLRLWDTTFNYKASGIPYDHFGETNFLNLVKTLARFVKNPHVSPPLKEMLEKNLAEPRRFDSE…	NOVFTM2I
GEM@3300028633_14@3300028633_14_01192@d__Bacteria|p__BRC1	o	d__Bacteria;p__Sumerlaeota;c__Sumerlaeia;o__MWCT01	1.0	0.9583333333333334	MIRKQKHFVYIIISTGVFVILILAAVVIASKKKPLSPERKVGRRFEEAVRALVDKNFPAMDEILAADYAGSIGKNSAEALDIAHQFLDNAEGLHVRLLDLHVASNGDGSYSVASNFEYTGYYTGSGVYNRIPLSGGLPGYSPGEVKALFIFEEERPRLIRIELTLEGRKF	NOVWUH66
GEM@3300028633_14@3300028633_14_02225@d__Bacteria|p__BRC1	o	d__Bacteria;p__Sumerlaeota;c__Sumerlaeia;o__MWCT01	1.0	0.9166666666666666	MYLDVLWDVSDINLDFIKKGWGGMFGKKVKKKKSGKEIPSPVSWLLKRVILIIILIVAAFFIFRGAYRFLTGWESAKYKNFRDVKIGMSFTLVEKYMGNPDRMSEFNIDQMPVMGFNELKQRAASSQAVKFYYYDNGLRTVYIFGADKKNTLVFKEQVQK	NOVZ6QSR
GEM@3300028633_14@3300028633_14_02511@d__Bacteria|p__BRC1	o	d__Bacteria;p__Sumerlaeota;c__Sumerlaeia;o__MWCT01	1.0	0.9166666666666666	MILEIKSNFICCKMLIWAESDIMRTRLIVAGLMALFSINLIYAGAQVPLCPFDCTQMKPEAREHYEKALEYIDRIYLEGAMEEIRIACEINPEHVNLHFFLADLARQLGRLYTTPNPIPNPPPDPMSFNAPPPPYFYEFHDPLKYYTIAESALLHIQKFDTLTKEQETRLSSMLPNVQKEKGELAQRDKTRKEVGLKIIKDFLQEIGAWKETLTPAETPAPDAAPAIAAPAISIGGSPFISSAGVPFTPPSVATTETEGASPFSTSAGAPAVPATTETQEAPAAPTEGVSPFSTEPAASVAPPIAPTGEAVPAPPDAAAAALGAAAPATQPAAPATPPEAASENPFDLN	NOVC01HL
GEM@3300028634_32@3300028634_32_00027@d__Bacteria|p__Caldisericota	o	d__Bacteria;p__Caldisericota;c__Caldisericia;o__JAAYUI01	1.0	0.9047619047619048	MKYFAVVIMVVVMLSGCTAGSISMVELPKPEDKTGLPSPLPDYVPVFRPSSDNPANPLRVLDEKVGQTDLVREITGTLYTSSNPSRIYEWYKDEFAAKGWATNYDLPYSEKFQTGKLTCIKGDLVLTVTINYDPVQSRTEILYLGNKFTKPQDGK	NOVM9YGF
GEM@3300028638_19@3300028638_19_01756@d__Bacteria|p__Thermotogota	o	d__Bacteria;p__Thermotogota;c__Thermotogae;o__MWEM01	1.0	0.9019607843137255	MFESGFIGIILIIAVAGFLVFSASAKKRKEKKQIRLFEDRVHEYIHQQKILNPFTIYRDIESSPDIPREVLRKMNAFEYIDRAVKQAKAEKGDESGIL	NOVK7EAC
GEM@3300028641_19@3300028641_19_00746@d__Bacteria|p__UBP6	p	d__Bacteria;p__UBP6	1.0	0.9523809523809523	MRGTHVVLFSAVLWLAMSCAEEALPPGTAEKYVRETVAKMPAPSVTIFAGMMTDDTYVPTYRAIAADKKYLIFEESVFVKEAGRSMPRLSLTDEGKKVFACDRNRCTAAVCALDVEKVDPPVKVGKEWHVTYTLRSTCEGPLYTALKRLADRQFVKPSSQQSRLILEPSPDGNYTVRIP	NOVQ81AY
GEM@3300028923_7@3300028923_7_00470@d__Bacteria|p__Desulfobacterota	o	d__Bacteria;p__Desulfobacterota;c__Desulfomonilia;o__Desulfomonilales	1.0	0.9032258064516129	MSMRLQIDPPPKLGILAMDLDLVIEVPESGLPAIHVDQGQPLPDRHLLLGLAQCAAVATEEEDPASVEFVQDCSIRLVRGQSRFPLSSPLIIVRSSHGKFGVLAVADHETIRRLTRHSVRHFTGKIRLDVP
GEM@3300028923_7@3300028923_7_00984@d__Bacteria|p__Desulfobacterota	o	d__Bacteria;p__Desulfobacterota;c__Desulfomonilia;o__Desulfomonilales	1.0	0.9354838709677419	MTGSNSRLMTTSIRAQAIEEYLTKHVRCITGVAGSQVSPGTMARIRKALNLLPSETADLFLSGAISLAVSIESDPGLPLGMRTRCDGPPDSRRYTIVIYEEHQTWPEDYFIGSFLRELAHVVAGQPPEREWPTSRSQRARFKELLENQADATVWKWGLKEYSMRYILATYPPHRVQLIVTEIETILREGFSTGPPMV
GEM@3300028923_7@3300028923_7_01045@d__Bacteria|p__Desulfobacterota	o	d__Bacteria;p__Desulfobacterota;c__Desulfomonilia;o__Desulfomonilales	1.0	0.9032258064516129	MLKMEGHRVRMTPENVHQMLKQGLTFKEIAARCEVFEDAIDASLVRWLNQGRWPIEEELGAAMS
GEM@3300029221_19@3300029221_19_00995@d__Archaea|p__Euryarchaeota	o	d__Archaea;p__Methanobacteriota;c__Thermococci;o__Thermococcales	1.0	0.9178082191780822	MEDEDSNSFWSKLFRRKNEEEVLEQEVTDDAYEELKRLLMRAKPEIKGENIIVHLPKADIVLKPRKLVIRAPTRKDAEKVLRNLHYYSQPPGLWPAYGLTYSIRKEGKSFIICLFSNFFKQNI
GEM@3300029449_17@3300029449_17_00667@d__Archaea|p__Halobacterota	o	d__Archaea;p__Halobacteriota;c__Methanosarcinia;o__Methanotrichales	1.0	0.90625	MESAILPRPEGRGSPCAFKMNEEKGDDSRDELLFAVKAAKQSLPEGTNSNIGEILAFIEGMAPFLDKDTIIRIKCACCDNYAPCFFPVDGDFEVVEPHEYCHNKKVPLHRLSLFTIAKCMEYSKKARDEILDMANAVVEEDLRPALADKKLYDRNFFASYDVDYLIKPKPGMACIEFGHSDDGRFVENGIKICILRRLDPGFGEQTSSIKAVQKYGRTTMVVMTGRQIRRQMGIDQIFEKIAKERDMDIVHL
GMGBhq@GMBC10.007_618@GMBC10.007_618_02050@d__Bacteria|p__Fibrobacterota	o	d__Bacteria;p__Fibrobacterota;c__Fibrobacteria;o__Fibrobacterales	1.0	0.95	MISNQFRKFYQESIKFFLDLPMMSFYRRLKILASCGLLFTGLAVGDIFDFDGLYRLRYGPNASVVLSGNTPVVWGEWLNQATGTASFNWIEPLRSLPYGEPLDPDAAFLRFSFDLEASPFYGGFRLGIGGRPLQMNPQIEVRFIYEHYTYFNSNVEMTLASNSKNGSIADSWNADWMSDRVFSKDAAVDFMQNFAFYLNMEYALSGDGLLGIGAHFTLVDISTQFEGKSFDYRRNIPVFSRDFIIDLVAFAYIPFSEHWAVACHLNQYNTGNSRSSDGTYLKEPLSYTIGLVGPSFRWGEKSPSKVTLLGGFWMREKDRFYSGDVSQQFLVHLQFQRNFGFDIQPVP
GMGBhq@GMBC10.010_852@GMBC10.010_852_00376@d__Bacteria|p__Spirochaetota	c	d__Bacteria;p__Spirochaetota;c__Brachyspirae	1.0	0.975609756097561	MFNKKLYMTIITIISILILSISCGNSMTDSTNGGNGENNGGNISGGGETNSGGNTTVKTTVHYGSQSAMIDTSNYEEVKKLWLEVFANKDIYSSEQLNTKTGWTDANGNYLENTWESGKSPRTEHRTNVVINFDNKNYIAGIYWDNKTGIGMQIRYRLIVIDDAGVEHAWYRGGSDANIIPNENTTWTYYTFRFGYLKNY
GMGBhq@GMBC10.030_054@GMBC10.030_054_00740@d__Bacteria|p__Spirochaetota	c	d__Bacteria;p__Spirochaetota;c__Brachyspirae	1.0	0.926829268292683	MKLTKILFIILITYISAYSNDILHYYSKVNDRNINIEIGSVFVKTNDFINKLDDSSKLELSNKLNDAKRLIDNFKFFEAIALCNELEPIYRDYYMLYYIRGLAYYKTGDIYYSTLDFNKLLTMYFNDKEIYEIVGGFFDSINDYESTIKTYLIAYKIYNETYWLFLAGKTSLKYNDIKSANSYFTYCLKVGSGYGFEGFADINLLQNQYTDALNNYSNALNNYSNAYKSYSSYGNNQTDMQRLNSKISNVIVQSELYNWNYNLENREFEKATNILNNLSAYSKDFPEINLALAKTHFRIGNYQLSKNMLNKFIYENKTFDEAYAILAQIYLYENNERNAIKILEKGLEYSYNKPRLYETLANMLYNSGYYYYPNKIISQIIDIYNISDKNKIEYSKYLI…
GMGBhq@GMBC10.030_054@GMBC10.030_054_01657@d__Bacteria|p__Spirochaetota	c	d__Bacteria;p__Spirochaetota;c__Brachyspirae	1.0	0.975609756097561	MQYIFIIAVIFLVIAVLFFTTNNITVSFDKDWINLIKYKKVYADKNFVFQKDGELIIDGKKKLNFIKAISNNAAVYSHSDYISKFMLVFSGYPSIKVTFMEGYISENGKLYYTYAYKKSYYDKLHLWMQKNGVFESKEVWVAKKKYKLENFSSSDVERYKLGEKSADWEFDLILFYEFNLN
GMGBhq@GMBC10.035_646@GMBC10.035_646_00825@d__Bacteria|p__Spirochaetota	c	d__Bacteria;p__Spirochaetota;c__Brachyspirae	1.0	0.9512195121951219	MLYITSIILALFLFIIIFTVKVNILIYIAAALFIVHIILTKSLYKTIRRLLHLIPYFLAVFIIQGLNSRGEYYNILGIYIDKVGANFTIIYFIRILSLLYFLSIFFILIKKIKIPNGIIFDEMIRINIFMNIVKKSFFLEFNKIKDKNKTFKEKINLVKKLLENVYRDSFKLYPYDRFINNYRKSQNIKTY
GMGBhq@GMBC10.044_459@GMBC10.044_459_00929@d__Bacteria|p__Spirochaetota	c	d__Bacteria;p__Spirochaetota;c__Brachyspirae	1.0	1.0	MINKKFVLLILFILNCVSFAQYIYPNIYIEQTNIQPDKNITNIIEREEIEDSEQLEETENTEQIEEISEQLNIPTTENFIMDYNLIDIIPLEPEKTNFIISNDNQNNNKTNNKNNYEDSSNSHKHSLGIDFGTTIFSMFTAPSLVNLTLKSIYKEQLKKYERQTLEGKFGFRLTYTYRILPKLDLDATLGFYIMNTYYTNNNSTSYYFGETYGIPLSFGLRFYFNKKNRASGFFILPKIGATILITKGNKYENGLIIKNKNDILFDFHTAFEMGFRIDISRNLGINSGVRAFIDISIVDFGVSYSYLFRFVPLPRLAIGILF
GMGBhq@GMBC10.070_384@GMBC10.070_384_01164@d__Bacteria|p__Planctomycetota	o	d__Bacteria;p__Planctomycetota;c__UBA8108;o__UBA8890	1.0	0.9615384615384616	MRRYLLAGLLAAALGGCGRAPAAAPETAASPETPAASAAAPDEFADVKAARVNYDKAVAANPGNLAGLRRLAEQNRAFAQSRGDGETAKFFDGEVERLGNAYREFCEGIYAKAKRDADLCPEWQDRYERWEKCAAELRRKCPENAALIAMAEERRDRATLMEKATTMFDMETRAAKDAVEQNEDPETAVAKLAIFRAWMRGSGLIKQVEEGERGPVDDDGAGEILKKTDVLIAEYETQCVAEAPAAEGDTAYRDLEFLADFQWAGEGGECTSEGSTVKVDAGENGGSIECLHDDWVEFELLLEVRPAETGRLWFGARPQVAGDRKEYKKKCKVELEGEEWHLLRVHVTAGELRVALIKGEKGEDIRVVGGPVDLPPVGAAVKPGFMIGLEAGVTIELRN…	NOVKUB3B
GMGBhq@GMBC10.070_384@GMBC10.070_384_01189@d__Bacteria|p__Planctomycetota	o	d__Bacteria;p__Planctomycetota;c__UBA8108;o__UBA8890	1.0	0.9615384615384616	MPWQRSVALFACIAPIAAAVAAPPDGAAPSAGGTRVRIEKLWEAAVRPEGVPALAENVVLVPCGLRIIALDALTGAEAWRYAFAEDRAGLEVPARVQGIAATRLRPGQGIAIAIGSTEIHGLALSGGRVLWKHRERTACTLALSIVADADGDGVRDAVVSGCDSVVCVSSVSGAALWHYPIGGRSWWTADAGDLDGDGRGEVLVYASGTLHAVRSASLGAAAPLWSIAVSLQPRAAFPQPRGVVLLFPTGAIERRAGDDGTLVWRAQAVGGRIAGARLSPDGRDLLLSLEGSFARVALGDAACDVLPHGEASAGAFVPERAQLILGFAGGDAAVFDCAARLELARTTIAAEPIEMLLAARDGLAVALTATRAIAVRVIGEPAER
GMGBhq@GMBC10.070_384@GMBC10.070_384_01191@d__Bacteria|p__Planctomycetota	o	d__Bacteria;p__Planctomycetota;c__UBA8108;o__UBA8890	1.0	0.9615384615384616	MMRRTCGAAAALVCAGTLLRFREACGIDAITATIGAVLLCGMAPALAFVRPKGGARPPIGLGIAALLAGTALALGVYTVRPAPSIAGVALPAGTTPVLCELIVGDGARSARLVASAMRAAETAQGEVIVVAYRASGFVRPGLAPSAAAPAAFVDYARAADPEDLAAAIRTARTRPRIACALHASAHMDADHAFVVRAALDNANAEHAFRGEVFALLVRKEALGEHEVSTALAGAVLAQEASLPPGSSAGPWEARLAPPAGEPADTLEVLVVAADEFVQAVRAARHHGRAPSCPPPSS	NOVWBR9V
GMGBhq@GMBC10.070_384@GMBC10.070_384_01696@d__Bacteria|p__Planctomycetota	o	d__Bacteria;p__Planctomycetota;c__UBA8108;o__UBA8890	1.0	0.9615384615384616	MWQTLLGTLVVIAAFMATYYLVQRTREKKREPRGEGEPAPPACDGACECCREAGGCRYAGKGPPRPAKNR	NOV416QY
GMGBhq@GMBC10.070_384@GMBC10.070_384_01919@d__Bacteria|p__Planctomycetota	o	d__Bacteria;p__Planctomycetota;c__UBA8108;o__UBA8890	1.0	0.9615384615384616	MDDNRRQRYRGRGRMRPIGGRSGRPEGGPQQQQQQQQQQQQQQQQQRPRDDRPRQDPQRPQGGQGRREHRMDPMAQRRSRDDRVFGALCHGGFFLGWWGIATTAAIWALRKDWSRAIRLAGVQAIAYQALAQALFLVLALVACKSEAVTSLAPLLDQGGLFALLANEAAFPLGIAKIALGGIALLYMLLCLAGFEPSYPIVGFFSRLLLGIKPPPRPEEPPPKAEKPEEKKLEEKKLEEKKPEERSVVPAPAPRPVPAPRPEQRPAPRYSAPIPDDSRVFSAAPKTEERSSLRPLPKPESVPEPPPPSPRE	NOV8SULY
GMGBhq@GMBC10.070_384@GMBC10.070_384_02713@d__Bacteria|p__Planctomycetota	o	d__Bacteria;p__Planctomycetota;c__UBA8108;o__UBA8890	1.0	1.0	MKKVLVSVVCCVFAGAVSAAVVQVDLSELFDRDTVLAPGEPLVGASGDFDGLDADIGAGYALVAEGWDGYQDNPAASGPPEDGVVADYQLGPLDGLNAINLSTDDVGIPVEILVPAGRYSQVRFLVSAGDGDCNIPITFYYATGDPVEALLMADDWFDDYPDLDAGGPLRTDLATVVNGWDRFQLPSTFVDANDPGLFAHTMALDPTRDLAAIELRPGDPGTWWERPAQASPTALNLFAINLDTARNVPPDAVVTSDPSDPAELVVGVTPLDVTLTCTAADADGGPMALTYSWGLTSAPAGSVVVFTPPLPVTAPEVLVTLDILGTYVFTCRVTDGADTVEASIALTTRCPNDPPEISLTLSGTVVAPGGQITADASATVDPDGGPSPLAFSWELVMGP…
GMGBhq@GMBC10.070_384@GMBC10.070_384_03041@d__Bacteria|p__Planctomycetota	o	d__Bacteria;p__Planctomycetota;c__UBA8108;o__UBA8890	1.0	1.0	MRCVKLLGAIVLLAAFWSCSSGPDQRVPHVDPLETVPQKAEPLPDGQSSLPAPAPAETGVAVAAPVPPPPPPAPPPAPVPPPPPVAAAPPALPAPVVPPPPPVAAVPAPPPVVAAAPAVDPLRALSERIIAGVAGVQPSRLVAVFPALSPSTATAGVRASAMGDRISRAIADGIRQRLPGVDVPTFGNLQTLILQVGNRGLCDILAPEDPFFLADRIGAEVVVMGKIRPAIDDRSLRLLRLQVEYEARDLRTGASIAVAMHAYSGDDPAAAALNRELELAGEWVVGAYAPAFTPSLERELELVTYRMVRRILASAGPALAGKRLAVAPVRTETFNDLALDDFIRAFNEERRSFAQRANGWKGVDVNEQALDMGPVTLMGTSFATLRDARDRLRVLIRES…	NOV6B566
GMGBhq@GMBC10.070_384@GMBC10.070_384_04175@d__Bacteria|p__Planctomycetota	o	d__Bacteria;p__Planctomycetota;c__UBA8108;o__UBA8890	1.0	0.9230769230769231	MKNVTCGEVREFLAAREMKLPAAPEAAHACELHLAGCESCRRALLEGRELSELLAASLAPYAEGADELAERIAADLPAQHAAPAYWRSHAFRLDAVAAVLLFGAGLFVGWWFQPGPPPAGAPVAAQAPIAPSPVAPQLVGSSGTIAHELLPRDRVRTSERRRFIIVNPVNPDVILEVDREAEFEDRLKLPDGTAGDEVPVE	NOVI90DS
GMGBhq@GMBC10.070_384@GMBC10.070_384_04221@d__Bacteria|p__Planctomycetota	o	d__Bacteria;p__Planctomycetota;c__UBA8108;o__UBA8890	1.0	1.0	MVRYVLGAVVSLSLGVWGASASVDLGAVDEEQGLANSQWAHPSDGENEAVECGPAADLREAKKNWGAEDPTLDVPPGTWPDVFFYFNVIDPDVKSAEHVMIEVTVYDDPLLPAGTTLALNYTNTASTGPADIPNTFFGHRTTHVLQGTDAWETFSWEVTDAGFRTFMQGTSDFRVSVSDGRRLCMDGAAVTVITAEFPVDLACTTAGRTTVRLTWRNLGVYEALVLKRDGETIAVLDTAAVSYEDADVPEGPHAYELVATAAGENGGPRCEVVILPDMTGQSVTVDLGETNIEDGLINSHTAPPDGGDGENEPAFCGPPGEERETRRNWGEDDPTPDGTAGETLYPDFCFYFNVTVPEIKGQSEFVLAVTVYDDPALAGTGLALQYTNQESTGPGDIPN…
GMGBhq@GMBC10.070_384@GMBC10.070_384_04394@d__Bacteria|p__Planctomycetota	o	d__Bacteria;p__Planctomycetota;c__UBA8108;o__UBA8890	1.0	0.9615384615384616	MKRTAIIAGSFLTAILALIIAGQLTRRGPWAQPGGPAANPPAKDFSLNMSLFDPHNDAELIRISAALKDSAEIRVTKAARIGHSYEFGKGTVRVPIAAGAAGGAAKDAGSLRAPSSFTLQFEQASYRTVDADIAAPGAATSGQAARISLPGNCTGTFDDGTVVRFKSLDVNYQTQGLVELRSSQPVEIERETPFLRLSGKAGLTGRFDRKEGVYKIDFPAPVYAFMRREAGQAFLGLRGSDAKTGTAPTYVCVKCDGVLALDWGARRIVFDRNVVIAPTESPEVPVAAGDQRVECHRLTVSLDPAKEELAGAAAERGPDLPVRAVWGTVRIESGKAVWDAAADTAELTDSPHMWGKTKDFRFDTTAARILMDNRGRLARLFGPIKTFIDQEASPARDKL…	NOVQE4RE
GMGBhq@GMBC10.070_384@GMBC10.070_384_04561@d__Bacteria|p__Planctomycetota	o	d__Bacteria;p__Planctomycetota;c__UBA8108;o__UBA8890	1.0	1.0	MSALALGLAFLAGGSDPDPFAHVINLLYNPGFLPRAELPHDAYAGPAPPATRTELCPGWFPEGALSAALDAAAAADPPYSLRVDTPARGGSVVSYAHTVAPGAFVVARAKIMAEGDVRGARIALRWFMADGSLRRTPSEPPGKERDFVEVRVSARPPEGALAVALAFEAAGDLRACRFDAPVLALAGPDVDIIPFPAGCHARGVREALVRTRMPLLAPAARITWDGGGKSLEVHPLRPHASGFYHYVVDFSILDRIAEYTLEVRDGAIEGRAPRCRTAILADPYGAAGAKAAEHVLRTFTAARVRRDGMRAAAENLVLLGGVQAPTAAVRARIAELGAALLARLEGARDLAAPDAALCAWALASAGTAANDLAQIARARSLAREAWNGGTHATTPARAA…	NOVYYGE2
GTDBiso@GB_GCA_000220355@GL982569.1_173@d__Archaea|p__Nanohaloarchaeota	p	d__Archaea;p__Nanohaloarchaeota	1.0	0.9333333333333333	MGMEKLYRTIRYKLGIDKEQMKQEVAEEVSDELAEQFAEEVSYIEAQMKEYEQFVAEVNHMMSQMRKDRIQQTSSGGGQAQMEQFEDDLQPLKSKLKELEESMQKRLDEQKAYTG*	NOV7D92R
GTDBiso@GB_GCA_000220355@GL982569.1_607@d__Archaea|p__Nanohaloarchaeota	p	d__Archaea;p__Nanohaloarchaeota	1.0	0.9111111111111111	MDLERLVPEDYGGLENDDLELSEGRMRRIIRERMDDEQTLDGDVPHVLNCVLSGLFNEVVDLTLDNADMMARVKEAHLRQALREVELEEDYNARTERFVGQLRDIADQMERTADRIEEQS*	NOVE91LP
GTDBiso@GB_GCA_000220375@GL982576.1_431@d__Archaea|p__Nanohaloarchaeota	p	d__Archaea;p__Nanohaloarchaeota	1.0	0.9111111111111111	MVYEIKCNNCGDIMDFGGTRPEESMDPREDYPDDVMKFDGNWYCKDCVEKFVIFGIGEIEDRIDYLEDRMEEVLDALGISKAEGIDTS*	NOVPHIJ7
GTDBiso@GB_GCA_000431315@HF989705.1_21@d__Bacteria|p__Cyanobacteria	c	d__Bacteria;p__Cyanobacteria;c__Vampirovibrionia	1.0	0.9264069264069265	MKKFLIISLIALSVASPVFADDDKEYEKNIKELQRMQDQMFIPSTVPLPDVNYTQKEEVKPKKINANGDEDITRMVGRSMGASAQGMPLFKQLRIKLTNYYKIKAHEDELKEQQELQKELMKEMEAEDGDDVESLEELTDRNLKKIMNVESSDNEEVKPKKKFAFWHRKKNKDDQSVEKEEEKPAQDIKKDTEPEKSPETLELSGGVKQVVAEKDAQLDCDVMNYYEDRNEIEATGHPVLYFPPQGVTLKADKLVYNTVTNIIKAYDNVELIKDGSSIYGDFIQINMNEETSLITNMKADKMNMVIRAKKANAGDNLIVLEDGKMYAEKSFMLRFKTRIIGSDFSQMQILDEDRSYLDPSGNAKIKVVAKEISVNAKKNHDLITVKEADIKYNDFTLRH…
GTDBiso@GB_GCA_000431595@HF992284.1_10@d__Bacteria|p__Spirochaetota	c	d__Bacteria;p__Spirochaetota;c__Brachyspirae	1.0	0.9512195121951219	MRFYSFIIIIFLIINRFAFSDFYFADTAKEFGTNEAIKSPIIEDEQELASKYSTDTNNINSFFQMQGTNIINQRGVTSSSIIFETPYKSHPFRYTEVTFILSSFLSYTYASFLVFGLDALENTFVQPSTTGRGRYKSLWISATIFEVTAGVIFGAAVAYDSYQRIFGKKKEGMSFNFVPYYEPINKDAGFMFSLSYPLTR*
GTDBiso@GB_GCA_000431595@HF992300.1_5@d__Bacteria|p__Spirochaetota	c	d__Bacteria;p__Spirochaetota;c__Brachyspirae	1.0	0.975609756097561	MNYIILLELLIVELLAIIFFIIVIIVFILMFGLLFFVSFISKTFNFISYLIFRNREDCPFCHSRKSLKIIKTENGYRKECDKCKFSVEVEDKKYNE*
GTDBiso@GB_GCA_000431595@HF992314.1_31@d__Bacteria|p__Spirochaetota	c	d__Bacteria;p__Spirochaetota;c__Brachyspirae	1.0	0.975609756097561	MKTAVVINYKKIDLYKKKLKDKKYIDKAIEGLAGDLISFVNYIEIEAIKIKKRIK*
GTDBiso@GB_GCA_000431595@HF992376.1_9@d__Bacteria|p__Spirochaetota	c	d__Bacteria;p__Spirochaetota;c__Brachyspirae	1.0	1.0	MEYKEKDIISDLQEDNKLLLSKIEVYKEEITKLKNKLEYAQRFFVLYENIMENSRKENKQLTEKIKELENQIKLNKKD*
GTDBiso@GB_GCA_000431595@HF992389.1_29@d__Bacteria|p__Spirochaetota	c	d__Bacteria;p__Spirochaetota;c__Brachyspirae	1.0	0.9512195121951219	MKKIFIIILSILFIINGCDKKRDSNSEFGVYEFEKYISKLISNRDALEFTSNFLLNLDSSLIEKINQMTIIYELNPIEIIESIKKRGALYQRIFSDNEDSLCNYLPKEGGYYDVSVTYRKYKDIAIAQIEYPSFNVISKNSIEFVAIYLEGKWNLITINFLNLEKFY*
GTDBiso@GB_GCA_000431595@HF992411.1_14@d__Bacteria|p__Spirochaetota	c	d__Bacteria;p__Spirochaetota;c__Brachyspirae	1.0	0.9512195121951219	MEYIIVVSAFIVIGIIVSLIFYKILHLKVFGGFVMMFIIATAGALLGSYYIPRINEIVEYIKINLSSAILGSVILIILLYIFTPKSLK*
GTDBiso@GB_GCA_000431595@HF992427.1_24@d__Bacteria|p__Spirochaetota	c	d__Bacteria;p__Spirochaetota;c__Brachyspirae	1.0	0.975609756097561	MIYGGKMKRNLIILFFNSILFFNLLYSQESLNIPITPSDDQQLDNAVGFSRTLNSFNKSANSYAKLKAYINLLDSKGMKALKKHPSYSRLGDIYMYGAMYLEKEYKENKIIELYKKALELRAEPNSNYSLAIIYKNRYDIAVKKKDAVKEVEYGKMVYEYLNKYVVLSGNKSAKYKKILNYFSSYK*
GTDBiso@GB_GCA_000431595@HF992428.1_7@d__Bacteria|p__Spirochaetota	c	d__Bacteria;p__Spirochaetota;c__Brachyspirae	1.0	0.975609756097561	MKICESLYYYLLSPKEAIKKNINFEYSLIIYLITALTVSISFLYSIGSKSNILNLFIITFGIASYIAISNIIKIAIINFTVFIFSKDNDKNNLRIFASNCFGIYGIFIFILPITLIFSKSAGILFIQAIVFTILQIYYLILLYRNIKFSFNINNSFKAFIILLSPMIFDYLSYISLGILIFGVFINIL*
GTDBiso@GB_GCA_000431595@HF992429.1_3@d__Bacteria|p__Spirochaetota	c	d__Bacteria;p__Spirochaetota;c__Brachyspirae	1.0	0.975609756097561	MEKLAKYNIDFIVAAISSLVIISMSAYMILNSNTIIMKILIILEFLCSFYFVSVFFYRISKYSRIELFFYLITFLIPFMMSILGIFYALNFFSLNRVFLKENIISSFLTRGYHFLFIFYITHIIYFFYLFVLENKKSFYSSISSHFIIIISAAMAIIFIIIYAVLNWIFDNNIIKSYQNTKNEIIYEADTTFYREHNSEGFEYESFAKSLNIALLYYDNELKYQSDNWDEFESKHLLFETAIIQGNGFFIMISGKQFIYPFYMFILIYIIVNSIILTFSIIFFKIFLEQKFNSYIDIIIKGFEEENFIYAINTDNMDETEIKTLSKLYNKKLLAYKYRERYIKMFTK*
GTDBiso@GB_GCA_000431595@HF992429.1_4@d__Bacteria|p__Spirochaetota	c	d__Bacteria;p__Spirochaetota;c__Brachyspirae	1.0	0.975609756097561	MILDKDSFSGFVKYIENNFNFDFLSKIPGYEEDYKIQKESILKLIKNSDNNDTFLDYISYTYSLLRSDIIEQIISLSWEKPNGMKDSFINDDKFELNINQKINYISILLVIRDIMHTSYIASLPIYNEYKYNQKEFCDKAKEMIENSIDNISTLGNINPIFIAIAAKSILPFSIKSDELSSSSKLISILFNISRIIGAYPYCENNSERTQPIFLSAIYNLTNNASFLGIDYKMIRQLYDKVKCGEIRWKN*
GTDBiso@GB_GCA_000431595@HF992433.1_11@d__Bacteria|p__Spirochaetota	c	d__Bacteria;p__Spirochaetota;c__Brachyspirae	1.0	0.9024390243902439	MGIDSAIFMGLSLLAVWGGFVFFLAIALRKI*
GTDBiso@GB_GCA_000431595@HF992443.1_7@d__Bacteria|p__Spirochaetota	c	d__Bacteria;p__Spirochaetota;c__Brachyspirae	1.0	0.926829268292683	MRERLICLCFILFVFLFGIAIKIFQINTNSEEKYINITVKGAVMNSGTYFCKYGISFAEVLETAGGIKDGGYLPEGFDYNMPITEDIIINIPNRYSIIRKNFEEK*
GTDBiso@GB_GCA_000431595@HF992445.1_46@d__Bacteria|p__Spirochaetota	c	d__Bacteria;p__Spirochaetota;c__Brachyspirae	1.0	0.975609756097561	MKLKIHNFIILFFLIIIIITCQSSIVISNNRRNDKINNAATNNTRTNIIANNTRTNNIVTNQAQKNIQPQIQIAYQYRLTERGKILIVPENILFEQNSSKVNVNRYEKTIIYVSSLLGLTNIMNIIVEGHTDNSRRENVDNSFYNLSRTNDILYLYDSKKNETDLSYLRAVAVSSYLTNAMKIKLINIGVQNLINPYDIDALNRRVEFIIIENSSDIDIYNNYFRNN*
GTDBiso@GB_GCA_000431595@HF992445.1_47@d__Bacteria|p__Spirochaetota	c	d__Bacteria;p__Spirochaetota;c__Brachyspirae	1.0	0.975609756097561	MYNSVIGYAFKIIKGNMFFSVIMFIIISQLMVVNSIFSLVWKYEILIQQEINFFRQFSIYSLYIFIFILSFLLSTLSSIYIFSRNRRMFSTLRIFGSNKSEVRRLYSVLSLLYPLISLFICIIEDLILYIRYRGVISNALETIEMSDIFSGAFLILCANIVLILFFMFGAFITNSILLNRDPYEDLRGTL*
GTDBiso@GB_GCA_000431595@HF992455.1_20@d__Bacteria|p__Spirochaetota	c	d__Bacteria;p__Spirochaetota;c__Brachyspirae	1.0	0.975609756097561	MKTIKIFGKNREEIERIARDKYGESYFIISIRELKRKTIFGIVKKEYEVSIGVLEQN*
GTDBiso@GB_GCA_000431595@HF992463.1_19@d__Bacteria|p__Spirochaetota	c	d__Bacteria;p__Spirochaetota;c__Brachyspirae	1.0	1.0	MKDKDIMDIEVYQIKSNKWQIINEEKNIILKLLAYKLSSWADDTYLKVIINKETKLKNIIIEWNCADLVFETHKTFFKFDNELPDNLDCKASEDKKSSIIIDADYVYYNLLDYNLLIVRSSLEKSKTTRIFDISKFREVVKNIN*
GTDBiso@GB_GCA_000431595@HF992463.1_7@d__Bacteria|p__Spirochaetota	c	d__Bacteria;p__Spirochaetota;c__Brachyspirae	1.0	0.9512195121951219	MKEILSELESEDIKKRLNALDELAKMVYAENIDRVLVIKALKSHILDWDEDVRAKVSSVLKLYTGI*
GTDBiso@GB_GCA_000431595@HF992464.1_6@d__Bacteria|p__Spirochaetota	c	d__Bacteria;p__Spirochaetota;c__Brachyspirae	1.0	0.926829268292683	MKFKISNILKYIILLFILYLSLYPQEKFKEKKLKVATIDLDNHFKENKPLRKEIVRTINRYHYLKQKMTISVDREKKYLFGTNQLNLKNGLTVASNLNVRIAIIIKSERILITNNTATNKIGDSNQAGTNFGFSNNLKDAFNQIFENYKIVEDTILNNLFFTNNNNTNLSNNLRNEKRYNNNNENEEERFELKYNFNVIDIERNDILKEYKLVSSNQAMTTIQNISDYLEAYFAKLVFDSVEPKKNDININFTIEKISSGNRTNSIYYNGNVTEGDFINLKFNPNKNGYLYILALQNNGNMILMHPNDFNNFINNNNVQKDEIEANKNYSIPPENSKFSIIVSPVNIEEEKLKIKNIDSFYAIYTKRKQGWITARYFNGDGFKICPKNKTADFAFKLKN…
GTDBiso@GB_GCA_000431595@HF992468.1_14@d__Bacteria|p__Spirochaetota	c	d__Bacteria;p__Spirochaetota;c__Brachyspirae	1.0	0.9512195121951219	MRKILLYLFFILFSINSLNAQNITRTSEYSKDWVNRINRKTIDMQGALYEAIPGGNWVLISGKSPFLLIKEYKFLGARSESQAYYSHQKPISLFFDNAPSLGIVMVEGYSIEGAKITRFSKYVPSYEEKLDAWKEDNAVFINDRWVANTNANWRKFPVPQPEDVNWASGDYAGELY*
GTDBiso@GB_GCA_000431595@HF992470.1_2@d__Bacteria|p__Spirochaetota	c	d__Bacteria;p__Spirochaetota;c__Brachyspirae	1.0	0.9512195121951219	MRKVANILLLILIFLVFNSLAFAIDDIVDKDNLHNLIEGVTSSRAGTDRIGTIYDFSPLMEKNTPFKLGFTLLDLSHIVDNKTVIDDQRRFAFLPKGFIGLSYGIFGIGYQFSLYNDLSSNKSPIAHSHSLALGIAMEKYRFNLPISVSIADKNYYGGRLSISTTPKFSFMFRGGLMNEFSISLHYGIQLSSITNEISKTSIAPMVIGFSLFGDIMLTRFDNYPVQISLPVKLAFYYGIESRWATIDAGYAEDSLTNYLYDNNGGRSSSSIRIYALLPAKFEAKLGAIYVYAMPRLMFECDIYKVDRLYNLHYGMEGELRITPVENMTFGLTAYGEGKSIMKKNAEFEIKNGFGAGLDVWGIWRY*
GTDBiso@GB_GCA_000431595@HF992471.1_13@d__Bacteria|p__Spirochaetota	c	d__Bacteria;p__Spirochaetota;c__Brachyspirae	1.0	0.975609756097561	MGTLENMDINNIKNSCGRISKEEVREKIYKDKNIEKAIKEGVENFLDNTELKKYSLDSGAYAEYGYLNNFVLITTEILEDGYILSDIHIDVNMIVNDYSLNADNKKERFIALNNNYLIGLNLKFFLKNIEDDIEDIQVRYFSVYGFSNNKK*
GTDBiso@GB_GCA_000445185@AVAF01000140.1_12@d__Bacteria|p__Firmicutes_A	o	d__Bacteria;p__Firmicutes_A;c__Thermoanaerobacteria;o__Thermoanaerobacterales	1.0	1.0	MEKVIKEHYYEENDIAERIRFLKKKLNECNIELPKALELSRELDELIVMYMKGEKQVKQIK*
GTDBiso@GB_GCA_000494225@AWOA01000001.1_20@d__Bacteria|p__Calescibacterota	o	d__Bacteria;p__Calescibacterota;c__Calescibacteriia;o__Calescibacteriales	1.0	0.9166666666666666	MNEGTXAMKNKKXAIKKRQNNIGRKRNXIXEIYNFYKNKIKNEIKRNGYICGTIKELAECLKIPXNSLKISINSPEFKKDKIKQGQRAYYFISLAKPEIEKSKRHKDK*
GTDBiso@GB_GCA_000494225@AWOA01000002.1_2@d__Bacteria|p__Calescibacterota	o	d__Bacteria;p__Calescibacterota;c__Calescibacteriia;o__Calescibacteriales	1.0	1.0	MSMFRNKKRAFHFKIIVFFFLGLFLFNTNGVFAQSKSGKQPPQKGGKKVIQLKELVIKQRVVKPQAMFILTKSRQAKIKADIVTSQNFSYDIIKTAEEDFLR*
GTDBiso@GB_GCA_000494225@AWOA01000006.1_12@d__Bacteria|p__Calescibacterota	o	d__Bacteria;p__Calescibacterota;c__Calescibacteriia;o__Calescibacteriales	1.0	1.0	MRADIFQKRKNSFTFFHLVFALFFIVALSGLILNSGCSNKKQNGVKGADGNGADNSQCSSKISFYPENVSGESPLSVTVEVKFEEQNSKGITYIVIDFGADGFDDIDIKDFQESGTKNFSYNLVYSSVGDFKDVFKFWWSEGDRICSKSFTLKTSVVFYCPAPQFEVFSLQSVGSRVIITFRVLNLQLENVDFFLGYENLQKVECNRNPVLQNACDTSVLLPGYGDWSICFYAQSWCGRASQLTCTPVLASYILPTPLMSYYIRETQRSYFYGTTVAFESEPFISLVSYDGELAVKKRFFMGDNMLYSDIDKDGFWALIQSGSNFIIKFTSFSGEERNVISEPNLYGSVAFDVFSLGGKKYLAVLRSFAGGTPGDILVYDVTSYEAHNPICQKKINSGA…
GTDBiso@GB_GCA_000494225@AWOA01000006.1_14@d__Bacteria|p__Calescibacterota	o	d__Bacteria;p__Calescibacterota;c__Calescibacteriia;o__Calescibacteriales	1.0	0.9166666666666666	METKSNGKNGGDVKISNISPIAKKISFILSISTINVILLLLPYTNLRSQTEDENISQKKAYYPDEIERFNVVLLFESPPSYNEILQKAASVGLDKALELLPFNEQKKDEIKKRKKINSSDFVKKFSIDGRSEKPEGIEIFASLLFDMKRLIRAISNEEPEPKYTIDCYYIEPIIKSVLEEFQSSANIKCELNEEKADFVQPSRLEIKIKGEISNKGKMEKLDFSKTFLFFSNPPYDEIKEEVQNYISSKFGKTKKIEEQKILVIVKKDKLNEIISSLRKKAFIYSVIPFYVLRDGEKIKSEIVIRYFSDIPQETILSMTKDIVSKSEGEITE*
GTDBiso@GB_GCA_000494225@AWOA01000006.1_37@d__Bacteria|p__Calescibacterota	o	d__Bacteria;p__Calescibacterota;c__Calescibacteriia;o__Calescibacteriales	1.0	1.0	MFWQGKKKEREEKLENELDKREEKLEEKEKNYYENEDLEKEIREKVFISFIISLVFIISTGLIIGXIITLVRFNWWKFISLFLSKTLPPLLAVYLSILLIFAVILWIKVRDLISEINEIMKRTTKSDDALSEISQKVSSAAQFTFIFSILSFFLAAILTPVVIHFQDIGDIHXSIAYVSSIISVSFPSAFVTSTLIXSALSEKIILPKTYLKETLYIANIPLRVKILGGIISIIFLISPIFFIYHLETTIRSIKEIQAKEIFNSFSRGENIPYSVKWEVSRDNLKNLPFEKQIFDAIEEKIEIKEGFLFDYLSPAIFIFREKDSRTIEGYIVPMIWVEDKIKSEILPFIIISLILGGLSILLVNISIGRYISRAIRDSEKRIIITDDEFFRISSIISKQ…
GTDBiso@GB_GCA_000494225@AWOA01000015.1_35@d__Bacteria|p__Calescibacterota	o	d__Bacteria;p__Calescibacterota;c__Calescibacteriia;o__Calescibacteriales	1.0	1.0	MEGKSWFLAKKYNYTEMFLGRGKISFNSFNLYCFYLLCFSIFSVLVSCEKKVPVWINFEQTIQKDGAFVSAIVPIYPSISLAQLKCETEAKSKLRFVIQAELNDIFENLIKQNQDVFIRRLSYDLGQKFATKAQIXDVXVDEKNXXLYCRVFLRFDKDFYISVLSSAENILKSDFPESFSQDLIDIMKKRIEKKRGIKLF*
GTDBiso@GB_GCA_000494225@AWOA01000015.1_37@d__Bacteria|p__Calescibacterota	o	d__Bacteria;p__Calescibacterota;c__Calescibacteriia;o__Calescibacteriales	1.0	0.9166666666666666	MLDLLRISTFSTILFLFIFQFAFISKKIIETIRKIKQLEELTYISFMIREDILKARNIIISQNTLQIFGFMMSLSDGENDSQWGIVLGCQEGKARIYNLNPPKQLFILSLGNIEIKNVLTKIKIKQNEFLAYFPDCNFLETGNLVFSDFYKISWYSENGKIYRESERYYDGKIAKSKFFVGKADLKIEEGILKISKGDNEISFSVGR*
GTDBiso@GB_GCA_000494225@AWOA01000015.1_52@d__Bacteria|p__Calescibacterota	o	d__Bacteria;p__Calescibacterota;c__Calescibacteriia;o__Calescibacteriales	1.0	0.9166666666666666	MRLIRNKSDISRNKLLFLSVFIFLLFLPYVYFGYFAFFPDVFSVLAAYWIAQSDKKALNVTLISYLLAVLRVIFGGSPLAASTYIIVGLVSSFIPHIFSGDFIGIVSLTFILTLLSSLIISFNVIVDKPETLLLVLIKLISSILLSILIFPFVIKEEREKITLLKYTKR*
GTDBiso@GB_GCA_000494225@AWOA01000022.1_5@d__Bacteria|p__Calescibacterota	o	d__Bacteria;p__Calescibacterota;c__Calescibacteriia;o__Calescibacteriales	1.0	0.9166666666666666	MQIVNQRERKLHFSSLLFLLIFINFAFFSCMKRNIFYSVGGGGGIXXASGIGKIKFSPGEFDEDIQGIFEFQGVWRLEKKDIVPVXGYGLFFNFREINDRVFPYLGTVISVIWLRKXPGKFDFLKLNAKGEFSLTLGIETKMGKSFSFFLXVPINIVADELPKYXILFGISHYIKRF*
GTDBiso@GB_GCA_000494225@AWOA01000029.1_14@d__Bacteria|p__Calescibacterota	o	d__Bacteria;p__Calescibacterota;c__Calescibacteriia;o__Calescibacteriales	1.0	0.9166666666666666	MHISVISVPLTSSLSYPTPRKLKKIQKILEEFGFKVYYTELLMKVAETAEYRKPFWFARYKGKKIKLETEKQYGLIPIDIVAENFEEALRYDVIWCWQGGFGSSRLIRFFKTKKFEGKTIIGFSDNTSIMTLVLKNGGNAIQLAGFEDLYPEKKESLQNVLDNVKKLIQGEEVELEIKAKNRLPYYEAKSMYSGNLTCYLMTVQELGWTDIEYDISLFEDIFNESSSVTFVGDYIPYFFCIHLLSLHANKRKMLAFGKMQGIRKDKIKISLKEYYKGKFAYGIDWGHNGKDLKIVPSFKKGEGEALMRGNKLKIRVKFKNVEKRRFIIQPRLIAK*
GTDBiso@GB_GCA_000494225@AWOA01000031.1_3@d__Bacteria|p__Calescibacterota	o	d__Bacteria;p__Calescibacterota;c__Calescibacteriia;o__Calescibacteriales	1.0	0.9166666666666666	MGLNNKKFCSLSLIISFFGFLFFLLFPSLTFAQSISCTSCEGEWCSSSSQVGVIMNDGIMTKDYLSQVSFFCQSCTGYTLRVAFDDGYGKKYIREEGAQEDGKSLNLDFQALNPADGKILLSFELSATGQTGFQIVDSFSCSLIFDDFPEKVSNVRAFGKDKSFFVQWDKLKDKDIQNYIVYVGVYPSACSLSSVSVGPDSDSVEISKIGEQDVQNGVKYCGFVEXVDSGGKKSEPSEQFQVIPYRSFEFGRSGPPEENVGCIIAYILGADSQITNFFRGIKIVLYKLKLKFLVNLYYKISQKIIGFWQKIKLLQKIKNISFIPRAFADKLADKLAEEENQNNDNNXNNNLSGNKFHFGISFFNLKKAGIVNGQSTFELTYGKNIFSLDLEYGKRIFKL…
GTDBiso@GB_GCA_000494225@AWOA01000031.1_9@d__Bacteria|p__Calescibacterota	o	d__Bacteria;p__Calescibacterota;c__Calescibacteriia;o__Calescibacteriales	1.0	0.9166666666666666	MITALIIISYSFLINLNXGILFPYGDLAGGKKNSASFSLSLGVAEFDQFSAGANLSFSPGINLFFPTSYVSARFDRTDFFANIGAGIGPGILSRDKKIFALLGLSAFADFGIWMETRRFSAHLSPVVSTLIGKYGGYYIALLFGFSIFSF*
GTDBiso@GB_GCA_000494225@AWOA01000033.1_17@d__Bacteria|p__Calescibacterota	o	d__Bacteria;p__Calescibacterota;c__Calescibacteriia;o__Calescibacteriales	1.0	0.9166666666666666	MSRNNNKKTEANINLRAFKKIHRVSFFHFLHIYFISLIFSTLITKCSQKETEEQKTKTQDFSFEIIYTKGITEINCFSVQLIEIQRERIFPFLSGFITVDLAKENEVKPNKVEFRSQEDEEWQYGKGGPIKGEEIKVDIFQDRLTINIKSPVFPQNKIYLEIRGFTLPSPTQSCESVYEDFKKTGFSIQNVAIGRSRIIDPKKENKTKGILTKITRQNKFPSDTTAGITIEGDELPDTFDFKIAYPIFSELEENLETKMRKIMLCGGINLEEKSVSRTCKIFDEESLSFEEDEIPMNFPRVFGSATKLLDGKIVISGGLSYDLKPLGSFEIFFPDLGLFLKTTRTIPRFLHYTFSTERNIGIVGGISGNGLWEKDLEVFPISPTENEKIIKGLYILDYS…
GTDBiso@GB_GCA_000494225@AWOA01000034.1_12@d__Bacteria|p__Calescibacterota	o	d__Bacteria;p__Calescibacterota;c__Calescibacteriia;o__Calescibacteriales	1.0	1.0	MNKNKKNQNSNRLIEIFFSLKNFIFSIVFTISVISFFSLCKTEIVRAEEKNQEKAEEKYIYIFGGFPDLRFQGAGIVHPHSESNPASLELIGKYDINISFGIGEDLRLISVRATDSITSRLSGAIGLKCITPKFICSKGSAKIFGLDLSYGSSVKNTKFGVGSFLKFKWNNEYSQILGEKDILLGIGGVILHNFEKFGASFGSIIFSSQNILKEKIPLGGGIGSSIFTDDIFVFGQAIYFSXLLPSFGLTARALKWFRVGLGYSSILIVSAGXVSPXLYXWXGYSFNKTFLSSIGLVF*
GTDBiso@GB_GCA_000494225@AWOA01000037.1_31@d__Bacteria|p__Calescibacterota	o	d__Bacteria;p__Calescibacterota;c__Calescibacteriia;o__Calescibacteriales	1.0	1.0	MERKEKEIERVIAKGKKREVFKDKVYELGEKLFEVLIEKWRVFVGGVIGLGLVVFVIWALIEREKNKKAEDLRKFEIAMQLLTSYDMTGDTQYIDGAISNLSQIEKNPKYISKIYIAWGLSRKGEKEKAAEELQKLIEDKKAPESVKRLAQIMKINILGSSNCDEVKKTWNELKGKSQEKELPETPEDEKLISIPLRTYYEIINCSKGDSKILSEIIRDLDSIYTIEQLISPEKANYIFMLKKFAEKMMMTR*
GTDBiso@GB_GCA_000494225@AWOA01000037.1_39@d__Bacteria|p__Calescibacterota	o	d__Bacteria;p__Calescibacterota;c__Calescibacteriia;o__Calescibacteriales	1.0	0.9166666666666666	MEEKEVGLTTEEQIKAIMTKIQEGILQKEKEGKKDKSIKVDMKSELTMNELFVRITKNPEQDKFYXSISPKGGHPVYNKVIFDSSDKLKKFVNALKTFIKEREDILIAIDRLNKNIQKKEKDVV*
GTDBiso@GB_GCA_000494225@AWOA01000044.1_23@d__Bacteria|p__Calescibacterota	o	d__Bacteria;p__Calescibacterota;c__Calescibacteriia;o__Calescibacteriales	1.0	1.0	MRIKEKADKDRDSRLALFQGDRNRKVFSFYEITGLVIFSSLIFLPYLYLVIKYDFPFTMSGDEDNWINIFIHGCKFCEVKNERCFTLPLFLLLCRATYEIFHSFXYINVFLKITGVIFIPPLIFAIIKRFIKESHLAFLTLSIIVLNVYPLLKFVQGDMNFPHSAFFGFIFHRAFNPNPLILPFILFIYLIIKIDDKKNLSLKEKIIYGVIFALNFYGQFYYYVHALILIFLLIVFSKQKRKELIEISSVAFFLALPAVVFNFLQTQNPNSEAMLMRAILFTKFRAESFEFAQEKRNYVIIVLGIISGLYLLKKGWKGKVLFFVLISNLILGYQNGITKITIQERHFYYAFYIFSVIAIFSAIYDLVSKTKLRNILNYLSSAANLTISFVIPAIFLGMF…
GTDBiso@GB_GCA_000494225@AWOA01000044.1_31@d__Bacteria|p__Calescibacterota	o	d__Bacteria;p__Calescibacterota;c__Calescibacteriia;o__Calescibacteriales	1.0	1.0	MIFGSLFAKRKEEKDEEIEKNKQIQKNKNQTKNYKSEEKIDKIKIKISNNNTTSMQEFEQKEVSLFYVEELHKEPVRLKHIQELAKHQLPIKAKIPGDDRSYFTTVEKVAMMKGGEYIVLMKEFENPKYKEKLKPGDKVEFEYSDSNGKFSFQSIYKGIYKTSLIFSFPEKIERKSGRSALRVKPNPAEPIDVNIEFQGLGIFKGNLVDINEYGMGIDLEVPKDKIKLMDIVKVAFRIPTKENQKKHEWAIVSGKAEIRFIGDGEQKKTRLGLQFTEILEDDRRNIREYWLMRQREELKRKLEYES*
GTDBiso@GB_GCA_000494225@AWOA01000060.1_20@d__Bacteria|p__Calescibacterota	o	d__Bacteria;p__Calescibacterota;c__Calescibacteriia;o__Calescibacteriales	1.0	0.9166666666666666	MRVEIQQAIAQTPNVDRVQTNVSNPQVAEAIKHAENLAEKTEAQKKAEVVVQINKSENIEPVKDEDRKRKALITEKKEKRGDNKKEKEEANEEGEREKREEAIHAKDSRKIDIKA*
GTDBiso@GB_GCA_000494225@AWOA01000089.1_3@d__Bacteria|p__Calescibacterota	o	d__Bacteria;p__Calescibacterota;c__Calescibacteriia;o__Calescibacteriales	1.0	0.9166666666666666	MQDKEKIKRCDTTKNYTIFLFEFILTFVFVFPIFFIPNISYTHKIDHVRTLKLYVGEDKITLTIIFRVPAGKKAFELRKKADLNKDDFIDDEEIKIIKDIVSFEATKGISIRFQEKPVNIKVMSVDLETARESYSSMEITAFVQAAVWLAPAPPPPYFKIGIVEREYHHTHIIVETPFKIKKVKGKIEIDDEGRYLGEIERFSPLILIFER*
GTDBiso@GB_GCA_000494225@AWOA01000105.1_8@d__Bacteria|p__Calescibacterota	o	d__Bacteria;p__Calescibacterota;c__Calescibacteriia;o__Calescibacteriales	1.0	1.0	MLILRFIISLSAGALFFFFIIKPKMECGTKSTYTMVEKIFSEAKTLALKYNEVKVIFQDGKALIDYGEGLHQYKIFAKISAPDINIRACSNSPGTPSIKTSFKFSPKGLKDLSGTVYLKCGNDFIAFSVLSPTGGITKCILKNNVWEIIED*
GTDBiso@GB_GCA_000494225@AWOA01000122.1_3@d__Bacteria|p__Calescibacterota	o	d__Bacteria;p__Calescibacterota;c__Calescibacteriia;o__Calescibacteriales	1.0	0.9166666666666666	MGLKGGGICMVGKNSGKVKKNSKXKKEKKGXVKAVASGSTMGKTLEEKKRELRRRYKLVGIREAVSFLKKELKLRFGEKSIENQIVKKKIGKLVSIGKRKIRVFSSDDVEKLKKLYMQYNPLALRSKYKAIGILELKNVLKKYGINKTKKSIEGLLSRLAEKSKIKKIYDKFKGRRVLVFDQETIQKIVSYIKQKSSKK*
GTDBiso@GB_GCA_000496215@KI543221.1_84@d__Archaea|p__Halobacteriota	c	d__Archaea;p__Halobacteriota;c__Halobacteria	1.0	0.9424920127795527	MNRPNPRQIDAIDSFAGVRAQIPTTKQVNHSPLNQGVMKEYKMRRGEHLDDRIPDLKATVESYFGAVTGTEEHDGHELYVIAEPDNPVFDRILAGAAEYGSKKDRLAVHFEERPAEEVIAAGEADAAEEAVSLKNEFLLEATGRDAKSRRDSMKRDVEDEAPDY*
GTDBiso@GB_GCA_000737335@JMCC02000014.1_90@d__Bacteria|p__Myxococcota	o	d__Bacteria;p__Myxococcota;c__Polyangia;o__Nannocystales	1.0	1.0	MAARLRSLHALCSRADPDWVKVVDRSRGFDRGRGCPDAVSVTRGSSRIAAGFGATLAALTIALLGPQTASASEPRAAAISAAPEGPVALLDNATELLKADTEASLGSPGPLALSVPPLALSVPPFVAIAPGPASFIAPPIVAKRAKDRAFDTSHGEVDPRVRNLPRTHRFRFTLHAQHIRLTQAPHPETDEVIRYHFAPMMFDLGYQAQFLKYVMVRLAVAVGGNVANSRNAQPLAVFPQGYLGFQSRIIGVAFGYGFDWTIPPVFHATAQNDPAEQPTITRNHVVMGELSATSRIDRVALTFSFAFGGVQSDLTHYAFYERKWRPYIGLQAGMFFDGTSRREKKARKRAEAQGR*
GTDBiso@GB_GCA_000737335@JMCC02000030.1_40@d__Bacteria|p__Myxococcota	o	d__Bacteria;p__Myxococcota;c__Polyangia;o__Nannocystales	1.0	0.9166666666666666	MADQLQDAVLAIVEAHAETGVTMGKIVDRLVADGGQEQEVELAIWRLMQRRRLTPNGFSCRKVRKPSQSGRGAETRTYEFVLIPWSPALDAQLELDLDGPGSPSASGRAPVKDASAAKR*
GTDBiso@GB_GCA_000737335@JMCC02000051.1_18@d__Bacteria|p__Myxococcota	o	d__Bacteria;p__Myxococcota;c__Polyangia;o__Nannocystales	1.0	1.0	MRLLVPPLALATTLIIPTVAVASPFAVPLTANDLNLLVHAPPADDAAPVADDAAPADDAAPADDTAPADDAAPADDAAPADDAAPSEDVPTGDDAAIDPTTEDPTEGEVIEDEDDEFEDELSGGPAKRGDFNANAIGLRGGIHLIPSYFLNAALASYGNSLCRDKPGNWGEQNGLVKVDGCNFYVGGDYIRRVTRAFDVSVGVGYLHIQPPDSLWLDNDEWDRDSCTVDEGSGSSCNLGAADYTEIDLRMFTAEVNFIGRGTLYRNSDVEVQLGGGGGVGIGVLIGDGVRRTPLGPNPGSPGDAGSCQTLADTADFRKCTPRYYNDVGIDQDGDGMREPNDDHIDPSTAEVDGNGGNAPGGRISTGSSFARCSRDKCDGGDLGAFNATETNGTWPVYPV…
GTDBiso@GB_GCA_000737335@JMCC02000065.1_32@d__Bacteria|p__Myxococcota	o	d__Bacteria;p__Myxococcota;c__Polyangia;o__Nannocystales	1.0	1.0	MALTAGLLQIIASIVLGLARLDRFTAAANEGPYTYLVAAALVAAGAFSIWTVRARPPVALVLAAVWPIGLWYGLRPHTTSLGLAYHGEFILHHFSALLCLVLAIAVPLGWARDPRLGKLRFAPVAFALPGALLLAAAHLGRIPLGPAWLAHSTLATTGAALLLVAWPVAAGLFWPKLGPAQRRPIVFVLALPLVVRVGFAGWGGLAGELVGPHAVVWVGAAIVVTAIFTLLLLRPRLELWVMVVVALICLLGSAFFYFLYERGFGELEDGLGGLLQSLFGFQVPYPSYVNDLRSAGLMMGLFFMFVTVYASLVSTEDRVRGIALGLMLVAGLGFSSPHLVMMFGVGALLIVEGMLPGAPHRELSPSLSQSLAEIEADLDASGDDLQGEHSSGGLAQVRE…
GTDBiso@GB_GCA_000737335@JMCC02000090.1_23@d__Bacteria|p__Myxococcota	o	d__Bacteria;p__Myxococcota;c__Polyangia;o__Nannocystales	1.0	1.0	MSELDDPVADEVLQIQSMLTRERLAVDVCDGNRTAFMTHVGAAPRLVPGPWIAHRQLVLSLALSNLAPQQRASLAHAVVVEWGREFGVGRLVLCAVASGLPLGGSSLSMRPRTPGGDGRPRVLYTWAVGPRATPVVCDWLLLRAQPGWACDSPARQLGIRGLETLAQLGGNVLLLVPSAVAARQVADSVGGALPLDAHPRFAPYLPELEPRRDQQAEASLLLWPHDSIGAASLQRRSFSTAVLVAAPEGVRQEAMRWVSQRPGAELVDAACPGRMNRKALKAYWRACGQPKILLRGDPEWAAEGRQWLESIGATVAAHSEATQLGLF*
GTDBiso@GB_GCA_000808095@CP009910.1_106@d__Bacteria|p__Spirochaetota	o	d__Bacteria;p__Spirochaetota;c__Spirochaetia;o__Borreliales	1.0	0.9523809523809523	MHFKKILLIIFIISTLNAYSYNHAIQYKNEGVDKYYFEILNDGFGFSLSDFFDDLRSGSLIFTYASKYNFIINLEAHMLTYRGYKDSLESLISRADLIEIGFMYYFPILLLINGKNFGEIDLGIGIKNLLFGNWGGYLTQKLIHLLLNQHRPIPSRKSYDSYNYRGFLSFALNYSFMNFLNLENYIELSYLADYFIKNSIGITLKNENIGFDLKLYAQTQNQIESLKTYSKIQEAETGIGINYRLYSKNFFITNNLNIKNFSPKENFLSVGGFGIIITPGKYIEMPKSKNELNIISNNFYFGFDIMIPFKIRNSIFYKINENLKYYFSISTNYYTNYNETNSFTNRLSSGIMYELFPQKTFNPYIISGLFFAYNQNNQDIKNIFRPIRIKNVFQTGIEN…
GTDBiso@GB_GCA_000808095@CP009910.1_120@d__Bacteria|p__Spirochaetota	o	d__Bacteria;p__Spirochaetota;c__Spirochaetia;o__Borreliales	1.0	0.9523809523809523	MIAFFSHLMLTNIVISFFVSFFVMFLNILNFRFLVVYLISFLGGIVFLFFIPFFYSDYYDRQIEPILYLFPILGSIILIGLIKFSERNKNDL*
GTDBiso@GB_GCA_000808095@CP009910.1_184@d__Bacteria|p__Spirochaetota	o	d__Bacteria;p__Spirochaetota;c__Spirochaetia;o__Borreliales	1.0	0.9523809523809523	MFKSKIILTMSLFLLTSLPIVLKIYMNTQLKQTKPKNTQAHALIIFFAITIFAFLYLTQEFILYRPFELNYTSRVNLGISIFIKDHLYYYIFPLLIFIFFFTLNENSPFKKNLTILTYFAFGLTFSKNLEIVILNSKIFGIYEYIELPILNAIELILSAVIFEKKIKKCQNCSTKEYKMIFLPILLLGLFIATLKTLILINMSIYALIIFALVLLSIAINNKHTRK*
GTDBiso@GB_GCA_000808095@CP009910.1_43@d__Bacteria|p__Spirochaetota	o	d__Bacteria;p__Spirochaetota;c__Spirochaetia;o__Borreliales	1.0	0.9523809523809523	MQDRKFSFRKYFLILIFLVFIVSSITYFYSTQMLEKSQKSVEDNLDAKLKLVNMEDFYFDLNECLNMDDFFIPRPDFLNENLNKNLVIDGLIKNKFLDENFFKGIWIKKENLFNIDIEKENEKLIDKILEISE*
GTDBiso@GB_GCA_000808095@CP009910.1_512@d__Bacteria|p__Spirochaetota	o	d__Bacteria;p__Spirochaetota;c__Spirochaetia;o__Borreliales	1.0	0.9523809523809523	MLKKNIAIFYLIFRVTFSFGIDLNNFDFYRSLEKKELMFLINLLKREQITLANDCVLEYIEFAYKALKEKNVNLLLKNDRELAVDGNIKHLRQSEVYNNARLIFNVTKDLNTLIYIDGKDGLLKTLDGRNVGFKDSKFVILDSFLNNDFYDNMPGEYTTIEIYNKSILMPNLNKFLLDKRSNPFVYLEDFNKNVYLSDIPKLSKEELLFLFYELFPVSKLKSLKDWNDFGFSSIFKALNKIYSEKINSRRESANVLSKN*
GTDBiso@GB_GCA_000808095@CP009910.1_682@d__Bacteria|p__Spirochaetota	o	d__Bacteria;p__Spirochaetota;c__Spirochaetia;o__Borreliales	1.0	0.9523809523809523	METFKVKNLRRFSNFIRILVIVLFLNSLLSLFVFLAGSYNIFVYNFQRFYLDLTIVLSSVSFGLESTRLIFFYLLRNKKINYCIILIFSFIIFFCAFVFKIFLSGNK*
GTDBiso@GB_GCA_000808095@CP009910.1_68@d__Bacteria|p__Spirochaetota	o	d__Bacteria;p__Spirochaetota;c__Spirochaetia;o__Borreliales	1.0	0.9047619047619048	MVRFLSFLCLTTTMLLINSCDMAQFGDYKPLYFKNEVDLKTANEYLNSLGYKTISEYTTKINILDFPENKSITIHEAKNLNNLDLRKNTFLKKLPNLFNIEHKKLLYVENKFKTINFKKLKKDLNINVEMHSLDYKTKINSVSSVTFLIITTLLIFLEPANSIFILIFLLISSFTFMISKEVIYFYPFTILSYLLFSIINNFNKNYSKIYLKDISFLTLIKKIKYLLYLFIFITIYFIAIITFFTTNIDPTFVAFVAIPTLCIFLIFSWIKTESNFKETFLFPIEIKEGKKEERKALKSKIAIHLMLFTLSLIPFIYSSYMLNSHTNTNYLYSKKLSYFDFLNPNNIYIMLGYNKNMPNIVGYLSHILYQNELKYNITAKYGKMPKDIKENYFEVKTDK…
GTDBiso@GB_GCA_000808095@CP009910.1_690@d__Bacteria|p__Spirochaetota	o	d__Bacteria;p__Spirochaetota;c__Spirochaetia;o__Borreliales	1.0	0.9047619047619048	MASFFTYFISSAFLGKIFQHYFATYFYFSIDIFLIFLVFNSLNFIFNVGLLSSIFYGLLMDYFTGLPLGFFVFGYTLILYFIVKIKLLMPKNMLSITIFFILSKITIWFLAVLFCDFVDLKSFNYSIFNLDLVVNIMFINFLYPIQNYFTKNFYSFKEDY*
GTDBiso@GB_GCA_000808095@CP009910.1_730@d__Bacteria|p__Spirochaetota	o	d__Bacteria;p__Spirochaetota;c__Spirochaetia;o__Borreliales	1.0	0.9523809523809523	MDLYLKLLRQSSKLKSLFLLSVLFFSCNFVDIDFRILEFKAANFNLNDNSSQELLDSAYNILNQSFDLIVIKNLENKHVLDLINNRVLFGAFKNAYFIDQGKGFSIGILSKRKINIKVLSVMQDYDDLKLGLFVNFKFKDNHYGLVIYNLNNDFIKNPPSLQINEQILHLKAQIDKLMFILDGSEFVIFDVLSKNGFFSLIHDSSNISMLANKIDFRVFSNFFASVSLYSFMFIITDYLHSNYAIENFPQKIVIN*
GTDBiso@GB_GCA_000808095@CP009910.1_793@d__Bacteria|p__Spirochaetota	o	d__Bacteria;p__Spirochaetota;c__Spirochaetia;o__Borreliales	1.0	0.9523809523809523	MNTKILYLLSLILLACNKNNKIPLIQKLNLPQSSILGFNNKMGIIIKDYAFLSKSTKKNSELDYDYVILLRKDEVVKIEKTLEKTKRYGIEGHWILVNYKGIKSYIFSKDINIINNLIIEHTK*
GTDBiso@GB_GCA_000808095@CP009911.1_7@d__Bacteria|p__Spirochaetota	o	d__Bacteria;p__Spirochaetota;c__Spirochaetia;o__Borreliales	1.0	0.9523809523809523	MHLKTKFYKKIYILLTILKIFKKYLLFSYLTLLTLSCSTISFDGISELKKDSKYIKLIQKDNKISLRHYFTISSNWDLRYKEPLFLKVGNDIIALFLFNRYKLVNSKYLQTFFSVGKDISLKAYLKLIKARKFVITNSSEKVIKTIVFSNLPDSENIFFQNNMLNNIK*
GTDBiso@GB_GCA_000808095@CP009911.1_8@d__Bacteria|p__Spirochaetota	o	d__Bacteria;p__Spirochaetota;c__Spirochaetia;o__Borreliales	1.0	0.9523809523809523	MRYSFSLILIVFICVSCKILNVAEDLDKNFEKIERADYFLYFYPDSQIYIKKDKSSNRFTVFLNVMLDSNLNFTKGSLKLIQDNKYIGSIAISKVVSIGNFKFLYINLDKNNFTLMSKALTPYKKLVFLFNDDSFQVWTKDTLEYDSRFIDVNFKSTKNTLEYAFKNKIL*
GTDBiso@GB_GCA_000808095@CP009912.1_45@d__Bacteria|p__Spirochaetota	o	d__Bacteria;p__Spirochaetota;c__Spirochaetia;o__Borreliales	1.0	0.9047619047619048	MRYKLKILTRDKTHTYILKDIPMYEWDNVLGFDVERDELISKLNDLQTLKEITKLMISRGFLDEFYEILNKERRYSELYKYAFPTILFSVQYSLFETVEGFKQPGLVYIESFQDQNGDYIKYDYIDGRWRYDFLISSRKSLDLNQEDSSKLDLDSLVQEGVNE*
GTDBiso@GB_GCA_000999025@LCFM01000011.1_74@d__Bacteria|p__Patescibacteria	o	d__Bacteria;p__Patescibacteria;c__ABY1;o__GWA2-43-13	1.0	0.9166666666666666	MIKIILKKGEGGKGEGKGKEMLKRVLKISKEEVIRSIFKEVFIVYTIAVVLLLLSEDIKYGFVSFYIKTNYLIFIWGILFVVFLAVWDKKIDSRT*	NOV3RR52
GTDBiso@GB_GCA_001303225@LJNI01000052.1_16@d__Bacteria|p__WOR-3	o	d__Bacteria;p__WOR-3;c__WOR-3;o__SM23-42	1.0	1.0	MKQLFLITVFTALLVVQCATEEEEIYFTHLYGYAREETDSTTGISGLILKIRDLNPNDLDYWRTREVTTQTQDALVGFFEIDSVVYGTSQQQGTGYVAIFLDSLQNPQWPSQLWYPTIFGPADTIILYVLE*	NOVCDZP2
GTDBiso@GB_GCA_001303695@LJUC01000123.1_5@d__Bacteria|p__Planctomycetota	o	d__Bacteria;p__Planctomycetota;c__Phycisphaerae;o__Sedimentisphaerales	1.0	0.9295774647887324	MPTEQQSENSRLDLRRPARFNIISVMMNERLKILRDYFPTAIFTGNKLVFISEDSRVELTEHRRDNFAEDQTVPIIRVRLCGKRPDGEFEPGHYEDFELLDISDLAGEIEKFVQFAVGKNLKE*
GTDBiso@GB_GCA_001443385@LDXP01000001.1_65@d__Bacteria|p__Methylomirabilota	o	d__Bacteria;p__Methylomirabilota;c__Methylomirabilia;o__Rokubacteriales	1.0	0.9166666666666666	MARDKHVDGLMEKLLKAIECSLAASQAARETVEEILKRGADTAIFFAGAAADPKAPRGEEIQLTPQDREFLRTLSIRPDSA*	NOVTN4C7
GTDBiso@GB_GCA_001443455@LDXO01000011.1_58@d__Bacteria|p__Desulfobacterota	o	d__Bacteria;p__Desulfobacterota_E;c__MBNT15;o__MBNT15	1.0	0.9259259259259259	MMEFLVGCSVLLLLAMGTIQLSLLWSGQGAVETAAHFAARKFALHARTDFRKAKAVALAEASSICLHRFGGRWGSAHLTSIDFSRQGTGTPPQSARAGEAFCLRLTHWVELCVPWVNRILYAIAPVKKARINEQYFLLLQSSRWVSVE*
GTDBiso@GB_GCA_001443495@LDXR01000013.1_104@d__Bacteria|p__Methylomirabilota	o	d__Bacteria;p__Methylomirabilota;c__Methylomirabilia;o__Methylomirabilales	1.0	1.0	MAEDRMERPLVAITVHKVPNKEFCGVVVLRQESDGSWTGQCSKCGEAFQVEEDPKFKARILALRN*
GTDBiso@GB_GCA_001464165@LNEX01000447.1_16@d__Bacteria|p__Cyanobacteria	o	d__Bacteria;p__Cyanobacteria;c__Vampirovibrionia;o__Obscuribacterales	1.0	0.9024390243902439	MFEILEDKRLPKPTHNQNAESVRHDISANSGAETGRTEDSEDSGLTGSVQDDGPREIIPGFLELQADAEAEAASTAHSESFLSDAILASQGKGNYVAYTIKLPADQLAALQSIWLELKRLYGAHSPDKSGMIQQAIQDWLKRWDGPDRQKLLNELLEIRQDTRRRQYKKG*	NOVZHJ2I
GTDBiso@GB_GCA_001464385@LNFB01000157.1_27@d__Bacteria|p__Myxococcota	o	d__Bacteria;p__Myxococcota;c__Polyangia;o__Nannocystales	1.0	0.9166666666666666	MSAIRFLFGSTGVTLGSTVTLGSTGVTTLGLSLMLVACPAEVAPTPALPAKPVVDETDPRVARVGEDLYPVAAIERTEKLERTPEPSGLGTGKPDESNGVCRLYAPRLPDPECCKGEYGVDADAVAKTCGLELYLGESFQGTCGYYFHRTGDEPRWLRASFVDGATPEDAAKVHDTKMKRVSKNDAFASEPVPGVEGALWSRNERLRWAFLPGWDKVRMVSWSSETCTDEAAAKVLGQIATAKQPAPGTPREGLVPRART*
GTDBiso@GB_GCA_001464385@LNFB01000173.1_34@d__Bacteria|p__Myxococcota	o	d__Bacteria;p__Myxococcota;c__Polyangia;o__Nannocystales	1.0	0.9166666666666666	MRAPRCSLPFRLGGASSLLVALGLGVLGTVACDTNKHDDPKFLAPPKSFDPKGADLSFNEKSLEAFNSMSTDERAAHLEKLKATKGSLKGQATFQRDEELTEKIDDRKYGKYVVWATVPAPVWLEVKVEYQLFSDTQLLTGVAPNTHIEFTGTLVDLIYQDSAKPRSLEIKLQADSISPLKD*
GTDBiso@GB_GCA_001464385@LNFB01000267.1_27@d__Bacteria|p__Myxococcota	o	d__Bacteria;p__Myxococcota;c__Polyangia;o__Nannocystales	1.0	1.0	MTVGPLLAAAQLPGEFAMPTEQLRDAIMGLAGITGFLLFPMLGAWMRLLLQYLERGRPGITRARPVSGLGFVRAVATTGLLMFFAFTMLRASSDLREIHAEAPVFGSALQGVAVGVCLWAIYALGISALMRATKNRLRGERRMGSLR*
GTDBiso@GB_GCA_001464385@LNFB01000333.1_7@d__Bacteria|p__Myxococcota	o	d__Bacteria;p__Myxococcota;c__Polyangia;o__Nannocystales	1.0	1.0	MTRFAYASSTSFALCMSLLPAACELKHQLDPGEDTDATTGTDTMTSDSASSTSMSSTSSDPGPGDGSATDGPGVEGPFVDCADLPAGGDTVAPGPPGVLGFPEQACDPRTSGSANGYRCCSTDPATADGQLPAYEGKGITGSTPLYADAANGAGRWGMCVDTTVIPDGSGLLADDAMNCPIPCNPTWDDLDIAKVCGVGRVCCQTIELGAKDCVQDDGVWRAVTGADIGDASVMPPTNWNNAAHDTHQDPNGVVCLAASGNDVSSPEFVQCIRTLSVADQRGFCMAFGPGQMCPADDPSYVDACEAMN*
GTDBiso@GB_GCA_001464385@LNFB01000369.1_17@d__Bacteria|p__Myxococcota	o	d__Bacteria;p__Myxococcota;c__Polyangia;o__Nannocystales	1.0	1.0	MQARESWMSTTMGALALVVGCQLGDVKLGDDAELEASSGGSSDDGPGGTGATPGPPAGLGAPCDHGFAPGTVPESHLLTTPAPGCGEDICLYPDTVVATDAPCASDAECNAAFPDGGQFRCDLPTSTCVLSEEYFLDRSMCSEYCESDDDCVADGSTTCETGFVCVVQASLGSACCRPVCACADGVDFASTETLRTNCEQGTAQGCCDENPGQGLCPD*
GTDBiso@GB_GCA_001464385@LNFB01000371.1_20@d__Bacteria|p__Myxococcota	o	d__Bacteria;p__Myxococcota;c__Polyangia;o__Nannocystales	1.0	1.0	MSTAESPRLAPRRTLGPAACMGLLVTSIAISAIGLGRFVVLPMMVRAHALVDANLARSLAQPIHFRLAEITLAATLVAFVVLPRWTRSRIAGGLSVSLVLGAAAWRAAMLPALYAAWSKVDLVAGRPVDRMQAATALDGYEQAVSLALMFGLLATAWVALRTGEPVVRGLPVVPTPQRASAAGTIHVDSTESVAT*
GTDBiso@GB_GCA_001464385@LNFB01000387.1_5@d__Bacteria|p__Myxococcota	o	d__Bacteria;p__Myxococcota;c__Polyangia;o__Nannocystales	1.0	0.9166666666666666	MVEMHHVVIAWSRRIAAVLRLARCSPSRRCATIVAFATFALAHASARAEPPQPVPASSVSAAGPPTPMQARSPRLHRYLSRELAGSARFLDHGVVAVSAAGGYPHRYRTGAAIGLLDHLTIGAQVHWLPGQSRPRVAPQLAIAFYRWRAFEMGAVYDRTLYPPPVRDLDPGTLSFQRDAHWALAAFAVSQAWLSGGFEVGTVIARVRDPSRDDADDGSNFAAWRVEAGGGVFLRAGTRRWGFTANMRAPWVAAELAFDLRFGAFEQRPRGGWRPRGFAADRDRRAPTR*
GTDBiso@GB_GCA_001464385@LNFB01000389.1_19@d__Bacteria|p__Myxococcota	o	d__Bacteria;p__Myxococcota;c__Polyangia;o__Nannocystales	1.0	1.0	MSTEPTISTDPDGGGETDPEVATDATPALPRWRRWLGFSSRNAYLVVVAGAVLVVTRAIDFSPPPEVRVGKANVAQLVGDAPAQEFSAELSNPQAVQVRATLRLYADNELKIGGVDPELDEQGKILSQPVVTTILGMNATIDQTVRLEGGELEITLGLDATPRLVGSVKKGQPPPEIVLEHDLSVRSRRDGWWNSAPVERIHVDTSGFLGKLEEHGHRLVFTVDEHLFSLDLEVHRAAVQAPALARTKG*
GTDBiso@GB_GCA_001464715@LNDT01000025.1_50@d__Bacteria|p__Bdellovibrionota	c	d__Bacteria;p__Bdellovibrionota;c__Bdellovibrionia	1.0	0.905982905982906	MNTTTGMNPGTVGSTEPIDLNEDIDLNEDADLGDDGDLRSPGRSQWSASDMDGDQDEISEGGMSPLSAADLEAGIDPALDKSNDGKRRSMMEEESEEDDVDLDQIEDILALPEEQFPRFTLAKNKARFLRMVSWYRNKKEWLEVAPLSGVSKLFKQQTKELVGIRASKLDYEMELETGTLTPSQRSYRRDELKMCKVHEKMAVNLIARMQVKIKSGRR*
GTDBiso@GB_GCA_001464995@LNEQ01000196.1_17@d__Bacteria|p__Actinobacteriota	o	d__Bacteria;p__Actinobacteriota;c__Thermoleophilia;o__Ga0077560	1.0	0.9142857142857143	MGDPDRKERRLRPETLLAGLPRLVRVADETRWRGQASVATAAVVTTFWVATWLLGEPVRPQETALAAAVVALPTLLMGTVGVSRRVRDALVRAVPPPRASLHETVAASRERRMRLSGVVLTGIVALLLFDRFAGTGGVMAGLVAGLLGPLGAIDWFTSGRWQAAERERETRIFVLVRPDALTPRLGATEVYETPRPGREHDHRLEPSPFDLGI*	NOVD2QW8
GTDBiso@GB_GCA_001563325@LRSK01000051.1_63@d__Archaea|p__Asgardarchaeota	c	d__Archaea;p__Asgardarchaeota;c__Thorarchaeia	1.0	0.9411764705882353	MTQSFILAKHVIEFVQEILALARKPIDVYRGLIQAHISAEIAPHIDSVVERYSDHEFAELKLSHHLKRFIEIWSRHVAYLNYRDSIDIPDLTAAIDLLDYFTSTTKWWALSRDEPGLVLRPASRDPRNFLKSLPLISIGQGASGRASGAAEKLSGFLKEHRLGSTEAIIDLRQHIVSVWLLLSAFVCKSQGRSTTEEEDFEVAYDIARVLFFYTPPEDFLALTALRQIATNPTLSKAAEINFARGFDRKLDSSLAARLERSHGEYLANIAKVTPSASRNILTNSLRLLAQLQAVKLGMSRIEADEYESVIVGAMSFLDKIDVPSALFHEQSKVVELFKSLQPEEGVEEKMALMRRRIEGLLVDSTGNRDFLLQFTKLIPRITALLLLLAGGTKTQPRER…	NOVHDMSU
GTDBiso@GB_GCA_001563325@LRSK01000164.1_11@d__Archaea|p__Asgardarchaeota	c	d__Archaea;p__Asgardarchaeota;c__Thorarchaeia	1.0	0.9411764705882353	MDVDRIQHVLNSLMILSFLVFGALSAIILITDTSLTGSTVALPFAFLSISFMTLIVTGQINDRPRLVKKYLRDWLIVCAFLVLVSALVVTFA*	NOV2A0DI
GTDBiso@GB_GCA_001563325@LRSK01000245.1_5@d__Archaea|p__Asgardarchaeota	c	d__Archaea;p__Asgardarchaeota;c__Thorarchaeia	1.0	0.9411764705882353	MHLNELVINTGGLYVPNWKAIFEDLKTSEQTFTVYLRYMQKDTLAKIINVRVFEVHDDYVKLENPSGFGILAYEDVLYLVIPKM*	NOVTUR7W
GTDBiso@GB_GCA_001563325@LRSK01000256.1_17@d__Archaea|p__Asgardarchaeota	o	d__Archaea;p__Asgardarchaeota;c__Thorarchaeia;o__Thorarchaeales	1.0	0.9375	MSKTAEGWHRVLNAFDDWIAYESSEFGPWTGYFSLENLRSLTSEERLGWMHSMFDEVIPGRVEICREVGVALEDFLPYMPDEDAVQVVQSMIDLSAVIRNLMLGMSDTVYSMMEEYKESGLDEITSYLSSIKDIEEEIRQNMSQYSQGFAKLGAMGLEIPDDME*	NOVJ1IHM
GTDBiso@GB_GCA_001563335@LRSL01000013.1_83@d__Archaea|p__Asgardarchaeota	o	d__Archaea;p__Asgardarchaeota;c__Thorarchaeia;o__Thorarchaeales	1.0	0.9375	MTKQSVIGPACVRWVNKMSKDLERALSKLRFDDQVLGYSLMTKVGRPFVSFAFPDELFPRIKDSINLYKSDLRLMTIDTDRGLVVLSPVDDNWILTVLYVPELQLGLAIAKTKNVLRLLEGIELPPPPEEFEESVESNLQVLESIAIKAASVESAASKETPPVPEVKMTLPPQVETAPDLSIELPSPESFNIQPVTIPKRGSQYSNALSLDSELYSEMKKLYRNFGFDVLMLVDGNISAEKIADSMFQPNDRVIDLLKWGASRGIITVPQISEDEEDATGAGKSAIGRYVKCPHFEGDMSKVASGDQNIIRLCDGTRTTEQIAESLNLPLPKVVQTIAKYRKHGLKVIGKTL*	NOV7UCV8
GTDBiso@GB_GCA_001563335@LRSL01000049.1_6@d__Archaea|p__Asgardarchaeota	o	d__Archaea;p__Asgardarchaeota;c__Thorarchaeia;o__Thorarchaeales	1.0	0.9375	MTVENRCISRDDILQSTLFHIQIKQCQYIDNFPEAVTRVIDNAVGKKKLRKYSEIKNKLYRIKTNFFTINKGKVRKKDFFEGLYERIENRTR*	NOVM85BV
GTDBiso@GB_GCA_001563335@LRSL01000086.1_58@d__Archaea|p__Asgardarchaeota	c	d__Archaea;p__Asgardarchaeota;c__Thorarchaeia	1.0	0.9411764705882353	MPTKEKGARIPQRSAYTVKNLLGDLKKLKLTPSTLYTVGTEIIYFEWTQAREELGEQDEITIHLEELMRFMQTDYERRLLQGELRREKDTPNEAINTFLKETPIEFQSYVLKRPGPFVQGVLQAMHTQSEREIARYKRTENGIRKELEEHPKDPELWNHLRLVLWIIGQYDDASDAYKRAKIFGWDKTKSKIVGI*	NOVIP7W2
GTDBiso@GB_GCA_001563335@LRSL01000093.1_5@d__Archaea|p__Asgardarchaeota	o	d__Archaea;p__Asgardarchaeota;c__Thorarchaeia;o__Thorarchaeales	1.0	0.9375	MTENEDRPRILRAIRKCLGEADKCFNDAQDSLDEVFKGSMGVGMTPLIGGYAIKDPKNQFRQALIKVDSADKALLPLLKRVKDGRVNESHFKSQRAMILLGDLMGMDYNILIQKLNEQRGRESTWYRLKELREKIAELLELIADE*	NOV489TN
GTDBiso@GB_GCA_001564145@LKMQ01000018.1_4@d__Archaea|p__Nanohaloarchaeota	p	d__Archaea;p__Nanohaloarchaeota	1.0	0.9111111111111111	MVEFTHTGFSGKEDHFFVKEDPARIYRGIKDVLVNEFDMDRIEEMRNEFNVSSPKDKIRMHAFKEKSPHTLIHYKLSWRSKNPKSVYKQDRDDDILKAKVKTSAKIRSYYPGRNEFSFEPSFPGEKPYRNPVGGGLNPEHESRWHRNKFYKVLVGIWHNKLYKKEIHRYEEEAEETCLRIHDLMRQKFGVEKTIGQSGRGHYNPPWSG*	NOVI3DTY
GTDBiso@GB_GCA_001618605@LKHC01000054.1_2@d__Bacteria|p__Fermentibacterota	p	d__Bacteria;p__Fermentibacterota	1.0	0.9302325581395349	MRNLFRRFLPVAACIALAGGAEAVEIRIGATASNLSPSEEFYKDAFLTPGTSIGGTVSVDAPGPLGFNVGAERFSKSAPADWDGELDAMMVSLFPTASWEPLKGFSLYAGPGAVYLWGDYSGTDRYGRFVEADGSSVGFAFSAGGEIMLAGPLSARLEYRRAFMDLTTGEATMDGSTVAVYPAAETDLGYSQFGFGLLVSLFGGEGALFGGL*
GTDBiso@GB_GCA_001767945@MEMN01000040.1_4@d__Bacteria|p__Proteobacteria	o	d__Bacteria;p__Proteobacteria;c__Alphaproteobacteria;o__Reyranellales	1.0	0.9354838709677419	MDKSVDTSPGLAAVRIPDDEVDLYNVSEGGWYAVDEEDKAVLGPFESLGECDRAIHDRIALVTPSASPATRAHIT*
GTDBiso@GB_GCA_001767945@MEMN01000043.1_12@d__Bacteria|p__Proteobacteria	o	d__Bacteria;p__Proteobacteria;c__Alphaproteobacteria;o__Reyranellales	1.0	0.9032258064516129	MAFEIWGKPMAAKRLFAAMLGGVALVGCDPLPKPLYTEVTPPASFRTEADGTRVDNEGYHLDAQGYRINKRGERIGMVDVQAKTAGDTSNAVAGYWISSTGTKAAGSVATPSGGAGGGPGSIMNTTLPTPTTMPQQAPITPSPGNVAPPPGYR*
GTDBiso@GB_GCA_001767945@MEMN01000147.1_10@d__Bacteria|p__Proteobacteria	o	d__Bacteria;p__Proteobacteria;c__Alphaproteobacteria;o__Reyranellales	1.0	0.9032258064516129	MSPSVPSDSSTIDPTFLVGPELVEFDRHDLPIYATLESRWADAGLDASFHGAALDRLFGEPDPVFVSGMIGTQERAAAVAAAELPGEDPLVVLGGLSDGLILPAAEPSAWAGALEDSPARAMPSDAPHAPEVVALFDAGIDSYTAVHLHDGSPWDSASGAWGFDYTG*
GTDBiso@GB_GCA_001768645@MELK01000035.1_47@d__Bacteria|p__Actinobacteriota	o	d__Bacteria;p__Actinobacteriota;c__RBG-13-55-18;o__RBG-13-55-18	1.0	0.9166666666666666	MPDGFLAKTQAEVALDLVTNYLQFAGEAESTRYRDAGAYLDLYAKAYRLILEIADMDKEKPQTGFKP*	NOV0PYK5
GTDBiso@GB_GCA_001768675@MELN01000022.1_118@d__Bacteria|p__Actinobacteriota	o	d__Bacteria;p__Actinobacteriota;c__Thermoleophilia;o__RBG-16-64-13	1.0	0.9166666666666666	MQIIVQEGEVLVSLVSPIQAPDESLRTTTIHSVSGAAKVYYRDHELIRVEARDGNLEILPGSIGALTWVKKDRRYQLKVGND*	NOVBPMO8
GTDBiso@GB_GCA_001768675@MELN01000026.1_34@d__Bacteria|p__Actinobacteriota	o	d__Bacteria;p__Actinobacteriota;c__Thermoleophilia;o__RBG-16-64-13	1.0	0.9166666666666666	MLTNVANWVTMCNIRSNASKKGDRLERIIGNLDKAKLKLDEAFFYLDEIEELIQEDELSEAAGSKVTQATERLTAELSALSGRVAELQDILQALDDQRGPSGADE*	NOV6PALT
GTDBiso@GB_GCA_001771735@MEUM01000152.1_3@d__Bacteria|p__WOR-3	o	d__Bacteria;p__WOR-3;c__WOR-3;o__SM23-42	1.0	0.9166666666666666	MGILDRLKKEKKEKSVLDSLVKKKEDEKAAKEVIPEKPSDIEVREMPATDPLQSMDDYTGDDLPEGMAQEAKPSREFRTEGMHEFTLDSLGANADGTTLKLEYKSRVLQAIDKGQIDEAIKLLEELKLKLLVEE*	NOVXKT8Z
GTDBiso@GB_GCA_001776975@MFCS01000033.1_15@d__Bacteria|p__Patescibacteria	o	d__Bacteria;p__Patescibacteria;c__Microgenomatia;o__Daviesbacterales	1.0	0.9333333333333333	MTTLKQKILLLITVLGVALFYLFQQEQLLFLSSTPQSTGIAEQIPTDRPVVVSTVPAGINRDENITISPTQTIEVTFNMPLENIGEFKHKIEPTVEYKVGLSNDRKTVQISPKSAWKLGTSYALTILPDSKFNENPGQESTKKKLDHDISIRFKSIEYRGI*
GTDBiso@GB_GCA_001777915@MFFN01000004.1_551@d__Bacteria|p__Edwardsbacteria	p	d__Bacteria;p__Edwardsbacteria	1.0	1.0	MTDNPVLKIIEKAFGDNSLRQKLLSDMPETLKKLGVNLSPEQMQELLRALDESGEAFASGLDQRLSQSGVSLNPHSLLQQSKKKAGQKKDTLDLSAVRNSFGDAEVVKGKKAPEARVREDHQDIPEGDVSYDQDEPDYEVERD*
GTDBiso@GB_GCA_001781025@MFJZ01000022.1_3@d__Bacteria|p__Patescibacteria	o	d__Bacteria;p__Patescibacteria;c__Microgenomatia;o__UBA10105	1.0	0.9393939393939394	MHYSKKSYKYEYDIFSIPYKKFTPCVPGILIAILLFMTEETNDKSPQESSTLYYVIGAVLLVVIVAAGYFLRPKPANTPGAATAQTVPVNTPTPGPITGLACGKQYYNPAISLPRYYFTSEGEDLMTTKKVHCTFTMNQAGKVVATTSAEATLVEAPGRGGGTFRCDTKDMQLEANIPTVVDVVIKNDKQEIAACTQNFVLPPQ*	NOV7M0H1
GTDBiso@GB_GCA_001788395@MGBT01000101.1_5@d__Bacteria|p__Methylomirabilota	o	d__Bacteria;p__Methylomirabilota;c__Methylomirabilia;o__Rokubacteriales	1.0	0.9722222222222222	MAEITLTAAFSTVPGPEQEAIRRLLTETVEQIARDDGAFTRAKLVFTESDERCGLTAELDGVKKEGVPLQIDIDQLEDAQTGAGARAQLKESLRLYFRRVMGKA*	NOV6YCA2
GTDBiso@GB_GCA_001788395@MGBT01000209.1_2@d__Bacteria|p__Methylomirabilota	o	d__Bacteria;p__Methylomirabilota;c__Methylomirabilia;o__Rokubacteriales	1.0	0.9444444444444444	MPFTANRDSHMADSEWELLTVRGLAGTDERAAEFVGTFVIHRKGSAEPVESITVRVKRSVLEEVAATLKRLLARSTPFAPPPR*	NOV4RMAO
GTDBiso@GB_GCA_001788415@MGBV01000159.1_14@d__Bacteria|p__Methylomirabilota	o	d__Bacteria;p__Methylomirabilota;c__Methylomirabilia;o__Rokubacteriales	1.0	0.9722222222222222	MTAMAGDVPLLERLAGLPPVSIAELRALLEGGAALSRDPLLAGFVGADEEGAPALHPLAAALLEQLEQRPDATCYTALIEALTGIWNAAVRGAVVARLKAGGLPADDLLLRLEALSPTLGFQAENREWARAWVADPTAQDGALVQQCLVRLLLALRGLAEARARALTDPHPPSRGASASEEVR*	NOVKC6WK
GTDBiso@GB_GCA_001790955@MGDP01000202.1_8@d__Bacteria|p__Nitrospinota_A	p	d__Bacteria;p__Nitrospinota_A	1.0	0.9285714285714286	MTQEGRQRKHLWWDACGLRLAALALAAATALYLWRA*	NOVLRFSG
GTDBiso@GB_GCA_001795345@MGON01000032.1_15@d__Bacteria|p__Chloroflexota	o	d__Bacteria;p__Chloroflexota;c__Ellin6529;o__P2-11E	1.0	1.0	MSDRSIAVLLGAVMIAGVLGLVLFIGAAAALGERGGETDPRVFFGDRPPPAARTVAQIQERVPGAVRPLVPAQRQVAAAVRDGAGYLLVLIGVAAALVFARGPVVAGYRATLGGWRTQLRALALGGALMGVIASALFLTFVSMLGTVAARGPSLESVTGTGRSLAASAALGPLLQVGVTTIAVAIVLVSIVATIGLAAASWRIGDRLLQVRPLSRIGQSAPPTLVALLGVSVVYVLAHIPVVGPLVTLAAVAYALGVVAVARLAHAAPAAA*	NOVXHXNR
GTDBiso@GB_GCA_001797495@MGPS01000048.1_28@d__Bacteria|p__Desulfobacterota	c	d__Bacteria;p__Desulfobacterota_F;c__GWC2-55-46	1.0	1.0	MLYYFRKMTFKEFLKQKKNIDTDNIDPMELMDDYYDEYKLFLTGVKDGCSADGNSK*	NOVMXST2
GTDBiso@GB_GCA_001799695@MGTY01000027.1_42@d__Bacteria|p__Elusimicrobiota	o	d__Bacteria;p__Elusimicrobiota;c__Elusimicrobia;o__UBA1565	1.0	1.0	MAGEGYPFETLMREIVVSRLRGAKDAPEQAAKIAVQAIVVGIKGTQAAGAQQSPAESVRRIAKGIIEGMVLLDGDVASTVVEILRRTADAGNQVSLDPADMMTWVMEGIATNAKILQPQQLNKIHDAIDVAFMGAGQIFINLAEKAKHGDL*	NOVR3MND
GTDBiso@GB_GCA_001804125@MHFI01000004.1_60@d__Bacteria|p__Omnitrophota	o	d__Bacteria;p__Omnitrophota;c__Koll11;o__2-02-FULL-51-18	1.0	0.9230769230769231	MIKSDILSGLLVGLVLGLVFTAELAPHLAVIVILAVLFGAKMIGPR*	NOVDK5J9
GTDBiso@GB_GCA_001829495@MIBJ01000015.1_24@d__Bacteria|p__Spirochaetota	c	d__Bacteria;p__Spirochaetota;c__UBA4802	1.0	0.9318181818181818	MRSAATNILQGVVILTGVVYIAVGVFFFISPYKAFKLFSVISEEKNTAAVHDFESSGTKNVVVGKVTEEDWLNQINGDDIMSPLYYIFRIFSVLLLINGLAMIMPLFDPLRYRGLVYYNGLCYPFVAAVLIFIFIHTQQATSMKIAADLDLESGAREALARQEAPVVLIILAAVFSVIFIVTAASLIITKKQTKEGRE*	NOVX9JOM
GTDBiso@GB_GCA_001872685@MNWS01000114.1_8@d__Bacteria|p__Marinisomatota	c	d__Bacteria;p__Marinisomatota;c__UBA8477	1.0	0.9333333333333333	MPHQSSFRSHTRIIASAPAFILVMFALLGCSAPWGSVQYREGNPNSLVFTLPISEGQRVTGSYYAVKRDKNGLVRQVWQYDKKGKVIGKFQYTWEDTTLLTRRDRYYNSKRKLHSIVEWHLENGRPVEKHESFYDKQGQYEKLVTTRVNKEGKPIYEELFGSGRKLEQTTEYYYDPGKRLDKKVVTYFLPNGDKRDFWVTLYTNFNTIRSEERYLMNGTLISFYRNSYDVLDNHLTRSEAFNEETEELVIKDFDPDGRLIREELLTRTRVSKRTHTWAFDEKPGMVIERSFDRTGKLIKEQSRPVIGEKPSLGDLKRLTPTPSP*	NOVYEKRJ
GTDBiso@GB_GCA_001872685@MNWS01000121.1_44@d__Bacteria|p__Marinisomatota	c	d__Bacteria;p__Marinisomatota;c__UBA8477	1.0	0.9333333333333333	MTELLITIVIFGSAMALIGITYLLTGKNNIHTECSATAKLDSNGEKVTCDFCPNESVEKQDHFTTLAKVGYPNRQDIISEEAYKGKPRNIAVEKLRYWDHLKGKKTK*	NOVDOGJB
GTDBiso@GB_GCA_001872685@MNWS01000238.1_3@d__Bacteria|p__Marinisomatota	c	d__Bacteria;p__Marinisomatota;c__UBA8477	1.0	0.9777777777777777	MLRNLLHSYLPYGAVDLLMVVAIITELLNARYDLLWANVPLLVLGLWSFSRKLNRIQVDADR*	NOVJ8TYI
GTDBiso@GB_GCA_001872685@MNWS01000265.1_10@d__Bacteria|p__Marinisomatota	c	d__Bacteria;p__Marinisomatota;c__UBA8477	1.0	0.9111111111111111	MTEKHDTSFQYARDDFRYPNWLTKILDLIVNKTATYMESTGIKRKQLESFLWGAAGLYAILILFGNYFLSGILIMLWVYLDQVHLQLFIEKKSPNRHLQHVLMEAPFILALAVHFFMSGYFFTGLATILGFFGMYLLSAVQMKYDLATIQIPKLYFLRWDRLGMLAIMVILGAIDRPRSYLWPVLGGWFLFALTFYDYFWVMIQFMKNGKK*	NOVP2D8E
GTDBiso@GB_GCA_001872985@MNYA01000091.1_4@d__Bacteria|p__Riflebacteria	p	d__Bacteria;p__Riflebacteria	1.0	1.0	MDQSPKICPRCQQANFPIAEFCRHCGEPIFEMGSLSRRSMISRAIGYIIDGMFWFLDELGRWWEIGRLLLDLKSLRRRRSEFLKHFGAGKGDGADLLGPDREKLMSLSEEISRLATREEFLRKRSWALVPELILLLIVFVFIAGIVWIRPRTDLAISGQDSPMVFQGGISKFAEIPLSGFSVVTSAVWHGNQVFVGGDGGVAMIDPNTRNPAMVTGLPPGFFVRHLFSDGDRLLIAGYGGVFALQGQTITSVYDEAHLPISLINRVIPTMEGGHLLGTVGHGLFKGHNNLAAMILGTQGLTLTGFAWMDGELWLLHERGLLRGDGSSFTPFALQILQNKIFSALTVEKNTIYIGTNDGIIIGYRNDKNWVWTPLSPGEPKQVRDLSVAHGVLLISSAEG…
GTDBiso@GB_GCA_001872985@MNYA01000351.1_4@d__Bacteria|p__Riflebacteria	p	d__Bacteria;p__Riflebacteria	1.0	0.9047619047619048	MRNKKRWQVLRFFEKSWSFNLCSPILRCFLGLFLASLGAAGAWPPPVRAVAVTDVVDLRNGSFAIHEFIEVYNDDFNAPLTVTAALADTWVGRRQVRLGENWLPGEASLVIPPAGVLRVAERQRIITGQPRRNWWVRWLRFVVKTNRGEIPSNWISSPLHSPGRIVSDTLDQQIDSWSSPPGHASPPTSVNNPWKVWPDGW*	NOVKJ32C
GTDBiso@GB_GCA_001873995@MNVR01000020.1_4@d__Bacteria|p__Omnitrophota	o	d__Bacteria;p__Omnitrophota;c__Koll11;o__UBA1572	1.0	0.9375	MNKKQLSALALGIVTIILIVYFTPRYKVTQIDSKNFIITEQTSTLYKRSTGKESLHWEKILLYSGIPVLACCLAIFSLRGKNGKHNT*
GTDBiso@GB_GCA_001873995@MNVR01000028.1_26@d__Bacteria|p__Omnitrophota	o	d__Bacteria;p__Omnitrophota;c__Koll11;o__UBA1572	1.0	0.9375	MVFKKVLYVVFGFVVGFAIANIVSVPEIMAQSGFSKNSGVFEESAMEPPVPASYGKLAAISGIDMYFQGENGNVYIVKPRSSSTLDTRVTVIKRGQ*
GTDBiso@GB_GCA_001875255@MJAN01000003.1_272@d__Bacteria|p__Fermentibacterota	p	d__Bacteria;p__Fermentibacterota	1.0	0.9302325581395349	MPITGSAERLTEAVDRLILRYGSVCRENKKLLDRIEELEKRLEYQAGNTDSEGYNLLRIHYARLLRERQEMKQRLESVLEKLDGLRDDKGQNTNG*	NOVZCASQ
GTDBiso@GB_GCA_001875255@MJAN01000016.1_7@d__Bacteria|p__Fermentibacterota	p	d__Bacteria;p__Fermentibacterota	1.0	0.9302325581395349	MILAALASVWSFSGPLERGLGVHPASWSRSPVSAMSAPAGLGRMGELQAETAWGYEDHEHSFAAAAVMPLGPEGLSAGAGGGWNGAPGTGFFQLSGCYVLTGDPIGFMEGLFGPSVTTGASAGVLTDSTGSTESYFDLGLQFSLFPSFALGVNCSDVSGSRVFSTGFSHVFNRNLLIHVNYRDETWQAGAELTVKPSFKLFSGTDGRGSTAAPPSPGGMDPFLRSQAGGEHHRPRRGNIQGVPMIAMLLMCLVCQEAEPPGPSFGVLIRGTGSADIRQGLSTLLCDTLTAFPVANYEDRLFKLHARFSADLQADTSTVVFRPVSAGGFFRWPGSPCWQPGSSGG*	NOV3JWMK
GTDBiso@GB_GCA_001897995@MKRV01000053.1_9@d__Bacteria|p__Proteobacteria	o	d__Bacteria;p__Proteobacteria;c__Alphaproteobacteria;o__Reyranellales	1.0	0.9032258064516129	MTVRSPEAPPMPDRLADLQHAMRVITDAVEGLPAECRDLAGNALLNIAAEAVAQDVGCSEASRIFARLADLLSRGLQPPAAGAISLSGFDA*
GTDBiso@GB_GCA_001897995@MKRV01000301.1_31@d__Bacteria|p__Proteobacteria	o	d__Bacteria;p__Proteobacteria;c__Alphaproteobacteria;o__Reyranellales	1.0	1.0	MILRQSLSLGVATIALAGTASAQSRDDLLDALTRHIQICSEITETQARLACFDRLQTQIGGVQAPARSPTPLQANPAPAPAPTPTPIPPSTAGTLGSTMGGGTTGSSISSAPLTSQPLTPQPLAPQPLGVPGGGTATLGSSGPTTDSSASRGYDPDAAFDPRNSTYRPGESTGPKPQPQLRRTGQRPIPYSSTPQPLVTLGANNLTYGPTRYWQVTVTLSSNTQRPVETQAVCTFMNGGRSLEDAYLGPVTIQPGEQITTELIGPPTTTYVDSTNCRVMRP*
GTDBiso@GB_GCA_001907975@CP017834.1_134@d__Bacteria|p__Bdellovibrionota	o	d__Bacteria;p__Bdellovibrionota;c__Oligoflexia;o__Silvanigrellales	1.0	1.0	MNSEKSAGKDSIKELYSESKHRIRLILAMLGRYAPDKPNSLPDDKSIATISNLINSIMSAAQFESENNYRNAIVDISNWMNCAFNKEYLEKNEALYPNPLYAVRKGGEILHSLLHRDLRRKQFSSEEDEMYRNYLTMISSLPDPRNKKLDQESVDGMIDDLLKTS*
GTDBiso@GB_GCA_001907975@CP017834.1_210@d__Bacteria|p__Bdellovibrionota	o	d__Bacteria;p__Bdellovibrionota;c__Oligoflexia;o__Silvanigrellales	1.0	0.96	MDMHELIRQMERAERVWPDERPWAIQVLASYLHVQPPELLGLFRQINPTLETERDQVLPEDLRLLKAYCERIIERNSQESLEDKRREQVRARKTIQSLSPKIAEMIAARDHVRALNSYIYLLGESGEYALPEEKAQWYEEMGRLCLKVKRHPNEAARYFRSAVNALSLLEDADGIQDLLETYDEEFQGDEARRSWDSVMLTGKESLSKLTCSVS*
GTDBiso@GB_GCA_001907975@CP017834.1_2132@d__Bacteria|p__Bdellovibrionota	o	d__Bacteria;p__Bdellovibrionota;c__Oligoflexia;o__Silvanigrellales	1.0	0.92	MRPEVLQNELFKILENSFVDKSSDTKDDVVLSLSEEQMFKLWNILGEELGIDLSLATDDQRKLLFDACDNGKHIAAKDFSSLLWLVYYSDAAYQ*
GTDBiso@GB_GCA_001907975@CP017834.1_2141@d__Bacteria|p__Bdellovibrionota	o	d__Bacteria;p__Bdellovibrionota;c__Oligoflexia;o__Silvanigrellales	1.0	1.0	MDELLNLIIQFNEILKKQIASYVEFIPILDEEETAIANYDLIALERIVIVKDQHSRIAQSIEERRIQILKKICYMIAFDPRGQNLSLNLFKFTFSTYLKNIKTLINEEMFAKLLEQECAFNSTASEFEKTFEFVYPRIYRNQVILKKLSKNVSMSISLFQSEAEAGMNYDSLGKAQSLTNKNTGISSMRVKA*
GTDBiso@GB_GCA_001907975@CP017834.1_2203@d__Bacteria|p__Bdellovibrionota	o	d__Bacteria;p__Bdellovibrionota;c__Oligoflexia;o__Silvanigrellales	1.0	0.92	MSPTHQNNENSKDYWKEQVKTHFNQMNLTADKERNLEQMLLSTLYHNENKYIKNIKQNFLQKSKGLYIKNQKTLYTHVCTAALTVVTTLVCINLLESNNHDFIAEMVSSMQNTAAMPPDFDLVGDANALTELSTESLPNQSFAPAIPKQVAQNYDAYEGRFFLFKGQQGVSISMEPNPTSVVKSQSTAQQQSRRSVLYIVKLSQKNENSFPKQKVLKRILSSSSKVKRIYAWREGAYGYAMVPQQGMTENTVSTSFVDNVFSNEEQLTPVSRN*
GTDBiso@GB_GCA_001907975@CP017834.1_726@d__Bacteria|p__Bdellovibrionota	o	d__Bacteria;p__Bdellovibrionota;c__Oligoflexia;o__Silvanigrellales	1.0	0.92	MNTSSIILPHLFEALSYEIKIDRVDWIIVTKFAENWKLSVADALLDLSYIDEATLARCLARSHNLPYIPAAQLKYDFSEVSLENFDDLMSVGAAPLEEYRLAICNPYDDHRGYLDNKFCEREMIVTERSSIIDALRKHGFNEWIDDDDQDDDLNNSLEN*
GTDBiso@GB_GCA_001907975@CP017834.1_89@d__Bacteria|p__Bdellovibrionota	o	d__Bacteria;p__Bdellovibrionota;c__Oligoflexia;o__Silvanigrellales	1.0	1.0	MIYFHSRRSISLSLFEESSKNATAEGTPVKRGRGRPPKLKAVVSEISDKNEFIPASVSSEIESHHDPIKEVENVVSLTSVDEEAIVDENESNSELNWDSAPEQAFETEEQTQQFAENYEEEYVEEEEHHSSEVRDFSQNNVALSFSWSLMNQLRQMSKMEGIAVEDLLVELVAEGVAKRVFEDQMRPAPSHLMTRTGYVHSDGTQAAPQPHLSHHMMNNNRQQPNNLQNRNRFGFQQRNNTTQHPQQMMNRNSVNNRNYQQHNSNNPRQTNNNNNQNGFRNQYNNNVNNNNNNNNNNNTQQQRFNSRPNYQNSQRFYEDQSSNSQQTGNNYRQQRDTNKR*
GTDBiso@GB_GCA_001917775@MNER01000032.1_9@d__Bacteria|p__Dormibacterota	o	d__Bacteria;p__Dormibacterota;c__Dormibacteria;o__Dormibacterales	1.0	0.9183673469387755	MTVQLQALDRELDRLEGLWSDGLSETYRAYLDSVGQFAAETQPKLALAAALIEVGLRLQGLGGRAAPPTTLLMGDLCLARGSRLLADNAPLAVQVAFARAIESMSSAAASEQPTPTTRPLLATALGAGTPPGAQVR*	NOVTLLQ2
GTDBiso@GB_GCA_001917855@MNEU01000023.1_31@d__Bacteria|p__CSP1-3	p	d__Bacteria;p__CSP1-3	1.0	0.9444444444444444	MNGVEIDLERARRALLQLGTALEDARGVIRPGPDGLVRVKTEDRVVELPLSWAVAGAVAFAVAAILSTVPMPSARRRERSEEPLGIG*	NOVBM070
GTDBiso@GB_GCA_001919195@MNHK01000041.1_19@d__Bacteria|p__Chloroflexota	o	d__Bacteria;p__Chloroflexota;c__Ellin6529;o__P2-11E	1.0	0.9565217391304348	MNEERGSSGGKDPGTERTILADCCEDWIIDWGGFYPVGRAFRCPEDATEWTKIATDEYRRADGRAFTRRTRKGPQAEFPYLAAADGHEPNVERCCAKILLAHGERMADGPFTCPVCGTAWTRSTQRLHGLRVAVFAKAGLAEPLTVQPGRTRPFLVPLSEYSPPRD*	NOVTEDTJ
GTDBiso@GB_GCA_001940655@MBAA01000073.1_1@d__Archaea|p__Asgardarchaeota	o	d__Archaea;p__Asgardarchaeota;c__Lokiarchaeia;o__CR-4	1.0	1.0	MSKRDESGDKNGEQPLEEEAKGTNEEDIDNADEEPLEEVVPEGEEPLELVEVVPTEEQPEPAEDVPETSREELVGEEVPEEEIPLESTEEDPTGEKISQGNEIAEQATNEINPEVPVTQAPDGGTQPVIVEGSQEPMIIVIGLSKAGSLTVPKDVRDALKLDPGKKFKFTWDRANKLLFEIVPDNEIIEIEQRIEAEKEKKTKKTEAKKPKKGKVAGPEFEFGKYLGYEFDGSAKLQPILEKSFDQFRLEPPNIEEGLKYVKFAIISLTGENNIVNSKLRFTLVNFLCDVVEKFNQPFLLDYTTQNILKDIKSKFLFEQSLVQIAVTSFRKRPEKVPPLVQMILKNIDDYPAIEIYNVINSFELLSKRMSEAKFAPEITKTLRDKIMEKIPLMADRDYK…	NOVJ905L
GTDBiso@GB_GCA_002009975@MTLP01000007.1_122@d__Archaea|p__Methanobacteriota	o	d__Archaea;p__Methanobacteriota;c__Thermococci;o__Thermococcales	1.0	0.9452054794520548	MFKKFLKYLILKVMEGEEMKEEHVVIVILAVGILISLITRRYIGIVLSAIGIPLYLAYISREQNILAKSRLFERDLFLMMTVTIFIVLAFEYFSDPRLGLVGMALFIPIVFYVLDKLKTRE*
GTDBiso@GB_GCA_002011035@MTLY01000007.1_200@d__Archaea|p__Thermoproteota	o	d__Archaea;p__Thermoproteota;c__Bathyarchaeia;o__B25	1.0	0.9285714285714286	MRLEEEARRLKYNTAKFIRIPLIIHVVLKKDNSFNLQVEHLEVKRTSIHIPRDAINLKHQEIEDFIKQMYPEARAFVIQYEKKGEEVVPFCAQLFLSGRPKGPQAY*	NOVTG6FF
GTDBiso@GB_GCA_002011835@MTPE01000432.1_5@d__Bacteria|p__Desulfobacterota	o	d__Bacteria;p__Desulfobacterota;c__Desulfarculia;o__Desulfarculales	1.0	1.0	MTEEPAARTLDPRLAVVQGILDSAFFIPLYKNDWLAYRLGQPALLRLEDSEAFDLFVRTALVCEVLHPQAAEGRDPLAWVASLEEPAPVLAQVLASLRRDRPFLFHRVFLSLEAVRRGELDPKDFELVEDLLAQALAAEEMDLAEAAAEELATVCRRALQAAGLDDPQSPPPRLEELAAAVLAREEAVEMDSEYGLRLWLALGEGLEDVPAEDRPAVMALAWRRWVQAVIGRPPDLELLARLVPQMALSASELALFAPPSLESEQVITAECPFCHSRCALALGQQVRPRQTCAHLVYIGTSDEAHLLQVLGHFDLGDDFRKLLTSYYQSPTDLDLFSTIVNDLFELLVGEGRLAAVPVSGEGSPKGFYYLLAFFRARSPEEAEDRSQDQTTH*
GTDBiso@GB_GCA_002030045@LQBI01000002.1_134@d__Bacteria|p__Fermentibacterota	p	d__Bacteria;p__Fermentibacterota	1.0	0.9069767441860465	MRYLRPVLFLAAMFLLALVARSSSTGSAVIGTGREYLGLLASGDTVNARALLTDSLAGLLAHRALEGVDGSPDPGGFSVGRMEPRGLPVSVPLPEGGSRTLWLRRSPSGGWRVSGDSSLDNVLGNATVLCSSFARSTVVPAVSAGLDAADFSCPVSGLPYRLEEGRLVCPAGHLGNGMETGGAGCSALRDSLAGMVRDYIGEGHSYPATFREMYDESMGEYGQRGGYHCPDNGYSYYTITDEGIFCPYHGGTTPVLSTSDPVSPADAPSTTNHSATEDSTERE*	NOVPODC4
GTDBiso@GB_GCA_002030045@LQBI01000007.1_81@d__Bacteria|p__Fermentibacterota	p	d__Bacteria;p__Fermentibacterota	1.0	0.9069767441860465	MTLKSKLTFTALLASAVILMLPGCGDSGGREAASADPGTSITVVSDPDVHGWMEMALSQAPPVMAETGESTAWMLFDGGNLLRFSTQSGRWNSYTLDGLGEVVDFQLCGDSPVLLTEDRIHIFDEEQVETVSETLPEGFDPVEFSVSGEDLAVLGADGGIAVMNDEGFSVYRPEEQVDPAGFLQKVGPDWIYMLQGGGLVFFDPTIALWQFEESPAGEMLTSSSNILFLGMNDSILVRTAPGEWTFHAGGKLFDGGLVLNPTGVSSIMSPGDIIADSPAIAPSSMLAMEGFREPIWAMDDLGMTVYSSLGMVETSLPYYETQRVSCSMAGQGSGGMQGSPASVSDMIQSGGGTFRIYESVSIRPDPFTEFSTETRDARRDLETISVEEFRLVGITLDPV…	NOVT80FB
GTDBiso@GB_GCA_002049795@MUKC01000060.1_5@d__Bacteria|p__Desulfobacterota	c	d__Bacteria;p__Desulfobacterota;c__Desulfobaccia	1.0	0.9047619047619048	MLANPALTADNDGNHGILALVSDTHGYQAGLLRLFEFFRRHRIKRLACLGDCEAEPFDWWLDLAPDHELYWVYDVDGADHPRATLTNPALAVNHRIFLAHTRATAFDYFKAQIKAYKQAPPSGRPPLLICHGHTHTPCVTRFGRTLNHLLYIHSVARPYLFRPRRECLQLALDTVYLIVPGAFTLEDGRYPTLSFSILDLEQHTAEMISLTDVESLKTIHLTCTPAPPAPGDR*
GTDBiso@GB_GCA_002067795@MVQI01000013.1_35@d__Archaea|p__Halobacteriota	o	d__Archaea;p__Halobacteriota;c__Methanosarcinia;o__Methanotrichales	1.0	0.90625	MRTSSCQVLAGMVMTEDMPRCSKAIVFEGPEDVYGPCGCGMDMAILPVLVPKVWYVEERPVAVEDQGFCLGQDYRRISGFSCTNVFEHHIGEDEYLANFSCCRRCAEQAVEQGFAVWSEKEYPMSLR*
GTDBiso@GB_GCA_002085285@NATK01000017.1_11@d__Bacteria|p__Krumholzibacteriota	o	d__Bacteria;p__Krumholzibacteriota;c__Krumholzibacteria;o__Krumholzibacteriales	1.0	0.9285714285714286	MDRKRSALIITFIAAIAVVVALYLARGWVVERVYFKTAEKVADKFSTKAKSKYFDDFHYTTNKFWTFYQNGTVSRNDLNDVIWKMRKLEKKREVSDTEAFDLIGYVSRLYTDAMNEKLQKKINEKMQNERNGQKGKLKKE*	NOVL7GQK
GTDBiso@GB_GCA_002167715@NHCG01000018.1_27@d__Bacteria|p__Proteobacteria	o	d__Bacteria;p__Proteobacteria;c__Alphaproteobacteria;o__Micavibrionales	1.0	0.9130434782608695	MIHTRKVLHIMKKSHLKLALALSAVIALPACETAKPANFVGGXFWQRTSASEALHIRGXKAQQILNRDISRCVTELRELERLGQVKNAIPTDIEGHVMNELEIEMANWDTPERXKHLFAEHTDXMDFEGXMSAKGWERIEHVPYKTAEKSRENYLKTHVKYKKYYDEDSSYGHQSPNTYEKKSTQTHXDYGNLNEYTRXAP*
GTDBiso@GB_GCA_002168225@NHBH01000001.1_1001@d__Bacteria|p__Proteobacteria	o	d__Bacteria;p__Proteobacteria;c__Alphaproteobacteria;o__Micavibrionales_C	1.0	1.0	MIALLLLIILLGITLFLARERLQKSPFRENWFLSWGTTIEAPAFLAKIFGKPLSLPDPGTKLPADIMQFPPAYLAMLINRDHLCRPLMAAIVDLAVRGLVKLNWKSDTEELMLVRLPVSAEDVPNKLDRALISKLFPNEALELPIEWRHSSILGDARRLLLKAYEKKAVPSRLGLNPILLLVIVMAIIASVIVIVATSEVGFVSLFMPLMLAFWPMFSTWAVGNTMRARALYKIVPAERFMARLFIFAAFTGGILLSGLIMVLVTAFAFGIIRALVLIAIGLLLMMVFSWVRPAAKLTKAHQVSATLIAALKNRERLHKDADKAVASLNWKVLAPSIALGREQSWIANGQLHVAIEDDLDAEGEAEPDNQQQPSVDPDNPSIALPETLALGGKKVPLET…
GTDBiso@GB_GCA_002168225@NHBH01000001.1_1002@d__Bacteria|p__Proteobacteria	o	d__Bacteria;p__Proteobacteria;c__Alphaproteobacteria;o__Micavibrionales_C	1.0	0.9615384615384616	MLVLAAVLLAVTPAPAEAADTRTTWRPPPTLGMQDNVLYMKRVGDWQVTCYRRTFVLPLNDACELRLHERQYVTGHQKPVFVFDLVIEVAEPSDSGSQNNRKPRNDLGDLYDFNIMLDATPTPTWADATIRTKAFQMKIEDVCLVGPCILRHQAAERLINEFVDAAGTTAIISFRDAPLTDSYAKRRIGVPLDEFDQALSLLIEQTQHYRGY*
GTDBiso@GB_GCA_002168225@NHBH01000001.1_1032@d__Bacteria|p__Proteobacteria	o	d__Bacteria;p__Proteobacteria;c__Alphaproteobacteria;o__Micavibrionales_C	1.0	1.0	MDFATDHLEEVIVGREVKQSRTLGTTSNQSLTILPSLLMKRKEAVAAGNDSLVVTLDNRIDALRATYRRG*
GTDBiso@GB_GCA_002168225@NHBH01000001.1_1108@d__Bacteria|p__Proteobacteria	o	d__Bacteria;p__Proteobacteria;c__Alphaproteobacteria;o__Micavibrionales_C	1.0	0.9230769230769231	MTNPPPPRLSGEEKHIVFTYNRLAHRFGDEWQDVSQIEADNRPYEIIQAWRHLTAPGGMLEGFEFEYSPQWETDLYDLLTDQPPPGSLVATHGPERIFRAWQTESEIMRERFIEGIPLNSPRRLKLVFDYMNKQQKSVYFLLFLTLLVHRFLYLGAGFGNSFWFSTIPVWLVFLHEVQKRPWRDRASSQRFIFRMQATSIATIAIAIVTRSLGDGLLSLF*
GTDBiso@GB_GCA_002168225@NHBH01000001.1_1126@d__Bacteria|p__Proteobacteria	o	d__Bacteria;p__Proteobacteria;c__Alphaproteobacteria;o__Micavibrionales_C	1.0	0.9230769230769231	MTAEPKAIKLPSGPEGKRSLGERATHVAAVGYAFYLRYMGLGADDETNVFIAKELLNQTGNKIRTAGRKLGL*
GTDBiso@GB_GCA_002168225@NHBH01000001.1_1160@d__Bacteria|p__Proteobacteria	o	d__Bacteria;p__Proteobacteria;c__Alphaproteobacteria;o__Micavibrionales_C	1.0	0.9615384615384616	MIKLTIRLSAVSLLLLASACAEVEHKYETRTPLTHLSLSPSTANLRIEADDLQRGVSAIDAPVRRIAHSFNAKGSGRLHMVVSAPSTEMGTQQVRMLRMALADAGISPDRVTITNVNVQPYGAVATYRQLDVVLPNCPDVPLKASPLGCGLDRQLGRMVARPADLAGNDRIAANPSDPTGFATQRYRTNQPPPIIPSGLVETTDVGR*
GTDBiso@GB_GCA_002168225@NHBH01000001.1_1189@d__Bacteria|p__Proteobacteria	o	d__Bacteria;p__Proteobacteria;c__Alphaproteobacteria;o__Micavibrionales_C	1.0	0.9230769230769231	MAEAIAAIGGMILVLFVLLGLAVPLLALGLVINLRYKVTRLEERIDLLQRRDALSKTNFESDDDPPWRAPVSAEYPEPLAPHMR*
GTDBiso@GB_GCA_002168225@NHBH01000001.1_1203@d__Bacteria|p__Proteobacteria	o	d__Bacteria;p__Proteobacteria;c__Alphaproteobacteria;o__Micavibrionales_C	1.0	0.9230769230769231	MKPCGPQSAVQPDRTDIPPAQAVLIDGPDALTAITSNPEAIPADCWFITPDHVGRQLGLGWAVAVQEVLTSLSAGWHLIADCGNSAGDAAHAISLGLPGTVFYGDDLDENAKADVAERLSSMAEQRGTVFLSQRPAVQPAFHTP*
GTDBiso@GB_GCA_002168225@NHBH01000001.1_1363@d__Bacteria|p__Proteobacteria	o	d__Bacteria;p__Proteobacteria;c__Alphaproteobacteria;o__Micavibrionales_C	1.0	0.9230769230769231	MTLVRGKKSAAGILGYTAALAIMLATPFTLLPHGSAHAQVTELDQTPNSIGLPRAARLDPNAVIKAYYTFISAGQFNEAIDLLGPSFGLDAMRAVTREMRNLNDMIRKGDVAVSLDRIVKQGDWALAVLIVDTRSPDGSKKKLIADQYLLYLNNMWTVIPKQLRQDPQFESFYDSNSMLLYNWWQENRDKIKSEILSN*
GTDBiso@GB_GCA_002168225@NHBH01000001.1_142@d__Bacteria|p__Proteobacteria	o	d__Bacteria;p__Proteobacteria;c__Alphaproteobacteria;o__Micavibrionales_C	1.0	0.9615384615384616	MRLFRSAALKSIPALIACAMLMVLASASLPALQSQAAAQQSRQNLYNDPFRRFRALFPNSVVFSQGSIWRQHEETVIKDWVYKSDIEGLHLRVVVLDFDDEFANTRSSGVGAWVASRDGLELVLGEAGLDYEITKLRSVEAFGKYALELTAFARDDSGRALVMYSIPSATRVMAIIIMADEVETMLGPVVSQFATSFQFLRLED*
GTDBiso@GB_GCA_002168225@NHBH01000001.1_143@d__Bacteria|p__Proteobacteria	o	d__Bacteria;p__Proteobacteria;c__Alphaproteobacteria;o__Micavibrionales_C	1.0	0.9615384615384616	MVPNRMIRSALLIMLFVTMLVGPAHAQNQKQQKSGSPAGGPVAFTDPERFYSAVMPVNPVPVAPELGPDRLQWVARSAVYVAPGPNVTVQVGVFHWTPRYRIAMRVMDTDAYGVLVADDLKILRQALGEKREIENLRGFSAFNTTCLEITGRYKDENNPRPHTVSWVIPYPDHVIVVHVRAADPAQFTSPEALEFNSTFDVLR*
GTDBiso@GB_GCA_002168225@NHBH01000001.1_1482@d__Bacteria|p__Proteobacteria	o	d__Bacteria;p__Proteobacteria;c__Alphaproteobacteria;o__Micavibrionales_C	1.0	0.9230769230769231	MSLARPSTRRFCLSISAATAAVLLLSVAPAEARDDAERLAKSLGREMAAAKYCQLDPSRVEVLTREFNSQISGASESRTDFVKSQQLYYETLTKYQRREPSDGCDAVISRLQSPEQRGIDTLNQRMKTLEDLTIRQLEALKAAQENQN*
GTDBiso@GB_GCA_002168225@NHBH01000001.1_1493@d__Bacteria|p__Proteobacteria	o	d__Bacteria;p__Proteobacteria;c__Alphaproteobacteria;o__Micavibrionales_C	1.0	0.9230769230769231	MTRPIPHPASRFSWDNETAIVRALEAAYPRVSRFNLTPEKLEEMIRSLPGFMNGSGPPDDDIFNRLIIQWIDLDEDDDDGRWDAGA*
GTDBiso@GB_GCA_002168225@NHBH01000001.1_1494@d__Bacteria|p__Proteobacteria	o	d__Bacteria;p__Proteobacteria;c__Alphaproteobacteria;o__Micavibrionales_C	1.0	0.9230769230769231	MALIQTNHFEGYGWRSFDAFVGRAQFELDRMAAAADYDFRESTPALARRLQNLLTMMAHCRSHACNAAYRLASDAGMEPDVNDQMVSIRASLADIVDAVNLKGAASCETYRHRLNIIGNRVSRIQDDLQILESKRYKQCG*
GTDBiso@GB_GCA_002168225@NHBH01000001.1_1614@d__Bacteria|p__Proteobacteria	o	d__Bacteria;p__Proteobacteria;c__Alphaproteobacteria;o__Micavibrionales_C	1.0	0.9230769230769231	MTQANSESPTPEQKAKAFKTIALSMFLGGIAILGFGAAWLMGFIAGNDETTQLTGGIICFVGFMEICVAWFMFGKSYNLR*
GTDBiso@GB_GCA_002168225@NHBH01000001.1_1703@d__Bacteria|p__Proteobacteria	o	d__Bacteria;p__Proteobacteria;c__Alphaproteobacteria;o__Micavibrionales_C	1.0	1.0	MTSKPVQARILMSPPHAHNRHRGGTRPHQRNYPQSPVVWKWRIGLKGRAINDNPTPIRVIVRRLLKAALTAIIITSVFMMLS*
GTDBiso@GB_GCA_002168225@NHBH01000001.1_1743@d__Bacteria|p__Proteobacteria	o	d__Bacteria;p__Proteobacteria;c__Alphaproteobacteria;o__Micavibrionales_C	1.0	0.9615384615384616	MSARRWTGFAVLCALGLVLTACARQLPIEKIYAENTQVIYAFDARFEGPAFGYVRGEAKQHCQTIALDQVPVLMGQTKTLNGISYAEFWCVSSSLEGIPPATLPNLSARQTRKLLAEQGSLPPDPLPEPLK*
GTDBiso@GB_GCA_002168225@NHBH01000001.1_1831@d__Bacteria|p__Proteobacteria	o	d__Bacteria;p__Proteobacteria;c__Alphaproteobacteria;o__Micavibrionales_C	1.0	0.9615384615384616	MNVVFSDSLALNTDRGKARPGDNQGRVSSIRFSYDETYSAPVTTLSVSGTHGQNQAIIDALVAQKLTDLRIEHIEPGDRTTDLHISSKQDPRRIVKALHEAALISQTDRWNADQLITRTETAVDMKRQIAGWRDQKPASGPSAKPVPPASTARRAS*
GTDBiso@GB_GCA_002168225@NHBH01000001.1_1842@d__Bacteria|p__Proteobacteria	o	d__Bacteria;p__Proteobacteria;c__Alphaproteobacteria;o__Micavibrionales_C	1.0	0.9615384615384616	MVAPAVAALGTKAVQSGFAQKAGGQLLQGKMRRSAMGEKASNDLVGGMGMHGEKKLKAGKGKDGPSTEAQVAVQGLKTVANAHPVGRVINVVDDATGGMISKQVAGKLDEIKKGGPMAMVGGPGGLAGWKGQREQKQSFLNKPAKDSLPSALKPKMPFGIK*
GTDBiso@GB_GCA_002168225@NHBH01000001.1_1852@d__Bacteria|p__Proteobacteria	o	d__Bacteria;p__Proteobacteria;c__Alphaproteobacteria;o__Micavibrionales_C	1.0	0.9230769230769231	MSMKWLVLMGLAVFQVAGSASVAQAADQLDVQTVLKDALVRFEQSASKDPMTQQRILTCLGQETLESGVLGEYSQFDPNQWQSINVSGLDLRALTSTVNQTMEKCQRDADRPLLK*
GTDBiso@GB_GCA_002168225@NHBH01000001.1_18@d__Bacteria|p__Proteobacteria	o	d__Bacteria;p__Proteobacteria;c__Alphaproteobacteria;o__Micavibrionales_C	1.0	0.9230769230769231	MASMPAVAVDASPDQFTMFGMDIDSSSANTRTTTTHINVNDNVRDQDLVEARIAALGYLCDTRTLVGNNGHDTYYLVGDASHRLVWSRWEQGEQGNVLSVERHDGTDWRIMWHGSIAGFLCDGPDVDSVSPVKHTVRQLGLMLTRLKQSRADTFCHWDGNSEQAPAQNMVLRVSSLDPTLDGRKLRVNRTTQRCHLLEDGNFVNGVSLSELFANKIDENAEKYFKSFLKTPSRASSGKTIATVWKSLRDAVATFLTNR*
GTDBiso@GB_GCA_002168225@NHBH01000001.1_1905@d__Bacteria|p__Proteobacteria	o	d__Bacteria;p__Proteobacteria;c__Alphaproteobacteria;o__Micavibrionales_C	1.0	1.0	MYGNHFSDLEQALVQGDLTKASRVLVDLDERKERMNRTEKFRLQQLETAYLGIVNVLHNPGVIH*
GTDBiso@GB_GCA_002168225@NHBH01000001.1_1910@d__Bacteria|p__Proteobacteria	o	d__Bacteria;p__Proteobacteria;c__Alphaproteobacteria;o__Micavibrionales_C	1.0	0.9230769230769231	MSISGATINAHGVSGLYHGVRRETLKQARADDQQGKYYQQDRSIAASAGNISPDVPVGKQLGAILIELAEKNADAESSAAIALAHVDVRDTPDGRKLTIDAACMGDCDVYLAISPADGSAPSVQRLFDDVDFSEQFDGVAQATRKLIAGIGSLSEPEAMYQRYSVNLKPGETATVFTASDGYWDGHAVLAHPKADGLSDQQAHARMTGQIGRAVMQGLAHGDDSAMSAVLTEDLLEKSEQADIPNTDNISATAAVIRPDGKAPEAFIIGSIDGAGAIGPTEEMVDGMVADIHAKLGPSLLVGNDNRHDASLTAGLDDWRERRQRSAGSKPAATRPALGRP*
GTDBiso@GB_GCA_002168225@NHBH01000001.1_212@d__Bacteria|p__Proteobacteria	o	d__Bacteria;p__Proteobacteria;c__Alphaproteobacteria;o__Micavibrionales_C	1.0	0.9230769230769231	MIANSDLRDLSTSDIDPIAAMQSNPMMMETLWREVSRVAASEIGRGPVPEGATATQMGQVGRNLRRSGGGLTADTVKSPQVMMRVGGNVQKAVQIASRTNRPNMGAIVQMAAQRARQVALATNDFKEEERLRQAHEQRMAMKRRMAMVGTAAYLEGEELKDKAKEHGLFGQHATSHSLGHMLAHMVFPKQSEGMDFKGQTPKMTNPVTGMVDRVMGRDPASQPSMSMDAPSFEMSLDAPAPPKAVPTTPRMGM*
GTDBiso@GB_GCA_002168225@NHBH01000001.1_307@d__Bacteria|p__Proteobacteria	o	d__Bacteria;p__Proteobacteria;c__Alphaproteobacteria;o__Micavibrionales_C	1.0	0.9615384615384616	MTHYLFMDNWPTHILCYAPDAEQRRSAQQVLPSDRGFSIEIAPTDRFFGRLMNCYRFDVLVTMEPQTMEEVALIWRYRRHSRCNSQTPMLIVGTSQTQTMASLLSRKPGIEHILLPAGDGMIRKRMMSIAHATDHSPVRPARTGTPSRSGGWQMTMPTALASLLPVPVVRMADQPA*
GTDBiso@GB_GCA_002168225@NHBH01000001.1_30@d__Bacteria|p__Proteobacteria	o	d__Bacteria;p__Proteobacteria;c__Alphaproteobacteria;o__Micavibrionales_C	1.0	0.9230769230769231	MVPKIEDIIPICGELHKEPVTTDIARRYGLGEDGLSVREQIREQMIARFMRAIRAHRRRLSAARSMKDPELRKLTEGLRFYVLEARGVQGSAGEDWQPQVVSK*
GTDBiso@GB_GCA_002168225@NHBH01000001.1_328@d__Bacteria|p__Proteobacteria	o	d__Bacteria;p__Proteobacteria;c__Alphaproteobacteria;o__Micavibrionales_C	1.0	0.9230769230769231	MLRKSKRLLNVSGLMVLSAAIIIPAAIAHAQDAEKSGVYDTRIRMAANISSSIPDSVSDYRFQQQPSDTIYVSNTVVDGENVDQIAEADTYRAFGPPLDLILTTKGIQK*
GTDBiso@GB_GCA_002168225@NHBH01000001.1_330@d__Bacteria|p__Proteobacteria	o	d__Bacteria;p__Proteobacteria;c__Alphaproteobacteria;o__Micavibrionales_C	1.0	0.9230769230769231	MMLLKKTAFALILALFAVAPALSSVQAQTGLTPEQQELMQQMQKMQEQMQGYQNNEQLQEQMRKMQEMFSQQGMSGYDYQGAMGMVGALNKYNNCISSGLGQDWLLSMGARMSPYIEEIQGLCEAGQYSAAKSFVMDERNVKTLFDEREMQVMEQCRAQFPDQASLGLDVPKDKSGEELCQDFTY*
GTDBiso@GB_GCA_002168225@NHBH01000001.1_342@d__Bacteria|p__Proteobacteria	o	d__Bacteria;p__Proteobacteria;c__Alphaproteobacteria;o__Micavibrionales_C	1.0	0.9615384615384616	MEPTTIGLLARVGALAIFGLALLPSLMGAGGSPLLFGGLFVTVCIFMLQHGMYKPLEAAETALISLLIAAVLIASLPWLLSDRGALMALSDGETCPAGLNTFGRLYLPYLAGVAVGCGATALAAIRWAQRTTPKQGFRVNLKPAAGLIFLSLLLLVVTYLPVNRIDCEATIRSVTMILPFTTAFTCLLTSGLTAMMLYRYRQQQRHDLPDQP*
GTDBiso@GB_GCA_002168225@NHBH01000001.1_360@d__Bacteria|p__Proteobacteria	o	d__Bacteria;p__Proteobacteria;c__Alphaproteobacteria;o__Micavibrionales_C	1.0	0.9230769230769231	MSRLLRTGFLSLAILLGATITGLPVSAHAQQVQSHATIIATQQPGLDQDATRAAIDWWGAMLARDVLALARVSGDPIYMRGKSLNLEEVLERFEAPCCSTTEAEWPIAIVSANVMPAIDPVSGAVATIDNMPPGLLPLPEDRIVQLTMAEKKPDGTVKSRQQSIRHYAQHIQAGDYRIIALTQ*
GTDBiso@GB_GCA_002168225@NHBH01000001.1_361@d__Bacteria|p__Proteobacteria	o	d__Bacteria;p__Proteobacteria;c__Alphaproteobacteria;o__Micavibrionales_C	1.0	0.9615384615384616	MAQSVNNIDLTNRPEVKKTDDARAAENVRNTTQRRILFGTFIGLIVAVLVMAILTGLYT*
GTDBiso@GB_GCA_002168225@NHBH01000001.1_362@d__Bacteria|p__Proteobacteria	o	d__Bacteria;p__Proteobacteria;c__Alphaproteobacteria;o__Micavibrionales_C	1.0	0.9615384615384616	MRPTYDRIITPALERFAAEQSQQRCVPFSSFYPEGLGEFSDYAIVAKAEPELIDFRYLFIGEWVERMFDANPTGQLVADVLPDEQAQDALFSYSQTISSAKPVLEQRRLIFNRFVPFSYNRLMLPLSDNGEYPTHVLVYVAPSLWWAKTRMDLRLRDREQQH*
GTDBiso@GB_GCA_002168225@NHBH01000001.1_43@d__Bacteria|p__Proteobacteria	o	d__Bacteria;p__Proteobacteria;c__Alphaproteobacteria;o__Micavibrionales_C	1.0	0.9230769230769231	MHPYRYDGSPGPYQALLERLSVMGNKRERGADAMPGWRDPLPYMAEDQLKAHLVDLQRMAERDKPALHEEDNLQQTMGGLAITGASSTMHSLRGRQEALEILEERAKWLATYLTPERLDLAEQWRDQIARRGVVSRQSADNRMRAHSAKRDMRWTVQFCYEDGEAASDAWFKLIDDERGVGYMEAAKQVAAQPEILGKLRGGKTWLGLGQDNKERQDARDRLAQLPRLAMQQFNHTRLADKAERQLNAMEKPERASGELSETLAAIRDVKKIDLHYMLAMKDKVIRTRALIAGQKDDPVQTMVAADKLYAELMEGYNPGERITAGQLKRGLTFTLNEMRNNPAQRSALEAAGLNPDAVFSDDRKPTPRPGAAPKLDAPAP*
GTDBiso@GB_GCA_002168225@NHBH01000001.1_442@d__Bacteria|p__Proteobacteria	o	d__Bacteria;p__Proteobacteria;c__Alphaproteobacteria;o__Micavibrionales_C	1.0	0.9615384615384616	MLNRTSFAVMLGLAVTGLVMGQSPALAQEGGIRFGQHDSYIDVPYDYKQVARDYVVEDLGFVPAAIGDIQLLAIRRNSVEDIVERVQAIVRFKQQPGSVVVVMRRSGSVITHFEQE*
GTDBiso@GB_GCA_002168225@NHBH01000001.1_444@d__Bacteria|p__Proteobacteria	o	d__Bacteria;p__Proteobacteria;c__Alphaproteobacteria;o__Micavibrionales_C	1.0	0.9230769230769231	MRALLNQIAPADRDYLQAMLQGQPGIADRLTAIARRNPEERAKLVPAIMGERLDRTAAALGIPDAWRQTRAERAHDRARMAELFAPVKIQDPHTAAEWARADEVVRGIADHVVGDAKLAKADRQRIGMIGARLMFPKDRYGYLKTAERVRAGNSQMARWVCDTGKLQTLHRALHVESQIPTLKENMDMVWARSGGGQIRSEAGKALRTKLVIQRANLHHNIGQPADYEAGTSLMTALAQTPGKEQLHANLSRGGSLAAVMAHGPVPTRKR*
GTDBiso@GB_GCA_002168225@NHBH01000001.1_465@d__Bacteria|p__Proteobacteria	o	d__Bacteria;p__Proteobacteria;c__Alphaproteobacteria;o__Micavibrionales_C	1.0	0.9230769230769231	MATALPSGPEVKLTGDQRMLAPVERVLTDAVNADDLPRSYRDNARRAMRWSSELLTLLSDSASPRDAVHTKVRNLASVMQGIEGYRRDSGATDIADDLKQVRQSLTRKFRPLRSEVDADLSDQPTMRPAARP*
GTDBiso@GB_GCA_002168225@NHBH01000001.1_646@d__Bacteria|p__Proteobacteria	o	d__Bacteria;p__Proteobacteria;c__Alphaproteobacteria;o__Micavibrionales_C	1.0	0.9615384615384616	MYLMHDTVDDLQALGRKLYEAVNTGDIPYANNGSYCHDRAYAMALKAERAGLPFEMAYFLPGSVDGMQVDGAVPWTAHVVIATPEMMIDGEPRRLFIDPSLFEGGPVGLQQVQDRLGTTVELETFPFGEFKPKQRPPHQREDWEPYEYFGPGNRMRPTVNKVKNNLRQAWRELRGQAPMPGDVLPAEAARPSDGSLRVAAPQPKQPPAPVSALSRVRQALSHIPGLRHA*
GTDBiso@GB_GCA_002168225@NHBH01000001.1_675@d__Bacteria|p__Proteobacteria	o	d__Bacteria;p__Proteobacteria;c__Alphaproteobacteria;o__Micavibrionales_C	1.0	0.9615384615384616	MTSNNHTDGKTNGNWVGDHLYGRPSDIKPECLELYMRNARRLRANAFMELFKGGHVSKASDAMRPKLPDCKGRYAAKPATA*
GTDBiso@GB_GCA_002168225@NHBH01000001.1_684@d__Bacteria|p__Proteobacteria	o	d__Bacteria;p__Proteobacteria;c__Alphaproteobacteria;o__Micavibrionales_C	1.0	0.9230769230769231	MSDPFNLNNQAFSGQGWQTGRSETATILGVTDRMVALADEARHDGPRVLAVNMAEIARLHPRLKDSFQRFADSIGAESDEALADGDGDNRPLMAAKDAVTIIGVVAQNMITRDGVQQVQDNLTSLRDAIITMDQAVKSPDLTVSRRG*
GTDBiso@GB_GCA_002168225@NHBH01000001.1_6@d__Bacteria|p__Proteobacteria	o	d__Bacteria;p__Proteobacteria;c__Alphaproteobacteria;o__Micavibrionales_C	1.0	0.9230769230769231	MRLTRLAALFFVALLFVFTTQPAFAQQSFRGGDPGDLQQQFQVPPRTNLYNRNQVVTCVAIRDVKSVGSRTCTYRCEDGSFYDREQSRTNDCNPSISVTLGEIQRQATGEPLERCRLQRLRLTSADKICIYRCGDETITRSIPTTRNCDRNLRY*
GTDBiso@GB_GCA_002168225@NHBH01000001.1_708@d__Bacteria|p__Proteobacteria	o	d__Bacteria;p__Proteobacteria;c__Alphaproteobacteria;o__Micavibrionales_C	1.0	0.9230769230769231	MGARSLVPLKSKTSGTVIKGSWLTTSALAAVLALTTAVLPSHVLAQSGVLSGDTGLTTKESYYSDQIDVSGCPHPVAIRLPEPFLPVSKSMTLTNFLNEQLPNQTFSAVYQSSFYVHEQWAVPSTVSVGIMNRNEEMQGSFTVNDFQSINNRVKEGLIERSAKVRNYLGYIEKTRPTELAAAQYMFGNTFYLNPEHFVYYDVSTVNVGGIYNIQKLNAANFIYVNGCILFASVEVIDNLTSFHEFHAMNAQLSAGMPQPSTPRFGFSDRPGQ*
GTDBiso@GB_GCA_002168225@NHBH01000001.1_790@d__Bacteria|p__Proteobacteria	o	d__Bacteria;p__Proteobacteria;c__Alphaproteobacteria;o__Micavibrionales_C	1.0	0.9230769230769231	MKLTIRQKIVARDDRTVFILSGHDLAGSEIYCVLSVAIDRLEPCLEALDRDGFEPAAWGEVLVHGIGRPSDFQLNGIKERFGLVE*
GTDBiso@GB_GCA_002168225@NHBH01000001.1_793@d__Bacteria|p__Proteobacteria	o	d__Bacteria;p__Proteobacteria;c__Alphaproteobacteria;o__Micavibrionales_C	1.0	0.9230769230769231	MRQVFPSGHRLHQPSPMDRMMGFFRRGDARTHVFQLGLSGMILVGSTTPTALKSTIRDRELPIHKPEPETGGNASPPDDRIRIAHELTAGGKPLTFAPAVKTETVPVEAVLNEPETIKPVVPEVIEPVEVVEVIDAVETGAPSATAGPFRDGMKTSFSNAPVITEEMAEAMNIAYDRLRSYPITKNAAIAWTLHGLHESQGGTILREKGKGDGVGFFQFSIWNGNGAGSEISELPKRGTDRNWERGDFMTVDEGGTAPDRASAIISSVDALVQSLHAQQHYQSLYRASGRHQTTISRLAKLSTGSFIRPGVSWSGRSNGITKTYDQNKKAIEANIASFEAERQRDALLPGAIPVPIPVRRPDNLAEASVEALVSTGKHPAERGPAMPR*
GTDBiso@GB_GCA_002168225@NHBH01000001.1_848@d__Bacteria|p__Proteobacteria	o	d__Bacteria;p__Proteobacteria;c__Alphaproteobacteria;o__Micavibrionales_C	1.0	0.9230769230769231	MEHFEPSDDYDRSDNRPHAVQASNADTGKIIANDDPRHSKQATETGAKPASDPKTSTDGPRPAGKRIPHIDIDRDFALDDIDLDQSEESIRVYVQQLSRPKRGRSVIHSMLLATAGATDTKVIDAMQQQTHRRRSYTTVALLSAPKMLLADIPSTASVAMSVIKMLAHNDNGHGHGHDQGHEAGHHAGDDAEHGIAGQHSDGVRLQQLNGDRKRGITSRLARMTVRAAQNPAVQKTVSVINDLLHKPSVLAGLTGLYGYLAISTGMDVELDKLPEAKYMFDIAKTSVYSIVAGTSGVSLIQATRHYLDKRHEEQERKQAEQDRIALRTARLNAVRLGRKKPRATTKWVKDENGQLIMKHHFHKQEEQALPGKEMKEQSSAAEPKKPAMKV*
GTDBiso@GB_GCA_002168225@NHBH01000001.1_886@d__Bacteria|p__Proteobacteria	o	d__Bacteria;p__Proteobacteria;c__Alphaproteobacteria;o__Micavibrionales_C	1.0	1.0	MHSVKQFCVAGALAFLSLGFAAGDAAAQQRVTVRLQPVVYQGTNSSVISLVQSTNQLLAQCHNTGTMNVRGAQQIVRSAERLAQTLIARGLEDQDMPAVRDSVQYLWLAQYNCP*
GTDBiso@GB_GCA_002168225@NHBH01000001.1_934@d__Bacteria|p__Proteobacteria	o	d__Bacteria;p__Proteobacteria;c__Alphaproteobacteria;o__Micavibrionales_C	1.0	0.9230769230769231	MPVTPQMLRNIILPGAIVRLQALAILALGFVLLVGCAEFQRMDTGIEPSEREQIDACLNSCERDHSICMESAGAQRSSGTSFGAAQECDRGLSACFRLCRDLGQQPSRF*
GTDBiso@GB_GCA_002168225@NHBH01000001.1_943@d__Bacteria|p__Proteobacteria	o	d__Bacteria;p__Proteobacteria;c__Alphaproteobacteria;o__Micavibrionales_C	1.0	0.9230769230769231	MQTYQFAHFLKGLLAGSGDTFNRGQFDELTRVFDHVQPDENEPEELKAHAWMTKRIKAINEAPNEEREALLLKRLHRDLSNDFAKHEPANDS*
GTDBiso@GB_GCA_002168225@NHBH01000001.1_947@d__Bacteria|p__Proteobacteria	o	d__Bacteria;p__Proteobacteria;c__Alphaproteobacteria;o__Micavibrionales_C	1.0	1.0	MFARFGKWLRPNAEDVTLEVIGLIKGTRELQAGAGNALAADDVARIAKRAQNALKKEAHVISPDVKELLTKSAELFGELGQQKSSRDTGRYEVVAPYGAFPEQEPDPAWTKGYTKARRQLDTLATRVFSTQFAPQIRGEIANMNQKELAAKTKREPEAMALMEGHLRKPPAP*
GTDBiso@GB_GCA_002168225@NHBH01000001.1_955@d__Bacteria|p__Proteobacteria	o	d__Bacteria;p__Proteobacteria;c__Alphaproteobacteria;o__Micavibrionales_C	1.0	0.9230769230769231	MSESDKNTTNNQTNDYPSTAETLGQTKADRPFDGDWVAGRRKRNWAILALLVVVCAMFYFITIIRMDEGAKRREMERAVEAAALINQETAKAVGEQHDD*
GTDBiso@GB_GCA_002168225@NHBH01000009.1_128@d__Bacteria|p__Proteobacteria	o	d__Bacteria;p__Proteobacteria;c__Alphaproteobacteria;o__Micavibrionales_C	1.0	1.0	MFSRFLKQKSSKTLSVEIMGVIAGTRSLGDPEKRRGSDPNRAADKLLRQIDTTLEREGYTTEPDIKRFLEMSKYGLRSLASIPSSIGEDIRLKNPEHGTDPLVRLRRANPEWLRKLQAFQGSMKPEAEAVFERHFSREADQRIRDARMQALDDLSRKEPKVELQIKLNG*
GTDBiso@GB_GCA_002168225@NHBH01000009.1_129@d__Bacteria|p__Proteobacteria	o	d__Bacteria;p__Proteobacteria;c__Alphaproteobacteria;o__Micavibrionales_C	1.0	1.0	MFTKFLRKTDSETLTLEVIGLATGVKDFDLTGMPGSWASAKAARYAKDIRTMLRREGKALDSDQRSFLRNAERQLESLSKTPDSIGTGKFREAVLQIGLTESHFPVQEHRENPEWRRQHDRFRQALAVEAGKVFDKLYSDDAVSRVIAATDGAEARLTREDPIVALKKAL*
GTDBiso@GB_GCA_002168225@NHBH01000009.1_162@d__Bacteria|p__Proteobacteria	o	d__Bacteria;p__Proteobacteria;c__Alphaproteobacteria;o__Micavibrionales_C	1.0	0.9615384615384616	MQYVMACGPERDNRLHLGPVKTLAAFVARNYGRATLAATPILSLGAALSLKDPHGFDQAAASWAVTIPMLGSIPLVNAVSKRLTGALGVDEMLGESFITSRIKFYDRRANRFRANGDDERADKAQAKADKLRHTEFPAFSQLDREQRGGMNKREPALDDQLPSLKPI*
GTDBiso@GB_GCA_002168225@NHBH01000009.1_255@d__Bacteria|p__Proteobacteria	o	d__Bacteria;p__Proteobacteria;c__Alphaproteobacteria;o__Micavibrionales_C	1.0	0.9230769230769231	MSAISKRVFGRIVSTYVLGALALAAFALIPPVSVQAQMPPPPTYSAPQFKYDCQQSGGAERERCITYLGGILDLQRHIKRAGFDGALFCPPLFVSADQARIAYLKWTDRNPYLVVGPPIVSIVQAFQEAYQC*
GTDBiso@GB_GCA_002168225@NHBH01000009.1_441@d__Bacteria|p__Proteobacteria	o	d__Bacteria;p__Proteobacteria;c__Alphaproteobacteria;o__Micavibrionales_C	1.0	0.9230769230769231	MIVCHCNVIKCQDIRSAAQGVAEDMASGGGSGRVTAGSVFKALGETPCCARCVPLMTSVIQDAVTSGAAACNGCACPTEQDLQPAAVAEQSKATG*
GTDBiso@GB_GCA_002168225@NHBH01000009.1_465@d__Bacteria|p__Proteobacteria	o	d__Bacteria;p__Proteobacteria;c__Alphaproteobacteria;o__Micavibrionales_C	1.0	0.9230769230769231	MTNPKAVAGLADKLIAQGHAEAADKPLIEKFIAREPEQAKRLADVAFKDPRSARYMGVARDYADAPRFSDRFGSGQTMRTESNQAKHLAVWLSPEGTSASSVESYLKANAIVKSLVDIRPVSGDFSAAERDRLMDIAGDVAFGQSMSSEAVSWKQTRAGSTPEAGFARDLATLQETAMVMTPDNVFSGRAADELQITRGNMGSADGQRLLTTMKLAADLMYDGQLASSTDYARDFAKYGPWKQVVGTMPQHSGLYISLDAVDRVQEQRASNASTGPAASGPSFWQRSA*
GTDBiso@GB_GCA_002168225@NHBH01000009.1_466@d__Bacteria|p__Proteobacteria	o	d__Bacteria;p__Proteobacteria;c__Alphaproteobacteria;o__Micavibrionales_C	1.0	0.9230769230769231	MQNIPYNKLVNLGEFLDRLQAETGKDRAPKGVQMLERELDLGIRDNSIPAYNVDGPGSIVLHAVREQGSMAVSPDAGSADGPMPLPKGFLREANVPAAHVLDKAIDAGLYQADRTSRGHQKSIANALAAVPDHGRRRGDLQLMNEAKNENPLPERFRKDTAIDAAPSTINVCPEAVRRLAGPNA*
GTDBiso@GB_GCA_002168225@NHBH01000009.1_587@d__Bacteria|p__Proteobacteria	o	d__Bacteria;p__Proteobacteria;c__Alphaproteobacteria;o__Micavibrionales_C	1.0	0.9615384615384616	MSDKLRTALQALDRELDRLQRNATQQATRHQQAMEEAAKNAAPASSDNGSATDPQVELKLVAMRDRVDSSIDRLETLLKESAGGAG*
GTDBiso@GB_GCA_002168225@NHBH01000009.1_630@d__Bacteria|p__Proteobacteria	o	d__Bacteria;p__Proteobacteria;c__Alphaproteobacteria;o__Micavibrionales_C	1.0	0.9230769230769231	MSDQPQNIELYKVVEKASQLVAEIQQASNTNQDRMGYVTRRSDRRLANPMRLAKIWSEGQLQEVEDAFDKARDGQMTEKMKADIADASKRRRGKGRRRAGDPIHHYREQLFGLWNNIRGDSGFKNATKRVKSSISQAGKEARQLQKEGKKLDLMLNKTIAAVRDMKHAMAAGIRQVPYNAILDAGPNVSLEHRVSAVHDVSVKAMARAQPEAVPSAAPSPNMGGGGGGGSSDHWQE*
GTDBiso@GB_GCA_002168225@NHBH01000009.1_639@d__Bacteria|p__Proteobacteria	o	d__Bacteria;p__Proteobacteria;c__Alphaproteobacteria;o__Micavibrionales_C	1.0	0.9230769230769231	MVIEAAMVGGATAAVIVIITGVAVWLLRLWLQRQRYQDDLGGGHRSRDDAVVYERYARGRRIHWDWDRHSGSSSKGYSEINKGPDRPARSRMAGKVGLANRSERGFSDWKTDHIVSRIAGRRDAQKVKTKPVRKPKPR*
GTDBiso@GB_GCA_002168225@NHBH01000009.1_641@d__Bacteria|p__Proteobacteria	o	d__Bacteria;p__Proteobacteria;c__Alphaproteobacteria;o__Micavibrionales_C	1.0	0.9230769230769231	MAKRDKPEVIGKDGRVSLWFPDSKTPALRSFPADSDIEMTMNKVEDGWGIYVGLDGAKPTDAVAIYEDEAAATDALSRTAMILGGYKPKDAWWYARWTSVFMLLGVIASMEVYFAITNPEDLIAGDAISSPGASYGALGGSSLPSTSFGGGTGQAAAAPPVSGGYGALPSAPGPGAIAATPSTSGIAAPNPGGVQLPKQPGGLSAFGLDDRSPPAGSDGAQNPLFNLDN*
GTDBiso@GB_GCA_002168225@NHBH01000009.1_644@d__Bacteria|p__Proteobacteria	o	d__Bacteria;p__Proteobacteria;c__Alphaproteobacteria;o__Micavibrionales_C	1.0	0.9230769230769231	MSRTATNQPVVEESMFLRWLANHAGNGLVKIGRAGDTLALKVNMVVARRFAIGDIDSAPFLGIQQPELVAFNEIEWTHIELCPNITPATLTLSSEGLSEVDRPSDDQLPVRIIIPAKTKSIKQFGLINKEFLDLRRIVVNDEGRVDRVARLAVKRLPLKIVRAPTQGAGGRQPGEASGKQRAKRPMGKKRSRSGA*
GTDBiso@GB_GCA_002168225@NHBH01000009.1_737@d__Bacteria|p__Proteobacteria	o	d__Bacteria;p__Proteobacteria;c__Alphaproteobacteria;o__Micavibrionales_C	1.0	0.9230769230769231	MTDSDIDETGRTEVIPGNKSWRQKIIAGICFGMIATACIWAAQVTTIIGLPFFYTVPLIFGLLGFIYGFDSLLVGFLTVFVGGLFYLDLPSLITATCGIFIPIALFIGLQDRRLWPDKTEERKESSNSLQWFLWPDVAHGRLRNGITLMSFIGVYGTAFVVSELVLGEYSIGFMNEFLFGEIDSAPATEGQRQIMSMLMNAAQYAPTYVTVVFSIWILASLKFAMASIRFIQMTVQPTVRLGQAALPVWYVIITALFGIIASQTIGDIRFITLNIAMILAIPAVIAGFGVIGDITRQIKYGWFLRWMIYLVVTLTATFGSLAIIAILGFLDAPLQMREWFIAKLGPKLEKKYA*
GTDBiso@GB_GCA_002168225@NHBH01000009.1_766@d__Bacteria|p__Proteobacteria	o	d__Bacteria;p__Proteobacteria;c__Alphaproteobacteria;o__Micavibrionales_C	1.0	0.9615384615384616	MRAAFLRSDSVETVTLEAIGAATAASKIVANDSNEPGVKPADLSARIAAVLKRDGASTDPATKDMTDFLKRIGPDLGMVASAPYRTEPWAQRVHGMIRNSAGPAEELYKRHFRDSEVPASNPAAHVPAKLENTFQARAQI*
GTDBiso@GB_GCA_002168225@NHBH01000009.1_93@d__Bacteria|p__Proteobacteria	o	d__Bacteria;p__Proteobacteria;c__Alphaproteobacteria;o__Micavibrionales_C	1.0	0.9230769230769231	MSALAAGSMPKADMSVRPPGQDIVRSGDIARFRMNRAATLENPGAAKARSPLADDFSITPDAIAKANSGLGQMSGEKSAASADQKMPWEVPGSGDQIVATGSQKAPTMNAFAATMPDMMPKVDAVKPTAIQPSYVGNGARSVSVDASVEQESAAMSFFNNSGDTSNRTAIGTVNRNAQSASAAANANAISDEPTALDPKALMSKVQERREATAAAGVTAKTPDTPAMTQKQAPQPARMAM*
GTDBiso@GB_GCA_002292025@DBBC01000022.1_1@d__Bacteria|p__Firmicutes_D	o	d__Bacteria;p__Firmicutes_H;c__UBA994;o__UBA994	1.0	0.9411764705882353	MCICKEVLSSAAAKRELKFLRPDKPRLVLGNGCSLLFQVVFVTENGGGREVTLCCDCCQSKWVAKINDHYELVKHEALGTEPFASPLPISTLKPRL*	NOV8BARI
GTDBiso@GB_GCA_002293275@DBCX01000064.1_41@d__Bacteria|p__Cyanobacteria	o	d__Bacteria;p__Cyanobacteria;c__Vampirovibrionia;o__Gastranaerophilales	1.0	0.9166666666666666	MQKSFFQIVVSYIIQTYVFRTHGLQHNVYMLNVSTFLSQASRAFTAAPQTTQKSAVNPFMNYNGNTLAAYKPATYARNLPVSGGYFAGYYNGKQNIVGTRLFVEV*
GTDBiso@GB_GCA_002296285@DBHX01000009.1_38@d__Bacteria|p__Margulisbacteria	o	d__Bacteria;p__Margulisbacteria;c__Marinamargulisbacteria;o__UBA817	1.0	0.9090909090909091	MVQKKSQSRQNSFNQTLIGDYYINTLEAFIDNNNNQNIDELSAFVSKVNSNEAVEEFNGSFDDYFNQTLKSNDEKKVEKIIHLIGKIGAKIPQLSESTVDALIHIIDDHMEPTICRAAIQEMGKIGHVRENTCNKIIDEINKVTHTITDHDVTIDAIHALYEIGLAWKKKKKIFFPLLDILSRGDKEEKLEAIRAIRTQLEGYWEKPIQALKDLVLYDNDFEVRRVAAMSLGEVGAYTSFSVREAVFELTNNVANQIQRLKVSIEKNSINNFHIKCRLHDSKAILKILYHYIRIYKYGFIE*
GTDBiso@GB_GCA_002296285@DBHX01000017.1_2@d__Bacteria|p__Margulisbacteria	o	d__Bacteria;p__Margulisbacteria;c__Marinamargulisbacteria;o__UBA817	1.0	0.9090909090909091	MDDNPLVSLFNTYYYIVMSDIPSLLDLFDNMDKEGLVEATILLAQADPVIPLKDILEILEETIDLEIVAALLELLMLRVGDVDDQLMMVEYAKASDVVKRHIIMVLGYAERSKYMQFLLGEYFYNPYMRPVIRKNAFENKKFLFMNLVRYFEAAPFNSDNVQIAQQILIMIPRDVVLSCVGVFTGAKLMDVYYAMPVEDRERLDQ*	NOV41KBT
GTDBiso@GB_GCA_002296285@DBHX01000017.1_5@d__Bacteria|p__Margulisbacteria	o	d__Bacteria;p__Margulisbacteria;c__Marinamargulisbacteria;o__UBA817	1.0	0.9090909090909091	MTIINPLLLAGPEQIKKYQEQRVKEWTKEKGESQTDFAQYFADIVNQWDVEDFQETSVDIDEFQTESIDLETSINIQNKLKKAGLLNSNGFINLKTISIDAVIDALKNFPGLTDDEKQSIAQIIQNIQYNKPIDFETFSKSMFTYTPSNPNLQHFTINEATSISIWNQLNAANIIDDYGVLLLKPNSSELSSAINGLSGLTESQKERILSILNQHPELSYHSYMESLEETPDSSSLLPGPGVYLSDGVPIKKINGLTKEQLDYIKIMAVLEWNVMLVSQKSIHNSRKKSIKKVKDEKKKDKQENEKFIAKLEAKYQEDAKKRLGKKKTSGG*	NOVPYU5E
GTDBiso@GB_GCA_002296285@DBHX01000022.1_23@d__Bacteria|p__Margulisbacteria	o	d__Bacteria;p__Margulisbacteria;c__Marinamargulisbacteria;o__UBA817	1.0	0.9090909090909091	MVEILLFFTIINFMKINVFSFLNDALLLQHPLFNHQNIRHINIRAIHDTPFFNQSIVLLSDHSTNYRVIRYIRRQNVLTPIYIISDFPNMHKGINGVIEWNNLSYHVLMEKLTLFPQKNIWNYVFQIDQENRQPFRISSQLLA*	NOVS9MYN
GTDBiso@GB_GCA_002296285@DBHX01000029.1_9@d__Bacteria|p__Margulisbacteria	o	d__Bacteria;p__Margulisbacteria;c__Marinamargulisbacteria;o__UBA817	1.0	0.9090909090909091	MMISILITVMSIYLIKDFLVSHRLAKQISMVISFTALLWLIANLTDIFYPYVFQVSVCIVVGILYSLFILTMDNMTFLTQPVKKMMNVGMFLYWMAHLYLVLHVYLWDVFLISDTVLSASVLGVGGLLFYGLKKSSHSIYTVRILNKFRFETLFIFVYLSILSYWFFINDDYLGSPRLIYFYIMYFLFFLPHYILHPIRCLHLYLKSVLMAGLFLIFSAGVYVGLVFIGYPQINSPFQWLFFLITSLVFIGFFHVLDRVTSYTESMHPFSIIDQASLDSLMHYLKSVTQRSDIKRAMGRFKPFKFSKYRAHVWEVYNHRSTPMSSATPELDAEIIAFMQYKEIILYEDLPSLLEKYAQTPLNASIRLLHNFMVKYSIIRISLLQKSRETKGVFAVSVLS…
GTDBiso@GB_GCA_002296285@DBHX01000037.1_47@d__Bacteria|p__Margulisbacteria	o	d__Bacteria;p__Margulisbacteria;c__Marinamargulisbacteria;o__UBA817	1.0	0.9090909090909091	MFKVFDKTNFNDIRFISELEENGFDVHNIGGSHESDFSHGEVYRCNNGQYQIAGKTGAILTCNANVFFKTLIDVEKQFKYNLFG*	NOVY7AJH
GTDBiso@GB_GCA_002296285@DBHX01000037.1_52@d__Bacteria|p__Margulisbacteria	o	d__Bacteria;p__Margulisbacteria;c__Marinamargulisbacteria;o__UBA817	1.0	0.9090909090909091	MSSIPNGPGDFGDILNNKINELKPINGVNTQDTNQIKKLDALKQFQNIQTKLVQQGELSVPDARQLTQLIGSNKLPDFNSTMVSMILNLKNSVLDAVMMDLLSILSTELGGDVGIDISFLNQLITKMEVVARESLNPEYSKALQTILSNNIGQIKNESLKSTIQQVLQGINQLDVSQNLDIGVSPKQVSDLSSVPKSSNLDVLGASNAVNLSGLDGVDEMVFDKNTVRNKSNSIKIELGPQGGVTADIALQSDEKTVGHAKAFGTLNNMDLVKQLNPFISAIIQIANIQPLFVISSVVSQMLVQMGRLSEDANLFKVAIVTDNVAALMEIDPQDYIRKVQVAEDSHYAIYEEYKRLYEEGYHFIISLHLNRNLKKTYKAALAAKEHIDEQNIPDLDIHV…
GTDBiso@GB_GCA_002296285@DBHX01000046.1_30@d__Bacteria|p__Margulisbacteria	o	d__Bacteria;p__Margulisbacteria;c__Marinamargulisbacteria;o__UBA817	1.0	0.9090909090909091	MKKFILILCISFCLIGCSREQTIIGTYQGNGFYFTMENGDLYEYSGALTKVEGGIINSVNRTNAQSLQTSTQTAVSVMSSSGKIIFRHEPNQFIEASVINSELTKVTFVNVSGQLYEYNRNTNITKDMGVTIYPVPKQMVLDETNRVVFYHDKTNVYSLDLQTLERTLLTKIMVPIQSIAYNPKTSDVYFSTSTDGKIYKVNQHVSYAQLVHEPISARGATVAVDSMGDFLYFSKSNGQDIQIKSINLSTKEIDSVVTLYKLNYINNLISKD*	NOVA5NUL
GTDBiso@GB_GCA_002296285@DBHX01000068.1_3@d__Bacteria|p__Margulisbacteria	o	d__Bacteria;p__Margulisbacteria;c__Marinamargulisbacteria;o__UBA817	1.0	0.9090909090909091	MDMILRICLILLSSITIVHAINFFPLPKSFTNTIWVSPSYGVFQFKDLDLSSIGGGTKTMQEVLGIGLKWGNPFDGIGIHYQLLGSSVVAASGNDMKRTTLNLDAIKLRWHVEIVNDGTGKMALFSSLGQFSGVYKVETLSESNGLTEYKERLFSGVLADLGVVFGFELNPEWNIFLETLYQFSMNETLSTALGKESSDPMVDMTGTMIQIGSALRL*	NOVP8XRY
GTDBiso@GB_GCA_002297665@DBMS01000236.1_6@d__Bacteria|p__Acidobacteriota	o	d__Bacteria;p__Acidobacteriota;c__Holophagae;o__Holophagales	1.0	0.9072164948453608	PAGRTQLMPKPRAYSPLLDSLGRSLRFFYLLWGGMLLATLAAYNRVRLPSFVWAWPRFAKFWFTPLGRGLMLGIGLAMAIAALIEVWELVDRILVRFLHDHERERP*
GTDBiso@GB_GCA_002308595@DBWH01000010.1_3@d__Bacteria|p__Firmicutes_A	o	d__Bacteria;p__Firmicutes_A;c__Clostridia;o__UBA1212	1.0	0.9523809523809523	MITEQETRKYEVNTFKTIESSFTGAYDSITDAPIVNPPQKSVTVSGVISMVLVAGMCVLTFYSSSWKQWGWGVAAGLSLAAIVLIIRRYFKALKKFQEANSAGSKRFDYKEEYMSLFPELPGRMNASELIKAVSPMQNKQSRDVYNNAIRDLITSLNTVNNPQDILCRNLTTYGDLFSQLRKRCYIGENGSNDIVIYDSDCLAPRGELVVEPSDILSYGVPDTFGDKLAGVRKAGVKISSDAVIVAIKTDEEGGVLYLETHASDFEKLKKLLGRGKLN*	NOVPKD3G
GTDBiso@GB_GCA_002309575@DBXP01000021.1_16@d__Bacteria|p__UBP6	p	d__Bacteria;p__UBP6	1.0	0.9523809523809523	MAKRLLVFIAIFLFMVPVFAQSKMAVMPAVGSGSEGTAMAKSLTKELKSAYKIVKEISLNDADKLIDGGKFAKMKKCETKLSCVSKEAKGIKKADYVLLPVVSFDEEYTVTLHFYSTKNGRRLDKRTVNGASDIDAEDLAADVVAAVKDAVAKLAGGSSDDEGEDDEEVKEDPDSKPDSKKEEAAPAKLSEMDKRKLVRAAFKAYKGGSQKEAVKLFKDAGENDLADTVSEIVMALDDVKTLIKNGDTNKAIDTLNKVAKKDLELRDKGYKELQFIKETDKRNRYNEPTDADYSKANKVFKSAKKEIRKITEWRDAEISKLDKSVKGQLDGKAAITEKYEAAEKKQKTAEKKQDRELQKRIEAMKSDLENLDAKYHKKLTDTEKEVDKLNKQLEDDRAP…	NOVKBHE5
GTDBiso@GB_GCA_002309575@DBXP01000025.1_3@d__Bacteria|p__UBP6	p	d__Bacteria;p__UBP6	1.0	0.9047619047619048	MSRFFKILVVVTALFFAAACGGGKSEEKCPDGYKWEGGDCVKTGTDTNTDYDIPSGSDADTAPVSDSDPAEEPDDTPEQPDGDSDGAAYNGSCRVVNSKKPLTIDIVTSKLTIGAVTVNGVQEDPENYYGEIWAENLETSSEFMIAQANAAEGKSVDVPRGSYAISYKPLSSSGKVVIHESVDLSGDKSVDIDIPLYHLTGKVLDNTGGQYSLGEADGSAVKMTLKNGSFTKEIPYSQFGGFDLLLPKGKYAVLFNGPLFAGQPDYNGTIFESDSENAVSIVNEDVEKDIKIIAKTVTGTISKPGYPVSEGTLVLAENPPLGNVVTVVASSVSAASYTVVIPENRELALLYLPTADSYPARYIKLETWNETLTASGTHAVSLDFARVYGKLTFKGGNSF…	NOVPWY4T
GTDBiso@GB_GCA_002309575@DBXP01000027.1_8@d__Bacteria|p__UBP6	p	d__Bacteria;p__UBP6	1.0	0.9047619047619048	MFKKRSLFVLIMLLASILFFSCGGNESADDGEEASEPGFSIRMVEHSCVKNTINATSVKNLTSINFQLLKGTEEVYKKSISIYKEGIDASVRLNDIPKESGLTLVILGYGSNPSDPYWYGKVTNLDFVTTPKTAIDVILYPTAAFYAESTNLSINSACLPQGLLSPRFGHTATLLPDNRILIAGGFTSCNNGKCPAVKTVEVLDLESGTVEQLSDMVEERGMHEAVLLSDGSVLMVGGFHGFGIRSLIIDDSIPAVADFPSLSYNTMTASMKIERYTPSYPKHNMVQNHIGKEVANITQEVFSTQALPFARFQSIIAKTVTTPDQEEAGEPRRIMIYLAGGIDSGNIPLTKVSRIEVVDKSLIDGSVTIGEVKELASDAELAAIMPSLGFAGDQLMVVG…
GTDBiso@GB_GCA_002310035@DBYC01000049.1_10@d__Bacteria|p__UBP6	p	d__Bacteria;p__UBP6	1.0	0.9047619047619048	MKFFSKLIVIVMIVSFVVPAYSQDMEDAQESEEEAVEQEAAQEEEPAAAEQESDGGVNLKVGDNFYFEGNVNDNANDDKEESMAETQSTPFYKQTWFIATVAVVVIAGAAVGIYYGTRTSEPNGKTIEWDNK*	NOVJUGR6
GTDBiso@GB_GCA_002310995@DBYV01000013.1_12@d__Bacteria|p__UBP6	p	d__Bacteria;p__UBP6	1.0	0.9047619047619048	MRKLNFSVHFFLYSLLSYIFYIIYFVLIKKVDYFFGLYYFTPAYIFVFIKLFSTGIKKLPWVALFALVPFALSVFLTFADHPFQGWEVSGFIPVVILASYLFKSSKGSPTPLGIKVMPKIIKCFLAIVLLFGIIHFFKTKSLYEALLLVVTLYSPAPIAAATALFINFIVSTTAISVLLNNMKFFNNEAKISRLVFDTDKYLNIPHLNLSGIETVESVKKEEFMQMIAKLNQAAENDPEQTKDIGKNKCFSHTFGDGKTLTMAPLHVLISEKHCTTEGLSIPKKESNSEYIALAESNKVIGYYTIDKIKPAENAAFLELFDKKFGIKTVIVNPVKPQLWQNIETKASLDEIELTSNDIMISGEERENTSAVQAIWGGVDTAKGDIFITKPFMKTLFNFI…	NOVZ8ERG
GTDBiso@GB_GCA_002310995@DBYV01000056.1_16@d__Bacteria|p__UBP6	p	d__Bacteria;p__UBP6	1.0	0.9523809523809523	MKRILFLTLIFVLLASCSGKNETISDNDIPDIPTDDSDTASVDDTDSAPVDDADSTPEPSDDDVDTEPTDDADSQPEPSDNDADTEPTDDADSQPELNDDDVDTDLTDDADTASEENDGDADTESDEDSMPLKKNIAISLILPTDPNYTCFELEEEAGKDYTYCINANDKIIVSVYTKESADDEYSFDSDFNFTAEMSGMNSLDLSFMAASRPYLRIFVKVLNKNGKLKLTGAAESVKEEHTKIFLAPPGDFVRIVSNRTKPDENSLESLFQSKGSKGAAATILKDGNVYMSGGYSMDTNSIVQTASVFNMKNISRKDVTNLPKKLYDHIAAFLDDRTETGKVIVGLGTTEDETLNSSLWIFDPESDSYTPLNLDNQPMTKAKSITVDGEVYIVGGCTG…
GTDBiso@GB_GCA_002311155@DBZN01000076.1_9@d__Bacteria|p__Firmicutes	o	d__Bacteria;p__Firmicutes;c__Bacilli;o__Haloplasmatales_A	1.0	0.9230769230769231	MGKNEMGSPMNASVQSIKNKNDVEFGTGNVPDTRLEVKKSLPEARRYTQSSKDRRTTEQLLKR*
GTDBiso@GB_GCA_002313635@DCBY01000003.1_10@d__Bacteria|p__Fusobacteriota	o	d__Bacteria;p__Fusobacteriota;c__Fusobacteriia;o__Bac17	1.0	1.0	MKEIKQNKVDFNLSDTIIILKRLLGDIMNKKKEKRDKNCYHKIIFENELLSKSIAYSNSKKIL*
GTDBiso@GB_GCA_002313635@DCBY01000003.1_15@d__Bacteria|p__Fusobacteriota	o	d__Bacteria;p__Fusobacteriota;c__Fusobacteriia;o__Bac17	1.0	1.0	MKKVTFSQLKAKMPNKYFLSYFLGELLKKQMIKNYEEENQCSLDEMLNDCMKKFLNLELSEEMKKRGS*
GTDBiso@GB_GCA_002313635@DCBY01000003.1_25@d__Bacteria|p__Fusobacteriota	o	d__Bacteria;p__Fusobacteriota;c__Fusobacteriia;o__Bac17	1.0	0.9375	MLFLILLNSCSGGVASGYSIPNMSQAMVERLYFFDYDDSEVSAKDTITKEEYNEILDLIDRGENVNALGPQSNSLSAVLITDIHVEGVTKKQIVDDLGSRGTNFNLTFSQLGFFDNYSLWSELINFDREVVDSLVQYGLNLNFKDLRGNNILFYIMEEIEHGGIEKEAAMTNILSHVENRDSFLMHRNSFDNNILHHTLIEHIYEKEHSITSIKNAVEFLFSFLTEDQITTLKEQINKKGDKPRDILEPDKVERLEDIKNLTSLVNLLS*
GTDBiso@GB_GCA_002313635@DCBY01000003.1_26@d__Bacteria|p__Fusobacteriota	o	d__Bacteria;p__Fusobacteriota;c__Fusobacteriia;o__Bac17	1.0	0.9375	MLLFLLLFNCFGTSSLDVSRQQSRNSQIVSQIQSTIEENLLYDSDYYTGYFDQDEIFEELQEQIRSFIKSGGNPNLKIKLFEIELPIAAMILVPFLGSVKESDIELIKQYNFNINDKVLIYPNMGFLLEVHDVEKLRVFKSLGLDVKAKDIVGNTLLQNTCLNYINDSTFLEFLSELMSDVDDKASYLMNKNFYNQTILHILVSVYRTSNNLDSFIDEIFSYLTPAEIEEIKAIKDEDGRNAEQIMNHYL*
GTDBiso@GB_GCA_002313635@DCBY01000003.1_40@d__Bacteria|p__Fusobacteriota	o	d__Bacteria;p__Fusobacteriota;c__Fusobacteriia;o__Bac17	1.0	0.9375	MSIKYFIYSFVVYLLFFSLLLFDYGKGDLYTKFDSYSNIVKSISLRHSDKKVTFPRVKPRVMEAELLSEKRQGTGWLVEPKFEYPVEAEENNFEGEVILLVEVLGDGTVVHASLEKKSGHSILDRAALDSIYNAKIDMSSFKEGEKFRVKIPYRLR*
GTDBiso@GB_GCA_002313635@DCBY01000003.1_43@d__Bacteria|p__Fusobacteriota	o	d__Bacteria;p__Fusobacteriota;c__Fusobacteriia;o__Bac17	1.0	1.0	MKLLKSMLMLSIFSIAISANIEVVGKKRKKIDVNEFREELPYYEDLVIIEEDESEVEEDTDSTSNINYINWGVELADTDKDFNPFKLDFCIFSSFLFKGNNIRWGFKGKRDKIESGYKSNSLIDDMIYGYMLSEDLSAELSYSERDKELMGLDTRKKSIFDLSLSNKIKDPVEVGVDLSIERRVESSNFVEKEFSLVSVDFSVRSNFVANLISKADSEFSMNLSYFGDIFGRNGAGSHTGIVRLDTVNSNVLKFEREISLDIDAELEYNFISGAGLGVGAVAETAMFGDEGNEFILKAGLRYDYLTNRMKDSLNLIEDFDILPPSDLAKEYGPKLFLGTVFNLKETFFINFDASASYMYNKICYEEDPSIESRPIQLINYGESKFFVDANVGATAKFGK…
GTDBiso@GB_GCA_002313635@DCBY01000003.1_5@d__Bacteria|p__Fusobacteriota	p	d__Bacteria;p__Fusobacteriota	1.0	0.9298531810766721	MKKQAINPNRVNYTDMQNMKEMMDMSSLIQKLDKGKRKYRVSLSFSSRKLLYKTLSEMRKAISSEGVLPRNFNNFVDYINSSRGSKNILLSFDEINFLNKLVSLTIKQQEFVKYPWYMFLSKLFRRLAIVQYKEILSHLKI*
GTDBiso@GB_GCA_002313635@DCBY01000003.1_9@d__Bacteria|p__Fusobacteriota	o	d__Bacteria;p__Fusobacteriota;c__Fusobacteriia;o__Bac17	1.0	0.9375	MIFIFFILTSCINSINFTKYKTVGSEQKIKELFKAIENNDVESCRSLIESGANTNCKNSEGKTALTKSIESVNLEICRLLINSGANINEKNTNGTAALHVAVHKCTYMSYILEYVNFLSRGNVIIDEQERQRKIRKYELLDRREIEKIANLIGIFSKKLERDVKRDKLAAFIRKCREISAKYIAIDEQEHQRKIRKYELLDRREIEKISNLIGIFSKKFKRDGKEGELAAFMRKCQKFNAKCLIDSMARQSKKHLQISMRLSQWRKSITCREFYTNYYFKRIEIVNFLLNNSADVNSIEDKSLNTPLHIAAFSGNVDLVNTLLRCRDIDTNMKNKKEELPLDIARDFCDRFSSSELQVSTLNIPIPDLSGVVERISEFSERMISKQK*
GTDBiso@GB_GCA_002313635@DCBY01000005.1_47@d__Bacteria|p__Fusobacteriota	o	d__Bacteria;p__Fusobacteriota;c__Fusobacteriia;o__Bac17	1.0	0.9375	MINLILCILLFSCTFSRLSPKDKVIKFGVSKTSLGWIVKSAVNNVLDRINLEQFLDHTVRNDVLSRLGIKKYFHKRQYTVAVVNSCLITSVHQQGKEVDRIPNLFYPEWWVLVLEWKDDRYSVFLKKCLTERGKEIADTSRPVTMDEDTCSVVVFNKVLLGIPVETKELESHFKYWFYENKIVFQEKDIKVSKKGQFAKIEFLEKDIPKKEVSKLIKFVFYTEHVNINENNFEFKSEMNLDEIEELVNTWFVGHEKEEFEIEKISIIDIDKKVRVLNNDNTLEICFYKKGEVQIDDQQLFKMISFIYDSFFNRNSSIVIKEEENNLVRIEFLKRADIEEVKDKWDILNANYRLKKSLSNAVDVELKNVTEIFDTVQGRTLTTHENVIYLRRRTWTEWFK…
GTDBiso@GB_GCA_002313635@DCBY01000012.1_12@d__Bacteria|p__Fusobacteriota	o	d__Bacteria;p__Fusobacteriota;c__Fusobacteriia;o__Bac17	1.0	1.0	MLAIFYLCLLFSCHQNRFKINNKIEVKAVERGLNDPQGRLDLSILGDKSQIEDPNYRSLTMIALDMNNQISISRVTSLKYESDFVKELSLKDKFNSNCFHYAARLNRKIFFDSIIPRDRLSYLENKVDCTDLEKHEESNLKKYFNDVDEVVVKELTAINDEGYSPLSLLIDGGSSFVSQLLSWYPDLGRKRLNIDGDNIMLYVVKRGRRGIFDEIISLFSGVSHFDKLPIDMLNFVNDRGVTPLIQASMDKKEGAHYCEGLLTKGAEVDYKDNFNAMLVAAFKQNKEVVEVFLFLGNGLEREKKILSLLKKIGVTSLFIFVKALGLSGDLVALSTIGVKPGFTQLGSSFANNILRSLKAGEEEEKMITTSLRYITEVEMKCHWLDRVDFPKMKDQFYSD…
GTDBiso@GB_GCA_002313635@DCBY01000015.1_4@d__Bacteria|p__Fusobacteriota	o	d__Bacteria;p__Fusobacteriota;c__Fusobacteriia;o__Bac17	1.0	0.9375	MDIFEKRAKDLGVTKEDLERALSKFISMLGDDELRMFLNDMSKESCCSPGSGCGCS*
GTDBiso@GB_GCA_002313635@DCBY01000018.1_12@d__Bacteria|p__Fusobacteriota	o	d__Bacteria;p__Fusobacteriota;c__Fusobacteriia;o__Bac17	1.0	0.9375	MLGIIRFLFFNNRCPICDSYRWFSREKICEKCLKNLDMLSSVKEEKGRIYLWKVNSWNYRVFRLFEKGRGNVFKSISKILLNKNKNLNLKDNKNFTPFHMIK*
GTDBiso@GB_GCA_002313635@DCBY01000018.1_13@d__Bacteria|p__Fusobacteriota	o	d__Bacteria;p__Fusobacteriota;c__Fusobacteriia;o__Bac17	1.0	0.9375	MLFLLLLVMSCKSTESKSSLTLYRAALNYEMNDLKFNKIFIESDEDVNKKILESSLVKKGFEIAKDMWEAGAIAKVISDKDNVKISFNITTKGPATRCVIKSSISSTKGEDLSIQVEKMLDYILENREISEKN*
GTDBiso@GB_GCA_002313635@DCBY01000018.1_14@d__Bacteria|p__Fusobacteriota	o	d__Bacteria;p__Fusobacteriota;c__Fusobacteriia;o__Bac17	1.0	0.9375	MATKVIVKENSNIENALKDFRRKLQRDQIFKEVKKRKRHMTRKERLEQKKRVR*
GTDBiso@GB_GCA_002313635@DCBY01000018.1_16@d__Bacteria|p__Fusobacteriota	o	d__Bacteria;p__Fusobacteriota;c__Fusobacteriia;o__Bac17	1.0	1.0	MLLILLLLFSCYKQNDGQKRSIPEANRDENNPSVNPLLDESSSNEEIEKTKSILQVREEFESAMKSLGLVQDFDSFVLKDEFFMNQMGLSVDDKEEVVEGFERILELILEKIKKEDVIPLLCLKAIEIEKDRREHFYERFFDIILEDGYYKPKKKKLKKFNSNNLEQLRKLTFNKKFVDDLNKGLGRGDYLTESNINNELVASAKRWLNSSQEDIAELSSKALIVAFALAPALFKKQKITKNVYHLVVYSVSETIIEGSQMCNDGKRSRIKQLWIQISHHAPEIQKDLMLFDDVLKEALYNFREAIVSSESSRLNFVGVPSADVPSVVRHAFGKKFNLQRESKPLFKDKSKEIVKDLSILKRMNEQYNLNNFLFEFMGEKRYDALEEDIDDYLNNGLKI…
GTDBiso@GB_GCA_002313635@DCBY01000018.1_4@d__Bacteria|p__Fusobacteriota	o	d__Bacteria;p__Fusobacteriota;c__Fusobacteriia;o__Bac17	1.0	1.0	MNAKKEVLYRISPDSVISITSQDYSQKLRELKEKITRCGLVSGEKKVRINGQLISLSKFQD*
GTDBiso@GB_GCA_002313635@DCBY01000018.1_5@d__Bacteria|p__Fusobacteriota	o	d__Bacteria;p__Fusobacteriota;c__Fusobacteriia;o__Bac17	1.0	1.0	MSYATSSFKISGKNEYLDSIGEYNVHGRNFAIVEDSYDDFKVYEINQDEELEFVEDEDIQEEVVHSWKEDTYGMNPTWRDDYLDGADRITEDFSE*
GTDBiso@GB_GCA_002313635@DCBY01000024.1_22@d__Bacteria|p__Fusobacteriota	o	d__Bacteria;p__Fusobacteriota;c__Fusobacteriia;o__Bac17	1.0	0.9375	MSKSFVELSFLLFCVLTYIAILEFFLRRRNGVKFLDEKTVLLHVILIILSGILSAYQGIVIGFIFLSFSSLLLMTFKKNLFSHHFSKKSAIFYDSFYLLLLIFTERGKQSVLEKLKMMDISSEVKKAFLMSNHSLEDSLSFLLSKYESFKPIYQMDRSFVRDFFKFRNRKVKSKINLLFNFLDLGTLVLLIGGYFVI*
GTDBiso@GB_GCA_002313635@DCBY01000024.1_32@d__Bacteria|p__Fusobacteriota	o	d__Bacteria;p__Fusobacteriota;c__Fusobacteriia;o__Bac17	1.0	0.9375	MIFTFVFLFFSCHSRDKSVRAAKVSNQEKEDLNLRVNCICLLTNMKNRKLFLEAKVAFLNNLLEAKGTEPNKERYDLFRSFIEEGELEEKKRREEELRDAFGNSCYEMSFDIKDSSLIYESDGLGEISLLEDYCDDSDKELYKISKDYTERHALEDIDKAKSEIYNLNIKIDLIEQLLENKLLN*
GTDBiso@GB_GCA_002313635@DCBY01000024.1_39@d__Bacteria|p__Fusobacteriota	o	d__Bacteria;p__Fusobacteriota;c__Fusobacteriia;o__Bac17	1.0	1.0	MTINIAIVDDNKSFNEVLGLLLSQISSENISLSIDTFISPMDYKESDKEYHIVILDCIFKGYPDAVNGIKLAEHTKSKNRSTKVILTSEFADSQFLPIVMMKSNSVDFYSDKNLSENKILEKLKEYIEEIFSSTKSKIKDLKLKLHIYKVGKELFSLSEINYAKTESREKHTILVNTSQGDIVLSMTLNQFVNNINKAIVDSGIDMSHKKTKQDLYINHLNVKNMENDVVSFVDGNSLVIN*
GTDBiso@GB_GCA_002313635@DCBY01000024.1_40@d__Bacteria|p__Fusobacteriota	o	d__Bacteria;p__Fusobacteriota;c__Fusobacteriia;o__Bac17	1.0	0.9375	MALIFALIVSCYSDITKRSKDQIESSQNYSELLEIKDTSSEEIIKSGRENLLKFIDDASKVINKYADSEEEDTKNLLKIIKKKIKSLKATDESYLQKRDEGSTEKEAKRYFKLDV*
GTDBiso@GB_GCA_002313635@DCBY01000026.1_6@d__Bacteria|p__Fusobacteriota	o	d__Bacteria;p__Fusobacteriota;c__Fusobacteriia;o__Bac17	1.0	1.0	MLTFLIIPLLMSCFGNKFMVKAKVKPKDIEKRLVEGVRLQEFIGDKINIEDPRGRSMSMIALESDSERAVSNLMLMQADDNFNKELFLKDRDNSNCLHYAAKLGFNSFWRKIFHINETEELYGELEKAKTEVENLTTKQEFNPDTEKEAELKVELEEKKKEWLSLEDDKKLMETQIREAYLEELAFVNDLGKSPISILVDSNSPCLKDLFLYCPGIGEIRINSAGDNLLLYCIKKNRKAIFETIISLDSNRLSPKSLGFTNYEGITPMMQSALDRKQGAYYCKKLLNAGVKASFEKEMGALVMAGLSQNDEVIKAFLSLGDMFMKRESKLINFLKDKGLKAACLFIKTVCVSADIALKVTSGANLGLSKVGDHVSDTITNIFGKETEGKEIKKSFEYIE…
GTDBiso@GB_GCA_002313635@DCBY01000027.1_17@d__Bacteria|p__Fusobacteriota	o	d__Bacteria;p__Fusobacteriota;c__Fusobacteriia;o__Bac17	1.0	0.9375	MGLIFILFLFSCAKHDFTPKEKSFVIEAGIATGLMMKAASCYAEVETPNVRVKIGSQSSDKNSDSESAEDEKEDKAKQTKKKSQKKKSKK*
GTDBiso@GB_GCA_002313635@DCBY01000027.1_21@d__Bacteria|p__Fusobacteriota	o	d__Bacteria;p__Fusobacteriota;c__Fusobacteriia;o__Bac17	1.0	1.0	MIYLFILLSCSNIAKEPVNDSRIAAPSRSIEVDRDTTINYPKNEISDWTRLKKEGSSKDFIKFFDKEAEKGRINSEVFYHFDRDRSAKVNYPFLLLLDFPVDRDTNIRDDAFDYLVNNFMNRSKAGKNFIDASSEMAGGYLVCLAAKMLRFSSFENFVRQTGVDVNVGTERVTPIIAAIYLGDNEKLDFLLRERKASIRSSQGPLAVAFAFWRNNVGALKIIMDNCDRDYVDSLIEGKIPPSAYATPNFNEDIIKFAIANDMRYIDKKDVRKAWLSRMACYVTLAVSNVVLDLSRGMTFNVASIFGKAFEEVLKSFLIYDFTAQKIRAAYKVVSFVFEKGDWVECIKENDEKRGEKLLFAVSNYLQRNKKRKEVKKELGELKELKKKLSFKSYDIREWD…
GTDBiso@GB_GCA_002313635@DCBY01000027.1_30@d__Bacteria|p__Fusobacteriota	o	d__Bacteria;p__Fusobacteriota;c__Fusobacteriia;o__Bac17	1.0	0.9375	MIFLLFLLNCGGSAFDAVSTKDIPISSEEDMYEEEGDFFISRDVLNAVINNSVEDFEEAIEDNENLVAINYADYNVGRYGAGVNTILHVICNTDNIDKIAFFQAIRRVDSGSFLKMLSRSNGQDMFPADFLIMNEDSRALAFLVELGVTKDSGITKKIIKREIKNLVANGRKDMFTVLEAAYAKSMPGVSEKGGEMIPESYSLYREKDKDGRDAIYYAVSFGNVDMVEFLISKFVNLNVNYGSSFYGFGKHIKDVWKKANFPNKGSSKQVYDLISKNQGKPAYK*
GTDBiso@GB_GCA_002313635@DCBY01000027.1_32@d__Bacteria|p__Fusobacteriota	o	d__Bacteria;p__Fusobacteriota;c__Fusobacteriia;o__Bac17	1.0	0.9375	MISLLFLMMSCGNNMSTTGVKHSRPENSSFKDEPNNSKDNFEDYFVDVVEDDVTFADSDMDMEDESSLEEFYVEKSDTEKVDTEGFNEREEFTEREVEVESDPQIPVEKLRSDLILALRKNKFDEFVDIIKIKSSIIYENFEDYGGSSGYNNILHVICNTGRINGSVFMNVIHSLSIDKFKSMILEYNGEGFLPADLALLKDNTESIKFLLDFGSIHFFEGEKGISIDVLRENIERFVKGRKTEMLNLINRAYYPRRGIADEFDKVAMFRERDKKGKDFIYYAVLNGDIWMVDYLLGKKVDLSVNYEPNILSTVKKDIKQVNSVSSASKDVKNRIYKLIKSRRGKPDYSSEAIFKAQFK*
GTDBiso@GB_GCA_002313635@DCBY01000030.1_14@d__Bacteria|p__Fusobacteriota	o	d__Bacteria;p__Fusobacteriota;c__Fusobacteriia;o__Bac17	1.0	1.0	MKKIKNGIDLDKVYGGLSTPAMPDQFSINKAEENGLSFLGKKFIKKIRG*
GTDBiso@GB_GCA_002313635@DCBY01000030.1_3@d__Bacteria|p__Fusobacteriota	o	d__Bacteria;p__Fusobacteriota;c__Fusobacteriia;o__Bac17	1.0	1.0	MLIIVFIFILNSCVLGFTQKKSKGFLGQDVLSRLKVSDDCKCRGFGNCDICLEDKNKLSEWMKSDLVDFKDNVGRNKLMVLVGELERGVEFKKSIIRGCVDCLLDKLSGDEYSNLSDLTLFDEKDYEGRRVISHMLTIGMVEELRYFIESVSDKVHYRYDFGITNPSLGDGVSPFCLLANIVRKKGDLTGILEIILKVNPSIMNLAVDGKGNTVYHLCSTYGNSTLFEYLKGLTGYSKELLRVNNKSFLGATALSIKCFENNIFRSMLKEELQNEPKGFKPNLKEYGRELLLIAANSGNDMAMKVLFENGANPKGAIKARVWEKTKTVGKFLVDVVANVGDTSSFYASAYLFGVAYKGNLASTIVGSFRKHFLSNKLVLMTEKDIKFAFKYLDSHYESF…
GTDBiso@GB_GCA_002313635@DCBY01000030.1_43@d__Bacteria|p__Fusobacteriota	o	d__Bacteria;p__Fusobacteriota;c__Fusobacteriia;o__Bac17	1.0	0.9375	MKNKLTEIRKLNEAIESLDKMAKAVVELSYKAKIRIIKGDIEGLSADLLRDILVLRDAQEKNLNHLHEELSDSMNASDLYSMIS*
GTDBiso@GB_GCA_002313635@DCBY01000030.1_45@d__Bacteria|p__Fusobacteriota	o	d__Bacteria;p__Fusobacteriota;c__Fusobacteriia;o__Bac17	1.0	1.0	MITLIIPILMSCSTAATGFSIDKVDAEGKSFQLTENSYLGSRAIGDGNLNVFMNIKNVNSPTRKALIETGIRKHINPASIVFEEQERLLKLLKNKDLSSIEIDGETYNVTKIQNSASSISWKIPDFDGRTMTINRVSEDEFTLAISMEDVNFANLHEGNTEVKASFDGGLGWIFKLVPENQKDVDSNKFKQLIRNEASLTQFTNYGESLFNVFRYDGTKTLEQGSANAVDKTVKKILPKLLSKVSLAITQAETDLAAHPEQLQYFEDNNFNIDIGDLDLSTVTGLENTTIFDETTLTFQLEVRDTSVSFRDDLGNINISILFVDDSKAKVYYSLSTSYEGVTSKNIQVNEFYNRVTHEISEISSFVITHQNDHIQSTSISPDHSGNSILLIEGEFDMTS…
GTDBiso@GB_GCA_002313635@DCBY01000030.1_4@d__Bacteria|p__Fusobacteriota	o	d__Bacteria;p__Fusobacteriota;c__Fusobacteriia;o__Bac17	1.0	0.9375	MTYIFLLLFSGCQSDFSFIKPKGRIDDFMKSRKNYIKDGTMVLDQSKIRGMVESFVDKPEELSDPFETSFFGGFSFIHFVFAMECEKNDTLFENAYAKLFEDKPDVLERAFRVSTRNRLNLVHLALKYGNQSGFEKIKSLPISEKYFKSSNIIGEDPFMLAVRIISRQVAKPDYCQNYINFLVESISYMSSKSYFLDSEGNLIKNREGKDSLTGSISAFVDSYEDEDDVERFIPIFRFILGNVMSKLGKSKVLEALDNWEEVSGAKNHNFLQQRIGEVIEQVKKCSEDDLSEMVNDMLISQSGKEQELSNDTQDEDCDTTGKEDKATSSKTKKSDNVEERLTALERKLDAFIDASTRILASKTSREDIDLQIELLEANKSELHAEMDVLYAERNNIVRG…
GTDBiso@GB_GCA_002313635@DCBY01000030.1_53@d__Bacteria|p__Fusobacteriota	o	d__Bacteria;p__Fusobacteriota;c__Fusobacteriia;o__Bac17	1.0	1.0	MIIQFLLALLGCSGGASSGAQTTVPQLEWYKPTSEYTAIRGDSGNVFPNVNSDMFLSVEENSDLTPLYFQKDDTDAQKIRKYSELEREGFYSGGFLTKALENSGTIDSSNSASEDVLFFSSTSLDNTTTQSGSFVVPARNSFSTTYSENELEERVNDTASLDILSMHTSGIRGADDFYYRDSKNIAKNSMVYAIKGSFDPDISAVMPVIKIDSNGDIYLNGTKVNHSRIENPTFDENQNAYFHPNNKNQTIIKLPPRTGKGTFTHEGQTYNDVGDENKVERRLIIEQVASENDEPIFQIAYEIKSSNENQVVYNPNLAFEKQNQANLLGANRFVYLINKKFVLSDDEPNIDTPEEDNFTGIEKDISQDTPVEQDRNVAIIEQAFKNFVDELSFYSPNAD…
GTDBiso@GB_GCA_002313635@DCBY01000030.1_55@d__Bacteria|p__Fusobacteriota	o	d__Bacteria;p__Fusobacteriota;c__Fusobacteriia;o__Bac17	1.0	0.9375	MFSSVNSEESKNYLIDGRSKNVEIDLVDESFKAEGKSEVSYENITVQAKKIRRVEQENKIIAEGDIGFFQDSYRVFAKHLELDLENKIAKVTDGRTELNKFHLKADNIEAKFPDILKAKKAYVTTCDLDEPHFRIEADSVDFYPDAKFVAYRGWIYIGKNFKLFPVPIYASYVVEKEDRAPLFPTITYDEAKGTMVIYGFDYQVYKDEEVLGIPNVNLDFLLNLEYSANRGLGVNKLRTSYSMMKNKNFKGFLQIKDWVKAKTERIDSNFENTSPVEIKNRSSSGSSYKFETVNELVIDEGYLFELKDTHVLGPSKSKLDLKVTDSDLIKDSQGNYSVLGTKEKYTQVDINIDQKVWKMLDVKYRYLGIIAEKRVLENLTKKLDDEIEESVLEESAEID…
GTDBiso@GB_GCA_002313635@DCBY01000030.1_63@d__Bacteria|p__Fusobacteriota	o	d__Bacteria;p__Fusobacteriota;c__Fusobacteriia;o__Bac17	1.0	0.9375	MFKKMTMALAGFALASNIATADYDYQAEVPTIELTTNFVRLAKLNPTLGMVVDTMSPISVELNLDLSIDNLARAANHTKQSWLVRPELGVRWYVHEDKMSGLFFTAHLGAMLGKDSIDYTAEAAKEAPADQAMTFDIFLSAGIGHKYQLADWFSITNRVFSKVSLYNSARSEADKTGLMLNAEEADNAVLNSVLGEISYDLLNLEFYVY*
GTDBiso@GB_GCA_002313635@DCBY01000031.1_12@d__Bacteria|p__Fusobacteriota	o	d__Bacteria;p__Fusobacteriota;c__Fusobacteriia;o__Bac17	1.0	0.9375	MLLILTLRIISPISNLEISNNYLKFYKKQSYLKFSKQNIKLKYYYLKADISNLSLFIPQVSINLLKLQNSYFKNVTSLTLNSLSLKNTSTLSYKNISFRLKIGKEMRASFRLVVDNSSVTIKIHKIPSIKIRNRVNNLNLELELSDKLTAKLCLKFSV*
GTDBiso@GB_GCA_002313635@DCBY01000033.1_17@d__Bacteria|p__Fusobacteriota	o	d__Bacteria;p__Fusobacteriota;c__Fusobacteriia;o__Bac17	1.0	1.0	MKKYLKIAIVEDSRPYLKLVSMFLRQLSDELGVDLDLELFDNPVDYKVNRDKFDIVVLDYVFRQYTYGANGFYLAKFTKERLPDCFVVIHSSYSETEIKEMLSEFDDYIDAYSHKEGEFYDKKMGLLEIIKKHLEDKWSD*
GTDBiso@GB_GCA_002313635@DCBY01000033.1_19@d__Bacteria|p__Fusobacteriota	o	d__Bacteria;p__Fusobacteriota;c__Fusobacteriia;o__Bac17	1.0	1.0	MKKILLPILGLLVSCSKSELSLKQKMDPGSDRRATTGIPSLVEKCRRLRGDILYAKIRLKKRRYIALMNQEIYLHLLCRCKCLRMP*
GTDBiso@GB_GCA_002313635@DCBY01000033.1_25@d__Bacteria|p__Fusobacteriota	o	d__Bacteria;p__Fusobacteriota;c__Fusobacteriia;o__Bac17	1.0	1.0	MIFNLISLCLLSCYTSISEQKSKVLNDELVKIAEEVAISKKDVIDKKTKETLDLVKKAPSYFEAKKILEELISEKRREMSPVRDQDYSINAYIFYCMDFLIRTSNPFRVDLVNDFCMKENENFLRVFGITILHLSFFHGDIELSKFILRSELKDQLFFFRSQHVGGRYSPIIMKAMLSSETELIDFLEELKQEISADDLLRTGLLHLAASSLKDRLFSYLVNVRKLDVNYKIKFDVYMVDEYEKKIAQGNTGLISGYHKEESCNLLGAINFGFVKRFVVNTIYTKWNPALGTFVESFGFDYYKLVDIEFDKSTATYYFQKSVAESVHEELDNVLKWLQTKGGPNNVEKKLRKFKLIFRTMIANDYKIGDESSDLSMTTGFIGTLGTEAIALLCESGYKA…
GTDBiso@GB_GCA_002313635@DCBY01000033.1_67@d__Bacteria|p__Fusobacteriota	o	d__Bacteria;p__Fusobacteriota;c__Fusobacteriia;o__Bac17	1.0	0.9375	MILLLIFIISCWESRQSSSVDRSLDETDSPLNQDQNYDNNSFDFKFNIEEDYKVELSSEELEILISKFIDKEENRKIVEKVKHLVSILHYSPSASFSHIVESIRFIEELRNFDDKDKIYKNPEYLKQLKDMYLDSSGEKKLRGIINWITKDNKTEDNERSEHENGIYDLQKLVQKYFLIQKLDQHRSLILAISSLNKEKDIPKESYQKVLEVGNKVVEDAFESLLTLANPDIQLKADLENSKRKIQTELKGIVEMEGNFGVKAKKFFVDLPESIVKEIDKFEGRVENRITEQAKIATKNLFAYDEKDSCNKIIKFFNHITGEDFSKIFGLIKSIKLELEVN*
GTDBiso@GB_GCA_002313635@DCBY01000033.1_76@d__Bacteria|p__Fusobacteriota	o	d__Bacteria;p__Fusobacteriota;c__Fusobacteriia;o__Bac17	1.0	1.0	MSKNLDLSKASGGYKEKGGYETTETTYLKTYKEAEIPISISGKTYGKIAVAEGVGNKNLKAEELLPSYLANAVKGKYDN*
GTDBiso@GB_GCA_002313635@DCBY01000033.1_77@d__Bacteria|p__Fusobacteriota	o	d__Bacteria;p__Fusobacteriota;c__Fusobacteriia;o__Bac17	1.0	0.9375	MSKKLDLSRVAGGYFREVKDENGNTRNIWGLRFNPDGTMNKEDEKEWEAMQNGYGNGKSFDMETINQQLEK*
GTDBiso@GB_GCA_002313635@DCBY01000033.1_78@d__Bacteria|p__Fusobacteriota	o	d__Bacteria;p__Fusobacteriota;c__Fusobacteriia;o__Bac17	1.0	1.0	MSKKLDLSSVSGGTNTNFRGIFKGDDGKEHLKFANISDGNDSDQFMVIVRPDGSKELVFTGIQK*
GTDBiso@GB_GCA_002313635@DCBY01000033.1_79@d__Bacteria|p__Fusobacteriota	o	d__Bacteria;p__Fusobacteriota;c__Fusobacteriia;o__Bac17	1.0	1.0	MNKKELDRVAGGISSTTHWLDGQTDTTTVINNYENETKFVDGMEGSGGKFHVSFGSSANSYKGDTVILTTSYTPDGVNHTGMLPGDVKEVSRVSQTKVVK*
GTDBiso@GB_GCA_002313635@DCBY01000033.1_7@d__Bacteria|p__Fusobacteriota	o	d__Bacteria;p__Fusobacteriota;c__Fusobacteriia;o__Bac17	1.0	1.0	MLILLLLAACSKSTSSNLVRALEDDLTEQNIEQKDEKDKKTGKDLSIRKKKSTKQVCNLPQLKIEIGSEEAYEIESSLLRKNIDPNRAIYVINKKVGEVKALPPETKHEYEIPSSSEPRIYANIEEAMQERKIYDLAEDGESSDDWTSDDDSYDSESSDGYDDPVDQAVLPQKIRKRKSTIKKIKNFITFKIKEASKKKPKLTINDVQNMQVLPETAQGGVGKP*
GTDBiso@GB_GCA_002313635@DCBY01000033.1_80@d__Bacteria|p__Fusobacteriota	o	d__Bacteria;p__Fusobacteriota;c__Fusobacteriia;o__Bac17	1.0	0.9375	MGKLSGKSLQGASGGMSIKQTSGTVTGDVTLINKSVYKKEIDDTRKIKTTYERDHSNTKIF*
GTDBiso@GB_GCA_002313635@DCBY01000033.1_82@d__Bacteria|p__Fusobacteriota	o	d__Bacteria;p__Fusobacteriota;c__Fusobacteriia;o__Bac17	1.0	0.9375	MDEATKMQAFLKYGEPDVKASAYKVYINPDHQQSMGFTTFKGSELNGNFTVIDDSSSTITTNTNFDIEDTKNINSVTTKIL*
GTDBiso@GB_GCA_002313635@DCBY01000033.1_83@d__Bacteria|p__Fusobacteriota	o	d__Bacteria;p__Fusobacteriota;c__Fusobacteriia;o__Bac17	1.0	0.9375	MKVSAKNMKNVSGGSYDNSVTKKNVKITYEHEIAPHIDATIQGDLTALGGITFIDGSRREDITTSDIEAEWESGSKRKSTTF*
GTDBiso@GB_GCA_002313635@DCBY01000033.1_84@d__Bacteria|p__Fusobacteriota	o	d__Bacteria;p__Fusobacteriota;c__Fusobacteriia;o__Bac17	1.0	0.9375	MSLDLNQFLDTANVSNSKINKTFELPGGRQILVESENSSVKKNESNLIQNNTSSVTHGGGLTIGGPINESFS*
GTDBiso@GB_GCA_002313635@DCBY01000033.1_85@d__Bacteria|p__Fusobacteriota	o	d__Bacteria;p__Fusobacteriota;c__Fusobacteriia;o__Bac17	1.0	0.9375	MSNRSKHISESSIGSTNLNGVSGGELNINSLNTSGNAVIRDNRKFKNVDNTNKKVETKGIINIISTSVSIA*
GTDBiso@GB_GCA_002313635@DCBY01000033.1_87@d__Bacteria|p__Fusobacteriota	o	d__Bacteria;p__Fusobacteriota;c__Fusobacteriia;o__Bac17	1.0	0.9375	MNKIHLQANKIADHFENVRKHLVDKGLSPLQAAKIASQHHTAVLDKVSGGLSIGGGVTAGKGVEVQDNTSTVTQDNSKISQDNHTVETTTKIKATIA*
GTDBiso@GB_GCA_002313635@DCBY01000033.1_89@d__Bacteria|p__Fusobacteriota	o	d__Bacteria;p__Fusobacteriota;c__Fusobacteriia;o__Bac17	1.0	0.9375	MALLNDSNSIVNGKTKFHFGFDHLGHLEPTNLEGHGLTLNMKGVINEEKKFKIK*
GTDBiso@GB_GCA_002314675@DCGZ01000157.1_1@d__Bacteria|p__Fibrobacterota	o	d__Bacteria;p__Fibrobacterota;c__Fibrobacteria;o__Fibrobacterales	1.0	0.9625	KHRRCDLIPDSCTLSSVFFFATLVTMNNICPFCRTEVAKIENLRFDLRICPGCLATFFPTNKTMSFRNDIFTLTRKKWLAVLESRGARENVAAEVRCIDHGELLEDGKLPDYGIPGKVTTCCGMFHLTADMTKEILQRSLVNADLKKEGKHHFAFIRALDGLINKLTGNVEPEEDPIEAIQYELHFKHVLEK*
GTDBiso@GB_GCA_002316295@DCDF01000150.1_15@d__Bacteria|p__Desulfobacterota	o	d__Bacteria;p__Desulfobacterota;c__Desulfomonilia;o__UBA1062	1.0	0.9622641509433962	MDDRGKARVVTLEEYRAQRSEKWDDVRPVVIYFAGERFVVEYHKRFDPMTTPVVAMVHSYLGNIALTQNDN*	NOVK7RKW
GTDBiso@GB_GCA_002319925@DCFP01000050.1_6@d__Bacteria|p__Acidobacteriota	o	d__Bacteria;p__Acidobacteriota;c__Holophagae;o__Holophagales	1.0	0.9278350515463918	MISSSSFSGTHGKLDGHLYAQVRVRIMPHSHYLLLANCTDEQLRRICEYRRIPIPQHWEAETEGRVRLLKTMVFHLEDNKRLTNTLADLDSKHLRSLKNLAEYGTPPEEEARRILVDLGLILPSGNQWTVAERTADALADFDDGAFNFQGDADLKLSTAAPFGFSMALTSVLLRCMGGIRVLKGGLPAKKELGQLLSRNSLLSEERDATLIFALLHRLGLLWSREGRVDTLLPAVLAHPPRWVAERAFATLLEHDLKLWNMPPSEDRLFVMRHLLERKGQILAVQPFLGFLQTLHPLDIARTQEVFLPFLQRMGLVAMDTTAEHLSLTPHGEALSHEYLLRDHRGTESHWLPLIAEQPLVIQPTLEMLTPVIQNPHRLLQLAQLAEVETLDAMVSFRLG…
GTDBiso@GB_GCA_002321895@DCMZ01000002.1_59@d__Bacteria|p__Bdellovibrionota	c	d__Bacteria;p__Bdellovibrionota;c__Bdellovibrionia	1.0	0.905982905982906	MDFFYPIVEESLESINTPWFVADRAIKTGILSLQEIGATMFIQGDLQKVFDALFTMGVIDPVLEEDWTEAIDELQYYYPEVQEAIQVVNAFQGNLDQLMHELEQFDVKILGFLAMEVAKEFADFHSREELH*
GTDBiso@GB_GCA_002327885@DCUS01000178.1_9@d__Bacteria|p__Desulfobacterota	o	d__Bacteria;p__Desulfobacterota;c__BSN033;o__BSN033	1.0	0.9111111111111111	MAIKNKELMEAIKLGVKTLILQEVRLLRFEQGFTPNVVTDEMSRSIEETKRTVIKLTRTMDQKKRTTLLKRTIRQALNEEIDRAIQLRKTKCIRCLHGRFYDEEGTAYSSLPVGVHQAQTFGCDQLRPDLRERCKRFVEISVGSTLERHLHEMTLLYEFREMVDQIEEIWKDYLTK*	NOVIN5YG
GTDBiso@GB_GCA_002328485@DCUF01000053.1_28@d__Bacteria|p__Desulfobacterota	p	d__Bacteria;p__Desulfobacterota_G	1.0	0.9494949494949495	MSIRTGAKRPRRASSSSGEGGLRKTFVLAASSLFLYALFRDMNLAKTLLLVAGLIGAFAVSRVPTRAILGMKYPLICLSFGLSAGLFFYPSIRGYAAQLASLFLSFYSIALYLATDEEKAKKPYKQMIALALLFISSSYNLIMTSRPEVILPLTITSILFLFILNRTKSLPVLGAYTLVILVILYARHCTGFGYSLRVSGVERYLLLGAAFLLLFISFVGFVKDSGPTRVVAFFGSLYLSIDLLMSVGFSFRGILMHQPSMALLIVSPLLGLTMKGGGERT*
GTDBiso@GB_GCA_002329445@DCTU01000456.1_2@d__Bacteria|p__Eremiobacterota	o	d__Bacteria;p__Eremiobacterota;c__Xenobia;o__Xenobiales	1.0	0.9166666666666666	MRRLNVAILLLAALTLGCLAFGSRPAAAEDNLGTVNQITEWGPFRYEVYQYPSRVSSFFFYPKSYVTFDVHNGKYWMIESPRFNLTMVPTNEMKNVLGFYEPYQKLENFTLSFYTPDMKLLGRVVNPQTNRAFSIPRDGNNYDHLVVRLESNANTNWDVKFVVWEPVDPVIAEPMTSPSNRER*	NOV33URK
GTDBiso@GB_GCA_002329545@DCTJ01000030.1_31@d__Bacteria|p__Omnitrophota	c	d__Bacteria;p__Omnitrophota;c__Omnitrophia	1.0	0.9736842105263158	MFSGRLLQKQSEDSSRYGRFFVQKPDGSCPWFQKTMGIESFPEIENFQKLPREVIIKGASTKFGREHGAELRGIVINNIGQPIRNIRAQLVVFGKNKVPVLGTSSAADPDKLPQGGIAKFRFFLKGFKQDLKNYHLRVVWNFDESS*
GTDBiso@GB_GCA_002329605@DCTN01000002.1_20@d__Bacteria|p__Aureabacteria	c	d__Bacteria;p__Aureabacteria_A;c__UBA1439	1.0	0.9230769230769231	MPPQLAWILEWITPVSLVLLAAAVFLHARQVRRRLDRLNIEELSRRVAALSAQSEEHGRDLAVCGRDCAELKMRLAAAEGELAQVKEESARFLGIFKTVLYGFDYIVQGCKSALEVGPGGQPPGEKRIAAE*	NOVRZ2XD
GTDBiso@GB_GCA_002329605@DCTN01000066.1_4@d__Bacteria|p__Aureabacteria	c	d__Bacteria;p__Aureabacteria_A;c__UBA1439	1.0	1.0	MKAKTGGRERSWREAERRRRRRILFVCLAASLAVHLAFLFSFGPRWFGKPPRVRPAGGRRVSLTLRPRARDAAPVKAPAPLKAPEAKPAEKPPVRRPVYGAEEIRRKLSRVLSPEIAEKSVKAKETRLREMLQDRETMARTWVSKTSEALRVEEALAEEGTVGYRRVIDLRKCSDFEIGRIMDVFKMEVGYGSRPVTDFNLRFTSEWLLTQGQMRNLASRVGVKRRGKRPPMPPAGPGAVSLEEPTDGPPRSYLSPSAAAVAAIIAAEERYFAQSETEPEELDRVVFVPAWSFRGPGFTVASAEKKAQSAGAGQQPAAAGAPERPAGGGEQRKGGMR*	NOV60WNF
GTDBiso@GB_GCA_002329605@DCTN01000154.1_3@d__Bacteria|p__Aureabacteria	c	d__Bacteria;p__Aureabacteria_A;c__UBA1439	1.0	1.0	MKLNQGDVLVCGPEGGCGLKVVVIEVCDEMECDLVCCGRSMVSFQKKGEPETWKQFVKEQDPEAWKKHAAKPKKA*	NOV49HQH
GTDBiso@GB_GCA_002329605@DCTN01000164.1_2@d__Bacteria|p__Aureabacteria	c	d__Bacteria;p__Aureabacteria_A;c__UBA1439	1.0	0.9230769230769231	MLSVMRTRTTPAAALLALAAALLAAGCGKPDDYRPRYFSLREENRRKIADLDAARRADRARYEQRLIGYEAELRRLRAELAAARQFPAGADAPGIPPRASPQAQDSASPAQALAALAEPVDPAAEEEETVASLVEAFIQDYEGLIDEGRRARFRSDFSAYLALLRDDTHALPASQRKDDALRDLRARAEAATSERERLQLRERISMIEGASAEDLPGVLDYYHRLDGIQTMNRLLDEYEIPREELAAAGIEPPPRSSWQPEAREVAVNLRSFAEQYEAFIPSGMREQFRRDSAACVAALSARPSDEEVVARRNAMLSDIRERAAAAGPERQERFTRRIRELETGSLDAVRERMQAERLNEVSALVEKYSIPRHELRESGVWYQQRRRR*	NOV9QBUJ
GTDBiso@GB_GCA_002329605@DCTN01000165.1_1@d__Bacteria|p__Aureabacteria	c	d__Bacteria;p__Aureabacteria_A;c__UBA1439	1.0	1.0	MAQLQPKDKVQWRAGDTPSSSHLRTGVIKEVLPGGLCLVRTKVDGEMVVEEIRMARLKPVQPPPEAPKKKGGARRAGKAGKAAPAAEKAAPKAKKAAPKAKKARRRKKSKKKAA*	NOVOW7A0
GTDBiso@GB_GCA_002333425@DDBL01000210.1_11@d__Bacteria|p__Spirochaetota	c	d__Bacteria;p__Spirochaetota;c__Leptospirae	1.0	0.9026548672566371	MKFMKNAMLNSESESINMRVWAAAKLTIAPVNSLYAIVHMVSILVLFSIFFTGCDNAKANVGKYKGVPYAVLSSLFNNRMLLLLKGTYATDSPLDFSEYNNGTGQLYQDTNGDGQEPVFDTFGLPSAKELNFFIDIGEIRISSKDQQSLAGLDLGVTDVRASKKYWDFIATQRQVYCSIPYALGGTSCELTSKISIALINQFFNGEGVKFPSNDPTAAITGGGADGQPTKYYASGIYVRNFVTGWGRENGALKTNTLFDNNLIRSGGVNIVPRNNYIPGTTDADKSIKTPAMFPVFHALQIGQEDMSIRGGADPYILEVRMNIKENLMVHSYTTAAGVIQTFIGISDWRYNHAGQLDSGGNIQSRSRIIYPETASTLYITGGTKSLNHYYNIFRKEETE…
GTDBiso@GB_GCA_002335145@DDBV01000024.1_19@d__Bacteria|p__Patescibacteria	o	d__Bacteria;p__Patescibacteria;c__Gracilibacteria;o__BD1-5	1.0	0.9230769230769231	MANKHGLKGSIVKKQAAARKLAKNKKAAAKTYTGNENLQVRKNTSYKRRTRYYENKMNFPKRKLETKNIETLVEMGVIDERGFFRKGKKKNYLTKSMVDRSGLDFYGMPRAR*
GTDBiso@GB_GCA_002338145@DDHP01000079.1_52@d__Bacteria|p__Deferribacterota	p	d__Bacteria;p__Deferribacterota	1.0	0.9777777777777777	MTDQLIKDVSVPFPPLKLDNGSGGDDDNYAELKIFPAFVDYDFFKIRPRGCSSRIDFFSFGKLTESVEKTKYLNSVLYIKKPEFMFKHGFFLMDFIRLSKDITPFIENVRNLKFDKLYIEKSSYLPLENIVSELSGIDIFLLEFV*
GTDBiso@GB_GCA_002343265@DDSC01000011.1_9@d__Bacteria|p__Proteobacteria	o	d__Bacteria;p__Proteobacteria;c__Alphaproteobacteria;o__UBA2400	1.0	0.9285714285714286	MAYNPPIAYAKQPADPRGLWRRLFLQAMDSGEPGAGTVEHACYAAALLSGASMAAVTDALVEMGLRAQPEDFPKPWLASLRGRVLDMGQRPMLSSALAALAASWGWMPTPVARASLPEEIDPETDPYGADLMTLFQHELGSQPRFGYSSSMLRLAILKTAVGIGQPLPQVVTDLITRGCIFPADAITGGCRETLRMTATHPLVKEQLASWQATYQAMAEVIPLRSAQTN*	NOVXJOGJ
GTDBiso@GB_GCA_002343265@DDSC01000013.1_42@d__Bacteria|p__Proteobacteria	o	d__Bacteria;p__Proteobacteria;c__Alphaproteobacteria;o__UBA2400	1.0	0.9285714285714286	MVNPISYPGVTADPASRLGSGVSGGTAPAKVDVPQATEPSAAQIEQKVALKVATAAAPLVGGGQSLAPPLTSLALWRDGESGMQVAVVRDRVSGQVVEQFPTERARRLAAMVRQQEILAQELQRQAGGEPSIDVKT*	NOVRFPJU
GTDBiso@GB_GCA_002343265@DDSC01000014.1_98@d__Bacteria|p__Proteobacteria	o	d__Bacteria;p__Proteobacteria;c__Alphaproteobacteria;o__UBA2400	1.0	1.0	MQALTSAQVFLFGGVALTLLLTGYALLEWALALLRRVGQAGQTHNRLFWLFALPATLVGLTPCIVVSAVLRLNRDTPLFGDNSFAELFSLFAALMLGLVLDLIAMLLFKHYLKKAEAQVQAKTL*	NOVONVTH
GTDBiso@GB_GCA_002343265@DDSC01000018.1_170@d__Bacteria|p__Proteobacteria	o	d__Bacteria;p__Proteobacteria;c__Alphaproteobacteria;o__UBA2400	1.0	0.9285714285714286	MRRRHRSYSDEGSGLLGRLFKLFLVLAVLVGAGGATWLVLTPLDAPMHEVTRPLPSDRLSAH*	NOVLWKN9
GTDBiso@GB_GCA_002343265@DDSC01000025.1_8@d__Bacteria|p__Proteobacteria	o	d__Bacteria;p__Proteobacteria;c__Alphaproteobacteria;o__UBA2400	1.0	1.0	MAATLVKPLALVDNKTGHIMLLVDARTLTVEIESGLPCELRAEDARFFLDFSAMPDALTVGPFSRSEADKIRFCHRLTLAAFKDGIVTRAREVSLKVPA*	NOVQGDDV
GTDBiso@GB_GCA_002343265@DDSC01000031.1_16@d__Bacteria|p__Proteobacteria	o	d__Bacteria;p__Proteobacteria;c__Alphaproteobacteria;o__UBA2400	1.0	1.0	MRLCLALLCFSLAAPALAADPYAEMEELTQVKDRYTIGPWQGALVGGANCQLVNTETLQGVEFSLSAARSNPSTTIQLGATFLHDTTLNSLQIKLDEAEPVAQPFSVHHSGLFYMPKPEQLKALAAARFVTYAIGRLDRATKQLTKVGQVSFDLRGFDRAYELFSACIDGQMPANLPNEPLEEGDPRTVAGAPNWDVIDLTFDGKPYSRLANLKDTGDFALGLWVHNRAQYVLNLTSYKDMPELDRIKAAQLTLDDKDKMVLPVATQPDGLLITLPLSGVQKIAKAGQLKIESGAIKAEFTITNFAAVAQAIQLKE*	NOVK6SN3
GTDBiso@GB_GCA_002343265@DDSC01000037.1_78@d__Bacteria|p__Proteobacteria	o	d__Bacteria;p__Proteobacteria;c__Alphaproteobacteria;o__UBA2400	1.0	1.0	MYPKTMRRRLLSSASDFVLCDQWNRLAEPEQLNLANNCYSYAVGSLEAITDFSSRAHAEATPQPGDHSGVPKNILLLLHYRSLPFWIKLAERDGLRRLDLNAHDDLPELGKGERLVALTYDLQHKDYHWLRREPNGLWTHKADSHRPPSWYDYNRQLITDPRRADLKYNYQGFVFFAAPLQGLDVRMSREWLRFFNSLDDAAYGNYQILRHRLKDLSALVQPDYAVMSDYLLDLSAHGDEPELRNFWQCLRKGQRLPNADGLLPLAYAHAPLGIAWQGATR*
GTDBiso@GB_GCA_002343545@DDRA01000098.1_6@d__Bacteria|p__Bdellovibrionota	c	d__Bacteria;p__Bdellovibrionota;c__UBA2428	1.0	0.9166666666666666	MAISSKSFTTALSRSVRRLFAPPLQAVSRTGKLVQTLWDAAQLQEQNRDYKRRLGEITIRLVEEGSLRNPAIDKIIARLKRNEDLLARLETNLAQEIKRPGSTRVEDSLDELEDKEVSASQSAVSGLKDERLGEV*	NOVZKXWR
GTDBiso@GB_GCA_002344285@DDTA01000293.1_8@d__Bacteria|p__Myxococcota	o	d__Bacteria;p__Myxococcota;c__Polyangia;o__Haliangiales	1.0	0.9411764705882353	MAKLVEGFKDGKPELGRRTFLVPESHSEVLALLYHERTGIVGGLPVGPVTTDPCGAHGIRMYPDQDPSILEETRRYFEKLAERFSNDLAKA*
GTDBiso@GB_GCA_002347155@DDXO01000069.1_21@d__Bacteria|p__WOR-3	o	d__Bacteria;p__WOR-3;c__WOR-3;o__UBA2258	1.0	0.9375	MIDRKTVLKWVNEIAALIPCQTYEQVIHFIKCKPEGKIVAPKPEIRIDDHWFSIRRHNDAVSGEDNLEIFVGNNESGDEYMGYDRIDPKWHDAEGRDMKRWELARAYMHPKYRGQNYSLFMAEMVMALARKNHARSVVAYPRHVAMLVTLLNLGYRTMEGNYDATLHRILKQGRHWYGNNNTQRRLYYAQEFRPFIQDGSFIMEKQCASHGIWDFLMEKV*	NOV8G44J
GTDBiso@GB_GCA_002347155@DDXO01000121.1_48@d__Bacteria|p__WOR-3	o	d__Bacteria;p__WOR-3;c__WOR-3;o__UBA2258	1.0	1.0	MGIPDTQEDKISTSLPNYEIASPESRRWTPRRIGPRFAWLDHDNILIIDGPLSERRFQVGIDVLPDNAVVRLREDGNLAGTVHIERSPSGRGIVLSNAAVSPRYRRGGLAAVMTWCVFRELLAIQETATFRIRMTRSVKPLATDNLVRNLGIGIIATRLGLRPELPVEMLVREDNIIGTSAVPGGGDRPPALRISLRSYPFVLVAVALDPRTMKPLLDSHPYEQLGQDGHQIRSWLRQGVLLVGEDYCLDALGIDRFVNALATDDEEAVQFRNRIRPL*	NOVFHL5L
GTDBiso@GB_GCA_002347155@DDXO01000130.1_20@d__Bacteria|p__WOR-3	o	d__Bacteria;p__WOR-3;c__WOR-3;o__UBA2258	1.0	0.9375	MPVIFLKSGGTVTCTMYTLKEGMIRAVDVKFKDVPGIPEEKSAMTNTDVSPANILYIIPGKL*	NOVVZHKU
GTDBiso@GB_GCA_002347565@DDXR01000058.1_98@d__Bacteria|p__Edwardsbacteria	p	d__Bacteria;p__Edwardsbacteria	1.0	1.0	MSRPPMHPLLKLLIVAAVLLGIYSGLMFMVAYVRFYDIKGKMEEAARNSLAESDTSLAVKLAETALDDKLPIAGDYFYQVRDDQGKVFVLRPETEQQQQEYLQLAVRYFMQNMQRGSGGFTISLAYDQEIYFPFNVYKHTVKFRHTEVYQQPR*	NOV3362B
GTDBiso@GB_GCA_002347565@DDXR01000076.1_18@d__Bacteria|p__Edwardsbacteria	p	d__Bacteria;p__Edwardsbacteria	1.0	0.9166666666666666	MNVPAGSGPRSTSPVSMRIVLWTLACEPVFLTAIALFLKQQNAVMPVAADAVRILLPVFAAASLGMLYFSYAFASGKYDPRPGPTNVPSRQGAPTASGLRIVAVALAIGPGVFGLVLHLLTGDDWALLAFNGTALAVAVRHVLAFNSAESRSNS*	NOVTI9H3
GTDBiso@GB_GCA_002347855@DDYE01000002.1_102@d__Bacteria|p__Marinisomatota	c	d__Bacteria;p__Marinisomatota;c__UBA2242	1.0	0.9142857142857143	MTKDQIQQMKFISYANWLTVEKFGGEPGIRDVKILKSVVSLPAGLSLTCFQGARLSNRRDLYNQLGWFVYYMIDSEPFNSNNRLTVLLLLIWCLRYYHLDFNVDELVEYIKTLDTLKHGNSDISVWFSFHCR*	NOVBJA3Z
GTDBiso@GB_GCA_002347925@DDYL01000008.1_5@d__Bacteria|p__Chloroflexota	o	d__Bacteria;p__Chloroflexota;c__UBA2235;o__UBA12225	1.0	0.9375	MNAETPMRFGSAMRGTKAAASNALTQSEKQARLVTLQAKWTQFAREYGEQQRLGNQEVLTNLRGLMLSIKREVARLGGKLPEFPVDSPNHLADL*	NOV3JYKV
GTDBiso@GB_GCA_002347925@DDYL01000020.1_1@d__Bacteria|p__Chloroflexota	o	d__Bacteria;p__Chloroflexota;c__UBA2235;o__UBA12225	1.0	0.9375	GGKSSGDTGDGADLMVAIDTRSGATIPVGGAALMSGPALVIGAARRQDETIRRAPGVRFPDVAGRRQVVDAPRPGRISASTAATADAQDVAPDDITSQLPGLRRQEVLPARWGVPAYFANAPYGPPYELMPRTAEWTLSAQTAAEFRGPDRAGRMALAAHPKGSETQSSGSFLSLLYGQTPTPQYAGLSFDAYM*	NOVP4WRX
GTDBiso@GB_GCA_002347925@DDYL01000069.1_20@d__Bacteria|p__Chloroflexota	o	d__Bacteria;p__Chloroflexota;c__UBA2235;o__UBA12225	1.0	0.9375	MRTTLSSHLPMETENIILIAFTLTLLGSVASFVNGYLGAGLAAFAWLVLLGIVRQPVAVTAEVLQVTENTWAPHLLLPLVLFLIVWQARLRGRIAPHIGLRDIFGRRG*	NOVRQEJ7
GTDBiso@GB_GCA_002347925@DDYL01000069.1_54@d__Bacteria|p__Chloroflexota	o	d__Bacteria;p__Chloroflexota;c__UBA2235;o__UBA12225	1.0	0.9375	MPSLSNDQVPKPLTYTLMYHGLWAALFLMTTILYWAIFLYSGQDTFRALVPPLGLLFFAVVAGIGCWLAYTTRLAILLGQASWDDAFTLSSWSSWGVLIFAPASLAVWQWAIIPASHALGLQEGWGGVPGVLTEGAIKVEVIVWWLSHLLSVRGLIRGRRDYVRPAPPVEAETAPIASIA*	NOV8CPF4
GTDBiso@GB_GCA_002347925@DDYL01000077.1_9@d__Bacteria|p__Chloroflexota	o	d__Bacteria;p__Chloroflexota;c__UBA2235;o__UBA12225	1.0	0.9375	MGEVNAGSSSGQSDEQAKNSSSARTRASLGADFVFIRPTEWAEAFSHAYGISTGQASMILGETAASGHATGLTGLSQLWEQASNACARYVAHRDIAVGMDLGYFRWTRHTNGSVSLDGTELASSVGVWRVCRDIDDAIATSANETDFLDEDHELISDVKVY*	NOVSTFKS
GTDBiso@GB_GCA_002366565@DFBJ01000003.1_50@d__Bacteria|p__Bdellovibrionota	c	d__Bacteria;p__Bdellovibrionota;c__Bacteriovoracia	1.0	0.9142857142857143	MKLLNFLPLSSQNFAHPPFLSNNKESIALFNKADLKGIIFLMMRNLLVLFTFILFANNSFSQSIVDEFNEDSESNQLASELVTEKISKVSNSKRTYIITNDNQSFYKGDFITLVLANKLAARAIVAKNVNNLAGIKIIKIYSLDLFKSFNPGVEVQIIRGDDSFFGAKKETEEDREEANLLKEEEDLFNGTLLEDDLSLDENTNREIKTDNILSLNVGLISGLNNDGTSQNYTHLNGMWMYQFEDNIWAEIGYGQNIINDYPSPGFDTTMSNLFVRAKYTISAPLYSYIQPYVGFQMISASSPQAGVDDPTDDITPSQAELDNEILLVENLKKRQIIFGVTVLKRLVPGWFIRADLGSDIMNVGFSLEF*
GTDBiso@GB_GCA_002375825@DFMZ01000006.1_15@d__Bacteria|p__Firmicutes	o	d__Bacteria;p__Firmicutes;c__Bacilli;o__Aneurinibacillales	1.0	0.9230769230769231	MVRQFLRRMFAGRKNEEEREEATERPEMELMEDTMEAEEAKGADSVSGVAVEEKVLEERRAEPYTYVITRDKIEHHSYKQIFRLIEEILEQIERGLRGEGRLQLRLSPDLAAETDEFFGKRIGKYIEGAERETYDATAFFDWTDEETARIYRTYVLPVQPEKQHTFVQSRLVMIYDTCEALGWDARRVVGMFAEAIGWELKKEDFIRFERWLDTMSQRLEDEDTLSSAEHGYGLDSAELNNAEPEARPEAEEDEFAHITPLQVSREEVEKEDITKLAAFFDDILSDPKRIREKRGGLVFSFYGFSGELEDVMGDEGVNAWASRLVEQYPYVFYFLNDEYVPMTRFVTSMVVTSRMEGDEVVYDAEELDEFIEFIQTALARLADWTGEDASQVIQEFEQK…
GTDBiso@GB_GCA_002375825@DFMZ01000104.1_4@d__Bacteria|p__Firmicutes	o	d__Bacteria;p__Firmicutes;c__Bacilli;o__Aneurinibacillales	1.0	0.9230769230769231	MKKYDQANVQILFDLFSWKKRAGEIVRFEITERDRYWVISFISYSMTSSYEHTFASFTGDSHDELYTWALTLLTDFTLRLDKNEASLLAPLAASTEASTQAFL*
GTDBiso@GB_GCA_002376045@DFNM01000246.1_23@d__Bacteria|p__Firmicutes_A	c	d__Bacteria;p__Firmicutes_A;c__Thermosediminibacteria	1.0	0.9473684210526315	MTRKDYLKRQRENLLKIYETTTDDEHKREILRRIMNIDLETQGKDSFGEVKKGYYTLKRNKIIYVRH*
GTDBiso@GB_GCA_002382735@DFZN01000031.1_10@d__Bacteria|p__Delongbacteria	o	d__Bacteria;p__Delongbacteria;c__UBA4055;o__UBA4055	1.0	0.9166666666666666	MSKKSEVQNYINIRGEKDYVDSLLRSDRIIYGEFINSLIYYESNTLLPKTGILMQEDDELVFYGAKSLLEREFLLKFSYENIYLSQNSGFSISFIYQEFNKKKDKCKFSISWEDYITKNIKPDFVYRLSVKIKDRLLKRASAFIKQNDTSRQAYYYYNRVLSEKIDDITFIIDFISLLKYEAESECEGFVEIYDNIIEKKIIYLTDIYPKHKDIIEKRLRTKKDTNLSKHVPRSRDIDPENLPEKDIDLEKLLSVKGVQKFVDDRIREGVDKIKEQLLNDYHDKIDEYANKIELEKQIYREIIKDNIKLGDIADIKEPDCDKLIDRITNFYYRYKLLNEKLPDNFTIDMKNPDQGKNTLLMLIEGMSEKYLKIVDPYFFPSELELLMGVPDDIDIKIIT…
GTDBiso@GB_GCA_002382735@DFZN01000039.1_38@d__Bacteria|p__Delongbacteria	o	d__Bacteria;p__Delongbacteria;c__UBA4055;o__UBA4055	1.0	1.0	MRQINDHYNRIRLTGRLVSMNQKLKSMRKMRRKALIIYITLLTTLLIGKIPFRTIYIEIEKIRYEGDYELIKDVDNNSDLLRKYKSSQKIWVNIPENSYLMIEEPAKGNDLIEKHGKLKYKDRHYTLDYGLNFAWDGTDIPSERIYDNYTSDEPNYVFYKGKLVKKVRLTMPDGDKKKAHIYAYMYYDTADEEQTNSYIQEIENSDMPQEDKDKEIQAAREALDKKAVKYLEWIWVDDDNNELQIFLRKHESTQNTKTEYNVIKISVDKDFEDSIFEKTLSDFKVKVIKG*	NOVMAA10
GTDBiso@GB_GCA_002382735@DFZN01000052.1_2@d__Bacteria|p__Delongbacteria	o	d__Bacteria;p__Delongbacteria;c__UBA4055;o__UBA4055	1.0	1.0	MTGFKFKILTAAVVSAMIFSCSQKYDDTGIFDPSDPDFSADTISVRSHSNTLVLSKDRISDGFLYLGRDIPAPGDTTAWAESLIKLNLPAAYGLDSAFVTYKLYEYPDSVNIDQAFEGKMIEILKTTSGTWDSDSLTLPLTGLTAIDTVALDTSGTNYILRFDLKKELIEQWNTEDSTGTAGFFLRSLEGNDISPIIKFYSAGWTYTSVRPTVSSYYSFADSVDAVSGGDSTIFSVVQNYVTEDISLAFKRPSCVTPDISSFRIGGISGESYICRIPLDTIPSGAVVVTGRISLKAAGGTDPVYGGIENSLSTLKEICIYMMTDSLWYSDPSDLNYDTLNVWTYKINLGSDDNFLTMDTPVQNWINDPDTNYGFMITSKNWGQPFGYTDFMLPEFNISY…	NOVSEZ79
GTDBiso@GB_GCA_002382735@DFZN01000058.1_36@d__Bacteria|p__Delongbacteria	o	d__Bacteria;p__Delongbacteria;c__UBA4055;o__UBA4055	1.0	1.0	MRFISKKGGVILKIVAAVAFVLLVISIELPRRMWNEQADRKELARKRMIEMSDCEILYMQEKGSFSKDLKEVFDYAVNFNDLKLNAPDVDIEILDIDTSKVRVSFTQVKHFSDLNVLTDGTTKPDNIEDKSKFTEFLGILGCPNPEIIMDSDADQIEMFLKDNKHKDFYRSLKEKYYKSSENETEVLYNVGKSVTIDLLPRNPKLNLKAQKITLSSPSHIEAIANYKGKKDIFWDFISKEKITISVDKDTNLVEQKVNMARYVFSDIENDNTPYLCPSTLDPFKVSFNLTAKVGMTVTFFNKASKKVAALIKDREVTDLTENTTVKNYFLNIVKLKSERKVAELVREYEMDGDSTYSTDEAKRKLFTKYFAEQLRDLVSKDQYDDKIEKSIDSPDYESE…	NOVVEOQ2
GTDBiso@GB_GCA_002382735@DFZN01000059.1_51@d__Bacteria|p__Delongbacteria	o	d__Bacteria;p__Delongbacteria;c__UBA4055;o__UBA4055	1.0	1.0	MRSLTGILLFFLFASLFPGEFDLFEERQEADESVFRDHKANKVCASYTLFPADLKNGSVEFTRYLGKKVGFFIESAYSESGSSFEEKADISTGIAYRFTKRARTWIFTGGLGFSANDDVEDYDNISKGFRLNHLTGRFNAEYIFPFDMGVFYSMKARMPLEFDLDEDVSPMHSVGIIFQF*	NOVQQJFX
GTDBiso@GB_GCA_002382735@DFZN01000065.1_15@d__Bacteria|p__Delongbacteria	o	d__Bacteria;p__Delongbacteria;c__UBA4055;o__UBA4055	1.0	0.9166666666666666	MSANKQMIAIDTKILKVRDRSIHKSIQSMLAKIESQVCGDSFIGYVLSSEVLTELSKTVLKNNNSYEISYRSNFDKLFKIKSCLSWEFIEPFTALESEVQDLIKKAECYLEEEDYTVNERSKDTISEANRIFFEYIVKYKLVDHELRTEFFKKLNKVRSFMSRDDLISQFLCNTSIEELEMLSSKNEPIFDNLYSGNKIRSENIRSEFNKMRNFFDYETAKAINIKLDSVTNMLSSQSYENFREAEIILSEIEKHLSESAELKKRKIFEILRSELESLKICIWLDDWDKIKKEIDLMISTAEKTGDIKDLNLDKFKTDILTQQKKNDIYNFISETESANIRDESMIANEARKLLRIECSRSDLKELEKHVKFCREGNKNRSTSIMNKKRIYYSFLSVLI…	NOVXW5NX
GTDBiso@GB_GCA_002385465@DGDN01000062.1_13@d__Bacteria|p__Firmicutes_E	o	d__Bacteria;p__Firmicutes_E;c__DTU015;o__D8A-2	1.0	1.0	MSSMTGVFSGHEDAFRLKGFSVRHFPAYLRLVRDHSEVHVRRGPSGFLLEIPVVRAYPGEAFPERVLKYLEERNASPKGPGAFVVRGDTIWCVCQVAGREKESDEESRAEEAHKVAETASQLAHQVERLGPKILNLR*	NOV231WW
GTDBiso@GB_GCA_002385745@DGEC01000073.1_20@d__Bacteria|p__Firmicutes_D	o	d__Bacteria;p__Firmicutes_D;c__Dethiobacteria;o__Dethiobacterales	1.0	0.9090909090909091	MSYFPEPWSDEDPDAEIAQDMSAMEALDPPFEPAVKQNTSLFRRYWERLVRNRQR*
GTDBiso@GB_GCA_002390045@DGSB01000013.1_11@d__Bacteria|p__Fibrobacterota	o	d__Bacteria;p__Fibrobacterota;c__Fibrobacteria;o__Fibrobacterales	1.0	0.925	MVFSFIRWTNEVKLFRLHGLKKKMSILFWTLVFALSAHAGHLTVAGVSDGGGAIRDLQLREFGMVFHPGANGYLGANLFYFPLPSQSRLSTEYGKHEGYVLRENFAGYFAEELGKSGWDLGILWWIERHGWDSEDFAIFPNYGKFSLIRSVHTTGFTIARPKQNFGVAGGIQYSNPEFVGQVYEPETDTLYEWAAATIGPIAAQTSFHHSSFRHARVSLNLESKKVFGGRESGPLTYLPNIDVAVYRRNHDGKDSLRIFWEQNLIAQRLYAEAAVYFPDPALRFIALKYYPDPSKVVSIDVTCYRKPDRKLLWGGGLSMPFVRVAYNHADDIENVFGLRGTFVLQFHFAIEKIRDTFVGLNGSKATPMMTREIDTDENVKKQRREEREKEFEESRRSKT…
GTDBiso@GB_GCA_002391545@DGFF01000011.1_35@d__Bacteria|p__Firmicutes_E	o	d__Bacteria;p__Firmicutes_E;c__DTU015;o__D8A-2	1.0	1.0	MGTIEIERGMVKYITSDGEIYYVKQHFPPSIPPVTERTSQKLLVPERFFSYGPIEKIVSLLGLGRCNVVTVKLAHEMHLTFEEFEMLQEMVGPEFYFSRAAYQYTPDTLPHKDPETAMGYQIVLDILVRNWDDGDRNMYMVSGIPVWFDFGASLDPRCQNVYRFLLKLQDAAEAGRVSSIELYFKNYSRQREKILEAAIEVFESITQSEIRTIVQVSEDEFSGFFADYLVNNISQISEDVDIIRGAFLSQKTADKGRIFYEPILKQTFWRQIK*	NOVI5BFT
GTDBiso@GB_GCA_002391545@DGFF01000057.1_8@d__Bacteria|p__Firmicutes_E	o	d__Bacteria;p__Firmicutes_E;c__DTU015;o__D8A-2	1.0	1.0	MSLDRNERFEEPREGDLEKAFRPAFHEYEEWRKLQESPEAEIKALETKKAEEPKEEEKKRGCGWLDFLFLIIGFIVALLLGRGCQG*	NOVT1OC5
GTDBiso@GB_GCA_002397155@DGZR01000049.1_85@d__Bacteria|p__Firmicutes_D	o	d__Bacteria;p__Firmicutes_D;c__Proteinivoracia;o__UBA4975	1.0	0.9090909090909091	MAKICYQKRRRIHLDPNNPYRTREMVYYLFHQDFRCFIRAEQKDYVLKSLVAEDSICTPPLENLGAGRQLVEHLIKRAKSTEEVMEVYQLWQKGGLPPVSSGKNILVKEAVRKRFARNLKKL*	NOVKJJI5
GTDBiso@GB_GCA_002398515@DGZL01000048.1_1@d__Bacteria|p__Firmicutes_G	o	d__Bacteria;p__Firmicutes_G;c__SHA-98;o__UBA4971	1.0	0.9090909090909091	MNKKLLIAVVIIGAMALAGVASAANHVGVGYYFQGDARGLTLKGELALTDTIDVGLDYFGIENAGWADIYGSMDLKEFGDALVGAYGGIRLHTAGGTSPALLVGVWGEQPVHPQLVVYGDAGLGIRFGSGSARAWLEASGGVMAEVYAPFWLAGEIIFKTQNAPSTTGFRVLVGMDF*	NOVBH7Q9
GTDBiso@GB_GCA_002398515@DGZL01000053.1_56@d__Bacteria|p__Firmicutes_G	o	d__Bacteria;p__Firmicutes_G;c__SHA-98;o__UBA4971	1.0	0.9090909090909091	MIPIERAYTKEELLEMEKYIKSLVEEKKEQEILQAPEQLTYVVARASWFRQSAPEGSSVLWIASTDGGYATRTVSEEFVRTWGPIIMEADQLWLGIDARSVIQLWQPGVFY*	NOVL3443
GTDBiso@GB_GCA_002401485@NVTF01000067.1_20@d__Bacteria|p__Elusimicrobiota	o	d__Bacteria;p__Elusimicrobiota;c__Elusimicrobia;o__UBA1565	1.0	0.9333333333333333	MGGRNNSDLGIPGYSCYTTRVTLLVALFTLLGTPASAAELSQARLWQERYMWDGLMQARDRAARVSADPQLLEVVKQIAFQVAQQTANLGQIHAFTQGQVDNLEYAFSQKDPEPSLAVIQNNFNTLSKGSEQIRNNLFFLATRIRLCSTQALPDPKLTEKSKLVIAQVQQVQLRLNGLYSDTAAINQKIRQETWMADDFFRFSGQHLLKSVVTVQDSVFAIYNASYELFVLSKE*	NOVRV24L
GTDBiso@GB_GCA_002402105@NVVD01000001.1_126@d__Bacteria|p__UBP17	p	d__Bacteria;p__UBP17	1.0	0.9411764705882353	MADEVAEVEEESKSSGSSKIIIVLVLVVVGLVLLIVSMLTAKAVANNIVNRKNQTKEVQFEEEKKTVKMVLIGSDAKDKSFMVYIKKGDDQSSYSAQIRLNVGISNSALEPTISTVDFSAPLIDRILAYFSEKTRSDIIYSFQRKLLGEELKEIINAILERDMDIKEEQGRVTEVHVTKLLFMSL*
GTDBiso@GB_GCA_002402105@NVVD01000001.1_590@d__Bacteria|p__UBP17	p	d__Bacteria;p__UBP17	1.0	1.0	MARMGKIITLNIGKIDRKALMKYLDDSIKGMDKEKDQLKPKEYELARKSLRHVQKKLRKSTPNQDFNIGSLEYEFLKKGLEQMVKMNTNRFDNMFFLKRWFYKLLVKNYEHMAEVIKRRHS*	NOV4W8QH
GTDBiso@GB_GCA_002402105@NVVD01000003.1_15@d__Bacteria|p__UBP17	p	d__Bacteria;p__UBP17	1.0	0.9411764705882353	MSDKIGKISSLASKKKEKELEEIEEELDLVEKVINDPEANIRQVFTNEVNFRTLLQVLYDRNIIAEEEILEKYNQVVQEVVSERLQQFGFDISDDDSDNSSS*	NOV2APJK
GTDBiso@GB_GCA_002402105@NVVD01000003.1_40@d__Bacteria|p__UBP17	p	d__Bacteria;p__UBP17	1.0	0.9411764705882353	MKSLKLILSLGVLALNSTFASQTPLHKYKLILNSTESEQIVKAKLFKTILSDIKENQIRHAKKLQTWDDKRLLEHYGKLDSSQHSDSSEIDPNLVKAKIMKKMLDRSKDIARNISIKINSSSLLDLKSNLVQTIKLDSEMKDKAVDGYNQLEKSISAHPENKPAAPYIYPGYYNSYSYYGYNYYNTYNSYNYNTYSPYNRRNYYYRPVWNGHSYTYLRNNYNTSYYNNYYYPRYNRTSRLLATGVFGLAAVGSFIDWLFD*	NOVUKIE3
GTDBiso@GB_GCA_002402105@NVVD01000003.1_96@d__Bacteria|p__UBP17	p	d__Bacteria;p__UBP17	1.0	0.9411764705882353	MFFKLKSKNKAFTLIEILLMTSLLILIVLQIWNMQSKFLRIQDYDSKLIGLQNGVRNVVENMVQDINASIAFLNVSNDKMILARFKSAVNDDFIAVNGADVVFPYYMDQQPTSIFTPCLFVEYKLEGGGQIGLISQNGSNKNATIVRKVKEGQLKSEDTGGEDYILDTFSIHAGASDVGVPKVMAKKVSVFQLDYYGYDDQTGQLVTIGAFGDDKMAAAKAAMVAVHIAAEDPYADANLNKTPKMEIYTKIWSQKMVSENQYPQYFGHFDRDLKF*	NOV3A1CI
GTDBiso@GB_GCA_002402105@NVVD01000010.1_90@d__Bacteria|p__UBP17	p	d__Bacteria;p__UBP17	1.0	1.0	MKINTLKYSSKRKGFILFVVLGILSILGLLFYSIHQRSGQRNLEAHKHHFNESSRTLSQSGIELFNGAFREGIKTPSDFNLKSILNRSNSYKDSFYGLLLLDIPKLKILLTPDKKHLDNEYKSLEHDQIFSRFSDSYKKMYSNLLSYYPKSTLTFRLLLKIQPLYGGVLKIDSFESSSTLKDFVEKRIDLEFCADATYRFTKKTTCVNKSLKIYNLYNPVLSKFTFFHKIPISDKYNSFVTNVSGRPESPIKFAPLILTNGPFGNDEVPDDQMILGALGDNKKASSLDGLTRQGSIKKSRDSIYRRGYLFFGMGPENQIPMTSGFTRSSELGSKNYSAGQFFHLYNPAIKDPDEDNDGGAESPHIIPFNKPDFFSNPLPIISKHLQDPKERDIDAQPLL…	NOVHL4YZ
GTDBiso@GB_GCA_002402105@NVVD01000015.1_94@d__Bacteria|p__UBP17	p	d__Bacteria;p__UBP17	1.0	0.9411764705882353	MNPKEIEKTLVKAIELVESGQKIEALEYFEKLDEHAANDAQVLYNVGIYYSSIGEHLKASDRFDKCCKLEESNESYQIRGIVENFHIGGGQLMESDFMAYDVCYLTKAKESADLLLEKNPKNEEALDLKEKIENTIIKSRLAFKFLEGDLEYCRRTITRRRELNVLDERVLGFLNLLDSGEYEHTIGNFRVDKRKGIQESQGGFLERLRNYVLGIEK*
GTDBiso@GB_GCA_002402105@NVVD01000016.1_45@d__Bacteria|p__UBP17	p	d__Bacteria;p__UBP17	1.0	0.9411764705882353	MKLYKKCTNCKNTYETFICYQNQTSFVGILRTGKFKDHNLELRDCSCGSTLATEIPKFSKREKRVLWETSSIARYKKKKNFYVCEATLKSNHCAKKNSEKK*	NOV49CNH
GTDBiso@GB_GCA_002402105@NVVD01000035.1_20@d__Bacteria|p__UBP17	p	d__Bacteria;p__UBP17	1.0	1.0	MSLLFKIMNQFYINIYPKQKGYLHLSIAKYFFFFFIFSIQNFSLSSNDPQIDIIISNQVFLDFQRGNNRKIIDQATSKTDILRNTYGKSKLDPLEFFQTETQFQKHNVKNLMKSYLRFYHSNQYIVTPPNKYPTLHSNTKLIPVLQLEDGQKNHYLLKRVNDKIFDLILLEHTSRFKQFSGKTIENYDILDFIELARVTHNNIIRVSVYKEDSFELPMRTNLEIPIPPLSMIHLLANKKQAEDQEIEAEKKRRLFLLHKLNQSKRANHRLRELKKEIYRLRLLQNDELAKKVDLVKMRLNYLNLSKVKTQRDITIIVQADIIKKIFNPEPIFKNCPGVIAHDGYCYPDGNWSDNTWRLYRKLYKIPDVTGLIFPIPNY*	NOV9DK9S
GTDBiso@GB_GCA_002402295@DHFO01000008.1_57@d__Bacteria|p__Caldisericota	o	d__Bacteria;p__Caldisericota;c__Caldisericia;o__Cryosericales	1.0	0.9333333333333333	MEQTQDTAGLSKHERELANLYLETLVAKVDPNKYRLIRELLDTSHDFLEDKPDPLREPVDDVLRKSAARLLASSRQRATTDDGNSPDDVHSA*
GTDBiso@GB_GCA_002402295@DHFO01000028.1_7@d__Bacteria|p__Caldisericota	o	d__Bacteria;p__Caldisericota;c__Caldisericia;o__Cryosericales	1.0	1.0	MSIAIKGNYTAVRRPAAAVRVSAEARTRSFRVAALAAITIGLLCSYGYVYSTTLFLEHQVDLNRAAIQAQLQEQEALLEQDASLTSPDRVRAAADALGLTPNNTAVIGTLDNTTH*
GTDBiso@GB_GCA_002402295@DHFO01000030.1_4@d__Bacteria|p__Caldisericota	o	d__Bacteria;p__Caldisericota;c__Caldisericia;o__Cryosericales	1.0	0.9333333333333333	MKTLTRVAVVVTLLGMLYWLVVPTGRLTVQGAAGWQAPLVQQAWRGTSHGVVTLLDKRAVATRLGNFPVAAIAISRQRPWNATVVVDMGEPDLAVRQGDKTGIVYARAGAAYLVSGAEKSWGLVDVSGFPSDGTAFLARSLEFAPMLLELVHCNGQLPVVAVSLSASGLSVRLKDGKRLLLGDGSDCVSKIQRAVAVLQMPDFKGKAVTVDLRFAGQAVIPEGS*
GTDBiso@GB_GCA_002402295@DHFO01000031.1_21@d__Bacteria|p__Caldisericota	o	d__Bacteria;p__Caldisericota;c__Caldisericia;o__Cryosericales	1.0	0.9333333333333333	MTSQPRQGPAGADKRTAPRGGGQRPGHRSHARHGHAERRSAPSRSESVLSKYGELLQDIQDETSYFLPVDALSTGTHRYLYHLGDYSETSSSQMQQFLRDMQEELTRLQQAKLNNAEQRSSLIVSSYMSSLAALLEGRYFSDSLWQLHNARRGLYQALYLTELPMYVRGKALVHRLEELSLPPTAPAERIQLRSAAHRELALKECEIIAQYLDYAGEKASSFEDKQAIAEHCTRAQQYMDGVKSRVLRSTATGDSTRDVVVDMLIPGLDDTMLDEARDSIAHEVDALRRQLRDLAFRIDAVRDPSETIAAVLDASLARPLDQQAIDTWLANDFVRLHSFFPGFRVASVPVPGSTLGMYQPYDDSEVVALKGTAIDRRQVVCPVLPSRRWLSNEINLMMT…
GTDBiso@GB_GCA_002402325@DHFQ01000162.1_18@d__Bacteria|p__Acidobacteriota	c	d__Bacteria;p__Acidobacteriota;c__UBA4820	1.0	1.0	MNKFQRRTKVGAFALTFVLIVFLFGCGNDKYSTPISDIVYEGPRPKILKVDVSPTNVVIENFKFKLSMSDPNQSLLPKDHWTIEGCRGYFTVDSTARFPEPLPKIDQRTPFPVATTYTTAYPVTLMTKEWLERNALYLKGTQTIVPVTLHLEFFMHRNSDRLRVVIPVEFSFTIGDY*	NOVTFLM2
GTDBiso@GB_GCA_002402755@DHGK01000001.1_15@d__Bacteria|p__Planctomycetota	o	d__Bacteria;p__Planctomycetota;c__UBA8108;o__UBA8890	1.0	0.9230769230769231	MPRTVACVCALAFALCGCGGGGGGPQLLYAYFVRDGAGCGAVLVFDRAPGPPAPEALRFEPPPSGTFTCAPGGSPGEVRVAFNAPAPFPGGAEVKVSFISSGRRGAARAVRAGRPHPVLAGAVWRDANGDCIVTAGDELLLVFDGEVALSLPGGELPQSEIAFSGRERLAGARIAAVKAEASPAGVRLTLGEGVFLRPGRAGTAEGSEIALNGTLAAPSRAIAGKDSRLGAVSSGGVRVCAEPGFAPFRERGALDLGPAGGNLDPSVTFAGRPGRALAVIAGGYDRAQEPRPAADVFVIALDAPSPPLWVGTLHAPRWRHAAVALPAPPDSPALGAVLFAGGDTTGNVPVRRIELLVIRADGRTTLEPLPDTAGFPADAVSPPRRDPRAAYVPEDPAGG…	NOVC6ET8
GTDBiso@GB_GCA_002402755@DHGK01000001.1_6@d__Bacteria|p__Planctomycetota	o	d__Bacteria;p__Planctomycetota;c__UBA8108;o__UBA8890	1.0	1.0	MLHFICMLQLLHGPLAEGADAVPAALLLARVEQEAGLPIERADGDMDGTPVMCREHAAATAAAALLVLRAHGIYVHETAGERGEPGLKATRDPSPPPRVPPRVILGVYAPVHVQPEVLVARLDASEQGGGVSARIEGRTGKIVLRASGGGALAAALDLLARLDRPLDGPSRYHAFKCRGVSVRSAEEKLLRLLSREVRSRVALVSYERINTLMVSAAADDWLVIAELLAKIDPEGERL*	NOVOXXD8
GTDBiso@GB_GCA_002402755@DHGK01000004.1_9@d__Bacteria|p__Planctomycetota	o	d__Bacteria;p__Planctomycetota;c__UBA8108;o__UBA8890	1.0	1.0	MSACLQVLFLAWVPLSAAPEAPKEAPKVLLVLATGSDLLCEIVREEGGDIFVVHKGAPLRIDARLVVKRVSVESIAAEIENRDKKIEDAAGCLRLALLCLEVHRPKDAARFIKKADAYLKDPAAAGKAAAAKSDAKEKSPPKDAAGAGDTPPADERAPAKDVAAPWPPPDGSLFLLEVKKKVEDAVSDDPMRKSRVQGLFADSPFGLGGDSSADYVVRIGLEAVKIKTNDFYGSVPISNDWEGKINCVIRHVKTNKIVLQMKPTVARETLPLIAKGDEVLGKAFEQFMRSFRSEPALRLKKEEAPPNPSARPL*	NOV8B5ZD
GTDBiso@GB_GCA_002402755@DHGK01000006.1_13@d__Bacteria|p__Planctomycetota	o	d__Bacteria;p__Planctomycetota;c__UBA8108;o__UBA8890	1.0	1.0	MQRRTHAALAAAALALCAARAGDENAAGKRRELSIIYNVNNGGYVEPCG*
GTDBiso@GB_GCA_002402755@DHGK01000022.1_1@d__Bacteria|p__Planctomycetota	o	d__Bacteria;p__Planctomycetota;c__UBA8108;o__UBA8890	1.0	1.0	MTDMPVWLSFLLMLPVVFATALVSACMRREDVRAALKDTLRLTAMIVAGIAALSLLAFALHYLFAGGVVWR*	NOVY0VGD
GTDBiso@GB_GCA_002402755@DHGK01000027.1_18@d__Bacteria|p__Planctomycetota	o	d__Bacteria;p__Planctomycetota;c__UBA8108;o__UBA8890	1.0	1.0	MSVERIDKEPGKESPSKKVADMDSLCEEISRAIVEGLVEKEILDEPELGAQGESHFAETAVIGSLDDVHADQMATAVESLLESDVLSQKIVQLVQEKIREFLTDDAVQSRRGDSGVIAEHVHAECARLFECESFRSDVVKLLRADVERTLAPALRRDMSACVQSMVTEIAGVLVERLAGEFAKMKEAVLPSPPAGEPRAEAPAGGASAAPRAAEPCTAALAVETCLAPSAGEPRAATLAAETCAVLPEAPRATPAGAGARAPDRPAPRFAAPRPPPPSCRAASDADERAASAYLRIRDRLLWRGAL*	NOV3STWY
GTDBiso@GB_GCA_002402755@DHGK01000027.1_3@d__Bacteria|p__Planctomycetota	o	d__Bacteria;p__Planctomycetota;c__UBA8108;o__UBA8890	1.0	1.0	MPKTVAAPGVVETMPVSELCDRIEEILRDNDKAGARALLPALRALRERVARLRGLSPDFAGLGLGPFVIAAAELAGRGEEFAAFA*	NOVXH4CJ
GTDBiso@GB_GCA_002402755@DHGK01000027.1_5@d__Bacteria|p__Planctomycetota	o	d__Bacteria;p__Planctomycetota;c__UBA8108;o__UBA8890	1.0	1.0	MSLFRLLLTCLWTTSLGVFVVCLDAERVRMQSEVLRWEHLRAKVRELRHAAVYDYWRTFQYAVPRGSLTDYLRGRKTEAPSAAEWEDSR*	NOVOIFL8
GTDBiso@GB_GCA_002402755@DHGK01000029.1_6@d__Bacteria|p__Planctomycetota	o	d__Bacteria;p__Planctomycetota;c__UBA8108;o__UBA8890	1.0	0.9615384615384616	MSKHRILLAVAVIALVYGAYRGVGCLTRSEEDAVREVIDDLTAAFKDGNTGAILDLVTDDFAVTYRRERVNRQELADYLRYTFFSRQERIELRGGLNSIAIDGDSASVVWEGRAVKRSARRESGGAEMHRGTADLKLRKVDGSWLLAEAEAVPAEDE*	NOVZ9LOH
GTDBiso@GB_GCA_002402755@DHGK01000045.1_1@d__Bacteria|p__Planctomycetota	o	d__Bacteria;p__Planctomycetota;c__UBA8108;o__UBA8890	1.0	1.0	MPWSLRLPIAFLFFMAMGKLALALWTCARVETISQRVIIDAVLHGLLGLIALLLAIHLLLRLPFGRAFAIGFLCALPLFKALRYALDPVRWHIAGIHRFQDIISAAVLIGLAFLLLGQDAAAYFSQAPEKPPPPPQEGA*	NOVELQ53
GTDBiso@GB_GCA_002402755@DHGK01000047.1_3@d__Bacteria|p__Planctomycetota	o	d__Bacteria;p__Planctomycetota;c__UBA8108;o__UBA8890	1.0	1.0	MRSAAFFCACVMVAAAGCRGPAGEPADAGAAFAAALAAGEAGRAQYLDLLTDEARAACEALDPSEWWGPLPPPRECTVARSETSGDTATVTLAAVTAEGKAATVVLGLRLERGRWRLFALGDETRLLAIAEMARVLKATAAGFPGGAAHGGAAAGEAQP*	NOVPR91L
GTDBiso@GB_GCA_002402755@DHGK01000050.1_2@d__Bacteria|p__Planctomycetota	o	d__Bacteria;p__Planctomycetota;c__UBA8108;o__UBA8890	1.0	1.0	MYTNDLVACIRELRDVKMRLTSCSLSQHYRAWCGGRCAESTVIRRGAIDELQELLALDRWLDSLAEPSSQCARAPARRPDDATEIGARCRVLRLVRRGIKACNGDRRRSDLKVFLSQLGAVEAGRVHAVSERDCPCAACRAGRV*	NOVHF1V0
GTDBiso@GB_GCA_002402755@DHGK01000060.1_2@d__Bacteria|p__Planctomycetota	o	d__Bacteria;p__Planctomycetota;c__UBA8108;o__UBA8890	1.0	1.0	MRRAAGYIFLCAVAAAGVFALAGRFDGAGALDPLGGKTPDWLGIALIAAALAAGVGVMLSRDKKGNDHGGDAHE*	NOVEH34P
GTDBiso@GB_GCA_002402755@DHGK01000060.1_3@d__Bacteria|p__Planctomycetota	o	d__Bacteria;p__Planctomycetota;c__UBA8108;o__UBA8890	1.0	1.0	MSARDAATPRFSGAEKLRFLVLVALLLAIAGMLWMRRKEALPPEKGPAAPPAAVLPESAAAGAPANGPPLAGVMDPDPVEPYVWNRAEALAGAKDGSDAPAPAALAYLIYTCRTTPAGDTARAEAPRVTARELRERGESLRGAWVEAVGAVHAGFHAPEQVSWSGPTGVYRIYASYLFDAEGGAIKVYSVRDEPSFAPGDMAAVRGLYLQTLAYRNAEGARASAPVIVAERLARFEPPPRESWLTSYGIPGALAVAALALLLAGLRPGARSRTAGVEGGP*	NOVQ551S
GTDBiso@GB_GCA_002402755@DHGK01000064.1_1@d__Bacteria|p__Planctomycetota	o	d__Bacteria;p__Planctomycetota;c__UBA8108;o__UBA8890	1.0	0.9615384615384616	PLRMLRPLLVLRPLLILRMPVLLRSLLVLRPVLVLRPLMVRAALIVPRPLRMLPSGRVVRRLPVRLRRVRVVLPARVLRVVLPGLPLVRGPAARPAAAAAALSLALLRMGALPWLRLAACRTAVRIPALHAPRRQVRGLRDRAAARLVLAAFKHAPAEGAVTVVTLDRDFLEYHRRCSSSRPFFSSPCTRATSSLSAPRDPRARELMFPGPSIGPHTATLGGIVAHERRQSKPRGEGRKARCRPRVSGSGLQPQA*
GTDBiso@GB_GCA_002402755@DHGK01000065.1_11@d__Bacteria|p__Planctomycetota	o	d__Bacteria;p__Planctomycetota;c__UBA8108;o__UBA8890	1.0	1.0	MRFLKMLVIAVAFVGLCGLTSCTKEEPKTPATPPAPEAPATPPAPATPPAQ*	NOVMHZPF
GTDBiso@GB_GCA_002402755@DHGK01000070.1_10@d__Bacteria|p__Planctomycetota	o	d__Bacteria;p__Planctomycetota;c__UBA8108;o__UBA8890	1.0	1.0	MIRFSATAQFLVFCLAVAGFLCVQAPAQQDQDDDVGFRLILINGEPVVYSVASPTDGDILDRGFLARDVILTFRSNHGEAVVCTDRLGVERGRAVRESCPPLEGKDAACFTMAISTRQLPNGPNRLFFTLYDASPGPEIEATALAEIRLVINVLNPRVEVDARKVDGVRLRIEAGVLTPARLKDYRLAVFAGRECGPSRMVEGYVTQDPPWDLRAPVGPEPIKIFPRSADVHSAPWPEDSPYLYFHLSRAALVELSQTPVPRPVYLVMAIFDGKTWHWTGVCEVALPPEGEGKSLPD*	NOVW8QPF
GTDBiso@GB_GCA_002402755@DHGK01000070.1_19@d__Bacteria|p__Planctomycetota	o	d__Bacteria;p__Planctomycetota;c__UBA8108;o__UBA8890	1.0	0.9615384615384616	MTARVHATAHGGRSLACAALLLCGIGWGRAAPADADAVRAEIAALLASTASTDAAAVRRAESRLVALALRAPEIFREEMVRRRREEALMAAMLGEGAYAKPAGLFFAEKLAEAQRALDDGRAAEARVLCEAVLALGCDAAAGVRATRLARLARDREFAGETFVANLRPSADVIGADAAPSFVLELWNRSDRPAKATMAVGLELQVSSSTLGTGGQPFSEETTELIALPKDAVAIEPGTAWEHEFKLKVARVWEQPYVIQRITARGRLVRVGIESGGRMSDRAMRVPHAVTFRAPGDVAPAVRDPIGAMRAAIAHEDAGTLHAASVVAAWEDKVDAAVEVLLEGARAPAPIGPASFVLLRLLSGQNHGTDRVKWIVWYLRSERVAVPRIFER*	NOV566E4
GTDBiso@GB_GCA_002402755@DHGK01000079.1_24@d__Bacteria|p__Planctomycetota	o	d__Bacteria;p__Planctomycetota;c__UBA8108;o__UBA8890	1.0	1.0	MTAVLCCTCLWLLGAGVDEEIRLYDEVRLKNGQVLTGLIKDDTDPVEVKMALLRGDGTVRDLVGIPRSTVKEIVPRRTPAQIYRDQVKKRDLMNAAQLFELAAWCAAEQAGLYGEAAVLAHRALRLAPAMREVYPLLATLNARKEIAALTAEEADREVELAMRAREHGVFLAGAWLRAARVLLEQSKDAWSVVTDEAVRLLADVRAKGTAEEAAAATSALSSLYLAWEKLDDLLALKTPGGADVATPETVAAKLLLRGSEKDLADAEALIASLPDGGSRKLAEASLAWSRGDMARTQTLLLEAVELTKSPEAARALAIVLALGGKTKTAEELAKIVAPQGADGALLSYVLGAREALDAFMSTHGALPAARLLAAEEMYRRGDAEGAAAAAAEMLAGDGM…	NOV6AXPZ
GTDBiso@GB_GCA_002402755@DHGK01000079.1_25@d__Bacteria|p__Planctomycetota	o	d__Bacteria;p__Planctomycetota;c__UBA8108;o__UBA8890	1.0	1.0	MPSLNRYQIVAAVAGVLLLLGIFRAGKIVAGLSGGGGADITFASRRTIALPADEKETFVKIGRQTARDPFSAPSRWRDPQPEDMDMPPLGDFLGLQPTPLLLRQDALPRIGPPPAAREDKPDRELLMRVRRVFPQGVKADGAGAPGAVETPAAASPAGTADEPPAAAPSGGTEAPAEAQGGTAR*	NOVE2GU0
GTDBiso@GB_GCA_002402755@DHGK01000079.1_31@d__Bacteria|p__Planctomycetota	o	d__Bacteria;p__Planctomycetota;c__UBA8108;o__UBA8890	1.0	1.0	MRHACVMAGAVLGAALGCASTNEALLRNAVAGAGLPREVEGFRISLGRLKGSMAMFRYVRATPPAEFWVLRFERDPAEQQPAAFTELDSLLATMGQGKQEFAVAEKTRFLADRVRPVKAAYYTFQEDGARLEGCFCVWEEPGGGRVFALNCIADEKPAPALIERLLEECGAG*	NOVXY202
GTDBiso@GB_GCA_002402755@DHGK01000079.1_4@d__Bacteria|p__Planctomycetota	o	d__Bacteria;p__Planctomycetota;c__UBA8108;o__UBA8890	1.0	0.9615384615384616	MRFRTILLAFSALLGGCTTPRPEAAPQCAPAPFDRQEPQRAAAREEQPVRAAYADPDFALFARAFVPALSDGNVDPYVLSDADIDACFAPNIAPVIKSNRRGWVHGLRTVLEGKLLLYKNVAHGPEYSLTREGLSEGAARVKDLRIEITVNGNPHTIVIGAMYGAGAAWKILKAEVFE*	NOVQUERP
GTDBiso@GB_GCA_002402755@DHGK01000079.1_6@d__Bacteria|p__Planctomycetota	o	d__Bacteria;p__Planctomycetota;c__UBA8108;o__UBA8890	1.0	0.9230769230769231	MLRVNLLARDGIPRTWDDAPRIEFPELGLLRAQVMERRGCTVIAVTGPAGTGKTTFLHHARAALAELGYGTVMTGALAEHVLCDPRLSLREWWQLAAGEGLPPQGSAALRRLEGVLPAGIESLPPALRRECIAERLWTALRDAAARGPMAVLVDDAPLLGETATRAVERALAAAARESARIVFVIAADAAWTQRKRHQDLPAAHIALRGFGAADLAGCAPLSEAGPRFRDRFIERTGGLPQYALNALAVFRETGAEKLDALAGLCAEAPADLVRTRLGLLPEARRETLALIGACGRPVSVAFVRRVLGRQGQVLDAQLGALERAGLIRRAGPARVAASDRLVRRIVCEMLPPERLAALHGRIAGALEAEGGLWTEIAMHCMRAGAAEGEHIARAVADLC…
GTDBiso@GB_GCA_002402755@DHGK01000081.1_1@d__Bacteria|p__Planctomycetota	o	d__Bacteria;p__Planctomycetota;c__UBA8108;o__UBA8890	1.0	1.0	MAAPRARVILRACLAAAACAAGCQGYGLHVSLDTPDTPPPAATAAPAPAAPAPAAAAAPDSTAPPAEAAAPALPPPAPASPGTPQPGARERAAQLAELYREWRASSAFLARRLDAGLETPAVVREELMNLSAQLLALAPLLDDPHRTDVRACAEEYGPLADRHGPGRSRETSVQLRTLSRRIQRILE*	NOVV90C0
GTDBiso@GB_GCA_002402755@DHGK01000086.1_11@d__Bacteria|p__Planctomycetota	o	d__Bacteria;p__Planctomycetota;c__UBA8108;o__UBA8890	1.0	0.9230769230769231	MDADERPHKLLSEEELAALTEGLAAPAPAVLAISPFVNDQQALARALRGRGFRVIAAARATWPENAVAHAAAAIVAGELLREDPGAVERLRAARADLPIYVIWDDLASPPPEVPPPAGIWARSLLAECVAMLGAAGDAPAAAPGAVPEARAAAAEPPASPPPQAAPAGKAYTELLEALLAPACDAPAFLRGSLRSLRAYFRVPAAAVLLHHGGFLLEIDAESAALRREAGRFLMDAGRRALFQAVPARLRPNAFAAADYLPLVRGPTVLGAVFLFWTRDAPVPDSARIAALVGSRLWEFLCRASPGAGFVPFETFLERARSYEGVLLLGAPLGEDAIERLLAPGGFWTREPGGAVLCCLARAPAETPGALGEDFTGFTTRPGRHADLGAWVRAHAEVAA…	NOVX250Y
GTDBiso@GB_GCA_002402755@DHGK01000100.1_2@d__Bacteria|p__Planctomycetota	o	d__Bacteria;p__Planctomycetota;c__UBA8108;o__UBA8890	1.0	1.0	MIAFCEGITGSWGDATSNPGSCAGALRLRRHERAHVRAVPSRRGTLRRGLSPPPDGGVAXXRDACAARWSAQLLAEARAALAAGRDAAALPLLVNAYDLVAAPETAALLRTTDNRLRAIEDGTAEIERLLADENWPEALGLGIALLRAAPHDGRLHALCREARDRSREHAARHAAESLDAGLAAEAASAIRDADALCALLPLPAPDDPEYTMRIAFPHRYRRALPWEGDGAAPFSPEDALLRETAAQATDTERLLAEFDRALAEQRLLDAAAALSAAERVAPPAADFRFRVRQARGRLDAAADQALDAAFLSGDIRRALALFGETHLGPIPVAEERRAQFEARLSNLLSQKLKQHLTDNMAANALLLLSSARAVFPEMWTDSERKARFSFLARSPAIAV…	NOVU9D2N
GTDBiso@GB_GCA_002402755@DHGK01000104.1_3@d__Bacteria|p__Planctomycetota	o	d__Bacteria;p__Planctomycetota;c__UBA8108;o__UBA8890	1.0	1.0	MDDAEAFKALKDLYDRGNGILKHQPVVRETCEAWTRGAREACAAIYGTTSAELKELAGAHRRIMTNFDTDPSYYLTQVVANLHRELKVIDKYLKQKEEAARERGGLAKALRTFAGVVWARDAAAAEGAAAMLAKGNLEALVVEEGGDLLARIMTLATLRYGVVIAPPAASDGMAPAAAFAAGCLASRLGQSRVVLLLGSPQKLPAAMKPLRIFDLADEARWQAQISGDLQRITK*	NOV8EVYG
GTDBiso@GB_GCA_002402755@DHGK01000105.1_3@d__Bacteria|p__Planctomycetota	o	d__Bacteria;p__Planctomycetota;c__UBA8108;o__UBA8890	1.0	1.0	MRIVRQGTRLTLELQGGCLDLTSRIWPEVFKHVRENLPVEVVLDVHALAQVDDAAFGRLRDVIAALCRYVPSVVLKGGTAVGRLLDLRGAGSGSEAPAEGGASAPPLDTRIPQAASGADAPEDMFIVDLDMERLCLPNEPAQAETEAFSKVEFTREGGPVLVATMPDAAISGAAEILREPLPVRNSGAETPPPFEMDFKALCALLAPVKPEAPPPDEAPASAQAAPAPEETPAPPPDEAPASAQAAPAIEEMPAAAPPSVPPAGEAEDRAGAAERTAACGARRPASPDAAIEALRRGDEAWEMLRPRLAALARGFRSAHRLAPEALGPALSALARCAEAAPLAAYGPVFPPSGDEARLCAAAGMSAAVGASIGFRGAELEDVILAALLAVLLDIDTAAP…	NOV57U7J
GTDBiso@GB_GCA_002402755@DHGK01000105.1_4@d__Bacteria|p__Planctomycetota	o	d__Bacteria;p__Planctomycetota;c__UBA8108;o__UBA8890	1.0	1.0	MRPAPGEESVRPRARHYTAGAAPRKAFKGGILGACAAALLAGCAAGDGFRTFTGHVSWHAKGAGGAWRPVSRAEIRGVAGPDYLRIESVQGAARAGRIFALARGECWEYGCDPNGRWSCNMYPGEEHSLRLEDKAEAARREARRTLAGLPVLTRQNLWPLFAGGARSIESLSNREEIHGHQARKVRAGAYPGAVWDVWVSAEFPLPAAQAALLLAALDLPLPAAHALIARLGETPVEIDALCADGKTRVRYSFTAVPVPAAAEDVAGVIPAECMEAIAARERRIASDRILLARMTGVGDREDGVTQLGAAVRYCARLDARRVQAVVRRVETVPDSIARRYLMRAALRASPGHAVEPLKALVRAGAFDVARDAAQALAEHLPPPDNVRVLLAILGRGVRE…	NOVJ9AP3
GTDBiso@GB_GCA_002402755@DHGK01000107.1_11@d__Bacteria|p__Planctomycetota	o	d__Bacteria;p__Planctomycetota;c__UBA8108;o__UBA8890	1.0	1.0	MIAVLPGSRVALAAAVLWAAGCSCPQVRIEKYFPRDTACGAVRHFQLAMDLAMWSEAAACLTSEQEEIGSWKLWALSDMRAGELGDFSLRQVVGEVYWVAEEPSTAAGRAVVAVLSRPAPGVDQLYRLALRKRDGLWSIDLDATFTLNV*	NOVTA42S
GTDBiso@GB_GCA_002402755@DHGK01000107.1_14@d__Bacteria|p__Planctomycetota	o	d__Bacteria;p__Planctomycetota;c__UBA8108;o__UBA8890	1.0	1.0	MATTQHDTRAPAARYTWLTAGVLLRAAGDCALGAVHWLRFLIMRATIRRRVRTALAGFRPRGTFLCLAAAALLCAACGTERHTRHLAWTIEEFAGPCTSFDAAVDTAGEILVSHVGIDGPLSVFDETILYYRDAPAVLDTTEEIIRSSDAGLMWTIDEILRS*	NOV6KCFV
GTDBiso@GB_GCA_002402755@DHGK01000107.1_3@d__Bacteria|p__Planctomycetota	o	d__Bacteria;p__Planctomycetota;c__UBA8108;o__UBA8890	1.0	1.0	MRRGQGFGPILLAVALFAPPVFNLALELRRLKDASPAPARADFRFGDAPFAPAPPKRGRYIPARIVDFRSPSPLRSTFIAHFPPTEEVRRGAVVIGPHAVLAGTVAKVWQRQGIALIRSVEDPGFRALCASRDGDIVLAGRGESMGLGAVAGSLGAFAEGERVVTSARSRVFPAGLVLGDRRGDAVMPAFAYDRDRWVYLWHDPDLQALSAALGIEFQ*	NOVZQW1E
GTDBiso@GB_GCA_002402755@DHGK01000107.1_4@d__Bacteria|p__Planctomycetota	o	d__Bacteria;p__Planctomycetota;c__UBA8108;o__UBA8890	1.0	1.0	MIALWPWALMVLLVPLLGGGLLSIGAARPDMPLAFISAAAARRDALAAVVPPCAALCAARYALCPPDGRTEALVFTLAAAALIVLHRLLSIDSRGAVPLQTAAAFVVVVAGTALLQRGTGGSVTLPALPLTAGALVYTVAAAAAFAVLLPAPRSSP*	NOVXEKIZ
GTDBiso@GB_GCA_002402755@DHGK01000112.1_6@d__Bacteria|p__Planctomycetota	o	d__Bacteria;p__Planctomycetota;c__UBA8108;o__UBA8890	1.0	1.0	MPASKGDGVSMRARRSTRSRCRKIGLCAGLVACMLAVRGAAQEILHRVSEPRAAALVPGQVAAAPARIAHLGRPSTAIVAGGSRVFAVLPDGLDLVALDATSAVFDWRLSLPAELPGAPTAAAFIPGATELLPGGLMFVCEGSRMLHLWSGVPGEAPAARALPLLDSTPEPYVWSLSCDQGSGHFLVLYTSRLEPRKANVLILDAMLNKLATVALPLPCPPPFFAVWGFAVDREAGGALRRGIVFPFGGDAHEGVAWMPCDNVTPDGAACRAFRVSGCPDRVFRAAAVGDDALFLAGGQSDRLYAFGMPFAPVIPAPGDLNVVPSGKMPPSCFVCWNGAALDGYTLEVSESGRPLGLSPVDARRGSFEVAGLLPGSPLALLLRSPAGHAGTFSSAARIP…	NOVO3EGL
GTDBiso@GB_GCA_002402755@DHGK01000123.1_3@d__Bacteria|p__Planctomycetota	o	d__Bacteria;p__Planctomycetota;c__UBA8108;o__UBA8890	1.0	1.0	MGGMLGLARTCEGDLLALAAALPLLGVGAAVASGWFAHRLPERGRVLRTALGCAAAAGLAAAVWLWQACGAPRAGAALGEGWWGAFLTVDAYRLLGACVLTQAALLAYLSARADKALPRRSFAGGIAWLWALGLWIVWLDSGPVRAWACTLWALSLPFVVLGGTTSVARARATLAAAGAPVGAALLWLCLEVLSPGAAWPRTLCAAVWVCALPLPGMMRLWSEGFAPGFLFAQCAGGVLAVLLVGAGGEAPWAAGLCAAAALVAGAGACMAQQAGRFAAFALIAFLQQGAAAAFLGDRASALLFMSYFPLGAFALCAVARAGKREGGDIRERAELRLPRWAGWCLTAGLFGILGGILPGPVLGVRLRVLAELWQGGAWGLAGTAAFLGSTCFLLVGCVR…	NOVIM3YY
GTDBiso@GB_GCA_002402755@DHGK01000123.1_4@d__Bacteria|p__Planctomycetota	o	d__Bacteria;p__Planctomycetota;c__UBA8108;o__UBA8890	1.0	1.0	MEKPYDSGKRTQAMYALCAAGVLAVLSGCAADAAADVRVRKQLATLELIETLERDTAAFAASRAGVHSAEAYIRENTAVVLLSPADRAGVPARTIAEVSAYVAERTGLAEDRIVIKMRDAPTRGTTP*	NOVC5HUL
GTDBiso@GB_GCA_002402755@DHGK01000125.1_11@d__Bacteria|p__Planctomycetota	o	d__Bacteria;p__Planctomycetota;c__UBA8108;o__UBA8890	1.0	1.0	MESLKKNGFLVGVIAMVIGIGVFAYFVSWSWGISKYHSLQREVSKNESSLGAYAKMKPEDLPTDRKLENDTELQTALRGILADVERFYTERVEKLVRLQLVKGGETFTARDDAAFGSAFNTALDELNKKYAEVRAEYVKRVYPAHVAANPEAAQAQPRISLSPTISSNEADLVEAAQMCRVTTALIAAATEARWGGLTSVVFEKKKTTKAAEERSRTPRAAETAKKGPAMTGKGGKSATKEEPPPVVPEYSARDLYERVKLTAAGEIRFEDIGPFLHALELRAQDADDPVFFVVDECVLTKQKDRLLKPLYKAQEPFQKLDDAKQAPPDFEVKLPTATMRLTLSVLKYRGFAQ*	NOVNMX01
GTDBiso@GB_GCA_002402755@DHGK01000125.1_12@d__Bacteria|p__Planctomycetota	o	d__Bacteria;p__Planctomycetota;c__UBA8108;o__UBA8890	1.0	0.9615384615384616	MASVKEQLSAHCDKLAFGIVAVMVIAMIAVTWTGEDKISISQDRIVQHLKAIDDHKKDAELLPPAEPLDPRTDIARRSSRASIPKDAWTPFAMDVQPAVVRIYSRAATFDSVHGEPAITSVAITRDAEKKKPVITVTFRFGELIEVGDAAARVERRAAGTTAWRVVATIPHAEGTDVYTCVDADVEAGASYMYKVTSTATRLKSKWRADSGPTKTCREPAPPEADLGSYAVPADLRMMFVQGKVTDLSGPGEGYFNVEAYEYAAGASVVERMIKRDEVLGLNRKPDAAKDLLPRTRYYLNVVKQGEKGLVAVLKDIDTRREIQLPQGSWVPGSIECPKAWEAAAPPPPAAEDETIAPEDAPPAEAAPAPPESEPAAPDEPPAEEETDPKDEPSEDEAGG…	NOVFLTFU
GTDBiso@GB_GCA_002402755@DHGK01000126.1_24@d__Bacteria|p__Planctomycetota	o	d__Bacteria;p__Planctomycetota;c__UBA8108;o__UBA8890	1.0	0.9615384615384616	MTDAGTRPQRSRRRAQQPKPKAPLWVILVFIGVPSVAIVCMLGYIIHRDLLQAPPPEPPPPPPDPSAIVKEADALYHSALKDRAAALAKAKEDKDPSFEFDSAIKKLKQAKTLYQGIIDQIMEANGGQLPDDYRGYESKRNEIQRALGDTAKMKNF*	NOVYYYQ8
GTDBiso@GB_GCA_002402755@DHGK01000129.1_5@d__Bacteria|p__Planctomycetota	o	d__Bacteria;p__Planctomycetota;c__UBA8108;o__UBA8890	1.0	1.0	MRSIHVLCIACLGAAALCSGCARRDAHVEPQPATQARGDLLQGAVLLPLDDTSPPAGAVTGYFRSIDWELAGGVVLLSWRWDGPPCTFVVYCGDEIVSPAQGLAFASLAHPLWEERGPGIYHYKVVAEPREAGGAIEEIICGPVMLGRLRWDRDASVHEVCSHFAIYLRKAADVLPPLCIYTAPLPDVPRTENSVSLRRMFSSDAVTMRAPGERQFLFGETRTAEVAARINAVLGRPAAAPVTDEEAWQYLLDRKNSVTATYCNITAENVPDRSFESLPSAPVWFTYSRALLYDED*	NOVK80X5
GTDBiso@GB_GCA_002402755@DHGK01000135.1_11@d__Bacteria|p__Planctomycetota	o	d__Bacteria;p__Planctomycetota;c__UBA8108;o__UBA8890	1.0	1.0	MRSAVVCAVVLVVAGCAAPAHMTPGGYLGLAEDDEYPEGRGTLVAHVADAGYYAVSEVEIVPYEDYAAAAAEGRVKYEAAAGPVIYYSVEADLDLAPAPNVREWVRILERKKTTRP*	NOV55VDD
GTDBiso@GB_GCA_002402755@DHGK01000135.1_14@d__Bacteria|p__Planctomycetota	o	d__Bacteria;p__Planctomycetota;c__UBA8108;o__UBA8890	1.0	1.0	MRRRARRTGHARLVNLADGFRPHAARCAPEGDCTSPPAGRTGAGFALRAAAGALLLALGASAAEPGAAPWTVERCDAQALEAELRFSAEGIREFGVEDGKAGVLQHVAPAADTPREARFLLTPIVGRRLPSSPVTVFARGEGPTFLCAVPFDLPEGWAPFACARTPGSGLETIRKQAIEVPGGAERALLGGSAVLPDAVARTGWSGGEEWTSLGRCAADLERTTALLPAACAGAAGPVFAWSAQPASASPGVWVASAAGRCIRLAAEGSFPCLAASGRTVACVWSTADTVFTAASGDGGATWGAARVVAGSRAIVRTAAALRGDRMAIAWETPQGVSWRTSADGGRTFGAAGELPGSHSRPRVEILENGGAAVAYLRRGPRGNEAAWTRIEAPGRGGEK…
GTDBiso@GB_GCA_002402755@DHGK01000145.1_19@d__Bacteria|p__Planctomycetota	o	d__Bacteria;p__Planctomycetota;c__UBA8108;o__UBA8890	1.0	1.0	MTTPERLQRDRIEAGLAGLTLWHPASEVAAAALPIIALYREIAPLGERLLDLPPQFVPAHAEVLMLLRHLAESLGGLRPQARLIMEAFAAEPEAKSTPDFASRDTLARMITCLDGLAPVAALPESARTLFPLHLAEIAGTAREFAAYEEWLAGTKQGTDQLAQFLWKLAASLEHDLAHAHIFDRCASEPGVLTLIDAVLGKSGDSH*	NOVUDZ09
GTDBiso@GB_GCA_002402755@DHGK01000149.1_1@d__Bacteria|p__Planctomycetota	o	d__Bacteria;p__Planctomycetota;c__UBA8108;o__UBA8890	1.0	0.9615384615384616	MGGFENVKVRKVRGAAGLASEYDRAKPQGLGIGLTSWLDPRKLLGKKGKSATAPVGAGR*	NOVXBXHO
GTDBiso@GB_GCA_002402755@DHGK01000151.1_16@d__Bacteria|p__Planctomycetota	o	d__Bacteria;p__Planctomycetota;c__UBA8108;o__UBA8890	1.0	1.0	MSTNHHGSKGPEKQEHKKSGGMRLALPMFIAAAALVLCWFYMSALAPLQIDPRHSQDCFLYKSIAWIVSSPVNKALFGCMLAAVFLLGFKLKDWAIGYYRFVTISVLLSVAVVAWDLSSPAGHVTKFINKLLDVNFFA*	NOV4RGTZ
GTDBiso@GB_GCA_002402755@DHGK01000155.1_3@d__Bacteria|p__Planctomycetota	o	d__Bacteria;p__Planctomycetota;c__UBA8108;o__UBA8890	1.0	1.0	MNTQPDPEISLHELAGAHENLATLPPPSLDLTQETRAVDSLLDAGHELMSLEPPLVPLVCQMVLRELGRFPETQREALMFETLAMTPPEDETILRMLVERIPPIRIVKWLLAHPEPNGASVVKRLERLFRSVPPHALGGLLEDLVRLESAHRAAVSQALSVVGTRIAHLLRPICENAAPPDAARLLNQLLLAGDKAVAPLVSQLLRRIDQSELTLIEAAIKLLSTTGDRAFVASVEPYLAHASVLLRMAAANAIGTLGGTLACEHLDRVIKQRNAGSDERRTALTALASIDSEEARRRLRKFARPGIFGGLPEPLRAHAAALLETHNAQDRCFPNA*	NOVIM0ZJ
GTDBiso@GB_GCA_002402755@DHGK01000155.1_4@d__Bacteria|p__Planctomycetota	o	d__Bacteria;p__Planctomycetota;c__UBA8108;o__UBA8890	1.0	1.0	MATRTGYVRGLVAVLAMCLSAAAQDPGPYQLGRFVHEPKPSRDIIDVGCQGIVPVQVPEVTSPSIFMNIQFRVAVPAGGHDLMVYVYDPTDYNANNFDVVVRYGEEVGFVEDPPGSGTGRVVYDWASFSAAAYEECPIFNADDSPIPAGDYYFALISRPGYPGGPVGMKACVDGVFRTLADGESRVKTMEAFVAAGTFDFGEQCVIDVPAAGVGNLLVTLEPAALATEFMLAARAGLPIGVDDQGYFPADVFILDSFGGYEEVCFTITGGGFPVYLEAFGLTAAAEDAMLTVRFNACFQELLIGDDNCIVKTLPGIYYNPAAPTNETPDAVQYRVTVTPDALAACGGGSLSVTVAEADAAPGAETVDFLLYGNPGAAVPISDATGLPDFGAAPDLIFRN…	NOVCF23F
GTDBiso@GB_GCA_002402755@DHGK01000157.1_1@d__Bacteria|p__Planctomycetota	o	d__Bacteria;p__Planctomycetota;c__UBA8108;o__UBA8890	1.0	1.0	MKTLAILAVVVAPSVVCAQYIGNPCGKAVPRGAPGHRPPAVCGFAGLDIGFGSFDVDADYEVVSGGVARTLRETSELRETYFAFSGGGNIEGFELEGRLGGTWIELRDDAFTEDPFQDGGGVLVGFGLRYGFSPAEFLRLGLGGQMEYSYTEGDTRVSDGVSVWKEDIELDLFRGQLFTGASLDLEAGRDLVFSPYAGAGLEFLSGELALDDWFSPFDDEVADIEEKRVGFIFGGLDMHIGRRARIGLEARTNFDGWLAQVSFGIRF*	NOVX4CAV
GTDBiso@GB_GCA_002402755@DHGK01000160.1_6@d__Bacteria|p__Planctomycetota	o	d__Bacteria;p__Planctomycetota;c__UBA8108;o__UBA8890	1.0	1.0	MVKAYNDVPGGAPSNLDRVREIIAGADFKAFELKFQRHEEALAAFRDEIRDEIAALKNAFDTHERAQGRDAEELARRVDERLTAIEASVRDLRRETADAVAGIQRGWEQSLDSLRDALEAKIAETAAEAREGLAALGTADTERLDALAHRCARLEDGTAALAGEHGRARDDLAARIADVRGALNEAVATLQQTKLSRYALGEVLLALGAQLLERADKRPQPAASRAPAPADKTPAAARQSRQQDPD*	NOV4E9ON
GTDBiso@GB_GCA_002402755@DHGK01000169.1_14@d__Bacteria|p__Planctomycetota	o	d__Bacteria;p__Planctomycetota;c__UBA8108;o__UBA8890	1.0	0.9615384615384616	MTRHAAGAVLAGAAAMCGMLLCGAAPKGKGEPDVRTLRRLQLRDKDLPMTFVLPAPRKSAKGPAPVKWVFSPVEDKKTRTLAAVENERDRCAKILEDVESGKAKVDPAIRQRLERQVQVCAAVTGEINKFFGRARLVVEDDEDRSTAVVVTAVEINREFKLENGVAELKRTVPPWRFFAVKAAPEVVHDTAEKRFKNWEGWKLIMQSAGPDTKVEDAVRPGPTYFDAVHLCRRTLKSGKVFMVEIYAHWEKSAERDQSFDAQVDALLAGLSF*	NOVS9UM6
GTDBiso@GB_GCA_002402755@DHGK01000169.1_16@d__Bacteria|p__Planctomycetota	o	d__Bacteria;p__Planctomycetota;c__UBA8108;o__UBA8890	1.0	1.0	MKQRDGIVVGLLGIVAGLLIVVLFQLQGAPGAAGQSAAATSPGWLMATSTSQGVGVVFLFDIEQKRLGTYVMKGPESLELIGTRTITQEFSVIEFGNRMKPSYEEIKKAIGRAGGGAKK*	NOVUE3YK
GTDBiso@GB_GCA_002402755@DHGK01000173.1_4@d__Bacteria|p__Planctomycetota	o	d__Bacteria;p__Planctomycetota;c__UBA8108;o__UBA8890	1.0	1.0	MRLAGKGFEVFVFGSATALLCLVIVAVSIGWQGGDTGEEERVASAAEVCGLAENLAGRAAVLEKDAPAAGLEGQVRALLGESMALGRKITEWRNADTRDASKAEGLADAAGTFAKTVAAMQSDLPEIERSTRAIDRARDLADDMIRMLLYDLAAEAAPRRGHAGIIPADIEEPRLLTFVPGLSEILEALAERPARQLAVPPLVAAASEAQGLAGALSAFNKAAADHAAVAGAWRAHQRALAGARKELQAGAGAFARAAITVRPRDNTERLWFVAVAAAVVWFAVGLVLLLSVLKGEDAPPRARRDATAAPRRRTIERTR*	NOVOFOR5
GTDBiso@GB_GCA_002402755@DHGK01000173.1_6@d__Bacteria|p__Planctomycetota	o	d__Bacteria;p__Planctomycetota;c__UBA8108;o__UBA8890	1.0	1.0	MFDLRHTVTKRRLVAAWEPGLFAFSGFLCVWGALVALHRLSAWGAEADAILLGASIVILWIAGVVMCAGTYGTVFAPAEKRWGCFAGFIEPLVTLWRPLAEDDAVELKVEAQAASGAAAYELAIAGSKRRALGVTSDAFVAVSCAESLATFLARPLVVNDGEASRRIERGPFWGQLAAMLEREGGSKRKATGSEFRLPWRLFPIRGRGPVLLAAFMVVVVGLNWESLALLRSAWGVAAAAVLAALCAWALPFGLNEFAKRGVVRADKDGLVIEEIGLRRTRRVFAWNAIAYCAVLPAAKGFLGLAGRESRVVVGDERRSAAIGATLKENDIPELYRFLIQQIRKYAR*	NOVKMEIA
GTDBiso@GB_GCA_002402755@DHGK01000176.1_11@d__Bacteria|p__Planctomycetota	o	d__Bacteria;p__Planctomycetota;c__UBA8108;o__UBA8890	1.0	1.0	MQGRERLIRDPEEELAAAYRARVRPFLDLGDAAGARRYEQAWEIARARLREVRRRDEGHAT*
GTDBiso@GB_GCA_002402755@DHGK01000176.1_4@d__Bacteria|p__Planctomycetota	o	d__Bacteria;p__Planctomycetota;c__UBA8108;o__UBA8890	1.0	1.0	MMALVLALPLSFSPFAAMHGPDAAELVEQSRCAVRARIVERTDHETGAAAGVRARAEVGETLWGECPASFVFFYARSACGDRLEGEDLVIGLTQPDAAQRAYLDLAADDYLLAGALPASDALCVSLRVLRGAPGRDALLGLLDAGAHPDARVRRQAFRQLSRELAPHPEAEALAPLVPLAENEEDGELAAEYITLFGEARYAPAASFVTRRLRAAGDDAATEGAVRAFPKLATPRAVQELAAAYDDATLDVKVRILHAAAPCAAPEAHALLARALMVEETAVHALAAMRAAGLTLPAALPRVRDPVRAQRMRAVISAPPARPHAPRAAPAAPDR*	NOVW6F4R
GTDBiso@GB_GCA_002402755@DHGK01000178.1_3@d__Bacteria|p__Planctomycetota	o	d__Bacteria;p__Planctomycetota;c__UBA8108;o__UBA8890	1.0	1.0	METVRVQEPVLREAPAAPRPEPPPAASRPPARTAWRYAVRIILVALIVLAAVLLFPSEAR*	NOVKLUUE
GTDBiso@GB_GCA_002402755@DHGK01000180.1_2@d__Bacteria|p__Planctomycetota	o	d__Bacteria;p__Planctomycetota;c__UBA8108;o__UBA8890	1.0	0.9615384615384616	MGKRLFDFLPFGRKRPNERPERTPVRRPREAAEPDPPDAAADFPGAEDPGAMPDPGRPAPAGPAAPSEPPAAAPQDGSGSELAAGVRSVRDSVDRLKQRALTVRQLREAIESTIESRVSELRGAVERIQELLKEHGRPSRSEGGAAERFMRDAVDRLGQVEHALAAGGASDEALARVNESLAALERRVEGLGQELPRAVEKLIEDAPAAIDKLRDELALRDARVLAWLERISVNAHAASRDAETAGAERAAIRAMLEEMQQRRIRTEALRKRLHGVREVLADGMAELREGVARNMFSRALLARRLEAALHPFERAIDELGELIRDIET*	NOVXFXP5
GTDBiso@GB_GCA_002402755@DHGK01000181.1_9@d__Bacteria|p__Planctomycetota	o	d__Bacteria;p__Planctomycetota;c__UBA8108;o__UBA8890	1.0	0.9615384615384616	MRTPDPENVLLSSRRCFWVFVAIFSATVFCASSQIAARYCRYVETTHQVSLPGDAPAARGGVAALPERSTEQQPVRSHS*
GTDBiso@GB_GCA_002402755@DHGK01000184.1_29@d__Bacteria|p__Planctomycetota	o	d__Bacteria;p__Planctomycetota;c__UBA8108;o__UBA8890	1.0	1.0	MRNGIVFGILWCLCLAGCEPARQGTREQIDDGCACPARAVEGAGPVFFHVPAAGDALRDPGELRALPAAIEGAAIQGESALRGTGEL*	NOVI52S9
GTDBiso@GB_GCA_002402755@DHGK01000187.1_4@d__Bacteria|p__Planctomycetota	o	d__Bacteria;p__Planctomycetota;c__UBA8108;o__UBA8890	1.0	1.0	MKLNDLAGIVTHDLKNKGIALFFAVTIWYFAWNNQITVSETGEMTLYVRMDTARASGDDWQIVRLWSARELEADLDQREAVKVKLSVTGPQQDVNSFRWSEWDKVLLVRPEDCYQSEGYRMGQERLTGRLLVPPVQSLRVVEDTITPSVLHFQLSRVVVKKLPVGTPSIKGRPPPPLRLSTTREPEIEPAALGVRGAEYYLQNCRIVADDVTLEDVGAQDLSWTAEVAAHLEYPKEDLNASVFVDERGQPLAGTARTVRVTVFFEPEPSDSRQLEVNLWAKVPLAAQGDRPVAVQCDRSRVTVKFVGTTQEIEQIMANRDKPEFGLYFIVDPTKKAGEPWPLSLTEFKWDQRLIPAAVRLQEADAAPGGAKGTGTIFYRLIPVPAKEE*	NOVUTOTU
GTDBiso@GB_GCA_002402755@DHGK01000216.1_1@d__Bacteria|p__Planctomycetota	o	d__Bacteria;p__Planctomycetota;c__UBA8108;o__UBA8890	1.0	1.0	MRRALQTQEEILARKLLNFLGGCAALIVFAGVVFHLASMPPGALPAAAPPPPAAAESAETPDDVAAAFNDRLARVRLGSAPLPERMREAETLLARAPTAAIRRQVEALLRDLSQEADTAAFDAFNTLRQQNVGLAAENRFDAIEKALAEFQAENPRLAELVNGERRLLAKRRAAAFALKEAAAHAAIARGDVAAAARLVEEARPLAGPDDVALLDAWVSQAEARRSGAAAPETVPPADAGPDVAIAPPPDAVPPAEPAAPPADDVPPAEAGPATPPGEPAGAAPFAGVVTAGLSGTFIIPEEQSAAMVSAAGATICADSLVAEQDLADQLTRGSPLWILGVPVQKKGAAPEFGGEAVQRTIEKARVGIAGKDFLPDPAWEDPACKGRRWLFGTVELAYP…	NOV6JFQK
GTDBiso@GB_GCA_002402755@DHGK01000217.1_8@d__Bacteria|p__Planctomycetota	o	d__Bacteria;p__Planctomycetota;c__UBA8108;o__UBA8890	1.0	1.0	MRTPCALLGTWAVLLAAPEMPAAAAPELDAKDLAITPAVQVPAESTLLAARSADDKTIVYTATGATILFAEEGAAPMTFATLPGRATSLAWVEAQPYEGLAALTEQGDGFLFAANGAPTALIKGLAAPVTRIAFTTMPLYHRRPHGTIKEGGQMHLARFGPASGAGAGRELPLGIESRLGALGPKATALAFAELPWQMSLLALTDAGQIWRIDSLGKADGWLASKSLAGGRDLAADTLGLLGGGIVVSTPARGELWTIGPDNTPRRLAKGLEALAEGAPCQGAIAVTAGGTLCVLAGTRVALIAPPKDGPLAQSVRAYRQAEKLYLEAKWQEAAERAQEALKGIKSPRAYLARVQDLVRACEGAPLLERAKGAVESQGLKKLLPTAQKLEQAYGQTRLG…	NOVY2DXQ
GTDBiso@GB_GCA_002402755@DHGK01000220.1_15@d__Bacteria|p__Planctomycetota	o	d__Bacteria;p__Planctomycetota;c__UBA8108;o__UBA8890	1.0	1.0	MSIRIPALIALALAGCIGAPPERAPAPSPDTAAAGADAGAVFPDLVPIVPPRSDAGLPAAPPARRDAAGNVLSVARSGESSLGAASMPPAEASGARIVPQVDAEAATAAPIARRDEQAARREALADVTRKLEAFKDRAAEDLDTFSRLKLLRLETEALLLLLLTNETEREECRRILQILTQFPAASLEVAGLQFVLYQRLADYAKRDEMLEYLAREARARPLFRLEGVVFCEKAAGYGNVVPVARTTFRGGQRVAVYSGVRGAAARESPGGGREQHVQAYLSILDRDGKVIDKVEFTDKAGGVKRLAEQESPDGPSYLFGEYTLPPNLPPGPYRLKLSATDLVGRTESSAVASFDVSG*	NOVCO215
GTDBiso@GB_GCA_002402755@DHGK01000225.1_9@d__Bacteria|p__Planctomycetota	o	d__Bacteria;p__Planctomycetota;c__UBA8108;o__UBA8890	1.0	1.0	MYSQRKKISIAASVLLWIAAARCGADSEGDPTCKAPDAKRYDGVGVRAIPRPAEPRKERTPAAVFTMRRDGDAPVVRDEEDAYDTYVELSDRPFTPARVARVRETIINEGLRELKRQGRRLLRPEYLDGVNVDWVRYRESVQILNKLRWGTAVRPWRFQYDAIDPELYGRYDSDWDDIHLVEWGPLTVTDSGAIDVDTSIEGLQKFWTARIEDVEVAPDPVREPRRLLVGQTVRLSHKVNLRVSSSSFLKTFYQERAQDWGDHVLQSVRYVRAAVGLDFYTDILKRRYLEVDVEGRYYPSGKWVVFLNVDLLGR*	NOVNKOVL
GTDBiso@GB_GCA_002402755@DHGK01000231.1_4@d__Bacteria|p__Planctomycetota	o	d__Bacteria;p__Planctomycetota;c__UBA8108;o__UBA8890	1.0	1.0	MPPSNDTSRVKLTWPYASTAVAALLVLWYLKGWWAAPYAAALGIAVLLVTIIQVFRRAQAEARDAAVEEYARASASLRQRLEGLEAHVAAMRSDWEKRFKLLESLSSDVTRLETSFNEILAAEREARGAAIEDALTSETAGRIETIEHGLAEVQALVKEIRLDAVRSTLEDTKNRIGDLFAKTSELRETLHAEKREREDAIEEALQSEGDLRAKAIQTATAELFDALQAEREERASAFERAIKTFRVAAVSGIGAAEIDGDVAVPAEEEFEPIRDAGGEDAAAANADAIAETVSVGGPEEAPAEEAAAAPKPKSRKHRHKSK*	NOV29ZZF
GTDBiso@GB_GCA_002402755@DHGK01000249.1_2@d__Bacteria|p__Planctomycetota	o	d__Bacteria;p__Planctomycetota;c__UBA8108;o__UBA8890	1.0	1.0	MLCELMLIAALCAQEAPARDELPAGERPVPATPAPSSPQAAMPAQDVESDPPPIEARHDEIDRLLDSFLSGPSPSSWRGDAQPVSMLAAYHAKNATIISLKAIVRVASDYVRICDIAEFVEDPEGLAPFLGTIVIGPAPALEKIAIIDRDKTAQRIEEYGLTFDRYLLTGAHQVLVVRVKAAYEERDGTKSLDTPADVPEASPSVPPGAEP*	NOVNUXZS
GTDBiso@GB_GCA_002402755@DHGK01000249.1_7@d__Bacteria|p__Planctomycetota	o	d__Bacteria;p__Planctomycetota;c__UBA8108;o__UBA8890	1.0	1.0	MAEVDLTRIQDMFARVPGVRLPPAGNTRVGRVAPEHGTTHERPPRTPMRTGREAPDDDPPDARPTAPAAQLEELNREAESRNLRFEPCDRPEGPAVQVIDTRTGAVLRIVPAAALARFRQGAPGAVGLVLDTRL*
[truncated: 1,127 more rows]
