# Supplementary material for: Functional and evolutionary significance of unknown genes from uncultivated taxa
Source: Nature. 2023 Dec 18;626(7998):377–84. doi: 10.1038/s41586-023-06955-z (PMC10849945; doi:10.1038/s41586-023-06955-z)
Supplement: Supplementary file 11 — List of extended 157 habitat names. [file 41586_2023_6955_MOESM11_ESM.xlsx]

## Sheet: Table S10 samples per habitat
Habitat	Number of samples
host-associated:animal host:digestive tract:intestine human	32544
anthropogenic:built environment	4825
terrestrial:soil	3588
aquatic:marine	2060
host-associated:animal host:skin human	1947
host-associated:animal host:digestive tract:intestine pig	1729
anthropogenic:wastewater	1353
host-associated:animal host:digestive tract:mouth human	1106
aquatic:marine:pelagic	1076
air	906
host-associated:animal host:digestive tract:intestine chicken	874
aquatic:freshwater	828
aquatic:freshwater:lake	790
host-associated:animal host:digestive tract:mouth:saliva human	610
sediment	544
anthropogenic	515
host-associated:animal host:digestive tract:rumen cattle	445
host-associated:animal host:airways human	436
aquatic:freshwater;sediment	434
host-associated:animal host:mammalian host:human host human	382
host-associated:animal host:digestive tract:intestine mouse	373
host-associated:animal host:digestive tract:intestine cattle	350
terrestrial	324
aquatic:saline	268
host-associated:animal host:digestive tract:intestine rat	245
terrestrial:permafrost	234
host-associated:plant host:phyllosphere thale cress	187
host-associated:animal host:digestive tract:intestine dog	184
terrestrial:wetland	180
anthropogenic:food:fermented food	167
aquatic:marine;sediment	165
host-associated:animal host coral	160
host-associated:animal host:digestive tract:intestine chimpanzee	148
host-associated:plant host:phyllosphere switchgrass	137
host-associated:animal host:digestive tract:intestine cat	124
aquatic	120
host-associated:animal host:insect host leaf-cutter ant	115
aquatic:groundwater	111
host-associated:plant host:rhizosphere thale cress	91
host-associated:animal host:digestive tract:intestine green monkey	90
aquatic:spring:hot spring	90
terrestrial:subsurface	88
host-associated:plant host:rhizosphere eudicots	88
host-associated:animal host sponge	88
host-associated:plant host:rhizosphere switchgrass	83
aquatic:groundwater;terrestial	81
host-associated:animal host marine gutless worm	73
host-associated:plant host:phyllosphere silvergrass	72
aquatic:spring:hydrothermal vent	69
host-associated:animal host:digestive tract:intestine western lowland gorilla	68
aquatic:marine oyster	67
host-associated:animal host cattle	63
host-associated:plant host lettuce	60
salinity:saline	57
host-associated:plant host:leaf maize	56
host-associated:animal host:digestive tract:intestine carniolan honeybee	54
anthropogenic:sludge	52
host-associated:animal host:digestive tract:intestine yellow baboon	48
host-associated:animal host:digestive tract:intestine black vulture	47
host-associated:plant host:rhizosphere maize	42
host-associated:plant host:plant litter water fern	41
anthropogenic:food whiteleg shrimp	40
host-associated:plant host:rhizosphere black cottonwood	36
host-associated:animal host:urogenital tract human	36
host-associated:animal host:digestive tract:intestine goat	36
host-associated:animal host;aquatic bivalves	35
host-associated:plant host:rhizosphere silvergrass	34
host-associated:plant host monocots	34
host-associated:animal host ciliates	34
host-associated:animal host:digestive tract:intestine rainbow trout	33
host-associated:animal host:skin black vulture	32
anthropogenic:agriculture	32
host-associated:animal host:digestive tract:intestine California condor	31
host-associated:animal host:digestive tract:intestine tule elk	30
host-associated:animal host:digestive tract:intestine Pere David's deer	30
host-associated:animal host copepod	30
anthropogenic:mine	30
anthropogenic:food:fermented food horse	30
host-associated:animal host:digestive tract:intestine Rhesus monkey	29
host-associated:animal host:digestive tract:intestine higher termites	29
host-associated:plant host:plant litter	27
host-associated:plant host grapevine	27
aquatic:ice	27
host-associated:plant host:rhizosphere water sedge	26
aquatic;terrestrial:permafrost	26
host-associated:animal host:digestive tract:intestine straw-colored fruit bat	25
host-associated:plant host eudicots	24
host-associated:animal host dog	24
host-associated:animal host:digestive tract:rumen goat	24
host-associated:animal host:digestive tract:intestine light-bellied brent goose	24
host-associated:animal host bivalves	24
host-associated:plant host:plant litter yam	20
anthropogenic:mock community	19
host-associated:animal host blue crab	18
host-associated:plant host:rhizosphere Norway spruce	17
host-associated:plant host:phyllosphere	17
host-associated:plant host:phyllosphere agave	16
host-associated:animal host:digestive tract:intestine giant panda	16
aquatic:freshwater:river	15
host-associated:plant host:rhizosphere monocots	14
host-associated:animal host:insect host mosquitoes	12
host-associated:animal host:insect host millipedes	12
host-associated:plant host:plant litter Norway spruce	10
host-associated:animal host:insect host pillbug	10
ph:alkaline;sediment	9
ph:alkaline;aquatic:freshwater:lake	9
host-associated:plant host red algae	9
host-associated:plant host carrot	9
aquatic:lake	8
host-associated:animal host:digestive tract:intestine neotropical beetle	7
host-associated:plant host:rhizosphere cowpea	6
host-associated:animal host:digestive tract:intestine red panda	6
host-associated:animal host:digestive tract:intestine blue crab	6
host-associated:plant host:rhizosphere sorghum	5
host-associated:plant host:rhizosphere burclover	5
host-associated:animal host shipworm	5
host-associated:plant host seaweed	4
host-associated:plant host:phyllosphere lodgepole pine	4
host-associated:animal host tunicates	4
host-associated:animal host:digestive tract:rumen sheep	4
terrestrial:permafrost mosses	3
host-associated:plant host:rhizosphere siratro	3
host-associated:animal host:digestive tract:intestine orangutan	3
host-associated:animal host:digestive tract:intestine;host-associated:animal host:insect host roaches	3
host-associated:animal host:digestive tract:intestine eastern black-and-white colobus	3
host-associated:animal host:digestive tract:intestine bird	3
aquatic:estuarine	3
host-associated:plant host:rhizosphere french bean	2
host-associated:plant host:rhizosphere barrelclover	2
host-associated:plant host:phyllosphere red fir	2
host-associated:animal host tube worm	2
host-associated:animal host segmented worm	2
host-associated:animal host:digestive tract:intestine wasp	2
host-associated:animal host:digestive tract:intestine termites	2
host-associated:animal host:digestive tract:intestine ring-tailed lemur	2
host-associated:animal host:digestive tract:intestine North Atlantic right whale	2
host-associated:animal host:digestive tract:intestine guinea pig	2
host-associated:animal host:digestive tract:intestine goose	2
host-associated:animal host:digestive tract:intestine capybara	2
terrestrial:permafrost cottongrass	1
ph:alkaline	1
host-associated:plant host:rhizosphere soy	1
host-associated:plant host:rhizosphere Populus deltoides	1
host-associated:plant host:phyllosphere sunflower	1
host-associated:plant host:phyllosphere bread wheat	1
host-associated:plant host:phyllosphere alfalfa	1
host-associated:plant host	1
host-associated:animal host:digestive tract:intestine white-tailed deer	1
host-associated:animal host:digestive tract:intestine turtle	1
host-associated:animal host:digestive tract:intestine rabbit	1
host-associated:animal host:digestive tract:intestine humpback whale	1
host-associated:animal host:digestive tract:intestine;host-associated:animal host:insect host honey bee	1
host-associated:animal host:digestive tract:intestine horse	1
host-associated:animal host:digestive tract:intestine fisher	1
host-associated:animal host:digestive tract:intestine coyote	1
host-associated:animal host:digestive tract:intestine bottlenosed dolphin	1
host-associated:animal host common brandling worm	1
