# Supplementary material for: Functional and evolutionary significance of unknown genes from uncultivated taxa
Source: Nature. 2023 Dec 18;626(7998):377–84. doi: 10.1038/s41586-023-06955-z (PMC10849945; doi:10.1038/s41586-023-06955-z)
Supplement: Supplementary file 12 — Number of detections per habitat of FESNov gene families. [file 41586_2023_6955_MOESM12_ESM.zip]

Archive with 1 entries (1 files):
- Supplementary Data Table S11.tab
