# Supplementary material for: Functional and evolutionary significance of unknown genes from uncultivated taxa
Source: Nature. 2023 Dec 18;626(7998):377–84. doi: 10.1038/s41586-023-06955-z (PMC10849945; doi:10.1038/s41586-023-06955-z)
Supplement: Supplementary file 13 — FESNov gene families highly prevalent in human gut, marine and soil samples. [file 41586_2023_6955_MOESM13_ESM.xlsx]

## Sheet: Table S12 ecological prevalence
FESNov gene family	Ecological group	% samples in which the FESNov family was detected	Total number of samples per ecological group
NOV8XWGT	Marine	0.6652136006974717	3441
NOVOZHRX	Marine	0.5556524266201686	3441
NOVV84UL	Marine	0.7056088346410927	3441
NOV3B9TZ	Soil	0.5574920778632866	4418
NOVL8IZ8	Marine	0.6718977041557687	3441
NOVXIRKZ	Marine	0.6838128451031676	3441
NOVTWGIS	Marine	0.6515547805870386	3441
NOVIFXIX	Marine	0.5948852077884336	3441
NOVTBE2I	Marine	0.6745132229003197	3441
NOVUU1GX	Soil	0.580805794477139	4418
NOVIN04Y	Animal gut	0.5068040435458787	5144
NOVIN04Y	Soil	0.5939339067451336	4418
NOVB8R1B	Animal gut	0.5128304821150855	5144
NOVB8R1B	Soil	0.5857854232684473	4418
NOV8WYAF	Soil	0.5550022634676324	4418
NOV83QJ8	Marine	0.5263004940424295	3441
NOVK5EZ6	Marine	0.7782621331008428	3441
NOVLNHYG	Marine	0.6503923278116827	3441
NOVMETPG	Marine	0.6925312409183377	3441
NOVR3ER9	Marine	0.5338564370822435	3441
NOVD6BJO	Marine	0.5448997384481256	3441
NOV4KKSY	Marine	0.5231037489102005	3441
NOVX3X4L	Marine	0.7486195873292647	3441
NOVXMY68	Marine	0.7073525138041267	3441
NOV27XAT	Marine	0.6841034582970067	3441
NOVVLTW4	Marine	0.7224643998837548	3441
NOVVLTW4	Animal gut	0.5530715396578538	5144
NOV6HOV5	Marine	0.6916594013368207	3441
NOVME3S1	Human gut	0.5358284169124877	32544
NOVME3S1	Marine	0.7733217088055798	3441
NOVY3U0J	Animal gut	0.5355754276827371	5144
NOVOJXIN	Animal gut	0.5517107309486781	5144
NOV4GKF4	Marine	0.6108689334495786	3441
NOV5RPFZ	Marine	0.6623074687590816	3441
NOV4B6FG	Marine	0.6809067131647777	3441
NOV7SRFT	Marine	0.5637895960476605	3441
NOVBKGC1	Marine	0.7204301075268817	3441
NOVGIYAD	Marine	0.6405114792211566	3441
NOVZOB1B	Marine	0.5297878523684976	3441
NOVCL0T8	Marine	0.7151990700377797	3441
NOVJ940M	Marine	0.5640802092414996	3441
NOVO6P2B	Marine	0.7175239755884917	3441
NOV036UV	Animal gut	0.5186625194401244	5144
NOVJOCON	Marine	0.5623365300784655	3441
NOV5BL8A	Marine	0.5393780877651846	3441
NOVB4E20	Marine	0.5082824760244115	3441
NOV53DDJ	Marine	0.7227550130775937	3441
NOVPZYCM	Marine	0.5928509154315605	3441
NOVYERHJ	Marine	0.5082824760244115	3441
NOV9XRH0	Marine	0.6123219994187736	3441
NOVIVRTN	Marine	0.5309503051438536	3441
NOVQE0VL	Marine	0.7114210985178727	3441
NOV4JUKU	Marine	0.6567858180761407	3441
NOVJZECB	Marine	0.6036036036036037	3441
NOV1DKZ4	Marine	0.6724789305434467	3441
NOVPNEEK	Marine	0.6445800639349026	3441
NOVN46OB	Human gut	0.5184365781710915	32544
NOVN46OB	Marine	0.6774193548387096	3441
NOV8Z2KB	Marine	0.6585294972391746	3441
NOV4NEKP	Marine	0.6381865736704446	3441
NOV35LUU	Marine	0.6131938390002906	3441
NOVMWWRI	Marine	0.6791630340017437	3441
NOVP36O6	Marine	0.7468759081662307	3441
NOVWFQQH	Marine	0.7436791630340017	3441
NOVQG0HR	Marine	0.7337983144434758	3441
NOVKIASO	Marine	0.6477768090671316	3441
NOVNPKTK	Marine	0.5855855855855856	3441
NOVX4ZMC	Marine	0.5126416739319966	3441
NOV0V9EC	Marine	0.5382156349898285	3441
NOVZ548N	Marine	0.7090961929671608	3441
NOVZ548N	Animal gut	0.5270217729393468	5144
NOV0N7I7	Marine	0.6800348735832606	3441
NOVZLGJH	Marine	0.5027608253414705	3441
NOVK2EF3	Marine	0.6021505376344086	3441
NOVY7H6E	Marine	0.5463528044173206	3441
NOVI32DM	Marine	0.6312118570183086	3441
NOVR1JSW	Marine	0.5614646904969486	3441
NOV6PKGH	Marine	0.6114501598372566	3441
NOVAQD3Y	Marine	0.5512932287125836	3441
NOV276PT	Animal gut	0.5544323483670296	5144
NOVY1O0G	Marine	0.6611450159837257	3441
NOV9OTVL	Marine	0.6463237430979366	3441
NOVBRWJP	Marine	0.5053763440860215	3441
NOVLLK45	Marine	0.5283347863993025	3441
NOV5VBJS	Marine	0.6163905841325196	3441
NOVAY8RA	Human oral	0.5128205128205128	1716
NOVKT8WO	Human oral	0.5017482517482518	1716
NOVT482K	Marine	0.6498111014240047	3441
NOV6V0Q3	Human oral	0.5297202797202797	1716
NOVXW7RJ	Marine	0.5050857308921826	3441
NOVLXMYP	Marine	0.5283347863993025	3441
NOVN9RDN	Marine	0.5448997384481256	3441
NOVW2DX4	Marine	0.7954083115373438	3441
NOVW2DX4	Animal gut	0.6251944012441679	5144
NOV89O2R	Marine	0.7311827956989247	3441
NOVZKAH1	Marine	0.6047660563789596	3441
NOV92CAP	Marine	0.6771287416448707	3441
NOVGNPXF	Marine	0.5858761987794245	3441
NOVRBO49	Marine	0.5603022377215926	3441
NOVD3JQ3	Soil	0.5074694431869624	4418
NOV4S6NB	Marine	0.5916884626562046	3441
NOVHZTTJ	Marine	0.5887823307178146	3441
NOVGGTTS	Marine	0.5751235106073815	3441
NOVCZXA8	Animal gut	0.5068040435458787	5144
NOVCZXA8	Marine	0.8067422260970648	3441
NOVD6YNS	Marine	0.7015402499273466	3441
NOVBVJ5L	Marine	0.5074106364428945	3441
NOV2654C	Soil	0.5755998189225894	4418
NOV7GSBJ	Marine	0.5765765765765766	3441
NOV7U7L7	Marine	0.6207497820401047	3441
NOV46EHO	Marine	0.5018889857599536	3441
NOVXCVTB	Marine	0.6294681778552746	3441
NOVCWR9K	Soil	0.5414214576731553	4418
NOVYUG0B	Marine	0.7404824179017727	3441
NOVSQCV1	Marine	0.7108398721301947	3441
NOVOLT8Z	Marine	0.6934030804998547	3441
NOVNPUVM	Marine	0.5672769543737286	3441
NOV9I10A	Animal gut	0.6370528771384136	5144
NOVO5J9R	Marine	0.6236559139784946	3441
NOVAMUYR	Marine	0.5344376634699215	3441
NOV57GZH	Marine	0.6620168555652427	3441
NOVCXCAY	Marine	0.5451903516419645	3441
NOV5QD8B	Marine	0.7160709096192968	3441
NOVN7GH9	Animal gut	0.5126360808709176	5144
NOV9NCSH	Marine	0.5158384190642256	3441
NOV9NCSH	Soil	0.6122679945676777	4418
NOV9NCSH	Plant associated	0.5197368421052632	1216
NOVKY8RD	Marine	0.5562336530078466	3441
NOVKY8RD	Soil	0.5552286102308737	4418
NOVU4HHR	Marine	0.5428654460912525	3441
NOV6SLCW	Marine	0.6745132229003197	3441
NOVTCQMU	Marine	0.5379250217959896	3441
NOVPG1PE	Marine	0.6265620459168846	3441
NOVW8S2I	Marine	0.6248183667538506	3441
NOVYPX7O	Marine	0.6910781749491427	3441
NOVOB3ME	Marine	0.6367335077012496	3441
NOVBDPP8	Marine	0.6393490264458006	3441
NOV3GKG6	Soil	0.5543232231779086	4418
NOVHFQL3	Marine	0.5815170008718396	3441
NOVQ5UEX	Marine	0.5138041267073525	3441
NOV7IELN	Marine	0.5373437954083116	3441
NOV1C2CN	Marine	0.6928218541121767	3441
NOVM28EC	Marine	0.7442603894216797	3441
NOVFA07K	Marine	0.6402208660273176	3441
NOVJMBLD	Marine	0.5937227550130776	3441
NOVQQFKF	Marine	0.7227550130775937	3441
NOVD24QM	Animal gut	0.536353032659409	5144
NOVXCTQV	Marine	0.6335367625690206	3441
NOV4Z37W	Marine	0.5396687009590235	3441
NOV8UGBQ	Soil	0.5647351742870077	4418
NOVQYO4G	Soil	0.5663196016296967	4418
NOVWHOCC	Soil	0.5199185151652331	4418
NOVT197I	Animal gut	0.5651244167962675	5144
NOVNH420	Animal gut	0.5225505443234837	5144
NOVTLIJ7	Marine	0.5294972391746585	3441
NOVEYIH2	Marine	0.5405405405405406	3441
NOVS1B4Q	Marine	0.5286253995931415	3441
NOVPW5HJ	Marine	0.6216216216216216	3441
NOVR96GM	Marine	0.5196163905841326	3441
NOV9HHIH	Marine	0.6820691659401337	3441
NOVIFZQK	Marine	0.6780005812263877	3441
NOV9GBIK	Marine	0.5820982272595175	3441
NOVFESND	Marine	0.5393780877651846	3441
NOV6QYO8	Marine	0.5556524266201686	3441
NOVBQMDK	Marine	0.5710549258936356	3441
NOVZ769E	Marine	0.5634989828538216	3441
NOV7B1A3	Marine	0.5986631793083406	3441
NOVCVZMR	Marine	0.5411217669282186	3441
NOVY0HJL	Marine	0.5321127579192095	3441
NOV477QH	Animal gut	0.6213063763608087	5144
NOV6IIR1	Marine	0.6143562917756467	3441
NOV77UX4	Marine	0.7186864283638478	3441
NOVXEVBR	Marine	0.5306596919500145	3441
NOVG12DK	Marine	0.5297878523684976	3441
NOVPHP0F	Marine	0.5167102586457425	3441
NOVFTFD9	Marine	0.7050276082534147	3441
NOVHF7WW	Marine	0.6213310084277827	3441
NOV1CXC8	Marine	0.5556524266201686	3441
NOVERJY2	Marine	0.5074106364428945	3441
NOVUI5TY	Marine	0.5626271432723046	3441
NOVTBI4R	Marine	0.6300494042429526	3441
NOVM27VU	Marine	0.6823597791339727	3441
NOV7CCT8	Marine	0.5419936065097355	3441
NOVJY3KV	Marine	0.5649520488230165	3441
NOVI83YC	Marine	0.5722173786689916	3441
NOVNHL15	Marine	0.5207788433594885	3441
NOVRAF8Q	Marine	0.6608544027898866	3441
NOVDWF2P	Marine	0.7692531240918338	3441
NOVVHAUF	Marine	0.5161290322580645	3441
NOVP6UKA	Marine	0.5140947399011915	3441
NOV23QP2	Marine	0.5501307759372276	3441
NOV4TEHM	Marine	0.6521360069747166	3441
NOVA9UHN	Animal gut	0.5221617418351477	5144
NOVGMAFF	Marine	0.5812263876780006	3441
NOVEVSZ7	Marine	0.5335658238884046	3441
NOVHDFS1	Marine	0.5478058703865155	3441
NOVVWF8H	Marine	0.5443185120604476	3441
NOV7LBNE	Marine	0.5637895960476605	3441
NOV73VI8	Marine	0.5681487939552455	3441
NOVGUNON	Marine	0.5414123801220575	3441
NOV1F7GN	Marine	0.5539087474571346	3441
NOV6VPQW	Marine	0.5858761987794245	3441
NOVU9IJY	Marine	0.5274629468177855	3441
NOV0052G	Marine	0.5460621912234815	3441
NOVTC22A	Marine	0.5556524266201686	3441
NOVRH7UZ	Marine	0.5861668119732636	3441
NOVZ3D17	Marine	0.5553618134263295	3441
NOVJTKB9	Marine	0.5248474280732345	3441
NOVV932H	Marine	0.7430979366463237	3441
NOVCAHGF	Marine	0.5759953501888986	3441
NOVRLI4Q	Animal gut	0.5709564541213064	5144
NOVE4052	Marine	0.5167102586457425	3441
NOV0WNXZ	Marine	0.5152571926765476	3441
NOVACOTS	Animal gut	0.5489891135303266	5144
NOVIF2JS	Marine	0.5643708224353385	3441
NOV4M09H	Marine	0.6393490264458006	3441
NOVR3ATP	Marine	0.5696018599244406	3441
NOVGJXDF	Marine	0.5672769543737286	3441
NOVYBVHJ	Marine	0.5059575704736995	3441
NOVL5UMY	Marine	0.5170008718395815	3441
NOVO0CNX	Marine	0.7410636442894507	3441
NOVUJE45	Marine	0.5132229003196745	3441
NOV1YXEL	Marine	0.5213600697471665	3441
NOVMDGPM	Marine	0.6233653007846556	3441
NOV7RFTW	Marine	0.5047951176983435	3441
NOV7VLPC	Marine	0.5094449287997675	3441
NOV4HOVH	Marine	0.5713455390874745	3441
NOVVPM3P	Marine	0.5806451612903226	3441
NOVPPOI8	Marine	0.5417029933158966	3441
NOVND359	Marine	0.6800348735832606	3441
NOV4GXW9	Marine	0.5463528044173206	3441
NOVES22M	Marine	0.5350188898575995	3441
NOVDSE3G	Marine	0.6088346410927056	3441
NOVVT9KR	Marine	0.5268817204301075	3441
NOVJ54ZJ	Marine	0.5033420517291485	3441
NOVUMERQ	Marine	0.5600116245277535	3441
NOV9WP1V	Soil	0.5208239022181983	4418
NOVQWGTG	Animal gut	0.541407465007776	5144
NOVO721I	Marine	0.5725079918628305	3441
NOVVUR9D	Marine	0.5704736995059576	3441
NOVIAZNO	Marine	0.5507120023249056	3441
NOVDMDZV	Marine	0.5951758209822726	3441
NOVH4I6I	Marine	0.5079918628305725	3441
NOV49QIE	Marine	0.5138041267073525	3441
NOVT1KS1	Marine	0.5184539378087765	3441
NOV9NT08	Marine	0.5196163905841326	3441
NOVJITLK	Marine	0.5088637024120896	3441
NOVXH2S5	Marine	0.5454809648358036	3441
NOVMQX6E	Marine	0.5068294100552165	3441
NOV7TA0I	Marine	0.5045045045045045	3441
NOV4HA1A	Soil	0.525350837483024	4418
NOV01UCH	Marine	0.5297878523684976	3441
NOVS3L7S	Marine	0.6129032258064516	3441
NOVGVG2L	Marine	0.5539087474571346	3441
NOVKXSDR	Marine	0.5480964835803546	3441
NOV9LSNG	Marine	0.5219412961348445	3441
NOV6BEON	Animal gut	0.5048600311041991	5144
NOVHCXKE	Marine	0.5062481836675385	3441
NOVO2O5Y	Marine	0.5210694565533275	3441
NOVVMYAF	Marine	0.5077012496367335	3441
NOVSMPB5	Marine	0.5199070037779715	3441
NOVKKD6H	Marine	0.5332752106945655	3441
NOVYKSLF	Marine	0.5524556814879396	3441
NOVRFC8J	Marine	0.5181633246149375	3441
NOVTYLYT	Animal gut	0.5604587869362364	5144
NOVUNHNV	Marine	0.5318221447253705	3441
NOVNAEZW	Marine	0.5111886079628015	3441
NOVZX9JF	Marine	0.5739610578320256	3441
NOVSCD0K	Marine	0.6230746875908166	3441
NOVQNMZN	Marine	0.6335367625690206	3441
NOV31NZI	Marine	0.5004359197907585	3441
NOVQXIA9	Marine	0.5818076140656786	3441
NOVT8YFY	Marine	0.5626271432723046	3441
NOV4DQC2	Marine	0.5222319093286836	3441
NOV6PDWM	Marine	0.5620459168846266	3441
NOVK01KF	Marine	0.5797733217088056	3441
NOVNKJUE	Marine	0.5983725661145016	3441
NOVGG72Q	Marine	0.5318221447253705	3441
NOVBCKQI	Marine	0.5867480383609416	3441
NOV7XCN7	Marine	0.5213600697471665	3441
NOV3L9WI	Marine	0.5077012496367335	3441
NOVFXLVA	Marine	0.5417029933158966	3441
NOV92Q3I	Marine	0.5280441732054635	3441
NOV1RW8J	Marine	0.5007265329845975	3441
NOVZFOVD	Marine	0.5077012496367335	3441
NOVMGME7	Marine	0.5106073815751235	3441
NOV4HKUF	Marine	0.5126416739319966	3441
