# Supplementary material for: Functional and evolutionary significance of unknown genes from uncultivated taxa
Source: Nature. 2023 Dec 18;626(7998):377–84. doi: 10.1038/s41586-023-06955-z (PMC10849945; doi:10.1038/s41586-023-06955-z)
Supplement: Supplementary file 15 — Mean completeness and contamination per genome. [file 41586_2023_6955_MOESM15_ESM.xlsx]

## Sheet: Table S14 genome qualities 
Genome name	Completness	Contamination
2004178001_1	87.63	3.23
2009439000_2	67.99	2.57
2010170002_1	79.45	2.99
2012990006_1	83.17	0.74
2013515001_1	95.59	2.94
2013843002_1	78.86	0.64
2013843002_2	67.88	0
2013843002_3	96.04	0
2013843003_3	65.93	2.57
2014031004_2	90.68	3.5
2014031006_1	86.6	0
2015219000_2	60.72	0.98
2022920002_1	93.75	1.47
2022920002_2	60.87	0.74
2022920002_3	80.7	1.27
2022920003_1	59.11	0
2022920003_4	58.44	0
2025206003_5	69.44	1.48
2025206003_6	56.91	1.2
2025206003_7	75.39	1.4
2025206003_8	78.76	4.21
2029527001_1	64.56	0
2029527003_1	98.74	1.9
2029527003_3	88.92	0
2029527007_1	61.44	0.12
2030936003_1	83.61	1.64
2030936003_2	57.44	0.24
2030936005_4	68.5	0.58
2032320001_1	94.28	3.65
2032320001_2	82.96	1.71
2032320001_4	70.41	0.65
2032320007_1	85.62	1.64
2032320008_1	54.08	0
2035918000_1	97.08	0.83
2035918003_1	62.07	0
2035918003_2	88.62	3.47
2035918003_3	93.05	0.16
2035918003_4	81.65	0.82
2044078007_2	82.63	2.58
2044078007_3	93.36	4.01
2044078007_4	93	2.1
2049941000_33	54.78	0.71
2049941000_36	82.1	1.7
2049941000_40	76.67	2.23
2049941000_44	71.55	2.87
2049941000_46	70.64	1.04
2049941000_57	62.04	0.9
2049941000_65	54.29	0.39
2049941000_68	65.81	0.8
2049941000_73	68.03	2.47
2049941000_74	94.33	0.1
2049941000_82	69.07	0
2049941000_85	63.61	0.26
2049941002_2	78.88	1.2
2051774008_1	71.6	1.58
2051774008_2	64.81	0.3
2058419001_2	72.42	2.09
2061766007_100	92.06	1.6
2061766007_104	76.74	3.43
2061766007_107	56.23	0.98
2061766007_111	75.2	2.34
2061766007_114	78.27	4.31
2061766007_118	88.68	1.34
2061766007_119	81.3	0.85
2061766007_124	67.17	0.65
2061766007_144	94.38	1.31
2061766007_347	57.74	0
2061766007_49	94.21	1.53
2061766007_55	98.12	4.24
2061766007_57	91.25	1.59
2061766007_65	80.61	0
2061766007_67	76.65	4.39
2061766007_68	88.06	1.18
2061766007_77	83.23	3.75
2061766007_78	85.81	4.75
2061766007_81	70.63	3.24
2061766007_87	76.17	2.41
2061766007_88	66.29	1.14
2061766007_92	81.45	3.49
2061766007_94	88.85	2.52
2061766007_97	80.35	1.63
2061766007_98	77.95	0
2065487013_2	82.92	2.31
2065487014_2	90.45	0.25
2077657014_1	58.37	0.98
2077657019_1	98.5	0.69
2077657023_2	83.82	4.38
2077657023_3	64.29	0
2077657023_4	81.65	0
2077657024_1	94.12	2.21
2077657024_3	78.77	0.04
2077657024_5	50.93	0
2081372013_1	94.12	2.94
2081372013_4	51.79	0.04
2081372013_5	50.93	0
2084038008_1	99.13	0.69
2084038008_2	75.8	0.43
2084038013_1	85.95	1.66
2084038021_1	77.06	1.98
2084038021_3	62.26	1.31
2100351003_1	81.44	0.48
2100351003_3	60.7	0.07
2100351010_1	99.82	0.17
2100351010_2	92.2	0.63
2119805007_4	80.99	0
2119805007_8	63.84	0.93
2119805007_9	68.38	0.74
2124908030_5	70.23	3.64
2124908038_5	64.41	1.21
2124908038_8	72.55	4.32
2124908038_9	64.51	0.65
2140918001_1	79.17	0.6
2140918001_5	52.34	0
2140918001_7	53.23	0
2140918006_1	94.68	1.28
2140918008_12	86.11	3.59
2140918008_22	52.04	0
2140918008_4	63.79	1.72
2140918012_1	61.32	0
2140918017_1	91.54	0.65
2140918017_3	92.09	2.85
2140918017_4	75.82	1.9
2140918017_5	79.12	2.34
2140918027_1	92.4	3.39
2140918027_2	89.18	3.3
2140918027_3	87.3	2.03
2140918027_4	87.95	3.21
2156126000_4	77.43	4.39
2156126001_2	75.91	0.34
2156126001_3	67.61	2.09
2156126005_1	54.31	0.73
2162886008_10	91.45	2.2
2162886008_11	64.87	2.01
2162886008_14	56.81	0.59
2162886008_15	80.24	0.82
2162886008_2	92.42	2.63
2162886008_3	72.26	1.03
2162886008_7	67.42	2.93
2166559024_2	81.59	2.14
2166559024_6	74.67	0.18
2166559024_7	58.44	0.48
2166559024_8	59.61	0
2189573022_11	82.94	1.94
2189573022_5	82.33	2.01
2189573022_6	80.32	1.08
2189573022_8	77.93	0
2189573022_9	68.97	0
2199034002_1	91.26	1.18
2199034002_2	90.23	0
2199034002_3	96.64	0
2199034002_4	57.5	1.22
2199034002_5	95.05	2.31
2199352004_4	64.13	2.27
2199352010_2	93.99	3.36
2199352030_2	62.69	1.15
2199352035_2	82.35	1.28
2199352035_5	100	0
2199352035_6	83	3.23
2199352035_7	91.5	3.55
2199352035_9	53.69	0.38
2209111003_3	82.97	3.61
2209111003_4	78.37	1.73
2209111006_1	75.95	2.06
2209111006_2	63.8	0
2225789003_4	71.14	2.83
2225789004_10	95	1.67
2225789004_11	95.35	2.73
2225789004_12	96.1	4.3
2225789004_15	91.33	1.51
2225789004_17	80.51	4.24
2225789004_18	89.8	4.79
2225789004_28	62.5	0.93
2225789004_5	99.1	4.54
2225789004_9	83.46	3.43
2228664000_9	98.82	0
2228664008_3	56.63	0.19
2228664011_1	97.73	0.35
2236876025_10	78.46	1.36
2236876025_11	97.76	0.67
2236876025_14	88.25	3.08
2236876025_17	86.42	1.61
2236876025_21	96.63	3.37
2236876025_22	72.51	0.58
2236876025_8	88.01	0.44
3300000024_2	92.43	2.95
3300000030_4	92.86	1.1
3300000032_17	50	0
3300000032_18	99.09	0.65
3300000032_19	95.78	2.06
3300000032_23	94.84	2.62
3300000032_25	97.46	0
3300000032_28	81.32	2.2
3300000032_7	83.92	3.76
3300000036_1	78.98	2.78
3300000036_2	95.09	3.97
3300000036_3	94.54	2.67
3300000041_1	89.72	3.27
3300000041_2	80.91	2.91
3300000042_1	85.17	2.59
3300000042_2	90.83	4.85
3300000043_1	86.68	3.69
3300000044_1	91.57	4.93
3300000045_2	67.61	0.97
3300000052_5	91.45	2.56
3300000052_6	99.1	0
3300000052_7	71.17	2.74
3300000059_10	83.21	3.23
3300000059_12	88.71	4.92
3300000059_15	93.72	1.64
3300000059_16	80.42	3.98
3300000059_17	93.09	1.94
3300000059_18	83.66	4.83
3300000059_20	60.79	0.54
3300000059_23	70.79	1.05
3300000059_5	97.27	4.37
3300000059_7	72.76	3.45
3300000059_8	94.88	1.63
3300000059_9	93.85	3.37
3300000062_12	90.43	0.95
3300000062_13	69.39	0.67
3300000062_14	88.6	4.7
3300000062_17	96.03	4.86
3300000062_19	76.93	3.32
3300000062_20	86.98	2.85
3300000062_22	83.78	2.12
3300000062_23	83.9	1.8
3300000062_25	76.01	2.68
3300000062_26	72.75	2.01
3300000062_28	66.2	0
3300000062_31	92.67	1.45
3300000062_32	61.91	2.01
3300000062_33	81	3.15
3300000062_34	59.86	1.89
3300000062_35	80.46	0
3300000062_37	56.33	0.63
3300000062_38	60.81	1.91
3300000062_40	57.89	0
3300000062_44	50.31	0.02
3300000062_46	92.7	2.25
3300000062_48	96	4
3300000062_59	67.23	0.16
3300000062_7	92.35	3.28
3300000062_8	98.42	4.52
3300000089_5	68.79	2.68
3300000094_2	68.81	1.95
3300000097_4	69.22	0
3300000101_19	60.6	0.1
3300000101_23	98.25	1.62
3300000101_34	82.35	0.74
3300000101_35	88.41	1.41
3300000101_36	50	0
3300000101_39	55.39	0.72
3300000101_40	66.8	2.87
3300000101_41	59.15	0.45
3300000101_43	73.06	0.54
3300000107_2	55.04	0
3300000110_2	73.85	1.22
3300000110_3	73.29	2.11
3300000111_3	57.24	0.91
3300000111_6	74.14	0
3300000115_11	60.02	0.39
3300000115_15	76.45	3.1
3300000115_16	85.69	2.24
3300000115_23	52.64	0.37
3300000115_26	84.71	3.5
3300000115_7	82.24	2.04
3300000115_8	87.66	4.55
3300000115_9	93.06	1.82
3300000116_15	73.62	2.07
3300000116_17	67.48	3.42
3300000116_29	70.94	3.85
3300000116_5	91.77	0.97
3300000116_7	93.58	1.29
3300000117_12	56.3	0.94
3300000117_41	60.33	0.44
3300000119_8	78.8	2.04
3300000123_13	51.27	0.12
3300000123_6	65.73	2.72
3300000124_6	79.44	2.27
3300000124_8	57.16	1.07
3300000125_1	72.59	1.22
3300000129_10	89.85	4.1
3300000129_11	76.28	0.54
3300000129_12	74.55	4.08
3300000129_13	56.38	0.86
3300000129_8	98.01	3.86
3300000130_7	61.01	1.29
3300000131_1	68.78	0.03
3300000132_10	75.21	0.89
3300000132_4	88.77	4.02
3300000136_20	53.96	0
3300000136_7	92.15	1.68
3300000137_5	79.73	3.2
3300000140_3	77.94	0.09
3300000142_3	75.16	2.64
3300000144_1	55.05	0.54
3300000145_10	71.19	0.9
3300000145_13	60.25	1
3300000145_1	98.85	2.7
3300000145_24	51.72	0
3300000145_3	84.2	1.78
3300000145_4	82.94	1.1
3300000145_5	92.02	2.72
3300000145_7	96.96	0.98
3300000145_8	77.01	0.49
3300000145_9	97.79	3.81
3300000146_12	74.9	2.69
3300000146_14	69.45	0
3300000146_15	66.11	2.18
3300000146_2	75.23	3.53
3300000146_3	68.34	3.12
3300000146_4	95.12	2.59
3300000146_5	79.8	3.31
3300000147_4	64.63	2.44
3300000148_10	65.47	2.14
3300000148_7	92.95	2.78
3300000150_15	82.28	0.97
3300000150_16	74.89	2.28
3300000150_3	78.45	0
3300000150_5	90.75	3.35
3300000150_8	80.22	1.1
3300000150_9	76.37	1.22
3300000151_11	64.86	0.63
3300000151_12	79.88	1.98
3300000151_19	74.73	0
3300000151_21	69.23	0
3300000151_24	85.71	0
3300000151_27	75.07	0.66
3300000151_5	72.41	2.59
3300000151_6	73.48	4.66
3300000151_9	84.33	3.16
3300000152_4	68.81	2.84
3300000153_10	58.43	0
3300000153_14	68	0.8
3300000153_17	78.65	1.03
3300000153_21	60.14	0
3300000153_5	70.68	1.68
3300000153_8	91.21	1.65
3300000153_9	92.68	2.29
3300000154_10	86.32	2.88
3300000154_13	69.51	1.22
3300000154_14	75.82	0
3300000154_15	52.26	0.1
3300000154_19	91.26	0.97
3300000154_21	80.34	3.93
3300000154_24	61.54	1.1
3300000154_31	66.28	0
3300000154_4	87.69	2.2
3300000154_5	80.22	0
3300000154_9	50.86	0
3300000155_2	64.11	0
3300000155_8	75.4	0.97
3300000157_4	71.52	2.15
3300000158_14	54	0.8
3300000158_15	72.62	0.66
3300000158_21	54.65	0
3300000158_7	71.94	2.84
3300000160_10	79.02	0
3300000160_12	95.8	1.14
3300000160_13	73.48	1.22
3300000160_1	91.8	2.2
3300000160_2	89.15	3.55
3300000160_3	85.16	0
3300000160_4	98.25	3.05
3300000160_8	67.66	1.77
3300000161_4	74.04	4.52
3300000162_1	83.52	0.55
3300000162_3	97.97	2.85
3300000162_6	71.67	3.5
3300000164_11	56.11	0
3300000164_12	73.63	0.55
3300000164_13	67.2	0.81
3300000164_15	97.02	4.07
3300000164_18	55.32	0.6
3300000164_19	75.82	2.2
3300000164_22	73.76	2.97
3300000164_28	56.54	0
3300000164_38	63.08	0
3300000166_4	74.8	0.85
3300000166_6	75.4	1.99
3300000167_11	92.07	4.22
3300000167_13	87.36	2.57
3300000167_19	71.2	0
3300000167_23	76.69	3.44
3300000167_25	53.46	0
3300000167_28	61.2	0
3300000167_6	69.14	1.77
3300000167_8	94.59	2.74
3300000169_10	89.24	0
3300000169_11	78.25	1.87
3300000169_12	84.44	0.21
3300000169_13	94.81	0.94
3300000169_14	50.42	0
3300000169_2	87.04	2
3300000169_5	80.48	4.6
3300000169_7	89.68	0.97
3300000169_8	78.74	0
3300000169_9	61.71	2.32
3300000170_10	68.29	0.61
3300000170_12	84.69	3.4
3300000170_13	75.64	4.14
3300000170_5	70.26	0.26
3300000170_6	70.82	1.14
3300000171_12	76.64	2.25
3300000171_13	82.52	0
3300000171_15	60.75	0
3300000171_17	56.18	0
3300000171_2	79.93	2.72
3300000172_10	57.65	0
3300000172_11	91.03	1.88
3300000172_14	94.51	2.44
3300000172_15	85.71	2.2
3300000172_16	60.22	0
3300000172_18	73.63	0
3300000172_2	69.14	0.86
3300000172_30	72.43	0
3300000172_31	68.61	0
3300000172_35	56.87	0
3300000172_5	98.17	4.27
3300000172_8	64.84	1.1
3300000173_2	64.63	0
3300000174_12	76.22	0.76
3300000174_8	74.96	4.47
3300000177_1	52.63	0
3300000179_4	83.62	0.05
3300000181_2	76.66	0.84
3300000187_12	96.28	4.64
3300000187_14	77.1	4.25
3300000187_16	84.98	1.92
3300000187_20	53.88	0
3300000187_7	93.29	3.51
3300000187_9	94.31	1.67
3300000188_10	72.04	3.48
3300000188_16	52.12	0
3300000188_3	90.24	0.81
3300000188_6	94.47	2.03
3300000188_8	50	0
3300000190_4	63.86	1.98
3300000192_10	83.87	1.46
3300000192_15	65.7	0.97
3300000192_8	84.86	4.95
3300000193_10	95.73	4.02
3300000193_12	85.93	1.27
3300000193_14	75.82	1.1
3300000193_18	98.06	3.4
3300000193_22	61.81	1.94
3300000193_23	67.74	1.12
3300000193_7	72.01	1.05
3300000195_10	58.7	0.33
3300000195_2	81.1	3.81
3300000195_6	80.53	0
3300000198_4	87.27	4.55
3300000198_9	94.51	3.2
3300000199_2	66.4	3.2
3300000200_3	95.53	2.3
3300000200_4	75.86	0
3300000200_6	78.84	4.03
3300000200_7	83.92	1.29
3300000200_9	59.9	0
3300000201_2	64.79	0.17
3300000201_3	59.07	1.14
3300000201_4	84.15	1.37
3300000202_1	91.83	2.53
3300000202_20	53.45	0
3300000202_2	79.56	1.67
3300000202_3	77.6	2.8
3300000202_5	73.09	0.64
3300000204_4	85.23	1.7
3300000205_10	78.14	4.36
3300000205_11	86.45	4.54
3300000205_12	76.19	0.85
3300000205_13	88.28	1.4
3300000205_14	83.76	2.48
3300000205_17	62.63	0
3300000205_18	92.92	0.94
3300000205_19	82.04	3.09
3300000205_43	53.45	0
3300000205_4	95.97	1.34
3300000205_5	84.94	4.03
3300000205_6	81.2	4.23
3300000205_7	92.9	2.43
3300000205_8	65.57	0
3300000205_9	86.81	1.16
3300000207_6	54.27	0.43
3300000208_12	89.13	3.43
3300000208_14	86.93	2.52
3300000208_15	87.75	1.31
3300000208_16	86.91	0.74
3300000208_18	83.35	2.29
3300000208_20	92	2.8
3300000208_21	58.33	0.21
3300000208_22	66.67	0.99
3300000208_23	65.42	0.69
3300000208_24	87.57	1.97
3300000208_26	62.09	0.85
3300000208_27	54.88	0
3300000208_5	83.92	1.46
3300000208_6	77.25	0.6
3300000208_9	86.23	3.44
3300000211_14	81.47	0.86
3300000211_5	68.13	3.3
3300000211_6	92.68	2.9
3300000211_9	83.52	1.1
3300000212_10	94.05	3.05
3300000212_12	70.45	2.38
3300000212_13	90.86	3.33
3300000212_15	74.59	2.56
3300000212_21	50.55	0
3300000212_24	76.05	0.32
3300000212_6	65.07	0
3300000212_7	94.02	2.56
3300000212_8	69.7	1.68
3300000213_15	53.14	0.37
3300000213_4	94.51	2.88
3300000213_5	78.31	2.31
3300000213_7	80.48	2.56
3300000213_9	92.68	2.59
3300000214_11	93.2	3.56
3300000214_3	88.1	2.52
3300000214_4	78.69	3.58
3300000214_6	74.53	2.18
3300000214_8	92.68	3.2
3300000215_11	83.76	1.45
3300000215_12	78.27	1.6
3300000215_17	54.11	0.8
3300000215_18	85.48	0.87
3300000215_19	60.37	1.22
3300000215_21	66.5	0
3300000215_28	53.47	0
3300000215_6	89.02	2.74
3300000215_7	69.33	3.2
3300000215_8	97.24	4.75
3300000216_10	70.75	0.84
3300000216_12	50.55	0
3300000216_14	88.03	2.31
3300000216_15	89.48	1.47
3300000216_22	72.53	0
3300000216_26	81.38	3.88
3300000216_30	71.35	1.23
3300000216_6	95.73	3.56
3300000216_7	68.28	0
3300000222_5	78.95	1.68
3300000224_7	58.96	1.6
3300000225_10	97.56	4.42
3300000225_11	65.52	0
3300000225_12	96.24	4.44
3300000225_8	78.2	1.86
3300000226_10	68.16	2.56
3300000226_12	75.36	2.61
3300000226_14	84.42	3.8
3300000226_15	84.4	0.8
3300000226_17	60.37	0.61
3300000226_19	61.26	2.19
3300000226_6	67.38	2.71
3300000226_9	69.62	1.94
3300000227_12	67.55	2.73
3300000227_14	86.45	2.25
3300000227_15	86.71	2.51
3300000227_16	89.85	1.82
3300000227_17	79.74	0.98
3300000227_18	92.13	1.23
3300000227_20	98.32	0.56
3300000227_21	95.51	3.37
3300000227_24	93.28	0.84
3300000227_25	90.45	3.37
3300000227_26	66.96	1.12
3300000227_27	94.92	2.16
3300000227_30	79.05	1.85
3300000227_31	57.73	0
3300000227_32	59.29	0.68
3300000227_34	97.97	1.63
3300000227_35	74.43	0.57
3300000227_3	91.89	2.3
3300000227_40	71.15	0.45
3300000227_41	98.21	0
3300000227_43	84.62	0
3300000227_4	97.33	1.33
3300000227_53	81.03	1.36
3300000227_54	84.11	4.67
3300000227_57	61.57	0.93
3300000227_6	92.46	2.23
3300000227_7	89.65	4.57
3300000227_8	88.82	0.86
3300000228_11	89.43	0
3300000228_15	91.94	2.42
3300000228_17	96.43	1.34
3300000228_18	81.46	2.86
3300000228_23	76.8	3.52
3300000228_25	84.63	3.78
3300000228_27	89.75	1.23
3300000228_29	74.86	0.65
3300000228_46	72.23	4.31
3300000228_6	88.81	3.33
3300000230_10	72.42	1.53
3300000230_12	82.26	2.69
3300000230_13	95.86	0.95
3300000230_14	88.17	1.61
3300000230_18	92.86	2.01
3300000230_24	82.53	4.19
3300000230_25	60.34	0
3300000230_26	85.25	0.54
3300000230_27	74.09	1.82
3300000230_29	83.33	2.56
3300000230_31	96.11	2.25
3300000230_36	59.35	1.87
3300000230_38	68.97	3.76
3300000230_4	79.54	2.9
3300000230_7	78.38	2.91
3300000231_14	62.9	1.01
3300000232_1	79.76	3.04
3300000232_18	69.83	1.05
3300000232_23	68.42	0
3300000232_25	53.92	0
3300000232_7	96.64	2.35
3300000232_8	86.01	1.68
3300000232_9	84.48	2.59
3300000233_11	75	4.3
3300000233_12	84.33	0.82
3300000233_14	93.1	2.46
3300000233_19	62.5	0.74
3300000233_24	60.97	2.14
3300000233_27	79.37	4.07
3300000233_30	68.99	1.12
3300000233_33	60.91	1.02
3300000233_5	74.14	1.72
3300000233_6	98.92	1.61
3300000233_7	92.99	4.43
3300000233_9	96.77	2.15
3300000234_15	90.05	4.84
3300000234_16	93.93	4.68
3300000234_17	92.11	1.34
3300000234_18	84.41	2.97
3300000234_21	86.9	4.93
3300000234_25	97.2	4.8
3300000234_27	94.32	1.12
3300000234_30	89.65	2.03
3300000234_32	80.11	1.24
3300000234_34	91.07	4.52
3300000234_35	76.61	1.01
3300000234_37	56.76	1.16
3300000234_38	91.51	4.89
3300000234_39	85.14	4.03
3300000234_42	54.93	0.66
3300000234_44	66.29	0
3300000234_48	74.5	0
3300000234_49	73.12	3.45
3300000234_50	70.29	0
3300000234_54	61.55	0
3300000234_55	54.53	0.85
3300000234_57	58.61	1.23
3300000234_64	78.58	1.72
3300000234_65	51.22	0
3300000235_13	83.1	3.46
3300000235_16	61.17	0.12
3300000235_17	73.71	0.61
3300000235_18	56.35	0.2
3300000235_19	54.51	0.82
3300000235_6	79.19	3.73
3300000235_7	91.67	1.08
3300000236_10	62.32	1.76
3300000236_11	80.51	1.65
3300000236_12	53.92	0.68
3300000236_4	80.53	4.55
3300000236_5	95.88	1.53
3300000236_6	90.86	3.57
3300000236_8	92.97	1.43
3300000236_9	70.75	1.55
3300000237_3	78.05	4.88
3300000237_7	77.93	0.32
3300000238_6	96.19	2.81
3300000239_11	90.31	4.92
3300000239_13	82.32	2.44
3300000239_15	63.57	2.53
3300000239_16	88.44	2.51
3300000239_21	82.99	4.58
3300000247_3	79.45	0.59
3300000248_4	85.66	0
3300000248_5	53.32	0.03
3300000250_6	84	1.6
3300000251_4	80.38	1.73
3300000252_2	54.98	0
3300000254_11	85.19	3.42
3300000254_14	82.13	0.98
3300000254_18	87.5	4.95
3300000254_21	74.09	1.37
3300000254_7	93.16	3.89
3300000255_10	83.2	4.8
3300000255_11	87.62	1.78
3300000255_12	64.4	1.6
3300000255_5	69.21	2.31
3300000255_8	93.6	2.13
3300000255_9	76.07	2.71
3300000256_10	63.6	0.8
3300000256_11	78.78	0.81
3300000256_7	79.08	3.14
3300000256_8	93.29	3.81
3300000256_9	82.4	0
3300000257_4	94.51	2.79
3300000257_6	78.01	1.38
3300000258_3	76.99	0.14
3300000259_3	69.26	0.84
3300000260_3	83.02	1.35
3300000261_3	73.97	4.7
3300000262_3	93.38	3.75
3300000262_7	77.86	3.35
3300000264_2	76.6	0.33
3300000266_3	83.37	2.52
3300000271_14	56.21	0
3300000271_5	71.69	0.48
3300000271_6	71.03	0.99
3300000271_8	81.48	4.89
3300000271_9	97.14	1.9
3300000313_10	75.8	0.99
3300000313_7	76.58	3.45
3300000313_9	64.59	0.97
3300000318_11	88.42	1.48
3300000318_14	71.44	2.61
3300000318_23	68.81	2.97
3300000318_6	87.81	4.25
3300000318_7	96.03	3.26
3300000322_3	64.34	1.75
3300000322_5	61.16	0.86
3300000323_4	67.41	0.85
3300000324_10	93.86	4.83
3300000324_12	82.05	3.5
3300000324_13	97.64	3.97
3300000324_17	58.97	1.28
3300000324_7	68.68	2.56
3300000325_13	75.73	0.8
3300000325_16	60.4	0
3300000325_20	55.6	0
3300000325_7	63.32	1.94
3300000325_9	93.29	2.74
3300000333_4	84.98	3.07
3300000342_10	94.64	0
3300000342_11	69.26	0.32
3300000342_16	65.89	0
3300000342_17	63.29	1.27
3300000342_4	84.8	3.68
3300000342_5	76.19	0
3300000342_7	92.07	0.81
3300000342_8	60.95	1.79
3300000342_9	74.75	0.74
3300000347_2	59.4	0.56
3300000347_5	74.53	3.45
3300000347_6	76.31	2.3
3300000347_7	50.41	0
3300000350_13	82.12	2.23
3300000350_15	83.95	3.76
3300000350_31	53.04	0
3300000350_6	94.57	4.38
3300000350_9	79.37	3.22
3300000351_1	89.94	4.05
3300000351_2	77.96	0.53
3300000351_4	60.34	0
3300000351_5	79.26	1.79
3300000352_1	94.64	1.36
3300000352_6	64.21	1.8
3300000352_8	70.67	0
3300000353_2	71.04	2.33
3300000353_4	90.89	3.02
3300000353_5	90.49	1.81
3300000353_8	73.94	2.13
3300000354_1	89.8	3.94
3300000354_2	63.32	1
3300000354_4	68.67	2.65
3300000354_5	87.71	2.66
3300000355_10	67.98	1.27
3300000355_2	91.85	0.95
3300000355_5	99.43	4.61
3300000355_7	94.11	2.83
3300000355_9	97.89	0
3300000361_10	83.18	3.8
3300000361_15	71.45	4.09
3300000361_32	69.94	0
3300000361_7	84.05	1.93
3300000361_8	64.56	1.55
3300000362_10	92.09	3.05
3300000362_11	70.62	1.45
3300000362_23	94.92	0
3300000362_25	97.26	1.72
3300000362_29	90.16	2.41
3300000362_32	72.42	0.91
3300000362_33	90.91	2.27
3300000362_36	94.17	2.78
3300000362_40	57.8	1.19
3300000362_54	66.61	2.87
3300000362_6	98.93	3.2
3300000362_7	90.15	4.21
3300000364_12	72.6	2.63
3300000365_13	54.32	0.28
3300000365_14	87.78	2.2
3300000365_17	83.88	4.01
3300000365_18	74.79	3.96
3300000365_21	87.71	1.27
3300000365_25	90.79	4.1
3300000365_26	76.43	3.9
3300000365_28	82.75	3.5
3300000365_29	87.07	2.01
3300000365_46	80.05	1.69
3300000365_48	66.45	1.69
3300000365_87	58.44	0
3300000366_10	89.55	3.52
3300000366_15	81.03	0
3300000366_16	95.22	2.8
3300000366_17	83.39	2.79
3300000366_24	64.54	1.97
3300000366_25	56.9	0
3300000366_35	70	0
3300000366_7	87.06	3.3
3300000366_8	87.14	4.01
3300000366_9	70.69	1.72
3300000367_11	94.44	4.09
3300000367_14	78.7	3.13
3300000367_15	92.08	1.53
3300000367_16	57.2	1.1
3300000367_19	53.22	0.34
3300000367_21	61.21	0
3300000367_22	74.87	0.51
3300000367_25	59.68	0.96
3300000369_2	75.28	1.92
3300000369_3	87.27	3.64
3300000371_1	79.4	1.53
3300000371_2	88.92	1.64
3300000371_4	50.07	0
3300000374_4	76.24	1.61
3300000374_6	74.83	4.14
3300000381_2	90.89	2.47
3300000383_4	72.53	3.3
3300000383_5	99.53	2.88
3300000383_6	85.73	1.79
3300000383_7	88.67	1.93
3300000383_8	79.1	1.51
3300000383_9	91.98	0
3300000385_10	83.43	1.1
3300000385_11	79.05	1.49
3300000385_12	90.87	1
3300000385_13	90.91	2.18
3300000385_20	70.58	1.64
3300000385_21	65.59	2.7
3300000385_35	57.94	1.33
3300000385_4	91.68	3.29
3300000385_8	85.8	2.6
3300000386_11	62.02	1.46
3300000386_12	61.14	0.07
3300000386_13	51.89	0
3300000386_1	90.79	2.97
3300000386_2	79.35	0.68
3300000386_3	84.04	0.7
3300000386_5	63.85	2
3300000386_6	65.19	1.58
3300000394_10	56.27	0.31
3300000394_11	61.78	0.67
3300000394_2	97.27	0.4
3300000394_5	74.46	3.77
3300000394_6	91.69	4.7
3300000394_7	93.8	0.68
3300000394_8	97.89	0.16
3300000400_1	59.14	1.37
3300000401_1	83.43	1.44
3300000401_2	72.22	1.15
3300000405_1	95.52	1.29
3300000405_2	94.99	2.92
3300000408_3	64.61	0
3300000412_1	93.32	3.05
3300000412_3	90.97	2.41
3300000418_11	95.16	3.82
3300000418_15	79.09	1.91
3300000418_16	83.89	0
3300000418_3	95.02	2.99
3300000418_7	94.96	3.41
3300000418_9	83.68	3.72
3300000422_1	83.87	2.88
3300000425_12	72.49	0.93
3300000425_15	72.56	0
3300000425_3	90.86	4.48
3300000425_4	93.95	2.69
3300000425_6	74.39	3.38
3300000426_3	72.73	2.12
3300000426_7	53.18	0
3300000427_1	82.87	1.53
3300000427_2	61.61	0.68
3300000447_1	96.13	4.74
3300000447_3	90.21	1.09
3300000447_4	97.7	1.49
3300000447_8	73.67	1.93
3300000447_9	74.53	0
3300000457_1	97.33	2
3300000463_1	77.06	4.79
3300000470_3	97.75	2.25
3300000470_4	88.64	4.61
3300000470_5	98.91	3.55
3300000470_6	89.29	1.58
3300000470_7	70.19	0.72
3300000477_14	59.73	1.14
3300000477_15	88.16	1.1
3300000477_16	90.87	4.6
3300000477_17	89.1	1.8
3300000477_21	82.89	1.47
3300000477_22	83.2	1.89
3300000477_24	52.59	0
3300000477_28	57.43	0.99
3300000477_32	88.48	2
3300000477_33	71.1	0
3300000477_34	72.42	1.33
3300000477_3	78.5	1.09
3300000477_4	89.78	3.9
3300000477_5	83.02	2.87
3300000477_6	88.71	4.3
3300000477_9	81.03	3.33
3300000489_2	64.19	0
3300000496_1	67.43	2.35
3300000496_3	100	1.74
3300000496_4	93.75	2.2
3300000497_1	89.71	0.67
3300000497_2	68.19	0.4
3300000497_3	67.21	0.27
3300000499_1	96.59	0.59
3300000499_3	69.34	3.54
3300000499_5	97.33	2.67
3300000500_2	89.34	3.46
3300000500_3	62.74	0
3300000501_2	72.09	0
3300000501_3	61.76	0
3300000502_4	78.08	0.54
3300000502_5	86.08	1.2
3300000503_3	96.66	2.58
3300000503_4	71.88	1.61
3300000503_6	95.05	4.4
3300000503_7	91.02	0.83
3300000504_1	93.93	2.39
3300000504_2	96.62	1.12
3300000504_3	76.37	0.67
3300000504_6	76.08	3.45
3300000504_7	80.41	0.74
3300000504_9	58.83	0
3300000507_2	82.88	0.65
3300000514_1	92.94	4.01
3300000517_10	58.45	0
3300000517_13	64.56	2.65
3300000517_5	70.78	1.69
3300000517_8	61.43	2.18
3300000519_2	96.67	4.92
3300000520_1	84.07	1.65
3300000526_2	92.73	1.62
3300000526_3	94.01	0.82
3300000558_15	87.69	1.61
3300000558_30	77.86	1.2
3300000558_32	90.11	2.36
3300000558_33	70.22	4.01
3300000558_35	70.32	3.23
3300000558_38	65.52	1.29
3300000558_46	85.3	2.25
3300000558_50	65.38	1.15
3300000558_59	57.86	1.31
3300000563_111	76.4	3.37
3300000563_12	91.51	4.37
3300000563_23	95.25	4.84
3300000563_28	80.05	1.45
3300000563_30	91.76	2.2
3300000563_32	62.98	0.95
3300000563_33	77.59	1.72
3300000563_35	80.7	4.21
3300000563_39	85.25	1.37
3300000563_45	90.76	1.46
3300000563_48	94.09	1.12
3300000563_49	92.13	2.4
3300000563_50	71.13	2.73
3300000563_51	66.72	2.97
3300000563_58	88.19	2.82
3300000563_60	83.26	3.46
3300000563_61	72.15	2.13
3300000563_65	86.62	1.56
3300000563_70	96	1.33
3300000563_74	80.63	3.43
3300000563_77	50.7	0
3300000563_82	77.42	4.47
3300000563_84	58.89	0.64
3300000564_1	92.66	0.91
3300000568_11	93.35	4.19
3300000568_14	80.9	3.93
3300000568_21	100	0.97
3300000568_25	87.25	2.61
3300000568_34	75.33	2.02
3300000568_35	82.36	0.1
3300000568_36	90.39	4.03
3300000568_45	71.62	2.09
3300000568_51	54.75	0
3300000568_53	61.4	0
3300000568_56	59.78	0.99
3300000568_69	70.11	0
3300000575_20	67.64	1.4
3300000575_28	74.02	3.08
3300000576_10	80.12	2.03
3300000576_11	90.5	3.98
3300000576_12	85.47	2.06
3300000576_23	94.62	1.08
3300000576_31	62.93	1.33
3300000576_5	91.76	3.68
3300000576_8	80.24	0.85
3300000576_9	79.92	3.63
3300000652_2	93.13	4.37
3300000792_9	75.56	2.12
3300000823_1	83.49	0
3300000838_1	95.36	1.55
3300000838_2	81.54	0.38
3300000838_5	77.25	0.81
3300000838_6	75.01	1.31
3300000838_7	74.17	2.81
3300000839_110	56.84	0.85
3300000839_16	88.21	2.83
3300000839_17	87.94	1.28
3300000839_19	89.89	3.37
3300000839_23	94.62	1.35
3300000839_25	87.66	1.27
3300000839_26	85.79	4.7
3300000839_28	69.66	3.15
3300000839_32	77.47	2.68
3300000839_33	92.45	4.61
3300000839_34	83.29	2.01
3300000839_35	94.4	3.38
3300000839_36	84.36	1.77
3300000839_38	94.63	0.67
3300000839_39	77.99	3.52
3300000839_40	68.79	3.7
3300000839_41	94.12	2.33
3300000839_43	94.63	1.38
3300000839_44	90.92	4.21
3300000839_45	54.82	0.81
3300000839_46	74.28	2.01
3300000839_47	73.18	2.35
3300000839_48	68.99	0.4
3300000839_49	72.38	2.93
3300000839_51	88.8	1.9
3300000839_52	54.06	0.67
3300000839_55	82.05	3.69
3300000839_56	74.61	0.63
3300000839_57	74.42	1.67
3300000839_58	76.6	3.69
3300000839_59	77.23	0.67
3300000839_64	86.93	3.53
3300000839_65	55.56	0.93
3300000839_68	51.11	0.2
3300000839_70	60.74	0
3300000839_73	77.39	0.81
3300000839_75	57.4	0
3300000839_87	76.71	1.7
3300000839_8	88.23	4.99
3300000839_88	94.92	1.5
3300000854_1	64.75	0.89
3300000858_1	63.88	0.66
3300000865_11	88.14	0
3300000865_12	67.81	1.09
3300000865_13	80.09	1.09
3300000865_14	99.03	0
3300000865_15	95.15	0
3300000865_16	82.28	0.85
3300000865_3	88.46	2.74
3300000865_4	77.27	2.42
3300000865_6	77.12	0.65
3300000865_7	96.16	2.46
3300000865_9	65.76	0
3300000866_10	97.2	3.27
3300000866_11	95.47	0
3300000866_12	95.79	0
3300000866_13	94.94	1.02
3300000866_14	94.17	0
3300000866_15	93.39	4.74
3300000866_16	93.67	0.63
3300000866_19	75.06	1.27
3300000866_20	91.67	1.9
3300000866_21	89.24	0
3300000866_24	72.79	0
3300000866_4	81.48	2.04
3300000866_7	92.2	1.1
3300000866_8	72.13	0.56
3300000881_2	62.85	0.23
3300000882_5	80.41	4.55
3300000883_5	78.56	0.19
3300000883_6	88.42	0.27
3300000928_12	65.9	0.99
3300000928_13	96.88	0
3300000928_15	81.03	1.24
3300000928_16	93.57	0.54
3300000928_17	73.51	0.56
3300000928_23	65.45	1.35
3300000928_24	90.5	0
3300000928_7	93.13	1.86
3300000929_12	83.39	2.04
3300000929_15	88.25	0
3300000929_16	68.68	1.72
3300000929_17	70.18	1.08
3300000929_22	52.59	0
3300000929_24	91.47	0
3300000929_29	52.35	0.44
3300000929_8	62.6	1.55
3300000930_10	77.75	0.5
3300000930_11	71.71	3.45
3300000930_14	84.48	0.66
3300000930_16	53.69	0
3300000930_17	93.01	0
3300000930_23	67.21	0.83
3300000930_25	62.99	0.06
3300000930_8	91.34	0.95
3300000930_9	91.26	1.5
3300000942_1	91.24	1.95
3300000944_10	77.88	0.89
3300000944_5	77.89	2.53
3300000944_6	88.24	2.23
3300000944_8	65.77	0
3300000947_3	73.87	1.28
3300000949_4	71.33	1.87
3300000956_25	76.86	0.97
3300000968_3	78.8	1.42
3300000968_4	59.29	0.53
3300000968_6	70.49	0
3300000969_13	83.13	2.06
3300000969_9	87.28	1.74
3300000970_11	91.07	0
3300000970_15	87.26	3.39
3300000970_17	68.97	0
3300000970_18	66.84	0.88
3300000970_19	75.27	0
3300000970_21	61.96	0
3300000970_24	61.51	0.85
3300000972_5	89.77	3.01
3300000973_4	75.6	3.2
3300000976_16	98.86	1.62
3300000976_18	66.22	0.68
3300000976_20	56.26	0.54
3300000976_21	89.38	0.74
3300000976_25	69.23	0
3300000977_13	91.38	0
3300000977_16	60.22	0
3300000977_23	58.91	1.28
3300000977_9	97.27	0.5
3300000979_11	63.12	0.91
3300000979_14	62.16	1.36
3300000979_9	90.48	0.54
3300000980_10	83.57	2.59
3300000980_14	62.77	0
3300000980_6	70	0
3300000980_9	96.96	0.61
3300000983_14	81.63	0.87
3300000983_17	61.25	0
3300000983_5	78.81	3.27
3300000983_9	68.88	0.41
3300001095_12	93.65	4.08
3300001095_13	84.54	4.3
3300001095_15	87.62	4.33
3300001095_16	96.13	3.44
3300001095_17	96.48	0.14
3300001095_18	59.09	0.56
3300001095_19	98.12	1.72
3300001095_21	92.46	4.12
3300001095_22	89.11	0
3300001095_23	98.25	4.04
3300001095_24	92.65	0.86
3300001095_25	67.2	2.45
3300001095_27	88.7	0.19
3300001095_28	97.41	0
3300001095_31	55.87	0
3300001095_3	96.48	0
3300001095_40	52.69	0.16
3300001095_7	96.77	1.31
3300001096_10	94.05	2.76
3300001096_15	94.82	4.73
3300001096_16	70.69	0.86
3300001096_18	93.94	2.35
3300001096_20	87.18	1.69
3300001096_21	87.82	3.88
3300001096_22	94.12	1.96
3300001096_23	88.44	2.37
3300001096_25	95.6	4.4
3300001096_26	89.59	1.98
3300001096_27	93.07	3.39
3300001096_28	92.07	1.12
3300001096_32	73.42	1.37
3300001096_33	57.25	1.24
3300001096_38	74.36	1.24
3300001096_6	96.48	2.94
3300001096_9	94.84	3.23
3300001102_11	66.41	1.15
3300001102_12	86.4	0.22
3300001102_16	80.02	0
3300001102_17	87.54	0
3300001102_19	64.79	1.72
3300001102_6	83.52	4.75
3300001102_7	96.51	0
3300001102_8	56.31	0
3300001200_12	96.31	0.92
3300001200_16	86.97	0
3300001200_9	64.25	0.25
3300001201_13	85.21	0
3300001201_14	61.23	1.37
3300001201_7	70	1.67
3300001203_5	76.71	3.56
3300001203_7	59.01	1.44
3300001262_10	65.09	0.03
3300001262_11	65.81	0.56
3300001262_7	81.11	4.19
3300001263_6	64.97	0.25
3300001263_8	63.79	0
3300001263_9	51.63	0.17
3300001264_13	50.54	0
3300001264_5	89.05	0.5
3300001265_10	85.19	1.09
3300001265_7	71.88	1.36
3300001282_9	83.43	3.19
3300001419_14	95.82	3.94
3300001419_15	92.05	1.85
3300001419_17	88.89	1.28
3300001419_18	83.88	0.55
3300001419_19	98.91	1.64
3300001419_20	90.13	3.14
3300001419_24	65.71	2.19
3300001419_7	92.31	3.3
3300001419_9	85.73	1.74
3300001422_1	62.13	0.55
3300001422_3	82.66	1.02
3300001463_5	71.6	0.57
3300001477_3	87.44	0.02
3300001484_5	85.82	0.02
3300001484_6	71.22	2.54
3300001547_4	89.54	4.32
3300001547_5	84.07	1.2
3300001567_18	94.19	1.18
3300001567_19	98.27	1.58
3300001567_22	83.05	2.54
3300001567_23	84.94	2.24
3300001567_25	93.18	0
3300001567_28	94.25	3.45
3300001567_30	89.5	1.1
3300001567_31	83.16	3.41
3300001567_37	80.83	0.85
3300001567_38	91.61	1.15
3300001567_41	76.27	0
3300001567_42	97.12	0
3300001567_43	93.33	0.48
3300001567_45	66.42	2.2
3300001567_47	83.57	1.55
3300001567_48	93.55	1.64
3300001567_49	87.91	2.02
3300001567_61	53.93	0.5
3300001567_62	73.05	0
3300001567_8	97.69	4.16
3300001580_28	95.75	4.14
3300001580_33	79.71	4.49
3300001580_34	90.24	2.05
3300001580_38	85.46	2.29
3300001580_41	80.92	1.1
3300001580_44	65.82	1.71
3300001580_45	93.22	3.39
3300001580_50	85.66	4.72
3300001580_55	76.12	3.72
3300001580_57	81.42	1.23
3300001580_77	54.3	0.32
3300001594_13	97.64	3.48
3300001594_20	86.9	4.84
3300001594_21	63.35	1.94
3300001594_26	91.91	3.42
3300001594_33	85.34	4.41
3300001594_36	50.97	0
3300001594_38	65.11	2.94
3300001594_39	88.92	2.83
3300001594_41	94.92	2.19
3300001594_44	67.32	2.68
3300001594_45	75.86	0
3300001594_46	82.18	1.6
3300001594_48	61.92	1.63
3300001594_49	82.33	1.29
3300001594_53	57.72	0.41
3300001594_54	64.35	1.85
3300001594_55	66.1	2.14
3300001594_57	81.85	1.19
3300001594_59	65.43	0
3300001594_65	56.78	0
3300001598_21	95.6	3.3
3300001598_28	93.31	1.36
3300001598_32	87.56	3.41
3300001598_33	98.39	0.81
3300001598_34	92.95	2.03
3300001598_35	87.31	2.53
3300001598_36	79.49	2.4
3300001598_37	85.26	2.4
3300001598_41	89.13	1.05
3300001598_42	88.14	0.43
3300001598_43	74.14	1.72
3300001598_46	96.38	1.01
3300001598_51	83.56	1.79
3300001598_52	73.63	3.14
3300001598_54	63.56	2.42
3300001598_55	81.42	0.54
3300001598_57	91.89	1.35
3300001598_61	71.79	0.88
3300001598_62	79.69	1.11
3300001598_63	87.15	0.13
3300001598_67	91.67	1.53
3300001598_68	55.69	0.67
3300001598_69	90.45	0
3300001598_70	87.84	0.37
3300001598_71	64.86	0.66
3300001598_72	87.64	1.12
3300001598_73	86.74	0
3300001598_75	91.07	3.76
3300001598_76	68.43	1.71
3300001598_78	86.67	2.38
3300001598_79	86.69	1.34
3300001598_80	76.6	0.24
3300001598_83	69.24	0.02
3300001598_85	60.96	0.73
3300001601_1	70.21	3.39
3300001605_13	98.23	1.68
3300001605_17	72.21	1.57
3300001605_29	88.36	2.15
3300001605_32	87.81	1.01
3300001605_34	95.7	3.76
3300001605_44	65.59	1.08
3300001676_11	60.66	0
3300001676_8	87.16	0
3300001678_11	65.73	0
3300001678_20	56.41	0
3300001678_6	97.84	2.66
3300001678_9	81.53	0.21
3300001679_14	74.53	0.16
3300001679_15	84.48	0
3300001679_9	99.11	0.27
3300001680_15	80.13	0
3300001680_16	95.93	0.56
3300001680_19	86.12	1.51
3300001680_21	68.87	0.91
3300001681_14	90.25	0.54
3300001681_15	53.41	0
3300001681_19	84.61	0.86
3300001683_13	68.69	0.68
3300001683_15	93.33	1.29
3300001683_19	97.85	1.61
3300001683_21	91.68	0.84
3300001683_22	73.06	1.08
3300001683_26	92.47	2.21
3300001683_27	71.53	0.82
3300001683_28	95.71	0.99
3300001683_29	93.07	1.85
3300001683_30	87.85	3.48
3300001683_31	80.33	1.58
3300001683_32	70.69	0
3300001683_34	88.59	0.8
3300001683_35	93.73	1.98
3300001683_37	96.76	1.82
3300001683_40	96.58	1.28
3300001683_46	75.2	0.8
3300001683_47	67.33	1.44
3300001683_4	88.7	4.78
3300001683_50	72.8	0
3300001683_7	88.1	5
3300001753_12	85.97	0.99
3300001753_19	79.93	4.21
3300001753_29	57.1	1.08
3300001781_11	81.1	1.24
3300001781_12	91.55	1.19
3300001781_22	63.61	0.55
3300001781_7	98.57	0.54
3300001782_18	73.56	4.42
3300001782_24	92.31	0
3300001782_26	79.54	3.3
3300001782_28	80.2	2.2
3300001782_31	82.95	2.34
3300001782_32	86.26	3.68
3300001782_37	56.35	0
3300001782_43	56.84	0.85
3300001782_50	58.21	0
3300001835_14	75.8	2.44
3300001835_18	76.3	2.18
3300001835_20	98.94	0.91
3300001835_22	96.7	1.98
3300001835_24	73.08	1.28
3300001913_7	71.6	0.57
3300001915_4	57.09	1
3300001919_10	96.43	0.95
3300001919_11	94.22	0.91
3300001919_12	98.47	2.92
3300001919_13	92.49	4.03
3300001919_14	89.71	4.47
3300001919_15	98.12	0
3300001919_16	98.8	0
3300001919_17	68.37	1.23
3300001919_18	92.68	0.25
3300001919_19	77.75	1.5
3300001919_20	85.08	3.61
3300001919_21	57.69	0.13
3300001919_22	62.83	0
3300001919_2	96.55	2.86
3300001919_3	95.16	0
3300001919_5	96.45	1.53
3300001919_6	63	0.49
3300001919_7	97.84	0.48
3300001919_9	71.72	1.12
3300001948_2	79.1	4.56
3300001959_1	73.28	1.72
3300001967_3	61.2	0.91
3300001970_10	78.85	0.52
3300001970_12	58.21	1.36
3300001970_7	99.32	4.17
3300001970_9	85.02	0.23
3300001979_4	87.6	2.34
3300001989_3	81.45	3.05
3300001989_5	91.67	3.79
3300001990_6	67.24	0
3300001990_7	54.13	0.28
3300002009_1	99.17	1.47
3300002009_2	95	2.27
3300002009_3	97.34	0.48
3300002035_4	97.76	1.58
3300002035_5	98.19	0
3300002036_10	95.5	0
3300002036_11	57.76	0
3300002036_8	80.85	1.75
3300002037_10	98.41	4.5
3300002037_11	77.7	1.95
3300002037_13	78.11	0.78
3300002037_19	57.41	1.35
3300002037_4	97.63	2.3
3300002037_5	83.91	2.49
3300002037_7	95.79	1.13
3300002037_8	93.66	1.48
3300002038_13	79.11	0.43
3300002038_5	97.96	1.38
3300002039_10	98.65	1.69
3300002039_12	91.76	1.81
3300002039_13	73.95	0.85
3300002039_14	97.93	0.72
3300002039_17	76.9	0.8
3300002039_18	77.84	4.27
3300002039_22	71.86	2
3300002039_25	84.99	3.25
3300002039_6	96.17	0.55
3300002039_7	85.44	4.52
3300002039_8	95.46	1.85
3300002039_9	93.16	3.42
3300002042_7	95.5	1.11
3300002053_36	70.82	0
3300002053_48	87.91	0
3300002053_49	82.42	2.2
3300002053_59	60	1.82
3300002053_69	76.27	2.85
3300002053_76	61.26	0.4
3300002053_86	78.04	0.68
3300002053_93	78.59	0.93
3300002053_97	71.18	0.93
3300002053_98	61.21	0
3300002054_10	68.32	0.99
3300002054_6	94.76	0.06
3300002054_7	71.24	0
3300002055_3	79.41	4.92
3300002055_4	70.79	0.5
3300002055_7	70.38	0
3300002057_2	90.41	0.93
3300002058_5	73.09	0
3300002059_5	58.47	0
3300002060_4	68.78	1.25
3300002060_5	94.74	2.6
3300002060_7	66.52	1.61
3300002061_3	98.02	0.5
3300002061_6	63.2	1.71
3300002062_4	77.99	1.71
3300002062_6	67.75	1.09
3300002062_8	55.17	0
3300002063_3	92.93	1.4
3300002063_4	73.43	1.43
3300002063_5	98.43	0.43
3300002064_4	68.78	3.12
3300002065_2	70.38	1.73
3300002065_3	97.84	0.57
3300002067_12	70.3	0
3300002067_3	96.98	3.73
3300002074_1	97.44	4.84
3300002075_12	62.93	0
3300002075_3	55.17	0
3300002091_1	75.13	0.36
3300002091_2	98.93	0.63
3300002091_4	82.82	0.6
3300002091_6	78.57	0.44
3300002092_1	98.55	1.87
3300002092_2	91.37	0.95
3300002092_3	89.05	0.53
3300002092_4	54.34	0
3300002092_5	67.13	1.68
3300002092_7	56.14	0
3300002098_11	60.34	0
3300002098_2	98.93	0.63
3300002098_3	51.76	0
3300002098_4	86.1	1.8
3300002153_19	63.44	1.08
3300002154_2	94.83	2.42
3300002154_3	92	2.65
3300002154_5	90.48	3.8
3300002154_6	92.13	2.31
3300002154_8	78.33	2.28
3300002155_1	95.78	2.25
3300002163_10	98.42	3.32
3300002163_19	93.01	1.75
3300002163_22	88.03	0.27
3300002163_23	93.16	4.81
3300002163_25	98.09	0.2
3300002163_26	94.41	3.15
3300002163_27	89.21	0.34
3300002163_30	96.85	1.75
3300002163_33	85.41	2.82
3300002163_34	92.37	3.39
3300002163_39	97.9	2.8
3300002163_40	70.18	1.75
3300002163_41	75.22	2.19
3300002163_43	74.76	3.42
3300002163_48	80.39	1.99
3300002163_49	66.84	0
3300002163_52	53.37	0
3300002163_56	90.11	1.33
3300002163_57	63.47	2.27
3300002163_61	62.27	1.32
3300002163_65	55.55	0.91
3300002163_68	92.02	0
3300002163_69	56.83	0
3300002164_14	92.97	2.53
3300002164_15	91.3	2.83
3300002164_17	93.01	1.12
3300002164_18	75.42	4.7
3300002164_21	96.15	0
3300002164_23	97.55	0.35
3300002164_24	84.36	1.55
3300002164_26	92.37	2.54
3300002164_28	96.31	1.79
3300002164_29	91.67	3.19
3300002164_34	57.58	1.22
3300002164_37	89.16	1.69
3300002164_38	76.6	0.02
3300002164_39	98.83	0.7
3300002164_40	75.18	0
3300002164_44	74.18	4.59
3300002164_47	72.75	1.33
3300002164_49	69.14	0.42
3300002164_50	68.12	2.13
3300002164_51	59	0
3300002164_58	57.76	0
3300002164_59	99.33	2.67
3300002164_63	86.52	4.65
3300002164_65	53.45	0
3300002164_76	75.28	1.12
3300002167_10	97.99	0.67
3300002167_12	96.81	3.78
3300002167_14	89.12	2.88
3300002167_15	74.48	1.96
3300002167_18	76.29	1.92
3300002167_19	93.43	3.25
3300002167_21	88.63	0.28
3300002167_23	77.4	4.55
3300002167_24	94.04	1.27
3300002167_25	70.1	2.45
3300002167_27	55.59	1.07
3300002167_28	67.58	0.85
3300002167_29	67.94	1.21
3300002167_2	98.66	3.26
3300002167_30	79.19	0.35
3300002167_33	68.34	1.2
3300002167_34	87.98	2.46
3300002167_36	61.54	1.35
3300002167_42	91.73	0.8
3300002167_44	55.17	0
3300002167_47	60.37	1.65
3300002167_48	56.22	0
3300002167_50	55.99	0.54
3300002167_52	64.61	2.72
3300002167_9	94.41	2.4
3300002168_12	93.34	4.33
3300002168_13	92.99	1.75
3300002168_16	93.4	2.52
3300002168_17	92.79	0.96
3300002168_19	85.2	3.15
3300002168_20	86.68	1.9
3300002168_23	68.93	2.69
3300002168_24	94.05	3
3300002168_25	88.91	1.23
3300002168_26	84.31	0.49
3300002168_27	93.36	4.04
3300002168_30	90.5	1.4
3300002168_31	82.15	0.54
3300002168_32	86.78	2.91
3300002168_34	72.18	3.51
3300002168_35	91.57	2.58
3300002168_36	90.56	2.56
3300002168_37	94.13	1.4
3300002168_38	71.22	3.27
3300002168_40	91.27	1.41
3300002168_41	57.56	0
3300002168_42	94.9	0.78
3300002168_44	75.91	2.86
3300002168_45	98.31	0.56
3300002168_46	91.02	2.13
3300002168_48	70.39	0
3300002168_49	60.75	0.81
3300002168_57	76.82	0.71
3300002168_60	64.97	0.85
3300002168_61	73.15	0.67
3300002168_65	67.68	2.01
3300002168_73	87.64	1.69
3300002168_74	57.3	0
3300002168_77	78.5	2.16
3300002168_78	51.9	0
3300002168_79	78.35	0
3300002168_83	59.89	1.71
3300002168_85	70.79	0.99
3300002168_89	80.3	0
3300002170_10	86.58	4.3
3300002170_13	95.45	1.75
3300002170_14	86.96	0.82
3300002170_18	94.81	0.65
3300002170_19	86.26	3.19
3300002170_20	87.75	2.94
3300002170_21	77.85	2.24
3300002170_22	88.41	4.84
3300002170_23	81.08	3.23
3300002170_24	71.91	2.82
3300002170_25	85.21	1.43
3300002170_26	93.85	0.7
3300002170_27	85.91	2.01
3300002170_29	90.54	0.96
3300002170_30	58.47	0.81
3300002170_33	91.73	1.89
3300002170_34	67.49	0
3300002170_37	67.3	0
3300002170_41	74.89	3.07
3300002170_42	64.91	0
3300002170_46	50	0
3300002170_47	68.7	2.01
3300002170_49	68.63	1.12
3300002170_51	93.26	1.69
3300002170_63	51.03	0
3300002170_65	82.03	0
3300002170_67	69.6	0.99
3300002170_68	54.55	0
3300002173_10	90.78	2.67
3300002173_13	74.14	3.45
3300002173_14	92.31	1.12
3300002173_17	91.1	0.36
3300002173_18	85.78	3.15
3300002173_19	94.05	3.03
3300002173_20	88.7	1.65
3300002173_21	87.64	2.84
3300002173_22	67.27	3.06
3300002173_26	95.23	0.73
3300002173_27	78.83	0
3300002173_34	98.4	4
3300002173_36	94.06	2.8
3300002173_37	75.39	4.47
3300002173_38	94.38	2.84
3300002173_39	91.53	0.27
3300002173_40	89.5	3.83
3300002173_42	96.53	1.89
3300002173_46	66.39	1.45
3300002173_48	83.16	0.86
3300002173_49	76.94	0
3300002173_51	90.96	1.69
3300002173_52	63.22	1.89
3300002173_55	76.82	1.1
3300002173_57	82.6	2.04
3300002173_59	59.92	0.85
3300002173_61	66.44	2.45
3300002173_63	68.39	1.98
3300002173_67	68.26	0
3300002173_70	51.72	0
3300002174_13	64.2	0.67
3300002174_14	92.99	1.05
3300002174_16	84.97	3.85
3300002174_17	85.52	0.82
3300002174_19	75	0
3300002174_20	89.27	3.05
3300002174_21	78.83	2.46
3300002174_22	90.11	4.4
3300002174_26	87.25	1.68
3300002174_27	94.28	0
3300002174_28	81.03	1.72
3300002174_34	84.68	0.81
3300002174_35	98.4	4
3300002174_36	87.76	1.4
3300002174_39	97.09	2.1
3300002174_45	80.31	4.33
3300002174_46	86.79	1.43
3300002174_47	92.34	1.61
3300002174_48	97.9	3.52
3300002174_49	74.59	2.8
3300002174_51	91.99	1.28
3300002174_52	95.07	4.02
3300002174_57	87.47	3.01
3300002174_61	52.38	0.19
3300002174_63	89.67	1.89
3300002174_64	61.23	0.81
3300002174_65	62.24	1.19
3300002174_67	53.45	0
3300002174_69	74.65	0
3300002174_73	62.68	2.03
3300002174_74	70.53	1.23
3300002174_77	85.27	3.37
3300002174_8	92	0.11
3300002185_5	86.54	4.36
3300002185_6	95.48	0.81
3300002185_8	98.4	3.36
3300002185_9	88.5	0
3300002186_11	94.22	4.95
3300002186_7	91.09	2.86
3300002231_39	65.53	0.9
3300002231_43	93.43	2.3
3300002231_45	50.86	0
3300002239_5	60.89	1.98
3300002242_13	93.33	1.61
3300002242_16	91.13	2.75
3300002242_25	81.15	2.87
3300002242_3	79.65	1.76
3300002242_44	69.6	1.6
3300002242_47	73.04	4
3300002242_51	64.56	2.27
3300002242_56	72.42	0.15
3300002242_80	71.55	3.93
3300002244_4	66.2	1.11
3300002247_1	97.34	0.48
3300002301_2	93.31	1.23
3300002301_6	53.45	0
3300002307_11	53.45	0
3300002307_13	63.83	0
3300002307_2	97.82	2.34
3300002307_4	77.15	2.78
3300002307_5	98.93	0.63
3300002307_8	86.03	0
3300002307_9	64.84	1.34
3300002308_10	76.77	0
3300002308_15	54.85	0
3300002308_16	83.18	1.87
3300002308_19	60.68	0.85
3300002308_6	75.87	3.27
3300002308_7	80.85	1.61
3300002308_9	98.12	0.81
3300002450_10	89.89	2.19
3300002450_12	80.84	2.49
3300002450_18	78.47	4.95
3300002450_20	85.44	3.12
3300002450_22	82.03	2.2
3300002450_23	94.39	3.27
3300002450_26	63.42	1.34
3300002450_28	75.19	1.48
3300002450_33	52.47	0.38
3300002450_8	81.61	1.68
3300002462_17	75.62	1.9
3300002462_32	89.77	0
3300002462_35	93.23	0.09
3300002462_38	62.37	2.42
3300002462_42	62.1	0
3300002462_46	58.48	0.47
3300002462_52	59.12	0.43
3300002462_67	56.58	0
3300002468_14	88.6	1.11
3300002468_15	82.76	0
3300002468_16	65.74	0.76
3300002468_17	86.94	1.31
3300002468_19	59.55	0
3300002468_6	99.87	2.08
3300002481_10	98.13	1.87
3300002481_11	97.39	2.61
3300002481_12	99.84	1.31
3300002481_13	98.18	0.83
3300002481_15	99.35	0.65
3300002481_17	95.45	1.82
3300002481_18	97.27	0.91
3300002481_1	96.77	3.23
3300002481_19	99.35	0
3300002481_20	93.73	0.99
3300002481_21	95.26	3.27
3300002481_23	83.66	0
3300002481_26	89.54	1.96
3300002481_28	81.36	2.54
3300002481_29	63.79	0
3300002481_32	82.33	0
3300002481_33	93.46	0.93
3300002481_35	85.97	0
3300002481_36	96.08	0
3300002481_38	77.28	0.31
3300002481_40	58.17	0
3300002481_41	67.87	0
3300002481_43	65.69	1.31
3300002481_50	67.96	0
3300002481_6	94.77	0
3300002481_7	78.23	1.92
3300002481_8	99.35	2.61
3300002501_12	51.72	0
3300002501_4	82.47	2.24
3300002501_6	88.94	1.68
3300002501_7	81.54	1.57
3300002504_10	87.95	1.12
3300002504_11	83.29	1.92
3300002504_12	68.73	1.43
3300002504_14	94.39	3.74
3300002504_17	58.96	0.59
3300002504_18	63.92	1.43
3300002504_22	57.76	0
3300002504_24	54.64	0.81
3300002504_2	83.79	2.71
3300002504_28	72.85	0.04
3300002504_29	61.68	0.85
3300002504_8	68.82	1.74
3300002504_9	69.13	1.42
3300002507_5	74.26	1.36
3300002508_4	82.69	0.89
3300002508_5	78.41	0.83
3300002508_6	63.2	1.34
3300002508_8	88.79	3.22
3300002508_9	57.68	0
3300002509_6	96.16	0.79
3300002509_8	99.45	1.09
3300002544_10	94.78	0.5
3300002544_11	89.27	1.27
3300002544_12	91.04	3.47
3300002544_13	67.87	2.33
3300002544_1	98.84	0.97
3300002544_3	82.32	0.25
3300002544_6	90.91	0.16
3300002544_8	95.88	2.01
3300002544_9	79.24	1.44
3300002568_11	68.39	1.71
3300002568_14	51.11	0.16
3300002702_10	90.03	2.06
3300002702_13	81.61	0.65
3300002702_15	81.33	3.81
3300002702_20	53.96	0
3300002735_4	99.37	2.53
3300002735_5	63.31	2.37
3300002735_7	87.99	1.91
3300002821_11	78.94	3.6
3300002821_15	78.04	2.99
3300002821_16	88.46	2.2
3300002821_17	82.57	4.91
3300002821_20	75.44	1.75
3300002821_24	92.57	0.47
3300002821_26	77.19	4.39
3300002821_27	93.18	0
3300002821_31	75.9	0.02
3300002821_32	88.82	2.3
3300002821_33	79.31	0
3300002821_34	100	0.55
3300002821_38	89.01	2.2
3300002821_39	67.05	0.65
3300002821_41	68.97	0
3300002821_42	69.78	1.1
3300002821_48	66.88	1.9
3300002821_49	80.57	0
3300002821_50	92.74	0
3300002821_51	93.78	0
3300002821_52	61.65	0
3300002821_54	52.63	0
3300002821_55	81.27	1.21
3300002821_56	63.05	0.99
3300002821_60	79.22	0
3300002821_64	77.15	0.11
3300002834_2	83.57	0.06
3300002834_4	76.43	3.42
3300002834_5	81.48	0.65
3300002834_9	76.29	3.29
3300002846_1	99.32	2.93
3300002856_29	57.41	0.95
3300002856_6	83.47	1.39
3300002858_1	96.33	2.11
3300002858_3	83.71	0.16
3300002922_2	85.14	2.94
3300002922_3	89.49	2.07
3300002924_11	67.04	2.92
3300002927_7	65.39	1.33
3300002931_10	86.57	0.66
3300002931_11	92.65	0
3300002931_12	98.37	0.41
3300002931_5	99.37	1.9
3300002931_6	86.67	0.17
3300002931_9	95.89	0
3300002934_4	93.19	0
3300002934_5	60.53	0
3300002934_6	96.61	0.1
3300002934_7	67.47	0
3300002961_1	75.57	3.76
3300002961_3	90.64	2.04
3300002963_10	93.82	0.96
3300002963_12	96.13	4.8
3300002963_13	77.39	2.63
3300002963_5	91.39	1.97
3300002963_6	77.69	2.78
3300002963_8	66.3	1.73
3300002977_10	79.05	1.82
3300002977_14	90.03	0.71
3300002977_18	59.9	0
3300002977_5	91.85	0.95
3300002977_8	60.73	1.27
3300002977_9	77.55	0
3300002989_10	97.51	1
3300002989_11	62.19	1.11
3300002989_20	85.71	4.06
3300002989_22	56.08	1.03
3300002989_6	79.11	3.52
3300003071_1	84.93	2.75
3300003073_1	77.96	0.13
3300003076_1	92.95	3.17
3300003078_1	86.05	0.6
3300003079_1	92.64	0.93
3300003085_1	90.11	0.62
3300003089_1	92.27	0.21
3300003093_1	96.43	0.66
3300003094_1	95.23	0.22
3300003101_1	81.53	0.44
3300003106_1	97.82	3.56
3300003109_1	98.91	0.39
3300003109_2	96.28	0
3300003109_3	65.45	0.19
3300003110_2	86.83	1.59
3300003110_3	70.97	2.22
3300003111_1	96.94	1.18
3300003111_3	93.8	0.54
3300003112_2	66.38	0
3300003113_1	95.3	2.55
3300003113_3	77.29	0.14
3300003114_2	97.32	1.21
3300003114_3	97.56	0.54
3300003115_2	55.69	0.93
3300003118_1	88.76	3.53
3300003119_2	94.7	1.36
3300003123_2	94.88	4.3
3300003124_1	88.01	4.33
3300003124_2	100	2.37
3300003125_3	65.52	3.03
3300003127_1	73.09	0.74
3300003129_2	68.92	1.61
3300003129_3	91.99	2.73
3300003130_1	99.19	1.38
3300003130_3	99.57	0.84
3300003132_1	86.11	3.85
3300003132_2	98.37	4.44
3300003133_1	97.09	1.38
3300003136_1	69.24	1.12
3300003139_1	91.13	3.21
3300003139_2	92.13	1.49
3300003140_4	94.93	0.54
3300003140_7	98.04	1.21
3300003140_8	72.15	0
3300003146_10	99.15	3.13
3300003146_14	85.49	2.75
3300003146_15	70.55	0.35
3300003146_19	93.26	1.28
3300003146_6	95.75	1.34
3300003146_8	97.04	0.96
3300003146_9	90.82	2.49
3300003155_10	88.46	0
3300003155_15	90.6	4.03
3300003155_19	99.12	0
3300003155_20	98.99	0.21
3300003155_23	71.33	1.01
3300003155_25	61.8	0.98
3300003155_26	67.61	1.98
3300003155_27	70.59	0
3300003155_28	69.23	0.67
3300003155_29	61.18	0.63
3300003155_7	96.42	0.08
3300003155_8	97.15	1.27
3300003155_9	95.92	2.04
3300003177_2	69.41	2.98
3300003177_7	87.47	2.85
3300003178_22	52.52	0
3300003178_3	89.3	0.99
3300003272_10	98.75	0.02
3300003272_11	98.68	0.5
3300003272_12	68.29	1.52
3300003272_13	91.91	0.57
3300003272_14	78.68	0.92
3300003272_1	93.33	2.27
3300003272_2	96.86	2.38
3300003272_3	98.21	2.74
3300003272_4	96.79	0.71
3300003272_5	96.79	1.38
3300003272_6	97.89	0.56
3300003272_7	100	0
3300003272_9	100	0.54
3300003281_10	78.89	1.59
3300003281_12	84.67	0.65
3300003281_13	93	0.93
3300003281_5	92.28	1.01
3300003281_6	97.81	1.09
3300003281_8	99.65	0.16
3300003281_9	90.23	0.99
3300003282_10	59.94	0.75
3300003282_11	80.92	1.85
3300003282_5	88.23	1.36
3300003282_6	93.88	0.55
3300003282_7	82.17	0.93
3300003282_9	76.91	1.19
3300003309_1	98.67	0.22
3300003309_3	82.43	1.09
3300003311_3	97.62	3.02
3300003317_1	96.56	0.22
[truncated: 167,485 more rows]
