# Supplementary material for: Functional and evolutionary significance of unknown genes from uncultivated taxa
Source: Nature. 2023 Dec 18;626(7998):377–84. doi: 10.1038/s41586-023-06955-z (PMC10849945; doi:10.1038/s41586-023-06955-z)
Supplement: Supplementary file 16 — FESNov gene families with hits to the Eukprot database. [file 41586_2023_6955_MOESM16_ESM.xlsx]

## Sheet: Table S15 EUKProt hits
FESNov gene family
NOV6VN1J
NOVZFOVD
NOV8QGF2
NOV1UEYK
NOVB818E
NOV7DI0B
NOVL65NV
NOVYDNDL
NOVZTU5T
NOVVY73H
NOV3IYWS
NOV3F3V2
NOV3LN2K
NOVIJGR7
NOV8UF4U
NOV1DSLE
NOV16DJK
NOVWDH06
NOV8HFSH
NOVO4SK1
NOVM1F1H
NOVBNUF1
NOVDURB4
NOVUIA55
NOVNUKVO
NOVMZ7TY
NOV60WJN
NOVMKEHB
NOVAZSQQ
NOVUSYW5
NOVV4C85
NOVZUY9E
NOVELVEB
NOVP3H9H
NOVJ0KIH
NOVTWDJO
NOVNO441
NOVYIS4N
NOVF8K0Y
NOVDBZJ0
NOVM8IYX
NOVBGX15
NOVJWGZV
NOV1FQU4
NOVW17QE
NOV0KQWM
NOVXZUXT
NOV3D7DB
NOVOTZJW
NOVN7VTD
NOVX5OGW
NOVMB0ZX
NOVS1NKM
NOVZKV4O
NOVORYUP
NOVHMEG9
NOVW47QJ
NOV81QRH
NOVTD2IT
NOVA9SGY
NOV1AD2E
NOV2S6QW
NOVNR7GM
NOVNIS7H
NOVY228F
NOV8T1D3
NOV5X4QK
NOVL99N6
NOVCL1Y3
NOVIFQMM
NOVLL971
NOVU8MFS
NOVZ9K90
NOV66O19
NOVA0O9E
NOVLI7CX
NOV2HCE6
NOVDB86X
NOVRHLO0
NOVBCY8S
NOV57B83
NOV8R9BK
NOV978VE
NOVH8KY4
NOVUEZ0B
NOVOVJYH
NOVS2O6I
NOVKRW44
NOVR7WXL
NOVKPS1I
NOVFC28Z
NOVZ8DRD
NOVBQGG3
NOVDY7X4
NOVNZUL0
NOVK29EI
NOVZ81NN
NOV2KO3T
NOVDEOKG
NOVTTPTP
NOVILM44
NOVUGDHV
NOVTR7KJ
NOVTIRYQ
NOVLHP0B
NOVAW00Q
NOVJ8333
NOV5X0F9
NOVRV32G
NOVUPFQJ
NOVY7J6G
NOVW64TX
NOVNBIX7
NOV76DN2
NOVA0GLM
NOVEZM5Q
NOV9D48D
NOVUSBRK
NOVSV4SN
NOVW9PS3
NOVBI3GX
NOVRBOHI
NOVW9XRO
NOVH9ZU9
NOVOLHBA
NOV92OJG
NOVHXRH0
NOVSQOI1
NOVSPLMN
NOVYSUV8
NOV5DA6X
NOV2LVWG
NOVXORYU
NOV3KY1O
NOVNNO2F
NOVJQINM
NOV0UAPY
NOV269EG
NOVUKMJU
NOV6OS40
NOVS1LN8
NOVYDTS9
NOVJ5TIO
NOVDB9N8
NOVSEPZA
NOVPRHK4
NOVZIYOC
NOVG5GWR
NOVXRGRQ
NOVMOU4V
NOV7D3H3
NOVC8XGE
NOV1GGCM
NOV46MVY
NOVUJ7YA
NOVA8C1Z
NOV0MVI3
NOV9RRVM
NOVAQ7NX
NOV2SBLH
NOVE03TO
NOVSC37C
NOVJK8QF
NOVXH0XY
NOVPBGRH
NOVQ211P
NOVQ1IMN
NOVNPDHN
NOVFF0Q4
NOVCS07T
NOVUJ03F
NOVA8CWF
NOVSW164
NOVYKHS5
NOVRMY72
NOVCKGIA
NOVGHW4Q
NOVTF4H9
NOVNCFEZ
NOVIQC9X
NOVFWTPK
NOVTULBE
NOVWVALN
NOV5V917
NOVLZEWS
NOVMHZN3
NOV6TVL8
NOV4ZKZJ
NOVJ87EO
NOV2L8C8
NOVRV2EH
NOVF5EYF
NOVXS90R
NOVM3NVW
NOVOJZQW
NOVCE5EW
NOVSCXJM
NOVJD61Y
NOVWW9CB
NOVAY8X4
NOVM9EXM
NOVPMZSO
NOV5AGG4
NOVTSI5A
NOVYPE0P
NOVCH0FG
NOVY7VEL
NOV0Y7WB
NOVVST8G
NOVWLNNR
NOVNB460
NOVQKV3K
NOV3RBQD
NOVLLD1Z
NOV3M0HI
NOV0AT7U
NOVJCHFB
NOV3QWJV
NOVEXG2S
NOV5TWLP
NOVCSO5F
NOVU6AF2
NOVB9NCC
NOV0AJ98
NOVT5EJQ
NOVFDLZ3
NOV28T8M
NOVSSBHF
NOV9SZBN
NOV2YRY6
NOVJTLZ9
NOV7X9M0
NOVH9Q2O
NOVPZRJ4
NOVJKCQA
NOVLC59Z
NOVDKXXH
NOV42FHD
NOVTOTRZ
NOVQ4XOG
NOVXQ9TH
NOVLBF29
NOVJYUF6
NOVBK9IV
NOVLHY5G
NOV4526Z
NOVN9N20
NOVHY05O
NOV4IH95
NOVOIZHS
NOVEF5FJ
NOVE1FR6
NOVH7SQJ
NOVI3J4J
NOVQE54E
NOVYRXEU
NOVU1VMK
NOV4692B
NOV6P6E3
NOVYAQEN
NOV1MSKM
NOVIUSHP
NOVEWVIL
NOVLSSF8
NOV23GYI
NOV8LGEY
NOVLRGTE
NOVBSWUU
NOVU6MOW
NOVTW53Q
NOVAGRXO
NOVGFYS7
NOVKRQ8J
NOV9U0SW
NOV152PF
NOVP6GGW
NOV64KE8
NOVWZ1B5
NOVHQ20E
NOV8HFUO
NOVRABW4
NOVTANZQ
NOVNZJQ0
NOV24FCM
NOVVUKS0
NOVOU0ON
NOVRYTNV
NOVEBJDE
NOVKZJ9X
NOVCEONS
NOVTJP2P
NOVEQNSX
NOVKU1XV
NOV2L5UE
NOVF7IVU
NOVVQPIX
NOVTXALX
NOVN8W5J
NOVVVPJ9
NOV3UNVL
NOV9O1ST
NOV235KD
NOVL4SW8
NOVS1JHJ
NOVLQ5MT
NOVJ0346
NOVZC7S5
NOVWOCEV
NOVIADYD
NOV0987L
NOVCV4ON
NOV4SVK9
NOVI7HHH
NOVPJXCB
NOVU2BOT
NOVNNB4J
NOV41MV5
NOVALBIC
NOV1ZYT7
NOVFZ51M
NOVFJX6A
NOVAJDIM
NOVV9GGJ
NOV46JCV
NOV5YY8B
NOVMX811
NOVZLDI7
NOVXFOMJ
NOVLBZW5
NOVIFZQK
NOVCKQJB
NOVWN0W3
NOVRQ9MY
NOVNLSYJ
NOVUFTE7
NOVHIMB7
NOVZHHJF
NOV16CUO
NOVSPWUI
NOVDPGFA
NOV3CE0F
NOV4DCGF
NOVZ6JC6
NOVEXOH7
NOVM4SW5
NOVPN6Y5
NOVR2NEV
NOV6B77F
NOVE2WNW
NOVHN4TS
NOVSW473
NOVL5L74
NOV0G93D
NOVFMC5R
NOV15ZV4
NOV7QC8U
NOVNF7H6
NOVCBEIJ
NOV1UXMO
NOVU5N71
NOVICKGJ
NOV56P1Q
NOVNVEB4
NOVUL9LC
NOVXFY0P
NOV999P8
NOVPKB3V
NOVIWG2I
NOVP666Q
NOV6IHNN
NOV6HADH
NOVTWXR5
NOV9UVVL
NOVOADQN
NOVOPTUD
NOV39DGN
NOVVSI7V
NOV9JM01
NOV9SYTA
NOVPI3B7
NOVKAKID
NOVV16R6
NOVELJGC
NOVCW919
NOVAS4PD
NOVNQ07D
NOVAGD55
NOVUUM08
NOV9NHP7
NOV08DT7
NOVLQFL9
NOVUJLBI
NOVFSJT4
NOVJXNK2
NOVWJJSH
NOV57H2K
NOVBBJPD
NOVN6UCW
NOVI9SCY
NOV7JID0
NOV9A2XV
NOV6WRKF
NOVTQ2EM
NOVODUVB
NOVB3XCD
NOV54R64
NOV63NPB
NOVMMY6O
NOV2KNB0
NOVXMONR
NOVHAES3
NOV1RW8J
NOVHFMEO
NOV4OISP
NOVWQVO5
NOV92XS4
NOVNPGLR
NOV0N9LO
NOV9AE1Q
NOVUVYZS
NOV0A7JS
NOV00M04
NOVOEA7U
NOVDWF2P
NOVLYVY5
NOV1615T
NOV0TJ3G
NOV7878O
NOVCFX8O
NOVESJD1
NOVLV2U3
NOVJIU3C
NOVX3WBL
NOVEXBRO
NOV6SQJ7
NOV8MVUC
NOV7X2L9
NOV4XGFK
NOV23V8R
NOV3IPGQ
NOVNITHG
NOVQ6636
NOVXTL6T
NOVYIZBP
NOVT3Y6D
NOV7WH2V
NOVW537J
NOVYJ2MK
NOVPPS80
NOVFMM0M
NOVB0CCE
NOVUI9I2
NOVBH3Z3
NOVQAS02
NOV9SKPE
NOV06JWY
NOV5ZBU8
NOVN7I6K
NOVCO5TN
NOVW8XJR
NOV9HHIH
NOV7QQLC
NOVKU8ZP
NOVA5AA3
NOV9R2MV
NOVYV2US
NOV7L85Y
NOV45Z9N
NOVJHEOT
NOV9LVUQ
NOVZKMXS
NOVWB9TT
NOV2YBFS
NOV4I5UA
NOVPSJ0T
NOVXB0X2
NOV8RRP2
NOVFML76
NOV7VE6W
NOVJEZR5
NOV9HSIN
NOV6TCEG
NOVRIT18
NOVTMG42
NOVT2Y8L
NOVZPIW6
NOVLQLIQ
NOVTT2JZ
NOV0IZD5
NOV3FVYH
NOVJ3EK0
NOVLUU3C
NOV615PB
NOV17EVI
NOVEYSOD
NOVT63KI
NOVFFXHP
NOVGZEYZ
NOVNTY7L
NOV35EWA
NOVA7RPT
NOVI24BL
NOV740PT
NOVDILZS
NOVZUME1
NOV6JV84
NOVIKRZ1
NOV5U8DN
NOVLSDTY
NOVWBVM1
NOVCXC7P
NOV0B99P
NOV8W65O
NOV9DOP6
NOVJW9VS
NOVIWGTH
NOVM5NL6
NOVHKY8S
NOVDJFAQ
NOVE2AHU
NOVXAOOD
NOV93E7U
NOVK2CNZ
NOVRWX8Z
NOVJK4HZ
NOVXD4ZT
NOVGA5M5
NOVSEL3L
NOVK0HLK
NOVM8T5P
NOV35VMY
NOVJ2FQI
NOV4PYYO
NOVCJ40N
NOVRX7TC
NOVZMIH4
NOVX9K1H
NOVIZWW3
NOVHH3EH
NOVZ643L
NOV4Z5XF
NOV9BH99
NOVJ4N68
NOV8YW12
NOVG212J
NOVROZE6
NOVDBWBE
NOVB286M
NOV9QR7F
NOVMEMTI
NOVM2FZ0
NOVK35D5
NOVYTSB2
NOVYN8O2
NOVLRLBY
NOVRL7UH
NOVPVYX6
NOVF3D6Q
NOVIKHJY
NOVX9Z1O
NOV35EPO
NOV2577O
NOV7XXWT
NOVV9NM2
NOVHQIJ0
NOVKY1PF
NOVMKCBW
NOVB2VLM
NOVT5KCG
NOVFIE1N
NOVTOK19
NOVP4ZTL
NOVQHB95
NOVP1K79
NOVQW0HL
NOVZKXCK
NOV24G4P
NOV8J1EL
NOV3PASX
NOV7ZOIS
NOV9TFGY
NOV9R28I
NOVIM1DH
NOVG4G23
NOVCLJ3Z
NOVBM9AD
NOVXGFDP
NOVOZEQW
NOV9QPP2
NOVEET2A
NOVDBAXC
NOV0NRWL
NOVJKLRF
NOVPS7BG
NOVE4052
NOVLUMY9
NOVSE9WB
NOVGWL40
NOV51419
NOVWO4DS
NOVN56MY
NOV454NO
NOVZYZGK
NOVEN6MB
NOVEFL35
NOV0XGC4
NOVQHO8D
NOVBV7FG
NOVI333Q
NOV62SUO
NOVPEXDJ
NOVCAHGF
NOVK8018
NOVLXQOE
NOVKTHWU
NOV0PJ2P
NOVWN1ZE
NOVVMIM2
NOVGREA0
NOV8UD84
NOV4DUJC
NOV5D3JZ
NOV6WPQW
NOV3C8HM
NOVOP46R
NOVQ6FCV
NOVYBTPL
NOVQFSNU
NOV5LTO1
NOVI5FGI
NOVJNI4S
NOV2CBGV
NOV6ZFIO
NOV9HPAT
NOVWAS5Y
NOVLXFIV
NOVI4BG7
NOVDO1XN
NOVF9G1L
NOV3Q5DX
NOV6HV7M
NOVQRQLR
NOVFRFNZ
NOVR14PH
NOV13SK6
NOVJLF3S
NOVP3SR6
NOVZV0UU
NOV3HUXA
NOVRYSOL
NOVM4RKQ
NOVCZ5FO
NOVPH15C
NOVW751T
NOVXS839
NOVCZ7WT
NOVCAIFL
NOVOVR87
NOVRTYV9
NOVAIW9Z
NOVFMG75
NOVHF8CO
NOVLWJ2J
NOV39B9X
NOV9NWYZ
NOVGSYX9
NOVFCF35
NOV87319
NOVAKBYQ
NOVH60E2
NOVCFK7W
NOV48SHV
NOVZEOE8
NOV29N5Z
NOVNK3CV
NOVVEMAN
NOVDWADW
NOVIVE2S
NOVS4TCA
NOVRZ7D7
NOVVTRDU
NOVUK4MA
NOV472MY
NOV38W7J
NOV6M227
NOVQQIT0
NOVCBFUB
NOV2RY4Q
NOVMX9GH
NOVONISU
NOV6L7W0
NOVJGV8W
NOVPNNRQ
NOVCRRRT
NOVLFAAE
NOVDDH0J
NOV2EXHV
NOV8LTQW
NOVX46LU
NOV5PFY8
NOV9F954
NOVB0WBI
NOVXB39J
NOV4XMZ2
NOVF14F4
NOVTBK3Z
NOV5SQAN
NOVOGY20
NOVMF9CB
NOV80N0K
NOVBBMS6
NOVXD9TU
NOV6C0SJ
NOVHFEWQ
NOVUXIDL
NOVFZ4UY
NOVZX0HK
NOVTH4JQ
NOVRJWNN
NOV7OV9V
NOV5ECTJ
NOVBWU28
NOVQ9XN5
NOV87F69
NOVCEV1S
NOVZIC5H
NOVO5F3R
NOVE6GV5
NOVOG6US
NOVXEATC
NOV7C722
NOVUTXX8
NOVZ0D7D
NOVQ653Y
NOVKG34Q
NOV9RM1W
NOVN7NLO
NOVDFRXY
NOVE6W7Y
NOV5CURB
NOVHC396
NOVIMP1B
NOVBZOQM
NOVNR0H9
NOV4EJL8
NOVN15VO
NOVC4ZOD
NOVWKMZN
NOVQD20S
NOVL4225
NOV86M50
NOVI5A6U
NOVEBUEK
NOVNQT39
NOVVWX1E
NOVJKYKI
NOVK5L6P
NOVR7THY
NOVH2VZE
NOVNL7GX
NOVDB3US
NOVKSHHO
NOV6B6LW
NOVP7JPQ
NOVCKTYU
NOVVQ2KP
NOVH7HGM
NOV8VA4M
NOVMYRBW
NOV1BN79
NOV6YPMG
NOV8VLGK
NOVAUY25
NOV7VCH5
NOVVCNBA
NOVRWYM5
NOVU9329
NOVRTCNL
NOV4XX4T
NOVSZJAF
NOV15BOV
NOVEQAQ5
NOVXH47C
NOVAQPVH
NOVME3S1
NOVDTIMF
NOVVKALY
NOVSCNZO
NOVG8PP4
NOV3GV48
NOVOXZ67
NOVKBJ26
NOV7DE1X
NOVP9UOR
NOV0X28C
NOVL4WSI
NOV8P7RK
NOVB6NM0
NOVGY6RX
NOVMPVJY
NOVZWPOE
NOV32129
NOVTJVMG
NOVU4SYH
NOVOIOAD
NOVUXLDU
NOVDGAZL
NOVYYZPM
NOVCC9WG
NOVKTFY6
NOVCIY3G
NOVL9JMK
NOV94M0A
NOVVMXGC
NOVBL5G2
NOVH4OX9
NOVJ6ZTS
NOVBK0T8
NOV405L3
NOVA8IWA
NOVGQC8J
NOVVPQKN
NOVBLXOE
NOVU3HKF
NOV5SIB7
NOVVAF3F
NOVJCCEZ
NOV7CYE1
NOVU6ZWK
NOVWMKC6
NOVWMH5X
NOV9KT7R
NOV813CF
NOVNOLUK
NOVR0PNW
NOVAI39W
NOV2PCMZ
NOVXFLDE
NOVZZU55
NOVFZ4SB
NOV6T4L6
NOVGWR2W
NOVF0ICA
NOV8JRA2
NOV8R54O
NOV1WU9P
NOV28X4R
NOVD55KS
NOV2KQGY
NOVW4FDA
NOVO00JX
NOV35F0K
NOV81UC9
NOV3L2DV
NOVYPUON
NOVGDTR3
NOVTSCN7
NOVA7KCJ
NOVQR01E
NOV9AU0R
NOVRYSVS
NOVK7M9D
NOVA399K
NOVDH9PK
NOV173Y9
NOV9UX38
NOVLUMIP
NOVSIB1I
NOVNT517
NOVMOGKZ
NOVL6XMT
NOV74D1T
NOVZ1F85
NOVPK4DF
NOVG9JFM
NOVX93MW
NOV1SJXC
NOV2CL39
NOVWFVIP
NOVTFC8E
NOVBKRFU
NOVPRIJL
NOV227NB
NOV6UEW0
NOVMDGR4
NOVHYGUK
NOV1X6NI
NOVAB3OM
NOVK8NHP
NOVVN1ES
NOV1XIWC
NOVRGPYN
NOV1AI6N
NOVJHNK0
NOVYL23I
NOVJ4A7D
NOVGKTRX
NOVQ69RJ
NOVF4K3E
NOVJHS1Y
NOVL509D
NOV2M6M1
NOVWZKAD
NOVUOMIX
NOV1L452
NOV1G04D
NOV9P9LM
NOVB3IRX
NOVRNY64
NOVCBMO7
NOV061IE
NOVZY7JE
NOVHYJWB
NOV5UEUB
NOVG6POT
NOVUJ4AR
NOV02UPG
NOV4DR1T
NOVILB8T
NOVJKLHI
NOVDR4RB
NOV2Y6RB
NOV4HAOW
NOVV4ZT1
NOVHWZFD
NOVKBJBP
NOVAA3Y6
NOVHOLYH
NOVK7HXS
NOVXIDPP
NOVKYLXG
NOVMRR4B
NOVJNTHK
NOVHSJ1M
NOVQZO6F
NOV7KF77
NOVG12DK
NOVK1JX7
NOVNIOCN
NOV4UQTY
NOVRETIN
NOV0P20X
NOV6QP6E
NOV1VT5D
NOVSO2Y3
NOVWEHHY
NOVWH7GR
NOV0T63W
NOVDUMY3
NOVY63CT
NOV7K0BK
NOVD5CVM
NOVO16K5
NOVCG93J
NOV5UEG8
NOVTERFO
NOV0O4ZF
NOVL2CQN
NOV6C2CJ
NOV7OETN
NOVH23TN
NOVCUI6U
NOVHCV35
NOVTFZ38
NOVKR6M3
NOVA1TIU
NOVE16LM
NOVPRAZW
NOVRIOZW
NOV71113
NOV2HQRY
NOVCB7T8
NOV00JKR
NOV3I1I3
NOV3E38S
NOVOUXWS
NOVR3MVI
NOVFZIOC
NOVG8JQL
NOVB6QCR
NOVD7ZIC
NOV01AWG
NOVJYRE3
NOVRN7JX
NOVA7EHT
NOV3AE6K
NOVJW78Z
NOVXFLEG
NOVKWT1Y
NOVY5ARI
NOVW233O
NOV1NA83
NOVBKGC1
NOVYLHAJ
NOVYJD17
NOVKMFYG
NOVU8NNH
NOVY6Z0H
NOV07699
NOV2BFQB
NOVWZU5K
NOVX13CW
NOVV84UL
NOVBWAHE
NOV6GVA4
NOVIHWFL
NOV4595K
NOVZLRKG
NOVHBDOY
NOVH95YF
NOV2VC3S
NOVVIPU7
NOVXT4OX
NOV4S1LW
NOV6B8UO
NOVIH17N
NOV1BBSY
NOV4WB21
NOVZHI5S
NOVPNVA2
NOVUYPHF
NOVHW867
NOV86I1I
NOV6NEH4
NOVYLDAJ
NOV5OAEV
NOVC3BRI
NOVKH7E0
NOVILZUH
NOV726BE
NOVZT5O1
NOVPZRYH
NOV2SWAE
NOV6TCC1
NOVPMXNU
NOVBTUYM
NOVEPAY8
NOVZI7CO
NOVU8TDN
NOV4V73A
NOVXWAYH
NOV22TLC
NOV4A5NS
NOVDS31Z
NOVP5LBW
NOVZYM41
NOVBTFOW
NOVNZI9X
NOVEH0YK
NOVREXRO
NOV2YP6J
NOVPXBC6
NOVQV2PU
NOVBNHPW
NOVPKBPR
NOVW7HF0
NOV4WYG5
NOV8XKKN
NOVO9VP1
NOV7LTSL
NOVE6UZT
NOVARJM5
NOVJJKFJ
NOVO30O0
NOVH3XKA
NOV21GN0
NOVR8M28
NOV956UO
NOVO62GT
NOVP5QZA
NOV3KN4W
NOVYKHL0
NOVXQYFV
NOV6V0HU
NOVT2ZJL
NOVSRNOA
NOV48ZC2
NOVT1M1B
NOVRB9TJ
NOVBJUZB
NOVBUTCN
NOVODBCE
NOVK87QE
NOVIL64D
NOV4PZZ0
NOVW0GRM
NOVTDDTE
NOV9G1B5
NOV6YZR5
NOV7U0CU
NOVB8BM6
NOV01ZIK
NOVFL63H
NOV498D7
NOVZFVB0
NOV0EC3J
NOVEJOBP
NOV0FX1E
NOVP4IO2
NOVBILSH
NOVX1R0D
NOVS9UEN
NOVNSWQ1
NOVW8GW2
NOVT9T6V
NOVFD8K1
NOVM9GRK
NOVPZWLS
NOV0VDMU
NOVZ1K7C
NOVJ0X1C
NOVET6KZ
NOV48TQE
NOVW995D
NOV0P2O4
NOVALKNF
NOV1HE24
NOVMUO49
NOV0O40J
NOVCVEUJ
NOVQYLAS
NOVIIVHB
NOVAOCSS
NOVWJZPO
NOV5Q2EW
NOVEX07T
NOVS3L7S
