# Supplementary material for: Functional and evolutionary significance of unknown genes from uncultivated taxa
Source: Nature. 2023 Dec 18;626(7998):377–84. doi: 10.1038/s41586-023-06955-z (PMC10849945; doi:10.1038/s41586-023-06955-z)
Supplement: Supplementary file 17 — Complete list of synapomorphic gene families. [file 41586_2023_6955_MOESM17_ESM.xlsx]

## Sheet: Table S16 all synapomorphies
Gene family name	Phylogenetic level	Lineage	Specificity	Coverage	Sequence	Manually verified function
GEM@3300014149_8@3300014149_8_00586@d__Bacteria|p__Bacteroidota	c	d__Bacteria;p__Bacteroidota;c__Chlorobia	1.0	0.9447513812154696	MTETYQKLREDFKAMPLPERLGFLAEAAVLTGQSAIVGTLNLIGDVVEGATSTVENVTKNLGISGDSANTAAQTVNRVVITVKDAGKAAGAVVKDVAKSVDSATEGIVKTAGEAAASATKMAAEAASTVSKTVSDLAKGGAKTEPVTPVEVKVEAKKEEPKKA	csmC; chlorosome envelope protein C
Ocean@TARA_SAMEA2622843_METAG_FLHLFEND@TARA_SAMEA2622843_METAG-scaffold_942-gene_21@d__Bacteria|p__Cyanobacteria	p	d__Bacteria;p__Cyanobacteria	0.9989868287740629	0.7132007233273056	MAETYQGFDSFSLGFNLTIFFNAIAKKVNNLRGSASVRALIFHQFLIVHHQVPKNEISFIYISKFSFMPILLTGEKFHDDLYKFGSLAVFAPLEGGYETRLLRRMRAKGFKTMISSARGLGDPEVFLLKLHGIRPPHLGHQNIGRNGALGEVQQVIPQAAELFNDNDRKKLLWLIEGQVLSQSELASLIKMSNSNETLKIVVEMGGSRKLRWQSLGEYITNEL	ndhN; NAD(P)H-quinone oxidoreductase subunit N
GEM@3300013126_16@3300013126_16_03408@d__Bacteria|p__Cyanobacteriota	p	d__Bacteria;p__Cyanobacteria	0.9932821497120922	0.7486437613019892	MSLLGLKLAQSAERLALPVLLKIIWVFFKSFVKLRKVTLSKLESGVCRNDIFALDIKSVYAIWENISMSEETIAKPSGKTPIWGGSTGGLLNAAFTEEKYLICWNSPKEQVFEMPTGGAATMVSGDNLLYLAKKEQALALGTQLRKFKITNYKIWREFPNGDQVYLHPSDGVFPEKVNAGRVAANSVSRKIGDNPNPISVKFTGKATYDV	psaD; photosystem I subunit II
GEM@3300025548_6@3300025548_6_00767@d__Bacteria|p__Cyanobacteriota	p	d__Bacteria;p__Cyanobacteria	0.9950372208436724	0.7251356238698011	MTKTSNRWLAALTATSTLCLMATTASYAQSVPKELANTAKEACINVAKSKGFEITDVVSITPKSTDGANVVLTLSRAQQLFKLTCGYTKAAGASIGGAEKAPVANAPAEEVHTNVIKSSDVQAQGAGAAAAAPPEEAAVKPTLGSAAPCKDVPAFQDKKRDALQAVDEQIAKATIAVVPTFTIIPGITGSQSLKQEWQAKKASVQDKFARYEKPGVLCGAEDGNPRLIADGRLDHLGDFIIPSLLFLYVAGALGWAGRDYLGKAKGDANLEILIDIPMALQSLLAGLLWPLQAIPQLISGSIRNDTVKP	psaF; photosystem I subunit III
GTDBiso@RS_GCF_005405585@NZ_BJEQ01000051.1_1@d__Bacteria|p__Proteobacteria	p	d__Bacteria;p__Cyanobacteria	0.9955773955773956	0.7327305605786618	RYAPTRGKGQKPKGITAATTMAASLQAAATLMQPAKIGGRAPFASLPSRPSSQLACRAFGVDAGAARITCSLQDVASRCVDAAKLAGFALATSALLVSGASAEGTPKRLTYDEIQSKTYMEVKGTGTANQCPTIDGGVESFPFKAGKYQMKKLCLEPTSFTVKAEGIAKNAPPEFQKTKLMTRLTYTLDEIEGPLEVGSDGTLKFEEKDGIDYAAVTVQLPGGERVPFLFTVKQLVATGKPESFGGPFLVPSYRGSSFLDPKGRGGSTGYDNAVALPAGGRGDEEELQKENIKNAASSTGNITLSVTKSNPETGEVIGVFESVQPSDTDLGAKAPKDVKIQGVWYAQLE*	psbO; photosystem II oxygen-evolving enhancer protein 1
GEM@3300026237_12@3300026237_12_01476@d__Bacteria|p__Bacteroidota	c	d__Bacteria;p__Bacteroidota;c__Chlorobia	1.0	0.9226519337016574	MTSRPKRLQPEALQSTWLFLFTRTVVISTQGEVQTPSTLTFQAMPITKSGNAVHKLDKYFITQARRDERGRLKLTISSAAGYGRLTNTEEIKRKLADRQIQLVVLSSNEDIKYPLDDWVKLNEERYNMNYDGRGVQWTVREIQVFVNPNNNEMSVEINGKVMTLDEFFK	pscD; photosystem P840 reaction center protein PscD
GTDBiso@RS_GCF_000720475@NZ_JOAP01000028.1_49@d__Bacteria|p__Actinobacteriota	o	d__Bacteria;p__Actinobacteriota;c__Actinomycetia;o__Streptomycetales	0.9925093632958801	0.803030303030303	MGFTIGGIRGTKEPRSGVRGTKETDAAPRAPRGARDPRGARGLPDPREQKVPRVTEEPRATEKSTGSTESAESRESTEPGAVEKPAEPRAAEASTEPGAVEKPAGPRAAEEAAEPKPAEAAKDAKDAKEARESRSASWRRCRAGTPECTAVAEYTGLWGWAAVPGARAQDGRCSCGRADCTAPGAHPLDFAPEIPAGATLDEVSAAWAQFPGAAVLLPVGRAFDVLEVAETAGRRALVRLERMGVPLGPVAATPDGRTHFFVAPGAAAELPQLLYRMGWDDAALDLHGLGPGSHITAPPSDRGGLGPVRWLRSPDPASASGPPPARLLLGTLAYVAHRSPA*
GTDBiso@GB_GCA_003151665@PLYD01000269.1_6@d__Bacteria|p__Dormibacterota	o	d__Bacteria;p__Dormibacterota;c__Dormibacteria;o__Dormibacterales	0.9722222222222222	0.7142857142857143	MATGETAVGEGGEGGEHSEEGNRVLIHDFRNLLAVIVNYCELIAEETGDPEAVRTDIQEIRVAAERAIALTDKLRRPPVPAPDSESTASGL*
GTDBiso@GB_GCA_003153415@PLYQ01000294.1_14@d__Bacteria|p__Proteobacteria	o	d__Bacteria;p__Proteobacteria;c__Alphaproteobacteria;o__Reyranellales	1.0	0.9354838709677419	MSLALPGAHVQRLDYGLLSRAFLAIGIGLAMAAPLSPDPLAFVGGALVPGLVLWICGSPTLPAAAAFFFLWQWLQVFARALVGLVDGEAMSRSLYGVWVEEAYWYSLAGIVTLAVAFRLVLRVPPPAESYRVAHLKWRSVDAFYLYLAAYVFNLFAQYAYRVVPGVYQQLNALGQFKVAAMFMLFVVVLSSGQGIRFLLVAVAIEIVMGFSALLSDFRGVFIILALAALGARIRWTGAATAAATGWAAILIVLALFWTTVKQDYRSFATGGAEESQALSMPIEERLAYMGGKVLSVGDIDWKIASYILLIRLAYVDIFGSVIGVDKFGRDHTPMRQWSDALSHATMPRALFPGKAELSDTEVYVRLAMADPNETYRLNTSISVGYLAENYADLGFPGML…
GTDBiso@GB_GCA_003153555@PLZS01000049.1_12@d__Bacteria|p__Cyanobacteria	o	d__Bacteria;p__Cyanobacteria;c__Vampirovibrionia;o__Obscuribacterales	1.0	0.8536585365853658	MLDWANFLDLRPAFLLLLTELLTSNRRLWNFRVPSTSQNSTEITEKITEISSRNEPLKGLEQGDKMAFKPGHTAQKSLYLALSLVLGLQSTCCYQALAQATGPTGTMLLPMTPKLDIAKPKPATPKVVPTEAGDITESEELLPMPGGPEPLAKENASADPTAAAAKQASASAAPPDDSADAIADDTTLKGTVQIVADDTEYDQEKNTFLGTGNAVAIIAGQNSKLEADMILYDQNDQTMDARGNVRIYRSGQLTTGSAFKFHVTSDEYLITKPDTEIQGSLVVARVAEGTKTGLTFKNGTMTPPKPFYMQRNAMYGPISYRDETALKMQHPDAYLNGKQHFVFKANKIVYERYKEEGNLTMFGARMVFNNFSIPLGKLIATTGGETRVTMPVTPYIGNN…
GEM@3300009767_21@3300009767_21_01959@d__Bacteria|p__Hydrogenedentota	p	d__Bacteria;p__Hydrogenedentota	1.0	0.8548387096774194	MVQKMEVFLDVRRQPCFNFGAQTSGESRRQPLRGNSQHQLPALDDRRRDELAEVGRIDNAVQDAALGAEARKTFVKTSVICSGDGEEYAVQVRVLERAQTHFHVRAIAEFRAAIRRDNAHARAGLEQPGRFFESHFASAHQQTETVSDIEAQGKIAHVRASRIGTVARSAHLAAPRTHTLAYFERGMLHSRQRRGVRKENMFEHFQANWQGYVAVLACAAPLLFFSRKFTFPVLFYCLEIAAYILCLHAFLYGFLGVASWFKESSAMYVQEKINPHWTVPWAGFWKRDLYNPEWVFYLELAAALLIIIAMTRYRPLRRQRAAPARERLTKGIAPSAAATYDPKQKIKEK
GEM@3300011013_24@3300011013_24_00901@d__Bacteria|p__Acidobacteriota	c	d__Bacteria;p__Acidobacteriota;c__UBA4820	1.0	0.9166666666666666	MKGHPMKKRVVKFLPVFFASLLLGATAFAAGESQGLIGLQKGGNLKVIEASFKERLDANPADGGAAFGLAYTLKIMGNKEQSVVTALKGLKNAPGSPYAFLLEDFIDSGGSFNRETTRLVEESLPLIAASPETPPLLRFQVNWSLLNLAVRRGDPIKRLSAFEKTGFIRGAYFSEPDPTLSRLGFLRHVPDIKKLKGFTWRYFPVDGSFAGPPRYMPWPRGESNYYMLVPFRVEGNRDVLIYLNGVVNFKAVLDGSLLVEKNNFVRQQNPTSLRKVRLKAGNHRLLVEVHALERGDGLHLAILDSRGAPLPISWSFAGNPQWKRVSGFKDEGDALLFPFKDMGLAGSMAPGIRGMWLTWLGDAAQGRVLLDAAEEMDPQGILWNCVTAENYLWRADDLP…
GEM@3300017448_24@3300017448_24_02418@d__Bacteria|p__UBP10	o	d__Bacteria;p__Desulfobacterota_B;c__Binatia;o__Binatales	1.0	0.7692307692307693	MAAVRETEETVNSGSEIKSGNETNPGPKSRDGTETASDQLKPGRETKPSAAIKTESAAAALSSSAEPSKAGADSESSLGKTLAAARERRGVSRADVVAETRIPAHYLGMIESSDYSLISDQLYLMPFLRRYAAFLNLDGEEVAMRFVREVQRAEVAAVPRMSEPLAMHDRKRVPWGRVAAVIVVLSAIVVLYIIASEHHRGEFGSHQSSPPAVPAASVGAIPPADVAPAPMAAPAPMAAPAPMTAPAPMAAPAPQAPAPARLPETSVVGGPTAPAAKRVGKAPPSRATTPADSMNE
GTDBiso@GB_GCA_004292595@RDXM01000184.1_4@d__Bacteria|p__Bacteroidota	c	d__Bacteria;p__Bacteroidota;c__Kapabacteria	1.0	0.7077922077922078	MFADFIRVFSSFRSPLETLPRLQCAVGIRCVLHRPSIFLLSFVLTGCIVVIQKQETSKAAQTQQQQQQQPQKAPLRQFASKPVVAMSDEVVRSETGDMVSLLPAEWSLINLETNLPPQVFSVAVNAAYTASLVYSVVRKEENFDQVYQKDGLLGIAKIAEQKRQYRMRSIKRLGEVEEVQVGTKRFCIYRYTTDNGATLNRVAFFRSSFGNFYELTLSDMTFTGRKIMSREDADDVYASVLATVDF*
GTDBiso@GB_GCA_004298335@SCTG01000008.1_5@d__Bacteria|p__Nitrospirota	p	d__Bacteria;p__Nitrospinota	0.9083969465648855	0.7677419354838709	MVSDPGAGGLTDMGAKVIRDKTPAASGPVFSPDGRANAVYLNELFEAVAKETSARLRRRYGADVPLTGGLWGGSWYFADECGYTRARFRRLYNLMCVPQVPALNDAENYNLVFFHYSKVLAEAFAPHGIVLGEQEWGESINYSNRIRPTISHQMWDANKKIDYVRSFFTYNAAEWEEAYLYETVRHIKQAKEALDSRTMAEPPLLDGMAVRFQLQDTVIIYCTLEPALSEQARAVAGPLAERIKTRFAQGMNDEDEMRALNLEAFKSGVIYFYEDAVRDDFAREGLDITKIEEWPVERINRVPASLKAKLIPPLKALFKKFRDNLKAAKAKG*
GTDBiso@GB_GCA_004322215@SCSM01000020.1_54@d__Bacteria|p__Bacteroidota	c	d__Bacteria;p__Bacteroidota;c__Kapabacteria	0.9084507042253521	0.8376623376623377	MRKLLTLFLISFLIFPLTTYAGLYGTLKGKVVDEEGKPVIGASVRVMGTPRGTYVKEKDGKFTIVNINAGQYQIQVTAVGYAKYTLTTSISADEVTEINVKLKSEVKQTETVNVYGSRQLVNNTEIGTKRKMTSEQITGVAREGVQQVIALSAGVVASGNGYNIRGSRETESQIRINGIDMGSQFTGAFGLGGLAYFPMLSSYATDEIQVLTGAFSAEYGNVLGGVVNTIPKTGTTDKYEGFLRWRTDVDALWGSALSDVVIHDNVTSLSAEHTGTGPKLQGPNQNKFEFGVGGPIPVLNNSSFYLSTVYTYEKYRNATYEIYAPVDQNNPSAGAANLGLLPNNRSWVKNISLNTRFGISNDIYLILGGMWGLSNLEAGNTTLLRQWMFANTQGVIDGT…
GEM@3300008755_25@3300008755_25_00410@d__Bacteria|p__Patescibacteria	o	d__Bacteria;p__Patescibacteria;c__Gracilibacteria;o__Absconditabacterales	0.9411764705882353	0.8247422680412371	MSLKGFAVLYGDQMSELGITTDELFQQKSLFDFAVNGEIVVEKKEKKEKKLTKNSVQDFSSLPKENFIQEKSNQITSPMTLKIEVPVTKITTPQVQSQVQIKNPQTTPLQTQAQKAPQISEIKVQVAQNPAAQLKNPTAPSQTPTVNKLLIKKPENPSIIPQILKTPVVTTTPRPIEEKNLTQTTEKTLEKAITIKPQQAYRPTPISQGQQTTPAEPKAKTTITTSAFVSVEKNFKSLFTGNTKNWLKEAKIFSILLVSVLTLFFFFTNAQLVMVMAQDLFSSNGSGDHQLLLEENTMHQSAELKPETAEELQELETQFAKIKQNKLESQTLSTTMEEFLDKKGEQHTIDFNTLPPGNRLIIPDLNINAPLIDTEENGVIDFSKENFDEELTKGVVKYP…
GEM@3300023248_7@3300023248_7_00712@d__Bacteria|p__Goldbacteria-1	p	d__Bacteria;p__Goldbacteria	1.0	0.9090909090909091	MKRIITAVFLIASCAALYANNTALDAPASSAIMAQGTTITVQWYSVSYTASPAVEKYNIYRSTSDGLSDADWNAMTPLAAVGDTITSHLNTYTDWNVNTSAALYYRLQTVDASSFYGRMGVTKTAYPYGPVSMTVTAYNSKVRLDWATGYDSNITNYNIYRATSPNITDMKPVALSPSGLYIDPLLYNGITYYYSIAAVSGYLKGAFIQPQGITPFASPFAPSYVTVVVTAPDQVYLNWAGALVQGTYPVAGYTVYSSTSPGFESPSYVTTTGQDVTTTATAGARNYYMVNVFDTLGNSSSAYAFSVYAGLPSQPQGVTVVSYNATSAYITWTAGSTDEGLTGYIVVRSPAFDSNPVTVTDASYSDTGLTPGTVYSYYIQAQNSTGTGILSQAVTITTL…
GEM@3300026518_33@3300026518_33_00021@d__Archaea|p__Thermoplasmatota	o	d__Archaea;p__Thermoplasmatota;c__Thermoplasmata;o__Thermoplasmatales	1.0	0.7368421052631579	MIVYNIITKNNSSGSLSDLMYKYEKEVSVSPEKVFGDLSAELKKYGFAVLSYVDVRDIVRKKFNEDFPYYFILDVCKPEAAKELITKNSDYGLLLPCKVVITGTPERSTISMLRISEVADEHLHEPRENSLTYEEEIIRAIESL
GTDBiso@GB_GCA_001765415@CP017245.1_1398@d__Bacteria|p__Cyanobacteria	o	d__Bacteria;p__Cyanobacteria;c__Vampirovibrionia;o__Gastranaerophilales	1.0	0.8571428571428571	MDSFTHRLNELLLWPLEKEDFFMSLIAVQSNNSNKIGTCPHGLPQGACPICSGMGGGMKKADFSAKPGEMSWNECAAIGAFLKAQKMAKLQREQDAQNFANNVRTFQNAMMNASQKLANIGGFFSQNTPSIIAKPVNFVLNTVLGGIARGIANIPTTISNIIQTVQQKLADISDKLTAIIGELKTSIAKKISETFNSLKKKVKSLFSIFKPLNSDNDDKQVDETKKAFKLKTFIHDLYKKIIEKEINDD*
GTDBiso@GB_GCA_001769805@MEPO01000021.1_208@d__Bacteria|p__Bdellovibrionota	c	d__Bacteria;p__Bdellovibrionota;c__Bdellovibrionia_A	1.0	0.7083333333333334	MNAFLWVSSWLEGFGLEQVESIWILAPLGLIFIFLFIIVPSSMIVAYLDRKVTADFQARVGPNRAGPAGVFQSWADFFKLLQKDRNSEVSWSEELWLAIHTMALYSTVAVLPLGSLMLLVDTDMSVFLPFWAALVVALGTMLLGLSQKTVAGWYGGIRVATQAISGAFPALVAMICVGLRAGSFRWSGLVAIQGAAPLSWTAFSNPFQFIALIVFLVSGLVLLAIPPMDAALSSPDVSGGVAAHLSGRRLVLFKMGRFYSFYLWAVIASVLFLGGWKLPFEISENLLEQGKIQLLHFLELCCLMTKSLILILLVIWGARVNPRTRVDQITDFAWTVLSPFALFALIGASLVAGWGVLS*
GEM@3300025678_21@3300025678_21_02017@d__Bacteria|p__Desulfobacterota_B	p	d__Bacteria;p__Desulfobacterota_G	0.9029126213592233	0.9393939393939394	MANKKNKSPLGKSFKKIFFDTNELPLINHYLGKSPEISNTDNEKGQIIAEKECLDKDKDVFNDPHIDEVDIHETNFLEENFSDNIYSFDLKKIGTILKFEREKKGLTINEISDIMKVRRYIIDAIENGIWERLPHEIYVKGYIKEYAGILKIRDAILPYFNIPNRKKPEIDIAEEDKKSLNKRVKFTVKRNRFLSRATFIYSLIVLFMITGFIIFNFKQEKVDNSRLEKAIQFSNNIEGIKQEKHATVLTTNKKLFITCHERTWLSIIMDGNEKKEFMLNPGEVMILNAKERFDILVGNAGGIKFILNGKDVDFSGISGQVKKITL
GEM@3300009503_74@3300009503_74_00473@d__Bacteria|p__Armatimonadota	o	d__Bacteria;p__Armatimonadota;c__UBA5829;o__UBA5829	1.0	0.7857142857142857	MMKRVILIAIILAIAVTSACAQKTAERRISGWHPTFEDTVSKPPSSDSDKLPAPGQESTATLYQGNVANNATNSSRDKQHLITLELKDIDIRSAIEALFKNSGKNYAVDSNVSGIVPSVSFKDVEFETALRNLCKTAGLVYRVDNTGGSEIYIISKKPEQTINPVATVTTSTAEVVEEPIEREVVIEKVPLTHMSASEMLAILGGSGREYGGMGMYGMYGGYPGYGGYGGYRGYGGYGGYGGYGGYGGYGGYGYGGYGGYGGYRGYGGYGGYGGYGGYGGYRGYSGYGGYGGYYGGYGGSFGRPW
GEM@3300013132_48@3300013132_48_02262@d__Bacteria|p__Bdellovibrionota	c	d__Bacteria;p__Bdellovibrionota;c__Bacteriovoracia	1.0	0.9285714285714286	MERLVRFLVIFPSIFISLQVFAQNGGQGKESIKLAGEDKITKENLNPNVEPNVNEKSIKESEMVDFNSIKDILKNDNLEGQAKKVEASSKKEKKKKQENRKNLYNIPGEDDFWNFISEYWLVKNAPVLRWDFQHPDYGLEETFELLLEKYGFFEKKFRILLVNTTTVPHVVLPSDGNGAIILFSDPFMKFLDLSKMEITLLMLQDYLRERMGQFKEKVITKEISGLVGSNFEGKSLKTQIFDGLLKNYDQVLFKKGFTFQEQYDVTKEMERLLKGEPQSWKVYIALLKKLDGLVKTDNNFKDYAKIYPSPELQLSWLGEKIQNK
GEM@3300013414_12@3300013414_12_01218@d__Bacteria|p__Spirochaetota	c	d__Bacteria;p__Spirochaetota;c__Spirochaetia	0.9738651994497937	0.8036322360953462	MRAARASKNSLQKISLASEIFCGNSSVVERHLAKVDVAGPTPVFRSSKGGSTEPLFFQTMQNRRECGYSGEIKVQLTKQFTPLEKSAVKLTVTVAKDDVAKSYKENIAKLSKQIQIPGFRKGHVPLSVLEKKYGEALKADVLGEIIDETLNEVFKDEAEKENRPLPYCQPKLEEMPALDLEKDLVYTVSYDIFPKVKVENFKGIEIKEAQVEIGDKELAEELKAIQERNATIEDKADGETVKKNDIVTIDYCELDDGGNVVEGSKREGFVFTVGTGENIYKIDDEIIGMKKDEPKEITKTYNADDPDKDLAGKTKKIRVTVKAMKIRNLPALDDDLAQDVSEKFKTLDDLKNDLKANMKAAADRRVNELKSNSLLEQLIEKNPFEIPASMLETELNGRW…
GTDBiso@GB_GCA_001028815@LDJB01000002.1_255@d__Bacteria|p__Firmicutes_G	c	d__Bacteria;p__Firmicutes_G;c__Limnochordia	1.0	0.7317073170731707	MKVLQIVPPKFFQELRWQAVYSQGRLQPLTIQGLASRILKERGVVYREDWVLETVAVWEAVEQLLPDLEYFAPIAHYPGFVDEVRWLLHQVDYGELKLDELPSAARPEVEKLHRAYHARLEAYGVLDGPGQLRRALISLQHTPPAFLQGFQQVELVGLPELTPLEGEFIRELTRGRVLRLAQPEPGEGEPSITAALDPAAEIEEIAKAVRRQLEDGLSPRQIGVAFPEPRNYASLLLPIFEKYGIPWNMPGQSLADLPLGRAVSAFLTGEIAGWHKSHLQLLTAPGWGLPFSLTEEERRALRLAPPLEGLPAWVEYLGSFPGWEGALTLVRQVSQGFPAQPLAAHARSLQKLLGHFPPERWQVGDLLAKAELLKSWDALQLILDDLKLAETVVSLERFA…
GTDBiso@GB_GCA_001028815@LDJB01000002.1_285@d__Bacteria|p__Firmicutes_G	o	d__Bacteria;p__Firmicutes_G;c__Limnochordia;o__DTU010	0.9607843137254902	0.7538461538461538	MIVYCGIRHFYIQHFQGQDGSPQQDEPLYILTHAGQTWDFSPELKQLGFSTKTPLNTIHHLGRPVQVQAIDLEDFYPYTEEWLEFPRQYSSEIEVEYPHAWYVRLPSEKMAQYFCADFAHYLAQREASAIWGGGESKIVAKFAAHNLALHQSGQIVPPGKTEEFLAKIPIGRLPLPEADILGKLGITSLGELGKFPLQDLMGHFGSRAEVLLEIARGKDPVPFQPQHRLEFSWNKDFTTTPDLYQAIAGPLFQPYLAEAGRFLAQKLQSAGKVGGKLVLSWGEEGCPEVTAQRKLKTPTADAKTLVRNMAHLLPRTPITHLKVTVQDLEPAPADQLELFQAAEKKRELPQTLLQKLPAQKGLTVSRRELVLEMWRELVL*
GTDBiso@RS_GCF_004010275@NZ_RBWT01000089.1_20@d__Bacteria|p__Actinobacteriota	o	d__Bacteria;p__Actinobacteriota;c__Actinomycetia;o__Streptomycetales	0.9244372990353698	0.8712121212121212	MADVLLDGAGLCGSSLYGGGSLAQIALYGVRRFLACPPPSDPPPQQRPHQLPHQQRQQQVEREGQPQVAGPGDDPLEREGRAGASGHERGEHQQRSGHEDDRAGTPRPPGSGRRVAHEAAPRVPVEGGEGREHGQAHEDPENGHGYDVRRRARIPRNPMVPTTVPKTKETTASVRCTQKYPVGSPASSKASPLPSFHRFLTKVIQMTQLHTPKASRNQETGRLSFMGSVSRGLLAGRRRGGAAGAQRTSAAGAMTPPCTFSSVPATRTAALLLASATMLTLSATAPAFADGKPGDDDQPKPPAAMSTVGGALLGKPGTQAQLKPGAPVLPKDLTARSWIVSDAETGDVLAAHNAHWRLPPASTLKMLFADTVLPKFPKSQQHKVAPSELQGIGAGSSMV…
GTDBiso@RS_GCF_004102945@NZ_CP019384.1_672@d__Bacteria|p__Omnitrophota	o	d__Bacteria;p__Omnitrophota;c__Koll11;o__UBA1572	1.0	0.75	MKKRAGILIVMAVFFTCVPAARADYVVSLGFTNADRPIYGKRHGRDRLFYTNYGHYPHGYYYWPPRPHTRVYTQTVIKTIEKTIEVQPKQAIFSDQEKLGISDIIFLSKAGINDDVIIDKIAITRAVFKLTAEEVSTLVKEGVSNRVINFMLNTAKKAAF*
GTDBiso@RS_GCF_004295685@NZ_AP019368.1_1870@d__Bacteria|p__Bdellovibrionota	o	d__Bacteria;p__Bdellovibrionota;c__Oligoflexia;o__Silvanigrellales	0.92	0.92	MHDDKKRILIVLPRQLGDVLLGTPIAQVLRDKYPNAQIDWWSHPMAKQILEQNPFLNRLFFYPVLKKSKTNKNSVFKVLIKNILFLYENIQHLIKIRKQKYDIVIDAMNNPRTAVLSLVTGAPVRISFSTSPIRNLVFNKLIPREDLNGIYLGHARLKLLQPLNINLQAEQCLKLHPIIPISLEDKEKVQDWLMQEKEKLSHTKIRIKQTKSQIFDYILLSPTHRRSVRRWPAASYVELAWRMIQKYQSPIVWLWGPTEDVYVHDMHKALQLKLKENNLAEEFSLFPPLFSLREAGFLSEQALIWIGNSNGLSHIAVAAGAKTLELHGPTSPVSWCHPDKAKHLALQRETGCIQCESNICRLSRRECLEDLSVEKVFQTALILIEKSE*
GTDBiso@RS_GCF_004300825@NZ_CP036250.1_3315@d__Bacteria|p__Actinobacteriota	o	d__Bacteria;p__Actinobacteriota;c__Actinomycetia;o__Nitriliruptorales	1.0	0.8529411764705882	MRRPTLGLAATAGLLLVAGCSPVPDGAIAAEPVQCPEGSDCFDPIQPVGPGGDLEIDMGNFFFEVTDGTAVTGEVQVTVHNVSDAYHNAEFLGAADGSGIPEADANASGEDTVLLFPGEWTVICNVPGHRSAGMETTVTVYATEEEAAAAEQEAEGEMPEEGADPTAPAEEPELPAAGGGRDEADSVAEDQTGEDADVTTGGEGQQDS*
Ocean@TARA_SAMEA2622695_METAG_HFEHKLND@TARA_SAMEA2622695_METAG-scaffold_8263-gene_2@d__Archaea|p__Thermoplasmatota	c	d__Archaea;p__Thermoplasmatota;c__Poseidoniia_B	1.0	0.8088235294117647	MSQRKTQRNQGDSLIGPGNGNLAKLFIRLINSEKNIEEASEISNLDAEEIAEIVSSPISNQFFIRKTDVDDLLISCRYDWFIDYMVDSLSLRKDEAVILEKIIAKKLPLHLEKYWKEDGLITRDLTSRSAEEWIQNEISFVAGFSLWFREKETKGEVDLSELISDATGEEVKASGKIEFDRERLELLHSVPMKTIKSLMHMSPAGKIAYRSMDMAVIQGLSEGDKNYASSMRERTQGKSWWKFWK
Ocean@TARA_SAMEA2622695_METAG_HFEHKLND@TARA_SAMEA2622695_METAG-scaffold_9586-gene_5@d__Archaea|p__Thermoplasmatota	c	d__Archaea;p__Thermoplasmatota;c__Poseidoniia_B	0.9901960784313726	0.7426470588235294	MKLCDFCGFVLSESDAQCKNCSNTVPGKEHLIQTKEPSFEIKETTKTNISLPRPTGLNLSRFIPKKTILLLLIVGFAVSPQAQTLINESSNYWDEMNTPYYNIPESIEITLVRNFTIYLETDGTAEYKLILSKPENRPSWPQQDNLKNNVWQTVEDFQASPQYEENEAGRMEWSKEISGNERNYVEVEYTINVNTLRPDLEIEDSGKVDQIPSGVYDSYLQPEWLIEPNLTSIIELAENMTLGTDGNVIHILQNIYNYIQNNYTYQKSSVPKTCTESIAKKIGDCDDFSILFASIARAAGIPTWIELGKIPAFIDTRSGCDLNDWGGHAWINALVPLTDGSVTTVSIDLANSYFMWMPPYRISDWVDDSNGDNLYSYYYLFTSQGTGRATYVENTYVSN…
GEM@3300027863_18@3300027863_18_02687@d__Bacteria|p__Armatimonadota	o	d__Bacteria;p__Armatimonadota;c__UBA5829;o__UBA5829	1.0	0.8571428571428571	MRKAAFVVAGLAAVAIVIAGCGSKTASLPSSVATVDGTKISSERYYQALSLSFGRQILKPLLEEQVLLNWAKKENVPVTDEQIDKQIEALKRDGNYDDQVKALGGEQMVKDSIRAIQARCNLAKKFTKTTDTELEQVYNSPTVHSRYVHGPRTQVQLIINTNSAEIDAAEKELKSGTGFDEVAAKHNDKQFSMSGPIKLWVFKDQPVLPADIYKAAESLKVGEYSKPFLFSLPQSPTMHAVLKVLATGPKSDLKFKDVKDELANTVALQKAQMDPSFEKKFEEQKKNANITVDIPQLKDVVQDFKNPTPPMMGMPMMAPNVKPGKAPATAAKPAKP
GEM@3300027863_18@3300027863_18_02716@d__Bacteria|p__Armatimonadota	o	d__Bacteria;p__Armatimonadota;c__UBA5829;o__UBA5829	1.0	0.9285714285714286	MNCIDRKELEQFLKGKLDPQRLLAVDDHIRSCSECKAAIAGLPARMRARADFSAALIGAKDCPEYEELSGYVDHTLEPKLAKAIEVHANMCELCARDIARIQELRSHAELRGKVAVRPGMMARRERTPFLGWKKALVALTAAGAVTAAVILGNFFGPASQPVTNVAKNPPAANHAPAPVKPNNPVVAINPELPRQNPAAPDKTQTTPKTAAQLNSKPKPAAPVVVAVLKDGNYRVIKQGNGLAFAKNGASTRTPIEARVAAAIDEKLRTGKIKPVKPVQMAMASIAMRDDNSGYEAPPTAPKQASPIAKVLINDTPTLVWSAVDLADSYRVRVYDDSGNLVAEETTDKTSITLAKPLARGQVYKWRVGVRFSESEEWAESAAAKFAIISAADYTSIQKL…
GEM@3300024062_8@3300024062_8_02530@d__Bacteria|p__Desulfobacterota	o	d__Bacteria;p__Desulfobacterota;c__Syntrophobacteria;o__BM002	1.0	0.9333333333333333	MDTDKIVEKIIKWLSDPKGREMFKTIVYVVLPLFLLLAFRSAGRRRPAEKSSTAIEPKIRPAEKSSTAIEPKIRPAEKSSTAIEPKIRPASYDSLSTIESLKETWSREQEKVERELREVFGREDSILARAKREFNRSTAPQKARPAESLERNEKKTLQEELLKLFSRR
GEM@3300027276_3@3300027276_3_02785@d__Bacteria|p__Verrucomicrobiota	c	d__Bacteria;p__Verrucomicrobiota;c__Lentisphaeria	1.0	0.7692307692307693	MKMVFPRRKMTLKIGLAAWLWIGCIVLLYGGAIGGSGGLSGDGMSAGSLGLPKFSLLSREDIDMSADSYEYVGSNLIARGHAIIRVKNLQVTADAITVNLISKDIEAAGHVVFSSTVTENKVLSPEEYEQMLTNPSVKVVADGITTSPTGRQSIRVTLVYNNAYLSADHASGSLETGALQFRNFLIKAGYMYFRGYLAERYPNGKLKMFNSRMTTCEYEVDSNAHYGIASKEMILTPRESNRGVSNYNPDHGEHHLLMLNNFLNVWNVPVFWLPILYKPADSNSFGIRFEFGRDSNWGYYLRTVKEFDIIDEPAVIRAGLIVDYYQERGVGLGTTVDILTANSKTELFAYYLRDRDPYYFWSEDRGDVGDGYTRKEWFSKFGRYELPKDRYEFRLANLT…
GEM@3300002163_33@3300002163_33_01406@d__Bacteria|p__Firmicutes_G	c	d__Bacteria;p__Firmicutes_G;c__Limnochordia	1.0	0.7804878048780488	MRKHILVVLIGLFMLMTMGIEVFASQRVVHLGPGQKLSLDLQLSSGDTCTIALQMRTDMQDSNVIINLYALNKNNELIEFGEDVFPLDRRDYWTELNLGEVEVPEDVLSLSMSLSADKDGLYWWRDLNVFSDSAGSVGIWNQRIDEANTIYTGLVIDARHLPLKKGITPKVYSRAGQLLYGGAVVSQAFLQEYGMVAYGEELDEDLLKRIEFDGPRPYSLPLIIKPVELKDASQTGVVISETDTMRVLQALVQYDFFARYAVIFLIDENFEERQAELERQRQAELEAELERQRQAELEAELEVQEKDWFLKDTNEQTQEEIFEVFEEIDKEE
GEM@3300025395_2@3300025395_2_02171@d__Bacteria|p__Bacteroidota	c	d__Bacteria;p__Bacteroidota;c__Chlorobia	0.96	0.7955801104972375	MGTSFTIKIRTKYEASYKIFQIQQLIVLSVKNVTMKIAVKRIYRLLLPFFSILFFVLSYPKAGISLTTATPDSLSGNKMRLLHGEVLVTLTDLQDGVTGVEGQIFIAAPPKQVWDVITDYDHHKNFVPNVIDSGLISDNGIEKVMFEKGKSGILFFKKTVNIKMRVWGEVQKHLYFEQITGDFKVYHGEWILVDYPQGQGTFLTYRAEVKPSFFSPRFAVKNVQKHDCPSMLSAMKKEAESILLSQLKKE
GEM@3300027863_69@3300027863_69_00312@d__Archaea|p__Thermoplasmatota	o	d__Archaea;p__Thermoplasmatota;c__Thermoplasmata;o__RBG-16-68-12	0.9090909090909091	0.7407407407407407	MQWKITLTGLEYSSQKEKFKKILRENSLKWKGTLSNAIWESSDAKIRAVFKRDQINDITLEAVLILEIKDTAKDTTDTTNETNISENKLFNDLSLWARSFGKAWVEQNTDAKKEVAKIKDFDEKKLPEEVRAKLEFWDMFHKPQETYMRKRGCPESYIRCAILAWKEEREKVKAQYVSEF
GEM@3300025858_19@3300025858_19_01702@d__Bacteria|p__UBP6	p	d__Bacteria;p__UBP6	1.0	0.8571428571428571	MNRNEFIKGRLLPPLFFFSVFFLSTCAREMAVKKPEKVSFYELCFYLQKVPSETSETDIQNASDHFVNHLRKTGITVLKKKISINSVCYFVDRQPEFSKPDEELQNGISQYIVNAYFNKENSSLHAVMPGRNESYAVYDDIPLSVKLPLYYEINEGLSLTGTNKRLLIISRYLEILKIKHQFGFNEAGNFIINIRPDASVRWMMVPFLYNSLSVDEFIALLPGDYAILKHTGNAKISSKIKMPSWELESIPVGRNQELMSDDAIVFSSGVLSLPFDEEMLMKYFYSLSNSYLLPPFSGLYYSPNFTGASVFPRVLLFSSELAITGESSPAPENILLWALSVDQQIEDYPDTFYSNLLSVKIAKKLYTGTPSFLGGAEIFNATSSVSFEKIRDYLFHKGN…
GEM@3300009703_7@3300009703_7_05154@d__Bacteria|p__Myxococcota	o	d__Bacteria;p__Myxococcota;c__UBA796;o__UBA796	1.0	0.7027027027027027	MEQGVVARRATRSGRRRSPRLDADTRRRAHVAQVVVLPLLLGLACHCAAWALPADRIWTNAAQALLLTAPRWCLLLWPLGALGLLLRHRRFGAPMLLTVAGLALAGLPPGPSTGEGFLLVSANVQAFAETHHGLEQALGGLQADVVLTLEKRALQIPGMTRVADNYDRELSRDSHGTAVFCREGLACEAVVTDEFGSDTSRMPLALIRLDGVCVLGVHGPPPVPLDASGLAPYMARLAEALDRGRLARAWGPCRVGDPALVAGDLNAVPGSGPHRLLLSRGLTDVVQPQGIWAGTWPAGGGWPDLPVMRLDHLLAGQVQVDGVRTLRLPGADHKALRAWVRPGVMLEPPPEDAP
GEM@3300012032_12@3300012032_12_00201@d__Bacteria|p__Proteobacteria	o	d__Bacteria;p__Proteobacteria;c__Alphaproteobacteria;o__UBA8366	1.0	0.7142857142857143	MIGVMRLRRAVVIGAAMLTLGACGEDEAADSTAASGAGNTTAAEGTMNCRRDLPPPPLEGQGEGNLALILENFGYEFVEGRHRYPHIRRFRETGGVPVTIYRGKVCVADGTECVDACVSYRVAGGSSLVQADHHVATTQASDRITLHYWARDDAGNLFEMAHTLETDGKTARVVE
GEM@3300009147_36@3300009147_36_02371@d__Bacteria|p__Eisenbacteria	o	d__Bacteria;p__Eisenbacteria;c__RBG-16-71-46;o__JABDJR01	0.9	0.8181818181818182	MGMLHSSRKLGNVFLALLLVPALTLPGCSRKRETTTQTTQTVSGRVIRIEDQTASDGPVTIVVQTDKGDSTVLHFASMYTNPPPSEDRTRVYNTIRTVRVGTQVEATTTQKDNAYEIQTVTVTGADRSATDMGSLDTGRVPTPPVRSNPTEIKIADAGQTFTYHVGDKFTVLLDGNSYPQAHLSFEPSGVITLDSSSPPATAPNYAAAFVATAPGEAVLKNGTFTVTIRIVS
GEM@3300019487_13@3300019487_13_00329@d__Bacteria|p__Myxococcota	o	d__Bacteria;p__Myxococcota;c__Polyangia;o__Nannocystales	1.0	0.75	MDAVRENLAQPSNVEAARNHETGAPRHGAVMNLLTKSHHLSWCLSSLAGLAVGCVLAADVDQSKECAGENTNSVLDGDQCYCEAMYEWCNPDIDDDYTCCLFDSGECNNGSTKNVNGEELCCSVGYDWCSSEPDDARCCWQGGGHETGQDTSGDVGSETGTGGTDTGGSSEDAGGTTAPPPETCDQVGTHWCTHSEAEGSQGSQYYACNGSEWVEDPTWADTQCQGEGYDFGYGCVTKSDGVYADCGNGPGTACSNEAAACNNTDVIEFCKNGRLSQDSCNVSCTEVGDGTATYDYGECGEQDGVIECLCCDFDEPECGNGGSEGSSSGASSSDGGTSDGSSSGTGG
GEM@3300026156_8@3300026156_8_00886@d__Bacteria|p__Bacteroidota	o	d__Bacteria;p__Bacteroidota;c__Rhodothermia;o__Balneolales	1.0	0.8777777777777778	MKDGARTPLPPPVGGVLPSRGDFQVILILYLNSLIKAARQGSPMEKKSDHIFSYPPNLQELDLATLVNLYRERGEVLKARAGHYVACAISKELLREAKSWFGLFYSQDAWDSLLTKNSGGYPLTEAELNALGLIYSNRSEPPHREFVEKNIGTLPKLAYLIINDIKQFGFINEDEGGFLTITPSGEKALQGVCKRLYGRSFTKEMLISFQHAHEVEVQPDGKSKPATRNKDADQTSLF
GEM@3300027826_26@3300027826_26_00864@d__Bacteria|p__	p	d__Bacteria;p__FCPU426	1.0	0.7142857142857143	MKTAPKSTEASFPTDVPGRLVGVLFLALIPLVTLVPYAGVSISLTQNLVLRWVSAAVFLICLGVFLQPSGKIRSLRVDFPNLLLLLLSAWVLLSVKNSKEAFVSFYSFRGFLALVLWWFSLRMAWQKWPGLYPAFEKTFRWTAYFVAAWLCFYMAGRFLGIPFFLAFIERKGSFLNENIGAGFLGMGLLWMILRKLHGQAASGWGLALLFVAWAITQSRGAFVAMVVVILLYLLLHMKEFEEKMSAWKTSQWVLFGAAVLVVLACSSYTIRKLFDALEVDPRALNRWELWKSGFDMAMTQPLLGFGPGTFADVFPSYQPAAFWNAFVPAVHNEYLQTTIECGFPALLLTLLFLWYVLRETGQRVLQTPTFKQVPPEDMVSEYAFYLVILEALHNFVDFT…
Ocean@TARA_SAMEA2622822_METAG_FMBDBHML@TARA_SAMEA2622822_METAG-scaffold_11867-gene_6@d__Bacteria|p__UBP7	p	d__Bacteria;p__UBP7	1.0	0.8571428571428571	MEDCTESQLQRIFMQKFNLKDFWLSLGLVAIQHFPFFFNRYPLNGDDLEFGLAFTRVFYQQVESFSWGVSSLNGSFPLIAEGQIGFFHPLRWLVYLLPPWPDSSDVLAIAGEYVFLLILANLIMCYGMMSLLRLKGCRGWAVWIPTLIFCNYGFHQSQSTNINLVLSSAILPWIIILIDEIFENISKRKFPKKEIFWLVLAFVSSFLAGQIQGSVIIIFIAFVYLFVFRGPFFKRLFLIFSSCIFISFLIAIPQIFATFSLSGTSVRENFFWGTQGGIDLKTILNGFFPLLGLDDIASYDPVASSYLSILFPIFLLYLFFSFKSSSIRNIYLFGILLSLFFSWGPGYGMLVKIIPFLGLFRDFHRFMLGVLFFFCLYIAELLKKNHFKFNPKQAIFSFF…
Ocean@TARA_SAMEA2620967_METAG_GMOMFAHB@TARA_SAMEA2620967_METAG-scaffold_571-gene_28@d__Bacteria|p__Proteobacteria	o	d__Bacteria;p__Proteobacteria;c__Alphaproteobacteria;o__Rhodobacterales	0.9265822784810127	0.7817728729085084	MTFPHAHLLGIEPLSPVDITAILDLAEDYVTLNRSATKHGDALAGLTQINMFFENSTRTQASFELAGKRLGADVMNMAMQASSLKKGETLIDTALTLNAMHPDLLVVRHPHSGAVDLLAQKVRCAVLNAGDGRHEHPTQALLDALTIRRAKGRLHRLTVAICGDIAHSRVARSNILLLGRMENRVRLIGPPTLMPAGIDAFGVEVYDDMRSGLEGADVVMMLRLQKERMDGGFIPSEREYYHRYGLDAEKLAHAKPDAIVMHPGPMNRGVEIDGEIADDINRSVIQDQVEMGVAVRMAAMDLLARNLRARRAAXXXXIPAGEAHVVRLFAVDEDRANPHPDDAILAALGAGPLKTSEIELFDLADLQGMTLTDYLAEGHGIASAELSPMQPQVNGLKGR…
GTDBiso@GB_GCA_003136355@PLED01000055.1_3@d__Bacteria|p__Eremiobacterota	p	d__Bacteria;p__Eremiobacterota	0.9861111111111112	0.7244897959183674	MSGLVVFTSLRAALNAGYHVYERNERGYLARLRTDGGWALALVECLPGATLGTNGRMERDETQTGLPEKSESEKEAEEARQGDRKLEDYDKTIADSFPASDPPAQP*
GTDBiso@RS_GCF_001467535@NZ_LNZC01000027.1_296@d__Bacteria|p__Proteobacteria	o	d__Bacteria;p__Proteobacteria;c__Gammaproteobacteria;o__Legionellales	0.9622641509433962	0.9026548672566371	MLVLSVYCLTVTAIDKKMMRAGDFITRQCKLVLESKQQAILFAVVLSVLPFVSWLSVALVALVTLRKGAKAGFEVMLPALVIHSVPLLMLVPVDSALINTLITYIPCFAAALALRQATSWQAAFGMFFIQAFIGFFCIQLMVPDFVIGQFEQFKNLLAQFQEYNQLVNNSMDGMNAFVLAQLFFGLQILSVICSAVISLIFARSIQSKLFMPEGFHKEVLEFRSGRLAFLSLIAISVASYYEVACALNLLPLILGYFLLSGFSLAYFTFARKRQFRVVLLLALIILLKPAFVLFAYVVFGALDSLFNFRLYLPARVREST*
GTDBiso@RS_GCF_001467945@NZ_LNYQ01000013.1_1263@d__Bacteria|p__Proteobacteria	o	d__Bacteria;p__Proteobacteria;c__Gammaproteobacteria;o__Legionellales	0.9215686274509803	0.831858407079646	MPKLVTGMRKNNRFFRKFATEREAQGDTECRNVSYIQSHENSSTESTKQFSSKAEVLKKSNQGFTLIEILIVLVIIGITFGFALLAFGDFGEGRRILFSAEQLVNTLRLAQQQAILGTSTLGLRIDNNGYQVFQLYNNTQWKPISDKGVFKMTYFPQDTRIILKTTNSTPAGVPPIIISASGDMTPFTLSFGSKQDTNLALLIGKHNGELQFNVANTK*
GTDBiso@RS_GCF_001544355@NZ_BCQI01000003.1_123@d__Bacteria|p__Firmicutes	o	d__Bacteria;p__Firmicutes;c__Alicyclobacillia;o__Alicyclobacillales	1.0	0.8461538461538461	MSKGHSLYLMMIAPCRTIQYAQTHDKDDLCMRLGVNIEYDGRNYDILELPNEAFVHLIPCMTEEQFRRINARFEHVWPDPTVRRNHMLSFAAEVLETSVDYLFLYRDRLRFDDEDLEAYLQAHTKQGHRPS*
GEM@3300025587_23@3300025587_23_01007@d__Bacteria|p__Firmicutes_E	o	d__Bacteria;p__Firmicutes_E;c__DTU015;o__D8A-2	1.0	0.9285714285714286	MRSLAYRLAGKGIKVLKKVVGLSLIVFIIAGMFLFDGQSELEASAVPSDSAEVASIQKTVDPNASYAALRNNLAAIGADLITRGFGATGIGQVVGIVDTGVDPFMPGFRKADGTLKIRNWTDITKEGKAVILGKYRSSSGLISVHNVDLKVDSLKSMSGTYVVGLLPGVISEQLPSYPDIYFIAYDPNEPGVYQAVAIDTNLNRDLSDEAVIYDYNVSRTGTLIQVDERKAISVVVASLSARGDEVIFGFDLHGHGTGMASIVSGYDREQGGVAPGADLVVAKAISSDGFGSWTNIIKGIEWCINHGAGVVLVGAVSEEPVSQFLWGSVERLAREKGVHIVMPAGNRGPGVGTLTVGSSWPGLVVASGYYPATTFNALFQREIPRDMFYPYSSCGPDLQ…
GEM@3300025936_19@3300025936_19_01567@d__Bacteria|p__Myxococcota	o	d__Bacteria;p__Myxococcota;c__Polyangia;o__Palsa-1104	1.0	0.8076923076923077	MARAPLRSAGLSVTLALALAASGSAAAEDDERVSARAEVGIEYDDNVHHVEQIPTIDAVPVGSALTRAVVGWSASDRLSANQDVAFSVRGGMKLFAASAARSENVAIVDTSGAWRIAPNPRTRLGLSATYYEAIQAGTFTERAVSLDARDFRSITPTLRALRALSDWGTLGMTVGYRSFVYKPARNYDFQAPVIGIEHRFTRETSDGEADWDLMSAVGVELRRFAGVRLVQPAGGCTLEPCQVADPSQARHADQFFTGQLDVTRTGSVLVGAGYALQWNRSNSYAESLIRHVGSVRFTAPLPLGLYLAARAELVYATYPQKVAIAVGGPSGQVSASIEEETRSQVRAEVSRDLTGGLQFVARYSFYANALGQGQYRRQTGMLSLVYTLGD
GEM@3300017992_53@3300017992_53_00066@d__Bacteria|p__Firmicutes_A	o	d__Bacteria;p__Firmicutes_A;c__Clostridia;o__DUPQ01	1.0	0.8461538461538461	MTEESSQDNIRKDQRGYYAYAYLNLTDANYRSAIDGFRYTLRNNIEPAKSVIGLICTYCCLGNYKKALSYYDEYNESIIFNNGLRHKLVNDLSYFLSKDVSALKLKRRNYFSSIRINYTMNRICEMHTGNPSNIVSMILLGYWLAYAGFSCEPTAEAARNCVYMKTLDDTFRWKLLGRLSVDDKSLSSDDDLAALFTEIPEEVSSTDYVNTLIISKLFKGDLESARNSIEIYRNKGHIFTNEVMWNFVKLSVDEDETDDLTVNFAKHLISEGWVDSYIAEVIRFGYANRSRYSVRREMNILEYYGL
GEM@3300027742_13@3300027742_13_02322@d__Bacteria|p__Proteobacteria	o	d__Bacteria;p__Proteobacteria;c__Alphaproteobacteria;o__Rhodobacterales	0.9300699300699301	0.8522605909576362	MPELIPPLKPRRTYGVLSIAVLAIVAVIALAAAWGALVAVERTSRTAVDHALFLSGEDWAEVEVNGLQVFLSGDAPSEAARFAALSAAAHEVDGARVIDQMVLPEAVAIEPPRFSVEMLRNEAGISLIGLIPAEADREALTTRMRAIDPIQPVADFLETAAYPTPQGWENALDFALDVAGMLPRSKISMDAEHVAVEAIAASPDQKREWEQEIRRERPAGMRLTLDIRAPLDVISPYIVRFLYDEQGARFDACTAYTRADRNKIISAGIAAGVKGAVDCTIGLGVPSPDWPDAVARGIMAVHDMGGGSLTFSDADITLIAPAQTPQGIYDRVIGELEADLPEVFSLHGVLTEPETGPVSPAGPPEFIATLGDGGAVQLRGRVASEQDRTIAETLARARF…
GEM@3300027279_15@3300027279_15_00515@d__Bacteria|p__Spirochaetota	c	d__Bacteria;p__Spirochaetota;c__Leptospirae	1.0	0.7522123893805309	MNHCQNYYSCISCCGLFNYKLTTEELYQLLQDRTNQISQILKNKQDFPRIELLMYRYNQEQKESVIEKYNDQIYVCPFLGFIHQEEKRMGCLIHPTITGEEKSQDVSFYGSSICLSYDCRVKEDDESFIYKKIVQEIIRLLWEQHKEKILWIFFKNESVKNDGFVLNLLYSRFIGDYIFYTFVKSYYDLEKIHQNQELMLLFLELCLLRLEKNYSVTSFEINYDRFIEKYYFESFRKIFLNESDDINLVQKFEPLLKIC
GEM@3300000500_2@3300000500_2_01393@d__Bacteria|p__Bacteroidota	c	d__Bacteria;p__Bacteroidota;c__Chlorobia	1.0	0.9613259668508287	MIIGLLRLIIIGNFRSCIILPKYLFKDFAGEEYHMSLIQKLFKGKIGHYSYDKEYLERTMEEERKHRYLKELYEISEKILAENPNYIDEVPKSKNGCWMEQMYGKCHCQICDFVDDCPIKLEEDWKAFLIEEAKQNGSQSPQENNTNHSGSSDAS
GTDBiso@RS_GCF_003460745@NZ_QTVU01000043.1_10@d__Bacteria|p__Firmicutes_A	o	d__Bacteria;p__Firmicutes_A;c__Clostridia;o__Monoglobales_A	1.0	0.824390243902439	MEKELIKLKGTADGVKIYLDSECEFSKLMNSLYEKIRQFRKFFGGGRCNIYVVGRELSTSDKMRLDAVITAMLPECEINYGERKVIKAEDSFEETLELPKELLQENTEEIHNESEEVREIAEEETELEEIKEVVTTNFKSSRARFYEGVVKAGKTVFADGHLTLFGDVEEGGMITAVGNVIVIGSIKGSVEAGCMGNDNAYIFALDFKPTDVRISRTHCNFDEFDTPNTENPKKAYLINNQICVDDFLVKI*
GTDBiso@GB_GCA_004560275@SFVJ01000095.1_2@d__Bacteria|p__Firmicutes_A	o	d__Bacteria;p__Firmicutes_A;c__Clostridia;o__Monoglobales_A	0.9938271604938271	0.7853658536585366	MNIIKNSLIIASYVLLIAVFFMCGYAFGNYKIEPADVAVATYEPVSEAVVNAVKMDEKEEVTVYMVLMENDVLNLYSVNGGEKILLGSEKISANIFPREDIEMLKNGITTDNLAEAQELFENFVS*
GTDBiso@GB_GCA_004563715@SIRX01000075.1_15@d__Bacteria|p__Actinobacteriota	c	d__Bacteria;p__Actinobacteriota;c__Rubrobacteria	1.0	0.7619047619047619	METSEREWEGTPQEWEGTPLEKRDEMDPYGVQEVVLQFGNGDVDIFRPRQRPEFGSYELHMMAAYIDALAHGIRKGQKR*
Ocean@HOTS_SAMN07137045_METAG_JLLMFLHH@HOTS_SAMN07137045_METAG-scaffold_5190-gene_2@d__Bacteria|p__Chloroflexota	o	d__Bacteria;p__Chloroflexota;c__Dehalococcoidia;o__UBA3495	0.9964912280701754	0.8091168091168092	MQTQDDSSLETDPYLNPVVELETKHESGLCXXXXQYHHIYTGLMIHEDQCISLNGEFDALFQRHLGNQPGSDGAPLQLKAADIYQGRGFFKSWSPDRRGDLIKDCLELLIRRRTPVLVTYIDKREFIKFREPADSPYLSWENHSEFAINKFLFALNMMVDEMNVADMSPDEMMNAPWQVKDYTLIVAGEGKTVSPQFMKQFLESEDEIPTPAVLENFCYMNADYSVGTQLANMCAYFSRRWLQNPMATHSYFDALQEGLVIQVIYPVQFY
Ocean@GORG_SAMEA6078184_SAGS_AG343F19@GORG_AG343F19_SAGS-scaffold_52-gene_3@d__Bacteria|p__Proteobacteria	o	d__Bacteria;p__Proteobacteria;c__Alphaproteobacteria;o__Pelagibacterales	0.9647785039941903	0.711569362613819	MTNQIGNYSLYIALFASIFLIFQSSNSIRNKSKNLDSKIFSALSVQSLMVLISFFSLIYAFVVSDFSNETVYNNSHSTKPLFYKISGSWGNHEGSLLLWLLVLTIFLFIFFISSKKLINSYRVLTVLFQELIIIGFLLFILFTSNPFLNLFPIPKEGTGLNPILQDPALAIHPPILYIGYVGTSIIFSSSLAALVCGMVNKIWANHIKKWIIISWLFLTIGILLGSIWAYYELGWGGFWFWDPVENVSLMPWFCLTALLHTIIVLEKRNIYQSWTIILSIATFSLSMGGTFLVRSGILNSIHTFANDPSRGIFILCFLLLLVLLSIFIFFIFQKKLLKNLSNSFLVSKETAIIVNNWFMMFFLSVVLIGTVYPIFLEVINGSKISIGPPFYQKLIVPFL…
GTDBiso@RS_GCF_000316195@NZ_JH994111.1_227@d__Bacteria|p__Spirochaetota	c	d__Bacteria;p__Spirochaetota;c__Brachyspirae	1.0	1.0	MIRGLILAKVLGQTTPLKIMAGIYKSGRLHHAYLFYGDKGIGKFESALNYAKAICCERGNGTYCDECKSCKMIDQYKHPDVIVAATDERFRNAELYFNQYLEYKLPHLFNNFYTSCRSILYKAESMLFDSYDNYPVSEPKEYMLGSKKETSRYALIEPYYLAANYTLNELNADNAEFIDSIFRNKSKEALNIAKNKGGKKKLSIEGDFFTALKKIYYNIIHTVIPLDTVRNIIELTYRKPRISNKRIIIIEGIELMDKRAPNIFLRTLEEPSDNNIFILITSDTNKLVQDGMKPLRSRMMELKFSPLSENTLRSILMKRLRLNEEKTALALENSYGSVAKAVKYVLDKKSNTSDNIYKVLLSFMDAALNNVPPQIASLTSLLSEGEYEITDAIIEMINI…
GTDBiso@RS_GCF_000332495@NZ_AOGW02000010.1_505@d__Bacteria|p__Spirochaetota	o	d__Bacteria;p__Spirochaetota;c__Leptospirae;o__Leptospirales	1.0	0.7238095238095238	MRHHGDFSSEFALNCSIIRVIPLVLLLAFSHCSQRLIKKEKLREINEYYDGKTYALQEEIKFSQTEVWKKGTLVKIYIESTPSLLKLKVYPIAESRESSVGKLAAYIINDDVKKKQYDLEDVDEWVGKKFTLVESNVKKTKK*
UHGG@MGYG-HGUT-01942@GUT_GENOME116471_00444@d__Bacteria|p__Firmicutes_A	o	d__Bacteria;p__Firmicutes_A;c__Clostridia;o__TANB77	0.961038961038961	0.8131868131868132	MKTISLRYFKHYSHSIVTIFLVLLKFLLKKKEKTIIIKKTKEKGRKNMKKKIIIIILVIIAIAVSTYCIVNKIQNENRKYEISQINEYKYFISKENEKYGVIDTEGNTIIDTKYEDIKIPNPEKAVFICYQNNNTKVLNEKGEEIYTQYENIQPLRLQNVLSDLMYEKTTLKYEKDGKYGIIDIDGNKITNAIYEDIDTLQFKEGELLVKEDGKYGVINIKGVTLVKPQYDGINADRYYEEGTGYKKAGYIVSKTTDEGYRYGYVNLKGKQIIDNKYNDLYRVTDINSESSYIICAENGQYGLMKNGKKIINNEYQSLIYNESNNTITALKGKKYGVISIEGKILVPFEYKQIDTTGEYIYATTDDENIKIFDTNGKETDIDSDLAILDVENTDYKIYI…
GEM@3300026531_14@3300026531_14_00806@d__Bacteria|p__Acidobacteriota	o	d__Bacteria;p__Acidobacteriota;c__Thermoanaerobaculia;o__Thermoanaerobaculales	1.0	0.7692307692307693	MKRRIVTIVLAMSAGLVLAPGAAAQEPTPSEQAAVKAYREGAFSRAVTLYTKALSETTDSRHRAQLHVRIAWTLFALGRENEVPTHLRAALLEDPDLELVPDYYTQEFLDLFHRVKNEPPRRPGGTGAPSGTDLEATIASIQGHLASGEDLEGALADLDRLLVTNPSDGRLLPLKVAILKKLGRTEEASRAEQTLLAASGGASGQQLLEAGASVPELILRANRLLDEGDVETSLQLLRTAVSRQPSNVAALELLAEAATRAGTWDEAEFALKSALSYQRDNLELELRLGEVYLAMGDNSAARDVFRALTEKEPHSDRAWAALGLLDARLGRTDRAMEELGKAIQENPLLPEVQLAYGELMLIHGNPDEALKALRSASNLLHDDPQVEARLGQALLARGD…
GTDBiso@GB_GCA_002701885@NZXH01000019.1_7@d__Bacteria|p__Proteobacteria	o	d__Bacteria;p__Proteobacteria;c__Alphaproteobacteria;o__GCA-2701885	0.9166666666666666	0.8461538461538461	MNKNSDDIKSNKRLNLKNIANETGSYDGVGSELKIARVRKGLSIKNVASSIRISSSYIEAIEKGKFDDLPGEAYIIGFIKAYSKFLGLDQYAILEQFKKETVRSKNLALEFPFTRDRYNYPTKKIIFSSLILLIGAYFIYIYFDRDNKKTVRSIDSVPQRIINESGVTITDNNNLSRDYENAKQLNIDKRDEDLLVKXENXGLNPKNELSTADNQETKYEETSITTDENQIDEVIEVDENTVTESNEAIEENENTVTESNEAIEVNENTVTESNEAIGVNQNTVAESNDVIDDPVVLKQEEGLSDSEIINKQVSDTKITGIPAQQRSQNNVDIANSKTFILAKEDIWVHVETINGEIIYSGIILEGNRLNIPKTNELVFSTGNGGAFKILVNGKENSPI…
GTDBiso@GB_GCA_002709665@PAQK01000065.1_9@d__Bacteria|p__Latescibacterota	o	d__Bacteria;p__Latescibacterota;c__UBA2968;o__UBA2968	1.0	0.75	MKQIQRLIGKEKWKLKSNRHISPIPLSQGRLMKTVLTILIAVVSLFGTTKADAQSKIIKLEGQNVFVGIGADRELKKGMQADIYRQAEPIIHPVTKVDLGSPRIRIGRIELKKIGPNFSSARIMEKYAPFKVGDLVEGLDVAPTPEEEMREEVSEARAEIKMLTKSLADEIRLNQKSISDLKGTLRRISGSEKRLNTLINAVRNMRERMVVMEGQIQDLETQQQIIIAQDTAEVKTLGIEDMTELKVLRRGDEESVYITVGSKTYRLSFEENMLIEEAVAQPTAGVPGGETVSRSLDLEEDLFDEDEELAEKESSILDYWWVALIVGVLGAVGMFLIKMMKRSGEEGGEDSDEDEFLEADEELDEMIPEPEEVAIEK*
GTDBiso@GB_GCA_002711265@PAGB01000051.1_5@d__Bacteria|p__Proteobacteria	o	d__Bacteria;p__Proteobacteria;c__Alphaproteobacteria;o__UBA7985	1.0	0.75	MEFSMRIIGLFLGLFAVVSLTGAVAALSTGPEFQTDITFEQTLVIDN*
GTDBiso@GB_GCA_002712565@PAUA01000043.1_30@d__Bacteria|p__Gemmatimonadota	c	d__Bacteria;p__Acidobacteriota;c__UBA890	0.9629629629629629	0.9629629629629629	MLGWLSIRYKKYPWLMVAVGVYLALSAIDLTRAVIFEHPDTNDTGFYPWETVATPDDPDTTNRFHWSAAEGAMLRPVEGSVLRLLFYDTRPDMLDPLPVSIEISDQLIDRVTLSQRGWHSYTYYLPPILGTSGWAAVKRGWIAREGENAAGSGLPSVGWQELRPWHRRPGPPSIWIDIDPASTFVPSKLLDVDDDRVLGVAVADVEWEQELSPYGIGLSPWESDETGAEFRWTGRWASFPSQANGTEAMISIWSRHPDIEHRPVVVDFFWDAALKHTVELSGPEEVEVRIPVDVTLGTRGVLSLRVDRTWSTVITEIPSETRELGVGISQVKWR*
GTDBiso@GB_GCA_002714785@PAYP01000058.1_5@d__Bacteria|p__Poribacteria	c	d__Bacteria;p__Poribacteria;c__WGA-4E	1.0	0.7142857142857143	MSIAERLFLMIFLQLVVVSTASSITVGAEAPDFRLQTADSKTHQLHEMRGSVVFLIAGNRKLRKEDNQWGEAIVADFKKWINNAKGATPVFRCYIIGNMDDVPKFISRQFIKKQLLKKPPPVPLLLDWKGEVHQQYKIECKKRKKPSLYIVDQQGKVVFHQYSKFNRQTYDKIRQLLRNLLSQSNSTDSQKSSRSGVDLIPSR*
GEM@3300013133_25@3300013133_25_00242@d__Bacteria|p__BRC1	p	d__Bacteria;p__Sumerlaeota	1.0	0.7419354838709677	MRNITKLLLVAVTLIVIAGGIRLILLSQRGEKVPREVGTEQRILTHKMQEASAPAQKLEQSVIEEPIKEKPKPRSTFSLLSGRALDESGHPVKDVELHLYRNIDLPYSFNLLDENLQDTSPTRTISTDVEGRYLFDRLPAGVYRLYVSGPCVPYWLDAPLSLDEGEPFTDFNITVSAGVPLKGVVLNEAQKPASGADVLFTGEDFGRKYLGRARTGADGRYEFQNAPKGTNLFVTAMRDGNAPAFCEKVCLPLAVTSGPLKLLLEKPIVLKGRVFAPDGQPAAGAEIYATLDARWKFRKIYADKDGGFTFRCFGAGKVTLLIHRCGGGEILLWDVVLEKGKTPDELTLKLEQGRSISLTVVDDKGTSIPDTRVNFFILDEEISFRTNERGELTVRGLKD…
GEM@3300013133_25@3300013133_25_00258@d__Bacteria|p__BRC1	o	d__Bacteria;p__Sumerlaeota;c__Sumerlaeia;o__MWCT01	1.0	0.75	MQNSQLSLVKNLKKKLFRIIILFFIIVSAIVIFIVMYISRRGGADYTGPLANLLPAETIAYGSIKNLHGLWETAASKKNILSLTESPELDSLLSSYKKIGKWEKKLGRFENKSHLKLGKEFLLKWFGDDVAVALVPTREKSTPPTFLVMSKTRIGFEEKLAEFIAQLYPDLRLDSLSYRGTKIQRYIGKEDTGSFSYLRFGRTVFLSLYTSDTTALKYVIDLKLEPTLPRLYTRTNFQQYKSEIGTKDGISLFILPGETLKYLANAENLPTVLTNSLSLYEYMHLNVTLDKDLLISIFLKYKTSIPAPLPPADFMSMNYISRRAILFLGFKDRQLYEMLSWIFNAILSSKDADYFSQLFQKVINQEFSLSVERLEPGLILPMAEANLFMNVKNSNRADQ…
GEM@3300025614_14@3300025614_14_00736@d__Bacteria|p__Proteobacteria	o	d__Bacteria;p__Proteobacteria;c__Gammaproteobacteria;o__GCF-002020875	1.0	0.9	MVDQTVDRVMDKENRKNGRLALMLAGLALLVALSSIRFWEQLAATALP
GEM@3300028626_5@3300028626_5_00958@d__Bacteria|p__Planctomycetota	o	d__Bacteria;p__Planctomycetota;c__UBA8108;o__UBA8890	1.0	0.8461538461538461	MNASRRNLLITGAVTGIAVAALIVAASALTGANAAPVKSECPSQTASGACATEASPPAGGCPYDRGCCGPEGAGAECAVLCGGGSTPANCTRAASAPNACTPASACTPASACTPASACTPASACTPASACTPTSACTPTSACTPTSACAPTSACAPASGDTPMSGGGGCCAVK
GEM@3300028626_5@3300028626_5_00992@d__Bacteria|p__Planctomycetota	o	d__Bacteria;p__Planctomycetota;c__UBA8108;o__UBA8890	1.0	0.9615384615384616	MSEAIYKKLRFLLQIQGVSPKVAAEHLGLPLEHMQGIADGVINPTPRQLMRLAELCRVGIDFFDDRREEERDSGRKRLTLADLAIRFQALCECLVGAQILTAAQLKQKTEEVEARTAQRTGQQEPLDGRPARPEPSPGGKKKGRLRGAKTPLEKK
GEM@3300028626_5@3300028626_5_01005@d__Bacteria|p__Planctomycetota	o	d__Bacteria;p__Planctomycetota;c__UBA8108;o__UBA8890	1.0	0.9615384615384616	MRRLGGILIAAVASAAPPAWTEFPLRSESQARAGLPGGGGGARIQAIAWSPADPTRVVIGTDRNGVWFSDDGGATVRPARGLPLPEIKALRFSPWRPNTVLCLAGARDAAPFAAARGEGLWRSLDCGATWSFLLAVPLEEGAFGGLIAFAERENARAVIVGSHGRGLLASFDGGDSWEWRRLGVEGRIAGLAAAGGAIVAATSEGVFRAPDLGLEFAPVSGLDNARFGRTAGDVLAVGAGRTPAIYLAWPDMGLHVSSDLGLTWTPLGKRALRPERCFASIAASARREGLLFAMERPIGKKVVKLPLFSIDAGRQWREPEDIRALGRFTGPAACAPEAVAFHPQSSGAALAGIDRELMRTADGGYSWQPWGAGFFGWESGGASFAAREAAGGRRLWLAL…
GEM@3300028626_5@3300028626_5_01031@d__Bacteria|p__Planctomycetota	o	d__Bacteria;p__Planctomycetota;c__UBA8108;o__UBA8890	1.0	0.9230769230769231	MARKKSIGIRSNLKGLVSDQQLSRVARKTGFVKRRHKINPAKFFWTLLLGLGS
GEM@3300027917_124@3300027917_124_00933@d__Bacteria|p__Margulisbacteria	c	d__Bacteria;p__Margulisbacteria;c__WOR-1	0.9666666666666667	1.0	MAILSPLMSYIVDKEVGFPAPSEKEKINKVLKRYNRILAQNPKRSDTPELMFGIADLLVGRGNPGDHSQAMKIYDQILLRQIPDSLKARALVGKAELMIGSPEEFGNAISLCEKAREILGKSLSEFFAAKTLLVEAELRLARKSGNDWGEAVKLADKVIKEKNAHWYFRGRSFLVKAEINLYQRPEKLNESIKLCNAALKEMKNRFDDYFAYKGKVLKAEMLIRRGQRIDLERAQKLLTDVVEMPFAYKDLIVRAKIDLADIATHPKATRILREVLQMEGVDPYLVEKARLVEKAIKAKSRKVNHLKATREKTKKKKVKTKKKKPSKKGKKRRK
GEM@3300018039_22@3300018039_22_01915@d__Bacteria|p__Planctomycetota	c	d__Bacteria;p__Planctomycetota;c__UBA8108	0.975609756097561	0.8791208791208791	MGKPTPEEKPAPVDRGALSVEVRVALLAALVAVAWLVTGSSPQLRPIAIVGAVALGFMIDPGRGVRRARENFEAIIVALILALVIRHYTLEAFEIPTGSMAPGLNGVHVDACCPNCGTVDSVGIATDPQTNAPNRLQFTRGFLYEGPCPTCATPIDDAVTADGADVLCRRCDTHRPGEPGRYQPAVYTSQMVRCHHCALRYRWFFEASDLLPGHKILVNKASYSVSEPERWDVIVFKFNRQRNYIKRLVGMPGERIEVVNGDIEIDGEIERKPDRVQEDLWFPVHDSRLVERGIVEGPWSASDPASFTRDPEDSSIHAFNSLDGAAHLRYVRPIVNDYSYNGAKYDFPQGSAIRDFRARVDLRVNAIDRERAPAFMIDLRNGEVVYRLELPLDGAAGRV…
Ocean@TARA_SAMEA2622048_METAG_NCDIGJJK@TARA_SAMEA2622048_METAG-scaffold_1838-gene_7@d__Bacteria|p__Planctomycetota	o	d__Bacteria;p__Planctomycetota;c__UBA8108;o__UBA8108	1.0	0.8571428571428571	MESIPLAVQQGSFRFPIFLLVLGLGISGQGWSQEEPVGPPVGQDGGKTSSKAPVKAESSSETPAPGKNTVTRRAGEDTIASLDKVHLTDGSVQYGKVMEIGGNTISLQHRGAAKRILKADVEKILFYEGRRSHQKLDTDLVVLKINEHRVPCKILKESGGEIRVELANGNKATYRRDRVLRVHYRNQVLDSSSDFYTVELANQMDQAIGMVIKGEATEAKQAEKFLVQCGVFAIEKVQQAAAGLKQAVEPQETRIQGVLDRILHVHQLKKVVTSAMQRSEPQIYMELTYGNLDERESLLKVLYPKFADESIPLAKHIISNEQEHFRVRSLSVEILRRLNRNKALLEIYNDSAGELKLVIAVALVRNRVFFPIPTLIEALEIGGEKNSNIRALAAGLLRD…
GTDBiso@GB_GCA_002709665@PAQK01000039.1_16@d__Bacteria|p__Latescibacterota	o	d__Bacteria;p__Latescibacterota;c__UBA2968;o__UBA2968	0.95	0.7916666666666666	MRSMVYIILIFSIALTGSLDAGSVFSFNGLGDPYSRVDVRATGMGRAGRALADGLNFSSANPALLASFSRAGMSSLDFVQRRTLKDGGGSHVVSDGDIGPIQLALPVGKAYVVGIGLEPLTDMDFSLSDTISTGQFPHILTIDGTGGLQAISIAAGKNYGRFAAGARLDLAILGTINETWKKSYTSTSSIGSDGTTLPEFLDTQDQFVRTHRGFQPSVGGLYSPLDKLTVGLTLKAGSTIKQTQIFRNIFATRGFEEDVSDKIEVKLPGSIGFGIAYNSGYRWLAALDFEREFWGGTEIGRFDTSELAGGILYRTGEKDPFSRKRRVELMAGIHQRTLYFRTTSGEQVKEVGASLGITLPFQRQGVGNFRYVIEFGNRGDVSRHGVSERYIKQTFAISG…
GTDBiso@GB_GCA_002716485@PBBE01000017.1_17@d__Bacteria|p__Margulisbacteria	c	d__Bacteria;p__Margulisbacteria;c__Marinamargulisbacteria	1.0	0.8	MDAFVRAGSSPVLGTITVSMNIKNSELHIKIPPIGFGTSGHRGIQGQDFRNAHVIAIAQAVAIFCKKDRAQPSIVIGYDSRHGNHPQREKGTYTQVLVDTLLSQGCNVTFFEIPVPTPLISYMITKEDHDGGLILTASHNPPEYNGLKFNPKNGAPAPPEVTQELETLANHFLHTPPDDAPQNGQLTLTKNTQSFTEQLATLSHSLISPPSFKNARIVIENNHGACAQVWSEVAQQLKLNTCDILHPDPQPDFGKRAPNPTQIHTLEPLKTKLIQENAILGIANDPDGDRHQLLDETGTPLSPEETAVIILEALKPPMHRVCGTVASSYLLKQACEKNGYIYEETAVGFKYFAPFFKEAQDLGQLSMGVESSGGFSLSNHTFDKCGFLPGLLILAICLQ…
GTDBiso@GB_GCA_002720285@PBHT01000046.1_4@d__Bacteria|p__Acidobacteriota	c	d__Bacteria;p__Acidobacteriota;c__UBA890	0.95	0.7037037037037037	MPNNRKRTPIPSILFVAAVEFELRPFARYLRIDTSTNRVAHARGDNGSVALLAAGMGRGGDKTFSDAIHNLQPEAVVNVGIAGALDKKHPAGSTWAVQEWRDPLHPHATTAHSDPALLEKVLRTLKQASIPCKRAIAVTVDEPLYDVNIRDRIRSGSGAHLVEMEGSVWAKIAAEHRVPFTAVRVISDHADRPLPGPNSKAARRAWLAQDDTTTGKSRLSLALIASVAWLRPRKQLRELKEAGDGFGKAVDALDNVAHALLPNHELTGAVHR*
GTDBiso@GB_GCA_002722055@PBKD01000014.1_242@d__Bacteria|p__Proteobacteria	o	d__Bacteria;p__Proteobacteria;c__Alphaproteobacteria;o__GCA-2701885	1.0	0.8461538461538461	MLEIDTPKLKLITISSAKWEDTVNSWISFFDYKVQETGYLSKNLVQTWNAPNNEDSRYAILASKRGSQNVGIRIVENSIPSNFEPLRTFGWASISLIVKNLDEIITKINSSPFKMLCPIRTMNFNQGRIKLLDIIGIGSEVISLVEVLDANETNLPVPQCSIDRPFMVTLATRDIETTKNFYYNKLSIDKSPEVQSEIWPLSDAFQYNRDTTYALSKNLFGEKTFLELHEYPEDSTRRNLISGNLHPGICHITITLPKIDDLTLYWLTEPIQIESGAFKNCKQVTFFGATGELVELIEHKTEN*
GTDBiso@GB_GCA_002724675@PBPL01000140.1_18@d__Bacteria|p__Myxococcota	o	d__Bacteria;p__Myxococcota;c__UBA796;o__UBA9615	1.0	0.8333333333333334	MLTSHRISLLAILLLLLPLSPLSCAGEKAATVAGDSPSQPPTKGAAQGAAQADAKASDGGLPSDPLDFPVAPLSGSESVALNIDVRSSDGNIIKLSSLIADPTLLVYVDSDTDGRQNKAGTRLLKRLVSQGHGAGFRTVVLFTWGTTLDEVDLWFKKRKINRVARAAVDHEGTFGSNTRWSPRSAALIDTSGTVEVMFGASEEWDARVGFDGGLTSDLLFRAWQHRYPGPDLSAETQQAGVDVVRAALRAQWAGESLPASVSALTTQAQLSDKVDYPVYVSLFRPGTTTRPRGESSAGTLGEAIARATHEAVGRLGPESENWMADVDNIRFSVDVAGQPAALPTLYMKSLWNLVEPGVDGLIVRRGSEEGVMLPAEPVTSGFLSPRVLGRTKKLEKMFR…
GTDBiso@GB_GCA_002726335@PBSR01000275.1_48@d__Bacteria|p__Latescibacterota	o	d__Bacteria;p__Latescibacterota;c__UBA2968;o__UBA8231	1.0	0.8266666666666667	MSDVRTFTKTTRLQGEVRAPGELRAAAQALWLAAIADGESRFEHVPPEAAATLDILEGLGVSIKRNGDGHGIVTVQGNGLGGLEPSSQTIDLDVPQEAALPALAILSQQAFVSRVRIAPESREAAMQLLALLARTGAAGVEEAEFLLRLDGTESPGGVRHEESDLPGAVKLGLLTAGLFAEVPTVVRESPSSKDRVDALLKIRGVAVEGSRQADPTVRTMTLTPGAAPEALDMDIPGDVSRAMPFVVAGLSVPRSEVTVRRVMLRPENRVFVDIVRQIGAELEIADNDDGSVDLVLKASGRMKATRVAGKRAQSLLDHVALLAVLATQTEGEFIIRDVESLRQGEFDFIEHLADLLRAIEAKVGEYSYGLVIDGGRPLKGARIKTRRHPGLTQAFSVAG…
GTDBiso@RS_GCF_001610895@NZ_CP011273.1_11@d__Bacteria|p__Planctomycetota	o	d__Bacteria;p__Planctomycetota;c__Planctomycetes;o__Isosphaerales	1.0	0.8095238095238095	MDDLQYVYATAGVMALYFAWQVATKRFDPFAPVWMFFVGYVQVYVIQPISYREWAVATRGEELVQWANLRALLALIWFLMVYHAGFGRLLARRLPASPRGWSVGTVTALSPILVVWGLYCAGIFGGGSAQEEMSPEGALLRSFPFVMMVAAVLLMTTGRRLDAPRPAYFHAGLALGGLYVLIWMFNGKRSHSLIGVLSTIASIYITRLKRPSWGVLGTTAFLGALVVALAIGWRNNQNYERSFSGFAEYASEFDLAQILVSMDIAEEEPDQGASYETKEYGGYLLMLDTVPEKSDYDYGASYLRIFSTYIPRIIWPSKPLYGRQQWIDAWVAGSEFPREDDFTGPAIGILGAAQLNGGLIGTIIVLAGAAIFLRTLYDYFLLYADTPWAQFFWSIFFFN…
GTDBiso@RS_GCF_001642325@NZ_LSFI01000005.1_21@d__Bacteria|p__Desulfobacterota	c	d__Bacteria;p__Desulfobacterota;c__Thermodesulfobacteria	0.9411764705882353	0.7272727272727273	MKRKVLLGLAEALALDFEKILAEEGLKVIKAGTGQELLDLAHEERPDLIILEKKLPVLDGLSALLLLKNDADTQDIPVIVVCECREKQEEEASDAGCDAFLTRPLNRDKIKEILNKFYEVKQGDRNI*
GEM@3300017399_3@3300017399_3_01439@d__Bacteria|p__Firmicutes_D	o	d__Bacteria;p__Firmicutes_H;c__UBA994;o__UBA994	1.0	0.8823529411764706	MRKVGIILFSLGLAFSLLGCVRDTTPPAVVRTSPAPHSQDVPLDSTISITFTEPMDREGVLRLLQVLPATEVRVEWQGTELLLIPRLPLSPGTEYRVSFAATPSDRAGNLLPDFSLVFKTKAFSAVYKNLETLLWAPDNRSLLFTAESEATPRLYLLNIYNGEVKRVSEAPGYQLEPAINPEGTTIAFVGGVGAPSLYLHDLASAKTTAVKLSMSGLMPGTPRFSPDGSILALYGIIGRADGHSDIYQSLWVYDLNKESVQLASPEGVSVRFLGFSADSRHLYFLSTYGQYIYAYNFRYDLWVADLLTGEQRQLSHGGLVHNFYAGHQSASDDLFVYSTWEARDIAANIILFPRDLFVLQGDPLEHRPLLIGGSNASPQFSPAGESVLFVSGRGARGGQ…
GEM@3300025471_31@3300025471_31_00183@d__Bacteria|p__Dictyoglomota	p	d__Bacteria;p__Dictyoglomota	1.0	0.9375	MIKLASLKLANFKQYEKAEIDFPDQGRILIKGKNEAGKSTIFEAIVFALFGEPIYVGNSDKDNRNLIRFNADSTTVELIIKTDEKRIKIKRTLSTRNSQSCSLTIESLTSDTTPVFITKVKQTNERIIKEIGIDKKILVNTCFVGQKKIGSLEDLKPGERQEIISKLFNLEYLGEAIELAKDNRKKYKDEIETYEIIKKAGEAKKELPQIEKELQEIQKRKLEIEKIEKAKEILSKEEAIKNLSREIETLEEKAKALEKEVERFKKYREEEKKLEEIFNIKGNIQNFEEQKTKIEERIKDLEEIIKNEPSVKEKLKELEKGLEIKNKIEELKKELSDLTIKITKLDENIPNLKEKASNLKELLEKTKSIADKKQEIDSLDKERESIEQRQKILREREEK…
GEM@3300025471_31@3300025471_31_00220@d__Bacteria|p__Dictyoglomota	p	d__Bacteria;p__Dictyoglomota	1.0	0.875	MKVVKYVGALTVILLILLSLTFAYQGGTLQRSYPERNRIMLQEKDRLMVQRRVKISQELQDLLRERDRITAEMQLLLREEEVNTENLQGKLKALKEVEEKIFLQKKNNLMNALEKSLSLTKEQKEKVQVILENNLEQIRNLRNNLREKNLEMRALKVEESDKADQLKDEIKGIRNEIRKIQKNMWKEIREMLDRDQIKKLDSILSGYNRYGFKIIIPGRMKLWIKR
GTDBiso@GB_GCA_003162425@PMOK01000047.1_34@d__Bacteria|p__Acidobacteriota	o	d__Bacteria;p__Acidobacteriota;c__Acidobacteriae;o__Bryobacterales	0.9555555555555556	0.7747747747747747	MLQIGTLSTNKLMGILLASGGVPDTVAALAAEQSIALPAVASQQLIAQNVPPELAEHSTVIKYPIVCVYCNKIANVLREKFRTFSGDADMVIEARISQDRLEDMGTQTQLYVDAITQVLDSNRGDWGDGVFYGGKYEVAFGGVKQGGRNFIQIAKVSFVLDISADSAD*
GTDBiso@GB_GCA_003170035@PMZX01000233.1_19@d__Bacteria|p__Myxococcota	o	d__Bacteria;p__Myxococcota;c__Polyangia;o__Palsa-1104	1.0	0.8076923076923077	MKPGMHGKSAFSAALLGAMLLLPGCEKRAEGPKPCCDQPDIPANVAKFKIVADDVTGPGDGLTVMLRAGLTQPIKRDQVYGPLKVLYAYAMKRSPLEPIHVEGWLYANESNAQAGGESTAIAKVIREQKDQAPRCENMVKYDFPEQVERAYIWSTRGEQELQEDLNDTCHIGEKKKVARYDEKFTHKTTYKLDPAHAGVEITYPYLEMGKDEYVADLRLNSALATWAEFMTSMFSKVDGLKELAFNGLYKDEPAIKIRVSRDQFDNILARLQEQIASHAAFTFXXGRERAGEVQEQELQGRPRKATQGAGLHLAQAEVGQVGPSSPARSRRQRTCRRTAQCRSR*
GTDBiso@RS_GCF_001544015@NZ_AP014924.1_735@d__Bacteria|p__Firmicutes_G	o	d__Bacteria;p__Dormibacterota;c__Dormibacteria;o__Dormibacterales	0.9148936170212766	0.8775510204081632	MNGEGKISRAGADQGDGDPREVSVRPAVAADRGAVLDFCANTWPGGDYIPYVWEDWLNDARGRLLAADLGGRAVGIAHVQRLADGSAWLEGLRVDPAVRRRGIARLLTQASLDAARELAGRGAIARLMVSERNAVSRHLVERSGFRLERRSWLMEREAVNDGGAPADEHSSAAEAARALGAPRREDEPPQEDPLAGLELARVPEAEAARLAGLLRDDPPASLLPVRPGLVWEWAWVSLHPAGLTDLAGQGVLWTARRRGMLAAVAALGRSGPDDDLLLAPLAGTALLLAALARGWPGAGAPQWLSILDTPEDGELARRAGFHAGNRSHGQLIYAQVL*
GEM@3300024263_13@3300024263_13_01333@d__Bacteria|p__Desulfobacterota	o	d__Bacteria;p__Desulfobacterota;c__BSN033;o__BSN033	0.9302325581395349	0.8888888888888888	MAKRRRISKKKLKQPDEFISTAARILLWTRENLRLILMGIIIGALVAFSIVFWRIRTKTREAEALNSFHRASEILMSAEDPSSSVYREAMDEFERIQREYPHTDASQLTQLQLGQEFLKLKKYDKAVETYRKFLDSNPGERLYRLFALQNLGYAYEGQGDYQRALNSFQELVDMGESFLQPWGYLNMGRYYEKLGKREEALRNYGFFLEKFPDSIMVPMVKNKIGVLEGSSNHAGSAK
GEM@3300020190_27@3300020190_27_02809@d__Bacteria|p__Bdellovibrionota	o	d__Bacteria;p__Bdellovibrionota;c__Oligoflexia;o__Silvanigrellales	1.0	0.76	MRNERFYHSAQSAAESNVDAGRGAIPAGNAVALFERIFPQALEVSAYTLRKRLLCPRWWLTGVMTQWLTKDTDLVVAQLGLREGDFVLSGPQLNAKTFPLIVSLWTELMSQLTTENAAGTSVELNIGRIIKGTALEMEQQREFLTTYLSSALRIQRLISSPGRVSSRRTKSVQSPGSGFALESVGLVQVVENVVMTDSSRQKLCVTFARDPRKLFALDVTELLPLPLLDNAKIAQGLSECGNGIVTLQPDVLRAMSRSLSPKKLIPYFLLEMLKIEKPATDDAEGNLSGSVWRGRSLGQRELAQTHKEQLAQARALYDHGLLSWENEAPRQRVRTLIDDSKGLPGNSGIVHCWRLSQHAVDAVQFEQAMSSFLRNTDSSRSAELSAPAPRLSLPQAGVE…
GEM@3300020190_27@3300020190_27_02813@d__Bacteria|p__Bdellovibrionota	o	d__Bacteria;p__Bdellovibrionota;c__Oligoflexia;o__Silvanigrellales	1.0	0.76	MIGKRIRFVALGWLALNTIGCGSAEQPSQDNTQTNDTNAAEAQNGSQDAQSEQQTELNLSPKVALSSMRAEGTSMDTLAVVDYQNADFVQTLRCSARYILRTPLGFPSRDTAGMIVPLSAIEMKAMWHSALSNTYHCRLLGERIMRTSFSDPFAATGSYFYIFNPCRANDTNTDAVSCSFQLSTTNNISLSNTLNEEKVRVLNSLMMKEAQLASVTLRFRSKLMMALEAQKRCEGNTAVDAVKEARTKALASLLTAGVAAAIGGVIAGPGSAVVLAQQALQWITQYYGAGTQANPSSCKILKDAEAETQQVGAEIESLRKEIGQIHSDLAKL
GEM@3300020190_27@3300020190_27_02814@d__Bacteria|p__Bdellovibrionota	o	d__Bacteria;p__Bdellovibrionota;c__Oligoflexia;o__Silvanigrellales	1.0	0.76	MKFLTRKNRAAATLLLLGASTLGGCGSYKRFDRSNEKKELKVNNNFIGELGSKRGTSIKQLNLLTRLPSPSVGLVQFKTIEAPVILPAGLPDPALLFQIYRCNAETKIRGAVNEFDELGASSRTEAQLKEFFSKNMFWEDVKLKCEAVSDAQPQIEFVDLTAPSGDWRWFVRACLPNLESKSFLCSEAVAATEPLLGFRNGLESSKRELLTRMTNRISAIRQIAASLPVKAAALAEAYERCNTSDWEKTKRLLKRSILANVISYGSAILIDILAPNSVSQRSPYNRIADRIDAIWNTKIDTVQTGQAITRILLWLFTSKDDFRETCSTAEEIKINTAVELYRIKDLQLLLAADTEEAQRIGLDIPEGLLP
GEM@3300020190_27@3300020190_27_02815@d__Bacteria|p__Bdellovibrionota	o	d__Bacteria;p__Bdellovibrionota;c__Oligoflexia;o__Silvanigrellales	1.0	0.76	MLIQFPAKRSTLCFLLLLQAVNGCSNFQTHTNDSGKANQNESISNKNGGDADALPKNLDSKSWTEKLDGMKASAANIATNVNQLNLYLSQMFEVKNALCASQAELFSTCIVHTPLSPSVWRAAAVCRAEQRVWDNRTYRVRIQGVSGRFQLVLDNSIESGAFDAGEEKIITWTSTGTRELRDLKLSDVGNIKIKALDANLPDLKNAQFTFKVDNTSLLTQEQILYSTRTQSSISVSTLPLIEKLSTPECRVADNELDNLSQEAIARASSPALITAPEEDSQASQEQTSTLFEEWLFSASRLQQSRTDTFLAVAQDISRLRRDLRGDLQLGCWGKEPIRTIELRIKGNHLPLSDWDRGSTRKPLTSIANPRQTTVDLGGGLRFTNPDENLFPLFRDEGRW…
GEM@3300020190_27@3300020190_27_02819@d__Bacteria|p__Bdellovibrionota	o	d__Bacteria;p__Bdellovibrionota;c__Oligoflexia;o__Silvanigrellales	1.0	0.92	MSKQEFNGKTLDEALAAAARAFGTDVNLLSYNILPQASGGLFSKLFARGVRLEAWVDNKNDVQAAAREAVRQAMSGTTESSDRPQPRERQPNNKDRNPKRNERDAGNKRAPARQDRDSRANASAPEPRQSNNRRSGAQNQPQSKRTHDMRLETEEALSERANRPRSALNSQESKTLLIELAQQFAQGFDPGIQQNPNLDFLNEEEVVVTVEAPQLEELLVRSDRLSCAFEHLFKRIAQKRFGDVSGRVTLNSGRAAQDREDKLRAMALDVATKVKENGKTITLSSKSSQERRVIHLALENMEGIATKSVGVGDNRKLIIYSTNRPPRSADDTQPRENRSRQGERGRGGTGQQRWNASSQNAGDAGQQPRRSRRRGRRGGGANRHGGRRDGIQGQPAEAQ…
GEM@3300020190_27@3300020190_27_02822@d__Bacteria|p__Bdellovibrionota	o	d__Bacteria;p__Bdellovibrionota;c__Oligoflexia;o__Silvanigrellales	1.0	0.76	MVDANNKLKQPELKVIILAAHIQVRPMARSGGRKSRHEAIARSRSGSLLMLCLEAKRTPQLSQETPHVLELGIVASKKQVSKLATMRNRVKRRLRNAARVLQSEPGLSPLKPDGQVSLKLLIVSHREMQNASFEELQRQILSAFKKLLDELARTERI
GEM@3300020190_27@3300020190_27_02826@d__Bacteria|p__Bdellovibrionota	o	d__Bacteria;p__Bdellovibrionota;c__Oligoflexia;o__Silvanigrellales	1.0	0.76	MMTNHSIDFRQLAEWQESATRNRALIRVLQESAQETLAGKVTPLAAAFHEASVAAVYQQFGFSVFSPESRRLLAISQSRHTRIASHTILDWLDQAAYQQLADFHVLRYLDAEPDWLELSHTFCVSVIKRIVVCRPQEWQAVGLEHYPRELLEMLLRVADLQMLGMRQQAEILPGFEMLLRAQGDHPLLSELLQSSLEQWGHAIDLVLARVAQEPLSLLAWRLEAFTTERQLQNDARLAVQTVSPEEVESTALKVIVMIAALSGFEFGQEKAVVAETPVTFSHLTKALEGFVALQTEPARMAALLLNCGVSRHKLIQEIEMTLAVGEQLGVFKWVTLAKNQKAVLLTSLAMQVIEPYRELIESSFGRGEPHSHVPC
GEM@3300020190_27@3300020190_27_02828@d__Bacteria|p__Bdellovibrionota	o	d__Bacteria;p__Bdellovibrionota;c__Oligoflexia;o__Silvanigrellales	1.0	0.76	MLTALPLLAIQEAHAQEELPAPTADEREGAKKSIDAGEIRKTEEKSKTETRARDVHSGTGLLFITPHFDAGYISTKPASNNVFARLETASSGWVVEPKLGVGIFSKKIGLDVLVGVQSHSLNGNIIGGTNDYETVNAEVTEVKPNVSYTTTQTLPVVEGNARLRFDNGQFQAGVSATALFGAKEALYSSVQNQGLKYGVLVGPQLVYENRVQRHYFRIAATAQFLTTGNQRTASVFKFGGAYSYLFNSPYLKVTERKTVESRSRVQKKVVVTRGQNLIQNENVSFIFDSQMINFKTNSADLTEKSNQFVSGLGQIFAAQRSDWQKLVVEGHTDSKGNNDYNKRLSQRRADTVRNVLVQNGVSAEDVRAIGYGEEKLLVREEKTEIDFAKNRRVEIKVQG…
GEM@3300020190_27@3300020190_27_02833@d__Bacteria|p__Bdellovibrionota	o	d__Bacteria;p__Bdellovibrionota;c__Oligoflexia;o__Silvanigrellales	1.0	0.72	MAQGFNELELTRMMEDQAARCDSMGRLQKRNFILQQLLTRVQGLSDEDFESAFATFSSMVETLEARRKKTEEERDKVNGRPKDLIQEVNRKVTQSRGTTI
GEM@3300020190_27@3300020190_27_02834@d__Bacteria|p__Bdellovibrionota	o	d__Bacteria;p__Bdellovibrionota;c__Oligoflexia;o__Silvanigrellales	1.0	0.72	MNKGNANKSLCFNLALMLTSMFLLSCVSNREWTTDAQPEHVRNSIAELHRRCRLKPKSGFSADLVISGQGTARIEAIWDSQREIQGQILNPIGEDLLNFKIDSSGLQLVDQSVRAPDDVLTALDFLAQMGTGEARSLLCSGLLFAEKNLEQKDPPSVELKTAREIELQGKNLWSLASKVEFRSSENDKSRPEMRITTEISRPVLFWKKRVATVDWRPGALSIQTQQLDVRLSFLDFE
GEM@3300020190_27@3300020190_27_02842@d__Bacteria|p__Bdellovibrionota	o	d__Bacteria;p__Bdellovibrionota;c__Oligoflexia;o__Silvanigrellales	0.9583333333333334	0.92	MEKVSPLAAYLAAELESERCKIIPAISAQASNPEMQDGGLWSLLAMMPSRLERVQAVSTLNVSPQPAAAWTICNYMLNDPEQDVVGNAINAMTRSKVRSFAHRAFHYLKSPERPQRILYCLARYCEEAHDGRIAQQLAPTLATDLSDAYLARSFNALYRHGIKSEPALSVAHELVASHIDATNMDRKAAVAAITYLFFAGSKKHIEALCNIQAKVTIPELRRLLNWGFKEINLLSKGNETDFSKLSGELFWSENFTQLEANFTGYGCFENKQLLESLRILEKKAQLPERSILTERILKLGDRECIEWLASHSKLGIAAVQLDKNAAAVRRLWSEYCPTGIAAFTSALTDPNHLKTWIADSPELLAIHLTDNEMKDLDKKLDEWLKATGVAESDLALNIC…
GEM@3300020190_27@3300020190_27_02847@d__Bacteria|p__Bdellovibrionota	o	d__Bacteria;p__Bdellovibrionota;c__Oligoflexia;o__Silvanigrellales	1.0	0.76	MHQRTFGQQLRIVLPTVFFTLILSTSCITPDRGTPPPQLSPAMQCEFPSQRYAWSPAHSPKLVWLSLDSLNQVGLEDIISQLRNPHPRGLKWILQLQNKNPLLTVHEPTITSSSHISTITCSTAGTHGIFANSQWNGTKMVSGFDARFATETFATTLKNAGLKVVTAAYPSLDNSESGRLVSEGFSYGESLGRSQIQSLKHDKPLTHAWKDSEGGLIEELTFKGKEISEIQHFSCLKNKCIFEKSATTGLIDVTVLTPKQSLRAFIQPLPGVAPQVYISALSSNKAFPEELRKKFDACGAIFSPGKDHALASFGAEHLIRGFEHRLGHFDWNWAHYLPSTKADVLFLYLEDIDALRHQYAGDLQSREVVARHYERVDAVVGNFFAALPASTNVVVMGDH…
GEM@3300020190_27@3300020190_27_02852@d__Bacteria|p__Bdellovibrionota	o	d__Bacteria;p__Bdellovibrionota;c__Oligoflexia;o__Silvanigrellales	1.0	0.8	MKTTQHAMLLLLIASAGCTQRAFNTSENKDKSTKTGVAIVSVESTTVRQLTRVIGIEKDEASCVGGNPKHLLTVKSTEKIELEVPTSVTQIGLCGQATPTGMDYKQLPVVLRAGQKIIIKNDVPTLAIPSGFARIRIESTAVRQLTRVIGIEGNEASCVGGNAKFVTTETSKLPIELDLPLSVKKIGLCGQGTPTGMDYKHIALTLKEGETVVIEKDEVKKD
GEM@3300020190_27@3300020190_27_02853@d__Bacteria|p__Bdellovibrionota	o	d__Bacteria;p__Bdellovibrionota;c__Oligoflexia;o__Silvanigrellales	1.0	0.76	MGFYELKRRARLTLTFFLVAITFIASSCVFRAAAFRRASFLLQLKIDSIFKLSSLQRATLRRELDVFLTDLNRREVLAVQELLIDSSKQLKQGATMDEVESFFVRWDTLYSGALTRASAPIGAFLADLNPEQVSQFKDVQLERRREISESLSVGEVEFASRSRKKTAKQVSVWIGTLNEKQLAAVSGFAQQEFGWRKREVVARERSHEKFTNALQERQSAQKLAELFLQQQTLPFSQLDPEHAALRRERRAQWAKLISDLSLSITNEQRAHFKRETQSLAADVALIGASSD
GEM@3300020190_27@3300020190_27_02856@d__Bacteria|p__Bdellovibrionota	o	d__Bacteria;p__Bdellovibrionota;c__Oligoflexia;o__Silvanigrellales	1.0	0.72	MLLRMLILLISFFVFCFFSNTGFADCRGIGVLVLRSSAVNAEVYEPYLQNDCLREANLFFAEVDYNPVTANQIRDLQTIVTVAREAAKTSSRGLVVFAYSEAGKFAVKLASLDSNVRALFLMDPVDGTPPFSSPRRFPVFLDGSFPPLRVPTTILESELGSQFKRLGYSCVPEDMGPKHFYLHVDPEFLNRVLLDDLGHSDFVRMKKMTLVEWMCGKGIIPREQALGRIIKIWEDFLMQSAL
GEM@3300020190_27@3300020190_27_02857@d__Bacteria|p__Bdellovibrionota	o	d__Bacteria;p__Bdellovibrionota;c__Oligoflexia;o__Silvanigrellales	1.0	0.8	MTGNMLICLSATFAPILAHASVADTQGILSSEYTLGQKITVAQSNRKSASREDSSREDEEKPKRESEYLQYKIKSKPVFGVGAGVGLNPYPTTRLELGWHSRWDSGFLSLAYEASWFSKQHMLARALLLDTYERDLNYRRLMLNWRGTGSVYAMTSIGYENQAVQLFKPVSDESKELRRIINGSRQGYLFGLGLGSTISYDTVRINMEWLGFTLLKELRSPTFTDRGTNVSDEQAEKSKNEFKDESRFGIRFLNFSLFFDL
GEM@3300020190_27@3300020190_27_02858@d__Bacteria|p__Bdellovibrionota	o	d__Bacteria;p__Bdellovibrionota;c__Oligoflexia;o__Silvanigrellales	1.0	0.8	MRNIILLFTLLPSLFLSSIAYPLGLELEVGASVGTEKQEFETKPEGWDELGSTVQKFTEKVLNPFTFGFRMDGRLLVLHSPKMHLGVGAGFGYDRASTSATLKIEKMNLERTVDRSYLRISCEPNIKFVYFVTQKIGLGLGAGYYLGLSGDEETKSSGGMKIEIPDGSTPENKQETVKVKLKSDNGLRIRAAASYVLSSKNQSQIQAGYQLTTAGKFEAEASEPDDKSEKLKQSGHAFVLSYIHPIIFGGAPQTDESAAQNKGKQKPGENKNQRRKKQQPQN
GEM@3300020190_27@3300020190_27_02862@d__Bacteria|p__Bdellovibrionota	o	d__Bacteria;p__Bdellovibrionota;c__Oligoflexia;o__Silvanigrellales	1.0	0.72	MHRVVLFSIPLFAGLLSISCQMLQRKNSLSGSAKSSTSPEAAMPLPATAAPVPGQSDGTGSTTVPSHNPVVIQGVNEKQPLCGTQLGKSVADASTNKQVRFATFNMLGAFATSLPSLNARIEQIASNIQKVQADVIGIQEAEDMVPWGNSADVLARRLSELTGENWYWCFFRSNPHAAIEPDVSVGGGGPLSAAYSTQDANTKKLAQTTWFMGDAIVSRLPFGSVGARRVSARVLSELPLCTSDRCRSWAAGESRIVMRAEMLLQGRSFHFFNSHFYTNITSESVKSQVRQATQINEYINQVVEKKNAPVAVSCDCNSPEDGAVRAEFLKWGFADAWSTVNPGQPGHTGGQSTTAQQKTASSRIDYLFLKGMTPREAQLFPETASAAPADASILWPSDH…
GEM@3300020190_27@3300020190_27_02866@d__Bacteria|p__Bdellovibrionota	o	d__Bacteria;p__Bdellovibrionota;c__Oligoflexia;o__Silvanigrellales	1.0	0.72	MVHLLQHKRIGLVLQLSAMACIAVACKSKFHETNTSSDFQSTRPTDPKSSTQSDAPLPTGLVRLDEIRNFVEQRQRINSSPLKKMYSFESYCLDYSALWLKELQQSPFKGYLQQTQGVHFFTIDRKKVMRSPTHFFIAFNPKTTDEIILDVTYGQFILGAESLALDPILLAKTSEIENIFSKYKSRIRIKTSSDDFIGRYDPQEATELIYSTGRFSKNRTSFDSDTKTTLE
GEM@3300020190_27@3300020190_27_02878@d__Bacteria|p__Bdellovibrionota	o	d__Bacteria;p__Bdellovibrionota;c__Oligoflexia;o__Silvanigrellales	0.9090909090909091	0.8	MKNSGFFSSRKSTPWHSWCWGSASTLLALLAMPTVFGCKQREFNTPSHSEVAQAAKITSLTPFCRVTDTSTDLWSAARVQTEISNLLGEPGYKQSGLSAFSEAYLAMTAQRDSVRCADKGSMVPKSELARRLNDALADMMSKGLVFSQRACLKSLTQPQTPIPDIGRQMCDTSKQALMERWSALELAMGSTAVYLTSLMGISISALPHAETLWVDTPHRTLEQRIAALAEFRPTYDAFNLFLSNNLHTVARALMKEKRVDCKLFEAAARAAQITRAPALVFKDIRDTTFELGAELAKSWPKGLHPLTAGENTWNVERVFGAFARTPPALIALWEHGTKSTQLLRNPLLKAFNGQDAATYVTFEGLTCEMPK
GEM@3300012185_7@3300012185_7_03156@d__Bacteria|p__Proteobacteria	o	d__Bacteria;p__Proteobacteria;c__Gammaproteobacteria;o__JACCXJ01	1.0	0.75	MTKHFAFVSLGFMLSISGYAVCDTDTTASGIREDDYMVTRMVSAKMNEVQSACMMVSADGGRVTLSGFALNDYEAKRAVALARSVSEVKSVRSEMVTMLDPKAVQAAPDGWCFVVNERP
GEM@3300012185_7@3300012185_7_03159@d__Bacteria|p__Proteobacteria	o	d__Bacteria;p__Proteobacteria;c__Gammaproteobacteria;o__JACCXJ01	1.0	0.75	MSGAEIAPGTREELVGWLQLKYGYTRARAAEEAETWVKRL
GEM@3300012185_7@3300012185_7_03160@d__Bacteria|p__Proteobacteria	o	d__Bacteria;p__Proteobacteria;c__Gammaproteobacteria;o__JACCXJ01	1.0	0.75	MAKAILSLFTNPSIPQTVVRELVAAGFARDDINLIAEDLADKSISAPLPSRATVAQISAAVDSGPETGTHGNVYDALIRLGVPDQEARYLYDTMGRGGTLIYVTGDEAMVDHGRTIIERHHAEMSDRCAILELRERGPGSAAESPLGEMVVRTETGERPEAAGSGIDLERAASSEIPSAPGIEGYEADFRENFEATFGGCGYTYDQLEQAYHYGYTLATDSRSRDKDWMVIKEEAQRHWESSNRGAWEEFEGAVRYGWDRARGREQSVQVTV
GEM@3300027839_66@3300027839_66_00957@d__Bacteria|p__Actinobacteriota	o	d__Bacteria;p__Chloroflexota;c__Dehalococcoidia;o__UBA2963	0.9642857142857143	0.7297297297297297	MEESQEDLRSVGTPPEEGEGLRPTDPPEPLVVPPEELRQLYREEYDRMLADEGNRVYIHVAEYLKVKSYKQMFRFMGLHMRIYQDARSRPGFVGGGIRGQWWKKRFWTYTIWESREDMERFTKSGEHAQAVNRVREFAAPGSCYVEWEAGGEPDWSGAISRLEHPTRYFVDPFFE
GEM@3300028029_5@3300028029_5_01818@d__Bacteria|p__Myxococcota	o	d__Bacteria;p__Myxococcota;c__Polyangia;o__Nannocystales	1.0	1.0	MSASKDLEGHRYWGLRCIGVGMGVALALAGAPASAAPPGMPDPSEMSGVPRPDPNLEVGTVTVRCLHGSFANPAVGTKVELELVGPKGELETRSQLSVEKGRATFSDLENLIGYQVTARATVGGRALESQTFVLGRYSGVALLLVGGSASGSAAGNSGAGAGTGQADPHGGQGAVPMPGKPFPLAGRPRGTLIVGVLDLSPKATGPEADPATPQGPIADIEVTLTIRDPAAEEGAEPTLLKMVTDADGRAMFEDLDETLPEGATIMVEAVIEDDGVPTRSESFPLGETAYAVILTRGTPTPAPGAQGGGQPRSTSTPTRMQLPGPRVDKQLSRGQVRVLLVDARDRPVAGQVVSVQSSQAAGGGEFRRGTTDAVGEVILDDLPVGDDSLAQVHVAYDGA…
GTDBiso@RS_GCF_004001325@NZ_AP018722.1_1068@d__Bacteria|p__Proteobacteria	o	d__Bacteria;p__Proteobacteria;c__Gammaproteobacteria;o__Thiomicrospirales	0.9655172413793104	0.7567567567567568	MKYTARNTQVQLFLVRRRPRSVSRMLSVALGGLLTSVLSASVFAQTVHIGALVSGQVTKVTVSEGQVVKKGDALMELDSERFQAKLGSLLAEQKRQKLALTDAKIELAQAQDLFDRTVTAKRTLDAAKLTHDMAQAAFEKAKADVAMHQAWSKYVFIKAPVDGKVLKINAPLGSTVFEENSPLLELETATQ*
GTDBiso@RS_GCF_004010275@NZ_RBWT01000090.1_26@d__Bacteria|p__Actinobacteriota	o	d__Bacteria;p__Actinobacteriota;c__Actinomycetia;o__Streptomycetales	0.9969788519637462	1.0	MPGSRRVLSLSATVAAVQTAAVLFATRAFAAPEPEDDACDLIHGPAKKYCEKGQQADSDPGSNLPADEPISPGLDPLSSLAKGCAEAASWTVDKLSDAVKETANVDFTNPTFLQQYAVVFAASTILTLLLWLLAVAKRAVRGVPLTTAISEAIGFLWLTVLASAFTPLILYTVVSATDGVSAVIAKATGGQTDEFFGTFSGALKKGEDIGGGPIMLIVVSLVSILAAGVLWLELVIRAALLYVGALLGTVVYAGLVDKNLWSHVRRWAGIMIAVILVKPIIVIVLGLAGALSADDGPDAFSAVVSGLSIILLAIFASAMIYRFVPGFGDELAGSRDNRIMRGAQNKAAAVISSPASLVSQGIKTHSARGNGSGGGGGTNQPRPANPAGGGVAAHSSRPT…
GTDBiso@RS_GCF_004337705@NZ_SKBU01000007.1_52@d__Bacteria|p__Actinobacteriota	c	d__Bacteria;p__Actinobacteriota;c__Rubrobacteria	1.0	0.8571428571428571	MDERSAERMTEAARRMAGMSSEAAQEFVNLALAAQERNTKLAQSWVENVIESFKAQAETNRALTRSMESYVKVVEEAIKRQEETTRALTESLNAYRTVVENANEAQERNTKLAQDWIETVVATLRDQAEATRSLLVEAPREQMEAFQNLARESVKAYMDLLSAPFALYQEGVRAVTSSVLPIRNYDELNVEEIKGRLEGLSPAEISTLRAYEVQTKNRESLLEEYDRRLRG*
GTDBiso@RS_GCF_004337705@NZ_SKBU01000007.1_56@d__Bacteria|p__Actinobacteriota	p	d__Bacteria;p__Deinococcota	0.9444444444444444	0.7391304347826086	MRLLSSGADFTYGNTRLRVRKAGLLHRSDYEALLGKDVDGILGALASTPYGPEVEAAITRQRGARRVHEAVRRHFARALEEMRSFYDGSARELVDLLLSRWDLHNALTLLRGVATRSDPEETPAYVFPMGSLNDALVREVARQSELAAAVQLLVRWQLPDWDTARTLRRAWPEYERTEDFAALEHRVTAGWARRTSDALESLRPGSEALQRLFGREIAERNLLTALRLREALARGEIERLPQPGDLEVYLPGGAVRPESLDEAIRRPDAAGVAAALAEAGPGAWQEPLERWGQDQNLAGLQHELETRRLRDATALFLRGDQLGIDLPVAYAAAKQIEAHNLRLLAEGAARNLSPERVRKRMILPESGEAGAE*
GEM@3300003085_1@3300003085_1_00234@d__Bacteria|p__Proteobacteria	o	d__Bacteria;p__Proteobacteria;c__Gammaproteobacteria;o__Acidithiobacillales	1.0	0.75	MLMKPLLQKTMFLFFCLPIFFFPLSTAAAGISGGIFVLLYIMSGYWKNLGQIPTRPWFIPLTLLILWTLLGTIWSRANPHDTWIAISRLGYFFFAYAGTTLPWNRSRFRMIPGLFLAGLILNWIVGLCQWLGIWKWSPLIPRLGPVGYANHIFLSMTLTMALLWIAYDMRDRVLLPRWANAILAVAFLLQLGIGAGRTGQLLFVILMPLAVWVLFRGQWRYWALGGIALTIIGMGMSPIVQHRVQEGLQNLQVVSKGDYDTSWGLRVLMAQGALYMGFQHPILGVGTGNYANEMAQLQKNHILPELPSPLIMSQPQNSYLLELAMLGIPGLLLLVWFLWAVTAPAWRLKAVPEGWFVLIYMAVFIAGSFSDTLIWGYANVFSLAILTALPIPLAQDGLH…
GEM@3300025702_4@3300025702_4_00994@d__Bacteria|p__Spirochaetota	c	d__Bacteria;p__Spirochaetota;c__UBA4802	1.0	0.7727272727272727	MRIYLEILFEFVILLPGEIMINRFHHRPVLLIQLVLFSMLLFPSCSEKKASETEPNNTFSTANSIEPGTAMEGFIDSREDRDYYIFTVNEPGIVDVKISGIKGVNHSLYFWKVDLTSELLKIADDNRKSSAERLRNMYVVPGSYCVSVQHGERDQKKENRETPYVLTMETRVPLAEELEPNDSILAANPIPLNSEVTGFFSPAYNRMNLDKDNLYREEDWFSFNYTRTSEQPVILSVGLSGVPGINSELALFDDQGSLLASSDNAGAGIEEAISGMGITREGMYYVRVLSKGYTANNDMTYILRLTTSAYDESKEFEVNDTMEQANTLSGDTISGAFSNKDDNDCFIFTGAPGCYRMEIVPGGNVDIRAKVYSADQMPLAEINNCGPGEKEVYANLIVD…
Ocean@TARA_SAMEA2623079_METAG_AIFCIOMD@TARA_SAMEA2623079_METAG-scaffold_22073-gene_2@d__Archaea|p__Thermoplasmatota	c	d__Archaea;p__Thermoplasmatota;c__Poseidoniia_A	0.9961051606621227	0.7505502567865003	MTVFEFTRRGIFRNEVKKIGKFYPIPIFRRTPTVIVGPSGADAVTPWRERVESLDTEHRHMLSGGTLSNFFLRGSLTSGHPVFVSGFYGALIGLAILLPYAYDGLMVENGTISDVIRDCAFQTLILISMTSFLGGFSLMVSTVMKRPPTRLENRRKFIFPLPFIGIVAISLEIIFDNVPDNVRWLGWALLILPGPLWVHLSYAPRWRILDRLDRGVDAFEGMGITIYGADEDGIAESDSELEEVLDIV
GTDBiso@RS_GCF_000317835@NC_019793.1_1158@d__Bacteria|p__Deinococcota	p	d__Bacteria;p__Deinococcota	1.0	0.7926421404682275	MFAFRFAHPVRLALLIVLGAFGGALAAPVERLALVPLDSRPATRVLPVKIAQLTGVHVRTPDVSLLGTAEHGADQAALRAWIREQGGYAPRPVPVPAPVARAPVTTAHPRPATPRVRPWRARSSTLTRSRPRTARSVPWQPTPPPPRAPSASQAADVLVVSLDALAYGGLVQSRSSSIAVEEAVENLKVVREWRTKTARPVYASITLPRAKDAQYRERNYAVILEMVRWAREGVFQELRVTWDDAHEGSPALVEAAALQAIVPPNVLMYPGADEVLASLAVRAIAPGEKTLRVVYADARDARETIGFDGVPLEDTVAAHARANGFILTEGQADLTLFVFNAGDPALAAREIARLAGRPLAVADLLQVNTATAPLWQHLRDAGVIARLHALGAWGTPGNN…
GTDBiso@RS_GCF_000332475@NZ_AOGX02000029.1_40@d__Bacteria|p__Spirochaetota	o	d__Bacteria;p__Spirochaetota;c__Leptospirae;o__Leptospirales	1.0	0.7238095238095238	MKLEKYHRRTIRKLGIGYLIGYFQFHQSRWIQNWFSQSEEENIMLIRLNGYLKQIGNMISLIKFKYLSFVFVYFICFVSITNSLQAETDSKYTGPIARSEKRILDGKLEYEKTGNFPLEWKLYFKAKQGDFVVFYDLNGDEIHFRYRRNKFDLDGEFFVKDLFIGNPYLVKGEWIGYYFYAVDERGKRSSLPTPKKLPGEKKEIIERQTIPIFQLKEYTEIRTDDLFY*
GTDBiso@RS_GCF_000341185@NZ_ANBH01000114.1_7@d__Bacteria|p__Actinobacteriota	o	d__Bacteria;p__Actinobacteriota;c__Actinomycetia;o__Streptosporangiales	1.0	0.7407407407407407	MATRNTETPEDPRAPFFVPPPPRRRGSTDPAAARSDSGTTSTPKSGKARAPSRAKGPRKRPREAPQHKGRQGRQGRQEAAARKAPQRTRKPQAGGEAAAAGVAGIRLTGRGGVLVIMAASLSAALTAEATGWGFLNGAAFVAACVVAALLVRPSDLLGLTVSPPLAYFTAAVAAECVLTLGSTGFVRALALGMGTRLADIAPWLFLGTALVLIIAVFRGLPSNVRDFSDELNGRRPRS*
GTDBiso@RS_GCF_000347175@NZ_ANIK01000081.1_28@d__Bacteria|p__Spirochaetota	c	d__Bacteria;p__Spirochaetota;c__Leptospirae	1.0	0.8938053097345132	MERFLQNPFLSKIVSISTNFYFFRFVFLQRIPKPNSTLSERSSCKVLFRFWEKFLYSYIKNNLSRFQIAFIRKVCIFNIRYYRLHLSILFLTRFRFGFFVVGILFQLSPLFAQKPLQVEVVIMDETGNHAVSNTPVVFQEIGKYLITNGEGSVKVNFPFPGTYNLRIMTSEKVFKKTVTVEHDGQKKFLFVRKPVPGEINVYGEKDLESLSRYTLHQEEIQRLPGAQNDALKAIQTLPGITAVPPIGLSSSSFNNLVNSVGNSNPYSNSERGFLVMRGGGTLANGYYLDGFPMSYPYHLGDQSSVLNNNIIKSFNVYSGSFPVQFGFATGGIIDIRTPDAVAKTFSVMNLNTFLSDVYHQNKIAENLYAIVSARKSYPNVALLKLYPDGIPKDAKYADY…
GEM@3300028569_33@3300028569_33_02182@d__Bacteria|p__Bdellovibrionota	o	d__Bacteria;p__Bdellovibrionota;c__Oligoflexia;o__Oligoflexales	1.0	0.7857142857142857	MIHLAFVTGIAAAATALLIPSGRNLEYEHVTFAAAIVSVCWPLVALHRSHRIGSPTQWLLTVAALFSGLALPGLVMFALKICPCSEIGYGQWLMVQALPSCIFSATAGHMTILASRYFETKAGIQAHQKLTSRLDWRTSLLWLTIVAALLTTLAVMLWFMPQKRAVHILLGFLHGPIYDERIWLHRDIILARTGHAFLFAATGLAACTWKKSTKRYPDIARRTVIGSLASGWVIITIMIWGSPVTGHGSQLLQGQFSGRIEGAGFKLFHDMDHQDASRLAEEAEFHIRDLKKIFGPIEYPTIYIYAYPDAHSKKLWFGGGATDVTDVVTPGVHITAGGRRRASHELSYASQAHQFPLPHPTLRHELVHALMSRIAFHGLGFHPNMAITEGLAVAFAPDA…
GEM@3300019487_14@3300019487_14_03605@d__Bacteria|p__Acidobacteriota	o	d__Bacteria;p__Acidobacteriota;c__Blastocatellia;o__Pyrinomonadales	1.0	0.7083333333333334	MLKLTSKFFNYLLTAFLGLALLFLFAPAVVRAQEEVETVTKESQVKTITQEETTAVNKTAVETPKPKLEPVYRDYKGIRIGMKNDEVRDTLNNLKDKGEFQDFFVFSNNEMAQVFYDKEGMVRAVSVTYMGNLENAPTPMSIFGEDLNAKEDGSIYKMVSYPDAGYWVSYNRTGGNNVIVTITMQKM
GEM@3300027901_34@3300027901_34_01166@d__Bacteria|p__WOR-3	o	d__Bacteria;p__WOR-3;c__WOR-3;o__SM23-42	1.0	0.875	MRYLLYAILLYIILPFNIYVDLLAILVFYIVFNEDEKFVLLFSFYAGLLIDLYYPVVIGINTLIYIVLVQALLHIKKYIIQSPIVTVAVFIAFYLTKIGIIHLAFSTPPKMQPIIITIAFFFPVFMIFQKLIHNIWMKTQKNSN
GEM@3300026949_1@3300026949_1_02086@d__Bacteria|p__Armatimonadota	c	d__Bacteria;p__Armatimonadota;c__HRBIN17	1.0	0.75	MEEPREHDGREQTEPMKEKAEGEAGETIEPSIPAASAPPRWWGIGGWALFVVALLFALFLAVELWRERQQMAALTEEANRLREAVASARRVFLERAVAELGYASVDLQADPPKRYQVTFRLDEASRWLRDAEPLLSENGRKQVTSILQILRQLPVLVEQDPVNARQELAKVQDTLERLIKAETYAR
GEM@3300026949_1@3300026949_1_02101@d__Bacteria|p__Armatimonadota	c	d__Bacteria;p__Armatimonadota;c__HRBIN17	1.0	0.8928571428571429	MANECHFRRFAVLFGKPLTARRKGALTTVKGTTWQKACGLAVVMDFGGGLLSVAVPMTAVRLGAEAEWVGVVGAAALAGYTLFCFLSQPLTDRWGRRTSMLVGSVSVTVLAGALTVAAALRSLWLLCVANLLIGVCYAFFWPATQAMAGVGVEPKQLLSALRFYNLAWSGGRMVGTGLGGVLFEWHPLAPFALATFASASVALATMLLSLPNIRVSPTPSDDPEPLLPPIVTAAQLGNFVRSFTVTEAVVLLPKLGKDWGFTEGQISGVLFLIFAGHIIAFLTAPRLVGQVNWHWVVGTKIAISALAFLVGIVTHRWLSSAVLLTMGYVAGLMTVLSIYLSIATQGRSVKGSARHEAGVGAGGAVGPVLGGFALRLYAAPLAFALPAVLALVTFTFWDW…
GTDBiso@GB_GCA_001563335@LRSL01000083.1_4@d__Archaea|p__Asgardarchaeota	c	d__Archaea;p__Asgardarchaeota;c__Thorarchaeia	0.9230769230769231	0.7058823529411765	MKHSSETSYQKNQWTKYYDFVSFINISSNLIMVGIMSHRRSLRFAKTTCPICGSKEVARDDNKGDLLCTNCGHIIVRTETRAVGKFDIAQHLKRNGKMDFAGLRHATGASEDKLFGVIRSMVEMGLLSDFQGQYSLTKKGQRWYRQRLGQEWGY*
GTDBiso@GB_GCA_001563335@LRSL01000083.1_14@d__Archaea|p__Asgardarchaeota	c	d__Archaea;p__Asgardarchaeota;c__Thorarchaeia	0.9333333333333333	0.8235294117647058	MEINSIYIIKRDTGVCLYHKDFTESAFDPQLLSSFLVAMTSFFDEATRSVTSQARAFEGTHYKIIVEFGEWTLGAVSTKEDTADTRTKLRRLIERFEEQFNVLRWVDIDLAVHTRFEQSVIDEFVRSIIHSDTIITVRPEWKHYTKKAEVISFLRLIPSICSVKEAAEFLEIPLEVGLNLAAEALWEKAITVDNPVKPDDIYQAMSITGTNPLTGPISPETVRTLTEFDGETPISIAAERLKTADLKRFLDDVALLEKRKMIELVSPAHSVAIRYTSALQSLLKNCANIIGLSVMRSVFLASKQQLVANYPWLAFVSLEEGVDIELRSSLTAATIRGTISPDVINDGFRVLLQFVTKKVKDLLGSNPINRIVTNTRREIQNHFPSTAYEIEWEYLTALK…
GTDBiso@GB_GCA_001563335@LRSL01000086.1_18@d__Archaea|p__Asgardarchaeota	c	d__Archaea;p__Asgardarchaeota;c__Thorarchaeia	1.0	0.8235294117647058	MEEKEEMIRTQKIDPIFGDISTPENGREVDPFTDSETVRLVAVNLELAVRNLVSANAPPESLVVTADIGTQKIMAIPTADGDIKVLVFE*
GTDBiso@GB_GCA_001587595@LNJB01000010.1_43@d__Archaea|p__Methanobacteriota	o	d__Archaea;p__Methanobacteriota;c__Thermococci;o__Methanofastidiosales	1.0	0.7142857142857143	MTKFKLGGAKMKEETEYMLLKLMTEILKEMKAMNKNLEMINETIEDVGFIDFYDDDEEDEYTSEDVEDQ*
GTDBiso@GB_GCA_001587715@LNGC01000140.1_3@d__Archaea|p__Methanobacteriota	o	d__Archaea;p__Methanobacteriota;c__Thermococci;o__Methanofastidiosales	1.0	0.75	MIYILLFPNKIGNNMEEEIDRDIDGVPKAKLSNRDSIILAIVLIIFMIVAYIIFM*
GEM@3300017987_38@3300017987_38_00206@d__Bacteria|p__UBP1	o	d__Bacteria;p__Krumholzibacteriota;c__Krumholzibacteria;o__Krumholzibacteriales	1.0	0.7857142857142857	MIGWCRTMDKVGDVERARVFLAAPRDAVEAAKILAECSRLRNNSRRLNTAVCESPWSLVTVCDRLGASALLRGRGVEKETGPSWSMYGCDVKPESVEVDGFAGAADSVSGGCDILVLITLERMCGVIEVSRGDLLAVVGGGAVFSGFEERLVEEGLYFPYRPEFYSARMCAAGIMMGGEAACTEGRYGGLREHVLSAELALPNGDIVRAGSRSIKDVAGYEILGLLKGAGGRCGVISQMALRLLPLPGSRVTFELAGGDEAVRSASSSIYRSMRPVFLKLFEGSSAAALGERLGVRVQDQPGRASGVNEPRALLVGELNAPGAGSESTLISEVGALCSGIGPVTELKYDEAEMIGRLHDIVFESREGAECIVHVSFDAPMIAGTEAGRRVGIVSEDHSD…
GEM@3300002055_7@3300002055_7_00436@d__Bacteria|p__Patescibacteria	o	d__Bacteria;p__Patescibacteria;c__Gracilibacteria;o__Absconditabacterales	1.0	0.7422680412371134	MKLTHYMLVIGISLFGGFVFAYVPSHLDTRLQQFIEEDIVNEYRDERTDAEKNTYEEKIVALSQDLSPRLTRHMEELADYRQSKKTIVADKDAPRMIELERVIVTIDGKGALNMRSGPDKNFEVVGKLEEGSVVKVLVEMNGRYQIEQEGFEKNPWVLGDFVQKVAGEAIRQGGNEAIREAEEKNEESESAVTDRAFSDSQSQGTIKTITVSPNDVGSLRVREGPSADAQVIGSIKVGESYDVYEEINAYFRIEYKGSEGWIAVNFVHLKGTEAPTHHLTPTPDPIDLDVDLVGKQAFLDQYRPLVDSKDKPLISLCTEYYDEIDAIAREYDFPVELIIATWFREHTCKFKNPANGRGNFQIITRYYPPGPITREQFEQQVIDFINFSYGKREFYDQTQ…
GEM@3300026966_4@3300026966_4_00500@d__Bacteria|p__Myxococcota	o	d__Bacteria;p__Myxococcota;c__Bradymonadia;o__Bradymonadales	0.9523809523809523	0.9523809523809523	MADKPLTKQRKEARSKGLAALGSAGATAVLSAFLTTFALLPGIPITAYLTYRWLAYRAEWGMKF
GEM@3300013126_29@3300013126_29_01808@d__Bacteria|p__Proteobacteria	o	d__Bacteria;p__Proteobacteria;c__Alphaproteobacteria;o__Reyranellales	0.9666666666666667	0.9354838709677419	MHARRQSADARRRPLCQIAPMQRQIVQIFGFFAALLALSGETLAQRNAVESWDPSARDFGPDGGAGSGPARNATAARNTTLESLNKILSASQLSAFDRSIYLSIRAFQLSRLGREADSQKDIAEMGKVLPGGWQVILSTTMPGLAGGGDRAAALRTLDSALQRKPGDPSLIIAQAQVYMQIADFQRALGLLDTALAGAQTAGERRSAFYFRGHANFNLGNYGQAANDFDATLAGRPTFRSKLSPLLWRYAAQVRARRDARTVLARDVGAESLNEWPGPIVRFLMGKGTAGELEVAAESDEAAKRANGKCPAAFFIAMDAARRGDKQKAREQLQLAQARCPTVSELNWAAASELKRL
GEM@3300000500_2@3300000500_2_00653@d__Bacteria|p__Bacteroidota	c	d__Bacteria;p__Bacteroidota;c__Chlorobia	0.9942528735632183	0.9558011049723757	MFNFLSKSISPKWQYQKPGNLWRMLFLESDRLIIEHRTSQEKKASYILLDQQSGAPIWENFVLTHSGGAEVGKPVGEAWWVGLEYVLGNTVYFHSYSDKNNPEHSGIWALDSSSKTVLWERVDLSFICAINNNEFLCYQEKNAGGFAERTFLTVNPYTGQDILNIGFDVSKANQLRDEGKTLEEVQEVLLPQTFQAQSPEFKNIIQSNTLKVNPEFLVAGIDLVESASHRIYGFHEQTNAMVKNASGLPVKALNYNLEVYDENNRIYRDVLGKAMSGLIMDGFFMKDGALYYVRERDTLVKVDLAGN
GEM@3300009147_36@3300009147_36_02444@d__Bacteria|p__Eisenbacteria	o	d__Bacteria;p__Eisenbacteria;c__RBG-16-71-46;o__JABDJR01	1.0	0.9090909090909091	MTWLRSPRFHALAGLALAVSGLLLGATSAFAETRVGGTLQGMTTWTKQGSPYIVTSDLTVGRSATLKIGPEVTVRFKPNIPSRGGINEFDLELWVKGTLIIEGADGDSTKGVIFTSDASTPRWEDWQGIVIDGPTAKLVAKNALIEYALQGVRTMDGTVDAKKVTVRHCMQDGFRFIRGKGTLDGVIVSDIGNTGGTGMGINLESASKVDILNSSVISVQNGIAYSQESGGKLHDSTVTMCISRGVIIHNANPDVHGCTITGNEIGIIVSGGANPTVHGNNLFENHMADVEVKPYDTDVKLDFTRNWWGESTVGLIEERILDGMDDPSKKAVVLVDPALTSSITEGAPAGKP
GEM@3300009147_36@3300009147_36_02485@d__Bacteria|p__Eisenbacteria	o	d__Bacteria;p__Eisenbacteria;c__RBG-16-71-46;o__JABDJR01	1.0	0.7272727272727273	MIRRWFVLLALLCPCSKAMAQPRGDAHVWAEERYESWGPFGIVRNWDGGRFHADGRFYPVNAGAWTFWLDAAQTGQELRLQARGIPSQPGRWSAQLGDYVLEEPRHDALQNEYQQSVWARGGSVELDRGKVALAIHGGTLTERRSLFGWGRTPIFEPVYGAMLHGNWSKNGLWKVDWNRQEGSPGTRQGLHLGTAFIGQNRSDGWSWLGEVRGSREDGTGTLGESAIAGGGLTRGPFTSMAHLRLISPRFRTVGLYPDAHQNEWGGRFECAYRPRPAVIVGTSWDWGKDLQTRLGQAKPETRLISRFFASSDLYGPLALRGEVGYRNRSTTDPDSLLVDQNAVTWESALGWNATRGQAEVSVSRTIYRDPLSVTGDWNEDRVGFTGQEHLGGPWRVEGR…
GEM@3300019487_13@3300019487_13_03071@d__Bacteria|p__Myxococcota	o	d__Bacteria;p__Myxococcota;c__Polyangia;o__Nannocystales	1.0	0.9166666666666666	MDVHKCSRNLRLDSLPEHFLTCSAMALRLIIEDEAGATTIVPLGKDAVTIGRLAGNTIQLTEQNVSRHHARLSLESGSWMINDLGSYNGIKINNQVIQGRMRLSPGDLVQIGDYHLTLFDDVERKTLNIERPSRAANDEEPVYASSSSQLPKLVLADVVPQPPKLSEPSPSPRAPGSSPSPAISPIAAPMTPMVSGEPHASHRKPRVATFMVVIGVLAVAVAGGAVWLGQTSSGQHEAAAMTQRTQVGAFADANNDDQAATPTVVIAPEPVEEQPEAPMPAEQTPGDVARRLPRPRELPKRDKPRETKEVKKEDPRAPAVSPAATEPAPNVDPAALLSQARQAVLGGNASKAYQLAKQSFDIDKNPQALQVMGVAACKMGDVGKAKAAYKRMSADKQKP…
Ocean@TARA_SAMEA2622733_METAG_IFILONEN@TARA_SAMEA2622733_METAG-scaffold_8189-gene_2@d__Bacteria|p__Planctomycetota	o	d__Bacteria;p__Planctomycetota;c__UBA8108;o__UBA8108	1.0	0.7714285714285715	MSFEDACRELGISQAELEQLVAAGEIASMKDGEAICFKPEVVKLYKESKGDPMVLLADEDLSLLEGDIEEIDLLGFDDDDSAANEVPAVESEAATPAEPVASEQAGVPADVDASGASASAGDSLDDLEEFSLEDDSLSLDDELPEIDLGIEDEEGAAEGDAATVDAAASEEGDDTAPIPEADAAVASSGDEALLNMDGLLEEEAEATTPVASGADGDDLFGGELGEDTLLDTDLDFGDETDTFDVDAVDDLTADISDEGAILRGGGARVMQMKRKESHALFTSFLAVTGALLLIPLGIVTNTIYLTGGPADGDVPRPPAWVEDSAGIVGGVVEGIADFLKPQ
GTDBiso@GB_GCA_003565105@PXDG01000099.1_11@d__Bacteria|p__Patescibacteria	o	d__Bacteria;p__Patescibacteria;c__Paceibacteria;o__SW-4-49-11	1.0	0.9	MKVASFHVEERQSEGVAEVFLTYGVMDDYQFYVLEEEELDWDTEAEFEFESQRQKLFSVVNSTFSQGRSIGSELSEMYYVIQKDQPDIMDYYFMIQKYITEFCEFIDQDYAIYFKVNTL*
GTDBiso@GB_GCA_003635195@PYIY01000004.1_48@d__Bacteria|p__Poribacteria	o	d__Bacteria;p__Poribacteria;c__WGA-4E;o__WGA-4E	0.9333333333333333	0.7	MNIPITSLIVVLNYGRNSVHNQKGAQLVKLKIFLCAILALGWIAGYSQAEIDPDRIVGIWLLDEGKGDTAEDASENGRKGTITNAKWAKGKFDGALEIKKGGTVTIPLGKGIIEDKVTFILWLNFTDIGGQQNYFSIWDQSNNRYVPYKEGANILRSWTNTWNVTSGVTVKAGTWYHVANVYDGETCKIYVDGEEKVSQKVPKFQLQDQDQTAWLATDKGVGFLSATIMDEVGLFNDGLTEDEVQSIMNDGILFTAFAVDPSEKLPVLWGKLKAQ*
GTDBiso@RS_GCF_000331735@NC_020126.1_1192@d__Bacteria|p__Myxococcota	c	d__Bacteria;p__Myxococcota;c__Myxococcia	1.0	0.7153846153846154	MPSPPEEVDPLADLRDSLDLEDTGVQAAPPAPPAAALPRPQPKPPPAATPLAAPPPLPPRRPAASPVSASVGTGTPKAPATTPAPVPLASAAARGVRVPGNDPFNEAPEPRMPMGASPEEKLEYFRTVIRQKTETLARARTLYAERDGEVTGLKQSLTQARKEAAESKAQLGAVKDAPARLAQTTEALAAAEARAAEAESKLAGVEAELAGVEADRKDLSRALAEVESEVPRLTAELQEERESRGAVAEELVGAKEALSLAQDRVAELAAEKSESQGALEAVQEQYQQVVADVERVGGELEAMTAERDSQSLRAEQVEAALAEAQTALSAVESESDWSKSSLEEAQGRARTLEEERDEARRRLAEVEEGLRAARAQGAELEKGLALKDAEIVGLRAGLS…
GTDBiso@RS_GCF_000341545@NZ_HG422173.1_2401@d__Bacteria|p__Nitrospinota	p	d__Bacteria;p__Nitrospinota	0.9827586206896551	0.7354838709677419	MADTNPKNEEKQPAEGKPTASESTPKPDPAAPKPEGGESASEKPAPAAVAKSAASAGAKPAPAAGAKPAAPGAKPAAAKPAAKPKVEKKPLIDNGDGTITDPNSGLMWKKTDAWIDTKKFYTWPQAPEYVDKVNKEKFAGHDDWRIPSKAEAATLVDKTKKHMDKNGTEYPFDPIFEIGCAAVTWITECTEEKVVRFDYKIGSEFTYPPCELWSSIRVVRNAEGYEDVPKPGAAPAAKPAPKPGAPAAGVKPAAPAAGAAKPAAPAGDKSATPAPKPDAPAGEKAAPPPAADKPKPTESQSTPTA*
GTDBiso@RS_GCF_000381905@NZ_KB907255.1_26@d__Bacteria|p__Firmicutes	o	d__Bacteria;p__Firmicutes;c__Bacilli;o__Paenibacillales	0.9857142857142858	0.75	MPSSLIAAKTLFTGFHPLIVRTAVSRPITGAYAVRKEAVSLNKMHGKHQTALPTPRKIRRGCSKELYRTIKRLGVYIPQDQLEAGETLYYKKVIANLLWIHENSSNRKLLADWWDKEVSPELAELWSLDRETLSNAFRAAFGG*
GEM@3300027909_43@3300027909_43_00671@d__Bacteria|p__Eisenbacteria	o	d__Bacteria;p__Eisenbacteria;c__RBG-16-71-46;o__JABDJR01	0.9	0.8181818181818182	MKRHARFGVILSAVLLGAGLAGCTPDQNARNIVEVYSINENLPLLSDVYNFGKNTTSATDDFIPSDIVEVTFISRPHDGINNIRPGDPFGTVTITSYEVIYGPTNGTGADLDGDGTVDLANFTAYMNAVVPTDGSASSAVLIVSGAAKSIPPIACLGPAGGGCTTVTNEFTVNVTIVFHGVEETSEADITFQTGMLVRIGQYTDVTT
GEM@3300027909_43@3300027909_43_00675@d__Bacteria|p__Eisenbacteria	o	d__Bacteria;p__Eisenbacteria;c__RBG-16-71-46;o__JABDJR01	1.0	0.7272727272727273	MARKKVARKKAVRKQAARRKRGSFSREKKLAVVRAHKAGIPASKLGSELGIKPINIYLWTREVKKRGEAKAFQSAGGGLTPKQAKLLRAAKIAR
GEM@3300027958_4@3300027958_4_00546@d__Bacteria|p__Riflebacteria	p	d__Bacteria;p__Riflebacteria	1.0	0.8095238095238095	MAQLNYMQMMYLGGCTLVVRRNRHEISGFRRGEKWKKVELRIFSLLIFWILGIFCPPAYGGHRVVYDASSSDAFVASFNFNLGEFSSRKVNIEEASFNASGTIATFSPIALWISDYSSWHQNYGVESWNSVLSSGPVPVSTEKSIQIRQIPQGTTMSLSAGVFLFSRIDLGLSTLSLYAYNSESDVLLTPIAGFPKLVATNVSDNVHAMVITKNKCHLFWVGTDNRIHTRTFDGTSFSAESIFANNDVNYSYGVSSCLINAPSGDYVALTYAASPTLAINVVTFKESAFPTTATESFNPLSIIDSRVISITQNPRTKAVYLYFIDSAKVAKYVVASFSTISPWPQDPIQSVPGTWVKAGGNEICGFTNFETSLAGNDFSITKLRDVLIETPVTPNGIFG…
GEM@3300025597_57@3300025597_57_00436@d__Bacteria|p__Patescibacteria	o	d__Bacteria;p__Patescibacteria;c__Dojkabacteria;o__SC72	1.0	0.7878787878787878	MAKKKKNISAETSYGKERKEKDSMVSKVEVKTAKVADQDKISRTLGTVFIILGIALVGYGIFSFVKYNREPELDENLEVPFVSESNNIVNTDEITIEGIASGYNDVFLYVNGEYIGKTDVDKDGNFSYKYPVLGEGKYEVAVAGVKGFPKRYMSNKSESKVIEVDKTSPVLQKITYPSEVGTSTFSLAGVSEAGCEVAVKRGTSVYRSECDDSGNFTVKGIALDEGPNVFTMEIKDKAGNVTNVEEKIKVAYSLDSDVNGEAVGDLNGAGVTDSTLPVASGNLGEALEYILQNELMSIFGLLAIASFMLSSGIVLVKKNYGKVG
UHGG@MGYG-HGUT-01768@GUT_GENOME108172_00825@d__Bacteria|p__Elusimicrobiota	o	d__Bacteria;p__Elusimicrobiota;c__Elusimicrobia;o__Elusimicrobiales	1.0	0.9294117647058824	MNIRRPRPRAARQQGFDAKGFFMSISVVKQYSVFLVNEPGALKNFAELFVKERVSLIAISQDVRFDAAVVRVAVNYNAEISHALTKAGFTSVKTDAICIDTPDRVGLAYDIGDVLHQKNINITTIYGACMGDGRTRFIVVVSDIAQALSALEGSGRF
UHGG@MGYG-HGUT-01896@GUT_GENOME113797_00928@d__Bacteria|p__Firmicutes_A	o	d__Bacteria;p__Firmicutes_A;c__Clostridia;o__Monoglobales_A	0.9863945578231292	0.7073170731707317	MGNKCNLWDPNQENTCGYCIYAKRMADGENVICKKKNNVFPFSATCRKFEFDILKKDVRRRKMPDFGKFSKENFEL
GTDBiso@RS_GCF_003606285@NZ_CP028884.1_481@d__Bacteria|p__Spirochaetota	o	d__Bacteria;p__Spirochaetota;c__Spirochaetia;o__Borreliales	1.0	0.9523809523809523	MKYRRKPTFKYHYLNYIHYYVINLTFITKCIQQLKLEQKSFKIIIVFILCMNISCIKNNSVKSKNIAREITYIISIKKNTHKIEIVKFETDNKDNLIITLKNNKKTDIKQNSLAIFKKGNKTGHMIKEGLRAGEEKRFKLNIKVNKRKQNIFHIFLKQD*
GEM@3300010263_31@3300010263_31_00969@d__Bacteria|p__Firmicutes_G	c	d__Bacteria;p__Firmicutes_G;c__Limnochordia	0.9836065573770492	0.7317073170731707	MIEKLPWQCYMQALTGWVPVLGLLLLMGLQVRHMRIKINWWLILLCLVLIGGTVSSKTLVETFVDYQTAQADVIWSYSNPSGEQIVSGVFTVSLPEHYSLVVTDAYTPWQKINGYRNLIAVYTATGRVEYKYESIQLFNVYKSLFGYLMDVAQHLTIYLGDEMVGGRSVARYECEDGNTYWLDRETRIPLRITDAAGRNILSLKQYQVDADHKQGVELFTLTIKQDGWEGQVRLNKSNGHWFPTELQISDNQSLISLTFSNWRIMNQQLVFRDLMQLEYLLTVGAEASRKGEHEQVINYYRQLLNIDPFYVQGYKQLARSYTLLGNYLGAIENYQQWLMLEPDNAAAMNNLAYTYMLEGINLSEAIVLAYRAVSLDPKPAYLDTLGYGYFLIGDYQKAL…
GEM@3300027909_43@3300027909_43_00844@d__Bacteria|p__Eisenbacteria	o	d__Bacteria;p__Eisenbacteria;c__RBG-16-71-46;o__JABDJR01	1.0	0.7272727272727273	MTRRTSFVLVLVLVAGLCGCNDTKKLETQVTAFKAEMDPQIQLMTRHSKFLRKKAETISAKVDKIEADQAQINQTLAALSAEPGAAKRDILAFVDAKAETTARFQKSTLQEFGRFLDERDALVTQELKAQDDSLRAALAHTDEFVRFVMTYQDTVNTAFASRFDQKPWYTSILGRWDQKKPAKH
GEM@3300027909_43@3300027909_43_00874@d__Bacteria|p__Eisenbacteria	o	d__Bacteria;p__Eisenbacteria;c__RBG-16-71-46;o__JABDJR01	1.0	0.7272727272727273	MTVSIRRPVATILALAYACSMGCAGTTKLDREDLAEPPQAETYHVSTRDGRKLEFIALHLEDDWLVGTVRHTSTEAMGAGAESRESVTNRYEEVRVPWGDVTQVEADKANGGPSGLLLAGGAIVVGAVAFLLLSGTAKDEDTGGSGGGKGF
GEM@3300027909_43@3300027909_43_00905@d__Bacteria|p__Eisenbacteria	o	d__Bacteria;p__Eisenbacteria;c__RBG-16-71-46;o__JABDJR01	1.0	0.8181818181818182	MRWFLAVVLCVAWARSARSADPPDQSPAWSIRVDWPRQALVGLTSPPDPDSLEAPVITMLRNEYATRGGFPLGGVSLKTTFQLQEDAGQVSIGVIDLPTHFQEEGHVLSLGTPVVYREVHERPRRNVKILENYAYYQDAMGQYLCRSFLNGEVDTLNVRGSVLGYSGDRSHALSMTTGAGAAKGLTFFYYDISDPPRPGLLWSKNIPDALPAWQCTSLSNDGGLVAIQYLDGILNLVVFDVHGALRLRHTHGLDEGSSFGLEFISPTELLEGFDPRASYQETQGLSLYRIRS
GEM@3300027909_43@3300027909_43_00912@d__Bacteria|p__Eisenbacteria	o	d__Bacteria;p__Eisenbacteria;c__RBG-16-71-46;o__JABDJR01	1.0	0.8181818181818182	MSMFLRLPGFLIGLCLFAIALPGVCANALAEDPAPPSASGLDAAQRGQLIESFNRWAAGIHAISAGGKAHVGAEGEKTRVFNFSMLVARPGNARVQGRWGGLATLFDLSGDAKGWTLYLPQQRTVVRSGPGDSSAGLLIPPRELLAVLLPSGIPPRDLDRDGAASLENGLARLVVPPGTGGAGSTLHRVLWLDPKTGTPRRMEIRRETQLETPVLIAAYAHYEEGGRFEIPGQIKVEIPETSQWAEFTLETTRVNGDVAPKAFSINVPSGTKDVSPSDLTPDFLPEAEDRP
GTDBiso@GB_GCA_003251535@QKFD01000014.1_17@d__Bacteria|p__Proteobacteria	o	d__Bacteria;p__Proteobacteria;c__Gammaproteobacteria;o__GCF-002020875	0.9514563106796117	0.7538461538461538	MGRWQVGAVAALWLVMAPVVADEQLDAQLMEAVYEHKSTEVERLLAAGASIESTGYSGSTPLVWAAMEKDLPTLNLLLAKGANPNAMNALGQTPLIMAAANPQVAELLIAGGANLSLADRNGVTPLMHAASEGSEVVVKLLLEKGADAKGVDGRGNGLLYYALLAGKKKAAPIYQLLAAAGAPTNQVAEDGRTLLMQAVADGHKAIARELLMAGADPWVQDKAGKGVLDYAVGGLGTDLPLLKLLIGHRPPQAALDRALLSAVRADNVEGLLWLYAHGADVSVQHAGQPLLVAAVASNSWVAARELLRLGRSADEPSERGETALAAAVANERLELARLLLRYGADPDLAGEQGLAPLALAVDRGSLELAALLVAAGASTNVTIYDVPLKTVAKEQENKE…
GTDBiso@GB_GCA_003369455@QTKG01000002.1_29@d__Bacteria|p__Krumholzibacteriota	o	d__Bacteria;p__Krumholzibacteriota;c__Krumholzibacteria;o__Krumholzibacteriales	1.0	0.9285714285714286	MRKKSFIRGISLFLFLCLAMTGTAFAQANSNKAVIHLGGSYNKSLVDDTGAGFFGLDIYVGKMITNELCLGFSIGYDVVVYDTPAEELLKEEPFKEMLGVIPFTLKAKYYLTFSQMVQAYVSAGAGVYRAAPSLGGRPIPSPPEVGTIGSIRGSGNCPGGSIGVGLDYWFLLTTGIGFELEYHMFKVPDGDNFSYVQARVNYCMIKF*
GTDBiso@GB_GCA_003369455@QTKG01000002.1_49@d__Bacteria|p__Krumholzibacteriota	o	d__Bacteria;p__Krumholzibacteriota;c__Krumholzibacteria;o__Krumholzibacteriales	1.0	0.7857142857142857	MLRFFRYLTGILAIGARGRRKKRSLLGRIGIAGFTLLELFIVVEIIGFLATIVISNFYRSKKAAQVAVTVQNIKNVQTALFSYFAMENEFPPTLNTIWLQFYGGKVVADFDYIGGATSVNQAGWEFFASNSIDIRFSGPTVQEYAIRSKEELLPYALYVYGDVATSAKIVH*
GEM@3300009503_27@3300009503_27_00795@d__Bacteria|p__Verrucomicrobiota	o	d__Bacteria;p__Verrucomicrobiota;c__Verrucomicrobiae;o__Palsa-1439	1.0	0.8461538461538461	MRRENIQFETAVLVSLLLHIAFLGGWAQRDTLARLPVVGVLAQALTPAPKPALLAKANSEETPVEPVITFVEEPTPPAPSPTAPTPPARPKQFIETDDTQVSGEKPKNADFYSDRSTVAANPVNPTGKSGDTPFLDGTETRMMSTADVAPKLSPTGAPLPPGPPQMPRPATPAMPASPAPAPAPAPLLKPVDLPSRPTLEAKADTKPMPETKPGPDTKSEPEPKPEPETKPVPETKPGPDAKSSSEKEHKGVKEGTEPDGAREKPKPVPEEGLTAQPETKLAMLTPPPTPKTVPMPPTPPPAPPPMPDTPPAKPELSLQQPPSPGSAGSPPIPDAGGGGGGGGAAGAAGSGSEREIAARKSRLNTVGVTRLGVAAFNVESSPFGAYDKQVVRAVQSRWY…
GEM@3300025488_6@3300025488_6_02793@d__Bacteria|p__Marinisomatota	c	d__Bacteria;p__Marinisomatota;c__UBA8477	0.9428571428571428	0.7333333333333333	MVDQLINILLQSSWQILILSIIVWPLSRLSIRSYPNFAYILWVVILVKALIPINITLPSQQIPVAVFSPVITGEFIQGTVVASASNFSINTLIAMIWLIGVLFLAVKLMVSEISHRKRLGMAEVLEPESWFHSMKADLGIKQEIHLYVHERIHSPLMQGLWNVRIYLPQEYKSWTLAEKQSVIAHELTHIRRLDIVIIYLQAIVKTLYFFHPVIWLVNDQIDLEREKICDDEAIELSTTDRRAYGDQLFRQLSTEEGQKSVPVLAGGFFMSDSSIIKRFRYIKEKRGDMNGKLKYYHVMLILVVTSLAVLIACNSEVPQSTTEPTGLEKAPALNENEVFQAYDVPPQPVGGYAAIQENVKYPELARESGIGGTTIVQVTINAQGKAGNSLVLRSAGDES…
GEM@3300025724_52@3300025724_52_00916@d__Archaea|p__Halobacterota	o	d__Archaea;p__Halobacteriota;c__Methanosarcinia;o__Methanotrichales	1.0	0.8515625	MIRWSTEIGLCQPPFPGCMCFQYRRDPSIVSSNLTSPTFFLSIRRIPSPQLLNSNQPISRRGAEMYRDVITLCWSIKEVNKNLSDRMPTSDLSIKYLKNACSLLASHLREISMSNPNEAIGVIDGKGDRRSFSLAEVAEMLYDTKKIIELNLIDNIDAWAKAHPAD
GEM@3300026382_9@3300026382_9_00645@d__Bacteria|p__Coprothermobacterota	p	d__Bacteria;p__Coprothermobacterota	0.9411764705882353	0.8888888888888888	MVICVTLNPAIDAYLEVKKFIPGSFHRTENERYSPGGKGFIAAEILMKLGYNDVLSTGLLAGRNGLAWEDAATQKGVPGSYVYIHNGNTRRNIQIVDLAESTVTSIGTKGPVASPQDIEKLKKRLRPHLGRAEWIVFGGSLPSGLSSDTYYELIKYFNGLGKKTVINATIDYLPRAADAIPFMLVEDPKEGEEHFGDIEVHSLEDEIKLAKTLMDRGIQIVSLSWQIIHNVIGVYGNVYHVQLVDPHIFSVVGANSALTAGLIHAVISGMEGPDIAKHAVATAYAVATKLEPDIDGIVQVQKVYQYVEVEKVL
GEM@3300017975_12@3300017975_12_00118@d__Archaea|p__Halobacterota	c	d__Archaea;p__Halobacteriota;c__Bog-38	0.9642857142857143	0.9204545454545454	MPGEKPFASMTSAWRHREVKMDLSNFQRKIQEKYGEIDRASGSLFLLSVLLEECGELATAIRRQQATAAEEVADVIFCALSIANLLEVDVDHFLQEKYLQRGFDEVTKSWTDFQT
GEM@3300025717_5@3300025717_5_00922@d__Bacteria|p__Chloroflexota	o	d__Bacteria;p__Chloroflexota;c__Chloroflexia;o__Chloroflexales	0.9354838709677419	0.8405797101449275	MLFRFSDRVSRIIDTSYAVGSKPGVHLNERPDSPPAGRKISIFFIKILHCVQNFYEKDKKSTMLPQAVCVSSGETSGLINHRVSRVIDRRANKHTMKTYRLSAAGRRTTLLLLVGALAIWAFALWSFSSTLSVSYNPLNFWATLRTSIEQGLTISQIVPALLMLVLIVATPLLLWNLLEEWAAGYTPTEAGLRFESLGVQVTYPWPAISAVRRVDADSDEPLDELLISGDHTRQIRNPVLRFLHAQAYGRYKLPIYAGIEARDELLAEIHERIGHVQPVDVAAAHT
GEM@3300010045_23@3300010045_23_01603@d__Bacteria|p__Actinobacteriota	c	d__Bacteria;p__Actinobacteriota;c__Rubrobacteria	1.0	0.8095238095238095	MLKARAVGQKRADEARSAVLTSGGVSRSVLIGYTIAYQAVTETRYIEGEGRYALAEMVGRGGFATVWRARSLQGYLRGKDVAVKIIPVYSAGERSRALREGQIAEGLRHKNIVETLEVIPGDHEIYLVTEYVRGMPLDEAAKGYEVEEIVDSLSQILEALVYAHGQGIIHRDIKPQNALVDARGRVKLTDFGVAFRAGDTRLTRVGFAVGTPGYIAPEILDGADPTALTDIYAVGATARTLLAHQPYEPPQRLREFVDRTTSPNPAHRPQSAWAAVKLLTGRKAPSGSISPVEDRDGISKGFKDSALRIVNGVAAGWLGYLLAAQILTDGAQALGIAAGLGVLAYLLPRLGALGVIVALAVLLLRNQVGLGFSALVPVLGGVWVMGVGSVNGDVKRLPL…
GEM@3300002242_51@3300002242_51_00047@d__Archaea|p__Crenarchaeota	o	d__Archaea;p__Thermoproteota;c__Nitrososphaeria;o__Geothermarchaeales	1.0	0.7333333333333333	MNLFDLSLYIVETLIVILAIYAAETKNLAYAILSLLGISVLTAIIFYMLGAIFVSAVQLAVFSGAIVVMFIFVFVMTRGGVPRDESED
Ocean@TARA_SAMEA2622733_METAG_ODAPGHMM@TARA_SAMEA2622733_METAG-scaffold_9153-gene_8@d__Bacteria|p__Myxococcota	o	d__Bacteria;p__Myxococcota;c__Bradymonadia;o__Bradymonadales	1.0	0.8095238095238095	MRKEFTKTTEFMHDVHRDRAGERSGKGAMSRHLRENRCQKLDREREASEESGQDMPGTKIDRSDLVEWANHEHVHLSKLFDDLRQTFNEMAQGELEGDSLDEALALAFDDLEGGLEDMLEHFNEEEEVYFLAIEQRFPEYATQIDHLTQTHEVICEKIQRLQRHIREVERDLETGERQELSARLIALVNSLAVEVERHNEQEQAVFEGALKRLSVDEQIALLDKKRALGQ
Ocean@TARA_SAMEA2622149_METAG_AGMEFFEJ@TARA_SAMEA2622149_METAG-scaffold_8962-gene_8@d__Bacteria|p__Proteobacteria	o	d__Bacteria;p__Proteobacteria;c__Gammaproteobacteria;o__PS1	0.9870967741935484	0.864406779661017	MIFRKKTSKKNAKKSNLFGFFYKYWLTFVLLAIVFTLIRQSIFINKFPYILESKREVINETMSQNKAIILRNNSLVMELKTGSEPNMEILESQARFRFGYIKDGETYYQIRKSEQEPLIDGVNTDK
GTDBiso@RS_GCF_001535965@NZ_CZVI01000001.1_26@d__Bacteria|p__Bacteroidota	c	d__Bacteria;p__Bacteroidota;c__Kryptonia	1.0	0.8571428571428571	MKKIIIAISFFVCLNVLSQESKPGEREFRIDTTRFGEPKNEFVLPEFVITGRETIEVEIGQKVEITDVNLPKVDLNLYQISSAEKFTPDVPVKNIKDGYVKFFEKNPIAKFKAGVGRYLTTYFDGILQGNVSKIFSISSNFYHRSSQGFIENADYVRNQFSVNAGLYLPKIKDKILDWLGGAKISTAVNYSTYSFGFYGSVSPSFHRNMNKFDLGLYIESPYRNVFDYSLGLNYSIFTLLDTIANYENSNFGGREKRFDLSFNYRHRVDFLKLRLGVDYTPLPARYLKLGIFAGNLLEFFEINGNYLLDFGVKLFSFQNFDSVNRFRIYPDVSFKYLAGKKTQVYAFFSPEVLNLTVSNYLSVNRFLTKNLKIVHPEEYFNLSFGVKYGLSNFGVDAGL…
GEM@3300003894_16@3300003894_16_03305@d__Bacteria|p__UBP17	p	d__Bacteria;p__UBP17	1.0	0.9411764705882353	MDQIITLSDFLCDTDEWDIPARFDGYTEEDQDSFVEQIIDDEDALKHLGEESFSILASGLNHRKQAVRTRAITLLAELYPEKRTSYLFRKILLDRKEKRVIRFHVALNMIFHQDRGIERYLTELRNSKGCNDRICAAILMGGLKDPNHIFLLIQSLKDSNDCVKIAAFLSLLNYSRRSILSYLEDFILGATVFQLKLLDKNIRYYEATAYFSTVFQTLCKRLEDLKTHKVAFHPEYYEQSYSQEKLSKLDRIEVAEHYASPGTLNLFEG
GTDBiso@GB_GCA_002839855@PGYV01000008.1_159@d__Bacteria|p__Goldbacteria	p	d__Bacteria;p__Goldbacteria	1.0	1.0	MKNGISAGNIFIFFVISALALVPLAVNTVSYNIVHVKDIIFLVCAFGAFIAWILSGSSKIKAITLFPLVYFAWASACALAGDYSYISIKALTVYAGIFVFFAAVSNCRELNLSNIRNAVIITSVIPVIIGIAQSFLPGLFKGFMVFGERIPSLFGNPNFFAAYLVAVIPITLWRTMYGLGSGKFFNLLLTAASIFCLYKTGSKAGLLTVAVEFIILIWAIIKQRQIKTTIRYFIIAVMAVLTVFMTAKALGISARDILKGNQWEKNESVFFREQVWSGTLKMIMDRPVMGHGPGAFTLSYPPYRTDKLLKWMDQHDYEVTYPENMFLQAAAEAGFPGLIILLAMLLFILLHFSREEKEETDFKIGFVGLLFINMFGVDLNYTGSYMLAAFYAGIFMNDY…
GTDBiso@GB_GCA_002842095@PHCB01000011.1_75@d__Bacteria|p__Sumerlaeota	p	d__Bacteria;p__Sumerlaeota	0.9259259259259259	0.8064516129032258	MAGLRTLLFSASALCLVSGLAIGQPSASADFDTVASKLDKGGSFYLISDTRGTIDKVAKMIDNFSAGSGNGQALAIGTYLRVGGKALGFSSVEMIGASEVPFGDGGVRQKSYLMMPKPEGLFTLLGKPAAAMEISKYIPADAAIGGVKDVKYAEIIPLARSTASSMLGAVGTGMVDKALEQGKMEGVDGEAMLRSLSGETMLWMRLDDGSKVTLGEGSAAITMARPGFALALKTNSPVIFETLKKMSEKKPGKITLTNDSAGEILTAIVDKNPMGWSPVFAQREGMMFIASSPEDFKLAEDSAASGGLFASERFKKVTEGMPAAVSAVGFVGPQVLAAAKDVLGQVQSHSQSDRMSSSIPNFSGLLEEVLPGKNGLATWATWDDTGLLMVTQGDKVNRN…
GEM@3300013138_28@3300013138_28_01460@d__Bacteria|p__UBP10	o	d__Bacteria;p__Desulfobacterota_B;c__Binatia;o__UBA1149	1.0	0.8333333333333334	MMGLPRFFRTTAITLSLLALAGPPLASADCPPGSGEQFPYLSDQEFRCLRTSFHATLDYFNTFIDARQDCFYKEISGKVKPGELDCLFPISNDQPGTTGDPDTDRRLRSAEAGMTRRILTHCTGIDLSVLGYPGFCPDPTGAPYEAFDHNQCLLNRAKKLGTFILDTEHPPFPGFLENNEQSCQNLLARHSANMTRAEFEWRGRCLLRQAVRAIDLPPTIDCRREVDPQDPQTDRGYTDERVVEAHNFVLRGIPNACPAINVENLGFPHRCLFPNNESVFPLPALVECMYDYHHHDVFRFVDLIFPCSTKCGNSVLNVEEECDDGDNEWTRGDFCRIDCSRVPCGDVNDDGVRNATDALFILRAAVGLDSCSLLVCDVTGDLHILASDALRSLQYAVGL…
GEM@3300010160_56@3300010160_56_00014@d__Bacteria|p__Dependentiae	p	d__Bacteria;p__Dependentiae	1.0	0.8375	MPQEEERYLKSGNKSFTVRTMNTKTPTPQTYVSQTQASQPNSQASALPANLANEHIFTGNIYLVYAFDIGDAINLEQVKASGQLQTIARIWPKYFKHYHIPLTVDLPSAKNGIKCIRANIHHFGALSLIYKVPFKDTLTALRNKLNKLDELYESQSAHDANGLYKSIKAFTAQQKFFHHRTSYLVIHIDPQPEIFDSALLSEKFGPIIASSLRFETTNISKFQIDDILQSSTGYYRQDLVIIDTEAAFVYDDECYDLLDFFEFALIQQLELQYFDKLLDTKLDDIYEHAIQPKSLYNYLPFVGMLYDPLGELSKLKVDISVITERLDNSIKLAGEAYYSEVYRLLVRKLELENWRTSVEKKLAIVRDVRSIYQNKINVIREDMLSVLIIILITIEVIIG…
GTDBiso@GB_GCA_003220195@QHRT01000008.1_9@d__Bacteria|p__Methylomirabilota	o	d__Bacteria;p__Methylomirabilota;c__Methylomirabilia;o__Rokubacteriales	1.0	0.9166666666666666	MDAHRHDGPVRRLAHPAFHRVIPTATGGAARPLALWRHGIRGALLAFALASTSGCAGRYVSPLPPPPYRAEVSATYDATWRALVRALAIQNVPVRAVARDSGVIASDDMISPIGVYADCGRVGEERIEGEALVSYTVFASAHGTSTDMQVNSKMRTQAHRRGGSGKLRATPVYQCASTGRFELNLLETVRELVKE*
GTDBiso@GB_GCA_003220195@QHRT01000008.1_10@d__Bacteria|p__Methylomirabilota	o	d__Bacteria;p__Methylomirabilota;c__Methylomirabilia;o__Rokubacteriales	1.0	0.9166666666666666	MPSRLADLIRRARRLAADRDRIVESLSEDWLRALRGQGLSRSDLNELWAALTEEAVRRAGQSLEGKWNPQAVRQEAEDVIARLRARVEAGLGEPGATGRAT*
GTDBiso@GB_GCA_003221085@QHUD01000121.1_1@d__Bacteria|p__Gemmatimonadota	o	d__Bacteria;p__Gemmatimonadota;c__Gemmatimonadetes;o__Gemmatimonadales	0.9811320754716981	0.7647058823529411	MARPTIVVDSGIWRVYPTGRITVYGKDEFGLLFELGTGPERKRRFTRYSPLGSKSADASLAELTERQLLDLWTSLKLAVGLLSFADTGHSRSSSGSFGSSSGGSQVFPRAFPGCSLPCFLPRFLRCFPGRRAVYRRVYRPVYRPVYRTFPQRRAEQVAERLSEPRPERCAERRPERFARHFGPFRYGVQCGVQAGFSGTGQWNCRQDGSWERSQGRARILAPPAGTSGVAAILNV*
GTDBiso@GB_GCA_003223995@QHYA01000234.1_5@d__Bacteria|p__Acidobacteriota	c	d__Bacteria;p__Acidobacteriota;c__UBA890	0.9565217391304348	0.8148148148148148	MANRLAGFDRPNLLDLGSPCGGNVVFFAALGCKVFVEAAEDLRRLSPLSTAEPSVSKAVSPLASLGSSSSGSRIELASGPRTGGAGEQAPLEAQEDPRGSGISLTYPDRHFNGILLWDVMDYLGDDPARELGRELLRVSRAEAFLSLYSDSRRHQGPQPLFRYKIGEDGTIGLEEAPGGSYRRIFRENRHLYALFSGFQVVRSMLLRNQIREILMQQIA*
GTDBiso@GB_GCA_003228735@QIFG01000036.1_3@d__Bacteria|p__Proteobacteria	c	d__Bacteria;p__Proteobacteria;c__Zetaproteobacteria	1.0	0.7666666666666667	MRPAWNPEPYIAGLMKFTERTCNQVLTAWRWLQGQCAEASQPRIWAVCGGILLLCSALIFFNMHDDADINTLLDVRDQAISERDISAYAGLIAEDYLDGKRNRQDVIAQVEDMFNVFIELQMHSFDRKIRVLDDGQAECKQSYRLKVRAGTDWRQIVEREQIRLKQTDKGWRISSGL*
GTDBiso@GB_GCA_900696455@CAADGB010000119.1_10@d__Bacteria|p__Myxococcota	o	d__Bacteria;p__Myxococcota;c__Polyangia;o__Haliangiales	1.0	0.8235294117647058	MKQVLGILVAFAILLMASPAAARKPSIAILGLEVIDDGTTLDAKTTQFAEALTEALRQRARAGTGPFALAPGSDKNLIEMKLLSNCESEANACMAAIGAELAADRLLYGKVEKRANGYQVSLKLLNVETRAAERSTTEVIPFGEASGTALSTWGKKLYTKITGTSNQGTLIVKANVERGTVYLDGNARGNLVGGTARIAGLDAGDYRLMIEAECYLRHEGKVTVEGGKDTTERVDLEKNALGACAGTGGGSGGGGGGGGIGIGPGGGGGGGGGDDKRIITGDISDDSRPGGGARALFWTSTAVTAAGAGLWAYGYFGLIKPNEGGPGNVGDSSKCHDPTPEDSELQPCKDGLFGKKLTQAGVPLTLIGAAAAGYFFYKGYIQPKKPGAERRLSSRRKPS…
GEM@3300005858_11@3300005858_11_01835@d__Bacteria|p__Bacteroidota	c	d__Bacteria;p__Bacteroidota;c__Kryptonia	1.0	0.8095238095238095	MSSIKFSIVAILVFLNISSLYPENGSWFKIKKLKGRVEVRHGVKEVWENLTQSDTLRPEDTILMNKDSYIEIEGNGIFFKAIGDLILNISDLRRLSKDELLLQIAFEEMRALPGVKDEKRNSSSTGLYGADVSKEETKLKTMQSLAYLWVKGVRALFENEFYETASIRAKNLMSRYDELKESYELKLIVANSFEKLGLYGEAISEYNKIIASSRDENLKVKLTQKVKELKLKLTSAPQQEK
GEM@3300025762_36@3300025762_36_01074@d__Bacteria|p__Desulfobacterota_B	p	d__Bacteria;p__Desulfobacterota_G	1.0	0.8282828282828283	MHSKQPLRIIGKKRVRNASPNKSYTFIYYKVNLLGRTKDMKHKLTIVCILFLLTVLLSAPLNGKDVSSKPKEFGFYIKTNKTLVRLLPNMVFDERGILFIESNNPQRFALKDIDSFVIYGQYDLSVLTLNSLLFFQASPLGKPRYIFGKEIDIDMKKQGTNLYSLKQKGLLSRGYYCVWINDTAWDFVVE
GEM@3300027909_43@3300027909_43_00494@d__Bacteria|p__Eisenbacteria	o	d__Bacteria;p__Eisenbacteria;c__RBG-16-71-46;o__JABDJR01	1.0	0.8181818181818182	MDHTAILAPAPVESPASSDKMPQLEGGSVRLRRVAKTDMQFSMVKIEDVIVVELMGDVWGGWDSVELKDSVGRLLKTGERKFLVDFSSCSSVNSSGIGVLLAVQEAIRIAKGTMALCEVNERARRAFSISEVWNEFDSKVSRSEGLKAMGVSESNP
GEM@3300027909_43@3300027909_43_00495@d__Bacteria|p__Eisenbacteria	o	d__Bacteria;p__Eisenbacteria;c__RBG-16-71-46;o__JABDJR01	1.0	0.7272727272727273	MAKNALETPETAFPTGEPSQKTELKPVRGGKLMRAPQTPPEPHLLYLVGEPEAVFQAVWRGLEGLAARERIAEGVTLTRTTEGEASLEIPMGSREEGQGWLRRLANVPGVAVLLTDSNGDEVMGRGA
GEM@3300027909_43@3300027909_43_00504@d__Bacteria|p__Eisenbacteria	o	d__Bacteria;p__Eisenbacteria;c__RBG-16-71-46;o__JABDJR01	1.0	0.7272727272727273	MNHPEWQDALDAYVSGQLDATAQDALSEHLKDCASCREEADALARIVSDAAALPRSIEPPPHVWWRLANALGTTSEDEPASTKVVGSLGSRFRFALAAAALVAVFGAATLIVPRHHDSTGGTSARAPSSENQPDVMVISDRAKPQPSDWARMIWALEEESLSTEKAVFAGLAGHVDAEALARASVVEPALDALDIAINETVDALRQEPQNPGLARALTGYYERKLELLRVAARLASGTWA
GEM@3300018015_17@3300018015_17_01479@d__Bacteria|p__Actinobacteriota	o	d__Bacteria;p__Actinobacteriota;c__Thermoleophilia;o__Gaiellales	1.0	0.782608695652174	MGALVATIAAAAGLTPTANAAQLIGRDATGVRLAVNAQGVALVTYRSGGKVNHVLARGAVNALPPSTSRSQVRFQVDYAGGKGFFGHPVWQTFSNVCTEYDGPVLYAVVAACKAPDGSYWAVQSWQQALPDLGFPPWLPQQESYWLELSHWTGPLAQLEVYQGWVYDDTYRALFGRYTYQGIPVHGFGTTRYGVPTDSYGRLIYLDTYNSVYGSGWRRENSFVSHNPSGALCYGFFRFNPTKGGYQHPPGQTAVRGPGFGSEYRFIAAGPGVTPLVSWTGPAEPEFDPNEPADIIADLSVSAFVGKLGSKLCTKGLSHTKAGYLLALQNNFKASLSNWDQPAVSAGARVSTSTEGLTFTLPAGAKSSAEITTADQWDAHHSPAFVDLGSTGVPAGATFS…
GEM@3300026256_26@3300026256_26_01315@d__Bacteria|p__Proteobacteria	o	d__Bacteria;p__Proteobacteria;c__Gammaproteobacteria;o__UBA11654	0.9344827586206896	0.8262195121951219	MKKSELQFQFINVSDEMETYIVTIYAKFEHADEVADYYTGLQSLYQEASGFISRKVYRAKTGAMVEAVMNTYSKDELKGNPEEAHAQGEHFIIIEEWDSIQDRINFGRGLSKEHHMKVVPYILPEHSHEFYKNI
GTDBiso@RS_GCF_003076595@NZ_CP025785.1_439@d__Bacteria|p__Spirochaetota	o	d__Bacteria;p__Spirochaetota;c__Spirochaetia;o__Borreliales	1.0	0.9523809523809523	MNDTILIKEGENLNEKFILCDTEQISSEIDKAKSIILNRNINDIWSAILLEIKNSNLTIKSTDRNIFFESTIPIVSTENFKVLINASNFSDAVKALNLYNELKINFNEHENKLCIIGETENKDNIKTNDQLNEPTFSVEEIENYNCEINGETYNFTVELSQREFKKIINKVSFSASTDESKNVLNGIYFTKDKNSTLMFVSTNGHRMSMYKTELIFEEDISFIVPVKMLNLLKQMVTGEGMVKIKTSDEKFYVEFNNYKISCSLISGNYPDYESIIPTEQKNKSSVEVSILKDRLSRVSSYTDRRSKKVILSFSAEQLRLMAEDPITGRKGEFFVMDPHYDYDGDEEVIAINSVYLTEAISVFDTSKLEIKFSQGNVLRLSELGNTDFMHLIMPMILN*
GTDBiso@RS_GCF_003076595@NZ_CP025785.1_468@d__Bacteria|p__Spirochaetota	o	d__Bacteria;p__Spirochaetota;c__Spirochaetia;o__Borreliales	1.0	0.9523809523809523	MTILDIAKKGAIFWENCRLGRIFGNLVCYEFFECDIGSRHYLNLADEGHAKISAFAFLIRKLRENFLSICMKRFILFSLFPLLFLLNCTFDYNEYSSRSEAVKETPSIQILGMSYHNIVGGKKETALESLSFNYFHDYKLYKLKNVRFLYHSLDNKISGKFNNLEGSHITKNLDMRDSVELKIEDMSNYYLISTNRLLWRDNDKKLFSPPNEVVLVRFNDSNIIGKEFVYFLNNNNFYFYSGMEGIVR*
GEM@3300005253_16@3300005253_16_01347@d__Bacteria|p__Acidobacteriota	o	d__Bacteria;p__Acidobacteriota;c__Aminicenantia;o__Aminicenantales	0.9897959183673469	0.7185185185185186	MDPEDFKAQKNAAEQQKPQAEEEKPKADQQKPELEKEKPEQDQEKPEQVQQKPQPEQQKPQAAQQKSTVAEKKPEPEEEKPKVNPLELKKAGNVIQFFKKAFSLIKLYPPENPSVAKSVDLFSNQMGEFLNEYEELAIEVGEFSFSYKGEIVFQGEERSKSLPFLFHKDGLRELSFHKGLDKGELHEFFRVISEVADLPAEDADIVNSIWEKNFVYIRYYSLDEFLEQDIGEPAEEIGIFDKMGFGKGKVELTLDDDELFKKSLSLGIEEGREKGEGEGEGDVDGEGAGAGIMAGTTVGAISKDEIPEIGYMISESRKTPHMAELISLVFELLFCEEKDEQFAAVSDVLAECHQTVLEESDFSMALSILKRIDELKEIISAKSEERAKLLGRISDNAKA…
GEM@3300018423_16@3300018423_16_01826@d__Bacteria|p__UBP17	p	d__Bacteria;p__UBP17	0.9411764705882353	0.9411764705882353	MTIKLRKGRTKARRVRLRQVSVFIIACLLTLLAGCTKQSERVVIPFPRGTPHFEYTRKVDQQGREHIQGEFVEYLANKNLKMVIGFADKKMHGPFRVYNDSGLLMKEIFFVKGQYQGEYGLNYPDGTPKIRAVYFEGKKNGIFTEYLENGKILKEAEYKMDVFNGVSLENYPEGFLKTRENYENGVLVSAREFTKSGVLKRLIKRIDGEVVDFGIEAVEKFYTGQQKKWQYSICRKGPYKGKKIGYERKWHPNGVLAEESLYKEGVRVERRRWTEEQIIVREELVKGEVTNLRAWFPSSRPMRISKFIAGKEEGLQKKYHPNGKIYIEEEFRKGIRHGFYKEYSKEGQLISQIEYKDGEKHGKAILYYEDGAVREERTYKNGEFHGPLSLFYPDGQLEQ…
GEM@3300026949_1@3300026949_1_01081@d__Bacteria|p__Armatimonadota	c	d__Bacteria;p__Armatimonadota;c__HRBIN17	1.0	0.7857142857142857	MMIEETLRAFAAAFEMGIRLAALILVVSIVGAAVIGRVIEGELTGSHAGIALLFVAALLVGVVLLWDTPFLFALFLAAAGLAALWLMVQAAAQRRLVQEMRSAEEARYKATLERDPRNAAAWSALGDLYLEIHRYDDAITCYERAVQLSPTDPTEKRKLKRAQQLKAEAEARGRFCPQCHVPVPLWVVQCPACGFELSAPVWAYLFAAARDKVAMKKVALAFLIALPIASLWVALLVLLPPLGRALLVLFSLAAIIIVVLVELRR
GEM@3300020139_15@3300020139_15_01829@d__Bacteria|p__Myxococcota	o	d__Bacteria;p__Myxococcota;c__UBA9042;o__DTJE01	0.9696969696969697	0.9411764705882353	MIVFDQVFHFWARLTSREKRLFGIFAVVLAGLIFGGGWIATSLYINSMVEEVESARKALEQARRLIPAFKAASQAKAEVERIVRDNKDTSIRVVANETLKKIELADDVPGATGTTMSDIVSFEGKTTETPIVTKKRKAKGKQTPSGFVMVEQKLEFRDVPWVNLLEFLDSVAHSKEPLFLTKLEIARKFNRMSHVRAEVTIGTVKFQEGAVESEAKKKGQKGGVE
GEM@3300009704_35@3300009704_35_01409@d__Bacteria|p__Thermotogota	o	d__Bacteria;p__Thermotogota;c__Thermotogae;o__MWEM01	1.0	0.7843137254901961	MKRVLLTVFFIAAWLCAVTAYADGFGIGVGAGQPSGLNFRYEMTYEMSLQGGAGYAFLWNPKGVYLNLDLLYFFRRLIPIGKGSYLPIYVGGGLCEVLWLEEEEGKKQLMTLSALELPIGLYYPIPLNGRNHVEIYGQVRPAIGLFGENYRFFNIGRNRRALSLLNHRLLGKVSRGFPVKSIVGLGRRIYAGNPMEIVGDFLPCISQQMLTDSRYKSVGMCQVMECNQETRPESIARFLVHVVIAA
GTDBiso@GB_GCA_004525685@SPBW01000009.1_6@d__Bacteria|p__Bipolaricaulota	o	d__Bacteria;p__Bipolaricaulota;c__Bipolaricaulia;o__UBA7950	1.0	0.7073170731707317	MRQAIALALLIGLFCWVSIPGMSSGVGLSAGIDPTGLWLIGALTELSITEIVDLRAQIGFATQEIEGLMLVSLSVLPHLSLPPIDPFAGIGLGIALTPPPFSTGWIVEGSAGVRLAPADVVSIILQARYLLRWTAGNWTSGPIFEGGILINF*
GTDBiso@GB_GCA_004563715@SIRX01000152.1_45@d__Bacteria|p__Actinobacteriota	c	d__Bacteria;p__Actinobacteriota;c__Rubrobacteria	1.0	0.8095238095238095	MRGEEPDSTISAMDAEGLMRLESAVTAIEEAVSAVAQEVERDRVGETSLARLSTVEAELNRSRLELEKIIREEAR*
GTDBiso@GB_GCA_005240105@SBAT01000356.1_2@d__Bacteria|p__Cyanobacteria	o	d__Bacteria;p__Cyanobacteria;c__Vampirovibrionia;o__Obscuribacterales	1.0	0.8292682926829268	MVINCDTEKTEREKIDFDSLPEFIREPYTSVKNSYVTAPARSERFYERYREDDQLVKPNEYASSYPPAYDDSTLGNKSAELETLWPGNHQASMHHNEFLPPAKRSASMYLTVGFMAGAAVSLIVVWTMSLFNHNETPTVAQTATPASKKIVVATSTNRTAAPAPQAQPAPITVAPFMAQKPQAAPVVASKPNEDVIPELIIPTQPTYVVQNGDTLAGIVYKTYKRVSPRLLDTICKHNGMRSADVLELGQTVKLPHYRPIRIQVATRANSNM*
GEM@3300000866_4@3300000866_4_01378@d__Bacteria|p__Armatimonadota	c	d__Bacteria;p__Armatimonadota;c__HRBIN17	1.0	0.9285714285714286	MADVIVGCAPMRTTKSTAQMEDEAKLRSELEAALCELGVRILKGKFSGKGGLGRYKGRWIVALDYNLPEHVKVMLLAKAASMFDAGSLKLSQEAQALVERLRTDEKQIKPISMESEESERNKPSK
GEM@3300024252_17@3300024252_17_01095@d__Bacteria|p__Cyanobacteriota	o	d__Bacteria;p__Cyanobacteria;c__Vampirovibrionia;o__Obscuribacterales	1.0	0.7804878048780488	MNKPNTDNFVLLAPELARMAQIRARETGGSARAEIARTIACQWVAEQEQERMMLDGDVLAMSDNLFGALGVNDICIDGKRFDVRPLLIQDDKSGSSYVEIDRALVNTPYLANGSLIVKLDGLRGGQIVAAIKSGAYMAASEKTEAKDDALVVVPVEVADHFDPLLYLQDLLETLARMPQINVQPAKPNAQFADELRMLLDHDPRLSQSKARAVVAHLVSHWSEKMQGEVDELKMPQSKKILTRTLSRAAFWHARVERTVERVIEHFPDLDREPIRQAVLALGERFGGETAAPKFKNELCNQIADIKLASYKAADAARQSRAKDVFARVMAGAESVATIRDLLSARSQAAFAIDMATKIKKGREKLSQNVIEFVSAGVDEIGKAFQEMSLAPAYATHSSS…
GEM@3300027885_7@3300027885_7_00409@d__Bacteria|p__Planctomycetota	o	d__Bacteria;p__Planctomycetota;c__Phycisphaerae;o__UBA1161	1.0	0.7894736842105263	MNQRAALACRQMRLAAIPIFLLLTTGATVLAAPQAPATPTEMVRSARAKAVSSLYEQVSALPLGKGITVADLLRHGDRPTLMAALDNAEQIGEPRWIDDRTCQVRLEIAATQIAQTLRQIVLADPARSPITVEQLDRAAGRWSRRTFTATGSVTIPKALTAAGQGNVVAPRTGPWRSVTEDQKQAALQAAREDAARQLLQSIGQVSLPPRATLQEVLAQEGIGTEVRQWLVSRPVSRITFRDSLQVEVWLAVRPEELLATLRRAIEQRPATSGPAPAQWQQIADDLAQRMARPVGVATVAQGAQPQVIRLPRTAPDWADSHMEATGYCEQAASKLKAARQAEADARLRLRGKLESLPLTDNGLSVGQAAAGSPQLAAALDRALVRARVLKTQYSGNSAR…
GEM@3300023249_9@3300023249_9_00402@d__Bacteria|p__Omnitrophota	o	d__Bacteria;p__Omnitrophota;c__Koll11;o__JABMRG01	1.0	0.75	MIILKNKAFLLIEVLITVVIVSVSIVFINHAFTSSLKAVSLSNGYREAILILENRTFDLELFLDSEEGAQPFSNDNEVSMDTGFQVRSQTLPLTNDDTGDEYDQESLDIERFASSITWQARGFERKIDILTYVPIVNEDEEE
GEM@3300023249_9@3300023249_9_00406@d__Bacteria|p__Omnitrophota	o	d__Bacteria;p__Omnitrophota;c__Koll11;o__JABMRG01	1.0	0.75	MLEKLSKREKRILVSVILITTAGLCYNFLIEPLFMRYRNVNSRIDLIKVKLKKSLSFIKDKQKVDAEYMKYEKKLKSRGSDEQDITLILDEIEKTASRSGLNITSMRPKPPIRKDHYSRFAVEIETESDMNALMQFMYHIKKSPQMLKIEKLNLNTRSSQQGVAIRSSMLISKLIMK
GEM@3300020190_27@3300020190_27_01280@d__Bacteria|p__Bdellovibrionota	o	d__Bacteria;p__Bdellovibrionota;c__Oligoflexia;o__Silvanigrellales	1.0	0.84	MSEASRKRATASLQIMGIHVGGVSSHKTSLVRGRCVLKEIQSGLSDALLHRNFCERIRHSLGDIASGAVGVHFENDSSTKSNSPLFWETFSTELGPAPHADADTHLLQAISDHGGADVFCLDAPITFPTCTNCSRVCPGVLLCPEPAVQGMMRLWNEDKQSEEKRPRMPFPHTERFFETYARRRYENSSFAGAVDLENALSSNRAPLSARAHHLARRLLHNFPNAIVVETHPWLAATGWALHSGYRLNHVAELRQPDSGRVSRAGLLKRLEMQRVAMRSPTFIEDLFVELSEHVELFAACMAALSAWGLLNGLCDIQPSFLEQEHDDLLKGWALVPRELATYGWGH
GEM@3300020190_27@3300020190_27_01285@d__Bacteria|p__Bdellovibrionota	o	d__Bacteria;p__Bdellovibrionota;c__Oligoflexia;o__Silvanigrellales	1.0	0.72	MIQEYKQLWRFYINRNGAATLAGKKIFLDDDESRLASQVLRLDVGEDVELADGLGWTARGVISVLQKKSVEVEVQSETHWDKPVFSRVAIVGLPKPGALDEVVQAAVDSGLEHLIFFRGERSTSRQEFKTEKIHRQVFELSRITKSPWNLAVHFSDGLAAALEKAGSLTQGSRLCFFVCDERPVHAHSTASNSHLLDLLLHSPSCSWACVVGPEASFSAREYELLDKQSENGNLNFVGLGQRILRTPAAVAAAAWLMAGCRESSGQRDGRPNSAQTPK
GEM@3300020190_27@3300020190_27_01286@d__Bacteria|p__Bdellovibrionota	o	d__Bacteria;p__Bdellovibrionota;c__Oligoflexia;o__Silvanigrellales	1.0	0.8	MRMHNDTSKSLLFSSILEVVFTCVIEREINSNSTSFERLLGIEKIPNLELNFSDAALETASAFVDKSSLASLVLQHIQIAKRLFSLRALPFLPDESREEYETLKRENRESWNQIRSLYPSFFMHQNEEQLGSVLERADFNLLTFIEWLSDVDFFRALPEQRKEYLREFPFAQREG
GEM@3300020190_27@3300020190_27_01287@d__Bacteria|p__Bdellovibrionota	o	d__Bacteria;p__Bdellovibrionota;c__Oligoflexia;o__Silvanigrellales	1.0	0.8	MSAAASALVPLAMFLINESTRDVFVMPGEAAARIEGAKPCASIRINVVATEFTPATLDQMCVLLAQGMLSRVNGVVKTTWSSEHAAKVGGMIQGLSGFGHLRNEAQVWPPEVPFSVVGLNQPTGVSVVFGVKALEKRPVQLERVDAWAQVDGRFLRSYWSRSIHDPAYYAPISKALQRIGTSFQRAWRAPTSPALKQDALRILVDKRISERELATLESVVKSLSKGAADTQLIPIDVRKDGILYQTQVPKPKVQDVIARFGKDLPALKAQSLGEGAVDISLMVAAPK
GEM@3300020190_27@3300020190_27_01293@d__Bacteria|p__Bdellovibrionota	o	d__Bacteria;p__Bdellovibrionota;c__Oligoflexia;o__Silvanigrellales	1.0	0.76	MLTPHYMFLLMIVVALGCSGKLKSNGVVDPQRAGAGAKSACDTGKAVASNLNSTAPDSTTQLKLKNPNDPSLGIGYWDAISTSKDGSLVSRRCTINLQPHPSKSDVINVYIAKHCGYAPQSHEFANARNTFNVWVDGGYFSVEALFENKSDYGRFAAGIEQFADLFGKGAGVTEQWNSKTVSSGTNGCISETTNAKSKVMPGHRLACVSAADLVILEARVNVPEKYKLIFAEILNAVSSRSSNLSGINARDRELLVALQSAKNAQLLLGHALRELAFGFNANFCAAPAGHKVTLRKENDPLWQGPWCKNPTAREFLIADIRLRLSEELYTEHMKSIIEMPASTDYSDSSAIVALHDQIWGCHIENLNQIQPNKAASLNACDRARFKRLMWQTWIAEYKT…
GEM@3300020190_27@3300020190_27_01297@d__Bacteria|p__Bdellovibrionota	o	d__Bacteria;p__Bdellovibrionota;c__Oligoflexia;o__Silvanigrellales	1.0	0.8	MSTPLFGFLQGTKNIQLGIDVGASAVKVVALENTSKGARLLGLGWEETPPGAVVDGSLNDTRSITQVVKAALEQTKIRYKGCNATVGLRGINVVFKRISVPFQGNMELPRQIILEAQQHVDSDLEQWQIDYEPIGAPNSEGQISVLLVAAKRAVVEQYVELLKQVGVKPSVLDCDAFAISNSFEFASQQDNRTNLCIDVGRDSTKIHLTINGNSSIIRSLPIGGSHFTDLISRQLNISHTEAETIKWSVASPEFAAEHPDVIAVCQQHTEELCDEIKKTMEFYSGYEEGTAVKAIDSVVLSGGGSVVPGLSAGISTLLNADTIYASPFKAMTINPKINENVTTRYSHQFAVAAGLALRKSGDKA
GEM@3300020190_27@3300020190_27_01302@d__Bacteria|p__Bdellovibrionota	o	d__Bacteria;p__Bdellovibrionota;c__Oligoflexia;o__Silvanigrellales	1.0	0.72	MKKRVCNWIRPQVQLCLALATIILPALSCSPVEGDAGRCKKLTDPKYVASISDSDGKPWKIELIPEAADLTCDYSPSPTEPTKTRPSGEIVFSARILDSQGQTKPGLRVSGDFSGASTSDIDTQAGFYPNPNKIKDGDTDDLKTDKERRKDRVDDVATDGCGVAVFYVKWVCPDPKKSIGGSFYVKSGPLFSKPVKVTLENSVQPDVVAATPAAGAGGAGGAGGP
GEM@3300020190_27@3300020190_27_01303@d__Bacteria|p__Bdellovibrionota	o	d__Bacteria;p__Bdellovibrionota;c__Oligoflexia;o__Silvanigrellales	1.0	0.76	MALNFKNLWAQLSGLTPQEKELIAQFEKEPKATNCVASSDILRKRGYLDESIVLLEDTVRRFPSYMAARVALGRDYYTRGLFNESQREIELALSQTVENLMAQRLQLKLSLLNNEIPKIKQAVEVLRALTPMDDFTRAAKEYVDLGDFGSARNMVLAELRRLGVAPPEGLNNSLSESTLIVPDPSQASAKLGQANSSTAQTHATPGSSAPEWQIPGAPQAAAESSTGQQQKKSTDPDAHWNFASRGISIQPPLLDNSGIFSDLPPWVNEQLLPAAFTPGTSLGHVRGDLDRYLHLRAFKLITSPEAFSRKRALQQAYSLESTTLADIYASQGHYERAIAIYERLLKDNPAQISVQQKLVALQDEARKASAERFGSSTAASKPVNAAQAAAQTERERKLK…
GEM@3300020190_27@3300020190_27_01312@d__Bacteria|p__Bdellovibrionota	o	d__Bacteria;p__Bdellovibrionota;c__Oligoflexia;o__Silvanigrellales	1.0	0.84	MVKKSMLRILEITFISSLCLLMSACAAYDLGNEGKKVFPPENVENPIWEDNIKNIVEFKCASCHTPKEPWYKPKNTPPERNAENPNFSLENIALQAFFDQRNQEMMRKVKQCIESICGKDGIPMPPKYATPLDEKEKQGLLNFVSQFIVRAPSTLSQFFQSKCATCHGDDGKSKSPSTSNKAIGESQSDTFAKYQNAYKTLQAMEPYRTGYTDEDALADWNKITGKSLSSFFTSKCALCHGDNGSAKSNSTSNKKIGESQSDTFDKYKNAYSTLPAMAAYRTGYTDEDARKDWQFITGKQ
GEM@3300020190_27@3300020190_27_01338@d__Bacteria|p__Bdellovibrionota	o	d__Bacteria;p__Bdellovibrionota;c__Oligoflexia;o__Silvanigrellales	0.9230769230769231	0.96	MRSNEEVTTVSENFTVLKSTLRPRLFFLFCSFATAWVLFPMLPPLLTGAVLAFLSEPSTRWLHRRFNARRGSLRATSLSLLTILLIAGLFLLPFIVVVIGTLERISESVRALAGEGSINGLIQSWIQHLRVLPERFALPVEPEQLSNLLTQAAQTALGWLGNTTGGLVAQAPSAVFFATLALVSWGYCLWKGRSLRIQVLRFLLPFAEERKTLRLTFAAMLKSLVAANILVSLIQAAIIGLFLAFTGVPHAFLWTSLAFFASFIPVVGTLPVTLGGALWCWTVADSLPKTIALVVCTFVAGTADNLLRPLLARGAGALDSFWLFLAILGGLAQFGVAGFILGPLALALCLASAVTLRQKLKPNLSETPSCATSENSSQP
GEM@3300020190_27@3300020190_27_01341@d__Bacteria|p__Bdellovibrionota	o	d__Bacteria;p__Bdellovibrionota;c__Oligoflexia;o__Silvanigrellales	1.0	0.8	MNPQALESDYMTLCQTLEAKVTGLVALCPAIQGFWTLWCKEHRNVAQGMGSRELSQSRSQEADPRWAEFMKRRQRMVSALGQGLKSSGTSEELRQSVQQLLAEHDRCFVDLLQKELERVKVQMTAAFAVKRTVSAYAQTAQFRGE
GEM@3300020190_27@3300020190_27_01348@d__Bacteria|p__Bdellovibrionota	o	d__Bacteria;p__Bdellovibrionota;c__Oligoflexia;o__Silvanigrellales	1.0	0.84	MNTEAAELQDGSQNGIPRWLLPVREFVFGKQNERIEYFMDSYFKLPPEGRTAVVAGGILFAILLVTGFIALYLSALSGLQARLDESFLAVNKLRVKRVEYEITKKKFEELDRRIEDATQGTQIFTLLEDKAKSLELQISGNNKNDKPSNEKDFVRESPLKDKYKSTRAEFRVSNVSLRKIIDFVVAVESDNKKLLRVNDLRVKGLYQNKLFFDASFAVDGFESKK
GEM@3300020190_27@3300020190_27_01360@d__Bacteria|p__Bdellovibrionota	o	d__Bacteria;p__Bdellovibrionota;c__Oligoflexia;o__Silvanigrellales	1.0	0.76	MKVDDTMWNLRSLDVSNPTALVVCTGLDWGAGIYVYAPRREALFLGLCRKSLSPLSRVVFNFNPRAQLFRSLAKVFSISERLLDLTLNENDDAKIGAWLSGAPTSLGGQRNAENLLVILRAEVMYLFGSVCAVVAQHNKQDYTRFFDYFAAVNGQRDELVPLIVETVLGKELRYIFENLCGQYYFQSSSRQQRRKEWLFQAERVLSELCAAPFEAEWDTKQLETLMVYSSADLNVASKLNQALFLPMCSSNSEADTYPPLESSVALLLDKGATDFIYVNSFVEQLRWVERLAVSRQRARLDAVREDPLRSQSFFDARSGRSGVLILTDSTLNELENVLQAFPLTNFSLPVQETLETAFEVRAIRSAAGIPVSPQYDPFQLAQAFVRRTHPQKQSEIFAT…
GEM@3300020190_27@3300020190_27_01361@d__Bacteria|p__Bdellovibrionota	o	d__Bacteria;p__Bdellovibrionota;c__Oligoflexia;o__Silvanigrellales	1.0	0.76	MGSSDEKPAKRDVARATPLALSQQLGVPVYDVLAAIESAHLEPLDGEGGLLEYEIKPVVSSLLENKRLQQSAENPHVQRLLRECLETYQDALRRMIREENKTAYEIKQMTESRFLEVLGQLSISLGRLEAFVAQSSRVLSQIDVRLSRLASGQPQQSVQADSIPSSQPGAEGDQLTQVAKTLQHAFSSARAQLRSPVLSQLTQQEHWLAFESHLTQVLMASGQTSESARTEWFEKVKVLLHMGSLELRLNGQAALADVRPALVNQFSELLSRMPSEQEVLPGFEVYFDWVQAEMRNGYPALLLFLLIVLNRGAQVSWSGFLSTFVNES
GEM@3300020190_27@3300020190_27_01363@d__Bacteria|p__Bdellovibrionota	o	d__Bacteria;p__Bdellovibrionota;c__Oligoflexia;o__Silvanigrellales	1.0	0.8	MRAMTHMTKLLVPLCVAFVACAPASGIQPASAKGDLAAHTQSQTLAKTSKKTACVSFQGNGVYFASHVGALISLLENNYEPVFATGGSSGAILASVSRALVENPSLRGADGSFAPQKAAVLLASSSPVIESVLFLPRFTTPLSLLDSFDVFFSGSAAGVLSATPRDALVHSESIVGQSTLVIDFFRSLDFSVALAERNLAERERKIAALWRSFSDAIRVTPEEFADAIFVPRSRLVAEGHMHIVQIQDRFFRLYRSKQDTMVNNFRTRQEQWNQLLEGNFEVFGLNNPEKRRSVLKNILEAIRGVESFDSLTATLSGDFLLADPDRVYRAFDGFDSRTGRSIEIPSNVVLHTTARRATRKLNEWNEIPGLESLHHVYMSNSRQAVHNAQALHRPENNPL…
GEM@3300020190_27@3300020190_27_01376@d__Bacteria|p__Bdellovibrionota	o	d__Bacteria;p__Bdellovibrionota;c__Oligoflexia;o__Silvanigrellales	1.0	0.8	MKHIVSVSAFSLFSSVALASTTTAAAAATPSVAQAAAPAPAVEAAAAPVATTSSASTKVSMRVQLDPFYKNLNQANKNFKTPKLVTFRLKLERNLGQNSSAMADLRLHELENTKKYGINETSNRTTINTDVLKYYSLLFKVPGVDGLELGYVREIEPALAGLTDKTKASNVAQAIAFTGHMNRIEGYRAAYKTGWNDLKVTYHLARLGSLDDATFSDLNDKNSAKDYADTTWYHKVTSDFKIDETPVQVGVGTQGKWLGIKDQSKPKYDLFIHLLAEHKMDDMKFKAGIAHDSYAVAKKDDSAGQNVATTYLVAGEYKIVKNEFSVLSELNFRTLKAAESSVTDFSSSEKNKVDSATEAAYTLAGQYKVDEKLSIIPSYTYYNSNRSQAWVDNANGAAF…
GEM@3300000154_9@3300000154_9_00348@d__Bacteria|p__Marinisomatota	c	d__Bacteria;p__Marinisomatota;c__UBA8477	1.0	0.8666666666666667	MLNIIRAGVIISIIGGLLIGCEDDVDTIPEIDHPLTGVYTLTEMTIDVEATSLRDTTLAFVVPQNGVDSITINAGTLVLFETELYTDSDPEPIGGTVSLRSDLSGTLSGNLPVNWGTGCVPSIIISGLTSDGTWSADTSTGVFTLDLVVDALDIDGSFTLSGDQLEVLYASMLSNDERTISSVTYLGADVLVSPTCLPVSTVTERILKLTLN
GEM@3300000154_9@3300000154_9_00370@d__Bacteria|p__Marinisomatota	c	d__Bacteria;p__Marinisomatota;c__UBA8477	1.0	0.8444444444444444	MGWKNVSRRSNLINRILNKTIWFIIALGLILSSCEKESKILVLELDIAELICIDGQKIFEGRILELEGIKSVSANIQTRKAQIHYRDNQVSAVKIETHLGDYGFTIDGVPGNDVARGRLPQCCFNQRSDN
Ocean@TARA_SAMEA4396496_METAG_HNBCPIEJ@TARA_SAMEA4396496_METAG-scaffold_29693-gene_3@d__Archaea|p__Thermoplasmatota	c	d__Archaea;p__Thermoplasmatota;c__Poseidoniia_A	0.9966571155682904	0.7655906089508437	MKLQEERIDSEAVNNENRLVLIMSDEETPGVESRISPPDLTCPRCNHLLPSGLGVIKCVMCDAEVNVEHEGTRRKWREEKVSCPECSKVLVCGVDKRPANLLCSSCGSHFVLKPHRPKIEVACPKCDRILRMNKRPGEREVSCPACDAEFKIKF
Ocean@MARD_SAMN04166689_REFG_MMP04166689@MARD_MMP04166689_REFG-scaffold_9-gene_106@d__Archaea|p__Euryarchaeota	o	d__Archaea;p__Methanobacteriota;c__Thermococci;o__Thermococcales	0.9324324324324325	0.9452054794520548	MGVHGGKKHPKEVTFKYVHRQPPHAVIKMVMRLSRLYGKQIYNTRGGYYVGYVDEILIEIERGGKARVLALGLPGGEKVGVPYDRVTAIGDIILVKAKEE
Ocean@TARA_SAMEA2621003_METAG_NEIALDOO@TARA_SAMEA2621003_METAG-scaffold_2627-gene_7@d__Bacteria|p__Acidobacteriota	c	d__Bacteria;p__Acidobacteriota;c__UBA890	1.0	0.8148148148148148	MARPPTRLCANVWQVEIRTFTHGMASGLIAKVNVRHSFLLAKLEDLIVATVSPGTLSGNCQLGIHRGWN
Ocean@TARA_SAMEA2621003_METAG_NEIALDOO@TARA_SAMEA2621003_METAG-scaffold_2648-gene_6@d__Bacteria|p__Acidobacteriota	c	d__Bacteria;p__Acidobacteriota;c__UBA890	1.0	0.8148148148148148	MRRFWALIIVILGTLASVACTQPVSNYPELVLTGGVIYPLGDSNDPVPALAIHGDRVIALGNNAEILELAGPYTQQMNLEGSSVLAGTYDAWIDLEALGRWSSTSLDVRLASTIEEVQAMVRNASGTNTASGWIIGWGWDENDWPTPMLPDHSALDAVTTERPILLLHRNRQSAWLNSLGIASLPSVMNAVNPDTMTSVANKQTNGIVSGSSLDTIVNVLAGDATERATWLGEGARHAASRGITRAGTTPVDTETIEALLKLEYQGLLPLRVDIRQTPRSALAYRGSNLERQVQESALINVTAVGLRLDGPLASKLAALTAPYEGHTTTGNPTNTATVNAAVAASNKAGLPLHVHASGDRAMNIALDAIAESDVVGGMIIGFDLLPKEEGAARAAGLNV…
GEM@3300027815_71@3300027815_71_00097@d__Bacteria|p__Omnitrophota	o	d__Bacteria;p__Omnitrophota;c__Koll11;o__2-02-FULL-51-18	1.0	0.9230769230769231	MSIINEALKKAAREKGNILSRQYQPVVKTGLRPEIEGKKFRVNWGPLFVLLVLFLITGPIIAPIFSSPFKAGGLGGNPTAAETGSALKTGSETDLASLPASVDSINRKSQFGIEEASVFQGMAQQPNFQGMASQSHIIQTPYLKLSGIVYSSDVAYCIINDKIIRIGDDVQGAKLIKVTPKKAILEYQGEQVVLSTSQAV
GEM@3300028569_43@3300028569_43_00861@d__Bacteria|p__Bdellovibrionota	c	d__Bacteria;p__Bdellovibrionota;c__UBA2428	1.0	0.75	METALDTSNKTSMREYGAKLLFAVLTLCFLWSSAGGDPEGFWQRQVFLLVLSAVSIGIWAKSTAPEIFALMTSRPSKLEINNAVKWGLGSALLCGGLLTAAVFFLKTSSWYSWDFLREHAASSSLVFIPALLVTSYALEFFMRGHLSDSWGRGSVAFLESVTIAVGLQSSLPFVLLLPMIFVWHRIANTLGLRTAALSRVIWTLVVVVIAHLVAPYSN
GEM@3300025518_6@3300025518_6_01792@d__Bacteria|p__Firmicutes_D	o	d__Bacteria;p__Firmicutes_D;c__Dethiobacteria;o__Dethiobacterales	1.0	0.9545454545454546	MKRQAVCSVLLIFLCTLALLFAGLNLCERGLQEVSGRDRPHAAFTLSRGEESWLITLAGREFSLDTVRLRQWPGALREWVLSCLSAFRSGAIMNWKLTGGSQCSAIKSGIFPS
GTDBiso@GB_GCA_001464385@LNFB01000395.1_3@d__Bacteria|p__Myxococcota	o	d__Bacteria;p__Myxococcota;c__Polyangia;o__Nannocystales	1.0	0.8333333333333334	MVHIPNELARAIQSGDCVLWVGAGFGALAGRPSWEQLLRRLLPACAEKDRPALTDLIEQGRWRTVLTYVHRHHGDEPLAAVLKDVSAEAESAEIAEGAAKLSELPWRACFATTYADLVARILGGGSDGKGPKCEVLSHGDAHHLSLRDHKELFVLRTPPTGRAMRADGVFFDLVEEVVRTRTILFLGFDPDDPDLLQILDLLDRVGRGNTHYALLPWVTPPEAEELKDRFAIEVIPGAADRKLPELFSDLASACADVAVRPSGAEDKLTMLDLGRVVRGVELRADLAIDEALAIDIAWVEHLMDALPGGGLGGLSAATLLRTGAVLLAHGRVDRARRCFQQVITQGAGREFTNLARFDLAYTAAIEGDRAAALDGLASAAEHDRSLAVVPPRFALQEVL…
GTDBiso@GB_GCA_001513145@LFSP01000037.1_23@d__Bacteria|p__Firmicutes_G	o	d__Bacteria;p__Firmicutes_G;c__SHA-98;o__DTUO25	0.9230769230769231	0.75	MISVSKRMSAVLAVFLAFVISAPAVVAQSAVVDVPRDHWAYDAVNLMISKGYMEVYESGRFSGDDPVSRYLLAFVVARLLQDVEAGRTALSEDDMRVLREISTTLREQLAVVISRLSELERMAADASAEAIAAKDSAARGALDTAAKYAELKAAIESQRAELDAQIKVNAEAADQKLSVLFGDLRNQHADLKDSLGQSIAAQQEKLAAVEASAQSALAAERSARAELEQNLTLSLSSLKNELSARIDSVSRDQSTLGSTLTSQIAAVKADLDAAKVKHGEELGSLQVRIDEVTSAVVANRAWAEAAIQDAVTKEAAARAAQDESLDRRLANIEAGLVSAAQATESEAAARTVGLEALNQRVSALAVDLSTTKGQTASQMEQLRLALDAESAERVESYAA…
GTDBiso@GB_GCA_001766905@MEKI01000048.1_5@d__Bacteria|p__Acidobacteriota	o	d__Bacteria;p__Acidobacteriota;c__Thermoanaerobaculia;o__Thermoanaerobaculales	1.0	0.8846153846153846	MELPSKVLVYSQILGLSGTAGTLVDIRPEGCFELRLTSQGKLHAVLLPVTQTGIVLAEPEPEVMLEDNIER*
GTDBiso@RS_GCF_006265165@NZ_VDCH01000004.1_13@d__Bacteria|p__Bacteroidota	c	d__Bacteria;p__Bacteroidota;c__Chlorobia	0.94375	0.8342541436464088	MKLLIIVSENWVFRVVNLTEKPFGKNPERGSNRQLFMESLAVVFILQVLRISVPYLFASVGAVFSERGGVINLALEGLILAGAFGAMLGQYLTGSAWAGVALALALGLVVSLLHAFVTVTLRADQIVSGIAINILVMGVTRFALGLLFGSAMNSARIAGMEAPMPLFDPLLLIAVLSVVAAQFVLFRTPYGLRLRAAGESAEAVETAGLDVRKLRYSGVLISGALSALGGAFLVFQQHSFTDNMSAGRGYIALAAMIIGKWSPVGAALASLLFAAAEAMSMWLPSGWLPSQLVQSLPYVITLLVLAGFVGKATPPKEVGVPYKPK*
GTDBiso@GB_GCA_003023535@PXSC01000013.1_25@d__Archaea|p__Halobacteriota	c	d__Archaea;p__Halobacteriota;c__Halobacteria	0.9774859287054409	0.8322683706070287	MPPSDGVDPHGIAATTVVAVTTIGLVGTGPAVEAVRAAIDDGSADARPVDPGAVGRTDVTVVAGDVDDDLRSAATAARNSETPVVVVEVGGIGGRAVAGVDAAVSGHAPGTACYDCLRRRVEAVGDGTDGGDAGAATARFAGAVAGRELAALAGGGESSLLGGVVEVPHARRRPLPVPFCDCAAAPDRSLRTDDGARPLTEALASAEAALDERLGPVAAVGEAESFPVPYYLSTLASAPFADADPPDHAAGVAREWDPAFMRALGEALERYAAAIYRTDDLRGEPASPVPPERFVAPGDPVETAAVDVWHDADDLVSGETVQLPAELVVFPPPERRIRPAITTGLGLGNGGVEALLSGLYEVLERDAAMLSWYSTDEPAGLAVDDEGFGTLAARAGSEG…
GTDBiso@GB_GCA_003345555@PRDJ01000068.1_22@d__Archaea|p__Asgardarchaeota	c	d__Archaea;p__Asgardarchaeota;c__Thorarchaeia	0.9375	0.8823529411764706	MLEPTLVTGLYAFPSDRNVARLLGYVKRRFNPRRSRKPTGAQSPMKAKSIAWSVYMVLSLLVSVTVASIPAITLFLFFFQKVDSAFVLIGLPFNLFKDFFQGLLGSVLPSFFFDHFWFVVLIVPIALFCYAIFLGFLLVMFRLSRRAFPRLRDGYYPMETGQWLLHEYYEIYYVLTPYFAWFFSVFLNTKPRHTWFGAKIGKNSIIGNGLLFNPERIIIGDNCWFGYNAIVSGHVYEGGRLYIKTVRIGNNVTVGANTCIMPGVEIGDNVIIGANTMVPKDRVIPANSIWVHGKVASRKAESSETDPSELRVGRLTVRNTADEGSHRESNAGKSDEAS*
GTDBiso@GB_GCA_003661465@QMWE01000037.1_3@d__Archaea|p__Hadarchaeota	o	d__Archaea;p__Hadarchaeota;c__Hadarchaeia;o__Hadarchaeales	0.9375	0.75	MNYLNIYHILILWMGDHITQRGTDVRPIIGAAVVFLIIGSIIFGVYYFFVAKPAADVLEASKLSAMSLVEDLSAIGTSQAISDASTYSTQIKAASSTAEVESILIEVNAAIQREEKRKELLDRVVTATTGSFYSATGVGETQQVEALSTVLQTLQSEINAKNTLAELQNYEASGIIDNMANNAWRNFFTELISGKESDNIVMKSNSSQTSWYFTSKSEALAYVENSTWQTLRKLDFEGTSYILVPISDTVNRAPTLTPGSKVNIYVYDKNTENLHLITGNATINNVLYSTADLATIAWTMTSGATSYTYSTNIWETLKAIAAGSSDAESVEWQNYASNVMNSAMEAGVLDFTVNAIYVVKVPAEAGEMIVQYEFYQSATKDVVLAAQTT*
GTDBiso@GB_GCA_003135855@PNBD01000023.1_9@d__Bacteria|p__Desulfobacterota_B	o	d__Bacteria;p__Desulfobacterota_B;c__Binatia;o__Binatales	0.967741935483871	0.7692307692307693	MADNLNIIQCNVEGELMGAFILGLIIGIGGALALFIYDEGEVFLKLSRQIKATAERYRQSS*
GTDBiso@RS_GCF_003675325@NZ_CP033073.1_5853@d__Bacteria|p__Actinobacteriota	o	d__Bacteria;p__Actinobacteriota;c__Actinomycetia;o__Streptomycetales	1.0	0.7848484848484848	MMEAGWISSARMTFRSPMSTLRGTREWFPSWMTRPRPADGVEDVHTRTAHRTAHHEPVPHPDGTAVLGAELAAVVTGARRRALRDGDRQTDTAHLLHSLLEHDPEARAAVGGPARLARLLGYLVQRSIGYGLRWQGSVEDSGPITVVPAPADPAHLADPTAPARTADPGDPEDPADGEDAASGEGPVASAGPAGHDGGAREAGGWSPAASAALADARGRARRRGALQVTGTDLLAALVTDPGSRAVEVLARAGISASELVARAGTDADERADDGRTAP*
GTDBiso@RS_GCF_003691585@NZ_CP033169.1_3092@d__Bacteria|p__Firmicutes_A	o	d__Bacteria;p__Sumerlaeota;c__Sumerlaeia;o__MWCT01	0.9444444444444444	0.7083333333333334	MFKKALIFGVVGLLVLGIAAVAFAAPGGRWGGGFGRVSGQAAVGSTNWAPPITQLDLSDEQYAKLREIQNQAFEKMQALRDEMAKKMLELQNLYLQKNPDKAAIDAKQKELSELRDKMWQLRQDNFNEANKVLTKEQQDKLNSLRGNGFGRGAGFGPGACHGFGGGFGWGMMGGYGSGVNQ*
GTDBiso@RS_GCF_003710865@NZ_RHHO01000016.1_4@d__Bacteria|p__Firmicutes	o	d__Bacteria;p__Firmicutes;c__Bacilli;o__Brevibacillales	0.9821428571428571	1.0	MWKAAFLIVALFSFLTAMPSASSNASAEGAGIGFLHDSVKRAITLNQAENGEIQKGTEAADPLAAEQVELFDTDKERVIKTLENTSEFQTEAQSLLKSVSGRVQDLQPALSHAMIVKIPLAPPQKLLHKQAGIDTMIANMFVVMPKDSSRRPWMILHTKEAETLVVEFSGEIGKLKKLLLLP*
GTDBiso@GB_GCA_003265975@QFBU01000029.1_13@d__Bacteria|p__Margulisbacteria	o	d__Bacteria;p__Margulisbacteria;c__Marinamargulisbacteria;o__GCA-2716485	0.96875	0.7560975609756098	MNNLGNNLPVNADNNAALQAHAGEEAMLQELEDAVLEELDIEEGDDESVEESGKVDKDKNKKRIDRSRKRTHHSKHQSTKFVNKESDIHDLTRNFIQTAADRNKKNVKQKIQQKFLKEYQETVKDNFDKDVKNKYKDMVSLSSMVATHKGQEQEKARKDSEAIVLKHEKFNTTDKSVTKISQEKMSADNHGQNEKKKAVEKGQKQEKMSSSKLQETVQEFVAAFSDDLISEKPEKKERVRILKEKLQSNGFNTKKLRTVENKVQELVSSDLKKKLKQSFLQVALSYDKQDESKSLVQNFQSYKTLLNYGEESGIFNGSNFDIDKIKEDSKQEIRDFLATELDRTLTETKLRSTDPRELMKEFDKFNEIASFVKFDPGKFLQDFNVKLNDMGLYDYEWAT…
GTDBiso@GB_GCA_003355155@CP031320.1_1188@d__Bacteria|p__Actinobacteriota	o	d__Bacteria;p__Actinobacteriota;c__Actinomycetia;o__Streptomycetales	1.0	0.906060606060606	MRAAESQQASSSWGCQVTAQSETHSEHSASGGGGGAAPGAGASGAGGRAGGDKAGGGGADDELLLAALLDGMDAALCAFDADGVVTHWNREAERILGWTQEEAVGRRGLAGWAVLKADAPDVEARLFSAMDAPGRQVHEFALLTKDGRRVLVRTQSSGVSGTDGQASGVYCAFSEVHAQIDLERSIALSEALFEDATWGVVLVDADLRPVVVNVHAARSLRVSRAAMLGRPLGELLDQGLEELENALQHVLAQGAPPAPTEIWVTLRTDRDGEGGGPDTAPTAPDDANGAGRRCWRSGFLRLASPLAEEPVPLGVAWLFQDVTQSKRNEQDVARLRFRDNQLHRAARAASECEDPMEAATIHLDFALAGFADHALLDLVADPPPGAGDLGPEQDRTEAG…
GTDBiso@GB_GCA_003369535@QTKF01000065.1_6@d__Bacteria|p__Krumholzibacteriota	o	d__Bacteria;p__Krumholzibacteriota;c__Krumholzibacteria;o__Krumholzibacteriales	1.0	0.8571428571428571	MKRNIFITITVILPFLILNSCIFQNDPVRPNIPPTIESFSPQSNDTVLYAPTDMVSFDVWASDLDGDELTYEFVVSTISGSVVDSMLSSSNSADFFAIKGDRYHIQARVRDGGEQVSVNWYVEVIEDLNEPPVIKSFLPDMESFSCLLMRPVEFRISALDENPEYLRYKFLVKGVNTDYESKWIKSSYISHSFVENGDYQVTGIVWDWEYSDSVSWSVNVTGDPDTVNPGVINDLEGWTGDLAGSIFLQWTAPGDDGDDGIVFGYKIKTSTVPIITESDWSDASYKYGTPDPGPPGTVETMTAFNCYPGTNLYVTARALDDFGNLGPMGNCISLLVRGYDMDGHVYDAGTGETAGDMMVSAGMLVADTDPSGYYFLSDLPKYAQVIRIRDEAEHGILGD…
GTDBiso@GB_GCA_003388715@QEWG01000015.1_16@d__Bacteria|p__Firmicutes	o	d__Bacteria;p__Firmicutes;c__Bacilli;o__Brevibacillales	1.0	0.9818181818181818	MMSTGLIYYLAWEEDDWLDELLDRFPELNALVPSAKTFQMMQEMRRTGEVERCVIVLNAAVEQEKCHQFLRLLAKDEQLSRDPLYIVGLKPEEQAAWQEAYPHANIIVITGFAVEFDYDAVLTRMAADLEGER*
GEM@3300012682_11@3300012682_11_01670@d__Bacteria|p__Chloroflexota	c	d__Bacteria;p__Chloroflexota;c__UBA2235	1.0	0.7894736842105263	MVQNVQHWLLDREQFSWAREHVTATKWFQIQKHFPGTKLRRQMMYLDAESGEPVPAEGGEVVPQGKVYLYGLDLRNFCGIEVPGLDGAMTATRPSRMAARGVPGEAAAPAAAPDAGKAPNSAE
GEM@3300025476_8@3300025476_8_02010@d__Bacteria|p__Desulfobacterota	o	d__Bacteria;p__Desulfobacterota;c__Desulfomonilia;o__Desulfomonilales	1.0	0.7419354838709677	MHADYLEDGTVVVFGASNKLIFNRIWAGVGWPDQDAGHICVVGERTADNLYHCLWEKHGGLWELGDAALEAKKRFLIDCIWVDARDTISTSYLRTLEGLCFHPELGTKLPMGMSKAVSPGRRKAPLTARDGTAAIAPVQERIWANYRSALEKTRGVIMTGRLFVHETHCPQTVYTLRQPLEQLLKSTVMMALVWVVTALEITKGNLIEAREPLDPWYGNLSRNRPGS
GEM@3300025476_8@3300025476_8_02016@d__Bacteria|p__Desulfobacterota	o	d__Bacteria;p__Desulfobacterota;c__Desulfomonilia;o__Desulfomonilales	1.0	0.7741935483870968	MRNIPIYRPGAFFILVMALTLLTAPLCYAQWSGPNISSFLPLSTIEHYMGPIFWGTNMSNTFRSEFGLRFSAAEINKAQLKGSKAGTIDLSPDLWVNDDNYTIEEGLLQTYLNGTPLRLDAYVNFRIWRFGLRANYSDFQTRSNRPGLGGIEFSGLSAGADFDVVKMEWLTMGVATDWYFYDPMFFGFVPVNSIRGDRDHPPDGETYRIFNGSIRGNKPITIGTYSRYIPPEILGFPVYFESALNYSIKGSRLSSYGAALVFRPQIYRFDIAARLKFQRLHLEFEEDTISSVGVPINRELQSWQIDATWNIYGVEFAMYF
GEM@3300017398_14@3300017398_14_01011@d__Archaea|p__Crenarchaeota	o	d__Archaea;p__Thermoproteota;c__Nitrososphaeria;o__Caldarchaeales	1.0	0.8970588235294118	MSDKKRGKVEINGGEVNERISRKTGTGVVEKSRGKRVRKKESVSKNSAKIKIEEKYWKLAIETAKKQPRLAFYSPVASAVLNYWKNIIPRFSISDFLAKIVERDIESRWSQLYNRAVKVFGEEKRRRKT
GEM@3300026223_4@3300026223_4_01256@d__Bacteria|p__Actinobacteriota	o	d__Bacteria;p__Actinobacteriota;c__RBG-13-55-18;o__Fen-727	1.0	0.75	MGNGNSSLARRAGGCRAGKFQPEKSKCLSVLLVLLATVALAAGCGAVELGVPGQIVGRAIQAQGHLSSVHMEMDTDLEFKGPPSNLDKASNYYRGDGDFEGPDKSKMTIKSTAGKTEVITIGKKAYVKMPGSEIWTQRDVSGYLASGVSPNDVTNYLKYTKGLKLLDRKEDTYHLRFDLDMGRYARVARVPGVDPSMFKGIEARMEVWVLKDSFRVEKAKMDFTGDLTKVGAGRLVMSMEVEFSNFDEPVKIKAPFPRGG
GEM@3300026223_4@3300026223_4_01277@d__Bacteria|p__Actinobacteriota	o	d__Bacteria;p__Actinobacteriota;c__RBG-13-55-18;o__Fen-727	1.0	0.875	MHPLRALNDESGQILAQVIKIGIIVLVLVFLIVEVGPIIWGSISIINDAEDVANGAALEYRMTNSESAAVEEAASKMRLMGYSDDEIRGSTIEFLPIDSTTKEKVRVTVVKYARTLITHHIKYLKRFARMTKTSEANIASAITGEGK
GEM@3300028032_23@3300028032_23_01292@d__Bacteria|p__Caldisericota	o	d__Bacteria;p__Caldisericota;c__Caldisericia;o__Cryosericales	1.0	0.7333333333333333	MGTLDMEREVEMTRRPRGAEPEVIDEPRENEDVRHCASLNAYGRYLYGQGRWEEARVVFVKASTVLPDDDVTRKNLAVASSACGLNDEAIEIFADLTARLPNEASLHNSYGLVLHNAGHLQQAGTEFTQAAELAPSEYIYWHDKGTNALAQHRTSAAIAALARAIALPGAAPVCYYNLAMALGAAGETERATMFLQKAIALQPDDPGLLVRAVKIMNGWGRHAMAIECLQAFTHAGRRSREVEALLSELLADG
GEM@3300027905_46@3300027905_46_01136@d__Bacteria|p__Elusimicrobiota	o	d__Bacteria;p__Elusimicrobiota;c__Elusimicrobia;o__Elusimicrobiales	0.9444444444444444	0.8	MPSGYPRRMDTIERRGLLPAALAVGAAVIYMATLYGKERTLSGQYETVRVLAARVDIPERTVLKEDSIDTIEIPRKYVAQDAVEARAPSDVRMIAGLVARVRIPKGNQISQSTLVPLSPEAGLAMKVPPGYRGGLVPIDPELKSLVKPGDRVDVLLTFDAVMPDGRRQKVTATLLQNVLVIAVGSDLGPGTMSGSAGSSAAADRAAFFAEKPTISVALNPLELEYLALAVQQGNTTVGVRGVGDEAMHPIDLAILNRIIGAPRVP
GTDBiso@GB_GCA_001787535@MFXP01000004.1_203@d__Bacteria|p__Patescibacteria	o	d__Bacteria;p__Patescibacteria;c__Gracilibacteria;o__Peribacterales	1.0	0.8028169014084507	MIWMEPSCEGEIFVLGWGYSSYSMNILHFEKGLYYTDLELPMLAKKIGRLARYCERLKDAASLIRVETERRNTEKRNDQIKVTITVDLPRKQLRSESRRARPLDAIDRCVDKLEPQIKKYKELHTAKGRSRKQKLR*
GTDBiso@GB_GCA_001791425@MGEP01000019.1_2@d__Bacteria|p__Patescibacteria	o	d__Bacteria;p__Patescibacteria;c__ABY1;o__GWA2-46-9	1.0	0.7272727272727273	MARPNECVFGEYWGEVDMLAAIFGLISFLCYNMVMWITTLHRRAKQLDYWDLKMMALSMLCLGFVLGRIVPELLDVNPWWWATVFFLLILRPAYHFWISPSTK*
GTDBiso@GB_GCA_001797445@MGPO01000052.1_15@d__Bacteria|p__Desulfobacterota	p	d__Bacteria;p__Desulfobacterota_E	1.0	0.7857142857142857	MKLSTARPERKFRRKIRYINPRFQGGAALAFAAMIVAGGILFGGLVYRDLGRAVWAAAMQGHYLMENPYEIVRDALLWHLAGLSATVTCLGVIVFLFLVRAIRRGIGRVIEMLLAVEGGDLSTPTDARGLTELARFGERVDAARAHTLSRIVALREEAASLAASGLPPEEFRSRWDGFKRKIRMVAP*
GTDBiso@GB_GCA_001798855@MGQQ01000160.1_15@d__Bacteria|p__Desulfobacterota	o	d__Bacteria;p__Desulfobacterota;c__BSN033;o__BSN033	1.0	0.8	MNKERLEWVISGLSQYKLTKNEDQFIKSISGDFDQKQMLTERQEERLETLYKEKSKLKPNINSPDYFSFQKATPKKARVRKLFAKDVLITS*
GTDBiso@RS_GCF_000008685@NC_001857.2_11@d__Bacteria|p__Spirochaetota	o	d__Bacteria;p__Spirochaetota;c__Spirochaetia;o__Borreliales	1.0	0.8571428571428571	MNNKMNINSGIDALNNLYDFLKSSDSPTEVKVEKGIYLGLNLYNLIMSIYKDKITTLEKEESLKILNEIKNVNNKITQLISSINDERDASIIEHLREERNELMSIKTQALQEQIKEFPENTSTANSKAQNLKENKGDKIAN*
GTDBiso@RS_GCF_000013225@NC_007776.1_289@d__Bacteria|p__Cyanobacteria	o	d__Bacteria;p__Cyanobacteria;c__Cyanobacteriia;o__PCC-7336	1.0	0.7272727272727273	MFNKFNPSDKPSKGNWAGRTFSAAAGASVAAGVCIAHGQPAYVSLLVACCATVFTLVLDEMGWI*
GTDBiso@RS_GCF_000013225@NC_007776.1_308@d__Bacteria|p__Cyanobacteria	o	d__Bacteria;p__Cyanobacteria;c__Cyanobacteriia;o__PCC-7336	1.0	0.7272727272727273	MAVPNGHSGTLPEQEASSMGKDALPLTQTGNALNLAPLPADGASAAAQMPVLLGEKSGPPVFPSPVKFSEIEIDHRPVGASTLKVVDYYADGRPVAAATLKVVDTWGEGRPTVASGAKFIHDPALNRPIMADGLKIAKTFMGNRPIEASPLKVLR*
GTDBiso@RS_GCF_000013225@NC_007776.1_337@d__Bacteria|p__Cyanobacteria	o	d__Bacteria;p__Cyanobacteria;c__Cyanobacteriia;o__PCC-7336	1.0	0.8181818181818182	MKFPPATPRPGRRLPRGSFPHLGSSNRDNHRRRRLVGFGFMGHWLLWGGMGLLLGQRLRSWGQPAPLQWWRVLPVSSSEGSLTFVQPELPLYHSFASVVRSTFADGLLPWLAQGTGISAEGILHIFSAMACLAILLLCWSWGNFWSAGLWGLSPWVLTQGLEPGSEILGSLVLLCSCGVGPGSTLRWWGLALACALSYKVWPLALLWAGLWTSQQWPRQPLRSRQRLGISGLLLLLLVMGLSWLGRFNLPATSAEVIPHPLSSQGGLAVLATLMLPLGLSLVRLGWPWAERQQALLSLAGLGHVLWVGVLAAVFWDPQVNTLQQSARWGLVVLPFLCLSAGGVLAEIPYRSWRRVLGSLLLGSSFLLSWQALA*
GTDBiso@RS_GCF_000384655@NZ_ARQI01000104.1_21@d__Bacteria|p__Spirochaetota	c	d__Bacteria;p__Spirochaetota;c__Brachyspirae	1.0	1.0	MNKKIISILLMLSIALTLQSAYKTNQYMKVVDVKGRVKISSQKAIVKPARNGDLLFTKDNISTENNSSLTSYLESNNIFKVKENSSLNIDESYDKTGNTKLTLDNGDFLIASSSNAKADSITVLTSNASIKVSGAAAISYTNGNTKAQFLYGEGEVNGTKIAQFTEVNIDNSNKLSIKDIEPNNEEFANNIIEVTSMPYVETIIPEASNMTDVKNYYEKYNDKTVSENNTEAASIDYVGNTNENRTTLIITNETR*
GTDBiso@RS_GCF_002994635@NZ_PVNL01000122.1_4@d__Bacteria|p__Myxococcota	o	d__Bacteria;p__Myxococcota;c__Polyangia;o__Nannocystales	1.0	0.9166666666666666	MIWSAHTVSVLGRAYLGVSLIVFILGLIWFTLVLQENRAWVEVVLLVPRFDFVDPLIRKRFQMNVAAILAGWGGCMSLLLLIGIVAPFRIRSMALFQRRVRELEREILELRTLPLRQQEEDEILAAEAHLDIRAKKVMTEKLRRDRMLREDADGELDDDDELPSLAGAGFRPPSSARGAGSRLGSGSGLGSGLGTGAASSVAQPSGVGANKGRETP*
GTDBiso@RS_GCF_003054555@NZ_CP026304.1_4473@d__Bacteria|p__Actinobacteriota	o	d__Bacteria;p__Actinobacteriota;c__Actinomycetia;o__Streptomycetales	0.9984496124031008	0.9757575757575757	MCSDAYGHGVTSSRLEPPTHTTGAHRAYRRAPRPSAQRPPAQRPPARYEPYLDGLFTYCLSVLCDHDAATGLLGDVLAIAERQHGRCPAGETERKAWLYALARWACLRRLTEQRRKRQGAHTGRPDVSEEAGPRVPEETAERRRGELALLAWPEAAGTTPEQREALELAVRHGLGSREVASVLGLGALAARELLAAAACEVERTRAALAVVETGNCPAVARLTGDHRVLLSAALRQELVRHVDDCPRCRRAAERAGAGGPWPGSAVTPATLPLIDAPRAAAYVAMLHVPRARATAPRFGAGGFPLDPKDRAARRDRLRARAVTTTVVAAVVAAPVLALWAAYRGAPLTGEGHDGSSVTASEADGPGGLEGDPYDHYENAGNAQAEPDNRFMVGSRSPDV…
GEM@3300027962_19@3300027962_19_01421@d__Bacteria|p__Fermentibacterota	c	d__Bacteria;p__Fermentibacterota;c__Fermentibacteria	1.0	0.7317073170731707	MLAGTAAMRSSGRLWLGESVDLVFDIRRVSLYLIVPPVLAFIVYFEAYLSGVGATRIMSLGQRVMLALWNSTILLSLIAGLQGGAFFSRVFGSAWFRNRLALPSARLHAFCWFLTSYGALVTIFYLLTAFAILVAMPRPSDFATLPALVNCYTPLLWSVAASALFGLLARPGAASFLFLATVTMGSVTGLPQVAGKLPDWIASVLRVIFPRLGDSFLGSMGVESYGYFSLAVPLHALVLLLVGAWVFLRLARGRR
GEM@3300027962_19@3300027962_19_01451@d__Bacteria|p__Fermentibacterota	p	d__Bacteria;p__Fermentibacterota	1.0	0.8372093023255814	MTGAHALDIVGGKDYCRHRRGRNTEKGRKMRRIALILLMALAIVLFGCGQEQGGEGEPGEAGEAVEGETQEGEETGETEEGGETAGGEMEDVAGEIFASPELEVGQWITYGVDQETEELTIGVLAEEDFEGTPCLWIQFATPEGAAQLLVDPVALSDAMGSYTGEAAVFFDDPAAYISENMPEGDMSAMFTDAENQQKMLDFIGALKMLRIDQGGGNILALDLSGVPEALAPFMEDSAMQEQLQAGMGPGQAADMEEVMATLEEMSFEAGETEVEVAGEMLAGNRFFISHPEGEAEIIFSADLPILPLAYARVMNVEDGEEHYVEVRGFGTDGVENLLPGEPVQTMDAAMFIQMAASQAGQMQQGGAGGASAPIGGGM
GEM@3300027498_3@3300027498_3_04095@d__Bacteria|p__Chloroflexota	o	d__Bacteria;p__Chloroflexota;c__Anaerolineae;o__Caldilineales	1.0	0.7692307692307693	MNVTKKKHARLIESGEWQFEETIKDYRAEWPGNMLVERATWGPNTPIVKTVKLQGAEPETIAAADYIWFRFWLAEEDQIVERYFSTTYDPIGSYLPITMELEKQGQSFQSVGLILGLWIAKDGRVTVLNETDFDEAVANGEVNPVESERAELRIRAMTSAISQKRFPPALVRNFTIATGKDESSTAGDASDNFGEQINEQIARNISSNKTD
GEM@3300021509_10@3300021509_10_01595@d__Bacteria|p__Cloacimonadota	p	d__Bacteria;p__Cloacimonadota	1.0	0.7210884353741497	MNRFFFNVNLNKYGELRRKMESERKTFVSTVTAFLAFTILMGGFVFYMNVDLQKKINNRKKLNDAIKTEIESYEISGEFLSAKDMERLTNVSTKRIFWAKKLVALADKTTDKIAITHFSYKNNKLSLFGITKLDKKEKEFDLIIEDFIKKLKDDIQISSDFPEIEFVRSRQDFEKDVEILRFQIDCISRDLTLEPKKKKRASTNADIVGGK
GEM@3300028580_16@3300028580_16_01384@d__Bacteria|p__Firmicutes_C	o	d__Bacteria;p__Firmicutes_C;c__Negativicutes;o__Acidaminococcales	0.9932773109243698	0.971240755957272	MKIKLRTGVLVLAACLAFSLMQGAEAKNAPFSVSADELNYDMKTGDGSASGKTTIIQDGAVTVAQGGGTFNSKTKSGHLKGGVDGKRGDEHLSSSELIIHDENFISAIGDAEITKGDKTLNAYQVDYHKDSQFMETLGDKARLSSTDGSWLNASKITYDMNAGVANATGGVTLASPPRDLTGAGDRAVYETKNDGYIELIGNAKATQEGNSVSGNRLRITNVGDHTQALGNVRLVYYPKSKESSTIGASLGLKPSLVSVAKTEVPLSVVAGDPAGNVIKEQQADMSAAVAAVNEAVQAAAGQAEVSA
GEM@3300028580_16@3300028580_16_01442@d__Bacteria|p__Firmicutes_C	o	d__Bacteria;p__Firmicutes_C;c__Negativicutes;o__Acidaminococcales	1.0	0.7296631059983566	MKKLSYLLVALLCLVVWVPNPVLADNPASTGTAVQNTATATPVPAQASEQPLVYDQPAYFLVYDQSGAMDSSIYRSWRQMVKMAYHFPSYKLMEEDAALNARSVAREILDQHGGRADKAVMTQIAQKLNAKVVVIAKVYSMREYMITSGFGWGGWDGDDGGETLVRTIAAADLYAYNANGDKFNRRQVREYDLKDLGLQEHPEVTIKYALANVINKMENRPLL
GEM@3300025681_25@3300025681_25_00582@d__Bacteria|p__Proteobacteria	o	d__Bacteria;p__Proteobacteria;c__Gammaproteobacteria;o__LLD-282	0.9285714285714286	1.0	MILEQNTLLGFIQIFCTAALVVVTLSVIIRLHMNNLKSSIAANTRMLNEINHKINILGRLHESTLDIESVEFEDAEMLADDADDIDDIDDIDETDDISPDAKLYVGNIDYSVTESELKDLFTKFGEVDMVNIPVHRHSGRTRGFGFVTFLRVDHASKALKLNGTEFRGRSLQINYAKSKAS
GEM@3300023201_6@3300023201_6_00503@d__Bacteria|p__Cyanobacteriota	o	d__Bacteria;p__Cyanobacteria;c__Vampirovibrionia;o__Obscuribacterales	1.0	0.8536585365853658	MAGESSAFLSGKFENNRLEKVGLDKAVDKASFDKNGKLKGKKKSVVLMERDINALLELYLHRTISSSQLARLCFPDISYETARKRLRRLQQAGFTGASSSGRMEGRGRPELIYFLTASGARALEQTRGISWETIPTGPPHTYHKEHFLRLVDVRLAMEDAELAGVISGLEFTTGREFWKELASDLTEAEEQADATISFAYAGMEPVRVLLEIDTGNFRQTRHWEPKIRAFLRTGYPIWVVTGSSPRILTLRKWTQPLLEEAEVGPGKCVFAVYTEIVEKGIYGAQWQRTDGSFTDLRPTKL
GEM@3300013137_160@3300013137_160_00129@d__Bacteria|p__Patescibacteria	o	d__Bacteria;p__Patescibacteria;c__Gracilibacteria;o__Absconditabacterales	1.0	0.7422680412371134	MLRLKRSLPNYSPAKLEKRQLKNPKNNMESFCHPELVEGYTLHCIQSDNPLPLNHGGLFHIRYEYLSESYPRFRVYKIRDQHQIMQYTLHESFSDIIKQSLEYPKYDHYFMLDESRFSFFRFDIFKTYTETFTLKDLDDVIAEKMESIHSIGGEKIMTYIDTIFIDGEEKRFVIGEKGEIFFRLYVIFVDKTTINQFNSSYGNVLLEKNITIMPESFYTLMFLRNNLKKENFVLLYITENYCKAIVIKNGFYHNIEVLNLGISALKQMYKDNSIVQYRYKDYNFIESNQLAKGLVMETLHFYSQLFCKRFFEKNLIGNDVVVISPITRNVHFIEAFDKEYKKISNNYIVPFHYSDYLEYFDTTREPEDMDGLVLINKEPKIKRLLTAPTE
GEM@3300013137_160@3300013137_160_00138@d__Bacteria|p__Patescibacteria	o	d__Bacteria;p__Patescibacteria;c__Gracilibacteria;o__Absconditabacterales	1.0	0.7731958762886598	MKSTNPGKSLIFAYNLYTLPSSLYHMFKDLVKESIYEMHSDVKIIRLTFLTSFFHSLIVILIIILNLNSLIAKQYENGLYVGKVAQFFVEEISKNHFVNIVLIITICLFVLYSVIYPLGQAAIIHYLHEKKGIRHALRKGLKDFFPMFEFSAISMITAPVVFFLMAFKIVVVDGGTGGRTIGLLIFRRVALVVVNVFKTYTRYCITLEDLSLGESLKHSFHLCSTHLRNSFKFMRIQTVLLLNFSINLLLIVGVPLLLMYLAITFQITQYLAVKLILYISFLLLIIAGSYMSSFIRAFFAYYRYKLYKNVKDN
GTDBiso@GB_GCA_001516025@LOEU01000025.1_104@d__Bacteria|p__Bacteroidota	o	d__Bacteria;p__Bacteroidota;c__Ignavibacteria;o__Ignavibacteriales	0.9347826086956522	0.8775510204081632	MSKSLFKNYNYEFDKNEKKILLTFCKQAIKQMSDDNKYYEFVKSFQSIIDKIDTSGSDIIKFTKDEKTKLTFQLKENIKFIQGQVKKAWFMKRWLYKSMLTQYTALMENHFKD*
GTDBiso@GB_GCA_001643555@LXTH01000116.1_4@d__Bacteria|p__Nitrospirota	o	d__Bacteria;p__Nitrospirota;c__Nitrospiria;o__Nitrospirales	1.0	0.7414965986394558	MQENVRFNIRHRIYSALDGQKHDKVKWKFDDSCNLLKELRSRMGKEIPVFSVTKTDEAGDTLIYCRVFCQRKDPPPLRLLLDFLKSKSQVPLVPKMDPEALEDWSWVQIALGYHRDRKPIQIFCVRNQGTYQDVFEQEQTGFSKQLSAFGDQEAELAREFVVRAKFILTARLSKNDITDEGYDFNGWILEFFQDNCTGIVQIDEQGFFSPKGELIVNLQNDPDEDFSVPQIKPSKDNGF*
GTDBiso@GB_GCA_001767945@MEMN01000184.1_11@d__Bacteria|p__Proteobacteria	o	d__Bacteria;p__Proteobacteria;c__Alphaproteobacteria;o__Reyranellales	1.0	0.8387096774193549	MGFDHIGLMERFHEEDVVMFNRRSLMVGGLAMAATPSLAGVGRAQAGRPTLVFVGHEL*
GEM@3300025784_26@3300025784_26_00917@d__Bacteria|p__Thermotogota	o	d__Bacteria;p__Thermotogota;c__Thermotogae;o__MWEM01	1.0	0.8823529411764706	MKEIFTYSVLKEVQTRCFLFFEEQESGFQERILSEENSFTVIDTKVKSTISDLQPLYRKAYPVSAGEYCKSIDRVFELYTVLQALSNRVQMINVIGGGALIDLVGYALATSFQDLKMRAIPTTPFSQLYGFYQRSFYIHFDRKINLLGVFGIPQELWIVPFFLKTFAVEDIRKAHAVCFATALGFQEHFYYLVEKSLSLLINNQTNWTVFYELLREHHYLRAKFSLEYRLIPGESMGFLLQTATGFQMDYVDAFIKGLMLEAYISFKLGIIEESSFEMIRKTLGQIGLEDKLPPQRQVDLQTLFSLIDEKKAIKIQVIKGFGNSQETTVSAGIIEHILKEYYFGKQS
GTDBiso@RS_GCF_004138165@NZ_RYFF01000002.1_210@d__Bacteria|p__Chloroflexota	o	d__Bacteria;p__Chloroflexota;c__Chloroflexia;o__Chloroflexales	0.9818181818181818	0.782608695652174	MDSNSQSGGRHGGGDLVTALQQIARQRTRNESPLLTVQTFAKRAGVRISHLPIHQHLEQAWIRVVGEPFHQHQALALASLRRGEPLALMGGASAQQTLSLLLAEYVRDSAPSTALVLVPDDLSATHYAADLVRLTAALPEPLRVGIAAGSGVRTAMAAQVIVATPAMLHQRLLRHHDRAWTAFWLRLRTVVLLSAHAYTGVAAAHLEALLLRVRRLSPARASLQYMATIAPVTGAEEALATMSRVAWRVISAHDTLSPEVTLAVWRTGAERIRDLVALTLGLARTATSLHVTCPPFELALVQSVVGQDEPAVSIGLHAVPAEVQIFPSLSGVAASLRAALDRTRLIVLMLGDDPVEHMLVRMAMQDQFPLLDGQPPVWIVAPGNSYVEAQHLLCAASEQ…
GTDBiso@GB_GCA_001698445@MBRF01000020.1_42@d__Bacteria|p__Cyanobacteria	c	d__Bacteria;p__Cyanobacteria;c__Cyanobacteriia	0.9977900552486187	0.7169511710996427	MRVLRLFQLLLALADSIVTGRQWGSGQGQHREHRREPQGRSAVTVMGNRVSRSGSIQLDRQFARIACGTVFKPISQFVTVRWLQVQGRLESEGAERFQWRCLQGIGRSLAIGLMGFLICASWAIVPIPSLADELPLEARVQAARSLFDQAFEATNGGQFAQAERYWTQILELFPDNAEIWSNRGNARASQNRLQEAIADYNEAISRAPNAPDPYLNRGAARENAGDLTGAIADYDHVLELDPNDAAAYNNRGNAEAGLGQWAIAVDDYAQAERLAPDFAIARVNHALALFQVGDRAEALRLLRNLVRKYPTFADARAALTAALWDAGDRGEAESQWVSVVGLDRRYKDLEWVAKVRRWPPAMVTALEKFLKL*
GEM@3300017565_7@3300017565_7_00578@d__Bacteria|p__Planctomycetota	o	d__Bacteria;p__Planctomycetota;c__Planctomycetes;o__Isosphaerales	1.0	0.8095238095238095	MPRRVWIAALSFWPGMPQIWSGQDFLGLLLGIGFALVLNLALLARSVWTEWLTTGWSELLVILTVGYWLACFGYTLWWVWLCHPERHRAEIDRLFREATEFYLQGLWNDARKRYERILTIDETDADALMQLGTLYVRVDQPMLARRAFRRCLELEGGSKWRWEIEQTLGRIKSPGASHSSSDPRSGPRREDSGESVVNVGLSG
GEM@3300026519_39@3300026519_39_00553@d__Bacteria|p__Bipolaricaulota	p	d__Bacteria;p__Bipolaricaulota	1.0	0.8279569892473119	MKRPKKRRERVPTRRRGRSRSHGRRGGQPSLLTEPQRLLRENRHRIRPGITAATALLAGGLLVLFAVRGDTNALYALLLSSGAWLLFLWALPHWKLGLTAVFLFTQPLLIYLGNTEYGYTKAIYSLGFISLLWVLWAGEAVLRGRWELRLPPLLGPGAAILGAALLSLLNGNSFLADVQYVVLIVYFMAFYLYLANTLKDGKEIRFLVGALLLAAGLASVYGLLQYYGVLPGKPGVSQGTAAILSTFGNKNYLGGFLAYLFAPGLVFLYLSPSRALRAFAVLALSVVFVTLVAISSESAWLAVLLSLAVLAVGVTVVRGWGWVRRAAGVHGGLVVLAAFLTALLLGTTVAWLWDRSLTAGESWARVGRAFSPLGWLSLGALAGLWAVAFVLPRLRAALR…
GEM@3300012033_23@3300012033_23_00865@d__Archaea|p__Nanoarchaeota	p	d__Archaea;p__Nanohaloarchaeota	1.0	0.8888888888888888	MFVTMGAIASFLAGLYGFYNTIFNPILALGPYMALGIFSGALAALFSLIYWWLLDIEKQKEIKEKINNKQEKMKEARKNNNTEEASEHMQETMKHNQKMMMLNFKPMIATMVFVALVFPWLGATFAPTVELSQQANDTYTGEFAYNGKSGQLTVINGTNQTVDFNGQQTDIDGSFDAYGVTWDITKFGESGGGFLGSSIHTGTVLSLNARFIELPFSLPLAGSALNWLGFYIIIAMPLTFIFRKMLGVA
GEM@3300025861_13@3300025861_13_00417@d__Bacteria|p__Spirochaetota	c	d__Bacteria;p__Spirochaetota;c__UBA4802	1.0	0.7272727272727273	MSRRTQHAAGAAICSRTWRYRFRHALPFALAVSLALTTLAARPLAAGERELITLAEMHLRNREYHSAVTELMRYQHLHPLGALYPRSLLLMSTAYFEGNNYTRAIDTARLCYDRFRNNPEGEEALYRLGHMRLLTGSAFMSFSTFDEYIALYPQGRFSETVLAERPYAHLLAFEIDDAKSEIENYRRQYPAGAYLAAMDELDGLIAAEEGRPKKKMWVAVLGSVFIPGFGNFYTENYWTGLLSFLSNGVLIYLIYDAAVHRDTFRMVFFGLLELSFYQWSIISAVNNVYEYNYPEDFRRGIRLSLSKRF
GTDBiso@RS_GCF_003121295@NZ_PHNC01000029.1_842@d__Bacteria|p__Actinobacteriota	o	d__Bacteria;p__Actinobacteriota;c__Actinomycetia;o__Streptomycetales	0.9964476021314387	0.85	MLAARCGGVALRAGVATREAPRSVVDLYVPKRSYVAGGGLPPPARPGGKGPLTPMQIRLTVLGPLGGQIAHACDVLVTAPAGTALAGVTSGLAAAVAAAGSDLGSGAVVVYAGAERLDPQRCALGEPPLIDGAVLSLGGPADPELHAGVPLSGLPEATARLHVISGPDAGGVHLLHGGEVRVGRSATADIPLDDPDVSRLHCAVTVAANGRVTLHDLGSTNGSTLGGTPVDDRPVPFRPGPLLRVGESALVLHGADEGVPRPLPTAPDGEGHLRVTPARPAVPTTTGQGTATLRTTSGGTALSGSGAPAPGPADTGRSATPHPASDGTAPTGNHGPATGRANTAPYPRSGAPTTAGAATHPTDTGTPAAHGTARHTPFGGATPTGSQDPATGPANTAPY…
GTDBiso@GB_GCA_005879065@VBLU01000003.1_4@d__Archaea|p__Thermoplasmatota	o	d__Archaea;p__Thermoplasmatota;c__Thermoplasmata;o__RBG-16-68-12	1.0	0.8148148148148148	MAAPPRVRFVVKPRHTLNSRVVGFIVAAAVRMRVPRPIKTGLEFEAAFPVKGRILQAIMCDCEAEGEIRIRVSRDPKEGWSYDPKDRKTYIDIHAYDPRDTYAKVRPGEWADGRVVCYGFLKRVRARRIEMLGSVLASGTRLTGAVHVDDAVEIDFGFFQTILGFEDDAQRRLILKDAGLRDQSFVATDVGVDIELKRWGSREMVLKKT*
GTDBiso@GB_GCA_013329085@UBA9950_contig_7601_2@d__Archaea|p__Methanobacteriota	o	d__Archaea;p__Methanobacteriota;c__Thermococci;o__Methanofastidiosales	1.0	0.75	MSNGDGLKVLSAVLAVLLLVSIIGNFFFLYRSLSDAGQGTQYNVLLTEKIGLDNKISLLESQISDKNKKITDLESEVRSLKSQYDSAQRNVDLKQKVVDNYETRVKSLEDQLYDCEHKTTTTTYTSYCSCGYYRYNCTCNGYCYYDWYCPSSCSCCYTSSCTNC*
GTDBiso@GB_GCA_013329085@UBA9950_contig_32494_7@d__Archaea|p__Methanobacteriota	o	d__Archaea;p__Methanobacteriota;c__Thermococci;o__Methanofastidiosales	1.0	0.7142857142857143	MAYIEADEMASFKMNLFNNVFSKDYINDFNHQIKCVKDSVITLEEAIKLLEKECIPEMKDKCKIVLELENEGKAYEDKLKQNLDKALLLGPNGTKYGEISSIIGAIGQKTKSISEILVDLKEEKFPNESIKDLVKLVETNESITREIYLMMKKIEDADNTKIDRFSKKILKKKSEAEELSDLLLNNFIKKVEKDNLSETFQSIVMILKKIPKDADNVAQIINRQ*
GTDBiso@RS_GCF_000017185@NC_009635.1_1159@d__Archaea|p__Methanobacteriota	c	d__Archaea;p__Methanobacteriota;c__Methanococci	1.0	0.96	MDIIDSVAKDFLTNDIWIMPTDREDILELDDIGNIKIVDTIPIIRTLATPSLKKTLKRLLYIIKDKMVLFDSTKNSEIQINIMNYINKKYFDAKNKNYYRAKKAWYRFIGDIFNNIEKNEIKKALTKIIVLLKVLNPILVFEVHNISKWNYPMGFKRFIDYLHTNGISIVIKCPVESKQNLSTLFENSKINDIAIVKYYAKLKGRFISTTVAKYLLNISNGNTNIIDILLLKSKRELKTLRDLKVPWLKILPIIVPSKYQKIINIICNIKKFKINDIEQLLDLKIPTIYAYLKELVDMGIITKRRINNRIGRPSRTFLYKLSINKEILFDYLDNLPYNDLYFTVFHNANSQILTRNNTELRKYSNSRFRVFGLG*
GTDBiso@RS_GCF_000017185@NC_009635.1_1160@d__Archaea|p__Methanobacteriota	c	d__Archaea;p__Methanobacteriota;c__Methanococci	1.0	0.96	MIEIYHNTNHTTHIIKYKGENMENIINQSIATPIRKLILHFVLIRGTTYPKQITENLKISKGLPSQFLRLCTALNIVKRSRSGHKVLYSITVKGMSILKRLSPEIFDRSFSGLFGSLPKKKYGTKYYPVNRIGLEIKESVDYVGGKQYSFYDSEGDLISNVYRSNEGAWWCTSCQSRACRHINYLKNYYEELKK*
GTDBiso@RS_GCF_000017185@NC_009635.1_1163@d__Archaea|p__Methanobacteriota	c	d__Archaea;p__Methanobacteriota;c__Methanococci	1.0	1.0	MNILVVGVNTRPIANSAKKLGHTVYSASYYNPMDLNADVKEYIVDDNNHGHFYDHYDEKKLLNMAENIINNYHIDHVVIASGIFENANSKTPDWDVIGNTPKKIKTVSNKYNTSKKLENLGYDIPATYVAYNSKQIEKYLYTLNYIIIKTVYGSGGTGVHSLSLDNLDCDVHDAIDNLNLQYPVVVQEKIFSSSYSASFIGSNFLCFNKQLINNNMYVGNITPYKINNIDNVNKCIDSFKDIMSSFDLSGMNGIDFMVKDNVPVIIEINPRILGTFETIELSSNKNLMDLIIKYGGVNKRSSPELPRLINPNNQYLKKILFAKQKVISYIGAQNNSQNLKHINQVLQSHKFSKEKFGDIRICDIPKYGAIIEKNEPLATTIIKASVINDTIINNISKMV…
GTDBiso@RS_GCF_000017185@NC_009635.1_1166@d__Archaea|p__Methanobacteriota	c	d__Archaea;p__Methanobacteriota;c__Methanococci	1.0	1.0	MVILPHILIFLFGENMDLKQIYSYTISRNIFILRKSGIKTNAKLYIGLTIFGSIIIPLLFNHFMHLNIKTTFILFLVYLGVFLSIPSIIYEGKIEKFEKNIPKALYVMTLSLDSGRSVTEAIEEVINAGVNGVDKEFMKILYLIIEKKYSFEDAMTTITENSDSMVFRQIGRLIIENRKQGGELASTLRTLAKTLEDLMNIKQQLLSTTANGLVVGLVILCGVIPATAGLIGGYLTVLSTMSPNMPAPSPEQIAKCYELIQLGTGIFGLLFSIPLFGLNLSRMIITCAICMTGGIVVFYGISMGSGFLFS*
GEM@3300025605_10@3300025605_10_01404@d__Bacteria|p__Spirochaetota	c	d__Bacteria;p__Spirochaetota;c__UBA4802	1.0	0.9431818181818182	MPTFLSHQVVIYFILNAIFTRSIFPGDRVDMAKKMLYKIAIQPIVYMRSANLFKEGQVTKKRGNDMKRLMNKEDREIKKKIAKEVSPKILEYRKKISDEAYLEHAINRIATDLSHYLTK
Ocean@TARA_SAMEA2620570_METAG_BLCIDGCO@TARA_SAMEA2620570_METAG-scaffold_10974-gene_1@d__Archaea|p__Thermoplasmatota	c	d__Archaea;p__Thermoplasmatota;c__Poseidoniia_A	0.9009858551221603	0.7710931768158474	MKLPVVIGTQLGNNSMTIFPSTSEPAKEGVYLTDNSTIGFPEPGISIGLPSSSGPSVQVFGSISFSVQSVLSSCAPAIGKMKRRVTSTTGTKRPHMFGGDIAHSRGHRLIVMLMTHRPVGRCMAANEERRELLTLNIALGLTIGVVALFIVLASIWGSGAVQDSSTVEDEAWWQVSLQERHKLDLDYTGVRSKLPIEGMYNWTGPTEYFVEVDLPASEQDAGYPEPALMHVALWLPDVEPGTKVPVIATIHPYYDFGTEVANGDSNPNTIPDGGVGAWVLEQFVPHGYALAQVSTFGSGKSTHCQDVKGLGEQVGIQAAVDWLGKQEWSNGNVGMMGKSYAGTTNWEAAQNPSEHLKTIVPISGSIGVQQMFYRNGSSEFRAVGYDLAYQGATSDMTTD…
Ocean@MARD_SAMN04166689_REFG_MMP04166689@MARD_MMP04166689_REFG-scaffold_17-gene_19@d__Archaea|p__Euryarchaeota	o	d__Archaea;p__Methanobacteriota;c__Thermococci;o__Thermococcales	1.0	0.9178082191780822	MKVEDQIIFTARHGGDWKVAEGGLFELEDEKVAHFIASVANTANPRIPGYLTEVMNVDEIMNLSGKFEDKDLSETIVALKSPGGTARTLGKLVFEEDKKLKKHLTEVARALLVRETLSKKVPVEYPEKPPLSGGVRIEFPPYEEEHINFVAFHLGGKTKWRAVRRLIIDEKTPPMADVARLLASINESITLKLPPVYAGIDTEGIEAWFGSSKKVKKAEIAAVVERYLEFPAEDYAPAGFEGGHARVYALRTALEKIGLPLDVPAKSLEKYLEKK
Ocean@MARD_SAMD00000482_REFG_MMP00000482@MARD_MMP00000482_REFG-scaffold_1-gene_492@d__Archaea|p__Euryarchaeota	o	d__Archaea;p__Methanobacteriota;c__Thermococci;o__Thermococcales	1.0	0.7123287671232876	MLEKILETIEARGGGGFVLVEYSSLDHPELVFAEIITSWREKGIKPLIVDIGDTLHIFTTKLQMMGVNIEVDNLPVIKEMGNVRVGNIIGEVHETEDFEYHMAKYAQIVKKVPEESRNHTIVLGMEKFSFTFTDNPPKLERYFEKINRRYLKYTDVRDFVFLNTSVASEYLTKSLEQDYDYVLRLTGGIALSLVKTPGGVKTLKFSEYLKTLRPGESVLIEHASLSPYPVLFYEIGKNSGWDNILVIDIIDSALPPVLRWLKFTGLEVPENSIARIKAGGTSTWGRILIDVDPHKDPGIFMSKFLSNLLSYYRTNKNVTTVIMNPERIIPLQDNRPSFVLYLANAAAGFLGNPYRKTFYFVNYELAHKGYLALLEEAFTRVLRIEDSSVRILKSLNLDE…
Ocean@TARA_SAMEA4396941_METAG_KHPFJDKB@TARA_SAMEA4396941_METAG-scaffold_805-gene_57@d__Bacteria|p__Proteobacteria	o	d__Bacteria;p__Proteobacteria;c__Gammaproteobacteria;o__LLD-282	0.9285714285714286	1.0	MKKILLVLILNIFTVAAYGSAICVPGVGYTMVGSVANINKSDETGLNSYLYESMGSNYKQNEAQTSLFDGTLSSEPSLHINLIPKPSLSSYMNLWQPGYCDVTNLGGSTSTVACSSYTTATTGSFLDILQKHANGHRTFYIGSGNKQQIVPIYMSSTKCQNVTLDSKGVSHTGNCFLGDQSLEPSMPYINTIDPNVYTENNYFTALIYKWNISNKGFIFSNGIGTASSIMLTTTSNQIPDKQNGILIKSDSNSNLYIPLLSASNDTYTNFDVDFVNYLSGAVNQFSFTDANLKLACNLGLFANDNKVNYCANIKVSENYYNSYYFNDVLDSSNLKQYLYNLIGCAGSNTDIIGCKAPTFLANYYIDSNFSTNANQYSMYNQSKSIQDYCLPSTAGTSSQ…
Ocean@TARA_SAMEA4396941_METAG_KHPFJDKB@TARA_SAMEA4396941_METAG-scaffold_805-gene_58@d__Bacteria|p__Proteobacteria	o	d__Bacteria;p__Proteobacteria;c__Gammaproteobacteria;o__LLD-282	1.0	1.0	MFDIKRIINNKTFTKINTTTIACLSISGLLLSSSTFADSKATYKTNDLGPFAAFSTFTSLDKYTFFLGELEAGAKHQKLGTTFTTFVGWNKEHGFKATLQYTRQKPQVNFFDKSRDVWVQQGAIGLEYLYVQSNLIQFNASSYYGFIPSTSVTIKNSNSSVTLLTDGSTTINKTSEQEIGEIVEGNQFGGWVGVTYTPFKDTLFRAKIVCDYLKRDLQYDSYYDSNGDIQSRDNTISSCGAGATIAFPIYAGFSAKFDAQYNDIYEKYNPELIWAPSFSDSTKFILGGKVEKTDYEDLSGGFNSYYLKMFYEF
Ocean@TARA_SAMEA4396941_METAG_KHPFJDKB@TARA_SAMEA4396941_METAG-scaffold_805-gene_70@d__Bacteria|p__Proteobacteria	o	d__Bacteria;p__Proteobacteria;c__Gammaproteobacteria;o__LLD-282	1.0	0.9230769230769231	MSFSKRNKLIKICLQVETMSEQLRIDIFNLFYPIIEGFVSFRDYKFSFNNKIIAQSLFVEFFHQRLSSFPHPMGYCEVIEKLYYELLWNEVYDFIEFFIKKMISPKKEIIMNKLNQVLESNQSSYRILNDIVQPIINEVEIKNIENATSIESDKVHNHLIKAQQLYSNKLNPDYENSCLESSKAIESFLRDIFKNKEILSKNVKRLQINKLINQHILRIIEILSHFRGDELAHAKKAEQKDLTLQDALFVHVTSCSFINYLKQILIKLKLIILA
Ocean@TARA_SAMEA4396941_METAG_KHPFJDKB@TARA_SAMEA4396941_METAG-scaffold_805-gene_73@d__Bacteria|p__Proteobacteria	o	d__Bacteria;p__Proteobacteria;c__Gammaproteobacteria;o__LLD-282	1.0	0.9230769230769231	MNFFQLTAILKHFDNADFKADTFLLTVALEILFFILLVCHDSTINGVIFFSLVLPITGKKFTKWLRDLTSDFLFNKNQAL
Ocean@TARA_SAMEA4396941_METAG_KHPFJDKB@TARA_SAMEA4396941_METAG-scaffold_838-gene_14@d__Bacteria|p__Proteobacteria	o	d__Bacteria;p__Proteobacteria;c__Gammaproteobacteria;o__LLD-282	0.9285714285714286	1.0	MEENKHLNYLKRTITVSSDIINIIYNFIKTNQTIKTSVNNVYSGLVDGMSTAVTNLPNIIQDKKNYNILKTSLVLNLMFCLPILLYYKFSRLLYCMLLSNNNEDFDENSYLITDYIFCIFFIQKFYKDYIGDNLFLFTTTSWLPKNKNTNVILKKCNCSQKNDNKNILLKSLNFTAEQFLLLFSQNHIILKFSYYLLFSLSNGRSLIRNNINKENSCEKHQNKHLNSHTSYAIGLGMAYLALINLSYSIIAKTTGVHSLFLYDALSSILYQIFLINSNFSCWHQKKDLYSLKLHQVLNIISSELFNKHEPNIILFIEKCNSKIDNNQQNESFIKIKYYSKEAIKIFIIPNNLQSIDKISRNKSFQLFCYYNYSIIKESLDLLITKKQQLDATREFQLPI…
Ocean@TARA_SAMEA4396941_METAG_KHPFJDKB@TARA_SAMEA4396941_METAG-scaffold_838-gene_18@d__Bacteria|p__Proteobacteria	o	d__Bacteria;p__Proteobacteria;c__Gammaproteobacteria;o__LLD-282	0.9285714285714286	1.0	MSSKVSKVSKVILNVSFEEKNLVKSLGAMWDPIAKYWFILSDQDQKIFKPWLCASIKKTLKNHKNLHIYEIGNLGLLRAITSCWSCKGYTTVYAIYAEAVQDKKGIFIFKNIIEVPEVLEDFLKARCTSFKLGRPNKDQERFFRNHCEHCKQGLSDEAFYKKKGVFNPKSESQAKIIQYIELPIFELSSITGEYIDYTDFSMFIDNVTKIDYVTDLL
Ocean@TARA_SAMEA4396941_METAG_KHPFJDKB@TARA_SAMEA4396941_METAG-scaffold_838-gene_19@d__Bacteria|p__Proteobacteria	o	d__Bacteria;p__Proteobacteria;c__Gammaproteobacteria;o__LLD-282	0.9285714285714286	1.0	MISNLKKSINIFFHEVYFKIINLFDKLIKSKIIVKTEDTKHNFTIFIKENYFFKSLHINNTEIIQSKLYKKDPSHLSLITSQALIIPTILHENPTELLIIGLGGGDIIRYYNKYFPNTNLTIVEKSNVIINLFMKHFSDEIQVNHNSNANQNNTENLFNVINDDIFDLIKNQNKNINFTDKKFDTLIFDGFVDFNCINKVFLNTIFNKLNDNGIISFNFLFPNEQKFIQTLTIFQNYFKDNILIIYSNKIHNTIIIGCKSPHYTRYFKALESHNIIKNLHFNKKLGFIAEFT
Ocean@TARA_SAMEA4396941_METAG_KHPFJDKB@TARA_SAMEA4396941_METAG-scaffold_838-gene_31@d__Bacteria|p__Proteobacteria	o	d__Bacteria;p__Proteobacteria;c__Gammaproteobacteria;o__LLD-282	1.0	1.0	MNNKIININTFEINKIPTLKQVDNTAYKLLNAYLSHDYAYFEEIFYKDAFLCDLTLKVLSFVTENQIENIRNTNMKDMLINFKHNTVFNYECALSLILGLSLQRFWLSSLDLCDTQAGKEYYLEHMKSILYIAYKIFLKNSFLQKQNNFADIILILSTHNIGLGILSGLFKIEYNLLLCLAKKNPNSSLLTLEKNLSAMKISTNLCSSGFICHAKIGAIALNKWGLPQKFVESILWHYKDYSGGQFENYIYFLQLCDFILAKYNKSYIKSKKIPNSILKYFDNLDLNMSLTWLETKKDKEADFDLI
Ocean@TARA_SAMEA4396941_METAG_KHPFJDKB@TARA_SAMEA4396941_METAG-scaffold_838-gene_33@d__Bacteria|p__Proteobacteria	o	d__Bacteria;p__Proteobacteria;c__Gammaproteobacteria;o__LLD-282	1.0	1.0	MSDISDLELDAINALQQRNYDLAEKLYIKLISKIPSSKEYNNNIANIYLIKKQTNLAIKYYLKALNIDTNINQLNNQSIAYNLSCAYQIINNLDNTIKYLALTLTINPNHQAAINKLNNIKSILLNSSDNENNNYYNIAVIFHKIKDYKQAEKYYLLSLENLNKTTNLNSFETNYNLGSLYQKQKKYEKACFYYKVANDIKSNPNTEFLINSIEQNNNIIKPPEEYISNLFDYYSDNYENDLINNLEYKVPEYFYSLFQKHISDKQDTFNVLDLGCGTGLIAQKFQLTKHKINNITGTDLSQKMLNIAKQKNIYKKLYYEDIIESLNNINIIKQNINLILAADVLVYLGDLDKVFLYFKKNFDNSFFIFSCESTNKSDNYNLTQTGRYQHNKKYILELI…
Ocean@TARA_SAMEA4396941_METAG_KHPFJDKB@TARA_SAMEA4396941_METAG-scaffold_838-gene_38@d__Bacteria|p__Proteobacteria	o	d__Bacteria;p__Proteobacteria;c__Gammaproteobacteria;o__LLD-282	0.9285714285714286	1.0	MQLKSFFKSKKSLSSGLICLSVLFISSINANELIYEMKFDNNKPINYQKTEKKSSVFLAPEHWQAGMDEKHVWVEPQEDSKNKFVFYARNGRSINNPNWAHKRVAGVRFFSW
Ocean@TARA_SAMEA4396941_METAG_KHPFJDKB@TARA_SAMEA4396941_METAG-scaffold_838-gene_39@d__Bacteria|p__Proteobacteria	o	d__Bacteria;p__Proteobacteria;c__Gammaproteobacteria;o__LLD-282	1.0	1.0	MIRPQDDIEAKKKSDQNIQDFVGLIHEPTLIMPEKVIDENDEASKSVSGLSDETLSSSHTSFVDDQTTPVTVSHEKPKSNALPSLKDMLFNNNIEHDHDDLCNENKIKLNHNTETWVTTFERKISEDSVSYDVEIENYGVTPEEHEKYAVYFLDKLELLSKNSNNQLIDLDLSGLSVSKADLQKTIEKVLKDNSSKYTFINLLDTNSAFHQAVVTNTEDGLSNTHVLKSESESESEPEIRSFDFDDFSKVTKDEMIKLLDKEMKPDTKKIIIYKDTKDGQLKILLEKIIAEKYPNRDIKVVNDIPEAGHKLEFSKEFINLNQAEEFLKEMSWRINLKHKRAFERSLIKIESSDNTVKIYVDSSDNNFLVNEVKESCKNSLSQLGIYEDNSEASKKCTM
Ocean@TARA_SAMEA4396941_METAG_KHPFJDKB@TARA_SAMEA4396941_METAG-scaffold_838-gene_43@d__Bacteria|p__Proteobacteria	o	d__Bacteria;p__Proteobacteria;c__Gammaproteobacteria;o__LLD-282	0.9230769230769231	0.9230769230769231	MSKVKNLLTVIFLLNICHNFFATNAVNTKSKLKENEIYKIEIIVFSNNIKIDNLYSSFDKIAKPKGINVLKDTASPESKKQENTDLDASDFQEISALNNNEQTENQEPDSDPKLFDLFYKINQDQHSLKTFDKKLQDSPNYKIISHYAWYQNLSKKDGVYFFGGENYYNTKKNDASTEILATSSNAFDNSNKIDLNKLKKIDNNYFKFLNPEWELEGLIYLQKFTKQKIHIDINLLINAPVILANYLHYKTFTIHQNRNILINESNYFDNPYFGTIVYITKL
Ocean@TARA_SAMEA4396941_METAG_KHPFJDKB@TARA_SAMEA4396941_METAG-scaffold_838-gene_44@d__Bacteria|p__Proteobacteria	o	d__Bacteria;p__Proteobacteria;c__Gammaproteobacteria;o__LLD-282	0.9285714285714286	1.0	MEAVFSMYSTTKPIDEPDKSNYTSLVNYLVNSLPEDSRLFNDKEMLKKALFDNFTLLQEVIGFDRLDMAHAIANFYEDKSLTDEYRAIYIKLLLDFSKNNKLRDSVINKYSEFSNRIISIHHTLSKFIPDDKFKKFVDSFAQSLGEDNDFFTNKYIQVIDSYLMHVPNQKINRKAG
Ocean@TARA_SAMEA4396941_METAG_KHPFJDKB@TARA_SAMEA4396941_METAG-scaffold_838-gene_57@d__Bacteria|p__Proteobacteria	o	d__Bacteria;p__Proteobacteria;c__Gammaproteobacteria;o__LLD-282	0.9285714285714286	1.0	MNLIKKAKSPKDTYIWIEQYQNLSKIEQTKIKTAILKNQYPIFLTHVEQLAKYQLINKLNELFDIFSNDSDKKKFFDRFGSQIINKTFWLNLESATNHIINNYIEKYSIFKYSNHLNNYKILYFFYSFTNYLLQNNLDIQVVINYLQNFNLETRYYLLNYQFDFPNINLGQQSFLMVLLYLNRNSDFVKIFTTPNLLSNNKKQKLLTYFDEHNNSLIHAAIAGNNITGLQFIISNIRSIYLKKNLIIKTLAYSGDKVFKNNGLSVLHIAMIQNNPFTLSLILSVFNSKEQFNLIINHKVSEYSLHYASKSVYELSMLQYNPDIFNVIAYCIPIMYTYKFKTMLLSHLLTNTESFIDSPYQHIIFHVNSYININNHMLNRQKTNEIFYHKNLGFKAFYET…
Ocean@TARA_SAMEA4396941_METAG_KHPFJDKB@TARA_SAMEA4396941_METAG-scaffold_838-gene_58@d__Bacteria|p__Proteobacteria	o	d__Bacteria;p__Proteobacteria;c__Gammaproteobacteria;o__LLD-282	0.9285714285714286	1.0	MSSRFISKLILIYLTIFISINIYAIKLNITLQDSAAADSDTIANLYKQLEIEKLVKDDYQEWQAKYHIKNIEKEIKSQFETLGYYNAQVNKIVDKNDISWNIKYNIHKGPATIITSSDINITGPGKYNPDIRKIVKSSELKTGTIINYKTYDDFKNSLYATAENQGYFDAKFTKSNIYINRVLNTAKININFDTKIKFKFGNIKFIQQQYNRVSEKFLYKFLTFKANQKYSYQKILNLQTGLSKYFDKVMIIPTPNQKTKTVDIRIDLHPLTKYKYKLGAGYSTDDGFNILASRKVLYINNYGHSYEASAKVGQYNDYVNLIYYSPGEKPATDQISFGYNYLDEKKQNEKYIEKTRHEVFGNYQRQYDQYNSKIIGGLKYNIENYTTTEEGINIHSRLL…
Ocean@TARA_SAMEA4396941_METAG_KHPFJDKB@TARA_SAMEA4396941_METAG-scaffold_838-gene_59@d__Bacteria|p__Proteobacteria	o	d__Bacteria;p__Proteobacteria;c__Gammaproteobacteria;o__LLD-282	0.9285714285714286	1.0	MKKIFKAIFLTLLSFLALISISISILLFTSFGAKISLVILQSFTPNNITIKYKKISGSIYNGLNFKNIDIYLKNENKDLDKIISFSNNSMNFDFKNYNITALIYSETTKINQDNYTAHNLNINVQHNFNSGYTSFNIKTNNKENKENSILANINISFKALNEIKIEKFIISDNLNNFLKITNTINQPNKYLLNLSFNQKIENSDYDIKLITENTLNYKNSIFSSLNVDINYLKINYNQNNVIQLSNSKNTIVVTDTEISLNDTCFHLFDNKLCSRGNLNLVNNEFNLQGFSNNINLASFDKYIIDQKASINAETKLAFKINYNLNKDKSLNAKVNLDIDPGYITVANNKKTYNFKKSNVDITIIKNKLTSLIKLNLWDKDFITGSFNINDLLDLKSTKL…
Ocean@TARA_SAMEA4396941_METAG_KHPFJDKB@TARA_SAMEA4396941_METAG-scaffold_931-gene_7@d__Bacteria|p__Proteobacteria	o	d__Bacteria;p__Proteobacteria;c__Gammaproteobacteria;o__LLD-282	0.9285714285714286	1.0	MAILNKLIATVFISSSMLLTGCDVFKWHDTESSESAYYNSYPKDQYNSYKDYRKAIDNGKYKGNGSNYDKVYKPPKYYNAPGGNSSVSVPPSEYCTMSGGKCCYENTCTASCKVNPFCAGKIKKKPVQTSPSESTEYDRGLQSDLNQNSNSNY
Ocean@TARA_SAMEA4396941_METAG_KHPFJDKB@TARA_SAMEA4396941_METAG-scaffold_931-gene_14@d__Bacteria|p__Proteobacteria	o	d__Bacteria;p__Proteobacteria;c__Gammaproteobacteria;o__LLD-282	1.0	1.0	MEFFTNKVTKILELIILLLISISSYGFVVTDLYNISIPVTQNQGPSQNKEELLSLGLNKLLVKLSGNSNIDDNEIIQEALKDPKQFLQEYQIIKNSEGRLDLRQVYNKMSIDSLISKAKITTWGVSRPLLLLWVLVEQDFGGRNLIIESEINDDISGLVKNQINDISNKRSVPIAWPIYDLDEQQSLKFKNLWNFDKTNILTLSEKYRPDVIVLGKIYPDGDSWVIKWLINDQTYIFDSKKESLELDITNSFNEMINLIAQEYASIPKKQDALASNIFYLKVTNVENMNKLIKLRDYLKNIKTITSSNLKELNDNTVTFEISLDNDKELFIKELKLERKLIKVNNDIDNNKILYYRWIS
GTDBiso@RS_GCF_000167195@NZ_AADV02000036.1_11@d__Bacteria|p__Cyanobacteria	c	d__Bacteria;p__Cyanobacteria;c__Cyanobacteriia	0.9983879634605051	0.7375942834458118	MFRPFINIAHLTFIYKQLLIAYFPLPQFLATAIYSTDNIKQICYGKHLKISRINATVSSNNLPKTTAYVRITQQSWQQGQMEGEVRAAEYQWRFKWHFRHGQLLVQPSLGRALIYEPLGRFLERSDYQLEPGGDYEFTLRSQL*
GTDBiso@RS_GCF_000170895@NZ_ABCS01000126.1_16@d__Bacteria|p__Myxococcota	o	d__Bacteria;p__Myxococcota;c__Polyangia;o__Nannocystales	0.9166666666666666	0.9166666666666666	MNRFFLARARARVGLPPTLFHRIVCVLGAAAGATALSSVVAGEALAFAPPAEGDGGNGAVEGPASPNSLGTISGVVTKRDGQEPVEGAIVVVQCSCLNEEVSVLTNARGIYRLSGLPAGVYTVQALYDDLENVRTVELPRGQKMRANLSLDKGRGSGSTTTIIVTKPIDSSVAHSGDKFDGETIRQSTPGSTVSNGAYDKIIDLSPTANDGPGGRKTVLGESDLQQRYTLNDHEVSDPTIGSVGAQPIAEFVGSAEVLESGYEAQYGGASGGQFRARRIAGTNIVRGTAGLRFTPRLAEPRFIMDTDEALRVTSVPEWGGAAFATVRGPIVKDRLFFSVGVNVSGARHTLTQSFHHRVDLDESGGFTPCPYENGTNDCVTDGNYIATRKFAEQTFPTGG…
GTDBiso@RS_GCF_000210375@NC_016640.1_4860@d__Bacteria|p__Cyanobacteria	c	d__Bacteria;p__Cyanobacteria;c__Cyanobacteriia	1.0	0.7316395394998015	MFIKLRLSSVTVKCNWPFVRWEAGTSTTENEYLVCKHSRGYRTILDIKLTHKPLKFGIDSFIILLAMTIKRGDFVHAIREKLENSLEVTASDSRLPPYLFETKGEVMETKGDYAFVKFGRVPTPAIWLRIDQLEPAK*
GTDBiso@RS_GCF_000223215@NC_017243.1_2868@d__Bacteria|p__Spirochaetota	c	d__Bacteria;p__Spirochaetota;c__Brachyspirae	1.0	0.975609756097561	MDDITIVEVNIYGRMLSIKSPESNAEYLKEVAEFVNESMNDIAEHYGPNYPRDTIAILACLNIADLLKREIANNKAGKDTLLALKESIASRSNELIRLIDETKETKESKEANKEN*
GTDBiso@RS_GCF_000223215@NC_017243.1_2875@d__Bacteria|p__Spirochaetota	c	d__Bacteria;p__Spirochaetota;c__Brachyspirae	0.9487179487179487	0.9024390243902439	MGIKIRIILIIVGVMVLVAFSTNFLSNTLNTETFSTVIERSLDNRFRLIEKEFEYNILSAREESAKISTTLSVVYNNIKNFTIDDRDEYFKNFLSATVNESQLYFNRIVSVLFHPNAIADGNEPFTLYRYSTFNKEFTKVNTTNKAMWDVLTNTYGQTYKSILRRQILKPYMINEGPHIGMTFNIASTIPDIQNEEKIVGIANVGVLFNYSTENIKDILNIEGADIMVIDKRNSAIINSKNPDIVNGRLDILYPQYYEVFNSNLTAGFSKTDNIEINNTLCKAYVANIAGLINIVMLIPNSYYTAQIKDMNDAIFYTIIIAFLMAIVTIIFFIKLLFSSITKISDAIGNSVDNKDLTVKIPAVSGSDEIGEMTKWVGLLNNSLQSVLSSVKRTILTSKK…
GTDBiso@RS_GCF_003574685@NZ_QOCQ01000026.1_32@d__Bacteria|p__Proteobacteria	o	d__Bacteria;p__Proteobacteria;c__Alphaproteobacteria;o__Reyranellales	0.9393939393939394	1.0	MASYLVGVEPPRLVFSDLITEAFSRVTGNIRALLDIILVPTIISVGLQLAGRWISGERIEPLEAMAIKLVDFIPTAMFAVAWYRLVLLGPAAVSGTPGFGWTAREQGYLGQLLLISAIPIILHALFWLLMPWPMEVPASGPLPPGVASAMPVGVAFTITAIIALRLSFGLVAPSVDMAWSPHLSWRYGKGNGPAILFALLLLMIIGMIVKAIATAMLLALSLGIFGGPLTAGPWLVVTLLSETFAYVCIAPLVTVQALIFRALTGWAPGGPLRQPPP*
GTDBiso@RS_GCF_003576525@NZ_QWUA01000006.1_58@d__Bacteria|p__Firmicutes	o	d__Bacteria;p__Firmicutes;c__Bacilli;o__Bacillales_A	1.0	0.78125	MIGGIDVYLKKLLIYGFGQHEDITVELSKGINVFYGLNEAGKTTIQQFILQILFGFPQKNHQQLRYEPKKGGKFGGQVHLSDREYGECIIERVKGKASGDVTVYLANGEKGHEELLAKILRGYNRHSFEAVFSFSVHQLQQMENLSEEELSGVLLASGTTGADQLGNVKQELEKKQQELFKKSGRVPLLNQNIIDLVQQDQKIKEERKKIDEYEPSMKRIEEIKNEIKTLDQQEQLLKQNIQKLNELRQVSPLLEEKQRLESVIASIEYTSFPNNGINRYEQLRELQLTNKASLNKVQQNYHFLIEQLREEFDSERLSSLKELVERDSEWREWQTQIRQFERDIQTVKQEMHSQFQLLGIIKSEQQQAVLQSEVSIQQEDQFQRLIQQMDEQQEQLRFQ…
GEM@3300028622_23@3300028622_23_01470@d__Bacteria|p__Omnitrophota	o	d__Bacteria;p__Omnitrophota;c__Koll11;o__UBA1572	1.0	0.8125	MTHRIFNPSHLLALAQALAKAGKSPGRAGQTRGMPVPKDRRVRLSCGGGNAVVKFCGTPRLAVLRGCFAFCGTPRLSEWRGCFAFCERRKPWSLDQGGFTLYVMAVVLAAALALSMAAAVWAEVVVLKNGTVMRGKIVEKTPKYIVLRSGEGEAATRATIFLEDINRMVSDEEFDQERGYVPLSLFEADRTVVPVVEKEPLFSSVSSDASKEHIMAMVASEEEGSATPEAAAGGWASGEPEPGAGQGAFLKGFIERQPRRLKPPGQQETLGETSADKREGEGRISGVVTLPPLKGVSGDLYVYLLEDTGDGNYISAPKMMFDRIDAAEIKGQKVPYSIEGVPAGTYKVFAQWDVARPAVKITTIGEKVSLAYLGAQGDYSGMTKNALTLGINELRDGVN…
GMGBhq@GMBC10.034_910@GMBC10.034_910_01223@d__Bacteria|p__Firmicutes_A	o	d__Bacteria;p__Firmicutes_A;c__Clostridia;o__Monoglobales_A	1.0	0.7658536585365854	MKLKMKKITALLTVLMMCMTFGANFVYAADGNSARNAVLQIRKEIDSHKSNIQSKNGELFKLTPEEIAEADFKNYDTSSVLLGTDLYEFSAGSVSNDIKGKDGTINTLAPNEYKVHSTIKYGKYPSIFNSDTVIKTSGGKRATLVADYSDDVPSYQIVKNVENLYVENIDFENFPMIKFENCDNIIFNNCSFTDFENNGIVFRDCSNIAILNSKFTTCGNQISDSSNSGYSIRIVGDAQSPAENVLIENCTFENSCGKTISFVGDVDDYVIRNNTINNSVWGAIDYWTPTVSGKYADVIENNVCKNIGFGKPSVNDTNALTSGVGCAAIFAGMGTSLPNTIVKNNVVQNCVETGIEGPYELVYHNTVKNTGENSVVRYTGSTEAIYIKLTTEFEQKYIG…
GTDBiso@GB_GCA_003157225@PMIZ01000144.1_3@d__Bacteria|p__Actinobacteriota	o	d__Bacteria;p__Actinobacteriota;c__Thermoleophilia;o__RBG-16-64-13	0.9	0.75	MADLTHHLSHAQFIALLGGDQQLRDRLAAGERMRVISPFNYPGRQGPVVVFLGPRPLPDPEEPRSDALEDYYGEPDADEEFLIATGARKRGKTPSPAAPLPLPPPPPGAIRISDGGLLVKSLASQGMELEVDMIMSKTVFHAVRQQPGAGLKGSEVYIDTSADTVHLDLWRFLQLVAEVIGLTHGKYKDALIQLEKRKDADAGIMGWRPT*
GMGBhq@GMBC10.070_384@GMBC10.070_384_03606@d__Bacteria|p__Planctomycetota	o	d__Bacteria;p__Planctomycetota;c__UBA8108;o__UBA8890	1.0	0.9615384615384616	MSRTVNRGLPCVWLCAALSLPAWAYIDAVTVIPETPVMGSDTLIRVEGGLPDPCWSLRCYTVDVSGTAIAIKAHAEFTGDACMPVIVPYAFVAYVGRLDAGTYTLDVSDQWDSRTVKFDVVRRPSNVPGDANGDGKLDIADAVRILGYLFSQGAPPPCPNLADVNNDTKLDISDAISLLAHLFAHGPPPAAPVRCASAYDCLGLAWPVFCMGHWDCVCGECRMTCEMTSCGDGYCDVDNGETRDNCADCKDSSCRPVCLFIGTRSEGWYDVCGDAADAPTLISYAFCAGCLPECRACGSKGEGWYDTCSGEIIKWTDCDCACE
GMGBhq@GMBC10.070_384@GMBC10.070_384_03615@d__Bacteria|p__Planctomycetota	o	d__Bacteria;p__Planctomycetota;c__UBA8108;o__UBA8890	1.0	1.0	MRMLRCLVIVLCAAALARAAERDPKARAAPKRDAAVLIGDLGRLLERMEGRIEDLEKKVAALAKENEALARELAQLKGAGKAPAPAPAPSEKRPSFGATVEAKGDQLAVIEVAEGSPAEQVGLKPGDVIVAVGAERTGLARRIRAATEGGKKPFALTVVREGKELTLAWAPEPPKAEEKKPRADAEGARAIRLGLLVEEVGGDAPNATKLVIGEVEDGFAGKAAGIETGDTLLGVNGKDVATLAALSEAVAPLRSGDELMLVFRKKDGRAVTATVQGSHRRNEAKLLKSAPVEAPKAEEKPKAEEKPKAEEKPKAEEKPKAEEKPKVERMVLGLVCEPAEKNEVQVVAVLKGSLADKAGILPGDIVHELGGAKIDSVDALKAAAEALPSKDSVTIVFTR…
GEM@3300027980_24@3300027980_24_01259@d__Bacteria|p__UBP1	p	d__Bacteria;p__Krumholzibacteriota	1.0	0.7	MALVIFKTFFQRKTVLKLGCVLWILVMASGSAWAGSTESQVDLVKKVGAALEKDLAPEMAGVMVDGFFNLSSADVDLEMLREDLELELIGKDRFTVVNAKSMADLGGQDPVSAGSEPRTDALAWLAACRAGGVDAIILGDLVETSLEYPELKGVDYFTTVLFRAISTLDARVIWQRKITGVNSRYVTQALGGIPNLKSIGLGEALGRNAAGFIEGSSRLQATGIEKYALAGLENRSGQPLNMLVLQLYMEAGLAKSTHFEFVDVHYLSGVAQRLNGDVSGVPHSPPPETWARRLGVDGLIQGTIRSVTPDSLECVLRVSQVGTGTDIDAGKLTAVVEYPAWHLPTLLAKAGPCRFTSNPAGAIVIVAGDTLGISPCEAKVLRSGFLAEFHMEDYDTHSV…
GEM@3300017473_11@3300017473_11_00793@d__Bacteria|p__Fibrobacterota	p	d__Bacteria;p__Fibrobacterota	0.9611650485436893	0.7857142857142857	MPELVNLPPTGELFDIVVLGAGPAGLCVTAHLLNSNPSLKLLLVDRQHPGTEPVACAEAVSSQHFKSLAPRYNPQWIRGTINGVLFVSPDTTQVDLRLESCGLFLNRAQMHSDWLQYCLEKGAQVHLSSTVRFVGKAQPLSQITDPIQSQPSALGTRLSTTLRSIQIQSKSQQSKIWASLVIDATGAGSRLGDEEGMVNAFFDREPALFAVVQGVSAPADRIQLWFGQEFAPGGYAWVFPQGQGALNIGLVVGAQASQSFSIKKGLDNLLNKYFPQAQVLYTKGGAISCGGSTKSLTAEGFFKIGDAASMVHPLSRAGIVESMKAAHQLATLLTKGLKENLKPDEVQKRFVQGWYQTNGRGQQNAQLAKKGFGSIPDPVFNKAAKRLAKLPPNKITPKR…
GEM@3300027968_18@3300027968_18_01440@d__Bacteria|p__Cyanobacteriota	o	d__Bacteria;p__Cyanobacteria;c__Vampirovibrionia;o__Obscuribacterales	1.0	0.8292682926829268	MDVSAPKRELEVIGTGVAGGLADAVSSAWSNLKAGAADLVHHPLSTSGHYLENHWQDAVAGAAIAVVCPRGFAANALVAAWSARGLIERTAEIAQLAARPGADQAVLTREMRSAVGQEGAAFAGALPMTMAGSIFGRAAADAVFGRGLGVGDLAGGRVSAGQVKSNLLAMHDAISPPRVKLVVTDLDGTLWQLYDTLVPAMQENIDRLSAESGLSKLEVAKQIGKVMDERRMHEYPWTLEESALARSFPGTPQEFTDRYSRPYWQTMDEKRLENLQPFPGVVETLQELTRRGVNVAALTDAPMYMALARTTQLGLDGPIQRLYAMDVPEPSPSRVVSPEALDYGRQRVQSFLAQPYRFQSTTLLPREFEKPNPDGLDQILKDYNARPPEVLYIGDSRVK…
GEM@3300028071_7@3300028071_7_01399@d__Bacteria|p__Proteobacteria	o	d__Bacteria;p__Proteobacteria;c__Alphaproteobacteria;o__UBA2400	1.0	1.0	MSVALVNGFLVLMAAFVAVLALAGVLAQSRRLDRIERRRAYETECLVKSLQALEQQNLMLSDRINGVVDAGQRIANELDRAARRGGAAEQGAEEQPFVLPNPHRILH
GTDBiso@GB_GCA_007133495@SLMS01000157.1_3@d__Bacteria|p__Sumerlaeota	p	d__Bacteria;p__Sumerlaeota	1.0	0.8387096774193549	MDKEEFTIRVTRKGELILDLRGLPPRRVKELVAYFEETLGPTRQLAADSGGSASGGEELVEEEDIRAAAEVDEDQDEERPRLRILRD*
GTDBiso@GB_GCA_007134025@SLLR01000045.1_11@d__Bacteria|p__Desulfobacterota	p	d__Bacteria;p__Desulfobacterota_F	1.0	0.7391304347826086	MPSIDPRGGVTYHARATVGYGSLTWFPIGKRRCIHAEFPDGYYLVILPGPGVDPPGQQERKQRFWLIFLGTRIWQIGALDWWGRIDDQQVCLGRRKCPLPPEEGDQWQVRATGEIFRIINGEIRRIDRAPVEDFV*
GEM@3300017450_2@3300017450_2_01386@d__Bacteria|p__Zixibacteria	p	d__Bacteria;p__Zixibacteria	0.9473684210526315	0.75	MATGRFRHRWIFGILLALVLLVLCFYDLDFSRLWQTLKKIRFTYLIPAFLLGMLKVFFTAMRWKMLIDKRKIISARRIYSVYSFGQLVNISLPALTGQAARVVILNKTENLPKTFGATTILMEATFDGVCLILLLAISSFFFTFPGWIARYVFILGLVLTGLISAYILILINRRGLTYFGKKKIRRKFPKFYKRLEKLARSFSSGIDSLTSFRHIAIVFMYSCLMWICSVGLVVFLIAAFDEAFGLEVPYWMAMILVAITAFFTTVPITPGNVGTFQWIVIGILKQVYGGDVSKEVAVGFSIILHFLNLLPVWITGLFFLFRDHFGVKEIRKESLKEEFPGANGDSNGNDSGNAVGSDAEKDPKAKSA
GEM@3300017444_54@3300017444_54_00366@d__Bacteria|p__Acidobacteriota	c	d__Bacteria;p__Acidobacteriota;c__UBA4820	1.0	1.0	MAVTRLRDLDWITIKYKDIVALIAILVLLVIVGGGGFLFMRWRGNPQVQAERAISRAQKLVDGLDNPGLDPALRPTVNQSRTMLAQSRAEYGAGRYPKARQIATDVIETLKDLQGTSPASQKFATLVDMEGSVEIKRTGQHLFSGAKEQMILEDGDIVRTSQGSYAKIKYHNGQFQIIAPDSLVVIQALSSSPDGASRVEVALKQGFVETQTPETMTPRDESIIATDSTRVRPAPASRVAVAQLPTGDVATSIFSGSSQIEAGGRSQRVDAGLTGVSVLTTASGAATTEALVAPPVAEYPKDQQILRVEDPARTPLTFQWKGGSGGPVRFQISARPLFSSLLTPEQVIRENRLTVEGLPAGTYFWRVKSEGEASKTYWSPIYRFRLLQIYQRPKIQRDL…
Ocean@TARA_SAMEA2623314_METAG_BLOKBJLG@TARA_SAMEA2623314_METAG-scaffold_12965-gene_2@d__Bacteria|p__UBA8248	p	d__Bacteria;p__Nitrospinota_A	1.0	0.8571428571428571	MNSWNIRQAIVFVSVFFFASFVIEIFAFSAPADKTSPSTAAQPRKAPGSPSTTASPEKAPGSLAPTGGTTTDTSRLTLSRNLLFARLAKGFFEVREIFMFENRGKKTIVSKGGAPTLRFALPKSNNIRKPRAELTAPVQGLDPKNVQWAGEEILSTEPIPPGMKLVGLFYRLADEFGGIFVERPIVYGTPSFALLPERDRVQVEAEGFIVGNPVKFQDGEHESYTTVSRSGDVVRFALKAPDSGGGIYYFFAAGGGVFILGTGLAFWIRGRRKQELTLQAKRDELVRAIAALDDRRAQGEISDSEFESVRVSRFERLREISR
Ocean@TARA_SAMEA2622766_METAG_KGKHJEKK@TARA_SAMEA2622766_METAG-scaffold_921-gene_30@d__Bacteria|p__UBP17	p	d__Bacteria;p__UBP17	1.0	0.8823529411764706	MYGRKYFVWLATLVLSVFILSPVYAKTKNSKSQIIDRGDKVQLNLKNVDIDVIIQYLAKFSGEHYLKDPTAKAKISIMANKPVTRREAVIILEEALIFNNFTIMKHGLAKYVVPTRFAKQYGIDVKIGKAGVDKINTANLQMRFFKVEYIGVRKMQTILQTILGKNGQIIPHPQEMMLQVIDTTFSLKRMSDLIDKMDVPDSLLEMYVVHLENTTAAKMINQLKAIFVKNLVLKGSPNVVEAEQDKINFIADDRTNKIIVICHNKYIAQIRETARILDQELGNIKQVQVYKVQYAEPEALAKQLTELFPKDSLKMLPDERLNSILVISPSDRMIRAVLDMASKLDMKGAAADGDVRVYYLEHSDAKDMADILTKLFDKKKGNQKKPVSIVPDESTNALV…
Ocean@TARA_SAMEA2622499_METAG_EJHEBNMD@TARA_SAMEA2622499_METAG-scaffold_1117-gene_16@d__Bacteria|p__Actinobacteriota	o	d__Bacteria;p__Actinobacteriota;c__Acidimicrobiia;o__Actinomarinales	0.9859320046893317	0.7383669885864794	MYLGYLEWRQASYCYRRELGKLKTLELIKERIKETPNGYLYFDEYMDLSLYSDQGYFNSGLVRSTKEGDFLTSSEVSEYFGKTIAKWIVNKSDSSVINILELGAGSGSLSKSIKDSTLDRELNFHFIEKSDAAIKSLVDLFPESIVSKTTEESSLLELKDLIVIGNEILDNVPCSIAIIDDGRWKEKAVSLLDEELEYCLVEPRKQVIYWLRSNFKEEKPDFEVEVQINAETYIQDVLERFSPLAILLIDYGYLKEDRAAKPYKSLLRTYKEHHIGPDPLLYPGETDITYDINFSSMNKAIDSSLYQKKISTQYEFLYENGLNDYVEDLTRRRSEEEGLDLVKTNSDLLSIKTISDKSGLGSFYAIEATRK
GEM@3300012180_2@3300012180_2_01886@d__Bacteria|p__Firmicutes	o	d__Bacteria;p__Firmicutes;c__Bacilli;o__Haloplasmatales_A	0.9166666666666666	0.8461538461538461	MIYDYARQLIGVFFLIAVVNLLVIPDSYKKIITFYMHFLIIVIILNPLIRIMDNEVGSFIDSITFVNEETFEESVRYYQGMIEDDLKEFTLAEVEQQIEEASRICGTEVTGIELKEMEILIIHMVETSESMENCMIVEVGISRENVRFERGGR
GEM@3300005286_15@3300005286_15_03172@d__Bacteria|p__Firmicutes	o	d__Bacteria;p__Firmicutes;c__Bacilli;o__Brevibacillales	1.0	0.8909090909090909	MLYDLFFYRYFTKAGARRKTCLCAQEGLGTGKKDWQNRAYVWIDLPSRGSSMKIALHQIAYQIGMHPNEMAKLVYEGEITGEVPNRNPQAKDAWVDLHSLKNFIEWKFDQGAFDQMFFDKAMRHVNKAMGNK
GEM@3300025161_63@3300025161_63_00093@d__Bacteria|p__WOR-3	o	d__Bacteria;p__WOR-3;c__WOR-3;o__UBA2258	1.0	0.84375	MKNFVVRVFGSEYNIRSDQDADYVLQVAEIVDRKMKELSTQFQQPNTVRTAVLASMNLVDEYLQQSRSQQEWLRRRVGMLIEKLDQVIKAPCSVRDSS
GEM@3300027368_3@3300027368_3_00446@d__Bacteria|p__Planctomycetota	o	d__Bacteria;p__Planctomycetota;c__Planctomycetes;o__Gemmatales	1.0	0.8034188034188035	MQAERQSSLPGFEGFVPGEKRDRVQKNLGLTSEGVMSKMTFLSRNRGRVIACITWFVAGLVGTSPTTGRADEIGPADPVLPLPLYHNKPDNFGLFDGGLFFATSFAAYKQTNPISHQGVAYRGFTDVTGTARVPYVYNPVTNETENAPVAPFVGRFYGSGEEALNTDQVSGPGTMNPGIKISAGWRFGDRVTVTASWMWLADATYTSSASNIPAGSQIGANYADSFLSAPVYNFYPEYAGPNDDLYNSNGASTPNTIANGIDAARGAGYGIWNAAEVFTQSFTQRAQFADLLCRVPVYENENYRVSGVVGPKFVWLWEKYMMRAVDYNIYGESNGESQAVYTNIVSNRMYGAVLACQQEWYMGHGFALNLNLGGGMYMDIVKARARYELGQKFLGPVSK…
GEM@3300025605_19@3300025605_19_00903@d__Bacteria|p__Firmicutes_G	o	d__Bacteria;p__Firmicutes_G;c__UBA4882;o__UBA8346	1.0	0.88	MRINTEPKEVKVKTVEKTLKLLEILAENNGPIPLTRLGQMSNLSLSTAHRLLNTLCRNGFVERERVTGHYKLGIKAFLIGNAALQNVDLRPTALPYLSKLAEKTNESTYLAILTHQDVIYSDSVKTSGPIQFGIQTGIPIPAFQTNSGKVLLAYLPNLELQTILESYHSQNLIADLSKLLEELQTIKENGFLAGTTELGSNIKEISAPVFNHLKICVGAVSIFVTGRYNQEQEADLNQEVIKTAFDISNAMGFRLNPKEWSATGRS
GEM@3300027739_6@3300027739_6_01578@d__Bacteria|p__Proteobacteria	o	d__Bacteria;p__Proteobacteria;c__Gammaproteobacteria;o__Xanthomonadales	0.9311627906976744	0.8985637342908438	MVERGILWSLKQTAMNTRVTHDEARMKETSTRIMIVDRSEVARSIISHILQKEMQSAYIVTCGSAEEALEHLHREKFDLITTALLLPGLDGLDLCHEIRQSDKQHLTPVIVVSSDADTRLLREGFSAGVTDYFNKSLGYRKLVEFIKDVAQRHAGLVGRILYVEDSASTAQSTQALLQNHGLHITHFATAEEALELLKRNLPRGGGEDSGFDVLFTDFFLAGPMTGGDLLYAIRTQLHLSRQELPVLVVTVQDNESCQADIFHAGANDFITKPVMEEVLMARLKSLLLIKHQYSVLQRYSRDMYKLATTDALTSVRNKEYLFSDGPDFIKRHPVLCLMMLDIDRLEEINEERGHITGDHILHVVGQFLHDYFAGKEVLLARFGGKKFTLLLAGYGAEEG…
GEM@3300020219_12@3300020219_12_02474@d__Bacteria|p__Cyanobacteriota	o	d__Bacteria;p__Cyanobacteria;c__Vampirovibrionia;o__Obscuribacterales	1.0	0.8048780487804879	MAGERFSETPKDQPAQQGGEILLAQLTGAPKGRGSLADEILNGKPTGAEPPPPGDATPPKPKDVPAAPKDVPAAPAKVADGTDVVLKLSYNDPKFDEAIWKTVKYNTLEITDFPKDARLQHWQDKNGDFFWLTDKSGKPIDNKFHYYPGNVAKLTVNGNTQDLNVERRKVREAIAKRDGIDVLDGVMTLSYKDANFDKKIFQTNLYDTLNMKDLPPGGKLTHAMDDKGFFFEVGDGKKHYYPNNAKQLSVDGKIASDLTKTRYEVIEKYADANAGGFKSFERQRNPLANSDQVKNFADGMSRQSAKSLDVLDRNLTEAVKSSEHHPYFKYLLANVKLAQAMGAIRERVLTGQEINHPSVVEKIDKCDELLDQVMKESDGRLRKMNRFPKFNAPLMPLSP…
GEM@3300009100_31@3300009100_31_01624@d__Bacteria|p__Eisenbacteria	o	d__Bacteria;p__Eisenbacteria;c__RBG-16-71-46;o__JABDJR01	1.0	0.7272727272727273	MPYAKDGEEKRVMTVQRVGGLAMAAMLCLATTEARAVPSSRTERNGSIAIAGGAGYGIITGDSRFGSEFDQGLGIDILLRYVLGPHWSMGLGFQSQVYDATPEAQTANGEEKLQITDIRFDTYYYRDRSKDASQYLVLGLGMYRPEIHYQEEGTVSFPGENLELSFGMGAEIFIGETWGLELAGRAIGYFGNGLTQEEEADPDIAPPTGSVALGLRGQAGVFFYILR
GEM@3300009702_51@3300009702_51_01151@d__Bacteria|p__Eisenbacteria	o	d__Bacteria;p__Eisenbacteria;c__RBG-16-71-46;o__JABDJR01	1.0	0.9090909090909091	MASRRVSGPDGVSECGASPRVLRRTAAGGVGVRALGLSLLVHVGVLFVPGVLLSRIDRASFGGGERGTAARPFPVSFLVPSGATVRSSSKAPPRPLSPPAEVPAPELRFEDPFAGHLPALRGKATAAPVAWSAAPSATESPASDDGSGAAASTAPEASSEAGAAGTKDAAVARGGGAPRRTGDGPAPRDGRLIAPRLLVGALPFSEREARALGAPPEIAVRLLVGTDGRVVRVEPADPSIPAPVVDAVIRSTEVMRFVPARRDGRAVEAWFSMAFVFRK
GTDBiso@GB_GCA_003222375@QHVX01000056.1_7@d__Bacteria|p__Acidobacteriota	o	d__Bacteria;p__Acidobacteriota;c__Thermoanaerobaculia;o__Gp7-AA8	1.0	1.0	MTRSVILRTPSEARGTKDLKMVRLRFLRSLAALGMTVAIGCSSAAPDSKKALDEPQIVIRQLSNVAEAARHMTGNISVQYRVDVENRAKFPITLKRIDVVTIGSGAYNLRPTSAPFNAQLNPGETRAVQLWAPAFIDDPTIIGANGPVTVRATVYYDTPAGTSQSIVVQQVNTSAY*
GTDBiso@GB_GCA_003222375@QHVX01000351.1_4@d__Bacteria|p__Acidobacteriota	o	d__Bacteria;p__Acidobacteriota;c__Thermoanaerobaculia;o__Gp7-AA8	0.9032258064516129	0.9032258064516129	MSLPSRTLLVALIVAILSTWITPFERDLFIGDETKYAEVIREMRAAGAFFLPILNGLPFTHKPPLHFWIIDLLTFPLGVYSMWAFVLPSLIAFLFLILLMWRMGGPMAAFVCATSLMVWGSAQTARMDVSFTALIVLGVWMMQQDRLLPAGIAFGIATLIKGPMAPVIGIVLFLIEAWRQKRFPRVNYLAPVAAMIIIPMLWFVPAMLMGGQAYTREVIVKQTVGRAVGAWVHNAPLYFYVLHLPLILLPWTLLAIAALRGANRFYLSWIAAVLVPYSLMSSKLDIYMMAMIPPVALMIADRTSMVASRLTLGLMIAAIVFVNRVPPEAKLLMVITAVFAAVALIATWRSQTLAAIAVGIVPLIPLVYAAITMMPFVNAIGSTERLIAALEKQRVAPEQ…
GTDBiso@GB_GCA_003223645@QHVT01000044.1_17@d__Bacteria|p__Acidobacteriota	o	d__Bacteria;p__Acidobacteriota;c__Thermoanaerobaculia;o__Gp7-AA8	1.0	0.8709677419354839	MTVQHSFEFAPRVKASRRNLVIEAGAGTGKTTAIVAEVLKLMLEREDLAPERIVLMTFTEKAAGEIADRIRVALEELSASDATTWPVGSPNPLVVVGDREKAQRAIAHHLENIDLLRSQTIHSFCQSLLRTFPIEAGLDPQFKIIEGFERSLLHGQLYDAWIDDETRVHPTPEIEREWETLFTHAGYLFQIRDLILQMIERRDLLDETGYDFGAFEEVEEQIIDALSAIRHTSDDIGDDLARQLFAYVRAKTPPETSDIDDWLAYLHPIATHIREANLPRHGVLKEALKILRAGNKGRSIYDRLVSHRAAMALLALTRRFLAFLDREKRQLGVVDFDDLLLRTLALLDDERVLARARAQFDYIFVDEFQDTDRTQARIIDRLARDASGQYVDGRTIVVG…
GTDBiso@GB_GCA_003223695@QHVY01000038.1_5@d__Bacteria|p__Acidobacteriota	c	d__Bacteria;p__Acidobacteriota;c__Thermoanaerobaculia	0.975	0.7155963302752294	MWAGRYEIIGVRIGAPHAHTDPFASLGMTATVSSLLPMSEPEYLICLQCETPTYQFEYDVDKEKVISAICNTCGADDLTDFVTESELEEEQS*
GTDBiso@GB_GCA_005772855@SXIK01000173.1_10@d__Bacteria|p__Planctomycetota	c	d__Bacteria;p__Planctomycetota;c__UBA8108	1.0	0.7582417582417582	MDKALDRFPFPTSFQFREDERVGLEALFMRTFFDELFSSEARQALLRTRFQRTSAGVRDSQGAGRKFAIPPVDSRPKSQQVQDHAEDAKHILLYRGADGIGKTRVFRQFRENASQKRISVYEVNHHDVEGIPFKPFLHAIREILRDHSQGAALQEKYRYGLESVMPELYGADAGEAQAMVMPKSTGSMEAGGTIEFDEAGKVRIFEAITQLLLEVTAYKPLLILVHDLHWSDLPTIELLDYIGRNLHTQEKVPVESPGAAGGLGGSVLLADIGAGPELDDFEGDEWRALTRSTASAQELLGVPYYAFPPGVARGEARWGRSPQPAGSALMPLAASAAIDKDVRTVKGSESLEAAATTSHLKPAEGARLMILANYRGFVNEAHYLEQALRALGEQPFAYH…
GTDBiso@GB_GCA_005774595@VAUM01000252.1_3@d__Bacteria|p__Actinobacteriota	o	d__Bacteria;p__Actinobacteriota;c__Coriobacteriia;o__OPB41	1.0	0.8536585365853658	MEPPRDLAPCLIGEGTITEPRDMIRALETLEGLRYTYTVDGVVMAEGTAALVKLMADDESATLLVNGCLFLNTESFRYLTFSRPEEEGGEWVFELHGDGSLLRLVPEDSVEPRTEERAAAARMMENGGVDPAPFAPLDAGGDELDQRRTPRAPSRLRRAPPPRAGW
GTDBiso@GB_GCA_005776475@SXPB01000012.1_10@d__Bacteria|p__Planctomycetota	o	d__Bacteria;p__Planctomycetota;c__UBA1135;o__UBA2386	1.0	0.7368421052631579	MVIRTVVSGARAVPGLHFCSFAASIALSLCTTFAVAQAPAGTPVPTPTQDPATQSPQPQQPAANPAAGSAATNAPTAAPTTQDPAAVASTLTFGKVVVDKAALRCWSGAVAAPPVFEEVLSKDQVVALGRSENGFRAVQLPLGPLGFVSKKFTTSGDDGVVKTKGSKVAFRYRPRSSEAPVAQLEDGTTLHVIGEQDDWYRVRVAGVDAWVAEAEVQAGAAGDPALAKAWDDLQQKHQGEIKARLDAIAAQRAREVQDQADLAALQLVQDAFLAEKQKEITEQKYAPLAEVINKLKGTLAAESAAIAAADALMKRIDTQQLLVESTILVNTKPPVIDLPPPEAKDPLERFHSIGWLRYERRLAGPGVYFLEKGGQRLYVLSCNTGRYDLALFVDHEVAI…
GTDBiso@GB_GCA_005779305@SXJR01000434.1_7@d__Bacteria|p__Myxococcota	o	d__Bacteria;p__Myxococcota;c__Polyangia;o__Haliangiales	1.0	0.8823529411764706	MRATPMERETGAVTRSNRSIGLAADGSPDLRTNRRGLPAVGWALAATVLASSAAARADADSLNDSLGPREVALGEGMRAGATGAMATTLNPSGLPLTRELVFEGAFGYRPDDSASLVGISACDSTNALPGCFYYHYTGMRPDIGGMELGRRTHVGGMTLSRPLNQRVHIGAAVKYFDFESDNRAEENASGLNWDVGLTARLTEIVNVAAVGYNVAGATSTEFPRAAAAGVMMRPVPALALAFDALWNLDREGETGRYGGGGEYFISTQGGKIGYPLRAGAVHDVATGTYVSGGLGIATMKLGFDVGARKQVADGEELLVTASLRVFGPRL*
GTDBiso@GB_GCA_005799065@SYHW01000008.1_1@d__Bacteria|p__Bacteroidota	o	d__Bacteria;p__Bacteroidota;c__Bacteroidia;o__UBA7662	1.0	0.9130434782608695	TADVSMQFMPSNYFCSPLRTEMLTPSLQFPHSIRKSFRIFRSIWAAGLLLLASCSASHTFTNKGDKLAAAGMHDEAVQQYFLALGRDRTYIKARVGLQQSGQQTMQLSTDRFYRQHQDGNFRESIRTYRSMETLASDASALGIRLEVPGMLRVDYEQDLDRYLAQQYKEATRLNENRQFREAEQIFAEIKSWKADYRDVAELSRLARIIPEYQDGRTAFDAGHYRKAFAHFEKVKALDPSYKETAELSRVARARAQVRITLMPFENAMAFSIPMEIPRYTQAALAVLGNEFIDWTEPANSNPSDTAFVGTRLQLKGRIDELVYVTPQMQSQERRGYESYVVKEFNKERNRMENVTRYRKVVYTEIQGKSELRVRVSYQLIAQVNGMVVFADVAEETAED…
GTDBiso@GB_GCA_005804885@SYOX01000095.1_42@d__Bacteria|p__Myxococcota	o	d__Bacteria;p__Myxococcota;c__UBA796;o__UBA9615	0.9230769230769231	1.0	MSGARRNIDNHNPDEDTPGGPEGSPSSRVNLEAQSSQDRLFDLDIDFDESESGDAPLPSKPPAKAPPPPMSRSLGVRYQAQAPPPPTYRRSGPSTMGGVGGHTLPPPPRRGTTTSPGLEADEEDLAAAFASSDPTAFGVELGQEDVPEVVVDDDPWAGLGDDPEPDPWADLSDDVALVKEPVRETLMLGDAALSFLVGRDNVNADPRVTIPLNQDSEAFRGNYDVSSDFDDLALLGFSAKEVEVSPIDHNLPEVESLGPLSFGNLSVSGLVEDVSVDLSELPSRFETVSLDIDGDGDFEVGEIAKLPSQDGSSTMPASRGSALEASDEHASTTNDVSSALLGVISINELFMEDEPTVMLDGTAAPSVSRRAGRSAPPEASFGGATPLIGLTAPDDATEP…
GTDBiso@RS_GCF_001458555@NZ_CZVH01000040.1_8@d__Bacteria|p__Bacteroidota	c	d__Bacteria;p__Bacteroidota;c__Kryptonia	1.0	0.8095238095238095	MRASEIIQAVDEFSGGRLREKNSLEVLLTIAVENNLMNLVDDIAFHSKFLWRVFNFLKSGRKIFGETADQKADEERYKARLTSQISESVERIRSLILKILERFPEVEKQRFFDKFLKIDAESFENFMNLVHDFYWFKNWRIDEHGKEI*
GEM@3300007299_21@3300007299_21_01578@d__Bacteria|p__Firmicutes	o	d__Bacteria;p__Firmicutes;c__Bacilli;o__ML615J-28	1.0	0.7747747747747747	MQNNYPLSNLCDFEVMIASPLSSYEQKILLKLYMPIVGDKVISLYQTLLSLVEDSSYESNIFQHEKIIKFMHLRSIERFSDIRNKLEAIGLLQTYYKDNLYVYYLKKPLDGIEFFGNAELSTLLEYQIGHEAYLSMYYEFVMRKLDLNKFENITHSFCEIYDIELSENIMLSQANFSGKNNGIVIENKKFDYSCFSILLSAQDLIKEEYFVSQEFIDTIYRYSFLYNLSPEEMKNVVLMSCDENRDVNVLEIAKNAKLIYNQKGKKLGVVPKVSMKKTTKTDNKLIHFLETASPNDFVKQKTGTTLTGSEIEMFDQLLRDTNISIGVLNVLIGYVLEELHGQIPNYNYFLKIINAWKRAKVVSTLDAIDYINHKENKTKKYTTNKIQKSVPDWYEGYVE…
GEM@3300007299_21@3300007299_21_01616@d__Bacteria|p__Firmicutes	o	d__Bacteria;p__Firmicutes;c__Bacilli;o__ML615J-28	1.0	0.7027027027027027	MTFNYIKKTLCTIVTITCTFFLSLSFIHPKAAGEIQFLTACVGETYDTVGINYHCTEDNSYLIYGTALSGENIANPIQVEVTSTLWSYQSDFAGSGTPDYEKGYKFEERYVCKAQLTNLLANTTYYYQAISNSSKSDIQSFTTTTTDASRKSFLFLTDIQSSGTSFSNAETLIQAIETTSNCTPNLIVMTGDQVDRGGIEQQWIDYYKYIPSLHNKLQATIPGNHEYYLTSGSGYISNEIYNQFSNNPMNGPTDRLGSSYYFIWDQILFIMLDTVKQGYDVQAQQEWFRNVVKNNPSQWIIVGSHPGVYATGAYASDADIMRRNWLKVFEECQVDLAINGHEHVYCRKNNRYGGSSTSTDAGPVDDELGITYLQGAAAGLKSYSDLMKPELLDDYDKIL…
GEM@3300000313_9@3300000313_9_01354@d__Bacteria|p__Desulfobacterota	o	d__Bacteria;p__Desulfobacterota;c__Desulfomonilia;o__Desulfomonilales	1.0	0.8064516129032258	METYSYIRLFLGAQDRIDFGRSKDYTDANLRLIEEMNVKTTENEQNQQKGRSNISYSIMSLVFPGMGQIVRGRVLAGLLFLLNVILYLAPLALAPQNTEYDIKTPALLIAIIVWAGSALDAFLYRSSFLIMALLVSLLSFGAGFFGSFLILPSLDI
GEM@3300000313_9@3300000313_9_01443@d__Bacteria|p__Desulfobacterota	o	d__Bacteria;p__Desulfobacterota;c__Desulfomonilia;o__Desulfomonilales	1.0	0.8387096774193549	MEPFKVGFNRFQNHKLLYFILVSFICSMAVGCQEVETVKREIILKIQSKLLKKKTQFTPRDGITLRPTSLYQTANLNSEILRKLPAETPLGLLDKVGEMFKVRTRDGREGYVEQKAIGGEDIIAKTQQLRKSIEGMPSQAEAVTKSKANFRLSPGRQHEIIEVLPPGKKLEVYERVVTVRSPSSEKGSSRNKQSENGVTPADEPPIPEEGAGTDDVRKDVWYKVKIEDGRVGYIFTHNMKLAPPEDIAKIVPFMRMVAWRTVNVTDDPDIGAKSNYIVAYAPIGKDPGCDYTRLYLVSWSSKLKRRIITWQLRTTGVLPITDYHFEGKPGFSVRYLHPTKSDKLVLANFVFNKGTVKKVSEEEVPSTIDLH
GEM@3300027680_5@3300027680_5_01852@d__Bacteria|p__Desulfobacterota	c	d__Bacteria;p__Desulfobacterota;c__Desulfobaccia	0.9722222222222222	0.8333333333333334	MAGAVTVKKVWGKMSGGLAKGPGRVACLVAVILALLWLTPGCPPPPKGEDLKKEVEALKDEVASLKEKVNQMEANQKLLTELIKVKSAAPATPVPGVGGAGAELPGIPAPPVQTPGTPLTLGELFKNKDQLLGTRVTVRGLPGPVMMHKKTLFLGGPGGMVEVIYGNIQDKRQVERLTSQNIETPITVSGLLSTAPGQAKGQVRLMIMADSVEF
GEM@3300023253_5@3300023253_5_00543@d__Bacteria|p__UBP6	p	d__Bacteria;p__UBP6	0.9473684210526315	0.8571428571428571	MRVATFLIFSFLFFSINAQTGELDKKLEKIADKFLEDNAFSAVSISIWKNGKKDMNLSKGVANAKDKKKAKVTSKTLFDLASLTKPIVVGSLYFYLEKQKLLDEKWKISKFFPEIKQKFTLADMLNHNTCLPPWLKLCNLTNSKSLKKRRKKVVERIAGVCCNNEPHYSDLNYILLGFIIEEITGKSLEKAFKDYLSKEFKSKNSFQFNPLKKGVKKSQVAATTRSYATKIIRQGEVEDRNCDFLGGITGNAGLFGTAEDIAKFYTQMLKKDWYKKQIIAQNGFDKKEGEDSNYGSYANPVCSGHLGWTGTAFLICPKNNLVITILTNRTHSSKYAPGNLDQIKLFRQAIFDAIFSGLKNK
GTDBiso@GB_GCA_005880985@VBIQ01000004.1_153@d__Bacteria|p__Dormibacterota	o	d__Bacteria;p__Dormibacterota;c__Dormibacteria;o__UBA8260	1.0	0.9	MGEATAEAKRQVELTRVALESDIDRIVAKARHELDWRARLRRDGFRIVLVAGVVVVVVGGSLALRSALGRPAEGATRRNRDLDSNDLAKQIKALRHEVAELRDSDNAQPTWMKLAIRAATAAAAAAGTAAARQMLERSPATAADGAYPIPAAGSEAKRGH*
GTDBiso@GB_GCA_005882255@VBEZ01000166.1_44@d__Bacteria|p__Chloroflexota	o	d__Bacteria;p__Chloroflexota;c__Ellin6529;o__P2-11E	1.0	0.9565217391304348	MSTPVRVRVGIGDQSPPKPSQRAKPRPFGTGTPRARGPSVATGRLVALVTLVSLLFVSCQPNPNPPASSAPVAPGVGTQASFILANPGGLLALDNTARTLGRIVDLPPQSAPSTPSIHPSGKSIVFALTPQSDPKRGFGSDLYVVNIDGTGLRAVVQHESDNVFYASPRFDASGNVLYFHRRAAIIQSGSFTGNDDAIERLDLRTGERKRIVKDGADPTISPDGKTLVYVHLKDGQVDALWRADIDGANARPLLQTKDSFWYLQAPRFSPTDCVVVFSAAGHTIVRASTGGQLAHLSIPSDLFVVPCTGTGLKSVGQTGDDVVPAWSPDGTKIAYVGQGGFFVLDMKTGVARTVAQGQDFFFGDLLWLK*
GTDBiso@GB_GCA_007123715@SKKO01000302.1_4@d__Bacteria|p__Bacteroidota	o	d__Bacteria;p__Bacteroidota;c__Rhodothermia;o__Balneolales	0.9948979591836735	0.7222222222222222	MVCFILISVDDLIQNAMKISIVGEKERASAWEKHVRKLSVVKEVVITSNLQLSDDPNAVLLIDDSSENLQRLLNSIKAGHHTYLISKLPTDLQLLEKVFHASAEANVNVQFSHWPSLSESMNWIHQQVKKPDLLQIKKESVPRNYRIIDVEDFEHDWIDELALVIKWMGGNIHRYEVKPVKLGKIPLGLSITLRYENSTVVSMQYLASSAKERHQRLFSNQYIMADFNVTKQKVRLHKLNDLNRIAIQEKVFDPTDTAEWSVVQFIKSIQLGQPTLFSPYDALLTARAVNKINALILNN*
GTDBiso@GB_GCA_007133195@SLNH01000206.1_9@d__Bacteria|p__Myxococcota	o	d__Bacteria;p__Myxococcota;c__Polyangia;o__Haliangiales	1.0	0.8823529411764706	MQLRLAAASAVVLALAWASGPARAQPAEPDFETARAHYQDAVRAARAGDFQAAASLYGKALSVTGDPVLHFRIAHSHQRAGACEAALEHYRRFIAEASPPPAHEEVALRGINACQDEILAERERDPARDGEHGGADDRAGEAQTGDAETGSGDDANGEPPAGGDDDRTAGGADPAARPDEQVGPDASPEPAPESATSHSRRTAAGEHAARGATDHRAEDRPAGGAGGSQDQLGAGPDSPAPLERPSWQRGAAWTSTGVAVVLAATGGLLAVSASAREDDVAKLAASRDPDTGGPFRFEGPTRERYESLRSEGETLARTSRIALGAAGVAAGAAAAFFVLDPDRGGELSLNPQPGGGLALSAGMEF*
GTDBiso@GB_GCA_002899795@PPDG01000026.1_10@d__Bacteria|p__Desulfobacterota	o	d__Bacteria;p__Desulfobacterota;c__Syntrophobacteria;o__BM002	1.0	0.7333333333333333	MENPSFYLWIGLALGAVVGAGAAFFYARIRGFFAKSEVSQLRQENRTLKQRLEKKDKHIQEMMYHTEKIAAGLAEQNNGKTNHGS*
GTDBiso@GB_GCA_002899795@PPDG01000022.1_3@d__Bacteria|p__Desulfobacterota	o	d__Bacteria;p__Desulfobacterota;c__Syntrophobacteria;o__BM002	1.0	0.8666666666666667	MFFSAYAVVFYVAAAFGFLVVANMIVKSQGKSYWADEQEQERYSMRRMTFLLFQLFLAIFAAYAVMHNVPNENLLVPLTCLVTMFLLGKHPQARSEIIIEWREQVLFSSLNYG*
GTDBiso@GB_GCA_003132425@PKXS01000085.1_54@d__Bacteria|p__Proteobacteria	o	d__Bacteria;p__Proteobacteria;c__Gammaproteobacteria;o__Steroidobacterales	1.0	0.8762886597938144	MPDRIGYSAQLHAPGQIDPIDFRGFSRPMSAREDEHFDIDDEFLGEAEESQEFDPMLERTERRPKAPAIPKRGKAAWSRVEDVLAERQLEKELRDIFEDD*
GTDBiso@RS_GCF_001906585@NZ_JUJA01000014.1_7@d__Bacteria|p__Actinobacteriota	o	d__Bacteria;p__Actinobacteriota;c__Actinomycetia;o__Streptomycetales	1.0	0.9878787878787879	MPQDRCGGKGVAVADEFDFSPGAQVPLSGAAGQTAATYALASAAYRDDEVTKILEADNEWHKSTVKPPRPWAKIFRPRLGEAFSRAVIDRMLGAGRAPLIQSFGIEPQVVVEHCLAAHRIRRERDNWLTAVTVLCGVLFLPGFLMWLLVFTLRTNVSRREDKRAGALATALLVAVGTLAVLFLVKMPFTGFWAWYARAAIVLPVVGWFWAKRICERSAHQLREQWTALLSGGGVGAKIPEAVPGSPGDAAEQVRKELARLSAEQRSNSVFYAGPKGILGMGTRWGSWQLAEELSSAEPGKEFHPFRSWDVITAIQGGLAMLERTPINTGGFPKPSVTHWIVTPIGEKATEVSRPSGTDVDTYTVKTHAIQDICNKQQFGSGDRHYLGVQWTLWDGHLVI…
GEM@3300028032_13@3300028032_13_00318@d__Bacteria|p__Chloroflexota	o	d__Bacteria;p__Desulfobacterota_F;c__Desulfuromonadia;o__Geobacterales	0.9764705882352941	0.9021739130434783	MKYEWLARVTDRPFIFLYEPAGMFYYLPIQTGINMGANVDKQQLVGKFTETLRPFETDNLITTIQALSLKDIFTNPVVLIIIAGLLFLGVIKKSKPVLLTLFALIGLIVVLRYAMPAPGEELDMKSLVPFAFGELLIGCVIIYFAMIKSE
GEM@3300021343_19@3300021343_19_00217@d__Bacteria|p__Dependentiae	p	d__Bacteria;p__Dependentiae	0.9868421052631579	0.9375	MISPTQLRVKEFLRDRGWTTKMLAEKTGMSESYLTHIKNSTRRWNEDILKRLADAFGVHPVEMFSVQKKQFDHKGGLGGLPEGAAGSIATAPYQNEASDMLEVPVPLMVPVMKEIPSSPSPYNNELTQITSGCKGMFVPVVGSDDHDMFCYKVDSSSFKPRFSRNDYLIVSPRTQVKSGDIVAVEYGDVSPIRTFMHVSFVDDYTILEPLNPSKRKTPVVMQRGQDAYRIIGRVVFRYQKLE
GEM@3300015083_2@3300015083_2_01718@d__Bacteria|p__Acidobacteriota	o	d__Bacteria;p__Acidobacteriota;c__Thermoanaerobaculia;o__Gp7-AA8	1.0	0.8709677419354839	MRRAPSSWKLLLVTAVLVMAACGGEKRDAAPTPNREPISVRGWIAEVEQPESDVYRTVETESARRRATFQGTTLWIEKVDYVSGGIAETGSFILLDVPPGNVAITFSSPPSVPQAKLTLENVPGNADVFVPGLILKKDGTAAVADPKAIRVRLAARIDKPRPTRLVAKVAGNPVTVMEVPINAMVDRRDYPAAPSSGAPLATVK
GTDBiso@GB_GCA_004525685@SPBW01000008.1_16@d__Bacteria|p__Bipolaricaulota	o	d__Bacteria;p__Bipolaricaulota;c__Bipolaricaulia;o__UBA7950	1.0	0.8780487804878049	MGEIALTQTKETNDLLTLIGVAIEQLRQSIELFEASSRTEGVVCLSAVIHEIDAYMDRAEDDPLLQLAHMDASNLASDLTHIKNDLVAVIDQVDAVS*
GTDBiso@RS_GCF_001746205@NZ_MDCO01000012.1_367@d__Bacteria|p__Spirochaetota	c	d__Bacteria;p__Spirochaetota;c__Brachyspirae	1.0	0.9512195121951219	MNKLLFIYLTIAMTFIVSCGNKVLNPPESIDGITYYDPNNVEISKFNALIYIGADLHIINTEFKKIAESDNAIIYIQNGQSFDMDNVKKLFTKFEVNYDEEIRVYGEPISFPSINDDKMVFLIYNFYPNSEPGDFAGFFYGADLFDYEATANKGKYMYINIYSINNPDAVVGTMLHEFQHLINASVNLKNSGKEMDVWMNEALSESTSVLFEPLTADSRKRFFNNYPYYSFFSWKINEIIGNINTEKSSINSLYFSYCSSSVFMRWINHIGGKEAIRAIAHSSPSLDSKTRLVNSVQSLNIGNSLEEIFISWIKDIYKGNLTDIKVQNIPFDAFVNSLTDPSKGLPLAPGGFVIYDADEYDLNNNEVKKEVLDSQNNIYLAWNGNFNSVSSEGEVNPND…
GEM@3300005471_33@3300005471_33_02156@d__Bacteria|p__Eisenbacteria	o	d__Bacteria;p__Eisenbacteria;c__RBG-16-71-46;o__JABDJR01	1.0	0.9090909090909091	MNRRMLLIAAVLIVLVVVFANPFKDQLKREKRDLVAVFDKQKIETADHIEVATATDSSVVVRQDGKWVVASQNAFPADTAAVGNLLRALENARSAGVVSNNPENRSRFQVDATGVRVKVLAQNAVVAQFTLGKMGADFTTSYVLPAGSNEVQVVRGLNRNLFWRPQGMRDRTLFKFDQANLKQVTAETPEGGWELIRTDSTWSVRKRGEEGIHPAEKTLASTMVQSLSDFAADAFLDNPSDTVHTGLDHPAYRYTLRFMDGTEASVAVGGKNDRNQLYAQRPDRPAVYLLSEWRLTNVKKTVEELEGIAPPVPPASPKTTAKPASAKHGAPPTKKIRPGR
GEM@3300005471_33@3300005471_33_02180@d__Bacteria|p__Eisenbacteria	o	d__Bacteria;p__Eisenbacteria;c__RBG-16-71-46;o__JABDJR01	0.9	0.8181818181818182	MHCELTTPSLRCSEGRVRTVLSMLSLSGALLLLLALARPAGAVPACGVAGFGSQTFEIDGDPFCDDDATDGLMDWCPANPDLGGACNPVFNGSFTDIQGVRSFAVDGNSGTPNTEVSIFDGGSNKNNDLIGAGQDPWTEKSGGGFPQKNDITEATIFTFVDDLGDRWMVFSMATRSNNGASHADIEFNIAGVHEEPGSGGAEHFIVGNGPNGGRTPLDTVTNRPRDFILSTDFATGGTVDRSDFFVWQNIGGVYQYATPPVGSVDSVNVFICTNNPTSQPPDGSTGACWPPTGPDGLPATQYINQQWEEFAINLGAFGFTDSLLCGGNSTITFKTRSSPSFTAELKDLLIIPFSIVAPPVCSLDGPAAVCSGETAHVTSTISGGAGCEYEWSIISGSGS…
GTDBiso@RS_GCF_000497405@NZ_KI547044.1_22@d__Bacteria|p__Actinobacteriota	o	d__Bacteria;p__Actinobacteriota;c__Actinomycetia;o__Streptomycetales	0.9983221476510067	0.9015151515151515	MRAQSTGEQAVAVGHVDDVSRSPARGVDAAGDQIRPDLQIPLGIADDRRLPCGAAGGVHAAQPLPWYGEHAERIVLAKVVLHGERETGQVSELPAVLRPDPRRVERAAVGGDVVVRVAQRAPQPLQLQRAQFLAGQPPGGVDGLFHLHQQCPNRSFGSLECSNNQAPPRSVKRRPDAGREHCAGAVRPHRWAPPGRRTMAGMSFLRRRSAPVPAGPDFDVLAMDPSDWPGNLGAGLLPAPDGTCQGVFLRYDLFGGRGPAMIIGNLPEGSPFRDLGDRQVPLEVAQLLAALENEEQVEVVSVEDDPVMHEDNLLIVRRVTCSEERVSCVQFDRSDGVLVTIASWDRPITGDLYALLKPLPPEIFQQ*
GTDBiso@RS_GCF_000515395@NZ_KI911782.1_5127@d__Bacteria|p__Actinobacteriota	o	d__Bacteria;p__Actinobacteriota;c__Actinomycetia;o__Jiangellales	1.0	0.8461538461538461	MEYRDDFLNAENAAVEAYTSMAVRQTKLLLLGIGTMIASIVAIVLAAVATLLDLGGIAPLHDAFVPVAVIGLGCGGVDFIARRRDNDHVAGWATVIGQGALTAAGTIGLLGWFSGDLWVFGVGLLAGIVTSSILVKYPEWETEAEMLERFVRVPDDGDDEYR*
GTDBiso@RS_GCF_000515395@NZ_KI911782.1_5130@d__Bacteria|p__Actinobacteriota	o	d__Bacteria;p__Actinobacteriota;c__Actinomycetia;o__Jiangellales	1.0	0.8461538461538461	MPGIKESGENLIEVSTSLTRGGEDTSRGLTDLEQKALAAVEALDELRGPAEEARAATERLRAKAEAARARFAELERAAAATEDGARVLDRACDQLQRGDADLAAAFEPQVRPIAAQVTQLTESLRTSAGALERAVDGVAAGAQQVGGSTQQILTSGEQIRKGANDVAGTLGQAKKRLGQVIPTAARAVRDRGQEAVHVVRR*
GTDBiso@RS_GCF_000515395@NZ_KI911782.1_5135@d__Bacteria|p__Actinobacteriota	o	d__Bacteria;p__Actinobacteriota;c__Actinomycetia;o__Jiangellales	1.0	0.7692307692307693	MNGRAWSQRLLVVAAVMLAVVGIVLVFTGSGDDGSSSGSAGVTAQPRGSDDTTPDGDGSGPDGDGADGSTSADGTPTADTGATDQPGSGTDSEPAEPDHDEPLAPSDTPTAAQTPAPRQTPTLPPGMRLPEPADVPDPAIVDGNDPTAVVAAALTAAYSFDTAHDASARDAMTRAQAWLTDEYSSSSYDLEGLEQDVQRDWPVWSEHQAFASISSVEPQTTDVDTPDTATRAERRFYVRMTPVGRDAWNGSLMVHQWFAFLTRDSAADPWKIVELQTPLAHR*
GTDBiso@RS_GCF_000515395@NZ_KI911782.1_5153@d__Bacteria|p__Actinobacteriota	o	d__Bacteria;p__Actinobacteriota;c__Actinomycetia;o__Jiangellales	1.0	0.8461538461538461	MLQLQTWMTVLSAELRDRYADLTERRREQGATTLEYVVIAAAVFVAAVALVGIIIGVINREQAKIQ*
GTDBiso@RS_GCF_000517405@NZ_CP006568.1_3640@d__Bacteria|p__Proteobacteria	o	d__Bacteria;p__Proteobacteria;c__Gammaproteobacteria;o__Enterobacterales	0.9994523548740416	0.8746006389776357	MSTLPSGSVSWYKIFQRGQHYMKAWPAEKSLAPIFPEHRVVRATRFGVRYMPAVAVFTLSWQIALGGQLGPAVATAIFACSLPMQGLWWLGKRSITPLPLSLLNWFHEVRQKLNEAGQALALEKTGGVDVVVRLLMRLSGGAGAHMMLLSLFILCAAHQMGVSPHPFAMIVAVAASAAFMTPVSSSVNTLVLGPGGLQVQRLCSYRRAVHPAGDGRQRAGSAAALPFLTGQRRVIA*
GEM@3300013772_11@3300013772_11_02482@d__Bacteria|p__Fibrobacterota	c	d__Bacteria;p__Fibrobacterota;c__Fibrobacteria	1.0	0.90625	MAVSDAGKFGPDFGFFRKRSVLRKRSIFRTRIFRTRSTLVASLWLASSLGLGGLAQPASAKSANFASSKPLQAPLFKSAAVGEAPDTIEVFCLYVQFKDETANGGTDEPSTTGLGTFGSAGKGNGDPDKKQEYTLDPNGELRSYRFYLEKHFDFARNYFEHVSNGRVTVKPRIFPEPDADGKVHPYNLQYTMKSYNPSELDKEGKEKISDFAAERGQALMSFVVEAAQKADVADTTKNPFYIAKQDSLAHPGNTKKHRCFLIFHAGHSRLLDGGQLGAFGANTPNDFTDFFVTKDDFKALDSATVGFKKGKAPEPGLRAAARGVPTRGDTLTEVMMLSEAASQEKVNWGINGILVNQLARKMGMPDMFDVVKGISQLGNFDLMDFAGYNTMNGFLPVYP…
GEM@3300021365_20@3300021365_20_02420@d__Bacteria|p__Proteobacteria	o	d__Bacteria;p__Proteobacteria;c__Alphaproteobacteria;o__UBA7985	1.0	0.875	MFAFSFTACHPLGFIAATLAFCGGLWLGAEARAQTGFALQDELNGQFGPLAWTNEHRFPTQCDPLAPPDRAFEASNLSAAVQAPASFMIVEGEVLDIFQGRNRWFINFGPDFRTDFTVSLQDRPLNMVRQRWPRPENWIGQRVRVRGYVDLWNGLFIEWTFPEQLCFIEPVPYKLSNATNQNAGQ
GEM@3300027917_119@3300027917_119_00263@d__Bacteria|p__Margulisbacteria	o	d__Bacteria;p__Margulisbacteria;c__Marinamargulisbacteria;o__UBA817	0.9	0.8181818181818182	MKKIISVLLTLIVFFALSSSAVAENWWDAEGLLSHPDEHDGTVDWVPWRLTNQYQREPDQFFWVVVDQSVLSGWLPDQTAFYYGVLQPDGTWSNYELFVHVTWKVTDSSYGVWLERPFFGPGVTSGMVGITVHAAFDYWQPRTIYQDWEYFKVDGKNPNPPSNPAAGEHIWGREGTASQWTWYNWPYIKFSWNAAEDPIENHVASGIGGYWTYFGKKQWDQITDSDWQWLPADQLYKECNIAGDAFQNGIYNFFIKSIDKVGNQSNIQWMYTYYYDKTSPTVQLNNFEATITKVPDFLVSWSGNDGPNPGIDNAGVGFYTVQYKREEDATWTDWLVDTGATSWNFDRPLEDGKKYFFRVKAKDWAGNESDWSLVKEITTDFTVPSSVIKPFASPTTTDT…
GTDBiso@RS_GCF_000010165@NC_012491.1_1661@d__Bacteria|p__Firmicutes	o	d__Bacteria;p__Firmicutes;c__Bacilli;o__Brevibacillales	1.0	1.0	MFDEFFYRRRKNKGLFIVMIALIVLGIGMFGMGFLYMFS*
GTDBiso@RS_GCF_000016545@NC_009437.1_1940@d__Bacteria|p__Firmicutes_A	o	d__Bacteria;p__Firmicutes_A;c__Thermoanaerobacteria;o__Caldicellulosiruptorales	1.0	1.0	MFKNKVMLYGANIIGATVLQTVLQEIVYIKGNSILLYIPLLVCNVIFFEFTDALIANVILIFIFYSIFTNSFFIDVFLMVALLFVNKRLKERIYLERIEIFLIYLFSFLLSKNLLQYLIESYVNKTIPNVSLMLSTSVIQFILDSISGIFIYLVISKESKYLLRLKKGRNLKEE*
GTDBiso@RS_GCF_000016545@NC_009437.1_1954@d__Bacteria|p__Firmicutes_A	o	d__Bacteria;p__Firmicutes_A;c__Thermoanaerobacteria;o__Caldicellulosiruptorales	1.0	1.0	MSISQSGTATVTREELACICACLAMILEDGNFRITNVTKKESKWKKISRQMMLEQSKMLSKWR*
GTDBiso@RS_GCF_000016545@NC_009437.1_1966@d__Bacteria|p__Firmicutes_A	o	d__Bacteria;p__Firmicutes_A;c__Thermoanaerobacteria;o__Caldicellulosiruptorales	1.0	1.0	MKLISAKHVITGSIIGALIGMALSKSSSKNMKNILVKKMVAKKLTSLISKLLG*
GEM@3300028923_7@3300028923_7_01181@d__Bacteria|p__Desulfobacterota	o	d__Bacteria;p__Desulfobacterota;c__Desulfomonilia;o__Desulfomonilales	1.0	0.8387096774193549	MATVFMPAEDPGYPFARIGSTLKGFASGRRRLLLAIIVTLQFCLIITNSWKATPDSALYLALGESLARGYGYVFNGEPHTLVPPGLPLMLGAVARIFAPEFLYYRILMALVGLLAAAFGYLFVSRLCGQDTALVVGGLFAVNQTLVHNSTLVLADVPFALFTFVALNCALSAARGPHRATWLVIAGLVMGILPVIRINGAATPVAVAIFLLYSWKDVTWTRRIASIAFFLFLAFLPALMWQYWKASFPVSVSEGSYLDAFAGRTWDDHLYVIGNAFLGYFPELTSALTGISFKSIVLELPIPLLVGLGLCLAFVKGERLLTTLTVVHFCGLLLSTAGSRYVIFLLPACYLFLALGLLEFTEAVGRRLQRSLNPRSILIGVFALLAVLNVGHNVITIVHA…
GEM@3300025489_4@3300025489_4_01495@d__Bacteria|p__Firmicutes_D	p	d__Bacteria;p__Firmicutes_H	1.0	0.7727272727272727	MLYLYALAAAAASVAFVVWRMRAPADLRLNRRYLGRYLKDSDGRGPSQVKLTRVPAWLPAAELDELVYYHVQAQFADGSQQEATVQVLYPLESLQREREQKQKPSMAEDFNPLQNPAGLGGQRTPADEANKFKEDPLSELSEERRLIEQKTAQFDREVAELRRINSQSDLFPHLIAYDRAKHIAVLGSVGVRRLDMGMNEGKREECKQLLPSFLARLAAFHALGDELALNLPDKGAHSEQIIRGQITEALRALSLGGVLATTPPLAEVIAATSPIWTAGAAYLGPRLPDASPRGLFVHGGQARPLNYGRLRRDITLLDVIELLCDPAMPLSPEEELSLIKHYLAARFPGAALQDVARQDAGDGMCQDTMDAVGQDTMDAVGQDTMDAVGQDTMAAMRQD…
GEM@3300025489_4@3300025489_4_01556@d__Bacteria|p__Firmicutes_D	o	d__Bacteria;p__Firmicutes_H;c__UBA994;o__UBA994	1.0	0.8235294117647058	MQIVAGTARDGASLAELMNIACRDKRNFTPVTEQSLQALWGRNPAYASAGLLLAKNDDGTLLGATHALYDADTEKGYLPFLLSRPGDESYVWPLLLTASERYLEKAAHVTIGSPYTPLYSALEGRFQPLWGTTEMMEPVETDEKLLAFLRERGFRLRRKHLTMTKVINGGIDSPQRHREHGGEPRETRGTVLETGGTVLRETGGTVLRGNIGDQVRAKTKRTVPFVFLQGAECWQNNYDWYGATAAEEFGQPNYALNVLVAREDYHVMGHIAWYAMRQRGKAAICDLEVAKRHRRQGIGAYLVHSALAYLAERGFDEIELCTTPAESRAAYRLYLKYGFTPACAWIEMSKKLC
GEM@3300017964_48@3300017964_48_01526@d__Bacteria|p__Actinobacteriota	o	d__Bacteria;p__Actinobacteriota;c__Thermoleophilia;o__Ga0077560	1.0	0.8285714285714286	MRRGTRTTTGSGRSAAAWTSGAAPVVDDPHADMPTAAAAAAATAAAGMIRRVTSTHPSLAGRADRGCPSVGRVQADDVTHAILVADRRAGDGIRAAVAGVPGGRDWARLAADAMAPAFQGLALALVLIPGSRTLGLRAVAAGAIAGALAKVARDAIDRPRPGARTEGGFPSRHAASSAAIALVVARERPLVGVAAHAAAAIGMAARVAAADHDPLDIVAGAGLGAAAGRLMRRRRRRRSGTRP
GEM@3300028635_21@3300028635_21_00097@d__Bacteria|p__Omnitrophota	o	d__Bacteria;p__Ratteibacteria;c__UBA8468;o__B48-G9	0.95	0.76	MKICNYIVNAVYAVAGMAVAFFFMAAWATKMDMGVAAQYVSERISTFGLIGTCMILLGIVWIVNRVDQAYRAKEVSFDNPNGKIKISLRAIENYINSMLIKQIKDIHSIKVKTDISSRGLNTNINLKLFSHFNIPELCTQIQEVTKNYLQDAIGIERVGNIEIFISRIKSNGDKEENESPAEPSKETAGTEAVEKPES
GEM@3300027835_170@3300027835_170_00195@d__Bacteria|p__Patescibacteria	o	d__Bacteria;p__Patescibacteria;c__Paceibacteria;o__2-02-FULL-40-12	1.0	0.7407407407407407	MTLTPSQRISAIAERQSLTRCEGLITKMSFLDDIRKQPQHHREIMFGLCVITAVSLVGMIWYNSFQTNLYVLLNPEQTTDQRNLAENKTAPSLFGDIGKTGQDLKAAFYSIFNLNSNDKKDNVTGNTQTNDSGRVYTLPLSGKK
GEM@3300009503_19@3300009503_19_02239@d__Bacteria|p__Armatimonadota	o	d__Bacteria;p__Armatimonadota;c__UBA5829;o__UBA5829	1.0	0.7857142857142857	MFRRNHESPSDDSCPRLLLSRGYGHHSLCKYDRKKGLLSTIGYLYGSCNSTDLHPQPIKHSKLKIENSPFRPLRLQMCAGGVTISAMESRACVKRVNGHGGAPLVELHLSRDVFATGRRLSGVVVVRLSRPTNIRSLIVSVSGVEVPTGAALVRALRRSGSFFDRDMLLSGAIQPRLASDRMSLLWNAILGRYTGRRLSPGEHTYPFSIPLPASLPPSYEGRAGRIDYRVSARLQLAIGRVIKATAPVPVVFVPRMHRGRPVALSYPTADGTVHSTEISVSLEMPQRTVALGDELEGRFIVNNPQGVEVPRVTVGLELCEWVRLSVEKEIQRERVDMYVIKPEDTKASSFEAAFKLRVPKSASPTVEGTAISVIWLLKLTLETNPPLEFKTPITVYAPTI
GEM@3300009147_36@3300009147_36_02786@d__Bacteria|p__Eisenbacteria	o	d__Bacteria;p__Eisenbacteria;c__RBG-16-71-46;o__JABDJR01	1.0	0.9090909090909091	MNPRKGWSGPASFLTALLLTLTAGCAWFREPPGVETAGGTAGPKPMVVLKTLPDTSKAAAPGIDSTRTAQGSPPAQGPQNPPSSPPTPAPPPAKKPAEPLVASPEGIWDLTGGTLNTITGPEGQETSIQAPVITHATTRITATRGTYYVDKEEVDLQGNVRFQDQKLAGRSAHAVYHRNEELLVADGGFVVDSDTLHLEGREGTYDRRREVIFVRDNVKGIRAKTTITSDEAEWFRGRREVFFRGHAVVVDPVQQTRITGERIRYDLDQDRAEVLESPNLVISTHPENPIHVTGDRLRANPGGDVEAAGRVEITRGEVLAKADSAFFVRDRHVAYLFGNPTVTQRDGSLVGDTLLLHFDEKDALQRLQMRGNAGLRFAPVDSTHVGELSTVRGDSLTMY…
GEM@3300019487_13@3300019487_13_01321@d__Bacteria|p__Myxococcota	o	d__Bacteria;p__Myxococcota;c__Polyangia;o__Nannocystales	1.0	0.8333333333333334	MITSKGPPTDGLVSEHQRRRPPCSTFHERRLLIGVLFVSGACTSLREGEAAGMAWLSMMSHPGRPWKHGDQVRPRPGQFRHGIEPYPVRAARRRADEECFGRRDALEPGTWDEIVRGDGSLAFRALQGMAKLAHIGASRLGMSAAMLVIACKTDRTDVAVFGMASGSSASDAGTSDSGVSGDTGPSATMETGAPDTTAVPEDGGDTGVSSGDSASGSEGDSVPGSEGDTGVVFDLGNPGDAGASGVTDGGGGKKGCEKVDFLFVVDNSGSMAPHQTNLKNNFGPFIDTITSTVAGNDFHIMVVDSDACEQNPPATSTFPPPPPHYNCNNGCDGILGAGVLRGGECMIPGGARYLTSALDSATLKSTFQCMATVGIDGSGNEMVISSLVDAIGPQSQPGQ…
GEM@3300029817_11@3300029817_11_02201@d__Bacteria|p__Dormibacterota	p	d__Bacteria;p__Dormibacterota	0.9473684210526315	0.8910891089108911	MDKLRGTPPDHTEGLPEPASGEAVPAAGDEAVVVGAGMDGPGVEGAALGAAADGSVPPGALRPGSGLRGVRNSVMMLVAQLASRLLALGTVIVILHSLGAGDFGQMQTAITYGAIVSVVADLGLSTLYLREGARRPQLVGRYLDNMLSLRIPLLCLAILVLTGALWLLGLHSLIVASAALMVGSGLQLLLRNTFYALQRVKWVVAEILPEALLLLGLVVLGALRDLGTGYFIWAYTFSYLGAAAYFATVLLLTGIWRPRWRFEMGLIRPWMVMTVPLAISYVFTTVYWQIDVPILQHFGASTPTACPNLTSLSYCEVGWYQAAYKPFQALLVIPFALRTVVFPLLAVYHREAPERLVVAVRKFFKALVALGLPASIGVIVLADQYTSLFSLYPQAAPSL…
GTDBiso@GB_GCA_002441555@DJWK01000010.1_19@d__Bacteria|p__Desulfobacterota	c	d__Bacteria;p__Desulfobacterota;c__Thermodesulfobacteria	0.9473684210526315	0.8181818181818182	MARHKKIERVREIERRRRRRAKLAKLRAKGLFPRPEGYDPTVYSYVAYAVAKGIMTLEQALARLEKAKISDQPSTQDQ*
GTDBiso@GB_GCA_002452295@DKEX01000132.1_60@d__Bacteria|p__Firmicutes_G	o	d__Bacteria;p__Firmicutes_G;c__SHA-98;o__UBA4971	1.0	0.9090909090909091	MGAWRTNRRWESALRTSSRSGRGLWAIVLLAMLILGAGHGMVAASVQAQAAAGADGLIQDAPAGPGEDANPGDTPVVIEAQTTQYQYGRDGTVVEASGNVRATYGDLFVSADYLRVNVEAGELLARGNVLVRRGSSVTRCSLFAYDLKAGTGRVLDPSGAVPGVYVRGKEMDVLPDRLTLAQAYATGCDVEDPCYRVTTRKLVIYLDRSVVAEWPVLWLEHMPVLVVPRLTIPLRGERVGWVEGEGYPVPKLAYDPTNGLVIGLSYLDRSREGLSIRYEGAYLTRRRGVQVEARAEARPGPGMSATVVGGVRSWEGLYASGECRLDLSSAVGFAAAGRDASAVPSGAPVALSLVADARYRSGTGTDAGVQGGITALADVGPVALKAVARKDVYGTGAAY…
GTDBiso@RS_GCF_000500065@NZ_AYOU01000163.1_94@d__Bacteria|p__Spirochaetota	o	d__Bacteria;p__Spirochaetota;c__Spirochaetia;o__Borreliales	1.0	0.9047619047619048	MLKKLLIILIFLQTVSTYSKEETKQNLDTKENSDTKQNSDTKQNSATKENSETKQDQTRYFYINFQTAYYPPHALGTSNSKFSPSFITPKFKSVDPNKQIEPSSWGSAKLISHFGIHKFLPLKNNPDSIFFKNNGVDFDINIGLSPILALSHAKIGLTPISFLNIYTESEFGIGWEAFGFKGIGVHLGNGKYSSKPELYYEFITGGRLQFDLNSILDGEWTHVITVVGNNITLRYNPHANNNQLWKYKADEGKNINGTIVNPYALLAYQMPIPLNLVGFLYEGQTYIGDARYVSTMKDKGWGSDFFYHNFSLIAKIQVIENLTLDVLFKFSTAPSYTENTVGLADITKKVSTNNSYVYYDSIGLSLTYKI*
GTDBiso@RS_GCF_000568755@NZ_CP005745.1_103@d__Bacteria|p__Spirochaetota	o	d__Bacteria;p__Spirochaetota;c__Spirochaetia;o__Borreliales	1.0	0.9523809523809523	MKAANKVLLFFILFLILFISIFVYLGLNPYVLYILKGKRNFNEIISEVDSYLLNENLEDAEKAIRFYSYYADTEYKWLSLIKRVKLYSDKVKHYLLMSDILDLSVKILPGNLKLRALEVYSKLKVGAVLEAYDIAKQYLLGYKEYKHLYDEAFIKSLILSYNVKDIKNFLIKIERERDAFAFETLGLNLQNNAFLINAMLLYMEKKDLDSAKRVLLILKEDKDFAKELAYISYGLDNLDLTIANLKLNNSSEPSLMFLLADAYLKKGDIHNAKIEYLKLYTDFPDYSMMVYLGLAFIAKKENDLKRAIAYLHKANEKFKESEMVNYYLANIYFESNDYFNANEIVKRYKDSPLFFKLYFVLNYSNLKYEAKKSFLWRLFYRSNYSTEIAQILAWNLLLY…
GEM@3300020213_15@3300020213_15_00247@d__Bacteria|p__Bdellovibrionota	o	d__Bacteria;p__Bdellovibrionota;c__Oligoflexia;o__Silvanigrellales	1.0	0.96	MVAVMASGSGSNFSALLACDVLAPHVKALVCNVPGAGAIARANAAGVPVRVVAHRDFSTRTSHEEAVLEALAALVASQPCHNRGEGSKGEPEGDSPLVALVLAGYMRILGPTFLEGFSQRFPHATLVNLHPAHLDEYRGARGYEHAVSFLYPRWGLSVHRVSAELDGGELLASAEIPVLPTDTPDTLHARARTVEHELLVRTVRGLLQVPTRKESRPHDHVV
GEM@3300020213_15@3300020213_15_00280@d__Bacteria|p__Bdellovibrionota	o	d__Bacteria;p__Bdellovibrionota;c__Oligoflexia;o__Silvanigrellales	0.9583333333333334	0.92	MTVAPVLPSARRAHALEVLAAFQTASDVPELLTTAFEGCDVPPPDHSPRVVVGGGLAGLLLALRLSTTEEAQGITLLESEQTLGGRLYFSTPWHGMGSPRSRFEMLYERSFLGNLKSGPGLEGLAPDALESIARHVQTHLCEEERAFVESFCTLGLGRAMEALTRRCYVVKKEAVPLGAHAAGPTETLTRKDADAMAALLSLGAAEAIVDADTLEPREVSAFARTPREGATKSAEPRVPPAFGESPFWKELHKSQKENLVPLLETLCGFGFARFPAASVASLVARAFDAPRHPIPAWLCRTGGLELALELVLRLRGVRVRTSTRVMRIEKGARGGFSLLLGDDAFPIARSLEAGAVFLCVPLARTFAMLPREALAAGQSRLVTKHRARSLVALEYPDAL…
Ocean@TARA_SAMEA2619907_METAG_GBDGCHPF@TARA_SAMEA2619907_METAG-scaffold_9556-gene_5@d__Bacteria|p__Planctomycetota	o	d__Bacteria;p__Planctomycetota;c__UBA8108;o__UBA8108	1.0	0.7428571428571429	MIRGIDTGHGNSYTGEAPTIPGCEFIRYVGEGSSGVVYQARVGRRLVAVKVFWEGAFPNTDLLERFMKGRRDRIRHPNLQPVLQLGQTTTGELFYCTPFLSGDPLREILNGLQEGRCSTPSLAALALGPHGEICARRTGAAVEIFADVAEGLGVAHQAGVSHRRVHAGNLVFSPTGRLVLTDFGVDSRVAKDTTEDVAALGTILRTILSHQRSEESPEASEDETRHGAARRHGDDALSTAHLPPSLESCLLKATAARPADRYRNGNEFSLDLRRFLNHDRPHALGVVVPARRAARRSTEKDAWPEAVKPTAESTSVRFLSDDSRASSAPPESAVAAPSGAPYVASQSAVSINVPAESSRSKPTAKAQRTPKRSIEHRRTTVVAHVVAAVLVFALSLVVW…
Ocean@TARA_SAMEA2622733_METAG_IFILONEN@TARA_SAMEA2622733_METAG-scaffold_7678-gene_2@d__Bacteria|p__Planctomycetota	o	d__Bacteria;p__Planctomycetota;c__UBA8108;o__UBA8108	1.0	0.8285714285714286	MAPGAFFAEVGTSSVQRKASSDRGFLFGLRGRLVFMAVVLSCGFSVIGWRLYQIQIVDHVRFAKSAENMHTYEEKVHGYRGSILTRDGVILARDVIDYEIALDPTKIEDKSLGRVIQTACELLQTSSEFRRESLRRAVDFKSRNRQWLSMARNVEELTAAKIRTELRAFLTAKEMRGYIVQPQPRREYPRGQFAASIVGVTNRERNGVEGVEHAMNAYLTSQSGYFQVHVSGAQKNKMRSYNPGSAYVAPVAGYDVYCTIDSRVQALVEQKLEWGIKRMRAEAGVCIVLDCKRGDILALANYPTYAPERFHEYPKKERLMRRKNRVVESLYEPGSVVKAFIMSGVLEHQLASPHQSIRSLLPAGVTWDGSERAKFGSRTVRDVRENPTMTVEQALYRSS…
Ocean@TARA_SAMEA2623513_METAG_HBJGNFPL@TARA_SAMEA2623513_METAG-scaffold_29960-gene_1@d__Bacteria|p__Marinisomatota	o	d__Bacteria;p__Marinisomatota;c__Marinisomatia;o__Marinisomatales	0.9337589784517158	0.7244582043343654	MDLLSNSLTFVIGEITLNNSSKNGIDKDLAQKPAIHQFSCMGNKILYTILLFLGIEHLNAQFASVDITFDDRLLRSDEKQEIFALREDINRFFISTVWDEIYDDLDIALHIQIIFESAQSKGNVKTFNCQALFSNGSDLRYFDKSVQFYYNSGTSLYFDPVLFEPLPGFLAYYAYLILAGEIDTYEFNGGNGAHEIAREIALRGATSEYKKGWGSRITLVDDLSRNVGLRKARLAWYIAIDLIKDGDMDGALTELKLLLDGLEQSYDDVGRDHNTQYFLKVKSESIAYTLAQLGRREMLKDMQELDPDRRDVYQDALDLISK
GTDBiso@RS_GCF_000474745@NZ_ASJR01000017.1_35@d__Bacteria|p__Fibrobacterota	c	d__Bacteria;p__Fibrobacterota;c__Chitinivibrionia	0.92	0.8214285714285714	MGLDVNRIGREQLLSLQKKYHTDAAIAEFYGVTRQAIYKLRKKYGIPAYERSFAGRNTHIRLLYRQGLSVEKIARRYRVSQSSVYRILREEALGNRVYDQISAFLDAHEGSLTSFFFLAGTFSCLAADILYKIEQAQKNRSLVALVFTDDMCSALSSSAPPYPMELRNRCVRLLSPAKTVYIHTPHDLELLSQQIYFFPSLLKERILAKTDREVHERFQFI*
GTDBiso@RS_GCF_000500045@NZ_AYOT01000146.1_271@d__Bacteria|p__Spirochaetota	o	d__Bacteria;p__Spirochaetota;c__Spirochaetia;o__Borreliales	1.0	0.9047619047619048	MFNLRRFLKLFDLDFFYNKKFYFYCFISIFLFFPFIYFFCMICGAYSFIDFVVDRVLLDKMILDFVFNFILFPIIFFVSVHNMFNHYKSIHDPLKNVFYLSLPVSTLERYFFVLLKFLFLLPLFLLICCYLSFNIVVFLDQNLIMESKMHYYIPFDVSLLFIKNTYLVYLFGFSIFLFSRIMFKSHPFFKSVIIVSLYFILLGILFNFIIFFVDNYLFKVMSGFYNWVESYFFKYIGISFAGFIYFYLYFVLRNLGNLNTRKIGFTILMGLTSFFVVFVFCFLTFLVLYAIYASYVLHA*
GEM@3300013137_101@3300013137_101_00313@d__Bacteria|p__Margulisbacteria	c	d__Bacteria;p__Margulisbacteria;c__WOR-1	1.0	0.9310344827586207	MYYIIIYIMLKFIDFETGVRAIRFISESPLFKGSALIVLALIAFLSAVLMAKSGRKKDLNFWVFVAVASIILIYGTYILVMRPQWWQPPA
GEM@3300015214_64@3300015214_64_00630@d__Bacteria|p__Cloacimonadota	o	d__Bacteria;p__Cloacimonadota;c__Cloacimonadia;o__Cloacimonadales	1.0	0.7037037037037037	MTKKLLFASLLLVLLITSCGIDNTMFNARKYFKQAQDRPLTSSGRPSPQAVDEYTKTIQKCGVIITEKKGKKTLSEAVYLLARALYYKGNSAFQAKDQFEALINGFPESRHVPEAHIYLARVLRQLNRKQEAEKLLEGFVRDTRHQKSHPRALMVLAEFEIEDQDFLSAQYWLQRIITDYPKSSEFKEASFLFGKNYYEQHDYLSSYKEFEKLVNTRGINKELKLEGRYYMALNLFELGEYAKCDKLVSQLLKSESRLDKLALIRVIKARLLLQGKDEEKGSSEVDEIAKSQPRSLASSAAYYYLADYYFYQNADIDLAGTTYGKVRTEFPTAIYADLAKQKADAVNQIKQNKNLSAKANLQQYVDYHMLAAENYLNAFALNDSALVMYQRILDVAAPF…
GTDBiso@RS_GCF_003258315@NZ_CP030032.1_366@d__Bacteria|p__Myxococcota	o	d__Bacteria;p__Myxococcota;c__Bradymonadia;o__Bradymonadales	0.9473684210526315	0.8571428571428571	MSGFDPSSIAQSQDVDLSERSRKKLHAICKRLEDLGLEDNSEEAFDYFEATLSELETSSDERGARESKLLRGALYFVYAEQHLEYGEFDEAGEYIDQALEAGWRTREAFDVAGWLHYTDERPAVARDFFNSALARDPDFISSLKGRALALVDLEAVDHARSDLTHAINLNSNDPELYALRSDIFVHMQQLEQAERDIRQARERDEDPEYALQYARILLVQGRNEKAEELVNEALETDQGLEALLLRSHLHLRKGRLGPARTDAIRASNIYSDDAFAFVQLAHIQLAAKKASQALKAAERAVQLDPSLSDAYLVRGAARYFSDMEEESHKDFDRAQQAPAELPFFLLGPCYELLGTPGFEGVLDEISAQYTRVNVPIEAQKPKPRPKPAPGATPSPKPKA…
GTDBiso@RS_GCF_003258315@NZ_CP030032.1_397@d__Bacteria|p__Myxococcota	o	d__Bacteria;p__Myxococcota;c__Bradymonadia;o__Bradymonadales	0.9411764705882353	0.7619047619047619	MSDNHEEHDGPVHQAFWVFPLTLFACYAFLVLVMGAKWAADSVNATEFFKVFGVQAAIIGGFLVMFGAMVYGANKLVGAIDSDE*
GTDBiso@RS_GCF_003287285@NZ_QMIG01000034.1_37@d__Bacteria|p__Actinobacteriota	o	d__Bacteria;p__Actinobacteriota;c__Actinomycetia;o__Jiangellales	1.0	0.9230769230769231	MLGPDHPRVRVVAVSRTVYRAPATLGVRGIGIGIICLGLALIGAVLALAASVGGVPAIAVWTVLGLLAMAGIVLLGTGIVRVAGWRTRFVMDDDGFANATGPGAGVRRAAWRDVRRVQADGAVVSVDLAGSRQSVIRTDMLDVSARELARELRKRLNQDRGYTPFGTAAAESTGTGGAQPGSDGEQERSSPDT*
GTDBiso@RS_GCF_003344535@NZ_QPKS01000010.1_58@d__Bacteria|p__Firmicutes	o	d__Bacteria;p__Firmicutes;c__Bacilli;o__Exiguobacterales	1.0	0.9864864864864865	MKNYDDMKGVSSMKKWSEQQVIDSLVQASADHPALDAKTYSKWSLGREVPSITTIINVFGSWREALNAAGLSAIRPYFSDDDILRFLKDASLKLEPFHSNSYREWAKNHHGPSLTLINLRFGSWSRALEEAQIEMNRSICMTEERIINALLEASEALPKLTTQTYSVWAQENGHPTVATIARKYGSWIDALTCLDIAPPRRKWAEEDVLEALRAAQAELPALNIIHYRKWAENKSVPSTSTINALFGSWTSAVHCLRRNMSVRS*
GTDBiso@RS_GCF_003344535@NZ_QPKS01000010.1_59@d__Bacteria|p__Firmicutes	o	d__Bacteria;p__Firmicutes;c__Bacilli;o__Exiguobacterales	1.0	0.7162162162162162	MMLKTVNIRESFVLFILSIWMMADLWTRPLRFTDEVIPDTLNRLLLIIFPLLFLMFYLSRRPLYFPNRTRSTYLVAALLGYLTVHTLFFLKRADSDAALALFLLASSMGLVLMLATLSLSEFKRWHRFFAHALLLQAFLLSIYGLAVHQSSYYVPIDNLQILTLGPLVLKQLYIGELDYFVRIASLTNNPNTLAAWLTPGGSFAFIQFHHYLSKRSYGVALLYGGVLLVIAFAMLLTYSQTGIYSLGILLLLASVLMIRNDKVRKTVTILYGTGLALVLASLLVRDSGLIVRVLDLNGRGSLWRAGLEGAQDMLVFGHGIGSSEAALDQLVPNIGQLYTFHSSWIVWLYELGLVGLLLYTAAFALIVWKSYRLYQLSPDRYTVFLLIMATWLVLLQFSE…
GEM@3300017426_13@3300017426_13_03191@d__Bacteria|p__Acidobacteriota	o	d__Bacteria;p__Acidobacteriota;c__Acidobacteriae;o__UBA7541	1.0	0.9125	MASFPAADEFTARQPKSRKARSQIAVARFRSTVFLRCPPLTSGELRWPNHLDLPELASQTDFMAHTYLLFDFGTDEEKAQLARHKLEGWKQAFRLDKKLLYKLERAEAEAKAAPDHAHKAVETPKAAKPKAQTKAKHKPKEKESSEEAAPADGKVNLLVRLYFSGHEKLTEHRWIERIPTEEPFKEASPRVVRQGEAQFDEVVKQFESLE
GEM@3300027968_18@3300027968_18_02316@d__Bacteria|p__Cyanobacteriota	o	d__Bacteria;p__Cyanobacteria;c__Vampirovibrionia;o__Obscuribacterales	1.0	0.8292682926829268	MHDDRKTKPIHPNQGTPVRTRLLLLVLAGALLLSGAYYWVKALKEKEEPQPLVSMGEKLPASPGAVKSGPAAVPGPSRALPAAPPASPAAGSARPLTAAPPASPAAGSARPLTAAPPASPAAGSARPLTAAPPAVVRMLPVPGAPPADTAGRVSQPGAVATTGSVIPPAVPIFVPKSIPSTARQEAAVAARLHAGKQDPYAPVGDQLKPFPRPRAGADLAGLPASSKPPASRTGAGRSIVPPPPPGSGPALVPPPEPPSGAGLSVAELPEPPARPSIADKMKLVGIVGDRAILAFSDRELVRENKWPKMVTLGTGEQFESVKVVGVSGDSVTVEEDGERSVKTIPPVK
UHGG@MGYG-HGUT-00116@GUT_GENOME000575_00205@d__Bacteria|p__Firmicutes	o	d__Bacteria;p__Firmicutes;c__Bacilli;o__Exiguobacterales	1.0	0.7162162162162162	MDKPPLFGPFLRKGSYSRVQVLENLFADDHFAALYQETSILSEVDELMLYRRYLRKEDRVLLYGNLSPYLFNTLCEEGYDLYLVEPELNRITGIAEPYLYRVYGLSNDLIDVLGDGVFHKIILPGTTISRYSRGELLLFFRNIRQLLAVNGQLLVTIHNADYLKQHVQPIASRRMQDCNVFYGQRVEKSRLIFNLYLKSRREEKVSYLVEYLYEPETLFEFAQLSRYKGRTLYSGKSVSILELVELPPPTLR
GTDBiso@GB_GCA_002724675@PBPL01000074.1_5@d__Bacteria|p__Myxococcota	o	d__Bacteria;p__Myxococcota;c__UBA796;o__UBA9615	1.0	0.75	MKPAETWLYGLLLIVTLGFAYSAWQEEGDEGKAGSNTEIVVFDPGKSGVSRIHWDSKKAVTTLQVEGRGEALKAWVTSGKRKKIAPEPATEEATVTNQDLSPGAEAKDKVAATTGSTTGAEAATPEATTTPAPQDPEYGPPELRSFPGGKQARELADRFAPLMALRSFDDLSQESLADMGLTEPEGSLEVEGAGRTLRLEVGSKAYGSSDTYVRNPSTNTVYLLSSKALGALRTGSTRLMERNLFDFEAIDVAQATVQPAKGGSSREFSHQGRHDEANSYWADPQKLEDVDTAADGFFKKVFQLRATTYATEAEQPDTAAMEPLFVVSFDESTVPAITLSRLVNQERSKDDESVYDYYAQSPITRDQWVKVSRTTGSDLADALDGLLGS*
GTDBiso@GB_GCA_002779455@PEWM01000001.1_5@d__Bacteria|p__Desulfobacterota	c	d__Bacteria;p__Desulfobacterota;c__Desulfobaccia	1.0	0.7857142857142857	MIAPLIAFSLVGLLIFYVQNLVLFPYVHLRLLALLLFYVGLRPSLSLTLALGLVLGCLQDSYATTPFGLHLGASLVLVAMARFSRRRLLLQQLGFQALAGLAALALQEVYLQLVTFMLGYQPLFSHDLIRVHGMEILGTAALGPLMHLLVQLVPDALRGLGWRPRSEPMPYRPFGE*
GEM@3300025612_7@3300025612_7_00468@d__Bacteria|p__Proteobacteria	o	d__Bacteria;p__Proteobacteria;c__Gammaproteobacteria;o__UBA6186	1.0	0.7272727272727273	MTSSVSAVDNQLYSLDYNDIETTTIIDAYNMLGFGLQKTMLLEIIAKVPEVKSLLFIALQFWRTLPELLKDPISKDKFIENPLILTKALATVSVFSAYIKIPKLKNLADLSLLYLLQVVASKQLIKVQEQNIMPGELVGITSLASIITDDRIFDELDLSLKWQTSEIENKDWLAKLLHQTGLSLAVEAICTLEQIDSKNKSTNNIKLLGLFSTLSMLLEDLNISMHINGKESKEIAEFWQNLTERFIGLESAASLDNPISNLNNQKFTTTAIPDRVIATEQQPTKVIEDQTLNIRTQQAIDSLNNNNYFKAAEELQDLLAEITKLDQEYSTLLVAQKNQVVLPPILEPKDKIFDIPKVTNNFETLNIKINKIAETWVDVVVEGNNLPNKAWKTRIHLAT…
GEM@3300014806_20@3300014806_20_00357@d__Bacteria|p__Proteobacteria	o	d__Bacteria;p__Proteobacteria;c__Alphaproteobacteria;o__RF32	1.0	0.7632241813602015	MGKKMKKFTYAMLGAVLLLAGCRYHEFYYDEEALNAENNAAAESSVLAAETTVTAIPVNDPAASAAEEKKAAERPAPAAEEKEKIEVMNPDQPVEKLVYXXXXAYDRFLDNVVIKARSENYVTYEYKDVRVDELAPIASRYCLEHGNRTAVLRSVILYKNYARRATFDCLRLQ
GEM@3300025878_1@3300025878_1_03956@d__Bacteria|p__Actinobacteriota	c	d__Bacteria;p__Actinobacteriota;c__Actinomycetia	0.997285374957584	0.7166544745184101	MSQDANSRFESEPDATEATSEPTAARLPSDGAPAGITTVGPDPTAAAVEAVRMVEGGVIPPAPAEVAETPTEVAETVDIEPPIPAVPATLTVPEPPSSPDIPTPHPDGPEPTTDVPGLPDAPDIPGVAAPPRVPDAPDVATAVGGEPESEPSGRTPAPVPMPTVAPVRPVAPMPTVAPVRPAVPMPNPGPIHPPAPMPRVSRSEPGGPDTAEPADDRPAPATTVVDDSATPPEAVEPAAAAEPEHGQGQTTPDDEPAAVAEPASVVDPASVVDPASVVESAAAVVESAAAVVESAAAVEPAAAVESAEVPGAASPDEPSSAPDVATSPESIDAAPRLEESTERTPGAEPVSPETASTATDVDEAPTETADTQTPRTEPTVADEPPATPDIATPDTATPD…
GTDBiso@RS_GCF_000018485@NC_009975.1_1738@d__Archaea|p__Methanobacteriota	p	d__Archaea;p__Methanobacteriota	0.9504950495049505	0.8558692421991084	MKTGSDKSCKRVHILMSSYNILMKTKGDMLPKMLLLPKLTMSLGGYIRETVEIYQEDNVKEFPHRNVVVGNPTNEPIKIDIPAYDENWVQRHQELGLIVVPVELDEDFVGIFKMVEEKVKKANLS*
GTDBiso@RS_GCF_000022545@NC_012883.1_679@d__Archaea|p__Methanobacteriota	o	d__Archaea;p__Methanobacteriota;c__Thermococci;o__Thermococcales	1.0	0.7945205479452054	MVKTMKIVEINIKMPYEKRGKILKKILNEVRGKIKDIHFLPPTNQGISEIRMEVVEENVQKLLTKLKRIVKDEKVTFKILSEA*
GTDBiso@RS_GCF_000966265@NZ_LANF01000019.1_104@d__Archaea|p__Methanobacteriota	o	d__Archaea;p__Methanobacteriota;c__Thermococci;o__Thermococcales	1.0	0.9452054794520548	MGEAAEEGPYLLEETLKSWLNRNVVVAIGAEHLFTGTLKDFDEEVILLENVRDFTGNRGNALLIKISDINWVMLV*
GTDBiso@RS_GCF_001639295@NZ_LWMV01000232.1_13@d__Archaea|p__Methanobacteriota	c	d__Archaea;p__Methanobacteriota;c__Methanobacteria	0.9294354838709677	0.848987108655617	MIFTRLELKNFKSHKSSVIDFSNGINIILGENGAGKSSIFEAISFALFKQHDGKINNLINSNISNKHNSSNNSMSVSLDFNVNGNNYRVIRKRTETKSNSELFFVENVYETKINSKNTFKEISKDNFKEISKDNFNDNYKENASQKNENKTKLVSGEKEVNSEIERILTMDAELFLNAIYIKQGEIADLITKTPAEKKKLIAKLLGIESLENAWKNSNHLLNVYESKKERLKALVETGSKLDKRLKDLNLSLKALNIEESDISDEIKKVDMLFKEKTEKIEVLENKKKTFNELRIKEENEIKNLKSILKDKEILKKQLNQIEENEKKIKDLKTNVEKLPIYESFLESQQKVEKLFFEKNNLISEKNAVEKYQSIVDENKQIFKEYTLLENELKSLINEK…
GTDBiso@RS_GCF_002214365@NZ_CP014854.1_46@d__Archaea|p__Methanobacteriota	o	d__Archaea;p__Methanobacteriota;c__Thermococci;o__Thermococcales	1.0	0.9315068493150684	MDEPDIFYILGNRVRRDLLSHLTCTECYFSFLSSKVSVSSTAVAKHLKIMEREGILKSYEREGPFIGPARKYYNIAISNTYVATVTPNIFWYRGLDIGEGPSEKLERVEIDLTRIPVDGGSLLQMVNSFLELTSELEKILGALQAVESRRDRLMKRIKERYLAEIGDMTQLAILHYLLLYGEATIDELSDRLNLKEREVLVKAQELDRFVPLTIKEGLIKIDGEKLKQKLGGVKYGGEDKGRG*
GTDBiso@RS_GCF_002214585@NZ_CP014862.1_1845@d__Archaea|p__Methanobacteriota	c	d__Archaea;p__Methanobacteriota;c__Thermococci	0.9240506329113924	0.7227722772277227	MSRAMALTIILVSFMLFTGIPVSARSVDSIALTVYEDGYVLVNETLSTANYSVAVDIPLLGRNVEGLVATDGEGNLLPIEVNSGNVTVYFGNASTVQLSYYTPDLTSKEGAVWTVSLDSPIPVEITLPSDAVIVDLSDIPLEIRGSTILMPAGNVSVSYVIPIQVTTTTTSSSEGQGSTRTSSSSTSSTSSTTSTALPGGDNGSSTSSSSSTSPSTTTTSTTTPASSTGTTTTTPGGGAGGSSAGKLAGVLVGILVIVGVAYLYLRRRSAPEKAESGSNSDALQRFREKIDSLPDLNDDERGALIYLMENGGKAPQSKVRDALGLPKTTAWRMFKRLEERGLVRVYKLGRENWVELVLD*
GEM@3300025254_8@3300025254_8_00127@d__Bacteria|p__Proteobacteria	o	d__Bacteria;p__Proteobacteria;c__Alphaproteobacteria;o__Micavibrionales_C	0.92	0.8846153846153846	MSGMKTPGMRIWGLAALVSLGVMLLGACTTSSGQPATEVCDEQVNPQITIDVLTVKPVEDRHLDIAALSARDSLDKTVPELQGYQDTLGSTSAELHAQLDGDMRADPRGMHWCARLLRATVKIKWDTTVYLARELIPGSCADKAVRQHEAKHVALDRDLLPTLKSDVETSILRVTQRPVWGAGSSWALQDLKAQVQKAAEAAIDTFQTQRNRRQLEIDTPEEYNRVAASCGQNAFPTINGKAATGM
GEM@3300026118_22@3300026118_22_03002@d__Bacteria|p__Eisenbacteria	o	d__Bacteria;p__Eisenbacteria;c__RBG-16-71-46;o__JABDJR01	1.0	0.8181818181818182	MATPLGRLSDLPPWSAGPTHPDKSGRGSDDEKTAWECSFTARRIDDGAWGEPGKISRRPWRLSRIEVVTMWTLLKAVLKEEMNRLWRRLMKRPEPPNPYTQFRLQRQNSLSPSEPRPDSHSE
GEM@3300012953_11@3300012953_11_00255@d__Bacteria|p__Myxococcota	o	d__Bacteria;p__Myxococcota;c__UBA796;o__UBA9615	1.0	0.8333333333333334	MRSVFAAMFALFVLYASAGELHAGEEADEQSAEDERSAEETNVDADEEPVPADDEQPGDKAPNATGSNAAVPLSSGEEPTAAPAQEEPTPAKASLADRFSSSSVLVEHSFSVAHQADLSPEYTRSISRILVLSPSFDVSKHVSVAAQLSVAQELTVTDTTYAYEPMLDDLRVGVSGTLPGRSGKIGSLGASTGIDFAVPTSKASMAASMIMAVEPWFKVALTAPLLDGLEVSYRVTPSPRIHRYTTASLRQARPCSPATGCFLGTTIDTGQRNTGLQLHQDIGLRLSAFKQKLSISGQMTLSYGVLYPKTPSDHFDELILSDPDNGGGSPVRASSAFLFDLSYQVHPGVGVSLGLWTPGGMRPDGGWYNPFGNRFSQVYIDVTLYPVALIQEGIRGLIS…
GTDBiso@GB_GCA_002400365@DHFK01000216.1_12@d__Bacteria|p__Chloroflexota	o	d__Bacteria;p__Chloroflexota;c__Anaerolineae;o__UBA4142	1.0	0.8	MLNSNNGTRRRAVDALFGDAPAASAPGYTVEMPHAATTVNPPPPESVAPEASEPAPPAIFSEQRAAEIPLPELAPPAQPATLPEDPRFLTLSFQIERLYEDVKTQLRDSATATNYCFELLLQARQAYESRDYASAEFFIQAADAKLKRSERSMAALSSPSVILVWLWEGLAFFGGGAIIALTYVVNLTLFGLPVATELSVLIRAMGWGIIGGVLGAVYNLPWFFQFREYDPAFTMDYFARPFKGLLVGAVLFLTSQAGILAGNLTLPGDIRLGPVFLYVIAALAGFKQEYVTEFFDNLLKTIFRVPQLPSGLKPPKPPQ*
GEM@3300026534_12@3300026534_12_02772@d__Bacteria|p__Calditrichota	p	d__Bacteria;p__Calditrichota	1.0	0.7333333333333333	MKIFICEQDPYRAKLIQDILGVYNYKLITVNSQSDLFRQAYHQKPSVIVINELFPKKSATDMLSKLRDDPVTSKIPVIFIGTELYSEMKDKPAYMFDNLTEFLQEPIKIKNLRHYIDRWTTLRSLYIKH
GEM@3300015158_7@3300015158_7_01654@d__Bacteria|p__Acidobacteriota	o	d__Bacteria;p__Acidobacteriota;c__Thermoanaerobaculia;o__Gp7-AA8	1.0	0.7741935483870968	MSAPLWNAVEEVFLRPSRLRVNPSPCALRNLWPMHCSERDEATEARLQFTIESRQLTNEYTHRPSFDAEPKQMFIEAGTPDDAIGEFVRQNGSELVSLTKPVRGQESIATVKKDDSVFLVRVYAV
GEM@3300029311_27@3300029311_27_00743@d__Bacteria|p__Firmicutes_B	c	d__Bacteria;p__Firmicutes_B;c__Syntrophomonadia	0.987012987012987	0.7102803738317757	MKKTQLVCTCLLLLTIIALSGCKIDTSKLIHPGKEKKEQLIKVEIVFTDGEKLVAYLKQLGLESDARVYVGGPSTNYYYDAHGNVIGAFNYQRVLYIRLXXXXKVAAGVINPRHLTRVGPIMRKESR
GEM@3300010167_81@3300010167_81_00514@d__Bacteria|p__Actinobacteriota	o	d__Bacteria;p__Actinobacteriota;c__Coriobacteriia;o__OPB41	1.0	0.975609756097561	MGLPAPKSEREVSAPARKNIRLVPPKPRKAGARAGASRGTAKRTSTRAPKETRAQQKAMLRYSCVIALLMCVLASLGMGRIWVSVQATQTAQEAGKLRVAIESERYTGEMLEVKQSVLGSPARIRAVAAQTMDLVPATHVTYLDMKDQAPQVAAGSLEATGVLTGAQTLAENTDATSAGLQNGGRLKNALASLARLTAGEAQILLVGDVGIAQAK
GTDBiso@GB_GCA_007133495@SLMS01000217.1_3@d__Bacteria|p__Sumerlaeota	p	d__Bacteria;p__Sumerlaeota	1.0	0.967741935483871	MKLKSILKTLSVSELQGIRKTWGIPAPPESPTKGRRDSEEEQEFLVNYLYQRLQSRPLWENVFADLTDDQKSLVHFLAIHGGDMDREELTARFAKGDGKRLDKMVAALSKKGVVLYDEVPGLRSKLVLAGVPEPFLRYIELPSFWEGYLGYFLKEKSSNELKHIATQGLRVEVECANKNYLIWLIRKHLLDPAFLRRYQSKLPAGPRGVLEMVLDRKGVCVYRDLLELNVQKRYDHSRGDSIQWLLNTSGLLYTAALGGNKYNNLLMVPRDVYYVISNHYKPDNRSFGELDFVSVVRKEEAPSVVLDNSVTFMRDLVGFCSFVDRHPMRVLATGGIGKNDLKKVLPILSRHKSPKYAEFLSLIAIQKRFLVSTGDHYRVSHHFLEWLEDPANGYAEIVG…
GTDBiso@GB_GCA_007136595@SLGQ01000320.1_5@d__Bacteria|p__UBP6	p	d__Bacteria;p__UBP6	1.0	1.0	MINRIFLSVMVLFFLVVSCENEMGGFTREDLTISFTTFNARMGDDLPHKELRREKLLDTLRELDTDIVCIQEIFEKKDIKAVKDFLGSDENSEKYKYSWNLITDNEDVEAIPAACSQSDIAPIGLCILMNCMGSGGLDPICIATECLGEIMALPADCRNCLLSEIGGIISGEGDIMEILMKCTVSQKVEYKYSGNNGVMLLSKYPLKDRNFVSLSSSGVSRAAIYATLGKMESYDSDGNLRVYEPKPGVGDVQIICTGLSKPLEGEDYDGPFGSWQQEQMIQVSEILQLEVNEDVVQRVILGDFAGNIAGGINIRERNPGPVSYILNEGWYDPYFDVHRDDEIPCTVCPENPLVDEIEPGFVPDHIFFRNRKGYKFKTERLLINKFVHLDFEAREKIKF…
GTDBiso@GB_GCA_900313675@OMSO01000012.1_51@d__Bacteria|p__Fibrobacterota	o	d__Bacteria;p__Fibrobacterota;c__Fibrobacteria;o__Fibrobacterales	0.9846153846153847	0.8	MISEKDLSELEKIPLDERITRVENLLKDKESPRPFELGLLLALKMGQEIREKKPLGSESGDLVASWSGKHPESVVEEAIAFAKEFLLNPAKIAEKIKAGLKGDERSEAQGANDKGESLPLASDDAAATPSSGDTPPKGGHAHISAEALSGQRPQRPENPEAENG*
GEM@3300013133_25@3300013133_25_01413@d__Bacteria|p__BRC1	p	d__Bacteria;p__Sumerlaeota	1.0	0.7096774193548387	MDTAISEIMNQMEELASKARLEMDRITRELAKLENFREDLVSRLSGEGDNENVRRQLIETDEKIATLKKTRQDIQDTATARIRELRASAEKLRDQKVEKLKRRYEKIAEERDALRDEIIPEAEQELREHLDNKKKYDAQLLTITDEINTLNRLDIPTPSLG
GEM@3300013133_25@3300013133_25_01438@d__Bacteria|p__BRC1	p	d__Bacteria;p__Sumerlaeota	1.0	0.7096774193548387	MNKKSFLVIILLLSALIIFTCAKKEEEKPAAPAPAIKKPSETVKVQAIPAISMPEPIADVDVLGYACGKNIAGFLDTVDYWASQLNPQMPPSTAKMSVGQMFGDPTLSGIDATRSIVIVLLNPKKYTSFIVGYLPVTDATKIKAGIEAKGALSVLKDNILVVGDDNPCIMRGVDLLPKVEPFISKAPDADILVSARLESVMNLYSEDLKKKIEDLQAQVNMMQQGPTGKQEMTEKQKQTAAQVDEAINILSEIKSIAIKVDAKKEGLDIALLSEAKPQSELALLFNEKNIAKPSLVQFLPEGGVKIFMSGDFASIGEFTNKIYEDLLEKGVGITQEQVQAMKKYTSVQKEALTGETAMSFFIPGGSGVNGVILYKVKNPEKALDFIRLAKDKAVLGSNP…
GEM@3300013133_25@3300013133_25_01449@d__Bacteria|p__BRC1	o	d__Bacteria;p__Sumerlaeota;c__Sumerlaeia;o__MWCT01	1.0	0.875	MKSSRLISLVFSLVLLCSLFSGCKSKEVERKKAEELTFKKERVDKINQRLNEINAEIDRLEKAISDLNRDVDNYIFNARSGIVSIKNSQKDIQKSMEELRNYIIPPEPSRKPGLHWFVKLLILLIIIIAVVFAVMLWRGRQKESEEEEFSFEEESSYGEDTGEHDDEK
GEM@3300013133_25@3300013133_25_01464@d__Bacteria|p__BRC1	p	d__Bacteria;p__Sumerlaeota	1.0	0.7741935483870968	MRHSGATCIVAAFFEVVATVLFFCALAVLLVVWQIGRSGWGFFVHALMAGALAGALFAIHLSGRRIRAPLSAPEILLFLIFAYLIFNCAHSQIPVVVLERLPFVLDGLFAFYIGAVIFSRRHEAVIPLFFLFIIGVYVLSLNYGNSDIWMPAGEASAIYCGEKMTAAAFADYPLWGCGYGVLPQLVFKYLIMPDRYPPIFRNSYALLLSEMGSVGAILCLGFLGTMVIVIKRKREEILAGGKKVRAWFFHAAVILFLFIIAGGFASPIMAAPAGMVIFMSICGMVAGMTGNDDVIDTAVSGQRRLSRLRLSPLITVSPILVLILLLEAVPLISERLAHYGNISEIGTAGYGRRLNLASRLIPCNAEYHRRYAQHLRALPRARTEALALLIDLAYHRALR…
GEM@3300025724_51@3300025724_51_00674@d__Bacteria|p__Caldisericota	o	d__Bacteria;p__Caldisericota;c__Caldisericia;o__JAAYUI01	1.0	0.8571428571428571	MKKILTFMIVAIIALSPLVLVEAGNNEATDWFCFQKDHQRTGTAFFSEKISTPLIQAWDGIIDTNIYIAQNIDPVKGTIIIGKDIAVAATEKGKIGAFSTLDGKPVWRRDIGLPLTTDMALSDEVLLVPLKGGKVLGLDLYTGGTFWEYQAKGEVKSPPLPYNGYFYFPTTEGKLVQLTSASGLVSNEFNMNVNVQLPMAVQPVGYSVSSYAQMIMNSSDGNMVAYNPSTKDFDWQMKLDSPTAVGPLPIGESIIVCSKTGQVNAYALSDRKKYWSYDIKRPIVAAPCRYYNATYVGIGTEDGQVFCIRLGDGNAIWDQKAAGPIKQAVIGINQNLVAATENGHIQAFFAFDGTVVADVDLKDNITTPPSYSSGSIFVGTKSGRVVCVRPKQGSLSLRL…
GEM@3300025724_51@3300025724_51_00686@d__Bacteria|p__Caldisericota	o	d__Bacteria;p__Caldisericota;c__Caldisericia;o__JAAYUI01	1.0	0.8571428571428571	MKKFTIALTVIIAINFVPQGSFGASNNASWSMAGCTPDRRHASSAKIQPPLDYSWDTGQEGSIWAVPPLASGSACYLGMSKPPEKGIYQTSIQKRVLSSGSIAWEYKEAWWPWALYKGDLICQGYSNEKQYSWVRRINGESRATVWEIEWLRYTIGAIIDGDIIYSLSYSDVKDDNDKDQRIFFFQAHSAENGKLIWKKSYEYNITMVPWFCVQGDYLYGSIFKTIYKLDKNTGAEIWKIQNNERIGRGSYIVGTEKGIFVNTVYDRLNYISLEDGKTIWSKRLSDYESSDPDNCGMPSGTPSILGNRVYIVSRGSKDKNQPKVVYCLDLETGKTIWQVALQGTSTIEGSDIGHTTTVANGVLYTMTEDNSGLNTKLRAFDPENGMLLWQDSIPGVPNP…
GEM@3300025724_51@3300025724_51_00693@d__Bacteria|p__Caldisericota	o	d__Bacteria;p__Caldisericota;c__Caldisericia;o__JAAYUI01	1.0	0.9047619047619048	MRKFIGQARTAFTDLTSAISSSPSIGESIVITLLLQIFCVVLLVQNALGPDATSVSPFPSPVAFSLPARIAFSFLVQILSILLPVLIFLGKKGLLLFAENLALINFIGFCACVIGLIYQSVFWPMYKLLPLTGILAKAIYESVFLVYPVLVLFIFRYVLLWMLAKKTGASTSRIFLLAGSYLLIAAVMSFVGGLI
GEM@3300025724_51@3300025724_51_00694@d__Bacteria|p__Caldisericota	o	d__Bacteria;p__Caldisericota;c__Caldisericia;o__JAAYUI01	1.0	0.7619047619047619	MDNFENEVGNARPGIDIPGPFFIPRLRVALKKIADETVANPLGACAGCAMATILVAFAFLAAIGRLDLVPDLVRTIGNVVGIS
GEM@3300025724_51@3300025724_51_00700@d__Bacteria|p__Caldisericota	o	d__Bacteria;p__Caldisericota;c__Caldisericia;o__JAAYUI01	1.0	0.8095238095238095	MAKQTMTTLGEFLNQQRLQKKVTFAELAKSCSMATPTIWKVIKDKARPKDLTLQALSESLNIPLQELFRIRDKTRYPSTKRRTRRAAEEIYQNQSIGKEELMELIQNSKISNQTIEAVYDLIQSIG
GEM@3300025724_51@3300025724_51_00761@d__Bacteria|p__Caldisericota	o	d__Bacteria;p__Caldisericota;c__Caldisericia;o__JAAYUI01	1.0	0.7142857142857143	MNDRPTLISDGEKIKGIQRFSSKNSKFRYFTIALASVIIVGIFLLVALNIPKSDILKVKITSEPKGAEVILDGISKGTTPLITRLKKGDVEIELSLAGYAPLKSVATINENNQTINYKLAKSTGGTTILSYPDQARIYIDNEFLGLTPLQLKEEFKGKHVIKAVLPGFATKEQEVDFDTDPSVYFDLQKKRVNLKIGSEPQGAELYIDEEHYGKTPWEGQIETGTKKIRLAMEGHRMIKREVVITDDSQINYSFESKDISFDSQVDNDSAPGAKIYICIPNGETINKAIPPLFLGSTPLVASANTIGIYLTGNEKMPPYGLVFSNHPTYGATVSSLPMDESGSILTNDVILTFPGYSSMDIIGQDLSSISYPSLINEKTRRPGTLDMNPRYIVVGGSFV…
GEM@3300025724_51@3300025724_51_00768@d__Bacteria|p__Caldisericota	o	d__Bacteria;p__Caldisericota;c__Caldisericia;o__JAAYUI01	1.0	0.7619047619047619	MDKKSREILEKSKKVKSKAELEKIVKQEKQARAQKDKLLRKKIFTIGGISLAAVAVVVLVAILISSCSSNGNTTKEEEKKTKAVVETTKGSFTIQLDYDNALSVVNNFVKNAEAGLYDNSYFHEILPGMKIQGGYPETDKRPQGVGAYDVIEYVSNEVTHAKYSVCAPAMEEKDSKGNVTKSGLSKTQFYMLLSDQKSLDGKDTVFGKIIDGANVVEELAKLETVEQGEKNKYNIDPTEKSRPKNIEQAKIIKVKITQ
GEM@3300025724_51@3300025724_51_00770@d__Bacteria|p__Caldisericota	o	d__Bacteria;p__Caldisericota;c__Caldisericia;o__JAAYUI01	1.0	0.8571428571428571	MRHLPRGMPLYEDLPTVFLNWEEMAQKLRSDHFSGYINVSSDSKTGLILFREGRVTGSLFSSEAGDISRGQDALTKTTLAIQERKGTLSIYQTSADVCTMVEWYFEGNQLYSPMESYFIDFPKFMETLGEKKLNGLVRIQSGDFSEFIYVDSGSVRGHFVDGHPELQPASERLNETLSKKGTSVEIFKSSSGSQQNLEQVLTVVSKVVEPKPAPRIETPPPPKQATPVIETKKPEAPKPEPVVSAAPKVEEAPPKVEYKPPQAPAATPTPTPVEPPVKKVEPSPTPSGRPRLDFSNEDIDPFRPHGEFDDEVKKPPQHEEPPKTPSFAATQPPQQQPQNIMDPPTTRIPVKPPAPSPSSPQATVVTGPSGKVAFLLDGIKKVAQSNVGEDIIPWLDGQI…
GEM@3300010263_22@3300010263_22_00354@d__Bacteria|p__Firmicutes_A	o	d__Bacteria;p__Firmicutes_A;c__Clostridia;o__UMGS1883	1.0	0.7142857142857143	MKINSLNIASFKKFKDKKIDFSNGLNLVIGNNESGKSTIMAFIKVMLFGFGSKSDREKYVPWDGAAVFGEMEIEHGNTTYIISRKMGKSKAYDKLDIIDKQSGKKLDLSVENLLSISEETFLKTVFVDQLACVFDKKGTDEMATKLRNLSESLDEDISYENAREALESLQRFLVHKRGNGGKISEIEEKIIHIDSQINYLKRKHDELNSCQIEIKNAKERLENLKQARSKIQAQKKLAQKANYYAIYTSQKNLAEKIKLNILDLENKISETQNKLNELEKFKNADNVAFHKIENNQELKIEHTKLSEKIKYYSLFFILSLCVTLAFCALCVFYKRVFAFTLPPFVVLTIYFSIGRSNIKRKVKILEESISRINEMEEENQNILNSFNSSSIEEFNFKKN…
GEM@3300018426_30@3300018426_30_00706@d__Bacteria|p__Proteobacteria	o	d__Bacteria;p__Proteobacteria;c__Alphaproteobacteria;o__SMXS01	1.0	0.75	MQFLRRHMMVAQNIACLAMVAHLWATFSCCLAFGDPDAQAQVPQISMEMEVAAMDMAHAEHAGHHDHHDHHASHDMAAHNMAPQSMVHMDQAAADHAGHGQHGSGDCTCPDGCTAMAPIVPGQALELVSPATLALVQDAPAPQALPLGRQVSPHQARGPPLSA
GEM@3300018426_30@3300018426_30_00717@d__Bacteria|p__Proteobacteria	o	d__Bacteria;p__Proteobacteria;c__Alphaproteobacteria;o__SMXS01	1.0	0.75	MDEASIVMIVAGAAVLITRGSLLVAPNVVGVLYLQSLLTSVVVRLSGLVLAGIGVAGWFYL
GEM@3300018426_30@3300018426_30_00731@d__Bacteria|p__Proteobacteria	o	d__Bacteria;p__Proteobacteria;c__Alphaproteobacteria;o__SMXS01	1.0	0.8125	MTLATVTLLMATGIPVARKIERNKTCRVQDSDKLFETFTG
GEM@3300018426_30@3300018426_30_00750@d__Bacteria|p__Proteobacteria	o	d__Bacteria;p__Proteobacteria;c__Alphaproteobacteria;o__SMXS01	1.0	0.875	MTEKKPVPDLGCATATPLELKLLSAAKAYAAGDAAEKQAARAAYVAVLSDYLKQSGQMTDQAILAPLIDPVDEASNDGSSGKS
GEM@3300017505_9@3300017505_9_01905@d__Bacteria|p__Actinobacteriota	c	d__Bacteria;p__Actinobacteriota;c__Actinomycetia	0.9602143553101656	0.7209217264081931	MLAAGHVEVGATAVELEHPRRQQVEHVAVVGDEHEAAGVGGQAVLEPLDSVEVEVVRRLVEHEEVVVVHEEAGQRHPLGLAARQRGDVTAGQGGHPEPVERGLAPPPAAHHVTHRPRREPGVLAEVADPHASAEPHHALVDGADAGQRPQQRRLAGAVDADHAEAVAVGQRHRQALEQGPVGPAGGQTGGVDEDHRPDDGKRAASAQAGKGPGSPRLPALPSPGVPYDRDILDEPPRPARVVREVPAVPGLVVEHRASGFVGSVVRTSADSVTLRDRDGLDRLFRWVPGSFLVDGRSVTLVRPAAPAPAGPGFTASGALAGDGPAKVARGSRLFVEGVHDAELLEHVWGDELRDAGVVVEPVGGVDELAAAVQRFRPGPGRKLGVLVDHLVPGSKESRV…
GTDBiso@RS_GCF_000016545@NC_009437.1_28@d__Bacteria|p__Firmicutes_A	o	d__Bacteria;p__Firmicutes_A;c__Thermoanaerobacteria;o__Caldicellulosiruptorales	1.0	1.0	MLIKDTFRGVGEILNFSSFLNTVIQKNKWIYTKEFLEKNRIPVPTEQQLKNFDIANAFYKEFLYIVYSPDIISMLNSMKIWAANNNFDMFTDLTLDMIPIIWLGEGYYGIVEKNKERIIMPCALYQYFDDLYKNFPVSNFSVLDICEAYKRLFESEENVAMNIVYAKTIEDLKREFSKNFKDFDILFEGPGYYDLYFSPVSKRYIVAPIREILKRMFEMQLVYFHKLLNIHERFKEK*
GTDBiso@RS_GCF_000016545@NC_009437.1_29@d__Bacteria|p__Firmicutes_A	o	d__Bacteria;p__Firmicutes_A;c__Thermoanaerobacteria;o__Caldicellulosiruptorales	1.0	1.0	MTITFFSEAVLENFKAVFGDVKIGMFTEISPTFEVFIDNLIQALKSINLNIKKEIVDDIIIEIKQVQVHYMGSSKNVTDVLRKLTFLYQRDFLECIVKCNIFLKSRADTTFAVKNLEVKYKPLQRYNDTVRTLAKEVLEYLPLRDMLEKDFEYTKKALEWIEDNGVVSS*
GTDBiso@RS_GCF_000017685@NC_010602.1_490@d__Bacteria|p__Spirochaetota	o	d__Bacteria;p__Spirochaetota;c__Leptospirae;o__Leptospirales	1.0	0.7142857142857143	MLPDTSAPTRKSNKVQKVSTIVQRTELIRDLFYSPMSAFESYFHKADLGGRDLWLSHLQLALLAPLAKLIGNCIQILIFKVSFVEEETKLTYTQGVGTVFVFYVGFYFVVRLVDSFRMYHQMRDRTKDWEGPEPHVFIISFLAFTATSVFWIFPAPIPLFMLAVGFLYSLHLSYFYLSVRREWSSFDFLFFLMKVVLFFLVLLSIPLFLYNLVRTVLF*
GTDBiso@RS_GCF_000019905@NC_010556.1_1708@d__Bacteria|p__Firmicutes	o	d__Bacteria;p__Firmicutes;c__Bacilli;o__Exiguobacterales	1.0	0.7162162162162162	MSYSLIETFKRIVSEANRFNRVDFGGYDIYMQANDGRTITAKIRFDGGGQDQNEAYLFLESSTGHSRMTTLTLHQFEHLSSYTAHSERIQALVSTSA*
GTDBiso@RS_GCF_000020785@NC_011126.1_1111@d__Bacteria|p__Aquificota	o	d__Bacteria;p__Aquificota;c__Aquificae;o__Aquificales	1.0	0.8888888888888888	MDLKQETQELPFFLVSILINIFLFSGLAMLFTMRPLLSQYQNPPVNVQLINPPKEVPTPPKPIKLQKFHTKKAYSKPLSPAKGYKPSRGVHKPLQTSALRQRQVFKKGDIKIPVVHHPPKAPPKNISVLSSLEKEIEAQRRQAQTDIEGAIKQVGNLSATISSRGSYLHEGSRKLIYAPPAPVIRAGEFPAPMVLRIFVSPSGYVTRIIILRRSGIAYVDREVVNYVRRFRFEPINGPVESGTITINFKGG*
GEM@3300017395_2@3300017395_2_00730@d__Bacteria|p__Armatimonadota	c	d__Bacteria;p__Armatimonadota;c__HRBIN17	1.0	0.7857142857142857	MQRAITFSSVLVAFVGIVAIGVWQVRRHLPTPTELAAMLQRELTQQLKVPVRIGRVEVGWWGATVHQVQILPDRRSPTGYLLTVPKLRLRWSWRLLLSPSRWRQAIQQQLTQVVQQVLVADARLFLWRDRKGHWNANPLFSARPTKRQRLPAVTFRRSELELGDEMFPLPDGTPFRLRLLDAEGEWRQDANGSVLRLQGKIAVPLGTEKSTAKVLIVERVGERWRETEGSLHFTELRAEQFPERLRRWLDGRLTVQRGDLAGGEIYWAQQGKRWQVRFAFLGRQLVADWRQNRRTTSLQLREVTLRGALRMDRQQVRAWQVTFRWRPQPLLGEGQLAAEGNPTGWRVRWKGQRMKVAWLASVASDFGLASLPLTKGSLSGTAMVEGHGRAWRVETEWTG…
GEM@3300000234_34@3300000234_34_01135@d__Bacteria|p__Bdellovibrionota	c	d__Bacteria;p__Bdellovibrionota;c__Bdellovibrionia	1.0	0.8803418803418803	MKNVTLNFKAMAKIKAKIKAKIIDTPKFGITNRTRSYAYTDTDTYTRTRTRTCACTLTPRSTSTSSSTSSSAPTPTPALNLVRTATLVSVRAGNKLINSAFYLIALNFIGILFFGLPLKADILFEGYYQLYIQNQPLGYSIQKYEFDSATKQFVSTSFLKTNEMGGNTTESIKTYADENFKPVKYLYTFLSGTGESKTIDGQIKGEKLLATVKAGSGKQNKIVADMPKGVFFSQFLVYVILKSPSGLSAQNSFSYKAIAEEDASVTSGQAQPKGATKYLDKIPAIRFENIFKDSKYTSYVTEKGEVLETQSPLQGIKMVLVPDPSIIKKQYVLPEKIIKSVFGNVPLGVRNIAYDLNQKGEWPGQSSAGLVSPQAGGSAVDSAAGRASQSGNESSSLEV…
GEM@3300025867_63@3300025867_63_00765@d__Bacteria|p__Caldisericota	o	d__Bacteria;p__Caldisericota;c__Caldisericia;o__Cryosericales	1.0	0.7333333333333333	MSVTTDQEKRILHIAFMVVSTLVVFWTARETIPVWIVLPAIAVLLAAPWLQRHKLTWEGIIAVVLVSVIATNQARLAVDYAARYREFFFLLVPLCFYAGIVWTSLKPPGEPVYLGNVVWLALLSTLDTTGAGVTIATLSFLVLVAMILAGTQEDRPRFVQRAVVVGGIAVMSTILAVSLPVETGPFSASVARALQDFLFGRPGEAATSPRHPTNWWKPWPTVASSRVGAWLMRLALIEEFKALGPALLLPAVALLAGWIFLGTMLQEGPGRSLRRLVPAIACWAGCIGVFAALVSIRSKVLGTVMLGPSSPWSVNGQVLTPRTWQMVLALRAEVTYIPSPTALALETVARCLAGLSCLACLVICIREAVAKRGTLFEGIGRRRERVVIERTIKRIQRLD…
GEM@3300025867_63@3300025867_63_00774@d__Bacteria|p__Caldisericota	o	d__Bacteria;p__Caldisericota;c__Caldisericia;o__Cryosericales	1.0	0.9333333333333333	MACTYEYVICRWGESMLIDELWELQQLQLDYRQKERLLHELDLSSSLRKKIAETQEQLTELQSQLETFKAEEVKIAQKLEDITTKVHEASAKLGKEEMSEDKVQKLEEKMKKLTQDKEKHEEAQSRNFHDRQNVDDQIRATQLMAEKLRKELDSIPQSDAASKAAVKKSLPALLKEIETRKSKLPLDAKLIFENLSDKFSGAPIARVTSSTCDYCHVRLSERTLFSLRNGEEKGSDAENLIRCEICGKILYAGSSDRE
GEM@3300014770_7@3300014770_7_00079@d__Bacteria|p__Proteobacteria	o	d__Bacteria;p__Proteobacteria;c__Alphaproteobacteria;o__Rs-D84	1.0	0.9	MRQWRIFYRVQSSECKVQIIRVVGCHAYFLYLKGWANYDKISVSKEVKGFRMKKLMNKFNFALIGIMASAPAFAATDGLCQLITQMYDVFKTLRTLAFVGAAFVIAGWAWGYISSGKVELKDLQGKGVGMLVGFVLLFGIGVVLSFFLSESTLQSIGCQQQILDW
GEM@3300026518_30@3300026518_30_00081@d__Bacteria|p__Proteobacteria	o	d__Bacteria;p__Proteobacteria;c__Gammaproteobacteria;o__Xanthomonadales	0.9937185929648241	0.7100538599640933	MNAPSAASGYHAHDTVRMGIPIISAAESDMADMTLKDGLQAMDIADYLRRNPAFLKDFPDLAMRLEVPREHGPAASLASYQLDVLRGKNRALERRLADLIGIASTNEQLVIQVHSLTMGLLRADNLLDSLRSVVAGITEDFETELVRLVLFGAHPELPETPWLRIESDGIDALPAFAEFYERKEPMIGRLASEKLVYLFGEQADSVQSAALMRMGRYGMLAVGSHDPNRFHPGMGSMFLKLIGESVSGAVERYAGQG
GEM@3300024353_27@3300024353_27_02603@d__Bacteria|p__Zixibacteria	o	d__Bacteria;p__Zixibacteria;c__MSB-5A5;o__GN15	0.90625	0.8529411764705882	MIGFCKLATKETARVGAPPLAVGLERLILRTKETHPKGWATPLIRLVSCIAVAILLPTFSSAELASFFDEPDTVLASNLVVDIIEHNDGVWFATGEGVNFSLDSGQTWLLYNVSNGLVSDNISSIYSFNDSRIWIASNHGFGPDAMSDGLSYSDDNGQNWFQVDLEFIGVDSGYVWGANRTIYDITGHHDVGYHIDRDVDWLFFTAFAGGFLASQDGGMSWRRIFPSPTDSINFAWYYFGAVDTLSLSNRYFSCVADTSHDDSLYVWSGTAGGLFQYVYASPRFKPSSKQINSIAFCDQCGPEGFVYLGGNRCMTRGSMRGPPFISRFESDGLPGPYISAVHDFGEKLFVGTMDSAGGTSTGLAVSTDQGDSYTTLPLADVIGDGRHISDFAVVRERLY…
Ocean@GORG_SAMEA6079612_SAGS_AG426G14@GORG_AG426G14_SAGS-scaffold_26-gene_1@d__Archaea|p__Thermoplasmatota	c	d__Archaea;p__Thermoplasmatota;c__Poseidoniia_B	0.9955156950672646	0.8161764705882353	MSTLTSDENAASELIGYVYTASISVLILSSMMLTSSTMLNGNVTNTAQEEAEQVANYLQLAIDDVLNTVRDYPEASPAVKLDLRTEASIHGIDYKINVTESGLKITTIQPRGGSYEVDFPLFPATSIGIISSVEVYEFDENDNLKLVETKCVFGRSLTSTSSYIVVYYDKTSKGINLAGSDSYQDCKST
Ocean@MARD_SAMN04166689_REFG_MMP04166689@MARD_MMP04166689_REFG-scaffold_3-gene_208@d__Archaea|p__Euryarchaeota	o	d__Archaea;p__Methanobacteriota;c__Thermococci;o__Thermococcales	1.0	0.7397260273972602	MSKDKIPRLFDGSVNELTRPSKPRKEQKAKSRDLKKEKKQKTLYISLDMNRKLIELYGEEGGRRQSVIVEDAVNLYYYLKLALGEKKFDELMSAVKKEDPEFLRGGTWRDSDSDVNPGVQARTEISS
Ocean@MARD_SAMN05725119_REFG_MMP05725119@MARD_MMP05725119_REFG-scaffold_126-gene_11@d__Archaea|p__Halobacterota	c	d__Archaea;p__Halobacteriota;c__Halobacteria	0.9797160243407708	0.7715654952076677	MMVGHALLAFGLAALVAQRFWSTERALAFGVIAGVFATVPDVDMTYAVIGLAQSGFGGVWEMTAAFWGSSHLVHRAVTHSLVVAAIAGPAFVLATRNWWQRSLSAGLLSALVWVSFVTSGFLGAGVMLVFVVVGTVAALVADSRTDLGSGELLLAVVFGLASHPFGDVFTGAPPQFFYPLDVTLLHSRITLLPDPTLNLLAIFGLELVLAWFAVSVYFHLRVGDVRKQLREHVHPRAALGAGYALAALVIPAPTLSVSYQFVFSVLAVGAVGVGPQLHPNDRFPRSIPSRAHPHRVAVYRHGRGDARGHRVRRNVSIRLNFTSRIRYDALVTYPFLRPPTVPPRMAQRVSQLDALVEDKRVNAGLAWLLVGFLLIVAAGSLLQDDLLWALFAGAVAALA…
GTDBiso@GB_GCA_007136375@SLHB01000087.1_9@d__Bacteria|p__Hydrogenedentota	p	d__Bacteria;p__Hydrogenedentota	1.0	0.8387096774193549	MARNSAVAEEKQVDPEDVAESLAKAVYDGDIVNFRLLFNPFSPARKTSPESFDTDKYAYLLPSDEKAADPVFQEIVAQVKEPSVWEHIQQELEANRPARMPSSLVLKLADRAVARGKYTSAAQAYEQLRVRQRMREEFLKIGDTALDAGDVPLAVRAYRIGAGMEYNYAAFPEPLPVVPNYQTRALILHGDYPARPEDAVGMQPAESLVWTALAYLLNSDEAAARLERQPMERKVAFLDRLIREMDPGWDAFVAQCGEAVRLARKFNERIQGIVRQSDGSPDGLAEELSEQLGDDPRRISNALLGFSSNCEYDWWQYVKDLAYRHPAGVLFVARQLVGNLEIVVPRFRSNSPLADALDLRAVVGAAGVTDALPAEGTGGGDDGDGAPSEQDPIQ*
GTDBiso@GB_GCA_007136585@SLGR01000055.1_17@d__Bacteria|p__CG03	p	d__Bacteria;p__CG03	1.0	0.75	MEDISSFRFKYIYGRPGSGAGFFAAFLILTALLFSGCFRGERFHGRISSDTIWQGRVLLEGDIYVEPGVKLTVLPGTLIRYTGGRIKSEIQHLRSSEGRTYDLFSESRIEIIVAGDLDISGTPENPVVLQAPSGDPSRAGGINFIGNQGNSSIANLMVKGGYIGVRLYDFRSPDITGLTVTDTEAGGVGCWDRASPTIAGALIENTKYGIGASGYASPVIKESVVRNNSAAGVFFEGLSAGRISGSEVSGNNVGIASGNESSPVIYKSTVAGNGSGVGCWNESSPLINDNYFHSNIVGILAVDESSPEVRGNFFSANGAGASFGERASGSVTENNFTGSGPAIVVTGNSSPEITANSIFENEYGTRVEGRSAPVITGNTFRANRFALLISEYSRPEQSG…
GEM@3300005326_51@3300005326_51_00086@d__Bacteria|p__Omnitrophota	o	d__Bacteria;p__Omnitrophota;c__Koll11;o__UBA1572	1.0	0.75	MRKKIDCFYAMRIKAGRCLLTGIVVLFLSVSLCAQSPYPEPEARAWLNNGERDISGFLKRFENKNAVELFLNKLCSNGVIYVGVVSTLGEVSGLRIYLPLNLERRGNVFDLVNKKLSQFGYSTEEDKGQDFLTLWF
GEM@3300013414_12@3300013414_12_01594@d__Bacteria|p__Spirochaetota	p	d__Bacteria;p__Spirochaetota	1.0	0.7708871662360034	MNEWLKKLGDSFKGAWAKWSKIQKGIVIGIVIVVIVAVVVMFRVSSTPSTVRLFNTPVTGEAQRQILSRLDEENIRADVNDAGYISVADDATATRARTLLFTENLVPATVDPFAGVFDRGWSTTDADQNVRIQQARQRQLKQHIESLPDVANAEVILNLPEDKLFRRDQTPVTASVILTVRRGSDLFSSRRRIRGIQELILSAVDGLTEENCVITDSEGNILNDFEGQADFDRLDLVKKQEKLIRESEAYYRAQTLKSLQSDFSEDRVRDLLIKIDMDFSEETRDSIVYHPIEIRPDNPDTPYDDSEYRDFLPRSSQTVTREWQGTGFNPQGPAGTEGQNPPVYSDMSNVIGRQTETGVTQNNELNQDTIHRVESPRFGRVTVSVNIDGEWEVIKDGKG…
GTDBiso@GB_GCA_003233235@QILF01000076.1_14@d__Bacteria|p__Proteobacteria	c	d__Bacteria;p__Proteobacteria;c__Zetaproteobacteria	0.9642857142857143	0.9	MTGKNSTTKCKSKLLHVGMAIVLLPLASCLTFTTHQGNVLKPTKLAAIHVKDSRFHVESLLGTPMLKDDMRPNQAIYVEDFNDPDTGQHYLRRVEITYNKSGRVKTIKRFGFSSKKTAKGK*
GTDBiso@GB_GCA_003241845@QBMN01000060.1_7@d__Bacteria|p__Cyanobacteria	o	d__Bacteria;p__Cyanobacteria;c__Cyanobacteriia;o__Phormidesmiales	1.0	0.7435897435897436	MLTNHQLLQELRQKQQQLQRFRSTADKPLQAMLDQHDWGLVSGAGHGGLPLLTLRFNHRIALDDPFLLALAEASEHTWGPIDFALFSGETQDPVRVLSRTLLDQRWRWRRSSR*
GTDBiso@GB_GCA_003242205@QGUR01000001.1_2@d__Bacteria|p__Chloroflexota	o	d__Bacteria;p__Chloroflexota;c__Anaerolineae;o__SBR1031	1.0	0.7019230769230769	MFIDVSNGWRELNRGERLSFRPKRPPVSNQRFPTVSPRPLATLAYPWYNWPVKETKWSVSETMRTKTRPRGRPKSGGGPPAWLVFIVGVALVFGFYYLWQGVQNFFRTGGRGVIEATEQAVVVSTATAERVTSLEVDAAITPPPTRTPVPECQEFVVSVPNAIIRDAPSSNGAILGSANEGEKICVLGMEPDTDWYVIDQTPGTRRLNLAYMHVSVIRAVNPTPTPSRTPSPLPTVTPLPTDTATPTPSPQPTEPSPTPDERQASQLPDVTDTPEPTATTPPPTDTIRQTA*
GTDBiso@GB_GCA_003243885@QHBS01000230.1_31@d__Bacteria|p__Dormibacterota	o	d__Bacteria;p__Dormibacterota;c__Dormibacteria;o__Dormibacterales	1.0	0.9387755102040817	MSSVARDPGAFRSAPIFVESEEEIPAVIERLTRADADEVPLVLPARSRFGQSRFNFQLLRDYSIRLGKRVAIISPDPAVQRMAEENGFAAFRAVDQYQPGSQGTAGPAPAPRVVAVPPPSSPAAPSEPSPRRVGIRIAPPDEPAGPGPAQPPEGPPAAAPGDGVPPAPRIRPQPPPGAGATAVGVPPVPPIPTASSGVAGPQAGQSSLPAASVRPRQEAPVRIMPSRSPAAEAARRPPRIKVAAPRPLPSRLAAQGPSRLVLYAGAILVLMVGMVAMAVYVPSAKVTLVTEASPFSADLQVSAEPSKAPIHVRTVAVAREATLTQKATGVKVIPGAVASGTVTYANNCPTGFIIPDGQVLVGAGGGLFAQKGPVTIAPKGLLGPPATVAAPIVAKAPGA…
GTDBiso@GB_GCA_003243885@QHBS01000230.1_38@d__Bacteria|p__Dormibacterota	o	d__Bacteria;p__Dormibacterota;c__Dormibacteria;o__Dormibacterales	1.0	0.9795918367346939	MEMLNVLWVVLGLCSLLVALVLCLVLLRLHRTLAVLEETLMTADAAMRELVPEVRGSLGNINDLTAALNVVLRSAGLGAARLTDGVGERASSSARGASATLYGVGVAARSLWRSYSGPAGDFSDRGGKPDAGGR*
GTDBiso@GB_GCA_003244185@QHBT01000008.1_17@d__Bacteria|p__Dormibacterota	o	d__Bacteria;p__Dormibacterota;c__Dormibacteria;o__Dormibacterales	0.9772727272727273	0.8775510204081632	MRKCQGRTDLGFGLALRHTQGVATAIQTEQTNCDRCQSQLPVGAAYCDNCGERTRKAKRLVRLSLRIEIVFFILVTLIVMGFAGVFYFQK*
GEM@3300025724_51@3300025724_51_01525@d__Bacteria|p__Caldisericota	o	d__Bacteria;p__Caldisericota;c__Caldisericia;o__JAAYUI01	1.0	0.7619047619047619	MDKTEVSQIKTSGIILGITFLFIPIVALIYSLATFKKNEKILIAQWGKVSAENKEKLRTMSSALLATWHAAFAQLGLSLIVAAFLGYMYGFDALNKTASVNTFMFFFMVAAVIVQVWAGVNGFILSRNTYSQEAK
GEM@3300025724_51@3300025724_51_01528@d__Bacteria|p__Caldisericota	o	d__Bacteria;p__Caldisericota;c__Caldisericia;o__JAAYUI01	1.0	0.8571428571428571	MNICPKCKTICDETDEICPNCGEDFSDYDEEELESGFEPEILYMADNLAEAQAIVEFLRENDIAATYIDQSSPTRFMTAMRPSSANSVPILVSDESIEEAQEMLEEYMAAVPDLASEFQDDEEDDFDDEDFDDEDDDEEEEYKGSQIC
GEM@3300025724_51@3300025724_51_01534@d__Bacteria|p__Caldisericota	o	d__Bacteria;p__Caldisericota;c__Caldisericia;o__JAAYUI01	1.0	0.7142857142857143	MKNTSRKIISFAITFLVIAILIVVFYSCRSSGGGPGPSSAYIGPFYTLETGKSWESFKYFGELRKETGAYSYTIFHKAPIKISKWDDEENYEYAFVCASYNDNNVSLGDFRKLMELPVSNNVKLLKKDNIILGNLDARWYEYEITVTSSNSKVFNLIVDLPIDKGYIEIRAWAPMGDEDVKEEFRKIAETLRVTDKDFFAKNKHMEGGK
GEM@3300025724_51@3300025724_51_01559@d__Bacteria|p__Caldisericota	o	d__Bacteria;p__Caldisericota;c__Caldisericia;o__JAAYUI01	1.0	0.9523809523809523	MNTFTDELRKIRKGEQPKSLYWVCCSNPYLEREFLELIASSVGGGAMSKVSIDLTETEINDFVFTVTSGSLLSGGKVIIVSGALKIKGDDGKRITDAITNANPANIVIFTEPDIPKTTSLGKHLASKAVQITESGLTEKMLSAWVKKKFQEKNCQVADDASSIMVERSMGDLVALSGEIEKIASWLGEGATATRKDIEQLVPENPEIIVFQVFDALGAKQTSKGIKLLHGLVRNGEPAERVMAMLYNHFMRVLVAKEMSSQKATEKQIAERLKCHPFAAKKALESATQFKKDELISYLSAIANADVAAKTGMADALSAIESALFQLAGN
GEM@3300025724_51@3300025724_51_01567@d__Bacteria|p__Caldisericota	o	d__Bacteria;p__Caldisericota;c__Caldisericia;o__JAAYUI01	1.0	1.0	MRRYLVWALIFVLSAGLFPASRVLSASDIYLVTINGESACRMESMGFSPIHSMLVSKTLLASAKDAIRKNCHSASFRFDFDYLLNGMSVELDKRDAEVVKSLSFVKSITRINSLAPAAVRTVAETVGASPLYEVKDQNGNFVNGKDILVGVIDSGIDYRHQDLGNGMYGPGAKVVGGSNFVEPKAPPLDDEVMGHGTSVAGIIAADNTKAPGIAQGAKLMSYKVFSNKNPDVMEDVVIAAIQAAVKDGCKVINVSLARPGGSSSELSASALAAEQATRAGISVVGSAGDFGVYCDGIEGGTVGGPSLALDSICVGSSDTRPACRVKIEGSNRSIFGMMSVPPLSFAGPQSIELVDGGYGSEEEFSKTNVLGKYVLIKRGPEIGEAIPFFQKLLNAKKRG…
GEM@3300025724_51@3300025724_51_01568@d__Bacteria|p__Caldisericota	o	d__Bacteria;p__Caldisericota;c__Caldisericia;o__JAAYUI01	1.0	1.0	MKKALALIVAVAVLAGLPVIMARNTVASDVKITVEQVYGVMPDSYIGSFNLSGPNTVESDYMVGYYYPMCAMKVTSDGNLIVADTAYGRVHVLGSDLSHKSVFGSLGFGDGKFQYPVDCAEDGDGNLYFVDMYNCQVSKWDKYGKFIGAFGSEGQENGQFIAPGGIAVDSDGNIYVSDGNTARIQKFDSSFKFKNLMNVGSETVALDSPGPIRIGPNDEVFVAEMKSGTIYQFKPSGDFVKAVVKSTDEKNPIFKKLGAFEVGSDGTFYLLDRADGSNAIKIFDKDGKEKSRFQSVASNEEYLDGMAVGADSVYVHVYGSINPGSGVSIDNPFIVPSSQRLIKFDKSGSKKGEESYNPMQEGRGGNITSCAVTSDGTLYAVSNINVDQGGKYASNILVW…
GEM@3300025724_51@3300025724_51_01571@d__Bacteria|p__Caldisericota	o	d__Bacteria;p__Caldisericota;c__Caldisericia;o__JAAYUI01	1.0	0.7142857142857143	MKKTIAILISLVVFCSITPPMITAEDDDDNNSCIYPMFGGDEEHSGVAQDHCIEDVSLLKKKWESKIPESDFIGIESLVTAKGKIYTITEDLDFKKTMMHCLRSTDGKIIWSRQLDLPMLFSQMAISGEKIFYGDAMGMKCLSTKSGMPLWSYDVDISEVMQTIIYSPKPTIYDDKIYTTFGLGKIACFSMSGGKLWLDKITSSSNYYSYSSPIISNNKLFVLMDNLYCLSPSNGRQIWSSFVGNGGTGLANISSYKDKIIASIDQRSSNTNYFANDDEDKPTPNTIVCVEQEKGKVLWKFKTQDDVFSGFAVDQDSNSVFFGCVDSKMYGLDIETGKEKWNLTLPEKIIGSPTIFGKYILIGCYDDNLYCINKLSGKIAAKYETNGAVPTPPAVLDNM…
GEM@3300025724_51@3300025724_51_01580@d__Bacteria|p__Caldisericota	o	d__Bacteria;p__Caldisericota;c__Caldisericia;o__JAAYUI01	1.0	0.8571428571428571	MNPTNERELKLDINADASPKISTLISELIEKYKWPVRARIDMINYDRYFDQLQPSGLFLLHSQDAYIRVRKSVWPQKSREAEFIAYRKLNEASYGKPAEIYDNEISVLKTNEIIAELLRDHPEKLCPPSPEAIGVVEHLESMGLSEIIRLKCERCIYPISYSDQPNDQVKIKIDRVTYKARPNEVFTQVEIDYYSNELFDMATKIMEVINVGVRDITGIDSRFSSVSKMSRGIELL
GEM@3300025589_25@3300025589_25_00742@d__Bacteria|p__Firmicutes_G	o	d__Bacteria;p__Firmicutes_G;c__SHA-98;o__UBA4971	0.9523809523809523	0.9090909090909091	MTHNDDRLNMWFSLMVSIILHVAVILLVPITVTHHITVYPVEFGEITQTFASTRQGTPTGRPVPETPRPQETAVQAKAEEVKENAPEPAAKESEPPAEKTELVKEEAETPVEPEKEMPEQEVKPEPPVTEPEPEPEPEPEPEPEPVPEPEPEPQPDPEPKPEPEPDPEPKPEPEPEPEPEPEPEPEPEPEPVPEPEPEPEPEPEPETVETEPVPEQEDPGRVLTGSSDDTIPIPEAKAGSHETEPQEAPTSGASAGSEPSGQTQGYADTGTGSSTATEAAEEGAEEDKEAEPPKPLGHEFGKGESLVVNSVPPRYPKDAQNVDLIGIVGLEVTVDKDGEVISVDVSGPSGYYELDEQARRTIINLWRFKGINWPYNIRVTVSFKGETEVDVTFGGVTVL…
GEM@3300018426_30@3300018426_30_01081@d__Bacteria|p__Proteobacteria	o	d__Bacteria;p__Proteobacteria;c__Alphaproteobacteria;o__SMXS01	1.0	0.8125	MGQYAVGAMKKNYWLVVLVMGVVVAFGMPLIFYSVYGSSGSDEDSGPPEYELADAYARCIMHGGVYVRPLSVDLLQGQWRGWGDVTLNGSQGSYTGTVTNARSGSLNICVHQEQGHFFGFLDEIATYPVDEAPPVSERAKQRGLMYFYLCADEQAIEGVSRASDGSQHYPNQYRPLTWVRVQHAQEAT
GEM@3300018426_30@3300018426_30_01128@d__Bacteria|p__Proteobacteria	o	d__Bacteria;p__Proteobacteria;c__Alphaproteobacteria;o__SMXS01	1.0	1.0	MDQKELWLKRLVIFLGVLLVICFFIVAGTIAYRLSTGGEDEVAPVAAEPVVEAVTKPTIINAPALPANDLAIAIPEDRKVIGVTVDGPHWLLLLDGRGSQQIWIVNKADGVVLRKVQLVEVDD
GEM@3300018426_30@3300018426_30_01139@d__Bacteria|p__Proteobacteria	o	d__Bacteria;p__Proteobacteria;c__Alphaproteobacteria;o__SMXS01	1.0	0.9375	MGTIYRSLMFVFIVLAVFSGQYALACPSARDCNIEKFEGAERKPVNALADFHFRLPDHGEEGAVANVYLSDSRPARIEVIIYGKTTQTKIYYETANGASGYLVTYREIYFPHPAGEGDTIHVASQTANFVICEGFSHNYPDSSKLLLQIEEAEKLLFEIRSRAQSILRNQ
GEM@3300018426_30@3300018426_30_01145@d__Bacteria|p__Proteobacteria	o	d__Bacteria;p__Proteobacteria;c__Alphaproteobacteria;o__SMXS01	1.0	0.75	MPQSIPPSCEVHQQAMLDTRALEIAAQTKGRVDGLADTMAQIHESLWENERRNSMQHAENQQALKDGLNTVHKRLDRKDKDDAARALKVAGLIITTLTAAMGALMYGAPWG
GEM@3300018426_30@3300018426_30_01158@d__Bacteria|p__Proteobacteria	o	d__Bacteria;p__Proteobacteria;c__Alphaproteobacteria;o__SMXS01	1.0	0.875	MTPYEALELRYYYRNETASAFRYWVSLTFAVLVAAYVAGEQLNGWTVGIILVLYMMVAWSNNRILLTSSADMQALSEEIITKLGKASILNVVARNSSFVWKGTSPDIREVGRELNVRFVVEGSIRVVGQTLRLNAQLIDTLTGAHIWAEIYDLPRDNPDAALHGVEDVVAGELLAVLRDVEIDRLLKLDDAALTVDNIVALCWGKAVVTSTAEGMQDAIDILRRGLARHAGAAELHAELAHYCCTMGRNFDKENRDDLLQECRAHLEQAIRLEPLGEMSLFRACTVRYLLGEYEESLTAGRLFADLYPDSHAPVHCMPMRVLGHYEETLAVVDPWLATSSKRHIDRRWVLEFKGTALLGLGEFEAAEKVLREAGGEPFRPSAQLPTVVALAHQGKLDEA…
GEM@3300020180_34@3300020180_34_01311@d__Bacteria|p__Zixibacteria	o	d__Bacteria;p__Zixibacteria;c__MSB-5A5;o__GN15	0.9090909090909091	0.8823529411764706	MIGCAPRDFCPNLSPYIKQMTYRRHIIGHAHITLLVLAAALSWPSLSYAVAGSLRPIEPIFDFGEVGIDYDLHHPFRLVNMGTVPIKIDSAIVTCDCSYVQLLDSVAQPGDTLTIFLKFNTKDYYGKTSKAIHVYTNENKFTQFDIFYLSTVGQWFYNLKPTPLNAFFLAAHTEKTITLANPLVEGLTLSAICHYDTLYTVTPLQNEADEGEKIEITVTPKPGLKAGTYVSNFRLGFTIPGAVDTLFMSVPVKIVRY
GTDBiso@GB_GCA_002413305@DHWS01000142.1_52@d__Bacteria|p__Actinobacteriota	o	d__Bacteria;p__Actinobacteriota;c__UBA4738;o__UBA4738	0.9565217391304348	0.9166666666666666	MLPVGRTRLPRSARDTFEGGALCYLAVLHGGRIHLTPMVYALDGGRLWVTTARTSVKARAWRRNPLVAGLVRTGDRAVAFRGVARTYDALDPLSWPAAAVAGPRLVSAATRFTFRNARFFAGYAVDASKMPFAWSPPGRVFASLRLVGGLVVDPDGGEAPWGEWPARPRRPGSRPAFAALHRAAPLDGRIPARVREAVGEAGEGGLGLAGERNELTVLPARWRRVESQGAYHVVVPERLLRAAHVGERPPAALTADHASAWRAADMAGMLFQGTAEVFDPRQVERGRAALDRAIEAVAGPQADPQVLIRLRPDRLVWWEGWTSGTVTA*
GTDBiso@GB_GCA_002414865@DIAQ01000047.1_56@d__Bacteria|p__Fermentibacterota	p	d__Bacteria;p__Fermentibacterota	1.0	0.9302325581395349	MSGKVLLASVLAAICAVYVLLLAPPLSLFDYEVAQWEILSEGLVAPFTFDVPLAGTELEQRRSETRESVPVYLQYDAEAWPVLEASLGRKLDSLGSDSAFSAGLLRELASMYDKGVVDMEGLRGSYSSSTAVLRRNSSDTGETPLGSLNIHGLEEVSAAFSSMLGGNSFGRSGDSSLIALLSANVVPDDPRREQSVEEALASMSAVDTIIVAGDTLVPPGGIVTGTTLRYLSALRSSGNSDLAGRQVRYRVGRTALLVGLMALGAVYVRNSMKESRSTTTRLLLLGTIWLGAFLATGLAWFVLRHLYRGSFATFVTFGAAMTAIFFHRRHAAAFSFLFAAAVAAGQPHPYSSLLVGTISGTLAGFAAWDLRRRSSIPTAAALASAGGLAVVAACWFLDL…
GTDBiso@GB_GCA_002418835@DIEX01000018.1_94@d__Bacteria|p__Spirochaetota	c	d__Bacteria;p__Spirochaetota;c__UBA4802	1.0	0.7045454545454546	MKKNMTLIAVLTMLIPAVLSAQEPASDRVTISREKNVFTNPSDNEFIGKIGAGYAKDPGEFGLDVSLNYIYNLDPVFVFGLEADFFWVSWSNKLGDIEAGGGTDASLKAETNLYTFPLFANAQVRFPFLRNKIYVEPSLTVGLGYAFMILDYTSDTDDGNDLYTGFAWQVYGSVARKLHENSAVDFVLDLGYRSIKPDKDNVEVDMSGVIARIGVRLYM*
GTDBiso@GB_GCA_002422125@DITF01000188.1_2@d__Bacteria|p__UBP17	p	d__Bacteria;p__UBP17	1.0	0.7647058823529411	MEMLVKKIVLLPDCKQDFLHEMSLANEKIRSQRGFLSGIILSSRVNPDVIYHFSMWMDLQSSLDFSAYLPHFIKSHQHLVSSFSEENLQVLISVTAEGDFRPVLDA*
GTDBiso@GB_GCA_002422125@DITF01000197.1_2@d__Bacteria|p__UBP17	p	d__Bacteria;p__UBP17	1.0	0.9411764705882353	MKYCVTTIVFLLSILFFASGCSSDTPENKPSVPDKTISEKPPVPVSTPTNTGWMADDEFGYLDMSFDELQSQPLEELIEKRDLDRAKALVRRLLEEDPDPLEFHYFHGLVQYYAQEFGRAMDEFEYVLKQEIRTKSDEFTKKIKDVLQDAPSLVDQFLKEMAATEDPARLALATYRYCKLDWKFLSISDDGEMRKFQTDFKEAEKRLGIELKRRDYYIIQSMAYYEKLMNSERTFWNFFYNGYFNYVKGWGSDARKSLDRALSVADTQDQVFFALQMLEKIPKKEESELDKLSSLDLSEDMIDEFLSKHSKELNDVQMAKVKEVIREGMKLKDKLEQTATDREKLNILKEFVEMAETRIDPKDFPPDIVSRVEQMKQKAASRFSELEEQIRVKEEALKG*
GTDBiso@GB_GCA_002422125@DITF01000038.1_2@d__Bacteria|p__UBP17	p	d__Bacteria;p__UBP17	1.0	1.0	MRSQKGSILYLVTIILSVLIALAYILMDMSRDEARAAQFAYRNEVCMNLAEAVVEEFYVNAQRFMNSDDQGPVGGIYEKLREETREGSEIPLEKGVSDYLVPDSLKLAASIKAAVAIKASVRDIKQIDINPSGGDNNRPGRRIKPDLKEKDAVLEIDVSVAFEDMVKQIRVTRSLKVVNTTMPPLAPFTMFLNDPSWPYLAHWSSKMGVKYAAGRENDDVRSDGRCTDESPTQHSLILDHGWAEALGKTEMTLEDLKNGFENHLMAGKVPPGRVFVNTGIIPLTNGNMESGMLQRAFFSAETELLPPSMNFTLEDLRGNLSAGAGGASLSDQDKLLLEVLQPHNGKLFTRYLGHGAELRHNKVKVGGKDRAGYLSYFESYKSAGEWQTDDNSKNPSKSG…
GTDBiso@RS_GCF_001187725@NZ_LGIQ01000005.1_628@d__Bacteria|p__Firmicutes	o	d__Bacteria;p__Bacteroidota;c__Ignavibacteria;o__SJA-28	0.9310344827586207	0.84375	MKKFGVVLLLVVASIAVLSACGSTKTITTSDGSVTISDNGKSVTAESSNGSKVEATDQKVTINSENGGKTEITSDKTLPDTFPKDVPLPDNAAIDGSVKSSIDGTNTVMVTLFTDMSVNDVSQLYSKFMKDNGYQNTMETVTNDMSLNSGTLNKQTLQIVSQPDEDKGKTTVVITWIDETNKKE*
GTDBiso@RS_GCF_002811875@NZ_NPDZ01000008.1_90@d__Bacteria|p__Spirochaetota	o	d__Bacteria;p__Spirochaetota;c__Leptospirae;o__Leptospirales	1.0	0.7142857142857143	MFWYWELLDLNLVDNGARMKHFRPVNFLWIGLLIQILLLNSCGPEKEKPLSETEIPIFQAILKENDNVVEALLRSENLVPDTSKLLSLIDSFAAINGNGQKKALEMKEIIQKIDKSNLQTSFENLSKFSEILAATMKTNQLSGGHNQFYCPMVRKTWVLSGKKIRNPYAPEMRDCGELIP*
GTDBiso@RS_GCF_002811875@NZ_NPDZ01000008.1_124@d__Bacteria|p__Spirochaetota	c	d__Bacteria;p__Spirochaetota;c__Leptospirae	0.9795918367346939	0.8495575221238938	MIQIRSGLNMKRLLQISSKKSTNILADFCLRTVPLLFLFSFTISTLGQSQPSPKLESTDTRKSVLWTGELHGVYRNKGKVKIRIEESSYFSGKTEDEIKGILENRSELKLMNKPRFEEIGTFQTEHIEIEFGKKRNRTFPRAIELRGSFALLPGVPNRMIVTGLLVGEYDLEKFYQDPGVFDEADRTRNRPAKMLLHPKDGKEMVLVPSGYEIQGQTYYEHMGYFLYGQGVDSSDDSFNPFFNRPDRSNLEEIQSFYIDKYEVTNKEYYKFIMETGTAPPPHWENGVYPKGKDYIPVTNLTFREAELYARWTGKRLPTELEWEKAARGTGLTWRLKKDESYEFTVQSRDYPFGNEFDPELCNTKESGRRRLVSVFELATKGGSPYGVIGMCGNAAEWTS…
GTDBiso@RS_GCF_002865605@NZ_CP025583.1_2146@d__Bacteria|p__Proteobacteria	o	d__Bacteria;p__Proteobacteria;c__Alphaproteobacteria;o__Rhodobacterales	0.9909593169261678	0.7023851904592382	MLASLLKILLFFAIILAVALGLNALSAQADGLRIVFAGTEYTLGPIQTVAVVAALMLASWAIIKLLGMIWAFLRFVMGDETAINRYFARSRREKGIEALSQGLLAVASGEGRQAQDQARRAEKYLGDLYATRLLAAQAAETAGDDQRAEAVYREMLVDDRTRFVGVRGLMRQRLDRGDTQSALQLAQQAYALKPRHVGIQDTLLQLSTREGDWKGARSVLKDKRRQGELPQDVHIRRDAVLALQEARDVLAQGNSISAREAAISAAKASPDLVPAVVLAARTYADQKDRRNAERLLEKAWSVRPHPDLAEAYAALVPDETPTQRLRRFEALMKRNPDAEETRLLRAELLLAAEDFPAARRALGDLAETHPTTRSLAIMAAIERGEGADDTAVRAWLVKA…
GEM@3300005298_20@3300005298_20_00518@d__Archaea|p__Halobacterota	c	d__Archaea;p__Halobacteriota;c__Archaeoglobi	0.9692307692307692	0.8513513513513513	MDSKYLFKYFTLRRQLYILSGKVKNMAKVTRTRDKTPPLMSSAGIMRYFEEEKAKVKISPKTVLLAGFLTFVLVMVLNAYYGLWPRT
GEM@3300001782_18@3300001782_18_00681@d__Bacteria|p__Poribacteria	p	d__Bacteria;p__Poribacteria	0.972972972972973	0.8372093023255814	MRCTYHRDAEDRLTGSWAYVFISLLLVSVILASPALDAECSMLDAGYWMLDTGCWYSASSIIHSLQKGETLWHLAILYYGDASFAAFLAEYNNIADVRRIPVGREIKIPREILYEVRSGDCLSEISQRLLGSWRKYPVIAEYNTIPDPNLIVVGQNLRVPLIPSVEKPTVAPEELERPEIAEERKPPVEEEAPKEEVTVPAEQEEPPALEPKVIEKPEKKEEVIPEEKEVPEAERELHPPEVEKEAIPEKREPEPFIEEEKPRPEEAEKAETPSEEQVARKEEERKEQREEIPAIPPVRKDLRLTEIKKPEPEEAGEPESQKAREPEIVEERVSEGVGEGAVWPLVSPWVEEEADESQAGMPVPPAAPPEEETTEPERLSPILEALKRWDRAVKEIDMR…
GEM@3300027863_61@3300027863_61_02497@d__Bacteria|p__Bacteroidota	o	d__Bacteria;p__Bacteroidota;c__Ignavibacteria;o__Ignavibacteriales	0.9230769230769231	0.8571428571428571	MEQRLKSLTEKNQLRIKLTKILFLFFAIGIFAQNGKEIELKKIEFIGNYSFSKSELSAVILSKESPNWISQFLHKFSSLGDGPSYFDSLLIQEDVSALKQFYLLNGFFKTKIKSNYKISEDKKSAVLIFTIDEGEPAKFHSLKLNGLNSIPKEFQENIFNRTKVDTNKIYKEQLVEDYKNIVINYLRDNGYMLAVSDIPEIVVDTMKNIVDVQINFNPGKRYIIREIYTSKTGSGKDFVEDNLLKEIVGIKPGQYYSNYDIQRGQIRLYRTDLFTSSVINSIISDTSGNTVPLIISADIGMLHELSPELIINNEDNTFNLGLGIGFTKKNFFGDARKFRINSSAAAQNVSEFIRHPSFADSTIFGYGDARISVEQPFLFGKQINTKIESYITAQKRKLE…
GEM@3300028399_11@3300028399_11_00433@d__Bacteria|p__Acidobacteriota	c	d__Bacteria;p__Acidobacteriota;c__Mor1	1.0	0.8235294117647058	MRAINQVRQHYTNYQLKSGVFHFSRGEHQRAAEFLTRVLTESKDLSSSDRRAAQYYLVQTRIGAASKFESQGEIGRAVEQYERALEVMPGYADVHARLGEALCRQEKYQEAVAQFQKALDVNPEYFEARLSMAHALLASGCYDDAQLSFRRALESRRTSTQSKIELAEKALSEGRRDDAAALYQDAFRTDMARFRRYFDEGVDALRDEKWEDAVGALDRAAMLCPLFADVHNYLGVAQCENGEIEPALRSFRKSVEINPHYLVAWLNLAYTAYEVDEMPSVREALATILEREPDNAPALHLQNELAESSRRNASSRTLRTTQGRS
GMGBhq@GMBC10.059_149@GMBC10.059_149_01361@d__Bacteria|p__Krumholzibacteriota	o	d__Bacteria;p__Krumholzibacteriota;c__Krumholzibacteria;o__Krumholzibacteriales	1.0	0.8571428571428571	MNRTAIAISTGLVALCLAASFLLERGLWGLAAWGAVSPLAALAAAAILVPQFFRPIPADFFRRIPAIRPRALRIAAVAAASILCFRLLGARHDLWGERIPLASALEHGRWLPAGPLSTLVRYAAHRFLNAVFLWGATETIALFAVCFGTLYVFAARLAAARVFPAEPEREVRPLATAFLLANGFVAVFLGGGNAAVATLLALLFLVSSLELARGERSLALPSTLFAAAILSHVSAVYLLPAFVYAAAIALRSRAGRTRSLAALAVPAAAWLLFEAAGAALRFATPARFLLAYVSHAAAGLPRGGAPAAGGAALDALNAFLIVGPASVAAAVLLLRRPERSGRASEREPSSRERRMLALAAAGGLALVAASARGIDGGLRWHVIASAGPAFSLFALWTIR…
GTDBiso@GB_GCA_003345555@PRDJ01000057.1_19@d__Archaea|p__Asgardarchaeota	c	d__Archaea;p__Asgardarchaeota;c__Thorarchaeia	1.0	0.8823529411764706	MREMNPTVSIGLPSLTDSDVEKLAEECESEISRFLLGKVPRKSISDMSVVCTMELSSDGSQLDMDIQIDISQSYDTGHSLDRLVDEATKQASAWLEKRLMEMKGA*
GTDBiso@GB_GCA_003560595@PWKY01000022.1_56@d__Archaea|p__Thermoplasmatota	o	d__Archaea;p__Thermoplasmatota;c__Thermoplasmata;o__PWKY01	1.0	0.75	MTYSRYVPNGGLKVCAKDDEEYEDDIFDEEFEDDDVLDEEFEDEDILDEEFEDDDVLDEEFEEEERSGSNLGMMVMALGVIVILGVLFLKIAGPGELPVVGEYPVGIDEIYTGDPYLSFHFFIGLITGVVIAGVGGIMSLGKKKPVTEIEAFEEEEEEAEMDEFDEGICPTCGAVIPISSDECPECGEELEPMDEEELEEEEEELIGETIECPICAATVEASEDECPECGEPLGAEEEESDDDFFADL*
GTDBiso@GB_GCA_004195635@PSPT01000017.1_35@d__Archaea|p__Thermoplasmatota	p	d__Archaea;p__Thermoplasmatota	0.9972067039106145	0.735	MVSSYERELRAVLAGTPDGVRAVTRSCSQLEKAKAMQVVQRPFLVVRAAGSGIEGSGDIVALRGDLCFPIEVKTTKNKKLYLSGRTSDQLKALEKEGERCGLLPLYAQRLKGVRGDSWRIFKVDIENLTGRLALLSRRIPSLPLTSGGRPMLDWEQGMPLHRFLALTCRPSDEAPLEPLLDIGQRSAGKKSANNSSGPHCNEAKSDTDSKNSNPTGNELFEKALARADALEKKAVAEELQFAAKISQTPTTTTMSSDESSPSPSPSPSPSPAPSQDGNDPFFKSEKAQPKGKKWLNLFQQ*
GTDBiso@GB_GCA_004376265@SOKL01000180.1_7@d__Archaea|p__Asgardarchaeota	c	d__Archaea;p__Asgardarchaeota;c__Thorarchaeia	0.9375	0.8823529411764706	MTFLHLRWLGVPRREQWEEVRIMPDVHERFDTALNDTVEEWKSHDNVKGIFVYGSFVRGTATANSDLDVVIVWGVDDAPVRLLSKHKEVLVDMVFMTVSDVENVFNGTTKDVTKISEVINTLKHSRVVHDTKGLVKSWQKKTVNYVWSDESISQVKTTALEYLDRAKKFVDDDEGPSAIYELREGVFNLGRAIVMVNNIFMILKPAEVLTEVRMLDPITYTLFRRAFKLKGMNEPKLLKVLNDLRYWLELAESQIGRVTVDEQAILATGLLSQAQREYHGSLGLTYNGDYELAVLEMRQAACSLGRTLITLKEFSSFVDGVFMDKLSESEPVFYEEILIEHGAYDILPKEITRIIGEAQFVAQRL*
GTDBiso@GB_GCA_004376265@SOKL01000115.1_1@d__Archaea|p__Asgardarchaeota	c	d__Archaea;p__Asgardarchaeota;c__Thorarchaeia	1.0	0.8823529411764706	MGQTLIDLEICGRLVQLKAPCYQCGEPAVLDGVCSECYDKEHPLIEVKTPLTLHACKSCGSVKIPGGWKKLTFASADSDDLWPHQLDILLDIEVKPLVHGIELTIEEEKRLDRVLHIILKALGQSHKDLPPHEEQYSVEVRFSYGTCDTCGMKSGGYYEATLQIRVDERQLTEEEEDDIVRIVTEMTIAQYEFDDKAFVSKITSDKYGMNFQMGSDHLCRSIADVLESRYLAERKQNYKLVGQDKGGKDKYRTTILIRLHRFGIGDFVRVLDKPCQVIEMSKGGLTYFDLVRRQRFTMNPKSSKWRTLEYLTAKDEKREFMITTRVYGQPVQLMDSKTFEITELDESLFDDDIEAGTTVYGLIIDEDFYLLPRE*
GTDBiso@GB_GCA_004524445@SDNP01000024.1_38@d__Archaea|p__Asgardarchaeota	c	d__Archaea;p__Asgardarchaeota;c__Thorarchaeia	1.0	0.8823529411764706	MGLPTDRVTYLRQNRTQAKQHWMENLKLENETVNTIKQRRAIRDYDTSKEVPDELLYKVIEAGTYAPSAENQQPWRIIIVRDKDLQEFIGQIAVDRTIELFGRATPRQELERRLSYIRSKVSLERTIDILITGARFEYIKGNPETNGAPVLLVLAVEQTHVGNSQATLRGTGGVYGWSSPRHAIIAGSMLMQNMALAATSYGLGSCVSSVQLDHFDDVRAISERLGIPHPRWIPILCLTLGYAKFERTLGPPRQPPEEVAFVNEWGNSFEPEEGE*
GTDBiso@GB_GCA_900317935@ONIU01000015.1_7@d__Bacteria|p__Riflebacteria	p	d__Bacteria;p__Riflebacteria	1.0	0.7619047619047619	MLISFDSSDINFYFSFQDPYCYLAWVLLQNSLKDFDSIKVKPINIGLNPSNNKFSYRESWGGMRWLRLAKEAQSLGITINKPLEIVSENLTARCIPNYGASGAEYYISSIFKAEFTNNIDISITHSLRYFLQSEGNDSEVLVNASNDPKTLEAFEAQTDFWGKKRIRAIPTIEVGNERIAGYITKKHLEDILRSLTDKI*
GTDBiso@GB_GCA_900317935@ONIU01000015.1_12@d__Bacteria|p__Riflebacteria	p	d__Bacteria;p__Riflebacteria	1.0	0.8095238095238095	MAEQKDKNLPQEELPENTVNSKVKFSIGRVAELLRKMEKLIGIPLSLRSTSGEVVCKTDYFYGPCSYIRGTDSGCVRCRKVYKNIENRVIKRKVPYVCLCYCGFLIFAVPLEFRGEMVGTLIGSQILPVSEGNTVSDFKERFIQKAKELGLEETEEFNKSFEKVKTLDSDKQRPRFLSYLEEIAQHFVEIAIADKPWNVLLKEIKKKAPEFGKF*
GTDBiso@GB_GCA_900317935@ONIU01000076.1_17@d__Bacteria|p__Riflebacteria	p	d__Bacteria;p__Riflebacteria	1.0	1.0	MNDKLPLKNSISLKKLWPTIRNILIAVVIIALFAFIASLPNTTSIDFAIMRRSLSNYGIRQRNVDETAKEEISLKPMTASEAKKLEQQEKERKRYINESRARMFVESATNDYYKGSYDEALRRLDRAGIYDPCNFSAFKLRGQIFFEHNLYRKAFNNLERANQLPNDDKTIARDLDVLRKLLRYSRNEIDQLRQTVNENPDNKVAKARLKELEERIQD*
GTDBiso@GB_GCA_900541465@UQJY01000014.1_6@d__Bacteria|p__Fusobacteriota	p	d__Bacteria;p__Fusobacteriota	0.9922928709055877	0.8401305057096248	MKIDLKMKKLDLYVSKNFIKAFFLSLFAFINVFILSQLFKIFRYVADGRMTTSDGFVYVINMLPDILLNVTPLAVLLGSLMMINRMAGNLEIISLKTSGISFRRIILFPVIISVLISFAVYYVNGYIYPNSEKKLRELKGNVVSKVLPKEKRNGFIRDIKTNNVYMIKYINVEKEYAEGLEFIKLNDDFTEIEKVVIAEKGKYNRETKRWELEKAVVNNIKGRTSENHEKYVSEEYNEPPENFVTLSIDPRLLTTKELKKEIKDLRITGGDIREGMMELGKRYSFPFASFVISFLGLSLGSRYVRGNSAVSIVLCMALGYGYYILQASLESLGKNGLMNPFVSGWLPNIIFLGIGMYFVHKAEY*
GTDBiso@GB_GCA_002899805@POCB01000224.1_6@d__Archaea|p__Thermoproteota	o	d__Archaea;p__Methanobacteriota;c__Thermococci;o__Thermococcales	0.921875	0.8082191780821918	MSHRRILVTSPPLNRRDEFLNELVELASKENVEVSIEVYRVFDYMKDVGEKYSLNVTRENVLDLSPEQLNTIRDEAIDEIVSRIKKRESEANRSVISIISSPAIFRIAPSHVHPEGLIKGLSIKHIEKISPNEIYILVDDLINVKKRLLEDSAWRGRIEPRLNVLATWRKESIDLVLDYIREIQGKYDGKKIEWLVFSVNHPVRTFLELLLKEKPKIYLSFPITGVPLNVVEREVSKFSSIISRYFVVLNPLTIKDWDLITEYEAAFSGDVEAVEINGIRLKLEELQESIDLIRSQVVERDISLVRNSNAVIVYHYTESASYGVFYEVMEAARLGKPIYVYFPSKKKRLSPFFEYVVQGTTRRIFYNWSDKSDDKMLENFILSILNDVCRDRWLTWKLT…
GTDBiso@GB_GCA_003021305@PXQN01000083.1_17@d__Archaea|p__Halobacteriota	c	d__Archaea;p__Halobacteriota;c__Halobacteria	0.9306930693069307	0.7507987220447284	MAETALQVGIVVGYLLVALAVGIVAYRLTERTAEDYYLASRTLGTVVLVFTTFATLLSAFTFFGGPNISYAAGPEWILVMGLMDGVIFGVLWYVLGYKQWLVGRANGYVTLGEMLGDRFGSRGLRGTVAVVSLFWLFPYVMLQQQGAGTALEALTDGAVPYWVGAGGITVFMILYVTLSGLRGVAWTDTLQGAFMLVAIWAAFLWVAGAVGGVGAATETLRSVDGAPLALGGGLYSPEYVISTAVSIAFGVTMFPQVNQRFFVARSKAVIKRTLPLWPVLVLLLFVPAFMLGAWARGLGVATDVNENVLPPLLLEYTPAWFAALVVAGAMAAMMSSSDSMLLSGSSYFTRDVYRPFAADPSDRREALLGGVGVAVFATLSFVASLFRPATLIEVGNTAF…
GTDBiso@GB_GCA_003022005@PXRQ01000025.1_4@d__Archaea|p__Halobacteriota	c	d__Archaea;p__Halobacteriota;c__Halobacteria	0.9738317757009346	0.8322683706070287	MSFDEDVDGDLGPLDEFALDEIRQVFGRQEPLVAEAGFPHLIDPRELRIPLEKGTDDADEARFDIRWFGSGYYSFHYTDDAGRDFRWDYHPKKGAPDKHFHPLPNPETDDPEPSCITVEQPELVARAARKLWRRAFDRESLDHVNTADNPPEGCSDTSGNRVAPSVAATIRPTHRSYGRAYRLPVARIAVAKAPTDTEVGDAVANGDVLPGRRGRLVAPARPGGMESPNVMAVELVDEAIDFADELAVDVREPDNGATVLDFGVETVGGTEAGLLLAEIQTGGLATPRTAMGSVDGAPLTHVELGTDHPALALLCSQKAGWELSIEGFEGLGSGPARALVAEEEEFARTGYADDADFAVLAVETDALPVAAVADHVAGRAGVDPAATFLPVFATASITG…
GTDBiso@GB_GCA_003194435@PQXC01000013.1_39@d__Archaea|p__Halobacteriota	o	d__Archaea;p__Halobacteriota;c__Syntropharchaeia;o__ANME-1	0.95	0.7307692307692307	MQEGCGAKNRLSGSTLPLLRLSSTEEGETGNGGEEGKSCLTGIEWRKGIEFEMEVEIEIEIEVEGAETFLKTIYESIKEERGQEQEEGKGEVNTVLRDGLLYMSIGGSSDEIARLRAVVNTWLRLLKIAEDMVEVIASG*
GTDBiso@GB_GCA_003194435@PQXC01000013.1_69@d__Archaea|p__Halobacteriota	c	d__Archaea;p__Halobacteriota;c__Syntropharchaeia	1.0	0.7241379310344828	MVRVRREEWGVGRKLFKPIDIIDKFMQAEEESEEAPFTDPEMMIDVANEYLGMKKYRQAVAIFEKIIKNEPGLTHIAKAYNGCGIAYAELGEYDKAIEQFEEALNLSRYLVDFGARTYRNLAQVYELLGEEDKAKENREKAETIELSEYHFWVTMSDELE*
GTDBiso@GB_GCA_003345555@PRDJ01000070.1_6@d__Archaea|p__Asgardarchaeota	c	d__Archaea;p__Asgardarchaeota;c__Thorarchaeia	1.0	0.7647058823529411	MSKKKATPTKAAPTKSVSAKGGNLIRTKGMGMSIKLFKHSGVDLTSSQIATMLKASPYSPKNPNSIETGFSNVSSTAKSVTADFAAGFRVPVLIMGKDGALTPVHYVSVDRGTAVIKLDRGTIEVRGSERIARKFRSLFEEMTGAKITPLNLNGGTMKLYNSAADIASVLLTNVEKGNITQAEFRGQGIQREEDIGMYTRRYKGQISRFRGTFPYPSGALLTTSVNAEVGSLMVYRGGEGILEKDLNWIVELMEDSALEQGQHN*
GTDBiso@GB_GCA_003345555@PRDJ01000070.1_15@d__Archaea|p__Asgardarchaeota	c	d__Archaea;p__Asgardarchaeota;c__Thorarchaeia	1.0	0.7647058823529411	MPESRHSRQVSAESVPSVLKQALKDLCNTSPVLGAAIFSIEGLPFVSYFHAGTEEVAVAAIVASLHSASTQTVQELRQGTLKSIIVEGTTGKTIVIAIPPGYLLAVTAPDIARTGLVFSDAKKLAREVTKLLKILS*
GTDBiso@GB_GCA_003345555@PRDJ01000073.1_25@d__Archaea|p__Asgardarchaeota	c	d__Archaea;p__Asgardarchaeota;c__Thorarchaeia	1.0	0.7647058823529411	MRLRDVVAGANASMYYRTDFRRIKAVYYPQTERDAVEAIAKAREMGYDVTPKGAGSGLSGACTGGNRDRVIITTLRMNRVLSISPDHTYADVQPGATPDEINAVLAPSTMRFHVTPSSRDVATVGGMLSTDSGGNDAWLHGTMRDNTLRAKILTYDGKQIEVGREGVRCEDTSLEDDLNRKALTLNDIADAHGLLGFVTELRLALKPIGDETVMAGLVECTDISELGSVVQDIISAKIPVTYGETVIYAHPDIRGSLNPPLLVLEFPEAHLRDLQSITRLRMLTREELAELKDIRLKLAKRTPKRGLQISLFEDYGFYGHNLSRLQERVERIDSYLREHSFEPLAKYGHAPTKWYMGDNTQANGIIMHSNEIKQPRQSSSDVFETAMGLVRLCEELGVT…
GTDBiso@GB_GCA_003602475@QQSC01000050.1_7@d__Archaea|p__Thermoplasmatota	c	d__Archaea;p__Thermoplasmatota;c__Poseidoniia_A	0.9846153846153847	0.8217168011738811	MKKWVKKKLKWFIQQTINLNSSMLIEATYPLEYLSYYELGKLFGMHIAIVSGEYPPRWGGIGSVVFHLAGHFVQLGHEVTIITRSHSEKIPSQEGVSVVPVRWARLPMAFTRSYGKNAMKALKKLHAQKPIDVINAHLPLVSWKRKEFSWLQKNIAPVVSCLHGSWLGEKEGVKRAAAARESATWKNPNDLAILTTAGWYSRYERAGILESSICVSNSQSTLKEFRQWYHPDENFDCEVILWGCDHNVFRPPNMDAEAEQLEHERIRTQYGCGDEEALCYSSETNTPMLLAVGRLVARKGYMTLLRAMPEIIEQNPGAKLVIVGRGHMKSRLEKNARKLGVSESIHIQSSLSFDELAQHFRSADLVVYPSYYEGQGLIPLESLASGTPVATVDQEPLTE…
GTDBiso@GB_GCA_003662765@QMYR01000097.1_7@d__Archaea|p__Asgardarchaeota	c	d__Archaea;p__Asgardarchaeota;c__Thorarchaeia	0.9285714285714286	0.7647058823529411	MRPQRLSHKPMPVRPRWVVMSTDGDMGPQDEMELLTGVSETKLHAVGMILAAIYGVASAIPISAFFGSVGVSGSIGLSICIAPLFGILLGPKRGFAYGLVAGVIQAALATVIPSAALALAVPTMVLGPSVSGLFTGLALRPWTTVAGKRIPGPSITIIYLLLVIILYEIPEYEAWWFPAVYFAAVITALLLQVKEVRFDPSAEGWKKYLQVVPFTIIGTATDFSMMTLGAVYLMGIPAPVFGFVIFPFMLGERIAAIVVSAIIASVALAAFSDLWTGTTE*
GTDBiso@GB_GCA_003662765@QMYR01000101.1_2@d__Archaea|p__Asgardarchaeota	c	d__Archaea;p__Asgardarchaeota;c__Thorarchaeia	1.0	0.8235294117647058	MRFNGAAPLLGGQGHGVQNYPTGNQRCQNTSCLLLRMVRPAGGIDLTMESPDVSHSALAAIPSSLRTMLEELAGHAEDRGRCSLLISSNSLANRFILERWGIRPSQRKRYRSLYAAVRRHCRTLFEYYVARGRFEWKDGAGIHVWGVYKYDRVRGNMILGFVRIPDGTPLFLSRRRRQRA*
GTDBiso@GB_GCA_002409215@DHUO01000024.1_31@d__Bacteria|p__Patescibacteria	o	d__Bacteria;p__Patescibacteria;c__Dojkabacteria;o__SC72	1.0	0.7878787878787878	IEHENIAYAPPFCYNTVTFAGVAQLAEHSLRKGQVEGSRPSTSFLLNMITPKYTLTNRMLSYIVKYELALSDIKYNQLPEEYRFPISEKYSAEDIQRMANLVAFPLGFNKALMIQKGQESSLEKKKYKIFTNFRNAKDFVNSYTNSNSLKPSVELAAHINRLIMKDIVDDWDLAKIRSFSEKPNEIYDTWYKSRDFYPNLDINNHFNELFDWIQNGKDNNHMLIKLAILIYEFIDKAPFVVGNQITAILIAEILAKKYGYNPDNMFPYFKSIEYIADDLLSAFKMTKGKSDLTPFIEALLYTISLTSIEISNDIKKEHSSKVKKQGDVEVALNQRQIQIFDFLSLNQKITRGQVNQMMDVSFMTSFRELKDMEEKGYIKQKGKGRGTYYVLSKEVLEKE…
GEM@3300023179_21@3300023179_21_01022@d__Bacteria|p__Bdellovibrionota	o	d__Bacteria;p__Bdellovibrionota;c__Oligoflexia;o__Silvanigrellales	1.0	0.8	MKQGNVTKKKNLKTALVACCSVFSSLALADESQNYFSLKYGLARSNIAFNHDAKFKDDNGTSKVVEFFWGNSSFAKWIGGVNLTPKNKYAGYLLGVVIDDHDIISVKQFHTEDELLKNETDFGYSRGLSFGQVKASTTEYSWIFSHSGANFFGVTYGTSNYPATVTVSKDPTAEDEKWFFDPRPEFQYLHVGFEMDPVRAALLSGKEVRDYAWDWLYLQSKIGFGFYHFKLSDTQYSTTYANQNDTYALKNESGIEPFMALNLELGLHGTLAGPVGSLVGAVGYYYQLPPEAGFTKLFKVNETANGYYFSADGSPHHGISGRLAVTF
GEM@3300023179_21@3300023179_21_01029@d__Bacteria|p__Bdellovibrionota	o	d__Bacteria;p__Bdellovibrionota;c__Oligoflexia;o__Silvanigrellales	1.0	0.8	MNLPRGLKKVCFHGHVFGTARDSFAVLCFFLIAACGARSSSKTGLTPDEAFARLKPSAQNPLLCNSINSFGCGRLSLSTSTGEQSITHEDFLVSCSKNSKGLSVVARDQAGVGPGLSFGFSVAGPTEFVAEKYVCVGFELTNDPVLAKWKDKSCGVFVRYGETESWTIRDEPCSVTVEQVDSQWRGVVDCPRLTNGSQTWNFNDPAVFTCPK
GEM@3300023179_21@3300023179_21_01030@d__Bacteria|p__Bdellovibrionota	o	d__Bacteria;p__Bdellovibrionota;c__Oligoflexia;o__Silvanigrellales	1.0	0.8	MKNHRRLNSLEGGTLFASLTLAAVIVLAACGTLEARDLKDTFGGKKKGSSSSDQDWATVRVGVTPSQLLVSKLVEDDYSPTRFSPFSFDLVNAASFKFKVSGCASGYSVATTAVASYTTTMKLYKTDKNCEVGLVEFSYDSKTYSPQSVAELKGVAGSSAMFSAGSGDDLKVKVYKQLLAGGIVDGQDAAFTFLKSLKGSDANVVDYTAGSPLSVNGIESPAFTINKVELTDVASSDGKGTFRFTLQCAQNLTQPGGGSDYACPKVSGETDPQLINRMSVKLIEDTSNKSTYTYDEIDTIMATGTTPITNSMKVSGSTTNIQVPNMTGPGKLVDYKQMLLVVSYSDPSTPTRGTSYVYFNVDIGAPVP
GEM@3300023179_21@3300023179_21_01031@d__Bacteria|p__Bdellovibrionota	o	d__Bacteria;p__Bdellovibrionota;c__Oligoflexia;o__Silvanigrellales	1.0	0.76	MIQARRVSGIKILCLLGSLTLGVMAPSKAFARPGNSHVTFGAGRGVTFYTSPQLSTINERLGNSPRLTVDNEFGRALTNQATYENSNPTDTLNWGVELQQWGETHRGAATTAEENPRSEATLAFVRLWLTGGVRLWPWVGPIVVQRNTNFLGHAVQMAKARALGPGFYSWLRFATGPLLWRHDYLLSDDVNQTAIDYASRTAAWEGGLRWTAGWRLGHFCDLGLDISASKSVALKSENIVGQSYLSGRDNSDSSSTLGVDTLAKAKWQSMQTLIFVRFFYP
GEM@3300023179_21@3300023179_21_01055@d__Bacteria|p__Bdellovibrionota	o	d__Bacteria;p__Bdellovibrionota;c__Oligoflexia;o__Silvanigrellales	1.0	0.84	MASSLLQRILPNHKIQHHIFKMVLYFALLACAGMFANQLNQQRKAKDANATRETLKQAEDARTIENVKLTYYYCQDTIPPEELDNCISDSKSRNILIPSFRASFTEIPEIKGELSTPQKANWVKIIYELSPEDKAWLSNKKRPRATLLLPRNVHMETWIKYFDTFIPQFGLGADTTFGFFSQDLLQLERIELRLRPYKGVSFFGPADFPAALVRPDRVERYAGLTYMQKEAANLTRQLQLGLPVVLAAIAIILDHSVVMSYLALYGASRAAHDFIAFKTDNGIPLTVFEDYLYRATCGFGFAFLVLFTATIVGLNVRRIKLAHRWLFVLVMGTLFAFGNQLDKSFSTTSDLWGDSLAISASFLVIIYAAYDWIKNPPTAETKASNPETYSRLSVALVVT…
GEM@3300023179_21@3300023179_21_01067@d__Bacteria|p__Bdellovibrionota	o	d__Bacteria;p__Bdellovibrionota;c__Oligoflexia;o__Silvanigrellales	1.0	0.84	MRQNKFANALMLTPEQGLATETQAALRGFGLKKLHVVTEFAELQKQVMEHSFQLILVDTDCLEGIDRNDLVNRIRSMKDHSQGIFVAIAHIESRDQLTELKQQGYSTVLIKPISKGMMEQALSEVIERERQLPIDRDALLEVHALFLRGGLFEAERTLAIWLEKEPDSLEGLTLLALHQLKKQEFYRANATINKVFRIKDDFLPALQLRTRIALRLGQLSDAYQSLAKEEKAVARLEAKRAVGQGPGLSKSDIAEITFSEEFDTRDGVTTLLINLALQLSKTGRPDDSIGLYKRALGPLEDPDARFVTLFNRGRLYLNQRQATEAKIDLLAAKEICPEELYPKIDELILLCDSTSTKSAIEDLQPSPKKRSGASISPDLLDEENNQSKKPKYRTFNKDE…
GEM@3300027800_34@3300027800_34_00045@d__Bacteria|p__Spirochaetota	o	d__Bacteria;p__Spirochaetota;c__UBA4802;o__	1.0	0.7272727272727273	MKPIKILILSESTSCLNNTYSDFAEIERRISAPDSFEKYHLTAIDLDSNIILKDTPLSTVAFSKEFTVKTEDDMKNRSIPFFVHHTYLKHNLVKIGTIFDNSYTDKKIAVFSPHKERNIIIKAVLRLFNYDMVEIFNFNDLFALNDSEISFILADISSKSFSSEQYVKKALFGRLKFIPFIPFYTENGIGISDVACGLNKVARFIVSFDEMMSFLSHNLSSHEIFTENKKLNDFFNTHKNKDLFSHDLKSDYHQNYKNMILTQKDFSDSDETLISQIEKLHESMIKRELVKWLIIEETSPKKAMA
GEM@3300027800_34@3300027800_34_00049@d__Bacteria|p__Spirochaetota	o	d__Bacteria;p__Spirochaetota;c__UBA4802;o__	1.0	0.7272727272727273	MTKNEAVVNLFLSVMVSDGDVSDSEIAVIEDFIGNLHSFDVNLEASVKKISGLTSDKISTLFDESIVFLKDIPMDEKILLLDKINDIIEADGIIAEGEKNMLMKINSIWNFD
GEM@3300027800_34@3300027800_34_00052@d__Bacteria|p__Spirochaetota	o	d__Bacteria;p__Spirochaetota;c__UBA4802;o__	1.0	0.7272727272727273	MHLKKFFRSNVFIGVCFVLLFIVDFFSIASLADFSSKYPFDRILYGNTFKYSFIVMGKSDLYDSVLVKMNGIYIDEKNAKEVILNNSEYFSTCQIKKKSGLLDAMILKRSFNYNIFSSAVFFIIIANIHIIWGLIVWKIRLEYKLSYYYALFSINLGIVLFALSLHIMYEQAIYIVILSASFFTGLFLFLFSDMVNSGRMRLMKASSVIVSILLAVGSVLYLYNNVVKTIVLMNTINLIAFVSLLILFIVYIVKSCFSLRRILQIGLISFAGFVLPCAILLLSNSIDIPVTVFMNTSLTMIIPLTLGNSLIRASGSFKFKVDKLFLGEFSADFFSAILIAFLGVFVFSLYTDGVSVLSIFPMAFVAIIILASLRRWLKYSLKSNDYNHDVYISSLRDIS…
GEM@3300027800_34@3300027800_34_00053@d__Bacteria|p__Spirochaetota	o	d__Bacteria;p__Spirochaetota;c__UBA4802;o__	1.0	0.7272727272727273	MKSKFFQLLIQFFLSAFYSLLILLMLYHVKKTGMEKEHFGALCFIVAILLFTVFDYFSDLLDSLFEKKIDYKYYIKTVDSLLSIKTIEDFLHKAFPMLVQLTHSSSGAIFFINQESEDFECFRFSAGKIRKEEVFGFDSESPLVKVMNHPDDIIIRRNMARNLTFEKSIVVEMDKIGADVAAPIYYHDIFIGFVSLGGIARNVTSDDCATIKIFTSKAGSIQAHNFLTKEMIKKREFEKEKIIALKVRKSFFPVNEASNSVCEVGLFANARSLLTDLFYDIYKKDDSILFSFYTTGKETYDSLIFMPAVKVLIQTYIRMGYKVKDSVLMAKDILHSKDLIDENFSICAGLITGDILDYYAENMPSPCKISKKSIEEINGNIRIELGDLVVFVEKEMKNT…
GEM@3300027800_34@3300027800_34_00108@d__Bacteria|p__Spirochaetota	o	d__Bacteria;p__Spirochaetota;c__UBA4802;o__UBA4802	0.9016393442622951	0.7142857142857143	MDYGVIIPITMKKTRKIFLAIGILLLVLMISVFGVDKLVADILSVGFGFFLLMFIYFLNHVFLTYGWRVLIMYHLGLKGFVKLLIARIAGDSTTVINAAAGAAGDPIKALYIKDTVPLNTGLASVFLDRIVHSIGNLLIILTGIILAAFLLGIPFWAVILAAIVIIGGIFYGISYISKKKNFLIHVVNTLPQFIQKKFITRKRRASLKKIDKEFSHIFLSKDNLNHFYVSIIMHYLPVMLSGAFEVYFIMKFLSVSNLSFINALFIYLFGLVVSIILPFIPLNLAISEGSYAAACSYFGYETSVGISIGFIRRARALAWSFIGIGFLLYAGLLKKENTAEVKKKKRK
GEM@3300013296_23@3300013296_23_02669@d__Bacteria|p__Acidobacteriota	o	d__Bacteria;p__Acidobacteriota;c__Thermoanaerobaculia;o__Gp7-AA8	1.0	0.7096774193548387	MSGPRLIVGIIVMGIAVPATIFFLLGLHTPSQFFTVAATTFLAWGLADLLASILERPRLENRSPGMAIKEDLERRRDDLSS
GTDBiso@GB_GCA_000220375@GL982576.1_172@d__Archaea|p__Nanohaloarchaeota	p	d__Archaea;p__Nanohaloarchaeota	1.0	0.7111111111111111	MPSLWDLGKSSKEKLNDSWEEDGILQEKVDQHRHKFEDEFRENMDEDVPTHPYKVYRNIVENRELEDEEKVALEHMKDEFAEKWQSLKQQHSSN*
GTDBiso@GB_GCA_000220375@GL982576.1_179@d__Archaea|p__Nanohaloarchaeota	p	d__Archaea;p__Nanohaloarchaeota	0.9166666666666666	0.7333333333333333	MHPGIKVLFGATLTVAGVYLSITFSKQLVTLALGGVGPLLVLVGAFIVWLESDEWKMKRQNKSGNTSSGLQEQLQNAQSMRQQNQKEETDTTNSGTDEEMDYSDIVDSTVEKAKESISDMEDPNYDALAAAERRNKSRKTLLEWLERRKN*
GTDBiso@GB_GCA_000496215@KI543217.1_38@d__Archaea|p__Halobacteriota	c	d__Archaea;p__Halobacteriota;c__Halobacteria	1.0	0.8929712460063898	MTQPRVPGGRGERLDLPCGETIAVDDLDLGMREFDCDCGDTHGVVMDVHPPDRFLPEFLVSVLREAIETTSEEMPEFGTPHLLGIVLEEYPERVVSHDASEEQEVGFALLWVTDFDAWELHELIVELVVELMEHAISHADDTSALTEFEGQMHDFDVGEFVEEYRDERDLSEDEFYXXXXXXXCLEARRCTIKPSASPNRAWTGMQF*
GTDBiso@GB_GCA_001516585@LOBW01000006.1_9@d__Archaea|p__Thermoproteota	o	d__Archaea;p__Thermoproteota;c__Thermoproteia;o__Thermoproteales	1.0	0.8390804597701149	MSSVAVRQEKXQPDYELLFAAPDRDGSVVSVRVHKQVKELLTDIAXKEGLNGVSELVRYIIAGFLIGKYELLKPDPKVLHAPIFLNINVNKREEPRGSEVAIAVEIEETMREAEEFIAKVKRGVVQLRGNEYAKKLRDRLAKLMTKALRYGLEDEYGRLKAVFNALQEXRKAFSSLSYRCPWDCFWFIQEMEKARPRRPSD*
GTDBiso@GB_GCA_001587675@LNGD01000035.1_19@d__Archaea|p__Methanobacteriota	o	d__Archaea;p__Methanobacteriota;c__Thermococci;o__Methanofastidiosales	0.9523809523809523	0.7142857142857143	ALPILEHLMADRAKDILGIMKVYSIDPLEVKNCSFPGHKGTDVGDSSIGFLEHTGDKNIYSVYSVHYCRHHRNISIAEIEKRLKEKIKGITEDKGSILITKIKIDPDSFPKKDIQGKILNLDDATPILINKGNLGFLMNMSPESKTMTLNSVIDKILNLEIEFDIAWEEF*
GTDBiso@GB_GCA_001629235@LUSA01000041.1_26@d__Archaea|p__Thermoplasmatota	c	d__Archaea;p__Thermoplasmatota;c__Poseidoniia_A	0.996122361051271	0.8481291269258987	MEVPELRWKTSVFQDPDGGSAILWPYLPCVRMPMKMRPREWDALALLSSSDELISLREEEEQDKESPGVHLESATASGTTLGMLVRDLSELQLEGPAIPDPERIRLLRHAENSRGGMPIYSIEPGIDDQKWADWQSRWADEQVRFRNLIATFGRNRRWAKTRIKAISRIQKPPFAIPNDLGAAAAVCAAWWAEEFISLTPELSRERNERYASRIRGAISNLRESADGDWGVGGPSLLIPVQQCYLPSLEDSLIACGSVEMNGEFAVIEHQDPHALVVIDKDGTILIHGISNLEAASLIAKEILLRIGLSEKGLALESGEVLASFSIGRAVLIGLAAERFKDAEHDLRLDALRISAKRHNCTVLLFNNGKGIVMGQNSRKVAEMAASYWVTRLSEEGALA*
GTDBiso@GB_GCA_003696765@RFFX01000008.1_29@d__Bacteria|p__Proteobacteria	c	d__Bacteria;p__Proteobacteria;c__Zetaproteobacteria	0.9615384615384616	0.8333333333333334	MEGLVAVPSSFMAVTVQQSLERFVHQHYDRNRQAGHRAEHCVSLLIDYLQGWSGLLPPEWGGGEEGSQQEWERELDAQMERMLGDADRSPPADLGALTIDQLDEEHLREFIGWYLLKDMALDGRGIRNVLEMLRQWIDFAYRQRGLDRDRYHRFVAAFEECAPEGERAVVAAHALQRLVTSGALPVVGGRARSPVVSLLAVAARLGIAEEGGGCTHWMRVDDVDAESLPLILPPALHPYLREGDVVQVTLARLADGGVRLVESGALFPASSWVDALVMEQYRPVDRVEQQEQGWESSEDDLLH*
GTDBiso@GB_GCA_003978675@QNYP01000139.1_11@d__Bacteria|p__Aquificota	o	d__Bacteria;p__Aquificota;c__Aquificae;o__Hydrogenothermales	1.0	0.9615384615384616	MTPIRAQRFMMAIMLIVSLILIHTGHQWGEYIIWFMIFMLLLSAITGFCPSDAIFQKIFGKNCSDEGSCS*
GTDBiso@GB_GCA_004028745@RAZP01000006.1_70@d__Bacteria|p__Bacteroidota	c	d__Bacteria;p__Bacteroidota;c__Chlorobia	0.9741935483870968	0.8342541436464088	MESADKNRFAIEPGAIVRIYLSVSVFIIAMAAFLGAAGALTGSKFFNTVHPYIFFAGFGNLAIIILNRYLISAIYPELEIDPERQMRYIYGVLLSVFLIIAAIYMEWPVLKAFVGLFLMIIAGVAAREIFTTLPIKKMWREVSVRYYIFDVLFLLNANLGLFVLGLKETFPGLGIIPFFVTQSTYFLGSSFPLSISVMGFLYTYAWRRSSKKQLMRQLFSIWSYIFVGGVLVFLIAILMGDYLGMMLVSHALMLGVVILLGGFAWYLYRFFHSHFKHPALAFLLSGLALLLAASAYGIMNIYYFEQFGSVPPIPEDRMWIYHSHTHAALLGWITFSFTGIIYIVVPAIVRSNSLELLRSEKALSQLLDGKTISKAFRQLTIALVSATAVLLGFYLENNF…
GTDBiso@GB_GCA_003224635@QHZK01000234.1_7@d__Bacteria|p__Acidobacteriota	o	d__Bacteria;p__Acidobacteriota;c__Acidobacteriae;o__UBA7540	0.96875	0.9393939393939394	MSMLPEGGGIEGRRMIKRALALGLTMGLAVAAFTSCGGASKTPLPVLGSGTLFSFIGDAPLCDVLTFRVPITGLTLKRPDGGGATVLSSASASIKVNLAALKEFSTVLNVASIPEGTYNQAMISFGPAQMIVYDPTQDSPVKTVSVAFSNAKPTVNIQPVLTVTKGQVIGLRIEFDLRHSIDLDSAGQVTGNVTPVMTMVPVTPSGSQGFGEMDDVLGFIERVDTFSANPSFVGDFAMQLLSGTGPSLVVNLTGAILTATVNTGGTGYQVGDMVKVTGGGGSGATLRITAVSSGGAAAVSIINPGSGYRTTSGAATTAVSGAGAGSTVDINQLLPGSFVEVDGFVDTNGNFVANSVDVEDQEVVENHKIALLGYVTSVTRDSGGNLTQFNLYVREEEPD…
GTDBiso@GB_GCA_003225335@QHZE01000056.1_16@d__Bacteria|p__Acidobacteriota	c	d__Bacteria;p__Acidobacteriota;c__UBA6911	1.0	0.92	MVSKLRYVFLLVLLGTWGCGQKGAKLQKSVVPPDKTLFETGQEYAQKSQFIKARLAFQTLINTYPDSELSSESYLAIGDSFYKEGGTENLLQAEDQYKNFIIFFPTHPRAADAQLKIASLNMKMMRDPDRDPQYSAKAQEALQKFIEMFPDHPFTPKARDYLRDVQENLAEGFFGIGKFYANRGNYVAARQRFEAITKKFPEFSEMEETYYQLAKALEKSERSDDAAIYYARIAEGYPFGKHFGEAKARLAEMGKPVPPVNAQVAAKNQTRQKPSEGFSPLSPITAFAKAIGFKGPPDAYETAKKEIESKTEAAASQTAGAPDGDKPADDALIKAEIRKSQSGATEATLGSTTKETRPSTDKNGGGKNNSKKKKNDKKPS*
GTDBiso@GB_GCA_003231795@QIJI01000149.1_7@d__Bacteria|p__Proteobacteria	o	d__Bacteria;p__Proteobacteria;c__Gammaproteobacteria;o__GCA-001735895	1.0	0.7948717948717948	MGVLFYTPCWKMSVEVSRETMKLKRILVLMFILASTTSLPLGAVVVEDLFTVELPVADQTTSLRLESFSEAFRRVIVRASGSDDALRSPAFKRPIERSARYVKQFRYINRSLPDDEEFDGGRLFLQIDFDQQSIESLLRDNNFPVWGRERPSSLLLISYDVNENIKLVSDDTTPELIESLDQAAVQHAVPVLFPLMDLQDIALVSISDIISREYDSIDTLASRYSPDALLVGQIIGRSGTGWQGDWEVRFADQIFKWNFEASSKKAVVDQVIRHLARILALEYALEDHRRVEQSVLLSVSSMDGINNLIEVEKYLKSLNVVDKVRVAMINRDVVTYRLKLRNEASDLQRLIEFGEVLEQENFPQVSTQGDDQIIMNYSYIDRGLGN*
GTDBiso@GB_GCA_003242885@QKMZ01000006.1_555@d__Bacteria|p__Cyanobacteria	o	d__Bacteria;p__Cyanobacteria;c__Vampirovibrionia;o__Obscuribacterales	1.0	0.8292682926829268	MRVFIAFSAVDSALALSAGVWYTYVWCRKTEQYSESGFTWLVCMGLAVSRRKTTRMGSQVSVFALKQQLEQLFPGKWFSAEKRHKALLTGVAEVDAKLVNGLLRRRITEWAGSISSGKTTLLRKAVANWCSAGLHVAYIDPSGRLSAEDWAFVGDGNFASASTPSLVASKGKFWVVRNLTENPELNSMWAAEQLLQSQVFDVVIFDSENLRITSRMHARLKRALDRSKAALIVLRDNNRVSNFSNSWGFHTQLNFSWDLPIDSQDGLSGCAAFMPAIKGIVLRDGLSQAIEVRGKSNVSNSLFTHSPIPDRRTAKV*
GTDBiso@GB_GCA_003242885@QKMZ01000006.1_566@d__Bacteria|p__Cyanobacteria	o	d__Bacteria;p__Cyanobacteria;c__Vampirovibrionia;o__Obscuribacterales	1.0	0.8048780487804879	MVNVGNEEPNHLYNYRSGGEKPHPICESEKMSERTQDKKSWLSAIPGRPIVCALIAFAGINITLSVIKPNLRVKPTELPVRLSWEWWRTKSYLAEPKAPDVVVMGSSLMMIPTSLIDADFLNKNIDAVKHPHSVFLEKKLQEVGAPEGISCFNFALPGAMVSDQYFTEHSLFNGERAPKVILLGLTLRDFIDNGVDSATSTPTYQFFRHFDKTNDVQHLLTVSPQAAAEAFYNNINYLSDKRLELQTYFSKPLNEAGKSALSGIPVSNFDAKGTDEKSDGNILGNATVAEGNFVLPPHQVIPWKDNTREYKKRFASPNEKLFQNQIAFLDRLLADAKANNVKVVVANMPLTEKNMSLMPKGMYEKYMIEMNARAQRGEFSFIDLNSHWVFHDSDFQDTA…
GTDBiso@RS_GCF_000381085@NZ_KB905899.1_1029@d__Bacteria|p__Proteobacteria	o	d__Bacteria;p__Proteobacteria;c__Gammaproteobacteria;o__GCF-002020875	0.9007633587786259	0.9076923076923077	MSPRMNRMQALVELAETELDKTAQTLAVIRAQHAEALTQLEALTSYAKEYGQVSTNQSTLISPIQLQTRHAFGEKLGQAVVAQTIQVDELVDTVESARQSWLEKRVRVKALQALLDKLKLGAQIKLDKQEQHMMDELAAQSVILRRADSTL*
GTDBiso@RS_GCF_000384235@NZ_KB913033.1_1110@d__Bacteria|p__Proteobacteria	o	d__Bacteria;p__Proteobacteria;c__Gammaproteobacteria;o__Thiomicrospirales	1.0	0.8648648648648649	MTMNPTLTQNPTENDAAPLLQDYHRNPQTEDQLAENPAKTVMLLLQGVVDKGNLAKLCHTSEAYVEKGFHLGRMTTILDALRDRLALTRETPLAYDLEELYRYSDKAIQEAVYEKECFYLDSAVEILTEIRDAWLEMMHSNGQMSDND*
GTDBiso@RS_GCF_000384655@NZ_ARQI01000098.1_27@d__Bacteria|p__Spirochaetota	c	d__Bacteria;p__Spirochaetota;c__Brachyspirae	1.0	0.975609756097561	MSRKKNKPEINTKEKQEKTEIKIEKVEKAEKIEIKKDNKQFSNILDKIIFYIKKFISIILPDGIVSDSKSLLVFGRLTLFALIVFVLQILVVCIVVFVIVKSGGESFVLPDVQGKEVFQAFNTLEKEGMNLNIQTHYFNNYPLGTVVSQEPKGGIKVKRGRTVYLVINVAEQALVKMPDVTGIKYEEALSIITNDVLSTMTNVTILPKVEINDSLYENDIVVSQIPAAEDVVSMNTEIILTVNNKKTQNQQ*
GTDBiso@RS_GCF_000384655@NZ_ARQI01000100.1_7@d__Bacteria|p__Spirochaetota	c	d__Bacteria;p__Spirochaetota;c__Brachyspirae	1.0	0.9512195121951219	MNTNKKIMKSVINKTPNIERVFQLIIAIVLYLFTLFLVFPTYMQKAKVPSVGDIVKEPLIVKRNVKYENKEETQKLVYYAQAAVAPIFDMPKDIEYETISKISNMFSFMRISHDNNVSIDDMYNQFLALHNEPINKSVFSNAVVNELNVGYESKIIETIKELFSVGVISRGNLSSDTLNLILDNGIFIYRYDDYLVEERVLPRNRVFFLEDLRMELPSIVGAKYRNLNINHINTISSIVNAFLRDNLIYNSVRTKDRMNDVVSSIPPVYNMIKKGFVILNVGERVTEEKAELIRNLFGNNFENYNISILLGQASFILLLFAFIGFIIFKYKIPFYINFKNYILFCIEYVVIVSLTYLFYNHISYRLLDTYIPFYIYTFIPMFGMINSLLGARRGISSVV…
GEM@3300013253_4@3300013253_4_01708@d__Archaea|p__Thermoplasmatota	c	d__Archaea;p__Thermoplasmatota;c__Poseidoniia_A	0.978900883218842	0.7318415260454879	MMTSSATPMVYVPDKVCVPDHVVCARPWVKRGVDSASTTSVDGPEGTMCNIKGMRNKNTRLKASPLSEDVCSMPQRATPSLLKGPLLCEFSTAGIPKTRFPIQDTMPEAFVLFKTEPTHERDVYLTLAEHADVAEVHALYGEFDLLVRISSPTSRELSKLLMQSFRKIEGVRETQTMIAVGA
GEM@3300027867_10@3300027867_10_01280@d__Bacteria|p__Nitrospirota	o	d__Bacteria;p__Nitrospirota;c__Nitrospiria;o__Nitrospirales	0.9719626168224299	0.7074829931972789	MMEGSFRGTSPGASDKIEIIFYSDVFFRGGRMRERRWESQSTFDFEEVMALCDGLRRLDVPIKGADQEVACYLEEFCVSRLEEIDCLAAWTVDEVTLVEVLNPWEGDFFLLAAKHHDLFQRCASSDGYLSIGHPWHVPDKLGIKLHHREGMFWIGFRQPHGFVRLRIAPNEVITPGERRGEAKRYSWMAERASILGGAIELLGLPLFIDWGEDALSITSEDPAGQLACSWPDAFGPCQIEYTISDRYELLVPAARFISKLGHRPSTLRTFLSGYPREVLKNFHDLQPESKLFYRGYIQAKLKDLPALVESTAPTGRVIANLSEFQTGRLVVEGEDAYAVLGIVGNLSGFKIEMRLNRAPLPEEKMKGWLQWLLGTPMIYSPLPPY
GEM@3300015360_67@3300015360_67_01146@d__Bacteria|p__Planctomycetota	o	d__Bacteria;p__Planctomycetota;c__Phycisphaerae;o__UBA1161	1.0	0.7368421052631579	MSQRGLRSAIGFSAPPCRLISQYPAVRRMNYISTAHISWIQNHCAQRYPSGMILAEVISSPRFSAAIFVTLMICLIASLVMFVVLVRRWISQKFRFELEQWAGQRLFEISAKPNTEALPPPLDKSEGFGLCARRFFKSKDVTIAQLVLAPSTTDVRVFNVCVAPSAVQVSPVALKPLKISEQLVIDLFRLAPAASTSSERFQIYGNDLSANLRISESSVAGIVPPDIGFLFSGGQLLIDFSARPFDPIEFDRMLALAQQVGKLEW
GEM@3300026534_13@3300026534_13_02849@d__Bacteria|p__Planctomycetota	o	d__Bacteria;p__Planctomycetota;c__UBA1135;o__UBA2386	1.0	0.8947368421052632	MEVQVEELGPCRKKLNVSLPADQVKSHVEELYVTANKQYQMKGFRPGKIPRKILEKQFGDAIIAQAREDLVEKGFREAITSQKLDVIGTPKVELGEEEFDVNKPFTFLIELEIKPEVQVGKIKEIEIESQPTEITDEEIQNGLQELAQAKRKLGSIEEPVQDGDFVRVDQTFLLDGEPVLERKGLQIHTGIPVAGTDAEEFKAKLIGQEKGAEIELPITFPENFEKEEARGKTGTLKLKLLETLRFQAPEIDDEFAKGYEFENLEALTKELRNRMGEEKKRQIHRRIEEEALDALFAEHPFDLPAKIIEEETEGRLKQFIEELKKQGSTEEQAKAQAEEARAEAEEDARRTIRNLFLIEAIAKKEKLFVTETDVRNELQVIASENKVSLDDVQKEFETR…
GTDBiso@GB_GCA_004376265@SOKL01000037.1_2@d__Archaea|p__Asgardarchaeota	c	d__Archaea;p__Asgardarchaeota;c__Thorarchaeia	0.9411764705882353	0.9411764705882353	MKPWWPRFIVKPRMRLARPHFGMPARPPDILVFGVFFFAILFVLGGNIYTLVKSPPAIATGPNNEPIIVYPALDVQLGLEGMVASVIIMIGVIGLGLIYYSSRYVFQPAYALRLMALGVILAGAAFLIVTYLMMLKSPSRQSIIPMLDMIQALT*
GTDBiso@GB_GCA_004524365@SDNL01000064.1_7@d__Archaea|p__Asgardarchaeota	c	d__Archaea;p__Asgardarchaeota;c__Lokiarchaeia	0.9285714285714286	1.0	MKNPNSKAHINSKFHQDALKKLEKSKKKKKPSSSKTRNSSFAWAPIRRLMKSQGADIVSKNGVDFLIDHLQNKVTQLTGRAQKFTQHANRKKITRDDLILALKYQ*
GTDBiso@GB_GCA_004524365@SDNL01000067.1_10@d__Archaea|p__Asgardarchaeota	o	d__Archaea;p__Asgardarchaeota;c__Lokiarchaeia;o__CR-4	1.0	0.7272727272727273	MNENKHLSRFIKVLEPSDIEVKREDIYYREKYQEIIEYIKLLLTNSQELSIYKYFQPKGNLLININPGTDIIDYLKVIASNFYIRCIQLKESIILESPSDFFDNFQALLNNLDKITTEKSAIEGEKEDSEQQKSKNKEDKKKLIIIDQKKISKKYFKKQSLLSKFLTLYREKENLNKLLANNILLVWINYDYDEIIENSDGIYDLFDLLISIPLINDMERQQILSDFMEKNPEISFNLDSIVEHTKNWEVKEIYKLLKIAILKHYLQAELNTKSNEITDIILHLIESGEYIPFNKRHELLSRKKSQIQKDIKEKNMGEINKFKKSPPQEMSENSPEARIKELLEDIREKKYSDFMLNQLYENAASEHYNELVIIIDKLEKKEPLETNDRKILSNYPFIL…
GTDBiso@GB_GCA_004524425@SDNN01000230.1_3@d__Archaea|p__Asgardarchaeota	c	d__Archaea;p__Asgardarchaeota;c__Lokiarchaeia	1.0	0.7692307692307693	MLKLGLILLTTIKLRLNMSDKNLQLCRFCQRNVKLAYYCEECGASCCSDCLHDERIDYFICQDCDSKNIEFFDSEGKKKCKDCESENITKVTQHLKSCPKCHSHKILNIYEKKEELEQKFLELIKETRSFIKPLRDVINELYVLRHKIKIARTPPIKCYHYPKMESELLTLFMNLKFIKDTLLEKINTHFRHLALNKEFFFDIYNQPNSNIRIIESILDNLCRSHESIEKYIHETIEEVREKIEGFNKKLKFIEKIKKLFLPYKRFLNLAEDEKPVYAIKTTLTNGLDNHKRLKKSGGILFITNYDLSFVHEYGLIKKKQELIFKAPVEDLINIKDKGKIFKKLFVQFDYGKYEFSFPSNLISKIIDYIVLARKFQEKNIFDEKSDRKLQEMDIELNDL…
GTDBiso@GB_GCA_004524515@SDNV01000010.1_18@d__Archaea|p__Asgardarchaeota	o	d__Archaea;p__Asgardarchaeota;c__Lokiarchaeia;o__CR-4	1.0	0.7272727272727273	MEKTIDFYIGLKWFYLNCICMLSFFENSIFFSMNVSMKKRYTNKELIYYRYFYQKTKVYPDHVIIMNNYLFFFVKNQDYFKAKLYLNSFRRNLASKVLIIRAEKKLIKLLFGFFPDLYIHDIDFAICKHSGRINATIFFLSFEERGIAVGRNGEYIKAINEIFEKHIIFQDEVHSIKIKCEIIEL*
GTDBiso@GB_GCA_004524545@SDNX01000013.1_34@d__Archaea|p__Asgardarchaeota	o	d__Archaea;p__Asgardarchaeota;c__Lokiarchaeia;o__CR-4	1.0	0.8181818181818182	MSIRFEHFITRIGRRSEFLPFRNQLLTTMQKDAQSKYKLYPRIIDGMKKRWEEESYRRNNDISGLIANNVDEFLLGYLNTIFPFRKRAITIEKLTCPSRLDIVIGISYIFSPNEIEIIQKTLDSKEWPKNPDPEKICKFLFLYCINSFANPIEEVFQRPFAFMPQFVKTEWIEDELKVTVSVQGREQ*
GTDBiso@GB_GCA_004524545@SDNX01000013.1_37@d__Archaea|p__Asgardarchaeota	o	d__Archaea;p__Asgardarchaeota;c__Lokiarchaeia;o__CR-4	1.0	0.8181818181818182	MHDSEETSSNPKDGESEEVDHELEKIRLKRMESLLRQQQQSQRPNTSYTQQDKIRMVLQAIMTPEAFRYYLSIKDRDENLANRILQIVLPPTVMRELDLLIQYLSQGMLRSNIIDMLQIQQLERKILGIGPKITVKKRDGESTDLNSFLKSNNK*
GTDBiso@GB_GCA_013329135@contig_110036_5@d__Archaea|p__Thermoplasmatota	o	d__Archaea;p__Thermoplasmatota;c__Thermoplasmata;o__UBA10834	1.0	0.7692307692307693	MSDLPVADVREHLPAWINKYLGGAGWPATTCQAFPGNVFIWNGCWTVPVERKTLASLALMFAIGTFILWGTTNFLIGYGEKNLKMDPNMFTAIMWVTMGGLGAAFLAYLWLTNSIQPIGTNIVYPLAAGACLGIGILSFVYAMSHSDMSTGATAAVATSNAVFTTMLVFLILREQMSVKEWIGIATVVVGIIILRI*
GTDBiso@GB_GCA_013329135@contig_11890_4@d__Archaea|p__Thermoplasmatota	o	d__Archaea;p__Thermoplasmatota;c__Thermoplasmata;o__UBA10834	1.0	0.7692307692307693	MLDAPPCKTVISRTLVLEDVIYIDAREGLSADMVLAASIGLLPPGDVKEVLGRISLTADVFDTAFHWTDIEEDGEKGLALSYVTRQQPLGTTSHDEAFSSLSRMSSELGSRGDIARRILDKIFEAESTAHGLPPEQVHLHEIGRPQALLNIAGIGLVAPMISAPGEVVKCSTITTGRGVTVTSHGTMRIPAPAAAFLLKGLVHVPGDHPGERATPTGVAAVSVLATEQSDTRPDRPSARSVGFGTKRFAGRLGRIVMMRA*
GTDBiso@GB_GCA_013330285@contig_14562_6@d__Archaea|p__Thermoplasmatota	c	d__Archaea;p__Thermoplasmatota;c__Poseidoniia_A	0.9986601161232693	0.8202494497432135	MVEPTRVGPLNITSRILGSVPCSVPFFVKKITRLLGGVLKGRNLLTLQRVAWLDQRAEGFFEGMRRHRPGAPMSTSFDNVYDLTTEQLQLLDDAEEMMLRNDLGAAERLLLSMLEADESCIPVLSNLGHLYGRHLSEFETAIEYYDRVLAIEPDNAWARDARRRYLRYV*
GTDBiso@RS_GCF_000006175@NC_014222.1_705@d__Archaea|p__Methanobacteriota	c	d__Archaea;p__Methanobacteriota;c__Methanococci	1.0	0.96	MNYNNNNNNNNNNNNNNEVTKNNKRYDFYEFKEYINDKFPYTSMRPQQMTFMENIFYCIVNNKKTELDNLLNSKNKELSTINTNNSNNNNNNNNNNNTNNNNNNSKDLNSKHSKKSHKNLVVEAPTGVGKTLSYLIPSLYFAERGNRIIILTETIDQQERILEDLNSLKHNLKVSFMMGKGNFFCKSKGDRANRLYCQFNRHCRYRPNRKPICECGTKKEELKLNDDYVRYYCPICACEYQKVKIDCLDADIVIMNNSIYYYLKEEIDKKKKTNIVIVDEAHKLEGSIRNSATITINPKMALGRLRYMAYNYAPLRIRKAIDRYGYGDDGATDKQFWEIIENYVHTFGKDKDFKQFLVNNGEKITSFGMKEDVAILGTLLEGYYEISDIQKKIIKFEEN…
GTDBiso@RS_GCF_000213215@NC_015518.1_771@d__Archaea|p__Thermoproteota	o	d__Archaea;p__Thermoproteota;c__Thermoproteia;o__Sulfolobales	0.9214659685863874	0.7125506072874493	MNVMISGIYNYLLMKGLICCKSYLFLIMKEEEDYIKVNRVDAFVYPLDGLPVMVCYLEDGREFNLFYVPIEIVIAINKIKKQYEEDSILGDKRETIFDILSFIPEVTEEISKHINKVTIDDISGSVYIATIELKFDGVIIQKRMIPSHAIYLALISNKPIYVKKSLVDEQEKERKKGEGGEEEEKK*
Ocean@TARA_SAMEA4397983_METAG_GPBKFELL@TARA_SAMEA4397983_METAG-scaffold_8500-gene_3@d__Bacteria|p__Proteobacteria	o	d__Bacteria;p__Proteobacteria;c__Gammaproteobacteria;o__UBA11654	1.0	0.7530487804878049	MKKTKKNFYSVVILLSSILIFGCSQQSEISTSKDTGESFSRPSCFNQRNIDNYKILDRGNLIVYARPKSRAYHLQISPASLDVRGMDRISFQSWSGRVCGYAGDELIVPDSLFQGRFSITSVTELNETSLYNLLVRFGKADALESIEPENEKSPEITRELEGNTNKNKEDANEQR
GTDBiso@GB_GCA_001828605@MHZB01000027.1_8@d__Bacteria|p__Planctomycetota	o	d__Bacteria;p__Planctomycetota;c__Brocadiae;o__Brocadiales	1.0	0.7837837837837838	MAFKAVNPEKVVSCCPVGMRKSQCPSIGVTRKLRKGIFRLEWMPEKPLDALEALRKKLRDKKKAGIAADCPTCIYNKPQARAAKPAAKAAPAATA*
GTDBiso@GB_GCA_001829455@MIBH01000008.1_22@d__Bacteria|p__Spirochaetota	c	d__Bacteria;p__Spirochaetota;c__UBA4802	1.0	0.75	MKAIFIGNKKFREIDLLELRRDEDYVRLIDEYSLMESPIIYFSAGDSKIKEILIKKDPTFSA*
GTDBiso@GB_GCA_001829455@MIBH01000009.1_64@d__Bacteria|p__Spirochaetota	c	d__Bacteria;p__Spirochaetota;c__UBA4802	1.0	0.8636363636363636	MRQGKLLIMSFIISTIITSAHAQSYKFDYHPAYGPAPLGSNPQSIARLLSYENFRSIKLLNAAIMNYGGGDAELDKLIDQYAEASALYFQNKMMESAKAFKENQAAITATAKQLAQKYHQETNALLKDSINMSIRAKLKLQLKTGQNQLVSDKQLGQAQAGVLKANDYYDRFKDAKSVDAISLITAIYYYRGAKQNMFTMMKVVADSQSKALAEEEVKAMIAKKQLPRSRKEETRRDLENQKRKELESKYLDKYAKDITDNNNQVYQSKEKEK*
GTDBiso@GB_GCA_001872685@MNWS01000114.1_8@d__Bacteria|p__Marinisomatota	c	d__Bacteria;p__Marinisomatota;c__UBA8477	1.0	0.9333333333333333	MPHQSSFRSHTRIIASAPAFILVMFALLGCSAPWGSVQYREGNPNSLVFTLPISEGQRVTGSYYAVKRDKNGLVRQVWQYDKKGKVIGKFQYTWEDTTLLTRRDRYYNSKRKLHSIVEWHLENGRPVEKHESFYDKQGQYEKLVTTRVNKEGKPIYEELFGSGRKLEQTTEYYYDPGKRLDKKVVTYFLPNGDKRDFWVTLYTNFNTIRSEERYLMNGTLISFYRNSYDVLDNHLTRSEAFNEETEELVIKDFDPDGRLIREELLTRTRVSKRTHTWAFDEKPGMVIERSFDRTGKLIKEQSRPVIGEKPSLGDLKRLTPTPSP*
GTDBiso@GB_GCA_001872685@MNWS01000097.1_4@d__Bacteria|p__Marinisomatota	c	d__Bacteria;p__Marinisomatota;c__UBA8477	1.0	0.8	MKNLSYFGLIFTLSLSSVTSQTYLDAIRPFWGMEGSSASRATGDIVSVYDQEALLVNPGALSFITRPFIYVDGSFDHIKGRTTLSSTFLQNTYYDSLSENHFRFNEFSLVYPVNVYRGSWVWALGIQPVRMFDRQGQFRFWDSDSSQLVNRRYQLFEEGSLYAASLGTAVLVTKNISMGASLSYLFGSNIYANGYSEEDTDNYYQFARYLDSLNIRADYKGWNLRGGFVAQFPNEILIGGSFESPAILTVEESSQHDVREILDSGIWSLDSSSHKRITYDLSGPWRLGIGTSFKFSQLHFSLGYRYNLYRGTRFTSNLIVSATDSTYIDDGINADIAAKVNSTGEWLGSMRYFAQGGYLQMGFSSQNQPIQAYPGNVFRFDVNLGFTPKTSHEFSLGLQ…
GTDBiso@GB_GCA_001872685@MNWS01000057.1_8@d__Bacteria|p__Marinisomatota	c	d__Bacteria;p__Marinisomatota;c__UBA8477	1.0	0.9777777777777777	MKTRVLILALTSYLLAESPDSLSVNIIRDNLSAESSATVFFERPVGSLLTSFENYFDYKWYESSRAILTGQNYAVENRLSWTIGSHRPEKLNWSSRAESNVYLDRRTRLGGDLENHAVLSGLSFKNDQLGEYRLLAGVRQEKRYKRSASAKTVEFFQAGDWLTHQQLIHTQVGITEDYFENWRNFRHQAATVYQHRFAENARMESQLSWLNKSYKFFTDSTGSTQQRDIMDLAWQNRFEYRIGQSSRISYVLNWKDISSTTANARVLPEMTDTTIQSTNSTLSLQNIVSFFWSSPNVQAGSGLEITTTQQRYYIDFAQNYYRLNAYATTPGWILADSTHWDFQLARLKYDTPDTNNYDDRDEVRFNTKAGLIWVDFPYARLEVTALIQLHHLVYLSSRK…
GTDBiso@GB_GCA_001874305@MPCU01000006.1_140@d__Bacteria|p__Bdellovibrionota	c	d__Bacteria;p__Bdellovibrionota;c__Bacteriovoracia	0.9761904761904762	0.8785714285714286	MINSHDFYTISDGTQLRIKVVNNGAKSWLVGLHGLGEHYERHTYIMDVFGDKYNYFFIDHRGHGMSGGRRASIDNFETFASDFSEVLKGMIKKYKIESYGIYAHSMGTLVACDFYKNYMKDMLRPDMVFLSSPAVGFPGLGKVLGLSPASLTGLIKDLPMSFDIDSDNDQERYSHDGRVLYDLMKDPLVNQHTGSKLMMEIVHRANEVFETTLDFDCPVAAVIGSSDKVVCPISSYEYFTTKELISQVTVVPGGYHELFVETEEYKKPFMDSLKSFVEGHLSVDSLALDNVRPIRTEKPSLTV*
GTDBiso@GB_GCA_001889965@MOEI01000012.1_56@d__Bacteria|p__Patescibacteria	o	d__Bacteria;p__Patescibacteria;c__ABY1;o__UBA2169	1.0	0.8571428571428571	MEINDLQSIALFSDLENEELDIVRTLMSTQRYAIGKTIYAPKEPSDNLYVVAHGGVVVTHKLDGDTVTLAHLSQGYFFGEAGLLKEKQTHQSKAQSEIDDTTLLALSRNNFLKLTEKHPKLALALVTKIASVLSERLTEDTTRIAIISAISDLITDPNHLNNIKLLANEILTITLRAIPAATGFLGLYKRHEPSQLEIVASSNISPKHLPYTLPVDSDPYVHTLHTENDELVVPRIQYQSQEKVFYAKQNLLGRSIRIEGENIGVLVLADKTRGEFSNQNRLMLAIIASQISFALQEAHVRQEKTAQEELKRKYVGM*
GTDBiso@GB_GCA_001896555@MPOS01000036.1_90@d__Bacteria|p__Desulfobacterota	o	d__Bacteria;p__Desulfobacterota;c__Desulfomonilia;o__UBA1062	0.9361702127659575	0.8301886792452831	MSRKSLFTALCIISLCFIPLSGMAKMSALSDDQLSEVVGQAGFSIDAGTIIHFDSSSNNLFWRDNGGLGLLTQSGVLSLDDVTLKGSINFYEPLSINTGPGFMPFGIGMPFGVGLPQVGVGMPTIDIHIGGMSIDIDEFTIGAITIGPEPGVGPSLGSFGIYNMHVDIAGSIQISAR*
GTDBiso@GB_GCA_001897995@MKRV01000258.1_71@d__Bacteria|p__Proteobacteria	o	d__Bacteria;p__Proteobacteria;c__Alphaproteobacteria;o__Reyranellales	1.0	0.8064516129032258	MSNHAAFILASYLAAFVILGGLVIASLSARNRVRRELDQRGLAPRGSAPRGVDRKR*
GTDBiso@GB_GCA_005880395@VBHQ01000143.1_4@d__Bacteria|p__Dormibacterota	o	d__Bacteria;p__Dormibacterota;c__Dormibacteria;o__CF-121	0.9333333333333333	0.7	MPLQLDWMNLFGGLTSGQVVSVVVVAIIFTAAAGLTILGLIAFGVRSGLMAPGYTSRVPSASDVELGAFLLAAAFGMIAVLLMVFLGLAENDLDNPIFLPFSVGPILIGDLITASRFRVFERLLKADQREGHHVVAVWAVSRDRTAVAAE*
GTDBiso@GB_GCA_005880575@VBIZ01000012.1_4@d__Bacteria|p__Chloroflexota	o	d__Bacteria;p__Chloroflexota;c__Ellin6529;o__P2-11E	1.0	0.8260869565217391	MIVDPRTLIAEAQALGLFQPHGAFEVHCSHCHARLDSRGDCATCGLIGRPASELERRAQTDPEGTSRLLRAAIEKRKNFRPVGARGEKAPGA*
GTDBiso@GB_GCA_005880575@VBIZ01000107.1_19@d__Bacteria|p__Chloroflexota	o	d__Bacteria;p__Chloroflexota;c__Ellin6529;o__P2-11E	1.0	0.7391304347826086	MAKKHRVRARSRRAVEASRRASAVRPSAPEREQPQSPRVATAGRPARYGSRTGTSRAVGAPSQGLERAAAWERGYVTKDFRRMAIVVAIAIALLIAAGLFLNAFEH*
GTDBiso@GB_GCA_005880795@VBGP01000009.1_68@d__Bacteria|p__Dormibacterota	o	d__Bacteria;p__Dormibacterota;c__Dormibacteria;o__Dormibacterales	0.9767441860465116	0.8571428571428571	MIGYLASPAPTAGGTFSSPILLGVFAVLLGIGAIWAALRRRRGRMRYPETYAGSGGIVYTVVQVGCGAVLLAGGAVLVALALIFKR*
GTDBiso@GB_GCA_005889075@VBDQ01000021.1_14@d__Bacteria|p__Chloroflexota	o	d__Bacteria;p__Chloroflexota;c__Ellin6529;o__P2-11E	1.0	0.9130434782608695	MRPLSAALARAFRALRLDTDVARADAVRAWHGAASRVIGPDAIRTTALDREDSLGARRPFRSVDSPGMRQASFVTKLGSTADVRPGAPDVILASEPTLGATLRTKGRFYFLCEVARQHGTNAAADLAREVADLARQEYYYDLSAGIEVSLRKALRQANRRAAQRLRDQRGRIALHCACAVVVNNELYAARIGTAQVFLVRRARLFLPGEEPGELADFVHRTTTREAASLGGVADVLPDVWRQSVEPGDTLILAAGALVEGLGAEALKNAAVTLHPRAAAEHVHNRAVADGVTGSVAALFIEISASTSAAARVTAEPEVTVEPTEVVIADTIRSRVDAMWRHRPHIAEAITHAAAPATKAVGKTVAVGFELMPRRAPALPRRPDSARDRSRRQRRAASFL…
GTDBiso@GB_GCA_005889275@VBFI01000146.1_3@d__Bacteria|p__Chloroflexota	o	d__Bacteria;p__Chloroflexota;c__Ellin6529;o__P2-11E	1.0	0.782608695652174	MEGPMPTGRGEAKDKNKKKKSKEQLERELKRKGVGQQPVQPMAFEIVKPKRKEKENW*
GTDBiso@GB_GCA_007120915@SKMT01000648.1_4@d__Bacteria|p__Myxococcota	o	d__Bacteria;p__Myxococcota;c__Bradymonadia;o__Bradymonadales	1.0	0.7142857142857143	MAKRLELNEESGELTVQLTLWGRVVAGTFRGIKIFPWLALIAGVFFLPDYIGRYRAEEPVTGLFWLSILSLVFLGCFLWGVLRVLRRDRWVFDGNSRRVIAEVPRLFRQPARGEADLREIEALQLKTRRFPFESELTVRIDTADEGVRTETILAEPGMGAQIEQAADAIIEFLRDHRYYVDLERADEHDETDGGSEDDQQ*
GTDBiso@RS_GCF_003076595@NZ_CP025785.1_757@d__Bacteria|p__Spirochaetota	o	d__Bacteria;p__Spirochaetota;c__Spirochaetia;o__Borreliales	1.0	0.9523809523809523	MNNKELLLGKKENIKIIMIIILTSTFFLGILFSNENQVAKLLQEPFFAIDFNKIAKIETELEGTITKSGKGWELTYNNINLPIDERRVSSMIQALEKLQKNKLVSRDPKIHKELGIKENPDFKLFDDKNNLLTEIFIGNPGEGDTRLAYIKSNNDNVYLTNNIFLSYKGNSYNTFANTKLFSNREENTKLESLILKVLKKPNKDEEDAIQNDYNISTKDGLYFFNQEVLHKERLLQTIQEFSTDGFEIDTLKINDYRLQYNIELTWNNKSVNNIDIYLNKNEKDSNILMKKDNDIYYHITTKWAFFDVFNLEKNIKDSYPNEGSLHNAHDHDHDHHHDHPHPHDHDH*
GTDBiso@RS_GCF_003076595@NZ_CP025785.1_832@d__Bacteria|p__Spirochaetota	o	d__Bacteria;p__Spirochaetota;c__Spirochaetia;o__Borreliales	1.0	0.9523809523809523	MNKYFSYLNKYFSYLTILILTLGALSASRLLNSKEERSQYEIIQGSFMESNYVMLKIKNKNLEFIISKPIYDKATNKHYFEGQTTSQFLISNEVDIAINTSPYGIKNNMFYPRGLYIYDKKIIFNERKDYGAIIIKNNEIILNPKDDEIKNSEYGFSGFFPLIKNGKYIKNFKENKHPRTIIGTDKGNSYLYLITVEGRGTNNSKGISLNEAIDLSLSYGIINSINLDGGGSSTLVVKSNSSPYKLNTTSNLFGKERIIPFHLGIKLPNQ*
GEM@3300013132_72@3300013132_72_00712@d__Bacteria|p__Bdellovibrionota	o	d__Bacteria;p__Bdellovibrionota_C;c__UBA2361;o__UBA2361	1.0	0.7727272727272727	MERSSEPVSKIPSAPVDEMRAATSSNFAKKSSVYLSGYTSGFFARFPRLASHLANLATKLFLRPVLASRRPLALIVLCALVVAVFVGDAISERAFRGSALQRIVSGDFSSDGWIGERAVVSVPGFLGGVNSIELRFGSARVGATEPARVALAVCGGEEREFDLAQSAVVRLPTRVSCSPIEVTARALNFFTPQGERNARQLGVQLQGVSIASPFKLAVVEPFLLVALFGFFAALALLTAFVAAQVGLPGLATGWAALAASVAFVALVESDPEKLAPLAVVVIGALSGMALYSVRGRSESRPTLTGGAALLWVALLVGAYLRLYGIRFGLPSNFHPDEVPKVNAIMRMVDGKTLDPQYFLHPSLLLYLTYGTNTLLHLFGIDGTFRETAFFAGRLVSASA…
GEM@3300017992_27@3300017992_27_01128@d__Bacteria|p__UBA3054	p	d__Bacteria;p__Aureabacteria_A	1.0	0.9473684210526315	MAENAKGSVLTQRLLELTWKPGKICLQTGTLIVAYFVLMIARWIAPESVPWIAKIINYFGIIVAYFVTLLGMTAVAKMTLSDLKGEEEIPARAALGAAMGKGKEIITSPIKIFAIFAGLVVFHGIIDLLGTIPFIGELGWMFSPVVTFPLGIAMVATILILVFGAMILPTIIMLGKEGPVSELIDFLRKNTIKFAGHFLIALVVALITLLVLTWAINASNDVSRVVMGDKFAYIQNLIPGWLQHAPAFENYASYAEISAWKGTMADLNPVTNPKAFRWTEYLAGFVYGIIMWLIQMLILGFIVTNFSVAGTLSYVGLTGNSEEEEPDAEEVIEEVVVVEEPKKAPKPKPAPKKAPEKKAPEKKAPPKKKEEAKEEPEKKE
GEM@3300024509_7@3300024509_7_01788@d__Bacteria|p__Proteobacteria	o	d__Bacteria;p__Proteobacteria;c__Alphaproteobacteria;o__UBA2400	1.0	0.7857142857142857	MNKHYMHGLFTLLASTQKRPVKYYLAHGKAQETLQRAHAGYLAQQVEFNAIAERFGADEKVTADYYLQGYPGWDGGEFNISFNKQGHAPAGWTRKYENADFFLPAPESEDARFLKYRAAGVRQAVRMLGHLGAEKFDRLNSDEQRSMLDNYGVGHKDIWLSQAAGNRKNDAKIFPEMVVPGVFVFGAQDPARVQTSGSPLYGALPISERVAEMLFMEPKKAYDRAQDIRDGKKISAALSVLNYGLRNRLG
GEM@3300011560_5@3300011560_5_00213@d__Bacteria|p__Firmicutes	o	d__Bacteria;p__Firmicutes;c__Bacilli;o__Exiguobacterales	0.9629629629629629	0.7027027027027027	MREKELTSLFLSYPEIVFEIDDMYQIRSVNPAAAEAGWNDLPLGPSQRRQLDRLIPLLQQKQSTYPAHFLHVPATEEHPETFLNTTIIDIPHQQRYFVVLADVTEDYQQEVWLERMGYHDSLTRLPNRRYFEEQLYLTLPTLDYGSLLFIDLDGFKQINDTYGHDVGDLLLQETATRLQSMTTSTDLVARLGGDEFLIFIQASASETRQFAEHVLEILNYPFYINTYTLRITPSIGISLYPEDGKSSEQLLIRADEAMYQIKKNEXXXXICSLSTSNVRRDPVLKSNYFIRWFPAMLVISFILMILTTWTPPISNGIIEQVLQYVSLGLIAYFILTAYRKEQILVVPRRNFWLIALGSLVLSYIGSIFETLRFVYSDFPIPSIYSLILFSISHYVFLYA…
Ocean@TARA_SAMEA2622737_METAG_BMMHPGEF@TARA_SAMEA2622737_METAG-scaffold_6314-gene_1@d__Bacteria|p__Dadabacteria	o	d__Bacteria;p__Desulfobacterota_D;c__UBA1144;o__UBA1144	1.0	0.7966101694915254	MAYVDFPIFVIIIQHTYMRQNIFLILVLVIACPSLALSSDLHFYETVPLIGKLVMLLVAFSVPGILIFSHIGLFEYLDTDKFPKPPSLSREQQELLSGTIVGLVFGVLLTVVFMIIS
GTDBiso@GB_GCA_002304915@DBPO01000039.1_1@d__Bacteria|p__Verrucomicrobiota	o	d__Bacteria;p__Verrucomicrobiota;c__Kiritimatiellae;o__LD1-PB3	1.0	0.78125	MSKRMILGLLLLAAFVVVLIMTQGSVTVNLFSMKVTWRTSYVLLGAAGVGVVAGALLRK*
GTDBiso@GB_GCA_002309575@DBXP01000015.1_27@d__Bacteria|p__UBP6	p	d__Bacteria;p__UBP6	1.0	0.8571428571428571	MKKVFVFSLIFLISLCVFADPAKAAAPAPAEKSNAVPVTVTFKNGKSVNGKLLKVEAARLDSQKSLSEATTLNAAQGIKDLMLMISDIKEIVFVSSDDMSCFDDGRFVPVRKFCSMKSLYHVVTKTPAEGKEPIEVTDDRVFFFHIEGEKSPVPGFFYKVQVSNEGREEKTDYPDLEREVLNLVKNGIKKITFK*
GTDBiso@GB_GCA_002311635@DBZJ01000128.1_10@d__Bacteria|p__Desulfobacterota	o	d__Bacteria;p__Desulfobacterota;c__BSN033;o__BSN033	1.0	0.7333333333333333	MLERATTILALATCFFGCATQVATQSPSAPQVSSPAPQPALLSRLTVSDISLNETGKIEVMLSNTGKGPAPYGVGSLAIYVDGLLKWKDSLGTLPDQRFLEPGGAVLYTTPVELVGRHDVRAVVDEGGKTVEEDKLSNVFPKVLGKERLETKPLLPGLRITDLFLDTQRKLSVTLTNLGDSPFPLRAGNLRISVDGLLAGSYPMEGLSNQPYLPPKGNLIFTTPLALVGRHEILARVEFASEVKKSDEEDNSLKRILDGPSVGPDIVVKDLDLTEDLELMIILSNAGETDLRKGAIFQIQVFVNDQRISEFDHFISEVMKANFGNRYIVAPPYRVEIAGISRIKVSISPELPSDDIRSENNSLKKTFVIFPFKIGPRRGEEFNFSISPPSTRGEAHGEK…
GTDBiso@GB_GCA_002995645@PUHO01000001.1_53@d__Bacteria|p__SAR324	p	d__Bacteria;p__SAR324	0.9708520179372198	0.7718360071301248	MIGSLYAGASGASAHTKRMTVVGSNIANVNTTGYKYNRTHFHDFMSTYVTGTDKIGRGTYIPSVQTIQTQGGFEKTEQETDLALDGNGFFTVKSKAGKISYTRDGKFTYDKEGYLVTTDGDYLMVRDVDPKTKESTGKMKRVNILNQIDPPVATKDGVEENTGVNVSANLDSNATPPSVEVDYENVLPEMYNFTSTTTVYDAKGKEHTVTLAYRKLKDQPPQTDPQTGQPVAGTEIKDQWQWMALIDGEDLPSGVPGAKIAVGGGFLQFSPKGRLVQDIPGVMVQQQQQQGQGGQQAPALTQAQAGQPGAIQQQNRFIMQRAQKADPTKPSQVSFTFAGMNPNSPQVIGFRFGKGSNPNDPLDTRSGVDGMTQFSSDFAIHDLNADGFTTGQLEGIYIH…
GTDBiso@RS_GCF_000325665@NC_019908.1_1049@d__Bacteria|p__Spirochaetota	c	d__Bacteria;p__Spirochaetota;c__Brachyspirae	1.0	0.926829268292683	MQTLLILPISFLLNIFVYRFKIDIFQYIRIPIEKLQYLLKDKVYKNNEILELILGIVISLIILSISFIVPYFLFYFLYKIHFLLGIIIELIAAYIIIGIRKPFEVSSSIYSSIKYTNLNAAKETLKENTNIDVNDINRENIIKKTIEYSSISVGEDYIYTSIFFLLGGLPLCFMYKVLCMLSDISSDNNIAIDENRVKDKYGMFNINFAYYINMIPSIFAFLSYAVGSFLLGYDIKKAFRVFKRDGNDNKARLECAVAGALDIELGGEYFKDSEIYDRILVGDAINKLDSSYIVASNKILIMGAIIALFVLIVLKLLFMLLGIIIF*
GTDBiso@RS_GCF_000325665@NC_019908.1_1090@d__Bacteria|p__Spirochaetota	c	d__Bacteria;p__Spirochaetota;c__Brachyspirae	1.0	1.0	MKRLKNNKLYLLLTLVLVAFAYLYTSLIAQTSSDRISIENYNDLPNSRRLVTKLNIKHIEENKVEVSWVGIYHPNLMYYVYRSEDPILSKTVLTNAKVVASTKATNASTTYTIYDNLPKYDKYYYAVISYIDNINFYTATENMDLMQFEYYDPFKNDMTNINNEINTNEIITNNIITNDIITNDLNTNNTYFTNDMLTNIVSSNDFLSYYPNTNLFDTNYTILPPTNYVDLYYTTNRIDSNRGIVFSTNYYNYTNYYNLTNNYTNYYNTTKIYIINPTNDSLTNEINTNDFVTNDFTNQSRMVENVTNELKVTSFTNDKNENIVNVEIKKDNTKKTPTEYQRYSSEYQRALAQFKANNYAGAIKILEPISRKKVDSALYYDINLLLGKSYKSAGRKKNA…
GEM@3300028633_14@3300028633_14_02586@d__Bacteria|p__BRC1	p	d__Bacteria;p__Sumerlaeota	0.9310344827586207	0.8709677419354839	MKKICALFLVCWLIAVGFSCFGQTPSPDSENEADVQGMPLGYSEHGTQQTMIEPFLAKKDYEIQPAEETKIPAKRLLSTPSINTNDFIVLGYAQNDSIAHQYCWQALTHIAAEFSSFNSNGNVSSGGWTSRAAELKPGGAADICGVKVIFTIINNGFDPSILDSVMQDDGKRQTLANEVAAIVNNTSDNCAGVNLDFEPFDSGTSVATTNGIVDFIAKLRAALNADKELSIYLSPTYYSRFSILISGAIDDLDYINYSCYPWSGSWSTTAIAVAPQSSYVTQVNKYMDAGCPPEKMVLTLPSYGVSFDTVTAGYGASVINHNGSYGYCAAKFNTTLSATLRTRQYRSGAESPWFSYYNGTDYTTIMYDDEISLAVKIRAARSWIGSSYPGRKLRGVGFW…
GEM@3300028633_14@3300028633_14_02587@d__Bacteria|p__BRC1	p	d__Bacteria;p__Sumerlaeota	1.0	0.7096774193548387	MSWKSIARDDVKSFKTLGLLGEIFRLSMKMQKDGESFLPLHLGDPARFDFPPLPSFKDGIIKALDNPLSYAYGNPQGYMPLVEKIADIEGVEPRYVFTGNGVSDMMDKFFNATAIKGTNVLLPAPVFAPYFDLNTKNNIESRLYRCDPQTWQPIFNSLESQIDDSTSIILINSPNNPTGAVYQESVIKAIIQLADEIGKKRRSQNIPPLCLIFDEIYSEHYFDEKPTDIRPLIADKEFSWVVFNGASKAFNATGLRMGYAVVGGAEKEAMREVLYNECILPLCMNLPYQAGYLAALSDPAKFDYFAGNRAKLKKRRDLMLKAFAKIPGISAVKPQGAFYMIIKMDTEFRTDLDLGLSLLSEVKICTSQLSAFFDDKTHPGGTMLRLVILPPEDVLEDAM…
GEM@3300028633_14@3300028633_14_02610@d__Bacteria|p__BRC1	o	d__Bacteria;p__Sumerlaeota;c__Sumerlaeia;o__MWCT01	0.9523809523809523	0.8333333333333334	MVRQSKHKKAAASSPNPYKPAKTSHRPDASYENGLQDRWHDLPSWRSFEPIPAGLWIMVGLAFLLRLVWLSAESLWLDEVYVYFDCKRPIWRILNTMHPLHFIVGKAFLSIHDSSEMLRLPCVLWGSLSIPVLFMMIRRAFGKQAAWIGAAFMAFSSYHFNYSLDANYYAAVIFFSTAGLLFFARYISDANPLDMILSVLCFLLGLAFHPFAGILVGPAVIVMIARGISSSRHRRALWIVNWFRQGRQAMGIFYLLVLIALGVLIITKAMPRIRSMTNILQQRIELGATFSNIKFGHEFFFDYFRRNLASFSYPLSSFEASLSWGAFLILCIGLFAGLKHKPWISILGIISIIGSFVLIFNLKADRYFHMRYLSALFPLYALFIAAGAVYLSRWAGLFS…
GEM@3300028633_14@3300028633_14_02626@d__Bacteria|p__BRC1	p	d__Bacteria;p__Sumerlaeota	1.0	0.7419354838709677	MEEKNINQKFAIETNEKERHRFLSVPYHERTLFISHCIRAELKEQLKQYAESLGYRAHIVGGGSIVHKLIIKENPKAVVGIACEPELRMAVEKLNIPLQVVLLDTDGCKDTTVNIEEAKRVIALKEDAAHPANSSRDANPVTT
GEM@3300028633_14@3300028633_14_02627@d__Bacteria|p__BRC1	p	d__Bacteria;p__Sumerlaeota	0.9166666666666666	0.7096774193548387	MKNSSANKWQDAYFGSAYLEIYSEHLYEKNKIAAETDFIIKTLKLNKTTRLLDIACGFGKHLLFFFKRAVPAFGLDINRSYLQFAMRKFPASHAKKSPLVQGTMTRLPFQDGAFDAAISLFNSFGYYPLDCPDADLTTLKEVSRALKSGGRFFLEIPNKQPVVRMACENPQTLQCGLEFAIHEIWEYDKTQNLLHNKTTFNVRGKTTQAGYCLRLYTKGELAALFKKAGLSVVGVYGDYNGAPYSRSASPYLILIGKKETSRWKKKT
GEM@3300028633_14@3300028633_14_02630@d__Bacteria|p__BRC1	o	d__Bacteria;p__Sumerlaeota;c__Sumerlaeia;o__MWCT01	1.0	0.7916666666666666	MKVICPTCNQRVEIEENLSGAQVNCPSCKQPFVTPARRKFVSQAEQIDPREAWIARFRKIFLIAVIIAVALIPIAFYFKEHLPPVFVSWLWVITLCIIAFIFLIAEAFVPGPMVCATISGICLLIAVGICYFRISALMSVFLLLGIAPLFIGAIYWIVNHLHIFFGDGGSLSKGGSLEHDEKVTACSSLIGSFGTVFTPLQPHGTVIVAGAKWDAVASLGEFITMGTEIEVIGVDEASFPRLKVRKKETEGVEQSN
GEM@3300028633_14@3300028633_14_02631@d__Bacteria|p__BRC1	p	d__Bacteria;p__Sumerlaeota	1.0	0.7096774193548387	MGHENCGEGRGAVRLIFIIAVIIIIVGAPIFANDYFVSSKGSDSNPGTMNLPWRTMRHAMNSITAPTSTQHYLYVAMGFYEEDFTFKADVYVHGGYSDLWGYQPEWYGTFFKKPDGSAYTMLRNSGVEGAIIYGGLICDSVSPVIANCRLMMASTSGIICRNSASPVIINSSIKQFAGHGIQILSNSSPRIENTVVAMNGWGGIYIALNCRPTMSHITVAHNFGAGVYAEDSGVSLIANSIIWHNAPDLVNCHGRNSCVGDGDDYPGNYVYDPLFWGFGGFNEYQPIYVSTSGSDMGGGDYRNPMRHLRQALAVYSYHLTNTSPYIGRGLDFKDLGAYQSPSEYQKWYGNEARILLVQGQYYESGIIMTVPVKVEGLNKTNSVINFGDGDGIFCRTRAR…
GEM@3300028633_14@3300028633_14_02633@d__Bacteria|p__BRC1	p	d__Bacteria;p__Sumerlaeota	1.0	0.7096774193548387	MTEIIVQRIKQLFSENRYSEIYKLFKDARSHKGDAYSAFPLFNPRILFLITRTLRALGYQKKSHQLLAYAAKHHQTAPIQIDYARSCLMFGRVAHANLILDQIRDKAPFVDDAIMANLYGAYARTFILMGAKKSADLFIARASEYKTHRSESNFALDQSFVYEHSGQLEKAEKILSRRRENGPDFLSIRIAYGTLLVRKGDLESAMREFAQATISHPEAFLPHYNMGYQLLRQGRFEDAREAFEAAAALAPDNDFARQTAWGIGFSLFQARDYENALAWFNKSGTTSMVKACLNIQLGKKLEDTDIRLPISKPSNGILLADNDVIDTLLSYYQRSGEEDDSDDNHSQFLSPYRLRKILHNAGLVTRSFESNPKRLTALLDLQIPIVVQISDFMERRLGL…
GEM@3300028634_32@3300028634_32_00138@d__Bacteria|p__Caldisericota	o	d__Bacteria;p__Caldisericota;c__Caldisericia;o__JAAYUI01	1.0	0.7142857142857143	MAMKWCKVVLFVLGGALVVGAAIFLLFLGGPKGSVNVVSGSPVKLVLDDTDYGEGMSFSTRLPVGNHKLEATLVGVAGDVPIITKYFEVMKDSDLTIEIAMDPTVEFSSVPQGADVFVEINGQKRLGKTPFSIQMPTGSYKFTFVLNGAKIEKGPYKLEMDSNQTIDAYYGKAPRTGFDDKDKFFISSWPDLMRVYENGELVGITPVSFPKQGIFEVWSGESSISLPVLNQDTQYFFVDQGTDGLGYAFSKKQIISAKSDFITNTGSFTAWVDGVTIRIRMEGTQDLVIPLPRFDSPLLLSSNSTTVTFSGVFGSDIVIKTYEVPSGKETPSPSIYEALRPVLISLQSEDGQTNKYFFKSKNFLFEADFQSMKCINLGQIPTACQIRRLGPMSDFAVGV…
GTDBiso@GB_GCA_002333425@DDBL01000169.1_19@d__Bacteria|p__Spirochaetota	o	d__Bacteria;p__Spirochaetota;c__Leptospirae;o__Leptospirales	1.0	0.7238095238095238	MKHRHVFILSLFIFSFFSLIFHTQIPTTWPDEVLFFNPSWELMANGTMRTSVLTGLIPGMDTHTLWMPPLYIIFLSGIMHIFPSELLTARLLSSFISLGSIYLVYKICLEFQFSPKRIISVLLLLATDFLFLKFSHTARMESLCLFFALGAFYFLIRGNFCHGDTETQRGGARRDAMNRVSTKNIFFSGICLSLSFLSHPFGIVHSIPVLFLLYQRNSLNIKNLALYGVAGLLPIAAWGIYVIPNWELFIVQFGAQLSRKNELLGKFTWLDKVKIIFSVYKFPVVKLALFALTIGILFLSAPFWNRSPFAKGLGDFWDKEGFTRWQRSFESFFLVWLFTILGFLIVSSESWYVFHLVVPFTLVLSSVIEKENLVTRLLLAISILYNIIVVIWVPYSHYF…
GTDBiso@GB_GCA_002341825@DDOU01000099.1_3@d__Bacteria|p__Proteobacteria	o	d__Bacteria;p__Proteobacteria;c__Gammaproteobacteria;o__Acidithiobacillales	1.0	0.8125	MPRPKPRVDEHGRIARNRVVQTKIAAHGPWQKIGWXQNAKGELLSEAGGLAEDALQGKEISDIHRYGTQIFCELDRREILALQLGGELTMELERGPATEEAGESRAGLELAINAHLRLRLQGTQLGTRLRLLDETSDVDFLTKLGPDPLLVPAEGLAQLRESLARRRSALRNVLLDDSFVTGIGPIWADEILFQARLRPDRLVPSLSEEERERFLAQIPQVLQRALRSQAKLPLLPKTFLTRHREDGHCPSCGGALASVVVGGKAALFCPACQI*
GTDBiso@GB_GCA_002343075@DDRH01000005.1_50@d__Bacteria|p__Planctomycetota	o	d__Bacteria;p__Planctomycetota;c__Phycisphaerae;o__UBA1161	1.0	0.7368421052631579	MHRPADKPGQAGIRLTMDHDDSPPQQNVALQHHATAGHRAFTPARERRSRFPSRVVRIASLLALLAGHSWLTWTSEVQAQATQPGLASLSDERLLNELAARGLSQLLDRAFEVNNIPAAEQEARRTMLALQQLADGKANFTRAQQQALLARVTSGIDAALPKMADPEAMMQQARVLIDAGATRQIDTLELWGDNLATRQALKPVARTIVALYDRAAEAAGQLVESIGNQPNPDAQRLEQMYNLQQLATFNARMSDYLLAMGLEPASGERTSIADRGINYLKLLDTPDQPIRPAVRLRIGKLQMARNDFSSARQSLSPLASDDAFEPKAAPIERYQAFFFLVANELAARNSTAAQTELDRLLQWQSTNLSGDANTRASAEAASKMLQYRIHELNAQLAGN…
GTDBiso@GB_GCA_002343265@DDSC01000021.1_35@d__Bacteria|p__Proteobacteria	o	d__Bacteria;p__Proteobacteria;c__Alphaproteobacteria;o__UBA2400	1.0	0.8571428571428571	MAKDYISPVKPVFDAFEHMLKTYDRMGEERRKDPKKWGPPAQEDPRLAFQIIVDNLAPPNRSGETYWYARIAHWFTINDPRPASEKSGQLIVQAIPHLFANDKRDGLIAFEFVELSGNDLHFYTRSFKVEPPKAITETPAKFSRSGEGLVTQTLDQLDEHLKAALKWGEHRPIAAFAALVRPAYVCKNALPRFQKIMHPDAVPLAKPAPK*
GTDBiso@GB_GCA_002343265@DDSC01000038.1_15@d__Bacteria|p__Proteobacteria	o	d__Bacteria;p__Proteobacteria;c__Alphaproteobacteria;o__UBA2400	1.0	0.7142857142857143	MVVSTSPKPQGTLHAVRSLMAQLGSVAFKFFLLPVGVALIILQLLTPSLSYDATSAKLTYKHAGSTSWSTLRGESGETWTSQQVTLVTSDDRTLKVDYLRPQGTSSAANQALTVIVAGFLPVEWLIDQIRPTGNQTVVIYRSPRLKRMLISGWFPLHQLHSAKSIGDYWTFLTSNPLTYGYNVYMGLHEAPGDIVDIVDWARSYLAIDAQRINLIGIGAGALVAAAAANKLNTIALPARTLTLVYPPADLASAIRDNATSAPRWSRPLLATVLTPLYVRLTLTDHLSRTHPTRKYLIIPRRSFELATYAAEPAISVAGPEATIDYLDVDYSSLHLEGNSYQLRQKIGTWLVAQDAIPSY*
GTDBiso@GB_GCA_002343265@DDSC01000038.1_22@d__Bacteria|p__Proteobacteria	o	d__Bacteria;p__Proteobacteria;c__Alphaproteobacteria;o__UBA2400	1.0	0.8571428571428571	MQLQANEPPCHYFRAAGRSLDAIKTHQRAVERAVEEVRSFVVLCGAERALGNAQISGLIFAGRPPLGWIRNASAPHMAIPDTDTKRGISYARRMSDLHIPGDAEFAGLIGAQPALPFDDPALPLMLISWPSYIPLKDGWAIRCPVDRRGNHATPPDALPLSVDDFKRLAVSQTFNLISLDSQDTAKN*
GTDBiso@GB_GCA_002343265@DDSC01000038.1_45@d__Bacteria|p__Proteobacteria	o	d__Bacteria;p__Proteobacteria;c__Alphaproteobacteria;o__UBA2400	1.0	0.8571428571428571	MTEHPDTQTLHREGTTETGAVPPKTGAHPVRASVGTSTVGRAGAPVRTSAPAPVHALPSLPAWAIVASVVWVAVAVGYLFAVGGWSSSPGAIGAIIAGLAAPLVVVWLVAFMQQRALEVDIITGPIRRQLTALLSPGAAADVRIRRITEALAEQTEMLRNAANVALEDSSAAMTAITRQSGELRRLSAEAMLDIGKVGKTAEQTLTHLRETLSHLGTQTGDEREKALKMVAELEKNFTSVLGQLDKVSQHYEGRLGKLNETSLQLEDRTKSLIGLTDGLNAKVDDSAGEVMGDIARLESAVAELSQRSAAIAHLLERPVESLERAAGQLDGQLRQSHSLLQSATNNLEKIGDVVMGRANALVANLSDRLSSMELVGAKLVSLGVAAQNDTGRYVGQIEE…
GTDBiso@GB_GCA_002343265@DDSC01000038.1_59@d__Bacteria|p__Proteobacteria	o	d__Bacteria;p__Proteobacteria;c__Alphaproteobacteria;o__UBA2400	1.0	0.7142857142857143	MRYVSAVTDDVVRAELMGDLSGLTIGSAFLLPSSQLVNRVLKMCDEAAKKAYDENVEKKRPAEVECITIDAGTPIGFDCLLPVSELPEKSVVVPVYRYFDSPRETIVSAAIVAPSQLKKTRDITFFCGPDRRQSGDYRIFSIHPGPKRQVFPSRYQPEAQRMANRDYWDRHVFLATPNQIIAAKRMMRENFNSLEPEAQDRVFHMTRQMEAALHSWYGTFDQLAAERDMGSLMAGTQAIGEFALAPTGVVYYYLHAQGSPPPDLTQPDQVENLLHNRSRPAIIRPDGGEEYFVNGKRHREGAPAVACPTPEGGWLEVWYENGVISRQPDEGPAKIVYDAKGEIIEEVSIFKGAEVEATTLGDAAEPIKAMQNQMTLLAEDFKWYEQAQDFSLLRIQVES…
GTDBiso@GB_GCA_002343265@DDSC01000038.1_66@d__Bacteria|p__Proteobacteria	o	d__Bacteria;p__Proteobacteria;c__Alphaproteobacteria;o__UBA2400	1.0	0.7857142857142857	MNRMFNRIAHLSQVGILSLTLCTVSGCAASESIQTKTAFLWGPVEQNLGETAIPTPNFTPESKAAKLREELLAPVNRYAPSDKDWRFVRGTDKGPTIFGMRLSFDLHSSKSQVRVGAVRRGSNRTYGPQIVMTFDRDR*
GTDBiso@GB_GCA_002343265@DDSC01000038.1_75@d__Bacteria|p__Proteobacteria	o	d__Bacteria;p__Proteobacteria;c__Alphaproteobacteria;o__UBA2400	1.0	0.9285714285714286	MRLEYRADGRWAPLQGQSLASFMNATGAIVGPGLPPVEWLSLPFYDFTALIRLPDAVGGASEWYLTTGGRFWPIDKFGVVIAAQNETAPLRLRRDNVVSYFRFWTAMTTRPTRTIVLDISEPELAAEAADETDPLLRGVVVEGQSPQGFLLSATVLHDGEIQRRFFRVTFQGHVTALDHVAAALQPLQTLRKTG*
GTDBiso@GB_GCA_002343545@DDRA01000058.1_9@d__Bacteria|p__Bdellovibrionota	c	d__Bacteria;p__Bdellovibrionota;c__UBA2428	1.0	1.0	MMLNRFEVRNRVAKSFASARPWNGLVRFGALCLGLATMETRSAQFGPVFPSHRFPTDESFHATYRALRASSGWNFVEPLELNRLLNDSEIGVTKHELQLEYQPNRALSIGGILSFDQTSIAEKTRSLSASGLGDQRFWSEYRFYDEPGSSIGLGLVIKFPAYENKAATTGGLATFPGDAQTDYTALATAEFWPNETFRLRTNFGYTFRSEGFSDELPFLLSAGFVIPKFEIDLRIRGNLTLNSDSFTDDTLSSLRSAFGNSDYVFSPDPRLVIVNPSVEFWINPTWAVGIDFQYALMGVHAPSFSQYGLHLTYRWAKTHRRQTRTFKEVDIGTDQESGTFQGEEQDKVRELRPEDPSPIRPEPEEEAFD*
GTDBiso@GB_GCA_002344285@DDTA01000322.1_7@d__Bacteria|p__Myxococcota	o	d__Bacteria;p__Myxococcota;c__Polyangia;o__Haliangiales	1.0	0.9411764705882353	MNLIRGPSLRRDAPYSRHVLTFLIVVALLVALSGTTAVGVAFYNYERRKRLGSGRAAKALPGDVLRERSLRELRVGDVLTIDGKDYLVEGVIDYDEDGHRWVGARVVDGTTVRWCVVGLERVGTAHVRLLDHDPGIDIAGYPPESLVVGDVRFALDKRGNATAKLHGDLGNLRGSKTAAPEGHVERCRWWLYSAPGDDTVVLEQWGADYRVLRGKKVSGDTIDLIPGS*
Ocean@TARA_SAMEA4397355_METAG_CMCBEOEK@TARA_SAMEA4397355_METAG-scaffold_3-gene_119@d__Bacteria|p__Dadabacteria	p	d__Bacteria;p__Desulfobacterota_D	0.993103448275862	0.7128712871287128	MKNEDKQNDGGSPLRNIVLVIKKFFTKILSQSDGLSVKSLAIANNWKKKLAPIVIRYIKELLPFIKRMKDSTTILARKTGTKTIELSLRIKRFLPNFISGFLGKIFKHVSGFLGKMFTYISAIVRTCFNKIKYVLRKTYHFFQVLFSPIIWLINFIWSLRILIAIGLVVFLVWSKVAQSPSINIMDDDIRLSTTQMSIGEISEFVKTSGKLVPEREEKLYSKVDLPLKKLYVKYGDLVEEGQLLLELDSDIIEAEIKSFEQNISVITGNYNQALKKAKLNKDLLDKGFISKDEYEISSRRPEQILVARSNAEVVLKKLKSQLLNTKFVSPIKGRIDYIDPGITKENAERGGVKIGVNKWYFTISSSNDELNLNLSIDGRDVSKVKVGQEVMFRVDSFKQ…
GEM@3300028091_8@3300028091_8_01348@d__Bacteria|p__Proteobacteria	o	d__Bacteria;p__Proteobacteria;c__Alphaproteobacteria;o__UBA2400	1.0	0.7857142857142857	MALRSEDSGETLQDKGTIAPTRAAGKPFGNPLPQPQVKPAPTSTQPKPRLDPDSKASLG
GEM@3300028091_8@3300028091_8_01352@d__Bacteria|p__Proteobacteria	o	d__Bacteria;p__Proteobacteria;c__Alphaproteobacteria;o__UBA2400	1.0	0.7857142857142857	MAHKHSTATPLATASHTNPVDPFNKLERAGIHILGDAQETAPKHFNAVAVMPKSPAEIMGKAKDAGVFLRTVMSYSDGSMMIDAGAGNHFHLKRAAKSGNSGPGGTR
GEM@3300028091_8@3300028091_8_01366@d__Bacteria|p__Proteobacteria	o	d__Bacteria;p__Proteobacteria;c__Alphaproteobacteria;o__UBA2400	1.0	0.7142857142857143	MTTHTTLHTHAGTDAIILSCRRLSLRPQGVRTTSAPQLHLQLRPADRFDLLGHFAPPRQHFFQSL
GEM@3300028091_8@3300028091_8_01376@d__Bacteria|p__Proteobacteria	o	d__Bacteria;p__Proteobacteria;c__Alphaproteobacteria;o__UBA2400	1.0	0.7142857142857143	MAKAKRPTESFKGGHKAGHKMATVKAAPVKVKGLTRG
GEM@3300028091_8@3300028091_8_01396@d__Bacteria|p__Proteobacteria	o	d__Bacteria;p__Proteobacteria;c__Alphaproteobacteria;o__UBA2400	1.0	0.7142857142857143	MATNPKLILWDLDGTLCQHNEAFFRLAPKAVAAAALDFDIPMKPENALQLAQDNFKGQRESIMAFVKQFNLEEKEVFSRYYQHLDPDFIASSPELVMAIRNLTIHTSCGVLTQAPESWAIKALERLGLGSYFNKNMIIGHTCLNGARKTEKECSDHVSRILQEQHYSRQDVALVDDKLKVLMTLGSCIGTHIWLQSQPGQILPPDGILTATTPLEVIRLLENAAIAEHGT
GEM@3300028091_8@3300028091_8_01413@d__Bacteria|p__Proteobacteria	o	d__Bacteria;p__Proteobacteria;c__Alphaproteobacteria;o__UBA2400	1.0	0.7857142857142857	MSQTLASRSQMNRTSRSAARVQESASQAGETMRAIGFFLMLLSAVALSYDTYAMVSGRGLANFAGIKDIWAYMDKTSFTIIQQTISQKLGMGVWSYAVNPLLTLPAAALFGLPGLLLLRKYSPDIQLRAPSAIEIEMQRAGLNPRTGTRRRY
GEM@3300028091_8@3300028091_8_01416@d__Bacteria|p__Proteobacteria	o	d__Bacteria;p__Proteobacteria;c__Alphaproteobacteria;o__UBA2400	1.0	0.8571428571428571	MSHALPDQSSDQVSPIAANPPVIQSPLARLGARFNQLSPAKAAKLFNIAFSAGKSYALIPADEVLVEAGCADVKARREEHYAMGRPCGYDDLYLDTKMQAVRFGADVVQSGLMGAQDKGRLIDSPFRLNEEDIDLCNVFYALSHQFAGHKYKADLSRLNARLQQRQLKAFPAISLAAPDTPGESSYKAELVLAVCLIDKKEPLLFNRMSEALVPAHYGRGISCERVGAQQPPALLVHA
GEM@3300028091_8@3300028091_8_01417@d__Bacteria|p__Proteobacteria	o	d__Bacteria;p__Proteobacteria;c__Alphaproteobacteria;o__UBA2400	1.0	0.8571428571428571	MAKKKVPVASPADSFNAAEDLRRTIRTNLFNAGNMERLGQTSAAFSLRSQTSVLERQLDALSKPAKSTPRKLGLK
GEM@3300028091_8@3300028091_8_01426@d__Bacteria|p__Proteobacteria	o	d__Bacteria;p__Proteobacteria;c__Alphaproteobacteria;o__UBA2400	1.0	0.8571428571428571	MSLSTSVKYALSAAVIAVSLFGAPAQAANVRDPSPNMPVSPDIAALQKMFESGAADRNAADLREKEGCKGRVDLEQKIANGDPNAETYKNILNSPNYPTADACQARAQREQEAGTAPTTTSSGAVVAVQPVAPVRPVQ
GEM@3300025927_17@3300025927_17_02148@d__Bacteria|p__Acidobacteriota	o	d__Bacteria;p__Acidobacteriota;c__Thermoanaerobaculia;o__Gp7-AA8	1.0	0.8064516129032258	MMLLALACAAPSIVMVYGAALRRREAGPWWMWLVLPCFALGAAGVPFIWRLNIAYAIPYAVLAYATSFVVAAVLSGVQWASGTIGDLICGAHALAFGIMIPIAVIPYVRASFNPAIALRNAPPIDAGFIRRSTEQIQGSMNGAVRDIQREQNRVELATKQLVQQVETQNALINDLQKERAELTRQVEFQRVLAALTKPQADSVRDSLTRGKYVDYFRRLPHRRRFVSHRDPRFTLRAQTASRFMNDKRWYLFVVRRFVIASAIFFLFAQADGVANRDRLLQRGKEEYRAAQYDAAIEDLREAAAQYVGDDEKRVYIETGNLPTLPRFEEALVYLALANAKLGRDADAHDAVERLFSAERIASTYKTLPLERDASDFEPLAARLITAVRLPANDQLAQFG…
GEM@3300025914_14@3300025914_14_01454@d__Bacteria|p__Myxococcota	o	d__Bacteria;p__Myxococcota;c__Polyangia;o__Palsa-1104	0.9230769230769231	0.9230769230769231	MRSLSLAFAIVLPLVTLSQLGCTGDPNDPMTWAKDLKNLRTQKEALDHLANMDVEKARPAVPALIELYQDTKRPEHLEALARYKDDRTKPILIEALDYSDDDFDRATIAAGVLGDMKATDAVDPLIAAATKPLPIKSRANNAKLAAIRALVRIGDRKAVPALVKILGTSADEQDFALNQKAALGLAELRDPSAIPALLKGLFMTGRGANIFQECRLALVRIGQPAIDPLIELFQRKNKDIEEMGKQLKFDEVTPGVIPFKAASLLGDLRARKAVPTLQAGLKEKQQGGEHTAIVIALGLIGVPSGVDTLISVLKDGKAEPSVRVSAADALYLSGDRRAVPTLLEIAKSGYVTVQGQKASDLRATAAIDLSRIAGPETFDAFKALADKEKDAEGAFGMAL…
GEM@3300026531_14@3300026531_14_00983@d__Bacteria|p__Acidobacteriota	o	d__Bacteria;p__Acidobacteriota;c__Thermoanaerobaculia;o__Thermoanaerobaculales	0.9545454545454546	0.8076923076923077	MEGDMEVGLITLAIEGSGGSELTYQLSKTSITVGASDRNDVVIRSPGVAPRHLVIQRTGEVTTFVSHHRQLVVLNGERRSRGVLRVGDRLKIGTVVLIFKGLDEGSIEVTQVSEAGEREAGPESGVVPEATPASGSRSELVLYSEPSRLAEARRRMVEMFRGAIHTDLIPPLRAFFEDCFPGRECMLAWLNEEGELQPLVSLWTSRMPGLPARTLNELTVGGRFGHLHLGSRDILVYPVDQGTLGPPAFLVVESSGETGKDDELVLAELSRILAVFWDRVERSPGLYGTWEAEARRTVESALPGSSHAIQVLREAVLEAARGVRPVLICGRAGSGRRRTATLMASLHPTGPLPVHVFEVGASDGEALRSRLFGLEGPGSGGLLDRARGGILVLPEIHRL…
GEM@3300022177_6@3300022177_6_03407@d__Bacteria|p__Desulfobacterota	o	d__Bacteria;p__Desulfobacterota;c__Desulfarculia;o__Desulfarculales	1.0	0.8333333333333334	MYELSQAFHRARRQRNRAPVVLFTLSNAFGVRVYSNRLPAEDADSLKAAPRADGTWLADGASLAGYNGLPALERAARVLSFGAPRASLLPVRGQFLASLGASEAATLSVTLSNSPQGPPGETARPFTRLEAVEHLLGARGELTVGYLPEVPLREFLNLFRGKVASYSLTPDTVTLTLRAA
GEM@3300023179_45@3300023179_45_01526@d__Bacteria|p__Margulisbacteria	c	d__Bacteria;p__Margulisbacteria;c__Marinamargulisbacteria	0.9253731343283582	0.8857142857142857	MKNQVTESLHRERWHIVEVDQQQIQEYAEKFKIDPLLARLLLVRNIGDGLDDEILNFITPPEALITDYADLTSKSDLTAATNRIVEALKNGERIMVNGDPDADGISGGTILVASIRELGGEAFYDFPTRAKEGHGLQPRIIDEAKKLGCKLIITSDCGSKDVEATDYANSMDLDVIICDHHVLGRNLPKSLALVNPHKFEGPSFFKGLSGAGVAFKLVLAVFDQMGETPSPEFLDYLLALVALGTISDRMSFLNPMNRILVSRGVDALNRSQMEGLRALKEVSRSNYKELKSREIGRTIVPRLNAPGRIGDRDEGIPDSRIVLDLLLIGTGQKNAKMAMKILEKFTSVFDMEKKARTQSTGDAIGEAAVVDEVNEKRKFITSKIEDEIDELIENQVDPQ…
GEM@3300015214_21@3300015214_21_00134@d__Bacteria|p__Actinobacteriota	o	d__Bacteria;p__Actinobacteriota;c__Thermoleophilia;o__Solirubrobacterales	1.0	0.8642857142857143	MRTSSARLHPGRTQLVDAVVVYDARDMQRRTLTTLAALAMTLVLASCGSESVQTNLDDGLFDKDPAGVGNFQNADDATRARVVQGANLFAERCSGCHTMAAAGTQGGAERIKERERTDGPNFDVRRETYGSVIYALANGGFSGAIMPQNLAVGEDAAKIAEFLCRYAGMEAEATAGPDPVKSAAERCKEKGAPPAEGGTPQPGAPDLDGDPAASGDGESASGGATPSDDASDDADAGATGE
GEM@3300009703_34@3300009703_34_02093@d__Bacteria|p__UBP10	o	d__Bacteria;p__Desulfobacterota_B;c__Binatia;o__UBA1149	1.0	0.9166666666666666	MLLVSWWDSRRLLDTLGRVGYSFCSMPGSCASRPLTTSPCLLAGLALVLALTSGCGAGGGTATALPGSGPGDGNQGTAVLYVASSQSNSVDAYRLDSNGLPDALPFSSTSLINPRRLTAAGDVLYVALDNSLVSLRPAADGSLPAQPSSESDIQPGASYMEMIVAGDFLYVPARRRSLLVAYRLDSLGGLGSVPHSQVSSFGADYRSIAMANGFLYAVAQNTARIDTFLLQAGGGLPSEPEPQVPQTLVGGSDALLIRNGILYATDRLGENLNAYDVDPSTGLLSDLPDSETAPEEWYTHMALSDNGRRMYTAAFSSGRVDVYDVDPDGSLPDLLPRSSTLGDTSAFTSRLALNRGVLYVAQAGLDRVDVYLLDADGDPPSFPSASTDAIEGSFPVDVL…
GEM@3300012953_13@3300012953_13_02443@d__Bacteria|p__Planctomycetota	o	d__Bacteria;p__Planctomycetota;c__UBA1135;o__UBA2386	1.0	1.0	MGLSMTRSFGWKLDRWPLYALMLTSLLCSCVSTTDELLGLAERPPLDRAVLVTGGAFFTDDVVGDGTFRAASDLQGQESSPRHEEAISFASVVDVLERGAVFQRIVADDDSSRRRRLLGQLDAPSMDEGVIDFLRKARNDGFDLLLIVEDLQDGPIESQGVNGRWPVTFATWIMLGVGAFIPDHTFESRSALRVSLRELQTGTEVDSLLLVPGPIDLALTERTDLLGLAMSIIVPPFWVADDRLSVNRSVRETSQRRLLLSLVRELKSDVRRRRLGEREAATLSFERGRDGSRIVVESAEAVSVARLVSRGLDDDVAQDFVQRLLSSRSIQDGRMRYEATLPESLRGRFQVRVGTLRGGVASSTFRMDEAR
GTDBiso@GB_GCA_001797815@MGQK01000028.1_2@d__Bacteria|p__Desulfobacterota	p	d__Bacteria;p__RBG-13-61-14	0.9090909090909091	0.9090909090909091	MPSRPPREKTRAGLILVLVLLVFYGPMLLSGHFLFTGVIQDITNIYGFYPWDEFSGQELARGHFPLWNPYNALGLPHLANMQSAPLFPLQWLKYLLGFWTAADLVLLIRLWLAGFFAFLFARQALRSSESAALLSGLAFMLCGYFTRYLYMSHLNVETLLPLTLFIFHRLAQRPGFSLSLSAGLAVFLLVAGGFPEATLYALSLVVSYYLFEILRRRKFRPGLVALGLSLGLGLFLSAAQWLPFAEYLAHAWTYHDPAAGVRHRDLAYAVSLILPWFFGDNALSTLVPFLIPALGLVPFVLALRAALALPRLGPRPLFFFAVALFSAGIAYGLPPFHLLGHLYPFSVTYNDKYAAPILALAVALLAGRGLDRVLQEKNPRLSLAAGALILVWAVANLVA…
GTDBiso@GB_GCA_001798885@MGQW01000020.1_35@d__Bacteria|p__Desulfobacterota	p	d__Bacteria;p__Desulfobacterota_E	1.0	0.7857142857142857	MLFRCGFCLTFLFGLWYIFTDMWGKEKIASRLLRAFLVLSFCLGAASALPADFPRSVAIASFTSLAKEDIRQTVAVLPRLLSSRLMAISGAEVVLLPSGENPPAEAAREAKTALLLQGTVAKLGKGYSIDITALDLATGKTAGAFFAAAATEDDIIAQMGLLSGEIAEKLFGVQGASRTVASPAPVVVPAPGGTQAIAVAPIAEPLVPVPLLAAATAPTPAPVAPAEGWSPSTLRRVSESDKIADELYGVVTGDVDTEGNGEVVAFGRHTIYVYRVKGSEVLPYTRISRGISHHFLNVEAVDLDGDGKKDLVVTDRDAENLSSFVLLRKGDGFVEIPGTTPYHLVALRDWNGRTVIAGQRRGFSEPFQGKIHAMKWNGKTLVEGEVLPLDVSILPLSSG…
GTDBiso@GB_GCA_001801885@MGYU01000096.1_46@d__Bacteria|p__Proteobacteria	o	d__Bacteria;p__Proteobacteria;c__Gammaproteobacteria;o__UBA4486	1.0	0.7521367521367521	MNFPFIKYAARILFVSLLSTMPFHIVADELPEIPALPQVEYLTPDKMAQADYDLLNEYSGNYNGCLSDTSIERMNSQPDPRHVVDFAMKHCAGILEELNQKMAEKNFDPDFRQGYIQRVSNRAANSMLRMVMMGMATRQSADEAESQSVPQ*
GTDBiso@GB_GCA_001804315@MHFT01000005.1_11@d__Bacteria|p__Omnitrophota	c	d__Bacteria;p__Omnitrophota;c__Omnitrophia	1.0	0.7631578947368421	MIHPRQREDETMSRSETRNGKKDGTLLSGEQKVRTKSVVSVEPGRVIRKRRELAGWKAAELARRAGINSRTLSAIELGRIASPSLKHLESLAHALGLSMASLFSPRDDASNRTFLLGNPKGVQKIEFRKDGFSIVCYTPLVHDFFVGKVILNGENQIEERMLSTAGMIFVQPIIGKLSVVFDAREYLIREGSYVFFDGSFPHTFENPSSREVSFFLVTVPSFVARLPRRLALVK*
GTDBiso@GB_GCA_001828645@MHZD01000231.1_3@d__Bacteria|p__Planctomycetota	c	d__Bacteria;p__Planctomycetota;c__Brocadiae	0.9411764705882353	0.7111111111111111	MDRHPIKYYISGTALVFGISVFFSAFLMQEKSVQGQHAGGGIIDTTKQPSAEAPSFHSSFAPYEGTVPLPWIDEKPNPITIKVTEVVTYEIPVDEKKFNEKKLTFEDLEMKEVSNNSEINFHQVDCYFFKVVKQTQVRTAENLSCKRERDGTQYWLSDGKKYIEWGKWSSWIPEKEEKNIEMAEKKP*
GTDBiso@RS_GCF_000702485@NZ_JNIL01000001.1_3375@d__Bacteria|p__Firmicutes	o	d__Bacteria;p__Firmicutes;c__Alicyclobacillia;o__Alicyclobacillales	1.0	0.8076923076923077	MTSSRRKSIGRGDEASGPVMNALASRSMARGEPVDKLLHHRYGTPQVGKYSRRLGGELGASVSHLQ*
GEM@3300017423_30@3300017423_30_00715@d__Archaea|p__Micrarchaeota	o	d__Archaea;p__Micrarchaeota;c__Micrarchaeia;o__UBA8480	1.0	0.7142857142857143	MKIKAATQSHARRAGKTKRANLIDARSTGANAVGKAFNKLFFRQENESALFDASLFITAFCISAATFYFALSLAGGLPNSIAAHSAAFAGKNLFGLEVNYLAGAPPRLAGYSNGGWFDAEIAGLCSGALELAVLAGMIAATRDKPLKERLKGIVAGGIAILVFNPLRIAATLLFSGSPALALVHDVLFRLSLVIVLVTFYATWYFWVPRTNEQTAK
GEM@3300027904_42@3300027904_42_00631@d__Bacteria|p__Cyanobacteriota	o	d__Bacteria;p__Cyanobacteria;c__Vampirovibrionia;o__Gastranaerophilales	0.9877300613496932	0.9583333333333334	MDLINNKTIEKLKYDLVRDELVTFDELEAAQEYASAKSVNVGSALINSGVISEEALLKFLEEKLHIPYVDLDGYEIDKKCLEFITFKEALNFKILPLFQIEDTLTVAMADPLDLFAIENIIERTGKVIEPVISSETGVLRKINEYYETTSKVQDIQLEQDADYDWQQELHATDLSEENLQKLLRSILKSAILKGVHELYFENAAAGAVIGGTEGAGSDDINSAPGGLSVNFKMNRAGYEVLNTGAIPALLVNPFVAKLKTLAGLDPTVSEIPQLGKLDFNVDNTVLTTSVSAFPTINGERISLKIYHPPKSVQELNLDPNKVAHLKKLLESSSQGGVILVCGSALSGKTHVIYSILSELIPKNKTVMTFESVVKYKIGGVHQCELNENVGFNLDKAMRF…
Ocean@TARA_SAMEA4397072_METAG_ANFBOPBN@TARA_SAMEA4397072_METAG-scaffold_21157-gene_2@d__Bacteria|p__Chloroflexota	o	d__Bacteria;p__Chloroflexota;c__Dehalococcoidia;o__UBA6952	1.0	0.7818181818181819	MNIYKYFQLKIIKVNGQSMSPCLNTNDIVLAKYCMKLTRKDIISFHLPSDPEKHYIKRIIGLPSEFIEFTNSDIIVDGKKIMPNNIDYNKMNTVHSWYLEPNQFFVLGDNYLDSYDSKSFGPININWVKYKIVSKVWPLGSLSLNNSRTFFPKDKND
Ocean@TARA_SAMEA4397355_METAG_CPLGHLKG@TARA_SAMEA4397355_METAG-scaffold_14419-gene_5@d__Bacteria|p__Chloroflexota	o	d__Bacteria;p__Chloroflexota;c__Dehalococcoidia;o__UBA6952	1.0	0.7454545454545455	MILFRSNLFKSAVSKFRSLSMFKYNKIIIGLIIFSTIILSGCNSDRFSADFGWASPILVEDSIISMSEKGMIFVADTNLLPITGESENQRPAAKFSPEGNHSNCDSDYLDKAGNAIYSTPAYSANSSTIVVGYYSGLVVGLKYPDLSLKWCNFIDPLSKGSAEGGFFSFLSFGSRHQPDTLIGDITIHDELAVMGTSKGYILAISVDTGNIKWCYNGEVTTAICQPESILGPIYDSPLIDAGKVYTSSLDGSIYKLDLYDGSTKIPNARIFQTDNKSALISQPSSISGMFIATSLDRNMYLINKKDGSLISSLFNDGEKASGRFWAGSLVNENKVYIVTTNGRLYQFVIDNSGRSKNVSSVQLKNRGQKAGEDILITGTPILSKDITNATNDTLIVVDS…
GTDBiso@GB_GCA_002353835@DEKL01000059.1_2@d__Bacteria|p__Proteobacteria	o	d__Bacteria;p__Proteobacteria;c__Alphaproteobacteria;o__RF32	1.0	0.8488664987405542	MIRMQKKRVNLRKTKPKKAQESRELSLVSVLKSSTKFVLLFKRTFLLWCLGNFAFLCLFSFIPNGWTNSLSILWLVAYYVFWCIFVRYMQQHMPYFSLVRIFNGLIPVSKIMFINISIYLLIIIIPFIPMFMGFHDKYVEFFEGYMGLIASHDSMTGTTLFYIFMLLISPYTILRPYLAWIASLIGKSRSIVDAYKRTHHNYWKFVGYGAMMSSLFILSYYIDNIYDVNTMIYIGAILPVYFNIVFINIYKVFYKRKPEIKPIFD*
GTDBiso@GB_GCA_002366635@DFBN01000117.1_27@d__Bacteria|p__WOR-3	o	d__Bacteria;p__WOR-3;c__WOR-3;o__UBA2258	1.0	0.78125	MNWKRLTVTVAFTVVVLIGIIGCPGAKPPETPAAPQGPGTTYQRAPTPFEVTTTQPQEKSIRYVMDWGDGNIDTTIGSYESGNTATIHHTWVNDGDYSVKALAILDEDETKASVWSEPTSIKVLPNASPDPPTIQVPLAGVKDAWTYFSATTTDQDGDSVGFKFEFKKGTTGDWTDEAIGFVPSGSTVPDSNKYTKIEAVYVKCKARDIHKSESDWCDSVSLLIGKEGAVMWWWWTQNEDEAAPMTGPVIALDGTRELAYAGFEDEGYKFYGIEVTTGNRKRTGSTVSVPEDEFEFTGHPAYCEQTGHIIFGKEDGELYAFTTSLSRVWHWPGANSELEMTMTPWGTPAINGNKIYVSREDTIIRGHDTLDVTKLYLIEDNGDTPSTPIYYSLGEVELL…
GTDBiso@RS_GCF_000612505@NZ_CP004078.1_2256@d__Bacteria|p__Firmicutes	o	d__Bacteria;p__Firmicutes;c__Bacilli;o__Paenibacillales	0.9724770642201835	0.9217391304347826	MSQMKPHTVIYLEERKRWVMTGGAASLSYQQYGISPQLVERIKLKMKNPAVKERIKSLINGVSRQQLQDSGVVRRLVRSASVILGERLTSDQEDSIVRFVIAQKIDPNNTFHLIRLWGMFR*
GEM@3300025503_36@3300025503_36_00602@d__Archaea|p__Thermoplasmatota	o	d__Archaea;p__Thermoplasmatota;c__Thermoplasmata;o__UBA184	1.0	0.7916666666666666	MPSARPPESPDWITASEIAEHAYCPRAAWYSRHPGEQIPGALSPQDLERQRKGRKTHERIERQHEASRGSSGWVWLLMSLVSLGLLLWLLVQTGVRP
GEM@3300000215_7@3300000215_7_01005@d__Archaea|p__Thermoplasmatota	c	d__Archaea;p__Thermoplasmatota;c__Poseidoniia_A	0.998661311914324	0.8209831254585473	MNTFAFPFAVVTAVDNYTIVVIFGLIPASITDISAYCSQIIKFSLCALSGNIYQWCECRKGYLGYSLRGSGVNIMVEVEKKPISLETWLFTGFVVTLLLSAIMIFFVSSGKESVYSAYVTDADGDYQLQQVNIMSDDIGEDGMGYTVANTMSTPMLVNDWREPHRTMLLVLSPEKPFDEAEATAIHDFVTVSGGKVIIASDSDNAQRVADKFGVKYFPVPMMDSLRYYETHVQNDPTTKTPSDMRNVWALASIDRDVREMGDGPRSMGCNDEMLSQNSISDCRSPVLFRQATALQVLQEDDPVNPEQSRNAMYLAHASTAAFLDNQDNKDVNDPKNTRLGEGETGLIVRIDYPGIEVVDKVRGDREDKVSVTGSIVFVANDDALANFLWDKDTAERTGH…
GEM@3300025669_5@3300025669_5_02836@d__Bacteria|p__Marinisomatota	c	d__Bacteria;p__Marinisomatota;c__UBA8477	0.9512195121951219	0.8666666666666667	MFRTASAAASQQNAAGITKHMFQIGNNRGFSLVELTSAMVASMILILGFSSVIMFSRQQLTDTSVRVALGYDQVLLDKYVRTKLTSTISDSMRIYASAADEGNGITSTSGPIMRAVDADSTVYHLDVTSGSLLWMVDSTVHNPVDCDIDGLLFTERTLSNGKALKVNMRLCDGGDTLVTEWSFVLRN
GEM@3300025748_15@3300025748_15_01581@d__Bacteria|p__Myxococcota	o	d__Bacteria;p__Myxococcota;c__UBA9042;o__DTJE01	0.967741935483871	0.8823529411764706	MFFAKPTAFVTVLLALSMIIPLRLQASEPEVVPAAPDSEVAPVVAPEGEGVPADPASAEPVQAVSAEDNPAVDKNASEDARTDAAPATADETGSKDDDQDSKKSGDKSKKSVSKSGKKDEDEEKDKKKDPNRVEWLPFPVVGGNTDMGILLGAQLMLAKFKEGYTPYRFRTHTQISLSFKGGDKGVQIPVHMDFVKLDFPGLAGGKLRLGLGFHYDQVNNSGYFGVGNKAPYLRSWWDSELNRTVQPVSRTYQYMRQEPKLRVSFRYRLLENLEFAVGLRFMWMRITPFEDSKLAADMDGLYGLQDHFGLQFAAGVIYDTRDHEYNPVKGIYVESSLRFSPGMDNNLHYGAFGTDARFFVPLLGPQLSFATRLMLDMLFGNVPFYEMARAGAFEPIEFI…
GTDBiso@GB_GCA_002699335@PACG01000145.1_39@d__Bacteria|p__Poribacteria	p	d__Bacteria;p__Poribacteria	1.0	0.8372093023255814	MPVSKSKSSKINAANIARRANPNVFALKSKCDEYRSVSKSAGHIGCAVFLFWNLMAIAQIENLNPLIQSGQYASAERLLLTLKNRTEEPEQLSDINHRLGELHYQYTHQYDQALIAFEDIIRLSTLTDDRYLAQIKRGDVFCRLGQHPKAIRAFQELAENVPSDHFAYQTGQLRIRTIQDALIRQKQYQNLIDQSAEFRIDKAEAKFRIAELYRQPLNQPQQAVNYYQQIVTEYPQTPFAPESLWRLGNIYNRILHRPSVAVHAYQQVESQYATCAFAADAIYQMARIHCQQKQFKLAHANFEKIIQHYPSFWKIYAVFYWLGVACEGSSEIAHQKIQTADYRSAIKAYKTFLNLYLPSLDPAHFGEIAKYKLDRVELVAQIQQKISQLESDLPANEWA…
GTDBiso@GB_GCA_002708995@PAPT01000025.1_59@d__Bacteria|p__Proteobacteria	o	d__Bacteria;p__Proteobacteria;c__Alphaproteobacteria;o__UBA7985	1.0	0.9375	MVEGVAPTPTGAEVSLDAQWAIGALEVTDAFGRVVPITLRYNTGFLDAAVRASVADCVTFFWRFEDDPLKGAGGPDPEMEAGLAAMEAAITAAIPGDGGSLVAVRLGNGMVEYAVAFFSEAAHESFAGAFEPPEAFFNKFAAQQFAHGHEFWPEYLPPGFETKG*
GTDBiso@GB_GCA_002714465@PAXL01000032.1_21@d__Bacteria|p__Latescibacterota	c	d__Bacteria;p__Latescibacterota;c__UBA2968	1.0	0.71	METNELGGIVDEDENVTILEIIVAVVLSGSCAVVGAMSLMQRAETLGKEDAHYGLVHGQATIVAAIIGGLAGVGIGXLFVYFYFVSPTEGGWIEWLGRGSYGLIVAASAGHLFNLVHIWMRLADEQSDLKAERSGESRAQQPTLSFRRRADFKAVIEAESDVTALRARDDAIVEELIGVAGDRLIAGQRALSRLPFYGYLGTVCGILLMAEELTNLSEATESFRVLRDMAGGLVLAFQTTLVALIAYLPLRKGFDAMMSTAAQIERAWLIWRDQQLERR*
GEM@3300027885_37@3300027885_37_00493@d__Bacteria|p__Patescibacteria	o	d__Bacteria;p__Patescibacteria;c__Gracilibacteria;o__Absconditabacterales	1.0	0.711340206185567	MLNAKFGMRDFVILGSMVIYESYILHLKLYLFVYRSTMLKMSVWLWMILTIVLISLPIGILSFFFSKKIFKKLTHVLGKIDTFDALIRFKKEMIYLYKKRFSGLRQHIDKHPVELAKYDGDGQTTDIIDEILKPKASSSDVAVDTGIDDEEHRTTVLKKRKLLEKIIYDALGLRKEGKLDEYEKKVIEGLAIDSEDKDLNKLLADLYFTMGNHKKALPILKKIVEIDPKDHKAIWQIGEIYLTSADFNVAEMLIQKAITINPNNPKYYISMVELMYNTDRKHDAIMEMEKVIKLRPTNSAYMLTLADLYQEVNDVDNAKKYYFRVLEYEPSNDKAKKKLKELTGE
GEM@3300025675_4@3300025675_4_00698@d__Bacteria|p__Proteobacteria	o	d__Bacteria;p__Proteobacteria;c__Alphaproteobacteria;o__Rhodobacterales	0.9744341994970662	0.8276966892132431	MILSNLRRGFNPTPLGDLFPKKGIERENRGFPFANRCAILPTRSRQRATDTEAVTRHMARSVSLGGMILPIALLFIGAYFTFTAVQGNYGLFQRIQIEAEAERLELQLAALQADVARMEVLTRRLSDDFLDLDLLDEQARALLGYVRADEVILP
GTDBiso@GB_GCA_001412335@LKUF01000425.1_1@d__Archaea|p__Halobacteriota	c	d__Archaea;p__Halobacteriota;c__Methanomicrobia	1.0	0.8309352517985612	EDAPAAVVSDYNWYVDFVSPIKTAKRFSPIRPHCKFISLHGENIQNMALDQEYIHVLENLYEKSLILQDENMWHPVLYFYYMDALAHLDYTVGLMAYHYKSPRVMMTGEYLRCRIDQAKEGDRQKFPAFINWLRTEHPERFEALPTLWRKIYDTEDEAMYVSFRIVFERDSKNPIRPHVFRQLIDEFFKKDFLKTLYSDASLGLLFEEFKYKG*
GTDBiso@GB_GCA_001563995@LKMV01000025.1_14@d__Archaea|p__Nanohaloarchaeota	p	d__Archaea;p__Nanohaloarchaeota	1.0	0.7777777777777778	MSSDSDDNKKECQFGHVFEINGDHADIEDDDKDWNADDVGKAIRNEEIKSLEDLKDALDTDNYFLKPIMGEPVKTIKVSADSQGTPHTFILAASDKFGDELGWDTTLAEEKIFVSPQSQFHNDYLQKKQQAEQQVKQGMQSIEQLKKQKHILEHDIRKLRSRVENLKDGDEEILKGDFVQLVDGAGAGGGGGADQQALRFLRDNDFFPTIVSDFYEMDSVDDLKDADQKAREQGGDAEDYKDGKLAELPNNEKAILKKKYTMYEKWKDLFGSEVQRRLKDIKGELKRVERALDSAEEELEEPVRDMVMINQKSHEQLKADMGNYFIYQRHSTEFKQFEFIASQGVKIDEEGRMKEVDEGATHYKIFYIHALHVNIAGTEDPRTPAEGPTSAKLYYHPAF…
GTDBiso@GB_GCA_001602645@LUYE01000003.1_40@d__Archaea|p__Halobacteriota	o	d__Archaea;p__Halobacteriota;c__Methanosarcinia;o__Methanotrichales	1.0	0.7421875	MRIILTVLIVTMLLVGMVAAAKTPIDLSTLGKKSEIKASMTPVVISYAREVPTATTDAVDVRSLGRSFGTFPGTGSVDPMELRASTPITVTPSFSISMSNRTLSRTTVYTPPFSISDSNRTLSGVSVYTPPIAIFGGA*
GTDBiso@GB_GCA_001889985@MOEG01000022.1_4@d__Archaea|p__Micrarchaeota	o	d__Archaea;p__Micrarchaeota;c__Micrarchaeia;o__Micrarchaeales	1.0	0.95	MFEIKIKDIRAMQENALKTKVGELNLELAIEKRKVAATGVSSKVVKIREMKKTIARIKTVLNERGAEKK*
GTDBiso@GB_GCA_001889985@MOEG01000022.1_27@d__Archaea|p__Micrarchaeota	o	d__Archaea;p__Micrarchaeota;c__Micrarchaeia;o__Micrarchaeales	1.0	0.85	MQNEKRLMAFVLYAVIIAVALAYASYFYAPHNVQHQQPVGAINSTSGYAYAGTSDSTLSTLSIPIMTQYSNCDECGTEVSCPIGDCKVEHFDCPGTTSRALVCVTTTTSTSTTTVKTTSSSITTTSTTTSTSTTSTSTTSTSTTTTSTTTTAFYSCNECLPSTVGSSCPSNCQYQSSGPTNGCPSGYIACSPSSTPPKIECGFLPPSLAKSLGSNEPWYCPINQSLYLSWQKDIPIAFIVVMIAFLIAGGIFMVGAGIKNNKIRNFGIGELYEAVASAIIVAFFVYLSAVIFGLIPGVFVGAINPYATSLHLITTTINSAENVYTGLFHAYDYDMYLSTLSVDLSVPAVPQLNLTGTVVKYSLLPLDIYFIEPTAVVSGFIYDGILALYAEYYLIVFFA…
GTDBiso@GB_GCA_001889985@MOEG01000022.1_30@d__Archaea|p__Micrarchaeota	o	d__Archaea;p__Micrarchaeota;c__Micrarchaeia;o__Micrarchaeales	1.0	0.8	MDETKLVFLLFSLIIVLFGFLALHELGKGILYYIGVLLLLITTLFILAMNWIDAKLFSAITSILGITFQPAKDYTINKHQNAVIKEVNGIFYATGYITANLFAYTFREESAPEDDEEKMISAPELWERIVMNINFPFKFHVLASGLDVQGIRDELEGKRSYQEFQLSRAMQNNSNEVTLTDIRRRMNMIQAKINRISQGEKPIATVMYIETTAIGVSEKAALDALDAQVNQLRLSFSSMDVETSRIIGRELYSLFNFNFSLPTGMKELSTMFDNQS*
GTDBiso@GB_GCA_001940705@MEHG01000130.1_6@d__Archaea|p__Asgardarchaeota	c	d__Archaea;p__Asgardarchaeota;c__Thorarchaeia	1.0	0.7058823529411765	MKKPALLTITLILLTLGSISVVSSASRTQTIISPTKTLAQTQTDLSGINVGVYNAYEDYVPSRVNESKTAIVNMLEWMNATVRVFNTTEIINGALWACEVLVIPEGLGPNLEQLLTEEGLQAIREWVAAGGSYIGVRGSAAMAVQYSYFEGSSTEFNLALINGTSYEVEDLGFATITNVTINRECTGPDLSDMPEQMSVFFQTGRYILPNEGQELIYIANYTHSNLPAMVASYYEEGTVFISSPHFEYEENGDRDGTEYRDMYDDPDSEWPFMLTITQWLIDSSPTVCNVTEWQITPTTTSSSPTPTTSDFPMELVLVGGGLGIVVVVAVLVYVKKR*
GTDBiso@GB_GCA_002495685@DAGJ01000017.1_21@d__Archaea|p__Methanobacteriota	p	d__Archaea;p__Methanobacteriota	1.0	0.7682020802377415	MNKISLKRLWKKNAFKICLGLLLICLILTPFSFAHTNSLSTGDVSNLLKVENGSTVYSGDTIIDENNINRYPVAINIQYLTDRIINLDLLGAAYSFASGTVPMPTEDVVKGNVTDTGSVSDFDGPGYVAIENNSIVVHSPDDFVWGYNEPYTQAVKTDNGVDIVNNLTGETVKHVNENDMSNDTLPHDFSSVDQIKSWYSYAKVGAKYNLEYGVGDLSDGRAFMTPEEVKKIPAAYNYSNVHGGGDTVMIYTTPNSTYHEVTNSYTYLGSHPQYNDANRALNAKQFVKAWNNTIIPSNSQGSGRSDVSFSSVVEPDAESGTATHGVCPPARTLRSTVMSIGAPLPVGMASDEDAVLFGYNPATGIKVTNPLDYPVKITMWTEGDGTDMKICCSAQELIP…
GTDBiso@GB_GCA_002498205@DAGQ01000054.1_6@d__Archaea|p__Thermoplasmatota	c	d__Archaea;p__Thermoplasmatota;c__Poseidoniia_A	0.9969892473118279	0.8503301540719003	MGFEPTKASPPDLKSGPFDHSGTPAALRKRTSFSTSRIISLNLHCYVHKTANRLMLYSYGYLLTGVVMSRSSYQSKALVLCLMFICSIFSTLIHFEASEDDLMEIIPVMYSTSADQDYRFYFDALTQDDIDSGMTGDGKITTREPSSGSQSKISIMDSAGVFMTPFLLSDINISGVSNEIDFNVFYQFSGPDGATAEMDIILKSGNTIISTQTEELDNPCNGFFGSDACDEENPDDEKIVFENVNTFMVESGSMLKVELEIVSTNQCDSGGFGDSGCDVNIFYGDISNDNQETYLSVRTNTLAGSSFKVHKEGAGWNDVETLDWYPHDSDEDRRIQISVDVRSAFGRADISEIELLIDDADGIEGVEEFSYTFSNNDLILDNGGLVGNVVYVYDKGGLK…
GTDBiso@GB_GCA_002502135@DAPM01000009.1_1@d__Archaea|p__Undinarchaeota	p	d__Archaea;p__Undinarchaeota	1.0	0.9230769230769231	MQSMWKKVGAALGSAVMIGATLAGAALAADTKDLGDYSDLMVAEGVVGGMIVVGANAATADVVSAINMGAFVGQNVLKAGSGSGGVTLTPISTDVSGVTRHIQLDQDAKSAYEFGGSNATTDTVGPAGFASGDGIVDYLYSYKDKGPLYINGTEFNWYEKIDVTLADLTAERDNKDTNDGDKFDEVFMTIAGNSVDYQLYLIKSAAGSDLKGKKLWFMGKEYTVISASVQDKIKLGASDAEVVLSTADPAVTFGGVDVTLGGIYATGSGQSYKAKVTVTNGGQTETKYVLAGDTDTVAGIEIYIKNAVVTTSGTNEGESQMVIGAGILKLEDGSYLTLGDGTETTWQVSHSVDGTNLQYLSVKDTEPHTTVSSTNTVLYPGDSVMAPNNLFGLTYNGLA…
GTDBiso@GB_GCA_002502135@DAPM01000009.1_3@d__Archaea|p__Undinarchaeota	p	d__Archaea;p__Undinarchaeota	1.0	0.7692307692307693	MGKEPIMFRSREKRKFNWRILAIFAAFFLLAGAVKIFGLQNITGFMSAESDWTEDETIEPIEAEYTNTWQNYTPYEYTSNYSYTPYKRQPKVYGGGSSGMAGSTPGIKPIEKQPLPPNPLFENGTWATVGVYYNRTMPRSDSYQIVPVPGATLETTPSIENYTPTKTNASGLSTVFNPNETTITILAPGFLANKHARKIINNETKAVHFFLTISKSKVSMQSHDRFVMGKISNTTFSISTMLPDTVLPDHKEVLNTLVDVVLIKEVNEKIYELSEHFQKKVNLIEGTQQVSIPVSVASSMNARDLYLPKLWVKLLTSTSDIIHNKKEKISIGFLEAGLNNTTITITNPTGKKIESILLSSEILNKKQGQLNLSFSENNFNLDAKTTKNITIKTSSGQGV…
GTDBiso@GB_GCA_002503395@DARQ01000109.1_6@d__Archaea|p__Thermoplasmatota	c	d__Archaea;p__Thermoplasmatota;c__Poseidoniia_A	0.9967697277341947	0.7923697725605282	MKTSSNEGFSLSNSEAYFSHYHYSTPKRIVVPQEAWLSTSEICELTLLFRIIKFPQPIPGSAERGCKLNDTNIFAVKGRQSRVIRSALPCDAYGASIKLNSPFGPFTMQSSGDIEEHLADLMDSPGGKLLLEIRTHIVKRMPVMAVAFFVGLIVGYPLAAIGVEWLVSDAALAPDNTEIAVLSPVEFIAIKVRFAAALGILMVATLLIGDVASGAIRSSALRARLSEVDVKIPKPGRQLLMVMLAMPLLAGAGLYYAYGLLLPLLLEYLANDAASVGLLTEWRLSAYIGFIINMALASMIGFQTPLLTLLAIRSGAVERSVLTNFRRHIWFASCVFGALLSPPDPLSLFLVAMPVILLFEVALLLDRLFSLRE*
GEM@3300018039_22@3300018039_22_01743@d__Bacteria|p__Planctomycetota	o	d__Bacteria;p__Planctomycetota;c__UBA8108;o__UBA1146	1.0	0.9666666666666667	MSGASEPEFIDHYAVLAIEVEAAPEVVRAAFRRRLLEAHPDKSAEPTDGADLSRVMRAWEILGDPELRESYDRVWRLRQRGEWLDEESSIPHVTESDRPTNRARSVLFLLLEGRGPEALERLRAMGERAPQFLREHLEVDEFIDAAFLIAEHFEGRRSWFEALEWLDHLLRAEQGRRRHRPCFPEALERTRRILIRRTAGELEPRVTLEYLRRAEMLGLDRSQRVEVERRRCECYLEMGMRVVAARHLRNALELAPTGKGLARLMKDLSRELEGEIPGE
GEM@3300018426_30@3300018426_30_01921@d__Bacteria|p__Proteobacteria	o	d__Bacteria;p__Proteobacteria;c__Alphaproteobacteria;o__SMXS01	1.0	0.75	MRGILLALIISLAPISTMADPHYGRYDSSHCLGSYVSRSDYQRLERQYRDLTRQLNRNLRTCSEDTAKLLRSHQQQMAQQSMMQASLQDANARSADALAALSEANGLPPDFFERPSKGVRRPARPI
GEM@3300018426_30@3300018426_30_01956@d__Bacteria|p__Proteobacteria	o	d__Bacteria;p__Proteobacteria;c__Alphaproteobacteria;o__SMXS01	1.0	0.8125	MTGITHKFSVVTEEWESHDAAEAAEMFMAAFLEDLTDEQRNELYHALFDTELATRLRLRKDIPPRVYELYESALAYARKFGDLYGKPANDSGNIVYIAPVTS
GEM@3300018426_30@3300018426_30_01959@d__Bacteria|p__Proteobacteria	o	d__Bacteria;p__Proteobacteria;c__Alphaproteobacteria;o__SMXS01	1.0	0.75	MLSLLFAAPCVLLLPDTPTQAQGTVVPKAVERVMRERAASTDNERYASRFQSAAGFAARAAEAMAKDPQDNETAAREMKGALTVLVDAAWEGADVKQIAGDIGNYLVDLGAFHERGLRRLRGLLDLLAATQAAKDSTDMASMSQSFAIRELVIALHNVIDSGWHDFWHCIKALRWLIEAAGSGAYHKDLIERFLAFVDEEDFSEEARGRIARMIEDFVKGVRDGSIKGRDYIDAENRIRDAIRYEGRRIGAARKAKHRKEVEELERAEAAAVRASRYGADAETRIYYGPTIYGPLVRDIDTDKWKPVITPPIRPPEIVYKAGPAARAAPATASTPPQTPMVPPPPVISAPPPSVPEPVTPPPVTPPPIGPEPVMPAPIGPEPVMPGVPVTPPPTPPPAP…
GEM@3300012887_10@3300012887_10_01140@d__Bacteria|p__Spirochaetota	o	d__Bacteria;p__Spirochaetota;c__Spirochaetia;o__Spirochaetales_E	0.9259259259259259	0.78125	MDSLEARIEYERILNDAIDWLRYGYRRERVVENNEVSELDPRPGTAPRSSEKNDFAASENGANSFDTKKDYLNSQIAAYQSTSEEKTDSISQHGGEIKRIAEEIASCEKCNLYLIRENTVPGVGVENPLLMIVTAAPVFGAKETDGPLSSDEFNYLDKWLRALNLEADSDTFIVPAVKCRTPGGRPPDAKELDECSQYFRRQFAELKPRAILALGAAACGVLTGDISNFPSLVGKLKIWEGVPSLVLWSPAEVRRNPVRLRKPVWEALQKLRDKWNALS
GEM@3300028638_19@3300028638_19_01573@d__Bacteria|p__Thermotogota	o	d__Bacteria;p__Thermotogota;c__Thermotogae;o__MWEM01	1.0	0.7647058823529411	MFDKIKDFFKDLADSVKKETGAISVLGTDFEFDTGIGDIYAPLTDAIALEGFHAYGTELKITDLEEYSDALCVVKGFNEETVGRFDRIVKTAVFTEEASVSSIEPPGKEVALRDFTPAGTDTRVYDESPEDTSLSMEQILSFPLYVVRGISVYSEEPLEAPGLRSEGLFASIKTNASDRIIARFPMKRSSVSRENYSTSNIKNALSFILDRIDHKPRLKWVGIFRDVPINRIKQLTFHESTLSFTLYSFDRRSIYILDVLAVFDEVTEKYHIAPIVRG
GEM@3300028638_19@3300028638_19_01585@d__Bacteria|p__Thermotogota	o	d__Bacteria;p__Thermotogota;c__Thermotogae;o__MWEM01	1.0	0.7647058823529411	MAKTLFLSLLLGICSLSFGLSILDITLTLESRLLFETQKSTEEVHLLLPALVPLKAFLILDEEAAESLRIGSSRYLLLAYASGEWQEHSLPALSPVSPVNSHIKAASNYMALLTSFLEADTLVQNVSVYHLLSSKMEYLDIFLDELEQLQLSLYEPFKKQALRVAFADYLSLLHEGKKQFFLSLPKFFLRENVEFKVLEFEPAFSDLIEQTISEWNRLMDRVHTPLQFDSFLSGLSVFLEGLALNPKKPIGATVTEWMKRLDSGEVSDVKIRTPYHHPFFSAENTVFADLQTALLLDTQKELAIWIHEEYRKMVLYASRTLGFLTDSHIERILAGVFLFELCSLKTMALIGRYGNETARRKVLDLYNTQYTPGQDSQELFPQTAELIREELVQMMIGIS…
GEM@3300025861_24@3300025861_24_01889@d__Bacteria|p__Acidobacteriota	c	d__Bacteria;p__Acidobacteriota;c__UBA4820	1.0	0.8333333333333334	MTRKEKPLVSDAFYLKMLKNIKRSIREVQGPEDSEVRSYYRSYAGFLERSKAFTSALGEVTGKAAETGVLLVGDFHTLWQAQRQFIKVLESFEDRGLRPVVLLEMVEARKNRALRAFIEGEAGEKEYLDQSDYFESWGFDFSHYLPILKYLKNKKLEAYGINRNGSLKERDRFMAKEISEAMGRTEACPAVVLVGDLHIAPAHLPRELAGLGLRTTRLFQNSETIILRRMRDGKDPYDFFRLGQDDFLVNNTPPWIKMQSYLTWLEHGAEALYTMYGYSSRGEEEEEEEGVDFSGTVQNYIRALKDIFNLHNKKDDDFEVYLMDDLSFLDDGYFRKDPGKSFARVIRNARSLFMTRNNTIYTVFPDVNHTVEESMHYLMGKDLAPGNDEQSFWERIHYF…
GEM@3300025094_45@3300025094_45_00936@d__Bacteria|p__Firmicutes_H	p	d__Bacteria;p__CSP1-3	1.0	0.9722222222222222	MRLAVVMVVAVVLAPAWAGRAPAAGAAPPDEDEALLRRALATFLRDASALRVEAVPDLYEGGYARISIYARGARLAEGGLRIDEAWVRLVGATLNPRELRAGHFRVESVRDSSLHLRISLRSLEEHFAGGNPRSDIRLTAEDGYLVGSGTVPVNGIPTRVRLRGFFAVDGSTEVYFYIETAHVNGLPVPTPLVRRLEQQINPILTQRTWPVTFRLRSLRLGKEDLVLSSQPDGACPACGGVGGGQAPGVNP
GEM@3300027677_18@3300027677_18_00718@d__Bacteria|p__SAR324	p	d__Bacteria;p__SAR324	0.9930715935334873	0.7664884135472371	MSISRDEIVNILSVVSFLAHADREMQVSEKKVLIATFKAAAITPEEQQQMKSSTSLDGMLNHIQSDEAKHALIELMALVAGADGVFEDEERVVIQKIMKRIGIHAEHPYFDDNNLVDIPAVRANVGKILNSFKTSAHVEKETEQKQEAEVTTNTVQEKIESDTKTEEEVSVEDSTRDESEAELDKGEVKAEPAQTQEEAEATSGQDDTVETNSEKNTND
GEM@3300015195_6@3300015195_6_00277@d__Bacteria|p__Acidobacteriota	c	d__Bacteria;p__Acidobacteriota;c__Blastocatellia	0.98989898989899	0.7538461538461538	MAVVLRRKNETPMTGRHSQSPSVDIDLGGVGLNPTGKEMDCNRFEERLSDYFDGLLPARDASLFRSHALQCRACRSLMDEVKGAIAVCQQHDDVEPPAMLELLLESIPADHGSLGCSGFEGLITEFLDGFVPALTYHCFEEHAETCEECSSSLTGVVYAVAACHSVHTFEEVEVAEPLLARLVAMMPERKPTLRRRVADGFAALAARLIPRATEGARWTFATATSLAFATFALLLFGFSDDRTVAGIYRQAHVKVSELYTGGAEVYTKKDEAVASLERVGRGIGEFWDTLGGDTKADGKANHDQKQEPNSNTRVKSTEKN
GEM@3300027796_13@3300027796_13_01019@d__Bacteria|p__Fibrobacterota	c	d__Bacteria;p__Fibrobacterota;c__Chitinivibrionia	1.0	0.8571428571428571	MLYNAIKNKINGCLCFLALTGITSAGSPAGSAFYEFLEDPINSRSIGMGTAGTALPGNRGFSFYNPALPAINKSPYLSFDYGRQYEDLGRAQAEFAWVSQSWFFDLGFQSQSSGEFSVATEQGILEGATQTEASILGIIGGGFYNNNYGLGITFCGIQNKIADSASYGVLGSAGAVANLFENRLFAGIAVLNFGAHSSFLDNNKLDKNDLPLTFRGGLSWNDTLKVKYPYSVAVDVVYSKNYGKVLVPLGLEFWLFPSLAIRAGKRINFESDLFSLGIGVHFENLAFDAGFTPTKQESDVGLKWSTGITYTLASFKRKSVRSKSGKSTDSSETLTTDTVKAAAPVKSDSVPVFKSAIERKITRKSSIETDMLPVDSVNMNNPDVLDTLPDNFRPSGSTL…
GTDBiso@GB_GCA_005880075@VBJT01000140.1_2@d__Bacteria|p__Chloroflexota	o	d__Bacteria;p__Chloroflexota;c__Dehalococcoidia;o__SM23-28-2	1.0	0.8461538461538461	MAPPDSTIRDLWSRIRGLGRVVEDELYDFTEEDAEREDEPRGRNTLVALLNGFLTMWKATNANVAERTLGVAGFAGLIWFTVFDRGLGWRRWYLGLPAATFATIWFVPGVIASTWTLCVNLGVGNLRRIRTWPLVLVFAMTGLIGFRAVFTDLARRRIRPLPKREQP*
GTDBiso@GB_GCA_005880395@VBHQ01000075.1_6@d__Bacteria|p__Dormibacterota	o	d__Bacteria;p__Dormibacterota;c__Dormibacteria;o__CF-121	1.0	0.75	MDDAEFLKLLTHIHDEMLEQVKDQHPSHEQFAAWLLGQIEGRLRMRIGTVKTT*
GTDBiso@GB_GCA_005880395@VBHQ01000057.1_26@d__Bacteria|p__Dormibacterota	o	d__Bacteria;p__Dormibacterota;c__Dormibacteria;o__CF-121	1.0	0.95	MPLAVQALLPLAVLLAAALAVRMRPRQRHNGWIATGSTALAALIGLIELVRLAPGERVDVPYLTTFPYADLLIRLDGLSLAFATITLVTASLLMLVRQQDRRDRRDPWSGWLLTSAAVCALILAGNLLLVYVFLQVVTLAWSGALDERAPRRLRLRLTLQIADVGLLLAAASAIQSVGTSSFSGVPSDTFGVAAFWLMLLPVVVRLDALASAARPPVAAVLFGPAIAWLAPAGYVLMRLLALMGGRLPDRPTAVLLFLGGALAALVFATAALWMPRSARQPSWLLAAQAALALALSSAGEPLATVAAAWLWLLLIPLAGLVSVRVEPRSPAAALTRLQLAMVPATLAFTGLVLGALTLNARGLAVAIIPLGLVVFLAAMAVSPGFKFPRVVPRTASDVW…
GTDBiso@GB_GCA_005881425@VBIC01000120.1_29@d__Bacteria|p__Dormibacterota	o	d__Bacteria;p__Dormibacterota;c__Dormibacteria;o__CF-121	1.0	0.9	MLNLIRGGYTRLVGWLALVLGALILLRDLVQVRSLPYAVAGIGMIAFGVWRLQAAARDR*
GTDBiso@GB_GCA_005881715@VBEE01000024.1_6@d__Bacteria|p__Dormibacterota	o	d__Bacteria;p__Dormibacterota;c__Dormibacteria;o__CF-121	1.0	0.95	MGYLRGVVHGMIIGGAVALLYAPKPGRDMRADLSERLDQVRGQMQPVLDQAQGVVDSARPQVERGISKAQQQAQKITKRGSDSGGGSATAYGGSAGTGSGSAPSPGV*
GTDBiso@GB_GCA_005881715@VBEE01000024.1_9@d__Bacteria|p__Dormibacterota	o	d__Bacteria;p__Dormibacterota;c__Dormibacteria;o__CF-121	1.0	0.85	MASTSVVLGGMSRPYRRPVVLGVTLVLSVVALARFGIPLTILVMAIGVTAAVLVGRHQAGLFTVRKKGARATGWRPTVQHQELPTPTDDPVIAFAEPVVELFTSRTPPLAHLQLKAGLRSQLDGLALGRTKRIIEAPDLLPHAAADAESWPHVEAAVRKSLDLARARGVELLPEGQNGLNQALALSATQGVLLAEWRQLEDGKTIWDGASARVRASDAFTIQRISEAMERRLLPDLFAGIARRPADFEVRLLLPYALATAFYLRLSGNPPHAFAAA*
GTDBiso@GB_GCA_005881885@VBDX01000140.1_31@d__Bacteria|p__Chloroflexota	o	d__Bacteria;p__Chloroflexota;c__Ellin6529;o__P2-11E	1.0	0.8260869565217391	MPAIDQRRRITADRRAFNHYGVVCPFCGENVGPRFVTREHLDVPPNPPYAATVRCPRCKEEFEVIFSADAVRATERR*
GTDBiso@GB_GCA_005882045@VBHO01000076.1_16@d__Bacteria|p__Dormibacterota	o	d__Bacteria;p__Dormibacterota;c__Dormibacteria;o__CF-121	1.0	0.9	MASEPDNPHGFVPVSYENGTWKTTDGNEVPWYEVQTDLLPEAEVQGALERVLSVYGVSDVVVDAFDQFRKELKRPSPPDEGSSPSGEAHRGG*
GTDBiso@GB_GCA_005882775@VBDY01000122.1_40@d__Bacteria|p__Dormibacterota	o	d__Bacteria;p__Dormibacterota;c__Dormibacteria;o__CF-121	1.0	0.95	MRLTRIQIDGFGSLRGTDLRFGKSMNLVVGPNEAGKSTLQEAILTGLYGLASDRQRSRAAAVENSDRWRPWQGGGFGLGLEVELDDGTRLRIDRDLDAETVRVTDLSAGDDITERFERDPWGSLQVGRQLLGVTREIYGNTACISRSEVMRLEDAGSIKEAITALADSAHPDRTASKVLDRLRQERVHRIGRPRARSGPLHDLEARLNDLERQITAARKARSAVDELAQKREAVAALTEAELSIVQMLEAAVLGSRLEEARRRLDHVAQLQGAIREETQRQQDHATFASLAVERHPKVLELRSHLRAAREAQNDFLKRAAEVADQVKDLEAERARLDSEAQGQENRARGVDELALKEEPLVRELVSSLTYADTQAPDVHLRAHAAGEEVRRIAERHPGM…
GTDBiso@GB_GCA_005882775@VBDY01000122.1_88@d__Bacteria|p__Dormibacterota	o	d__Bacteria;p__Dormibacterota;c__Dormibacteria;o__CF-121	1.0	0.85	MFRISAISKVKVAGVVAAGALTLGAAGAYAATNANNTTPVNGATTNVTFNGLSLTALPGAPALPTTQFKNQGECVSWFAQHKQFALTTNGGLTTSNGSTRLAKSYHGKLMAQIGAVCKTAASNATTSASSATETETADATETETADATDKTDAADKADTADKAEKADKQNGQAHSAGHGNSDVETND*
GTDBiso@RS_GCF_000745915@NZ_JQKG01000049.1_11@d__Bacteria|p__Deinococcota	p	d__Bacteria;p__Deinococcota	0.9885057471264368	0.862876254180602	MFLLEFLYGSFVYNCFQRKCASDHRESQISLANNSPWITSGLFFCWINAPHLKTGASGKGVSVKKYLYNTGDRVVLPPYGVGVVSGISTKCVANTTCSYYQVEFPNGTSKAYVPVESAANLRPALNEQDVPEILNRLTEGRYALPRQWSARHRKVTDILATGNPFEIATLAAELRRWNIERGLPDLDRQAYRKALKLISQEISELSTDGVETIRDMIQEELQNDAN*
GEM@3300018080_31@3300018080_31_01689@d__Bacteria|p__Hydrogenedentota	p	d__Bacteria;p__Hydrogenedentota	0.9393939393939394	1.0	MHTRRKARGPHNRNNRAHWCPYRIWTVMVALMLAALGSGCATIRTIRPPAPGERGLVDGAVPSDKARALAHFAQGITFLADGRIAEAEQSFLAASELDPDSPAPFLKLGEVQTRLGKLKEARTSFAKAVEIDENNAAARRALAGSYLRSGELEPAASEMERVVALEPDNLANYTALAAIYAKQNKEVAVRELYRRLVDLKQDDPRARLLLARALERDGRLEEAEAEFQRIIELAPMEMDSYRNTAAFEIRRGQPEVAIKVYRSAIERMPLEPEGYLLLGGLYERLERIDHARSMYRRGVEVQPTAVPGYLALAQLDEKLNDITEAIDTYIAGLEVRPDSLILRYGLASAYVHARNTPAAIDEFKKIVRIASDWVEPHYNLGVLYNITEDYIRAQRHLRK…
GEM@3300013133_25@3300013133_25_00694@d__Bacteria|p__BRC1	o	d__Bacteria;p__Sumerlaeota;c__Sumerlaeia;o__MWCT01	1.0	0.8333333333333334	MKIMPVLFSLLCFFPAWAPAQDVMKISPSDIFSGFSSTTPTLSAMPTPGKTPELTPIRIKIESPTPVLTKTPQPTRSPAPAITAHISFTTSTVELKTFPTTRTLSMVPTPIARMPHPPSPTPTPSRTIIPSHKRTPTLVKSAEKRVVFDNKSLEEFVITHPAPMVQPRVLMATVTPDIEALRRRLYATPTPTPATPVHLFKYKLRIKIMGVETPWNDPLTHIDFNYMLRAFYGAITVTSEGVGHETVRFLKNRKSHEKFPLKPGRYQIMGEFWLLRNPQEKITVTFGVYDFSIQTNYLIELDEEFERALLYELELREIERQKAKGEIRSPVRR
GEM@3300013133_25@3300013133_25_00697@d__Bacteria|p__BRC1	p	d__Bacteria;p__Sumerlaeota	1.0	0.7096774193548387	MALDTKRDIIVSAGAGSGKTRILVSRYISLFLADSDLKIDNVVAITFTDKAAAELKNRVDTAFREYLARSNDPEIRKRLADLLEDLSLAWIGTIHGFCRRILREFPLDAGVDADFSVLDEFESVGIVSDSIEDTLDHIARDRASPLAGDLRLLLRHMERKNLSNVLLELFNHRHIVTSHVNRYETESEEDLLRSERDALAALDPAGDFNEVLQRIHARCLKALTHIYLTVCEEVESRKGFGASLDFDDLLIRTEALLKNSPTVRENLQKRFRYILVDEFQDTDPLQWRIFRILTETSTPGSLFLVGDAMQSIYGFRRADVRLFSRAIEHIREKNTAAHTEKIPIAVEPEDIPSKKSARLGLLPLPINYRSLPVIIDFANFFFSKIMARGGNKESFEVAY…
GEM@3300013133_25@3300013133_25_00698@d__Bacteria|p__BRC1	o	d__Bacteria;p__Sumerlaeota;c__Sumerlaeia;o__MWCT01	1.0	0.7916666666666666	MKKNLVLLFVIFSIFSLTVAQATDISYCNERDSNGVLTHTGAASIRGIVTTNNLDPSSLQFYVQDSTGGIQVYYSGQAALYASKGLAIGVDVSITGAVSQYYGMAEIVPTIADDIVNNGTGTVPDPKTITIADLQDLTVADSVRFGTVGSLVKLYNAFKAVPTPPGGTAWPTTGNNSNAFYVAVGSESSTPVGIIRIDKDTDVDENAEPTWPQNIRGIMTQNDNTSPHFSVFQIQPTAFSDFTSASGIGDWNLY
GEM@3300013133_25@3300013133_25_00709@d__Bacteria|p__BRC1	p	d__Bacteria;p__Sumerlaeota	1.0	0.7419354838709677	MNGVIVMSSSGETSPFGTCVYVLDVPEKPSGDMLREQVALAARSGFNAILLPVFRGGYTLFPSRVALDYRLHAIRPDLKKSGDVFLDIFEAADENDLAVFAYADILRVGDRRIHEFGPIIARRKKWAAMNRKKTYAPIGASQNDLFLCLNNPEVRRFSADLLIEIVESFPITGIVVDMHTYPFEYSTPDEAACFCDCCRKAVKEELKIELAPLSLKDEDAATNLWKTWKKERLSKYMVYLSGRLREARFSMPFLLVIPGEFPLPGADNFREIQSSATTWINDGLITSLVARYPSTPPFVLEATIEGDLHRIPDDAMFAPMFQSETLSRLPDYLRHLEPLPLWGNFISLAYPLNQQDAERLSPDRLKRISLDSPTGIFQSARNLIEHLIGSTGLQPALNS…
GEM@3300013133_25@3300013133_25_00783@d__Bacteria|p__BRC1	p	d__Bacteria;p__Sumerlaeota	1.0	0.7096774193548387	MPADSDDVMIKSETPKSSTFNTARYLGKFCHLLILSIILTVPVIYPFKLSQTLLQRIVPWFESHGTRLKFLWDWELEPFLYFGLSPLLLKWVVAEAFILALCGAYILWKILTPSARFNVHSSLLSIIAFALLIYAGISTIFISPTIHTSLMAYVTLVLAFMFFIIIMDIKKTERLVIKSFILIGIVSALLCIIAIMQHLRLTDSFMLRFDRVRNSMGSLIGHNTGFSSYLMTSYFLSITALTLVRHRTVRLTLILFLVMEGFVIVAAQSRAVIAILFFLTPLYLLYLKKISGLTIHPRWFVTAGLILAVIVLAQIVNKPWNPFYFREAPLISRLQAFNPKNLRGTRLRILTASRPLLSDSPLFGYGFDSFQYVYPKAQADYYASHPDTILIPTDLRSQQ…
GEM@3300028553_67@3300028553_67_00021@d__Bacteria|p__Patescibacteria	o	d__Bacteria;p__Patescibacteria;c__Paceibacteria;o__SW-4-49-11	1.0	0.9	MILAILLVLSLILHIIIPSIFIPLFFLGILSIYIIAKQYLTACIWIIIIVLILQMSSLTLWWQLGLLYLLWSSGVYMASIFLDKGWPVQSIMATFFFLISNLIINGLNIDYINIAIYTFINGIGIATVLYMAEKFKIYEEFV
GEM@3300028626_5@3300028626_5_02404@d__Bacteria|p__Planctomycetota	o	d__Bacteria;p__Planctomycetota;c__UBA8108;o__UBA8890	1.0	1.0	MVKPPPPTTPTPTPPAPRRGRRRVLRIGLALLICCALLSILLRNRAAAFLIPALLGPALGLDVTLDEVRIGLHGTIAITGLRGESPAPWTTVRRFSAAELTLRVAPWKLLREGVEGISSVRLSRGILDLDLARAGAADDQAPGPEAEERAPILPGALPALDLDFASITVRTSDLEAAFHNLTVASHPNAGASPFTVAGVARLRRARYDEQARVVCEGIYRGGTVRELSVRADDAPFVNAGRLRLDEPAGAFELSLCGGAVAGEGRLCPAGELQLTARADGLDAARLKTLLDRLGLIELPAPVARLLEGRLDLEASLRLPLAAPEEASGNITAALGGARVAGAAFSRVRLSASYDRGVLEVPSLLAEGPSLEIRGTGLRASLAEPTTAGILRSAAGAFAL…
GEM@3300028626_5@3300028626_5_02415@d__Bacteria|p__Planctomycetota	o	d__Bacteria;p__Planctomycetota;c__UBA8108;o__UBA8890	1.0	0.9230769230769231	MKVGRSPFAAGGNRCRMGPAAGNGGSWTGGGQGGGSAGARRRRAVGRSAGWRGLSPRYLTALSLLLRTVVLPFLRTTVLLPAGSAGPPDGEMWL
GEM@3300028626_5@3300028626_5_02425@d__Bacteria|p__Planctomycetota	o	d__Bacteria;p__Planctomycetota;c__UBA8108;o__UBA8890	1.0	0.9615384615384616	MLFNIGKYEIFVIVIVGLFLFAGVPAMGYLLSRGGAGSRQRLVRAAASVRALWRAWRA
GEM@3300028626_5@3300028626_5_02437@d__Bacteria|p__Planctomycetota	o	d__Bacteria;p__Planctomycetota;c__UBA8108;o__UBA8890	1.0	0.9615384615384616	MRRILVSHYEGLLTRAAVLDGDRLTAFLREEDGCPRLIGGIYLGEIIRGAPGTKGMFVELAGDAKGYLEQSDVLGAPSTAPRPPPFALSKKDSAAAPRPLPPRTRIIVQVKRRPAGSKLLQVTTDVSLAGMLVVLRPYRPIRRITKALKEETERDALHDTLRAIKPPGKAGVIVRTAGRNASAAALAAQIQVLAGLWERLVRAAWEMRGPGLLLAEPPLLERLVRDELGPERTEIVIDSPAALQRLEAALEAAGGKPRAALRLHAAGPPIFHAFHVEKEIENLYNRVLSLPSGGSLVIESTDAMVAVDVNSGSARGGAEALRTNLEAADVLFRQLRLRNLGGLVACNFIGMRDERERGAVEKRLRTLASEDRGNVWVGRIDPLGVAVLTRRAEGEPESA…
GEM@3300028626_5@3300028626_5_02487@d__Bacteria|p__Planctomycetota	o	d__Bacteria;p__Planctomycetota;c__UBA8108;o__UBA8890	1.0	0.9230769230769231	MIRSMSALFAVAAIVGLLGGCGGSYHGGSADLKGTWIVEREVVDGNETVYPVDLPEDGGEEQVYFFAGCKEMTTFATNKAGDVVKAKLVDEAAYTRDGNRLNITGEDYTCDVTYSIERLASGDKLTMEGTIRSTGGDPVKMATTARRVENEKLPGRWQIIRETLAGDVRKWIDYETPPQEYWYKFEYGELMDFCKTYWDEMPQFRHISEDLAHTLRGNFLVMAGSVQDGDEDKDLNLLTVKIPRVDSVLEGTWQVVMESEEGGAPEFYPDENPEDEDGFYQGIPYFEYKAGEGGDYVKNVFLKLIDGAFKEVEINGPCLCSVDGDIMDIPAWDARLKYAIRGDVLEMTGVFKDANITVIALKVPDSEVEKIPFEE
GEM@3300010263_22@3300010263_22_00709@d__Bacteria|p__Firmicutes_A	o	d__Bacteria;p__Firmicutes_A;c__Clostridia;o__UMGS1883	0.9523809523809523	0.7142857142857143	MYGILKVKYIKKVIILQSYYFDDQSDIKLIILFIMHNFKMPISNVQLADIVLSHSLTNYFDLHQALESLVSSDYVSYNTEEETIRYVITNKGIETLEFFQDRIPYSVRDMLLLTIRHRIKEINKTTKTECRIEKITSEEYVVECFIYEASDVLFSFTYRVCSKELAIEIANSFKKDPQRVYSGLLEVIIQRDKKV
GEM@3300027962_19@3300027962_19_00114@d__Bacteria|p__Fermentibacterota	p	d__Bacteria;p__Fermentibacterota	1.0	0.8837209302325582	MPAVMALLLSLSLSTDLAPSEAAVRITGSPPLPEPDQMGFASVQLSDSALAALQDTVLAWYLRRGYPFAGLGCLMTAPDTLQVRAVPGRRARLEEVRMEGLEKNRPELFLRLLELRPGEPYDPEEVRRWLDRLARSRLVSSVGPTRLALGPGGDLVLVQTLIEAPTGHFAADLGYTGSGGADDLEGGVEILTRSLLGTGRELEITARRVDWGGVDAYLRYREPWIAGTPLSAEIRLAQSVPESSWVNREGELLLIWRVGALDVSAGAGQWRGYPPNAPDQRYSYGLVGLSARPGRRVAQGWQGLVLDVEADMGSAVSSDTTGEETYASAELTARGDVYLGWLGLGGRALAGGVLEGEWLSGRLRRMGGAEDLRGYAEGSFRAGRYAVAGPEVSLGETET…
GEM@3300018426_30@3300018426_30_01269@d__Bacteria|p__Proteobacteria	o	d__Bacteria;p__Proteobacteria;c__Alphaproteobacteria;o__SMXS01	1.0	0.8125	MRKYLFALAGFLALTSQQANTENLTPREIWNGAAYGDTLETILERFPDAVITEERLGPDFVPQVAARLDGVILHDLAFKAEFELQGNRLVKVRLYNEGSLNSRQAKALCLSFKSDLEESLGKPISALERRSMFFKDETTEFSTGPLRVGLTCKRDGFDDRQLLLDCRLPEEIDRATAPYGIRAGMTLEELVDVLPENLMAEEKEAPEGESRIYDVTLTGPVDPLSPDNVTLTLRVSNQIGVCAVRATSVLPEGFTDEGIAAQSWVMPSINIYGAPDEYEDRMTDISTPPIIMPGFMMAGRQGNPQLVRRWQTSAEDPLPGHVQSIESITAFVENEERDQITVERSTYMFNNAEACGALNDW
GEM@3300018426_30@3300018426_30_01276@d__Bacteria|p__Proteobacteria	o	d__Bacteria;p__Proteobacteria;c__Alphaproteobacteria;o__SMXS01	1.0	0.75	MIRTATFLISLLLGTQGAFAAWTHLPEKDAVSTPATGYEGPARPELVVVCNNMVRLTYVRWPHEFGIDRKMLPGHTNVRWSLTASVRNDTIWTIARPEKGATQYISHDVTLPVLLADSTTAAFDIEAAGKLPMLTARFELAGLQKALDQYGLACRPEDRFQLKMLRDKEAEEEQTKQRLEEVRQREKAKAKKEKERSFMPLPDPSMFDP
GEM@3300009702_83@3300009702_83_00372@d__Bacteria|p__Myxococcota	c	d__Bacteria;p__Myxococcota;c__UBA9160	1.0	0.8	MMCSARSVLLALLLLPIGAPVLLACASTGAGSPPRLDAQGRVIPPASQTGRVGRADSAQRPPQVSEADFRQARVHHSLGLANLQEGRVALAIRELRAAAKLNPYDPWIRLALAESYRLKGFFSYAEAELQSALDDAPGFQNARLTLSALYIQMERYEDAIQQAALLIQDPTFPDPWTALTNQGYAQMKLGRHQEARRSLELALDYEPSYWRATLNLGILEAEQGRRLEALRRFEEVLEAETGPMVRAEVNYRMAQIYLALGEREQAVAHLAATRATSPKGPWGKRSEDTLRRLR
GEM@3300027854_35@3300027854_35_00849@d__Archaea|p__Thermoplasmatota	o	d__Archaea;p__Thermoplasmatota;c__Thermoplasmata;o__UBA184	1.0	0.7083333333333334	MGERARPAVPLLSVVLSVTVVAFFLLPSAMVGVSSAQPRVSSNGSHPVPRSMAENMVADRLGTAAPPDPRVIPALSGTSAGSVFRTVFPNYNAARLGNFPFAVRGWQVGVPAYVPSTGSLWLPERAVSTFGLAVPQLAPAVIYNETTNQFSGVDSSIENASAFLYDPANGLLYTAEYNNNSVGVVNPVTGGWVHRSIPVGSHPAALALDSAANLLYVANTGGSNVTVIDCNSDVVVISGIHVGPSPRALAFDKFDHTLFIADGGDSFVRTIDTDTNSTGPSVPLPGVPAGIAYSRPAGSVAVTIPSNENVTEFNSSSLFTAHLPSVGFGAGPIVSNANGSEFIVGNASGPNLVVIKANSGSIIDPRLTIGGNVTEIAPGPSPHSLSVWASLVRNVSIVD…
GEM@3300027854_35@3300027854_35_00854@d__Archaea|p__Thermoplasmatota	o	d__Archaea;p__Thermoplasmatota;c__Thermoplasmata;o__UBA184	1.0	0.7708333333333334	MNAVVETVELVRCGSCQARFLPTDGPCPRCGSTDCHRYAAPALGKILAATELVHPAAGWESPHLLAFVELPDSVRLLAIVDGSLPAIGAIVMVRRDGEVYRARTEPGPPSASGRGEGESPRAGSAGLSFEPPR
GEM@3300027854_35@3300027854_35_00867@d__Archaea|p__Thermoplasmatota	o	d__Archaea;p__Thermoplasmatota;c__Thermoplasmata;o__UBA184	1.0	0.75	MGPTPLGLPQGLPCRSEIDNLGARSVGTDGGRSRGVASEGDSVNRHVWTRRRIIGLTVVVVAAVIVLLVSFGLGWISLPGSQLTISSVHWTVEQGTTPSGSGWFGPSEFNFTAANGYPKQVAAGGQFTVTWLFENFDSANHTIYSILAGSPFIIRSASPTLPALIPGGSDSAEIQLTVGTPTGAGSSWVLDLTVDALTPLSG
GEM@3300006056_51@3300006056_51_01503@d__Bacteria|p__Bacteroidota	c	d__Bacteria;p__Bacteroidota;c__Kapabacteria	1.0	0.8831168831168831	MPVLKSITTARLFLTVIIVGALAALPLAAQKTETNKPSGKKTPETASEKQSDKSSEKPSSRPILEKPKEFTPQQILTADTTSIPVQDSTVLGTTPPGEYPFSPEQDRAFYEALRFDISPRTRFQFAARQFSLMWLAAQEAQKYTPQESAIAAMNSIDPRAFVPTPKEQTFYNYGIAQSFTIPGVFDPFGRYGGLPGVGGSGISIPLSLIGSLLGLTEDVTPTIRYTVEQPCEVEVVIYSIQAIAITRILKAPHNAGGYSVTWNLKNDAGMRVPTGDYIAEVRIGNSSYIRKRIRIG
GEM@3300006056_51@3300006056_51_01511@d__Bacteria|p__Bacteroidota	c	d__Bacteria;p__Bacteroidota;c__Kapabacteria	1.0	0.7922077922077922	MLNAFSQSTVLHTLKRSFFCAALFCFSVTAHLVAQSVPPPAPQRSLAQSPLLRNLAVGTETEYLVRLINGDIITGKILEVLAKDAVEKELQSAAQQNPALKDNITPKTSDEAIRFETALGTLTIFAAEILEIIPRKQSYRHNHRLYIMPTAEPISGNAFIGVWELLFAYAGVGITDYVSLTVGRSLIPGILPQEQITLVNCKITPYSTDLDESGNRLFTCIGGNFALVNEANPIGHIFAGATFKGTRTSITGQLFYKVNEPSLYTIRGMNLFSFSTSYPRGIMGLGLGLDSRLSDRHDVHFIGELWNADVLRPSSSALLLGLRLCNTSLAMDFGVAIVAQPLAIPFVSFVWTPF
GTDBiso@GB_GCA_002422125@DITF01000290.1_4@d__Bacteria|p__UBP17	p	d__Bacteria;p__UBP17	1.0	0.8823529411764706	MTKTMYQHMERIMIPDIEPDSSVVQNQLYFLVQIVPVLESIRNTSPDRYEVFIDEFQKKFSTKNKPNFSDVLEYSLVFLKNSYGMSFQIEHSVSSYNIESVECPLVHRQSQNPNVTELERKILCFHCHEFHLRKFFRMFRLDSNLQLHPGGCIVNVEKPKEEKINPLYY*
GTDBiso@GB_GCA_002422125@DITF01000223.1_2@d__Bacteria|p__UBP17	p	d__Bacteria;p__UBP17	1.0	1.0	MQGSRSYLAHIFLGMVVGTGLSMANVRYERNLEEFGFSPTVESYRQKVSLDLKNPVSAISSAKDIPGPALPPLENNYSNLVPPPTQPKSRRYFQPRAEDLTPQSRQQFQEERSDRIRDYKRPPAFNPFLGAHKNIPEPIWGNTSYGLTGLHRTISAQILPKENYRFFSGVALVDYDRSFGSTVPVGKLTKYTIPVGVAGRISDDFEMALSANIVNEKSSSFPLLNDFEKTDLEEIQMMSKFQFANNPAYGLKAAFGFGVQHALDKQVTRRGSDGSSYLGFISLSKEYERYTLHGQLGYTSSSGTDPAGKRQSSSLVYNLGAEIASTSRTSFTVEMNGLDWSGYGSTVDITLGARYKLREEVNLEFFVPMNVMDARLPYEYDHYIHAGVNVRL*
GTDBiso@GB_GCA_002427015@DIPE01000074.1_3@d__Bacteria|p__Firmicutes_D	o	d__Bacteria;p__Firmicutes_D;c__Proteinivoracia;o__UBA4975	1.0	0.7272727272727273	MDTLLWVFALLGFWQLVSSFWRWLLSFRFIPPQISLLFLVKDNQDTVEGLFRQLALDCHFRDLCPASGKVMVFDLGSQDQTLAILRRLAREFSFLHLREISQGQLGQALQDFNQGILVLDLRVLPGQQALAQARHLLQRTPPLLQGRQLARQGEK*
GTDBiso@GB_GCA_002432865@DJGX01000016.1_23@d__Bacteria|p__Cloacimonadota	p	d__Bacteria;p__Cloacimonadota	1.0	0.7142857142857143	MLKKLFLCLLLIAFTLLWANEPTGEVNTNPEQEETGQKGLFPVKPFRQKREGQHQLDPLTEKAMYPRLYIPDYNPVINNRIEVYKINKAMNYYKARPLEIPAFAPEYKEKIDFTNNKVILSVQVGDYKIAPDVIISFDRYFSNMQMKAYHKSIIANIKTQAQATQTVSSGLFKDLTLLPEIAMPKAMQKVLGSSAGRLNLDGTQKLTLQASNTRRKQVPIYDESGKNVFDLKMEMETNLRLSGTIGDKIAVNFKYNSKQDEQLFDMNNVNVKYTGYDDEFVQSIEGGNIALSLGGSRYVSYSASSQGLFGITSKFKYGNLDLNLIASKEESQKSTQTYVGKSQADSSTVSSWKYAKRTMYYLHDPYQLYQLKTGSNIPPGWVNNAIDTAPDGSWLVNEN…
GTDBiso@RS_GCF_003325375@NZ_CP030862.1_4652@d__Bacteria|p__Actinobacteriota	o	d__Bacteria;p__Actinobacteriota;c__Actinomycetia;o__Streptomycetales	0.9310344827586207	0.8181818181818182	MAGARSTQGGTPFPDRSDRSARKGPGSGPGSGPSGAAEAPGRPVRPKVPKASEQSAQSARPKQPKPPGSAKPPKAAKTAPKASKAPKAGKSSGPSGRPKPAGAGGGPAAPGPRVRRLVRRLRGRGRLPALALAAVLLSGGACWVLYGSSWFRVEEVTAAGTRVLTAEQVLAAAAVPVGAPLAGVDTDEIERRVRARLPRVDSVEVERSWPRGIGLEVTERKPVLLIKKDANFVEVDASGVRFDTVAKAPAGVPLLALDASRSPSGRRFDEERLLREAVGVAGGLPAPVAKETVQVRVASYDSVVLELTGGRKVVWGSGEQGAAKGRALTALLKAAPGAGHFDVSVPTAPAVSGS*
GTDBiso@GB_GCA_003327435@QOQV01000007.1_2@d__Bacteria|p__Bacteroidota	c	d__Bacteria;p__Bacteroidota;c__Kryptonia	0.9473684210526315	0.8571428571428571	MKNIWKNFIFALFVFLASCAPTKETSTKFNRAEDFEEYFKQNMKNIKTFYGTGNITIESPEFSNNAKCKVKIIYPDTLFLELKGIFGISIGMLLLRNEDYIFYNQIENKIITGNFNTLNENPYLNLNLSTREIIDFFAGKFFYNYINFNSSQLIKDNGYYIIESKTNNLKKRVWIDPDNLTIDRVVEYNDQDESIFEGIAKFYDKKLMMPTWMRIILNSTQSSLTLTYNDIQLNKEIDLEIPQILLKKLTQ*
GTDBiso@GB_GCA_003551665@PUNE01000079.1_182@d__Bacteria|p__Firmicutes_F	o	d__Bacteria;p__Firmicutes_F;c__Halanaerobiia;o__B1SED10-174	1.0	0.7272727272727273	MVDCKFSRQMIPLLVNNRLSKSEYYRVLIHLAQCQSCKNELIFEENFKKQVEQGFKRIGATPEIEIPVQASSRYWKNEVDELIEGLITQMLVFSKLK*
GTDBiso@GB_GCA_003551665@PUNE01000079.1_207@d__Bacteria|p__Firmicutes_F	o	d__Bacteria;p__Firmicutes_F;c__Halanaerobiia;o__B1SED10-174	1.0	1.0	MAVRVIAYKKIPELIEKIAPKDEMLLLLPTQKKTHFVKNQLLGYLKSPGVFSIADLLYHQYQKKGGTKKKITPVQQLLIMERIIEENWNYFQYFSEAEAFPGLAAKVKSLFNTLVQERKEVNQIGGNPEKIQDLLLVLEKYRGFLKEKDLIDSDILSEKGPELVGDLNTEWKTLGLDTLNFFTPQDWHIIQEMEDGFAEKVLFSDLPQILPDGKTFYSRLKAFNGKRLTFSEKEKNKCGGVEYYFNQEEEVRAVGRALRRKIESGVSPASLFVVPADLDDYQQVIREIFPQYDLPFDISRGLPLEESPPAMILKTILDLVSNPFSRQLLYRFFSSSLVELKGLDIETVDYFARRFNFNDLEPLFKDEIEPGSLLSSEEKPQMVEKQLQVLNGFIERFFV…
GTDBiso@RS_GCF_003265995@NZ_MVJN01000006.1_189@d__Bacteria|p__Proteobacteria	o	d__Bacteria;p__Proteobacteria;c__Gammaproteobacteria;o__Legionellales	0.9809523809523809	0.911504424778761	MWFNNALVYQYELKEEIDFASLLAEDILKPCPPHARFVYGWLPTNADELVHEVAGCIYICLGKEERILPRGVINRMLAERIQALETQQGRVVKRSEKAQIAEDLEFELLPKSFCVQKRLPAFFDTVSKRLIINTSSDNQAAQLLGLLRKSIPGIQFEPLFFPENLASRFSEWINEPSTLPAPFQLASDCLLFAPDDEKKRVNCKGYELPAEEIVTLLAQGLTTAEISLVWNERIQLTLTHDLSFKRLKSLEYLIDEFNEIKDLEEDFQQRDAALTLLCGELRGLVDDLTKGLGSSSTTESESSEKESDTAQAAQTQEMEAEVPW*
GEM@3300028601_41@3300028601_41_02385@d__Bacteria|p__Campylobacterota	p	d__Bacteria;p__Campylobacterota	0.9985250737463127	0.733477789815818	MFPITAKEVSHSMTSNPMLCALQFAYEARSYEENFATLQYLVAKTPKESIVLAPELCLSGYAYDDMEKAATFSAHILKELAKLSTCKTLALTLIEKTEQGYANHFKLFHDGRLLYTQSKAKLFSLGKEERYFIEGSSEAIRIYELNGIKIAVLICFELRFPILWEQIKGADLILIPAYWGIERKMHFEVLSKALAIANQAYVLCANGADETTAKGSGIISPFGDVISDDSKNLIMHPFDFLEIKKMRRYIDVGINHNVSINPLSGKD
GEM@3300017946_11@3300017946_11_00088@d__Archaea|p__Thermoplasmatota	o	d__Archaea;p__Thermoplasmatota;c__Thermoplasmata;o__UBA184	1.0	0.75	MVPPGTTCPNCGAAVPTDAFLCPACHEPVGEELWDPAPPGEAPTEPPFPAPPPVADEPLSTAPPAAAAAPAAPAPTTVASARTRPSAPRRPPPANPFSQDFTRRLGRLNQWAESVESLGVSIPRLPAWAEEAAREATNPEPWAEVVRGVERIAQRRIITAFEEWAKSTKGRLTRLEAYSVDSRLERDQIEDALHTAKTGDIAQALATYRQVDRVVTIKERHLDQAREELERVVALLKDMAALSIDPPQDPAETADELEAELRAGKLAALKQQIRALRLQAVGKLKSSLPRYITEYGDYLVEERTHGIATELEAIDLARGARDFFRGRPEEGLRRLRALQEMHGLPPSHSARAGGRTSH
GTDBiso@GB_GCA_002714465@PAXL01000056.1_74@d__Bacteria|p__Latescibacterota	o	d__Bacteria;p__Latescibacterota;c__UBA2968;o__UBA2968	1.0	0.7916666666666666	MRREREAQLTSVVASFRAARYALCAFLLLSCAHYSTSASGRGGAASVAVPMFNNRSLESGLHQALTDSLIQGFVTNGAVRVLEEDRARLVLRGEILEVREEPFTYQEIAEQFRITVLVGVSCYDSEDKRTLWEEDRLRGFGIFDAIRDRQTARTDGLNDAIRMIVEDVVDRTQVGGW*
GTDBiso@GB_GCA_002722055@PBKD01000006.1_56@d__Bacteria|p__Proteobacteria	o	d__Bacteria;p__Proteobacteria;c__Alphaproteobacteria;o__GCA-2701885	1.0	0.9230769230769231	MSKENALHRLIFSSKIYNSTLKEKKIKSTSKIEIETYPGSIEIGNHIFQGKLTLSGHTIDLRDKLPWEIRATREWNKEFHSFFWLHHLRASNTIAASRFSQTIIKKWIMEFNNWNELTWHISLIAMRIESWVLNYNFIIKDADQKFIDIFFDSIQKQSKHLLRWNTLNNNNIDYLQTRLSLYLWGVLKNKKKFSQKAVKLINIQIEKNFKDKNLFDCSNATEALTLLRILSLLKIINQQTFNLTINHLDDLVDYFLRVIITLMHNDEKLSIFNGSFENNDDFKIILKNLNKVKNDIETLVSLSSLGFEKISFKRLSIIIKSGKFNSSRNYLGPLSFEASIGKERLVVNCGTFSGEDKTWEKLSKNNHAYSTITINDSNPDFVTEKKFFEPPLRGDEDTN…
GTDBiso@GB_GCA_002722055@PBKD01000006.1_118@d__Bacteria|p__Proteobacteria	o	d__Bacteria;p__Proteobacteria;c__Alphaproteobacteria;o__GCA-2701885	1.0	0.8461538461538461	MQNFFKNKYLLFSFFIHIFILFIFFYSYKINNIEQVSYMPITVNLIENQEKSDSKSKNINKKTKKKLVNSFSNNLVKLESKKKNVTSANEKLLKGRKIDHFSNVKFEVNHKKDLSKSSKKIENKILKNSKKFYNFSQINYNNTDVEFISKKIGLNSIDSHYLNYRFKNLKEFKITPEYPRIARMRGIEGKVILSISIDRSMRVIKVSLDTSSGHTVLDSAALKAARKIKNKKFQASGITLPTIIRVPITFQLSSG*
GTDBiso@GB_GCA_002722055@PBKD01000006.1_120@d__Bacteria|p__Proteobacteria	o	d__Bacteria;p__Proteobacteria;c__Alphaproteobacteria;o__GCA-2701885	1.0	0.8461538461538461	MSKSKKLIVIDHPYSDYDFYNCVFVPSKVPKLLEAEGACFAIENLINISPDLANKDLDIVEFMSGKGEFEKHIRDEAQFKIGKYVGIDAVAQDKPRTELIVGDVLTIFPNFKADIVLALYYSASSVSGPEGYPSPAAMRAMSTNAYKNLNDGGGYFLGFAAQGEALSFDLSDGENDEENEVPIPIYNGLREKFNLDKTEKASLSFQQENVYDRKNGLMIETMRNIEVKDKGNNTVGKIEMKQPLKQLYMSESHIVDNLKQVGFKDLIFFDISFDEGHVNIEKLDSTMTESEQFATHILAIK*
GTDBiso@GB_GCA_002722845@PBND01000021.1_12@d__Bacteria|p__Myxococcota	o	d__Bacteria;p__Myxococcota;c__UBA727;o__UBA4151	1.0	0.8181818181818182	MKRLVLLWTGVFALCFLLGSFQLEPWLGLPLAGAIACSFLREAPSAMMGATCCIGFGELAFGLPPGAWAMGGGLAVLLLRQVMRQGPPDWSDCFFAGMPITILGIITSFALSLLSAVPPNLPSLAASASFLVTGLVLSRPIALYLLGEEGGRSWT*
GTDBiso@GB_GCA_002722845@PBND01000021.1_22@d__Bacteria|p__Myxococcota	o	d__Bacteria;p__Myxococcota;c__UBA727;o__UBA4151	1.0	0.7272727272727273	MKKSLILFSVCLIAAPGLAQDSHYKEGGTAADSTTGPTASPTAPSDAADPSAPKVDHRDATTADKDAMSQEDKSAATYRRKTLLYFAPETVWDKPGWHVVRWFKFYGQRFPGGAWTLEAMNQMVGKAIGRATRMVRFDFVDMPYGVPPNQKNLKAFSDYMKASKMDKAKAEADFNVKYKEFDIKGRDLERVMNSAFFYQPTLTGAGVKRVLVCDIPDSKRPRNDGNNQRIHVRQSFDSWRSERASNLEGLIKNGRVSRQSEVRVPGETDWMKAGQWLQKRKRERDRFQAQQAKYEAWQKNPQKGQRAPSKPQYPARCMFPSSEDNKSARKPYHPEWQCRLSAKFDFHHLRHAPPYKKHFAKLRASGNSQQRRLRDACRGAASSIGGSVQQQMRGLEPFR…
GTDBiso@GB_GCA_002722845@PBND01000022.1_5@d__Bacteria|p__Myxococcota	o	d__Bacteria;p__Myxococcota;c__UBA727;o__UBA4151	1.0	0.9090909090909091	MHPKNSFHLRLLFRVASGLFLLVGPCVAYNLYDAQALNGQLVAEGHEVEGEVHALADVSGTGGVQYSKGKDRCAFTARFRPSERGDTVLECQETFDYPCPALDDVRESTVTFLPSDPSRCRILRKAAIAADGETGSSLTTLLWILGLALVAFLASFIAPKPGQTTDDSPVEG*
GTDBiso@GB_GCA_002722845@PBND01000022.1_12@d__Bacteria|p__Myxococcota	o	d__Bacteria;p__Myxococcota;c__UBA727;o__UBA4151	1.0	0.9090909090909091	MAFPGVSYGPSAAPYIRIAELRAQREAATEQRYDSRARRLANDRARARRVIDHVSLSVQQKVDQEAAENGSLKDEMQRVLRHQ*
GTDBiso@GB_GCA_002722845@PBND01000024.1_8@d__Bacteria|p__Myxococcota	o	d__Bacteria;p__Myxococcota;c__UBA727;o__UBA4151	0.9090909090909091	0.9090909090909091	MSLLRLSFLLVLLQPAMAAADNEGNFYFGFNAVHNRIGTEDVLLVDREPPENGFGLGLRLGLNILGYVAPEFQIDAQGQDLFKDERGGLGFVGGGLRIHPVKIAEHWVPELRNRPWDVNVYAGLAGWHLIGKQASGNRGRAYEASFTSFHLAAEYHVTPHFSVGLELPWRFPRYEPYVYFDYQDDEVFCFDQIPILQRLEEDTCSSAPSPEASFFSPMLSMTLRVPLARKPSPARRGYPAPGGPAGELREP*
GTDBiso@GB_GCA_002726335@PBSR01000042.1_15@d__Bacteria|p__Latescibacterota	o	d__Bacteria;p__Latescibacterota;c__UBA2968;o__UBA8231	1.0	0.8133333333333334	MIDRTLSHAVSCVMACLVLAACADTSESESIDVQVFTARLDEDPAVPPPTGWRRVEFTGSHRSRPGTFLVSVESILTGWSITAFRSAEEPDGSRSINSRLNAAAKKRLAEFCADEANLKLPLALRIDGRWADFSPLLRAPGDRLSLYGFTAEEATRLEQWLEVR*
GTDBiso@GB_GCA_002742935@PDON01000067.1_16@d__Bacteria|p__Delongbacteria	p	d__Bacteria;p__Delongbacteria	0.9166666666666666	0.7333333333333333	MKDSIENIKLFTLISQINELPVFPEVALKIVKMIDEESTTSKELSKTILMDTSLTLRIINIANSAFYSPKSPIKNLAHAVQYLGFNTIKSIAYTSSINALKTQDENNLLVSKFQEKAIVSAYVAKLLIQKINHFRKTEYSLENFYIYGLFHDIGEIVLSIFYPEYFQSIIDKIGHGEDIVTLEKKFRHTQVGLMLMRRWNLPEEYAKICSKHHIFEDDQIDEDLKFINNILLISDAVAYELGYNPTFNDNYDVEFTVSQVGLREYDVFSEEDGILGEVKDMIETQLTFLL*
GEM@3300023233_3@3300023233_3_01896@d__Bacteria|p__Desulfobacterota	o	d__Bacteria;p__Desulfobacterota;c__SM23-61;o__WTBG01	1.0	0.9629629629629629	MFDYDVIAVGCGPAGLMACIELAKRGFKVAGIDIKVRLDKNYRAAAGFLLSDQDFNGEYIRSEPRGDKTLFTFEKAGFTFLYPGKTRAVHKSHLISNGGIIYTATAIKKPFMYTMDPTTWLKGLYEEALSYNIPLYAKTMLVNVREIPGGMEIDIRKNGKKTGSMTCRKLIASDGLSSRVAKRLGMNRDRALMDSAPTVEYHMENVEVPFDEGDIGVFGRDNVGLDGYIIMVPCVYADREYRMETVAHGPATNNLFAIEYFTRKSRFSKWFKNARMIGKHSALMEMYPAMKEPYKGNTIFLGDSAAMAESLYPGATASGYKGALAIEKEFAGENGFEEYADWWCNEALEMTSDLQKMAEYAKRFLFNNWMGADVMDSLFKLAEKSPLIVDAFNGNPYGF…
GEM@3300015192_12@3300015192_12_00294@d__Bacteria|p__Actinobacteriota	o	d__Bacteria;p__Actinobacteriota;c__Acidimicrobiia;o__Actinomarinales	0.9232158988256549	0.897278314310799	MRNSNQAGDISIAGCAIWQAGGSRPPTFPEGRVCAHPDCTTRLSIYNRRETCSEHQVAKPRPPRFGRPNSADLRLNRQLLTLADFQKGP
GEM@3300015196_3@3300015196_3_03629@d__Bacteria|p__Gemmatimonadota	o	d__Bacteria;p__Gemmatimonadota;c__Gemmatimonadetes;o__Gemmatimonadales	0.9914529914529915	0.8529411764705882	MGCGWRHSSAPFGIVLPGPLSRKPRMTRIRCMSRLVRVTRDTLASPNVYPLTDDSAQRATPHVVPATLPAGLPLVGSPLDARLPLALLEAVRLIDTPQAEMDAELVHELRNKRLGLSETVYQQIRRYSDAVKRQQKVPFDEVLALARLIGRRPDADLAFREAGRRWTRSAISTIGSAQRSAATGMPSLIGRPIALRLLRKLAKRFMDGSLVRSGSTLLLEIGAPVSADAAPRAAGCGLYEAAFREALLLLAQTDGAVEHVMCRARGDATCQWRSEWRRR
GEM@3300012679_12@3300012679_12_00883@d__Bacteria|p__Actinobacteriota	o	d__Bacteria;p__Actinobacteriota;c__Acidimicrobiia;o__UBA5794	1.0	0.7142857142857143	MNLNYRLRQVGQRVSQRPRVVSESCRVDHDASDVRVPRDGADSLDEGSFLVALKEDHVEVESLAEWLQFRFELGQGGSAIDLGLPTAELVEVGAVDDEYPGHLADDGKIVVLKRSNALRRSLLLVLVAGVLACGDAPFGDVGGGASDWIGEPTLVSTATTEADGPALVPVRRVDWFNGDLPPVAGTTSAEIISGVYARAQPSDPFVQATPAEIALALPGIEFPSQVPPEVRYVTSQLVYDLAQISLSSEQVAAFGLWSVEPYTRSRSVGQQAVLTVINDPEGLAALASGTADTSCARFIDRQAACSVTSVEGSPAWELTDRLGVSLIWYSATYRYELFLRSGVNSGWAVPMADSARPLDSVSS
GEM@3300015083_2@3300015083_2_01464@d__Bacteria|p__Acidobacteriota	o	d__Bacteria;p__Acidobacteriota;c__Thermoanaerobaculia;o__Gp7-AA8	1.0	0.7096774193548387	MNFVRDRADLRWLPSRHHFALARLVGYFVVRFGGPRAEPGLSLVVERDQSMAEHYTIAIWATVTAGCYIAAALTAWMPLWAAITVSIITTGLVVQIPLYTIGAVALPLWERLTGSKGTHHEKAISVAYMILYLLVASYFVRGLGWVRYVAAFSLLLFAANAVAAMLMFLLRGSVRKMEEQCGP
GTDBiso@GB_GCA_003140295@PLJR01000157.1_6@d__Bacteria|p__Acidobacteriota	o	d__Bacteria;p__Acidobacteriota;c__Acidobacteriae;o__UBA7541	0.9354838709677419	0.725	MVMVPSLHINEPIWRTAQDRRGSSKRTELAGPKSHRGVLRLWRPYSASRLKVIPQAFQNPSVGFRFDYARFILNKAKQSPTLKAVQERNTPVRPGAFVFCERVSGAMRFKVEAAPGGSLPVEKAASLLAMHCLVRGLTPCDYTVLVVPRGPLLDSVGQRAQELLDLGRAIGTGVRLSPREREVLECVLMNKSNKEIGSQLNICERTVKFHVSALLAKFNVRDRAGLAREANVGLLPTSDLPTETTFSFPVIAQQENKNVPQGAGLSRVLRMTRNQSFA*
GTDBiso@GB_GCA_003140295@PLJR01000157.1_8@d__Bacteria|p__Acidobacteriota	o	d__Bacteria;p__Acidobacteriota;c__Acidobacteriae;o__UBA7541	0.9855072463768116	0.85	MFSDSTCTATASCRSLVRMPGTRKLFITHAHELANRLVHTLAPSGMIARFVHAYAERHNRRKLTGDAVRLRELEATIGREALLSIAVEIRRLVPRAFTSGRMAPRAEESALAETFFGEFVAAVGRALEWPAADTANEARAFARDLEMYWGWRTRSGASARGRAANSGRGAERGAGPAHGESPFPDRCAILLDPPMMEQARRAAADFEAEFVTVGIRMFAQLGRRSDSLTPRSPARSRRPAPPRKKTAGRAAASAARERKKTAGRVTASAGRRRKKTASKKRLRRTGKTARQKVAGSRKRRAN*
GTDBiso@GB_GCA_003141245@PLLE01000019.1_55@d__Bacteria|p__Chloroflexota	o	d__Bacteria;p__Chloroflexota;c__Ellin6529;o__CSP1-4	0.9411764705882353	0.8602150537634409	MGDKKLSPPITSTPTSSPTSSSVAQYNHAMKPMYDASDLAAMDPLVLMKNLDHVRMTSRRLSYILQQQVHLYTPQANELRQRIDTYTEAERQIEAEMARRQLRA*
GTDBiso@RS_GCF_002154895@NZ_MUIZ01000005.1_178@d__Bacteria|p__Firmicutes	o	d__Bacteria;p__Firmicutes;c__Bacilli;o__Lactobacillales	0.934563174382179	0.9138869979577944	MKVTVKLKHSETKERKANFYSLKYNMIFKAFYQEDKTRSPRRETTKVLYLDLDVTDTREGVILARELLAANTDYHVEFIDSLSDEAVEYEKENGGLEITSF*
GTDBiso@RS_GCF_003710825@NZ_RHHQ01000022.1_53@d__Bacteria|p__Firmicutes	o	d__Bacteria;p__Firmicutes;c__Bacilli;o__Brevibacillales	1.0	0.9454545454545454	MSNRLTRSEYLVTYMIIITLACFVGGFFLGAGVMKARIQSDLQASAKAEQEALEKERLLKEQKLYRDQDFIRYYYSITVHIQELKDKHFSTAAQFSGKTKSEQKALMKELQELAQTTRKELEGANIASTSQLLVDSKYAYINSLDAYRAGLDQLLEKLSLGSLTPDDLLTMRNQTGFINQWNAATALQYQAMATWEAVYVTKQQAVPKVQPAQVSPAQWKAYPYHMRNFLAAEALVKSQQFYPFYPEDLTARIDSVLQGETATTFGWKDIDQAARMLEATDAVRLGDFQSMRSQLYPDLKAPEIPTFSK*
GTDBiso@RS_GCF_003932735@NZ_CP033611.1_113@d__Bacteria|p__Proteobacteria	o	d__Bacteria;p__Fusobacteriota;c__Fusobacteriia;o__Bac17	0.9411764705882353	1.0	MFKLAIETVNNTCSIALGNQDYEHIYFDEEIIPSQQSKILFPKINQAFKANKIGYNQLNEVIVNIGPGSFTGVRIGLASVKGLKIALPHLKFTAITSMEAIWAQIYNNNPSISNFAVILDASRNQLYFQQWSNNSLLEAKLIHQQELLTYLKDGSFIAGSGSKFFKESNYQIITEAGPNAKMLLQAAKLKAQNSFASHELQPFYMRAPDAKPKAK*
UHGG@MGYG-HGUT-02669@GUT_GENOME157422_01360@d__Bacteria|p__Eremiobacterota	o	d__Bacteria;p__Eremiobacterota;c__Xenobia;o__Xenobiales	1.0	0.8333333333333334	MYFASYYKQYIDYGVLDTISTCELDIKDNNIGMYSSICAKTSIVFFSFCQQSERWLTMGDMLNFYANKKVVLLSELRFGLLLRKIVHSDLIEIAEWMKDKELVRYAFGAETLSDYDYRFASDNYMRLVSNPNSPCYFLAVCDIHSKILGLGKYDLRNMEGVGRVALSGLMMGRDNRGHGIGTKAMALINRFLFENEQVDLVEIETADYNLRAQHCFKRIGMEECEKLHSLEGICGYGLGENDAPKIFMRLSKEKYFAELATVNGILPQDRLPRSKENRDAEAP
UHGG@MGYG-HGUT-03098@GUT_GENOME206032_00314@d__Bacteria|p__Proteobacteria	o	d__Bacteria;p__Proteobacteria;c__Alphaproteobacteria;o__RF32	1.0	0.7481108312342569	MFGKKALADLKALVFLYAVSQCEGKRKAAKAMGISVDTVTKYIKYLEQECGTDLLSSYRGESRLTSRGAQFASFAEELTHELKHMYALVADYLDAEDQKFGSKDLRNLEAYVALRAIHYCMGKRKAAEAQGLSVDTLSKYIADFENNIHLKLVCEKGRICSLTSDGLMVMNELENIVDIWERFCREKGSCQKVCGKVRVGIDLSISSTIPSENVMEFFEKYPLLELEIVPLQNVEDDCKNCDICISRQPIEKTTDLALIYKKMLPCGYFAAPQYLAKYGCPRDLQDMSENHRLVSRGNVKVYSPDFQRILKEASQVCLVSASGAAMLNMIRFGAGIGLLPLRFKNEGLVCLNNLKCDTKVFIFLSAKRRLKDIPRVRATLNYYKDVLAAM
GTDBiso@GB_GCA_001462225@LIUH01000058.1_11@d__Bacteria|p__Fibrobacterota	c	d__Bacteria;p__Fibrobacterota;c__Fibrobacteria	0.9864864864864865	0.7604166666666666	MRKCFFSGFLAASVFAISLISCGKVSEQADWRNKEIVTSFRAKGIDGYHFDNAQAEGADFQNATGVSPVFKKAELSGAKFQNAMLTTPDFSGANLTGANFSSSDMRGVDFSDANLENANLYRATLLNSEGTIERSTNFSGASLMNANLTAMKVSEGLSFKNTDLTGAKIIGVDLTAANFGGVVAQKTDFSNSELAGSSFKGAQVNGANFTKCNLTNANFVDVDLNNSNFTGAGLQRVDFSGATFGNANFTNADFSLTSFSNANLKKTKLQKAIFAQASISDMDFNGMTITGVVFDKSTVSSTTFIETKMVGASFFDAVVDKCDFVKSDLKSAVFDGTDMKRSQFLKADLTKANFANSTLDRIIFAEASMVNANFEGAKLSQVSFVDADMQNSRFNADTK…
GTDBiso@GB_GCA_001512785@LFSQ01000065.1_8@d__Bacteria|p__Firmicutes_B	o	d__Bacteria;p__Firmicutes_B;c__Syntrophomonadia;o__Syntrophomonadales	1.0	0.75	MATDKFEHATFYLTRSQVNDIKELARKNQISRSALVRMIIREYLSRIQEGQDRSS*
GTDBiso@GB_GCA_001618605@LKHC01000110.1_72@d__Bacteria|p__Fermentibacterota	p	d__Bacteria;p__Fermentibacterota	1.0	0.9302325581395349	MSSEASRAKIQWLWKETESARDRQDPEGEREGLERLLADPDVKGTSDEDLAILSLSRLDLAEGGARDAAERMSSFQWHGIPGAAALLLSADVFLRLDWFDQARASLEQYLKERPEDLDARRKLGLSLLLLDRDAEAERTLLSVARREQNGVPATLAYLALLEAKRGRLDESLHLLLQARDLAPFDDRIEHTLLRIEALRVSTKRRAMSRDAAPMRTRDLVPAMATGMMRLHGYGKELEEKAKALWAAFLSSTGSEPAGRKPAIWAAALEYAVTMNGPHYTQEELASDYGVSKTSLKKRFSEMCRAVDLNSFNRMDLLARTAGEGRDLLLNIKSSELSDVLASLAACMGQFSSPADAVSWVLARFSPQSEQERSEIEEFVGWMWRSGSSAGLSTGPCPGV…
GTDBiso@GB_GCA_001618605@LKHC01000110.1_103@d__Bacteria|p__Fermentibacterota	p	d__Bacteria;p__Fermentibacterota	1.0	0.7906976744186046	MPAVTRGWIVWTVILGSFGLFLLLWGLGLGVSRWWPILVTMMGVASLCRGMNRRENSVFGLLLAGWGLIGVAAMHGDELGITSIAPFLFGGFLLWIPPAILIARSVSEEKTSNTHL*
GTDBiso@GB_GCA_001618605@LKHC01000110.1_107@d__Bacteria|p__Fermentibacterota	p	d__Bacteria;p__Fermentibacterota	1.0	0.7674418604651163	MLKLIEGHYRALESVLPSEIEQAADDGPSAVVTAGTALQRHILRILAESSKREILPGLEIMPGLPQLVDRLSDIPAVRETVSPADRILLAMEAMRSIPAGRPYAALAGSPHAASALADFFEDELLDRGIDPEAYETSAAIASGMTGAETGGGAGLSSDSSTVESVMTAFGRYHEARTRLYPATHDVLAAGVLGRRSIPYRRIILYGFLDLNPLQRRLLRTLLGSGAVVVFFCPVPAALEQWQDIGRSTRRILSAHGVPVRADSRGAPPPPFLEFADALLDGGGRTIPIPAGFRMIETSGAMGVARAVADEIGRATASGLSGRDIAVIGTGPAFGAVETLFRLENIPCTRPGGVPAGFLPVAALLRGLCRLRSSGYHHSVLIEIAGCGVLREDLEAAPDT…
GTDBiso@GB_GCA_001618605@LKHC01000110.1_108@d__Bacteria|p__Fermentibacterota	p	d__Bacteria;p__Fermentibacterota	1.0	0.9302325581395349	MPNPGRTDGGPADGAVRESIVSELARSVSVEASAGTGKTHLMTDRVMRLARHHGDISRIAVLTFGEAAAAELRRRIRARIMDMPRSGEEGALRRTLAGQLPGACITTIHSFAASMLREYSHIAGIDPSFEVEEQPVGLDELRRMWEEHLADDPGRLFECGRLIGLSGNELPEMALEVSSRPWFSSAGCLTEDGSSPVDWASARLNALEAILSGVPEGDRKGDAYRRVLAPARAFLAGLASEQELRETVDSIGHSGGSAKNWTTVSRSEATVLFKDTVAAVFSAPVSEQFARLVLPFAEKLRRLRADDLSTLSFDEILSRFRDSLEKSDDLRREIARRFRHILVDEFQDTSADQASIFRLIAGSGRGFRKGSVTIVGDPKQSIYAWRQADLELYGDVKKS…
GTDBiso@RS_GCF_002811925@NZ_NPDS01000006.1_215@d__Bacteria|p__Spirochaetota	o	d__Bacteria;p__Spirochaetota;c__Leptospirae;o__Leptospirales	1.0	0.7142857142857143	MMLFIAIALILVGLLCFIYVSLNPNPSSGGDRFGFKSGSRGPRNAGSENEHLISRPNARKGAEILASSKRAPSLEQIEKQKHLESLFVEGRRIPKQNHSSEPSSSFSMAPEYEDVSSIEEEYSETEISSHSSQSGSGIEVLEESPKFSFAGEQKRPEEVREIRFEIEGILYLDQGRELPYERLANKKEELGPDKLKGLKRVGPGKLNESRDSLCFEALNSSYKYSFSEIEKILFFDEGIVLIPSKANYPVPVFFTKETNHLKSYLENSSQTFSG*
GEM@3300025865_12@3300025865_12_02197@d__Bacteria|p__Actinobacteriota	o	d__Bacteria;p__Actinobacteriota;c__RBG-13-55-18;o__Fen-727	1.0	0.8125	MLLVYLLIFLSPLFFLVVVVFAIGVAGARAARTGKRAYDDLRPYVDNLQKGVANAQQKGMDFANRGTALSKSFEEIAGRWAFIGQALHEATSSPVVKLAGMAGRFASERRSGS
GEM@3300024423_7@3300024423_7_00329@d__Archaea|p__Crenarchaeota	o	d__Archaea;p__Thermoproteota;c__Korarchaeia;o__Korarchaeales	1.0	0.7222222222222222	MLCTMCKEKEAIIFRKYSGEHLCLQCLRRSLEKRLRQTVGRYSLLKEDDKILLVLLGFETEEPALELFLEMEKDFPGVIISCLTCSESSIDTVREFRLQLEENNALSISSRWDLIIEASKYAIQRSRSKGFTKIVIPLFLDDAVGLFLLGGLRKYPPAWVINGKILLGDHATEPPIVTPFFRIPTEEIMLLIGKDWKPQDRLLQSIKELEFEFPGARFNILNSYQNLFLARKIEGDKGSESLKRY
GEM@3300004094_4@3300004094_4_00556@d__Bacteria|p__Spirochaetota	o	d__Bacteria;p__Spirochaetota;c__Spirochaetia;o__Spirochaetales_E	0.92	0.71875	MADNSLLNQNLLSLRTRHPDLAQHLSHTQPCENLSVMKSRKGPPIPVLKRAGRVFPMHSRIDPVAEGRRIAQGAPEGYLVAFGLGAAYHLNPLVDSDTLTGLLIVESSDAIVRRLMEFIDLRNLFSDSRVILLVNPSPELLVKTVLNRYLPVLYGNLGSITLRSRWDANPEWFSPRARAMQGLSEALGKDYTVQTRFGRRWFVHTLANLERSERVGAVIPPSQRILITAAGPSLEDQLPKLRKMQADGATLLATDTALPMLASSGIIPDIVLSIDCQAISYHHFLRGLPQKTALILDLASPPVLTRMTDNILFIASGHPFSLYLNRFYRPFPILDLSGGHVTYAAVSLARATGAQQVYLFGADFSYPSGQPYAKNTYLYPYFQSKSTRLNGSENSFYSF…
GTDBiso@GB_GCA_001790955@MGDP01000209.1_3@d__Bacteria|p__Nitrospinota_A	p	d__Bacteria;p__Nitrospinota_A	1.0	0.8571428571428571	MSGPSPRAALAAWWDRRCAAYLRESAGPVEGEVRGQLSRLLFPPGAEPTLPEESLPLAFAHLRLLAGEELGLVLRRLEGLARLFGSPGARLRIGTLYLLLTALTSAPGRLSSLARAQTAFFSLLLRRLAGLLDQGVGEDAIRGELTDAWGIQAEEAVRLSLDGARALWRRLQDPQLGLRPLPFALEEWLAANGLSEAAASARRLFAAAGEHPHLAPFVERLAAAEAVRGAVDQGSDPGRLRALAEGHAAILDSLRSAAESLIPWEAEGLRPAVPLLSSLLAWSGRLNLLEGGETPTAQPGRERLPDWLREFLTSASSAEPASGAPEGQGVLAAGRFTVGSGTYLVAGLDAKAPAGAASVILSLQTVEGMDPALVLRFGSGEERSFPYRLAEGRELLAAL…
GTDBiso@GB_GCA_001872685@MNWS01000022.1_3@d__Bacteria|p__Marinisomatota	c	d__Bacteria;p__Marinisomatota;c__UBA8477	1.0	0.9555555555555556	MAQFELNLDPFLKLNDITKTAGFSLAGAVNIAQLSGVNGFSFTYDGVRHGVGEQTVEMLTHLAPTSRFNLRILPKPDLVQAALDLPIQQVTFYGEGMFESYKKDLGTFIRKLQAGNRLVSFGIDPDVNALRYAYKLEADYVELDVHSYTVATHPPTQAEAREHLTILAKTAVKNRLGVAVRGNLHYQNVQPLVAIDEIENFILGEGILSRAVFVGLETAIRDMRNLLI*
GTDBiso@GB_GCA_001896555@MPOS01000014.1_40@d__Bacteria|p__Desulfobacterota	o	d__Bacteria;p__Desulfobacterota;c__Desulfomonilia;o__UBA1062	1.0	0.8490566037735849	MIRAFYILKLLARGLTRRPWGSLITLIACWFAVCQMVLVFHAVSFTSQARMLRGTSSTLMVYLSGRQQESVLQEIRDRIALMNEVNAVEFVPCREGLDRLRQWLGPDGSLVEGLDPAVLPDAFEVSLKPAHTGSIAGVAARIGEIPQVEDVRYDRGILGMVADAYYPVLFAGMGVILAVVLSLSLVVFLSIRVGMASRRQEMEVLHLLGARRYFLYSPYLLEALVYGAGGAVLALLTIEGIRVLLAAEVPVFGDLLAPMRIRQMVLVIALPGFLSLLGAHLAIRQRTDD*
GTDBiso@GB_GCA_001896555@MPOS01000014.1_52@d__Bacteria|p__Desulfobacterota	o	d__Bacteria;p__Desulfobacterota;c__Desulfomonilia;o__UBA1062	1.0	0.8679245283018868	MKDGFDKSVAEKMPKIQRKRPNRPWNVDPVLIKAQEESRALAAETKQTRREEKDPGEAQARQTRSEEREPKASLASQVREEAKGPETPQAGPVSGEGGVSKPARMGMAVQEEAAAAAGVAESVVRGADAPEADPAKSAVSAVSMDKELDALSLSDIRSSANSDLAKTVETIKDLNSDFTQIIFERKAIQQKLERSARTIEEVERENALLKEKISSFERDALDSSLIEREIDFLNEQLEDADLYIQNMMGLLEEKTKTAEQETSLRRDLESRLEKISREIHEKAKLDVKVSILERDLSISHTRLKDLESRLEEEYQKREPLEQEIVELKNALDRVYSSLAHIRLKAKREVYGS*
GTDBiso@GB_GCA_001896555@MPOS01000014.1_53@d__Bacteria|p__Desulfobacterota	o	d__Bacteria;p__Desulfobacterota;c__Desulfomonilia;o__UBA1062	1.0	0.9056603773584906	MDPDTTKKVSELLNLMEDISSDVDTKSDLAALSERVEVLENRMEELTRRFEQLEKLYQEKRMHLRLLKQELRDLFPENPS*
GEM@3300001547_5@3300001547_5_00701@d__Bacteria|p__Fermentibacterota	p	d__Bacteria;p__Fermentibacterota	1.0	0.9069767441860465	MILLASLIASLATAPSDWYGACRIADWPLAWEIASQGLAADSSDAAFLAAAAITGWRSGELTPEVSLELAEKAFEAGGASALAWVALGTGKVDLDPVGAVEAFTRSIGIDSLCAPGWEGLALALEGTGELALARADYARSMDADPLYAPAVLGFSRTAAAEGDTSSALEALEAYVAISPASAPVFAEMAGLLAGLGLQDSAAVCYQHALEADSTDFATLQDYGLLLEGLGRWGEAVKIYRGMVELDPGYHWSYGELGYALESVSAIDSARVWYQRGLQVDPGYAWAALRLALLEQSEGNSREAGAWFETAAELDPAMPEIWVDYGLFEEEQGDLEAAASMYRSALDLDPADTWTWGELGYVLSQAGDSDGAAAAYESGILTDSSYAWGWEQRGLIYEGA…
GEM@3300027561_2@3300027561_2_03737@d__Bacteria|p__UBP10	o	d__Bacteria;p__Desulfobacterota_B;c__Binatia;o__UBA9968	0.9032258064516129	0.717948717948718	MTVKNLAWPRHNQKSEYLAQRRKGRKEIKLPDLAFLASWREQISVLDCHGRQAKTLMYSSAKSCASRSIKFSPPRRGRKKEGVKNTGILLFWILNFFAVIVAQPSPVSAQEKSLYVLYSGINANYLSLWLAKDAHYFADEGLNVQAVHVRGAAPVVQNLMAGQSQVGMIGATVVATAAIQGNKDLVMIGGVTNVMAFAVAARPGIENPQAMKGKKLAVARLGGTTDFVVDYALKQWKMQRNDISILQIGNEADRLAAMKAGQIDLSVFTPTYLPVIEKAGMKVLLDLEKLGVPYALNGYASTRSYIAKNRPTVVGFMRGVIKAIRRIKSDREFSRKILEKYVRIDDPQFINAALDQQVRILPDLPYPPVKGIETILQELTRTYPEASKMMPESIIDSSI…
GEM@3300013137_5@3300013137_5_00681@d__Bacteria|p__Verrucomicrobiota	o	d__Bacteria;p__Verrucomicrobiota;c__Lentisphaeria;o__Victivallales	0.9743589743589743	0.76	MSPETAIEPASRGAETPGAGIQALVRMFHVLFLGLRILIIVIFVWLVFSGVFRVEDGREALLFRFGQLQERVVDAARGPTAVLTSGHWYWAWPYPVDYVKKVPAQQALSVSTDAVFWPRVNPNQIQAPDPATMQNLPLVPGQDGYVLTGDTNIMHTVWSLSYRVMDARRYYLEFYDDSETPPGPDGKPLAPRGHAAILQHVLANAALTELSTWRVEDVLRSSRASPTDREIKELLTDNVRRRVEQELVPLDMGVEVQNVNLVEVQPPTATLAAFRKVGDAATEQRQLVEDAGTYAARVLPGAEGEAYRVLDEARAYRTRQVESVQAESAYFRTVLAEYRKNPETMLVALYSDAIREVLSKVETKYILRAGDDDRQVLRLELGPEPLKLGAPTPAPAPQE…
GEM@3300028029_5@3300028029_5_02022@d__Bacteria|p__Myxococcota	o	d__Bacteria;p__Myxococcota;c__Polyangia;o__Nannocystales	1.0	0.8333333333333334	MHTRPTERKPPNSRLRPRFGPGAGSGLALACALISSVGACDAPKDEGAKAGDQQGRAQARAGENGSTQAAPTPASEPTAQLLSNEIIDLSAVLTASPEEAEKLLGAAKEADTHESSCVRFLPERVFFKCEHDMRMYEHPKLGYLTIDYQDGAAAELAFVGPVSEVEFSLDAAMGFLGLVLPGEPRHSNPGANTGKRGDIVDLWDWGNSGARLAIDGHQFRVRISSLNLSWEGTKIEIIDNSPLTSDQQARIMPIKGAAGEAGAGDGDSSSAVSGPLELAPKAG
Ocean@TARA_SAMEA2621203_METAG_KLCBJHJN@TARA_SAMEA2621203_METAG-scaffold_60872-gene_1@d__Bacteria|p__Proteobacteria	o	d__Bacteria;p__Proteobacteria;c__Alphaproteobacteria;o__TMED127	1.0	0.7486631016042781	MSVSYLLNLKKKMIIRHFKFIILFSIGILTFYWVYSTFSGKDSLIYINENRSLLVLLFLAHLPTLFFDSWSWKILITTKKLTLWWCVIITWISQTASKIMPTGVLTGEFVRIYLGKKKGVSTSQISATVIGDLLLATLSLMILGLISVVIFFFYYDGFEQKFFDFRFVFFGVFCIFIGSIFFSFGIRYRLIKVFLKRTLFTKQFICPKSLINSLIKIDFVLYNLSYKLRILLLGLIIRLFGWFGGAIEILIFFWIIDIDISILDAVLIEVFTALMRSIVFFIPAGVGVQELSFVLVGNFIGLSNPISFSVALGRRIREIMIGIPAIITWWIIFEKKTKYQ
Ocean@TARA_SAMEA2621075_METAG_IGPNHLJP@TARA_SAMEA2621075_METAG-scaffold_40283-gene_3@d__Bacteria|p__Proteobacteria	o	d__Bacteria;p__Proteobacteria;c__Gammaproteobacteria;o__Woeseiales	0.9788732394366197	0.7637362637362637	MKDLLIDYSNNHEDISQPLIFWPSVMILLLSVVGMMWSLETPFAFSDVSPILNWGTLFLMVMTVYCFLISFVLAIGLIPFVISTIMLFLWLENLDYSIMYISIYSLIFSLYGIYRGRRIQNNLSSVIEDLQMVIIAPLLLLLKIYTKLGIQVFDPTNKCRQLGNINEKVRK
GTDBiso@GB_GCA_003225365@QHZN01000074.1_11@d__Bacteria|p__Acidobacteriota	o	d__Bacteria;p__Acidobacteriota;c__Acidobacteriae;o__UBA7540	0.96	0.7272727272727273	MGHIYSSLARIIYNRRAMRDPALHRLAQELEWLGCELEFYGHKHALEGFPNAGPTWKTFQAKRRGVMATTSKIERELKSSVRFNPTRLVGIEYPMDSALDSVAELFAALEDIKNSSQSAVHALPGKVRNFTHMVDNYLGADQVSVP*
GTDBiso@RS_GCF_000195295@NC_015388.1_1717@d__Bacteria|p__Desulfobacterota	c	d__Bacteria;p__Desulfobacterota;c__Desulfobaccia	0.9722222222222222	0.8333333333333334	MNKRRRFHFRGFYQSCLVVEVVVLLALLAAGCQAPSRENQELSSEAVQHTIDHWNPSFAKVIDFYGLHFPHGKTGDVAEAYVLLTNPADREKKLTVFEAQLKRLYKSDGQPQWHLTALVSHGLVGGQRLGWDNLMTPIQTAKTTP*
GTDBiso@RS_GCF_000219535@NZ_CP007806.1_91@d__Bacteria|p__Firmicutes	o	d__Bacteria;p__Firmicutes;c__Bacilli;o__Brevibacillales	0.9818181818181818	0.9818181818181818	MSVADCKIVAFDMDGTLLNGEAKISRETWKACEELQQQGVKLLLSTGRPFVSARIASDYYPFDGYVCSNGAALFAEDGTLLKYAELPKEVIISLVEIGRQKDLYYEVHDQNSNRWMVDEDKERIGQMLFSEPFITEGITLEHTKREYANRQFSYNELAKFMPKDELLHNIASGEFVISKMFFWHKDTSVLEWLREQTAEFIGKVSLTSSGPFNMEVIPLGLSKWIGLQTFMQKWNVPATEIAAFGDAMNDFEILSHVGHPVVMENAEDEVKKLARYMAKHHCEDGVACFIREYMLRNQ*
GTDBiso@RS_GCF_000219535@NZ_CP007806.1_115@d__Bacteria|p__Firmicutes	o	d__Bacteria;p__Firmicutes;c__Bacilli;o__Brevibacillales	1.0	0.9636363636363636	MLASDSMELVERCYEQVCSLLGKEDLKNKFIDYVFVDYQEEVVAEYDADFFYQHLQKLQLIRCRKDFDQAVEAWYEKKRLGNNRSTGFHSILFSIVRKTIGMYKIRNRQELIKYVTHVLTNSNGYMKQWRSKGKRTKVMYFHYLYKIGIRNGKDIEALVDSWLIENPQAFDEYQQAYYQRPIRRGRPNNVQLSRLIDQIKQMKPALNRKERERIRKIFYYYRNHLEINGMVSKFLNYIEAKDRKNQCDKKENNQLANNLLSQTRENETISRNI*
GTDBiso@GB_GCA_001316105@BBCP01000010.1_6@d__Archaea|p__Thermoplasmatota	o	d__Archaea;p__Thermoplasmatota;c__Thermoplasmata;o__Thermoplasmatales	1.0	0.9210526315789473	MVQVTLYSQYFRESNTRRLGRKISRKAARNYSDARLEEILRSLRLKFEVRDARYPRIPWEPCKMYIVDSNVKKSTLIKMIERKLS*
GTDBiso@GB_GCA_001563325@LRSK01000092.1_16@d__Archaea|p__Asgardarchaeota	c	d__Archaea;p__Asgardarchaeota;c__Thorarchaeia	1.0	0.8823529411764706	MRFLSRLRSKDDDSKAEVEPTRKYSGLGIFSPAVDAVEPSPTRELRRLAELEAIFVRSKRLESLEDVPYVVNQIRDGNIVLLDISRLNDGKEQTHLELKRIIERIRGETRTYQADIALVNDSCVIVAPSFVRL*
GTDBiso@GB_GCA_001563325@LRSK01000092.1_17@d__Archaea|p__Asgardarchaeota	c	d__Archaea;p__Asgardarchaeota;c__Thorarchaeia	1.0	0.8235294117647058	MDNFYTGTRYRRVIEMPTGTKESVPHLQQQLKALGNRYAVEILQVLSPKMGEMIPSLGWEQIVDGILKLSGVSRPLSRPSGEKTEEEAEYERHRQRFVTGGTLYETMNKLIQVGFVDAIGARGRKNRRFRVTHDGRLALSAIGGLRGPTAIDTELQKAAMALLKHKNFTKLLPAQEKFVREVGEVDGNLVIQMPPGSGKTFLAMMVILIRLQRGIRCLYLTPYTSLNTQVIDEYGELFESLGYPVVRYDGQHRSTETELEEAALVVGVLESVLSSVLARRKWTNRIGVVVVDELTELDSAVIRLEPQSLGTDRSAKLDCLISQLKQESQIITLSSRFGQTEEVAEWLDAQVFRPGVRLAPDEFIVRKEDDTVIIESSDGTQYSESSEESMLHAVLDHTG…
GTDBiso@GB_GCA_001563325@LRSK01000096.1_3@d__Archaea|p__Asgardarchaeota	c	d__Archaea;p__Asgardarchaeota;c__Thorarchaeia	1.0	0.7647058823529411	MPFHLVLYMPSPEIDEDSISRYKRGFEWFSHLVKEKVSGRPWRRLGVMSFYDAPYAESSRLYLSPKQVMLAMAGEAKKKEQGLVFVVDALEKGEMGLSTQPGFDQFMEEFDDIFPESVKLYFGPKDSDRTWLHEYPSLKMPIEWLVKRPNIFAQVLSDASPVGERIGAGDASFETTEGMIEVLVEKLGPPSLTEEVMGKLRDTERSEYAGEAVGLMTVFVSPATAVSRGVRYLGKFMSLVRDRRKQEVKDVYQDWTNRVVEGYSQENLEKFFSLDPDHKSGLIEAVSDYKPVLLVLETRGTLYDLFLPLVLQHLVEEIGYIPPHRRPRREPEREKKDTKKKQREETWEDEGLVYEDIAAISESDLPPVTDQLIQEVIEQQDLEIGTDIEVSQEEFEGKP…
GTDBiso@GB_GCA_001563325@LRSK01000096.1_4@d__Archaea|p__Asgardarchaeota	c	d__Archaea;p__Asgardarchaeota;c__Thorarchaeia	1.0	0.8235294117647058	MLGDTLCNRDVPMKYGRVAAIAVVLALILLSVAAQPAAANPETRRDSLRAYIDDHYDAVEGGYHLPTSDFSRNEPTFAAIAILDDLRILGLRPPFKAPEDFVKMIEFTIDLQRNVTDEEHGGFGESAFGVVDQYTTYNAVNLFYLLSSQDDIPGISGKAINETAVLTWINTTQTTSGGFSNQPGDSPDIVSTFYALHTVDSVLGDVPGALEDWLLNETATIEWISSCREGDAYKLSPTSSIAGVTPTAAALMSLSILEALPSASEIQSITDWVIARQVKTSDGGGFLGGFEESLKSNDTNVASTYWALEVLDQFGGIESVNDSLAARFIIDSQAVDGSWGLVPGIEKGRLYYAFYAIRSLSLIGQLDMLNEEDPNSPPPPLFDWKVALIIGIIAVAAVG…
GTDBiso@GB_GCA_001564145@LKMQ01000002.1_7@d__Archaea|p__Nanohaloarchaeota	p	d__Archaea;p__Nanohaloarchaeota	1.0	0.8222222222222222	MLRGHNQSMKFKLFGRLRDDEESANGDQGLSGGSLERTVQNLFQQGYSEEEIQQELQGRYSEQEINQAVNNSVTSSATNNGSPQAMTAYSSDDGGEDEAVSPMDEGYSKEDEETSFDNQSESQGEMGQDFQNQMGQDQEMNQAQGGVQPQQPSANQAQPQQPIQQPQQEGQQEPDNFSQGNIDPAVEELIETIVAEQFNRVEKEFSKVYEEMDIMIDELESLEDRVSELEVRDDEDQQQFVQKVDEMEDHIDSYQSRIGGLEKAFQQVLPSLVENVKDLTTLVQEIKQERGIETSTDLQEDDVEDIDMSDW*
GTDBiso@GB_GCA_001800675@MGVW01000031.1_3@d__Archaea|p__Thermoplasmatota	o	d__Archaea;p__Thermoplasmatota;c__Thermoplasmata;o__UBA10834	1.0	0.8461538461538461	MKFTKEDLAKMALISLISAPPVAFMTFDFMFPNISTPSFGKSLLLVLSLSVLTGMPSGYFTKRTDLAMVSVFFYTAVGYALAVLLYSAPYTIYNLEQVISDFYYAMFFRFTIILLWLFVLGGFMGTMFGQMVRDWISREETGLAFKKGRNT*
GTDBiso@GB_GCA_001800675@MGVW01000035.1_40@d__Archaea|p__Thermoplasmatota	o	d__Archaea;p__Thermoplasmatota;c__Thermoplasmata;o__UBA10834	1.0	0.8461538461538461	MVDRDATKCQGCLSELTSEVKAFPCPKCKTVIALGVSECPTCGLRFKVKTIRPRETAEDDQFLVKLIEWGRDGADKGTEETVSPATPSSTGTSQAEVPVQTPAPKAEPSDITRLALLKDSIKDLMANRSQMLERMERRIEEEKARLAKIAVMDESTTDASHVEAEIVSLADEMADITMLQAHMEALSDEVSSLLDSVDIGDEAKQRGLAARALKKKLEAKEKEVEELRSKEEQLVKREEMVDRKIHAYAQKKKELDDRESELQSKLSELENERARLQNLHSEAVGASTEVERERANEEWKEEQKGLNQRLLGMKVSITAHRLGKDAAEADMRSLETDLDATIAKLEEQIGALISEKVDLQAKMQEATVVDEDLKKLLKVLDQMLGQLPEEAIEKFSKSD…
GTDBiso@GB_GCA_003551665@PUNE01000030.1_11@d__Bacteria|p__Firmicutes_F	o	d__Bacteria;p__Firmicutes_F;c__Halanaerobiia;o__B1SED10-174	1.0	0.7272727272727273	MKSMTIKVIVGVVLLALLVLPQAVQAQEGQLRLGTQYNHPFGGISAIYDVDDAFAVQGIIGGGAAGKLIYRVVREPMWNIYGYGGGGYIFWPAAREGINAFAGAGVEFDLRHFGVDLGEAIGRPDWVFKPNVELGASLYPGYGLQIGTGFHVSF*
GTDBiso@GB_GCA_003635195@PYIY01000074.1_6@d__Bacteria|p__Poribacteria	p	d__Bacteria;p__Poribacteria	0.9117647058823529	0.7209302325581395	MKKLIHLFLITSLILFVIWIPPTFAKKHADKKASKKVVEEENFVEIPEVTVTATRTAKEPFKTPNAITVLDLKELERSNVAHASNLLRDSVGVIAQETTVGQGSPMLRSLTGYQTLIQVDWVRLNNSTFRSGPNQYTATIAPEMLERAEVLLGSSSMLYGSGAMGGVVSFFTKSVPLNTAQETLNIQPRLLARYSTATQEKFGRLEVTGNQGRFGFIVGGGVRDYGDMNPGSGYDLHYKNRKFEIVDDMPSGAKLYDYDEVSALAKDNIPDRWLIDTEGPLNWRAFNGDAKFGYQLSDTSTINVAYQMWRQPQTPRYDKIAPQEFSEFFFEPQDRDLIYANYIVNSSGENIDTLRVTGSYHRQKEGRNEVKRGETARRHRYDTVNTIGLSTQAVSSILP…
GTDBiso@GB_GCA_003696955@RFGU01000062.1_16@d__Bacteria|p__Myxococcota	o	d__Bacteria;p__Myxococcota;c__Polyangia;o__Nannocystales	0.9	0.75	MSEFSLLPSAVVRQRIAAFQAAMFLAWAPVPVAHAAAGPAADQVEEAKRLYREGKTAFDVGRWEDAVAAFEESYAKSGNELLLFNIGLSYYRWWEESGDIKHLRKARSVLKTFVARAQRNPERLGDPSEAQAQLELIEQKLEEAEQRERDRRTADHAEQDTGEQRAKQPPPPVAEPDEGASRGPTDVPPAGPDPGRKLKLGGIAAMAVGGVAVVTGVVVGAIHVGNSVKFDRDLRDTDDQIEENGLTDADIAQFYDGATCETLPQNADEVSQEYCTLKERRATIVRNGKRANLYAALGFAIGGGLGVALLATGGALYAVGNKKSKAAARDRALRISPQIGIGYAGIGLSGRF*
GTDBiso@GB_GCA_003696955@RFGU01000063.1_16@d__Bacteria|p__Myxococcota	o	d__Bacteria;p__Myxococcota;c__Polyangia;o__Nannocystales	1.0	1.0	MLDAGQIRRRPPVRPCAPARAGARRVARSLRERALTCLVACILWWTWAARAQAADAPGEASPPAKATQPETDAKKVEADGTQPEADDEPDRPDAVGRAGEGHGRPSDADTAAKPGDADTAAKPGDAGPAAPAAAIPDATPSRDARTPARAEPTGEADASQPDRTAEATREPTDDEATREPTDDAHGDGTGTGRTDDTEPSRLLRKRIVPPFWVDLEYDTHRTRALTFPPVFVHRKPKPGHPDRFFHADLSLTFGWSVKDRNRRRWLSPLALFYGSFGERKTVWGTAALLMGYKRVGEQFNFGQFPLVWWWGNRHVRNFLVLPLHYQQKTPDSFKAITALLFWYGHENRADQNPANDKSHFVAAPIYWSFRRGYRRIDVAAPLYLGGRNDEKGLKHATFF…
GTDBiso@RS_GCF_001908175@NZ_MOEL01000015.1_487@d__Bacteria|p__Firmicutes	o	d__Bacteria;p__Firmicutes;c__Bacilli;o__Exiguobacterales	0.9452054794520548	0.9324324324324325	MQNVNVDSHKQDPRSNRKRRNHPKIILQLVLILSFVAFLVGGAYLTLSSEKRDVSDMENRKLAQSPGSPTFAHIMSGSYMKQTESFVTDQIFNRDAWISLNAFLNKDVFKQTVKNGIYVSDDGTMESPMKASIDTDTLVNDLTTFTSRLEERGTEVYFGLAPNKASMASVEPHMPDYMGNEAPRIYKTVRDQLTTVPGLNVMDYRKSLNEAQQLSDVFFKTDYHWNMNGAYAAYAQTVNTMSKDHPEMGLTLKPNQLRTKTHEQPYYGSYARSTTLQYVKDGDTFEWMVPKEGFTPSSVCFNRATPCKPITSIINKKPLKSEETYTEMYSLFLHRNWPIVTMDQEQPVNDTRTLILKDSYANPMLTLLPEHFGHVSVIDVRHFEESSIESYVNENDIDV…
GTDBiso@RS_GCF_001939115@NZ_MQTZ01000058.1_37@d__Bacteria|p__Cyanobacteria	o	d__Bacteria;p__Proteobacteria;c__Gammaproteobacteria;o__PS1	0.9966101694915255	0.8305084745762712	MEIYRIRLLNHRDLDMTIPVSHEADILSALKAHGMELPDSLCHQGNCLSCIGQLLAGDVNQATSSFYPAHNGPVATKFILLCRAFPCSDCTIKTYLLN*
GEM@3300013138_216@3300013138_216_00339@d__Archaea|p__Micrarchaeota	o	d__Archaea;p__Iainarchaeota;c__Iainarchaeia;o__0-14-0-20-30-16	1.0	0.7857142857142857	MKKNKQSTNVNDKNSDTGITLNKINSTISVKNINTDIEKVDLTNEITSKVSSSILVAEDEQSEVIPTLTLRNIRKIKKKMKVSADLSIDSSNKKVDFSDHELDKFKLFNFKSSNNNDEQDDDKDSFVKIKKIKLIDDSEDLGNIEKENSEKIILNSTLVEPPSIHSDNKLDLSSTQEFLEVVPQELPVIIPQELPVIIPQELPEVIPQELPAEIYDFKPDAIHELPISISLDQLPEVLEKQFKERQRENLKESLQKEIENTLKKRYKSSDIEDVTVVVEDKQNVEKINEEIQNESPKMKIIVVEDINALLSELDRRTKTLISDDAMLELFSFTGNLPKVSKISYKTYNIQNLYSKIDDLSKLAKIKSSATKENIEKTVDKQKLTARQKLQDELSADAII…
GEM@3300013128_34@3300013128_34_01485@d__Bacteria|p__RBG-13-61-14	p	d__Bacteria;p__Desulfobacterota_D	0.9612903225806452	0.7376237623762376	MGIFKKILLVVAGELILIMGLFFIFELQTRQEKGELILRSNMVALFYANPADEYKASYRRAFYDFGYPSASAMLKNPFQIKGGYSLNKANFSEFAIILEKDIEKSSDPYLKQAFLSPWENRVQEYGQTLSLNVPLFRGKEKKPYGLVRIEHNLKNFPRDIFYKNLLVYILVGIFYNGFLLAIIFGVFRKPKETVVYLEKGYLKEYALGALKLHYKILGKIIEDHENLQEKKPSQLNPEMDNQSPVVIKFYPERKKGNSEKRDG
GEM@3300013136_145@3300013136_145_00210@d__Bacteria|p__Patescibacteria	o	d__Bacteria;p__Patescibacteria;c__ABY1;o__UBA2169	0.9090909090909091	0.7142857142857143	MKKRIIWGVIIVLIASAAVGFWKYQKIGVKIQEAEKILKNIPRNLTSDQEKIYTDKIQKALEYQKTLNPAQANYRIEIINSNTFLAQQYYGLGQLQKAQEYYSEALKLDPKNEQTKIGLAQVLQEGGDAYGAVVLLDEVLEINPKNPDVWLRYMDLRKDLGAASQDIKNLFFRALEKTERHVNIVTKYAQFEEEQKEYAQAIKLWQEAAKAYPENADLYLQEADRLEQLIK
GEM@3300028569_42@3300028569_42_00016@d__Bacteria|p__Bdellovibrionota	o	d__Bacteria;p__Bdellovibrionota;c__Oligoflexia;o__Silvanigrellales	1.0	0.8	MTKISYASMLSALIASAYCVGSASAQNVRWKPEGIAANGTGCQLGENTALILAGDQMQIIFWNMGIYLPANSGLPLAQRKACTVALGAEISSGYYAKGIKQSLRYGGIKSANASAAIAGQSTFFGLPLKPLTVNLENGTPFNEVSAVVESEDGFLASDPSPAMWCLAGFNPSGLLTARVVAQGLRDSDAEDLLLSSNMYDLKYTATMLWDKCPMQAPVE
GEM@3300028569_42@3300028569_42_00019@d__Bacteria|p__Bdellovibrionota	o	d__Bacteria;p__Bdellovibrionota;c__Oligoflexia;o__Silvanigrellales	1.0	0.8	MKRRYQKQSVRLTFLAFSTVTLLATVGACGRTAGSNDQQLLELAGKTSTRLKAQNGGAADSLTKRNTEATERLLRGLIDKERDERIAADKQLGDRIDSLETELKAFRDQVNARFIQVDKRDAELRGEMTSNFEELRKVDKDLALRIEAEAKARADEFVAVRSEQAALESKVTKRFESVEKSFDTKLKDQRASFDSAIASVKSDLAAEKAELDKKIAESSAEAKAALEAQKSELEKRISLVEKAAANEKARLDKTVADLGKTAADLDAARTLLLSKISGVSKDLDLAKAELASADAAQKSALEANVKALEVKMADLGSEIKADVAANRKFLESQIDGVKKDLDQAKLDLKTQMATASASQKIALEANVKLLEGKMADLGSEMKAETAALAAKQVASDKKI…
GEM@3300028569_42@3300028569_42_00023@d__Bacteria|p__Bdellovibrionota	o	d__Bacteria;p__Bdellovibrionota;c__Oligoflexia;o__Silvanigrellales	1.0	0.8	MWSKLFTAAVALFLVVFVSAQAEARCRGISEGDIKKFVCSDGTIQNISMANGFIIVRTYSPESKTWSESRFPAADGVNLETVSISVQQGG
GEM@3300028569_42@3300028569_42_00043@d__Bacteria|p__Bdellovibrionota	o	d__Bacteria;p__Bdellovibrionota;c__Oligoflexia;o__Silvanigrellales	1.0	0.92	MNNSPTSNEETQSIACRRIQNCRTKLWSACLLTAAALAMASVTSACGGGNLFENAVTRSDSDKAQAALESGDVDSAISTLEDYLQKNPNDTAARSMLANAYLKKSGVDLLKIGSSMSSGASGQSDWTSVSGALPAGTSENISNMQAAIDVLKNIPESQRTDDQNYQLAIAQTTLAVTVAKKATGDGSGQMTDEKVDQMSDSDARTIYDALQGSKNASGAMSSPNDGLTKVGSLADTVEQQPGSTPEERLRNFLKSQN
GEM@3300028569_42@3300028569_42_00096@d__Bacteria|p__Bdellovibrionota	o	d__Bacteria;p__Bdellovibrionota;c__Oligoflexia;o__Silvanigrellales	1.0	0.84	MKELKMNKDNNSNSDQSTDENQESSLGKVLPFRRPAPEPTLARRSGNGVGTNQGVGRDKRKSAASAPWKGKVAQALQIVLLAGAFLLALKNCGKI
GEM@3300028569_42@3300028569_42_00098@d__Bacteria|p__Bdellovibrionota	o	d__Bacteria;p__Bdellovibrionota;c__Oligoflexia;o__Silvanigrellales	1.0	1.0	MPESLGRPPQEVFARSGHNMTFVSSDELSRLGNQLGVLAVTFAQAPEAIRAVHIRRAERSLIVLEEFSRSAVPDEAQQWLRAKDAYVVLSQRTVQFDALSSEMKRQQSEIDDISNTLRLWNALQDAERQKFLLNHQRAKQFLEQNLAHAESHILHKYSRYKTLNRLLPYADNAEHLCDAIFHFQNRERYEENIQRIEQRKENALERLASVRRGFNLALLICVLVVSIPLCAPVAFSLWNRRREIENQLANMAESRRREERRLQIADEGVIAAEEIKEILGDVPLETVRRTLEELRELRSEFQRAEKNPSVTAGLVSFIDLYNPRLRELFGELPEDMGLIFSWFKSEVDRLLNIEAERATLISTMEESQGRVRRLLKGHNEVILRESHSRIKKLIDENFS…
GEM@3300025931_15@3300025931_15_02742@d__Bacteria|p__Acidobacteriota	o	d__Bacteria;p__Acidobacteriota;c__Blastocatellia;o__Pyrinomonadales	1.0	0.8854166666666666	MQPRRQAGKSLRWFGRVRPALLSERHRMANSGSAQGSGSNDKRLEPIRQPAGILISVDAKNLITEIVATYQRHGWTLRQALLTSETKAAVGSTTELAAAQVRDSDFDALWFSRSSHQTREAWELRLVSEQAYALFEVFEADETEEDRDDARLEMENRMRGHVKG
GTDBiso@GB_GCA_004375715@SOKP01000253.1_96@d__Archaea|p__Asgardarchaeota	c	d__Archaea;p__Asgardarchaeota;c__Lokiarchaeia	1.0	0.7692307692307693	MNIWILDSESGITLLYKAYMDLPIDEDLISGLLAALNQFTTYELKEGIESIEMGGLRWSYLEKKDLNLLFVATSEKNISSNMLKARLNIIMQSFIEQFVSKNRDEWKNLWKGNTEHFSAFKDTIDEYYSQWLTAENISTIAEYFDILGIFQQILNLLINVIEGHFTTEKKENIYNQIESMFTNYLNNQYVQNNPELSKVAFSRNSGINIINIDPTNCDMLVVEKQIINLIRRITEMIKHEEGYYVTLHYFIEENVFDYLISNIALLNELNLFKFLLQLFLFK*
GTDBiso@GB_GCA_004524535@SDNY01000117.1_2@d__Archaea|p__Asgardarchaeota	o	d__Archaea;p__Asgardarchaeota;c__Lokiarchaeia;o__CR-4	1.0	0.8181818181818182	MEISDPDQTISLNITHFPQNLLLPSNDNKIIIQATNRFNKQALFKFAFEAENLNLNIPDELQKDTIEFGPGESKTVEIKLTPIVDGFGKLSMFVNWMKIVEYTVKVKKVRNSIVDSQINNILQKQTLSASKFTDDFNLDDFIIKMTKDEIKQLEKELEKKKKEYESLHLENSTNDSDKKRKKNKDSIEEIEIDEMGLSSEIEDISRKLVKGYLSNKDLEKALELALELPDEHEKSTLHYNLLRAYASIDLEGSFEKLKNIGNNEKRFELIRSVAFDQVKKDPEQAPRVAYLLEDPSIRENLILDIISETINLNPSVALKMSTIISDDLSKIKILFNIVKEFHKNNNRTEILNILNNIINIVEKSTNLNLSENNYNNPAYNFYKDAICALAEIDSPQAAD…
GTDBiso@GB_GCA_004524535@SDNY01000024.1_28@d__Archaea|p__Asgardarchaeota	o	d__Archaea;p__Asgardarchaeota;c__Lokiarchaeia;o__CR-4	1.0	0.8181818181818182	MIKESFIFKEDLVEGKSLYPYLTIFKKEPFKSFFSVKSREIGPFYISNYDEVLKFYQNIKENILNEGPLNLENVYYFLLLRKYLKDHKKEKKKELYDYIKKCKFTKGSDKLGFKFSPYSNQKEPDIWSTYFALASLKLLGVLKEFLASKGQKQIAREIKNFVLPHNKGDRFLHCFFEDCEICKKTSSARTLYFALEILRLLGIDTRLSKDSFQSHLTDKKRDPSLVFKLLCFKLLDLDSNVNDKSLQYLHQFQKENGGFSFKKIDGTINTTFWLVYVLDIYSWLIDYNPIGIYSFINSKLNEILSEDSNRNLIKMMELSKLIIILSIIWKKFINTIERVLFKQLEQEEYVDSNQIKTSFGLTHGIEEVISYINEYYTFNIRILDNQLEFNNYIRDLSPG…
GTDBiso@GB_GCA_004524725@SDNW01000002.1_43@d__Archaea|p__Asgardarchaeota	o	d__Archaea;p__Asgardarchaeota;c__Lokiarchaeia;o__CR-4	1.0	0.7272727272727273	MCISCSLVGKIMVKLEVRCPTCSKRGSIEVSEEEVKSSTRGLFAVNIPVEIICSHSFIAYVDKNLTVRDTYTADFQIELPTFESKEEEDVDTSLRDLIDVSLIKLNLTGSNLAHVFHAMIYRNKILVISDQDFLFDKMTQFFDYITQDSYELNIQFVSQSNFKAENFKDFVVLKGSEILKDPYELFNKRKLNVEKTIAQHFIIEYEPTKSLIFLKNELKKTYELSNSIIEMIQKLKKGKKVYSRQVIEDLEKIHNIKISIPYLDFLYEIVENYFNIEVPKTSNISNFLGTL*
GTDBiso@GB_GCA_005191425@SUPR01000016.1_20@d__Archaea|p__Asgardarchaeota	c	d__Archaea;p__Asgardarchaeota;c__Lokiarchaeia	1.0	0.9230769230769231	MLVIIFLFDYNRKSTMSEIKVRTASIADIRAIRELMLQLYDYYGISFNEKRFEWGIKKRLKDRLQREGILVAENITEVGKSFIVGLLIAEILVNPVGEGEARITAIVVNNQYRNKGVGHFLVENAIEHLEKMGAEVIKLDLEEEFIKMLPYFKNMGFRSRYRVLIYTPDQIKKEDN*
GTDBiso@GB_GCA_005222975@NJBI01000007.1_70@d__Archaea|p__Asgardarchaeota	o	d__Archaea;p__Asgardarchaeota;c__Lokiarchaeia;o__CR-4	1.0	0.7272727272727273	MQKDIKNFLFVYYEIKNFRLNFLGDTIISKKIIKKILQFSIKNRGLMLRKTKVLIIINITLLIFLLGLNLRPNNANAQSNGDSLTIDVNYSIHEFANFSSIQTNTNNINISLPSTKWNITNLELDFTDIKLGEEVQSIEEGGDSFKSIYKSVKGYGVQLNITEDITLLGVYIYGYLEAIPKSDVYVQINGYGQSNDLPNNTVYGEPVQINISSIPNWYIQSFPEPIPLSKGNYYLVVNGSAYETNDNSKHNWFLNEDDSIHTNLYISKYDGSNWSIEGQGKPFRHKLIQRTEQSYNPEAINMTIVVDGNIYNITNDLPGSGKVEISNINLPLNQTDLIFPVYHNQSVELMFNVNYFLEFKNYLTSPGTLQISETHNNYWSVIPLINPDFSNYTVKFNFP…
GTDBiso@GB_GCA_005878385@VBMN01000053.1_3@d__Archaea|p__Thermoplasmatota	o	d__Archaea;p__Thermoplasmatota;c__Thermoplasmata;o__RBG-16-68-12	1.0	0.7777777777777778	MTWFLGFPRLAVLSSVRVPRHIRRGIAWPLAESPEGICVTAFERPDTAVIVRQRLLENAEDIDALFVLAALHANDGDVAEGITVLNHVLRLDPAYPGAWRFKATLHRMRGENDAERSAWQRAEAVEP*
GTDBiso@RS_GCF_000017185@NC_009635.1_834@d__Archaea|p__Methanobacteriota	c	d__Archaea;p__Methanobacteriota;c__Methanococci	1.0	0.76	MVSRFKKFEKFKILFSLLLLLSLGIFNSASAIKFENYVVVCDIDSNNKINTTINLEIYNNNTEEIKEITYIIPHKINNLNVKSSSELDTYSSILSGSSTEVIIKFKNPIKKGEKGNLIISFTGDLVWDKENKKLLSFSVPAVDSDFTMIIKLPMGASVVSPAEGLLSITPQDYTIDTDGKRIFVKWNKQLRSSDKFFTSTVSYAILAPNTNNSNIVETQNGRLDTIYYMLCGVLILITLGSFYGIYYEKNKNRRKNNTIKEILKEKEKLLDEINIIKEKYNDEQIKSNNKLKELEKDLENKLNIATHELNLKDESISELNKELNNLKNENNKLNVLISELKTSLEKSNNDLKNKLKNKDAYIEKIETTNKTLNSKISELTLKIEELNKAINAMEQEQEQ…
GTDBiso@RS_GCF_000017185@NC_009635.1_866@d__Archaea|p__Methanobacteriota	c	d__Archaea;p__Methanobacteriota;c__Methanococci	1.0	0.72	MITKIKSKKGYIFTYEAIMVAFIFLAVFYVGSMAYTHNFLTFLESKKDIDTAHKSPLLKDYYLKKYSFPGDFYERDNFINNIVNKLKNNNIKTFDIYSNFSEDREKMYFRIYSNQYDEKLANATIELITTNNYAFNATFDTSNITIYTNVANRTKTNNSLKNLNVNLGNDFTVFNDVVYIPLITLDNNSPNPIGYKAYGSNGDIIYFHMDEVEKNFRARVLIDITNRFGTYSNWKYASPMSVHNNVNSYLTDYAVKIVFDSKSYIIDGEMNNLCEDIRFLDKNDNELNYWIEPQTINTTHTIAWVKMNLAPNEYTTIYMLYGNPMATSKSNGKNVFELFDNFSEDINGDGNLDIDNTLWNTNFDEENDFGTWNLFDGDNYANGIGYNYTRLNYSAYNGT…
Ocean@TARA_SAMEA2622843_METAG_KMMKEEHK@TARA_SAMEA2622843_METAG-scaffold_4197-gene_9@d__Bacteria|p__UBP17	p	d__Bacteria;p__UBP17	1.0	0.7058823529411765	MKTAYPEKWAIPDELDGFFFFERFCKYLKSVTAIDLVKKWTVEFDTSKVESRLNLLDATSALISKGYIFPFAETTDDGLYALEYRKPQISQEQLIQWGRDLEKYISFTNEIPGDSLLWTHLIYPSKQLEELSMQIFKVFGDGHEVLDRASNQLTKIRTQITNQIRSNHQLAEDLIRDPQYHSMLQEPIHVEHMGRQVLLWKTDFSGRVDGVRHGRSKSGQTTYFEPTHLMHANNQLMKLQEAELSEVNRIVRNLFLDSLALAPEISKVVRCLRWLDFCQAKVQYVGSFNYSCRPQLETEIFQVSEMIHPAIDNPVSQNFVLQPPRRIVILSGPNAGGKTVCMKTLGIIVLHAALGLKVPAKNCLLPKIFKVLVNIGDQQSLSDSLSSFSARLRKWRKIF…
Ocean@TARA_SAMEA2622843_METAG_KMMKEEHK@TARA_SAMEA2622843_METAG-scaffold_4285-gene_3@d__Bacteria|p__UBP17	p	d__Bacteria;p__UBP17	1.0	0.8235294117647058	MQKMMTVDTTSLDGMTFDGGDLWVSDIEERMLKKVSIAQQSVLKQIKFLPGGIPRCMTFVNDSLVVVNFNPQTETSTELIQINVMNGKTLRTLECPENIDAGIVFDNSYFWASSIKDSQLIKFHPATGDVVQTYDLDVPANALTFDGKNLVLALAKVGRKKTAGIAIFDIQQGQIIGEEKIDAEIPGLAFAENMIFYNHKKNKDIMVTRIKIDS
Ocean@TARA_SAMEA2622843_METAG_OBJEHOJD@TARA_SAMEA2622843_METAG-scaffold_6083-gene_7@d__Bacteria|p__Latescibacterota	o	d__Bacteria;p__Latescibacterota;c__UBA2968;o__UBA8231	0.9827586206896551	0.76	MSRQKKSALSDRSIRFLQANVHIGVENEEASTLLGSATRQDQDAAQSERVALAYRRLANAMILSTLREISKTDGVDEIDEDAPEISFVESRRIDPWCELAGIEPEVVRRAARRLVDEEPF
Ocean@TARA_SAMEA2621003_METAG_KFLBDEGC@TARA_SAMEA2621003_METAG-scaffold_4712-gene_5@d__Bacteria|p__Planctomycetota	o	d__Bacteria;p__Planctomycetota;c__UBA8108;o__UBA8108	1.0	0.8	MFSRAAGRPVLCAALVPVLLLWCFCLRADPGWQLSAKDSGKDPRVAVLLGRLQEQRVSALGIAGEGLGLSPGKLPIRWVLRLADSSPSDSSVEAEAGWTEVGEKEIVVSIPAWRYLDYPAKAGRVVVHEAVHALMASRLGSGEAYRSLPRWFREGTALLVSREGDARVQGRIAAAVLAGGRPASFLTGIHCGKPGSSVTGCSPSPAEGYLAVRWLEDRLGETGLRELLSRLSAGGAFTDELGQLTGLRTARLEGALLAHAAEAISRLASKDCRRLFAEALALCRSGKNAPAREIFNAISKAPGNKALRDTAVFLHSRTLVEDGSCRQAIVALEGLLKEGYEVPWEPEIFEQLGRCRRALGEPARARQLWKTVTERFPHDREIQARIAILLKRPKAGGE
GTDBiso@GB_GCA_006508105@QKPP01000161.1_20@d__Bacteria|p__Myxococcota	o	d__Bacteria;p__Myxococcota;c__Polyangia;o__Nannocystales	1.0	1.0	MDFSQAERRVFDAVWDLVARRTYDRAAASTDLLHQLLHAQGAVSRRGDHLCVGDLVLNRDRSPLAAVAEATGLGLTVYLGSHRVASATVSGAGTAPDLDAPAPAPLVDAALRRREAYKGRVDYGQRTYIVAGRPLFGSNTEPDAPPLGMLEAFQDEHIFLDLLAATARAGLQDQTSDLVARADAMESILRFVDDIARRLQLLALNGNIIAAQAPEHGRAFRVVCRELGALAGQAKNTGNDVRQLAVAMGFEGFGEDSVEPSGPADALSDSGLQLEAAADPVSMADLAAAANDTLSSRG*
GTDBiso@GB_GCA_007116425@SKIL01000181.1_9@d__Bacteria|p__Bdellovibrionota	c	d__Bacteria;p__Bdellovibrionota;c__Bacteriovoracia	1.0	0.8285714285714286	METMNNYIQKLNQMFNAGTLKKSVGVFVLTALTFIQSACDFSPKIHRDIIRAQQALIQQDFQRAIAKYEDILLKSPDPEIKLKIYYQLGEIYSLNFGQYEKAIEYFKLAQSVTDEPLWHVRSEQRIAEISFNFLKNYDQSIKSYTYLASFTPRLSESDLYEYKIAQSHYLKRNYQRSLELFYEIYANPQHSHYIQSMNQIALIYFEQKEWEEAISYWNRYIRHERRQENIVQARFLMANSYERKEDLKSAYNMYYSILGEYPNIDVVQNRLNSIFNRRVARKR*
GTDBiso@GB_GCA_007118095@SKSF01000039.1_11@d__Bacteria|p__Chloroflexota	o	d__Bacteria;p__Chloroflexota;c__Dehalococcoidia;o__UBA2991	0.9	0.84375	MRVSGVSVPGSRELVRDWQAVLGRLELDLNPRTFDAWLRGTRPLAVEDGKLIVECQENLAIAWLNERLSYVVRRAVSAVFGEELEVEFIARGSSDRSNDAGADTACEEGSSATTSSSSREPRISDARLIGRVNRRFGLDHYVPARGNRLALNCCMAILQEDEAAPGAVAVWGGPGLGKTHLLHGVAQRALSAGWPIACLSAEDFTTRYQAALRANDVASLQANLRGVRLFILDDLQYLVRKRATQDELVHTIDAVSDAGGHVVVAGELHPLEMDLHERLTTRLSSGVVARIEPMQHAERRALVESVARRLRAALPPWALDRIAAMGDVPVRLVQGAVHSAVALQQSDLLELGRLDAEIAHLTVTEYAPAGATPDEVLEAVARHFQASVDDLRGRSRKPA…
GTDBiso@GB_GCA_007119175@SKQC01000269.1_14@d__Bacteria|p__Myxococcota	o	d__Bacteria;p__Myxococcota;c__Bradymonadia;o__Bradymonadales	1.0	0.8095238095238095	MPPGTELEMVKESEFEKHPEKTAVHANKRELLRRGRETGELSWKEIREALPRDFINDVEMEVFLFTCKNMGIELKGLPSEG*
GEM@3300025717_5@3300025717_5_00412@d__Bacteria|p__Chloroflexota	o	d__Bacteria;p__Chloroflexota;c__Chloroflexia;o__Chloroflexales	0.9836065573770492	0.8695652173913043	MSGNETRTSQFGLVGGIRQSMSELILVAEPGTLPVPEARKGYLYIVTETAESIAKGREACQFVARTARKAFYDDTSLSVTASLRAAIRTANKALYQQNFNTDSNRRAYVGLTCAVVKDDDLFIGQVAPTQAYVLTENNLRAMPTHPSWKPAHTSATPFLKPNALGTSLFVEPEFYRCRMHAGDTLALCSSNLAALLGREELGQILRDQEPEVAGESLHTLCRRHGLAEAHVLVVELVPALSAAARSAPLSPLGLRERSGLMLRTMGGWFAGKRAEAVLEARRSAARQQAEQQQDMGNGTGMPHERMTYPPEQPEYATDPLPRPQPIDLGDDLGDRHAQEHAARRDPARLPPSTFLGESAPSERPVLSQRRIDLSDMPMLATRSRPYRPRRELRPLVDMT…
GEM@3300014206_44@3300014206_44_01377@d__Bacteria|p__Fibrobacterota	o	d__Bacteria;p__Fibrobacterota;c__Fibrobacteria;o__Fibrobacterales	1.0	0.825	MSEPALDIPAIRKKIETLRKSASVPYWDMVFADFMFARIADYKAVSRDAEAKETFVRLEKWVNGHLEHLQSLAAPRAPSFPIWKRDFVLSEAEGVRRTLAEKRALIPAAERANFSRDLSLAEKELENGDIQKAHTDLGAIRSGLITRLYRSYRARAAVIARGAANASHAESPATFKSAHEAMGLYNSQHTLDAACGLVGERDPIWVEDFLELYDTLEKLSQRLAPVEKKKK
GEM@3300014206_44@3300014206_44_01446@d__Bacteria|p__Fibrobacterota	c	d__Bacteria;p__Fibrobacterota;c__Fibrobacteria	1.0	0.8020833333333334	MINCIKIVSALLLTSAVAFAQNDVYGTSGDGPAAGSSASSATDKAPASMDEAPAPSESANDSSSSFYGSDDSESSDESSAGSATATGDQWEGFNYEEAGLTQWEFQQAKEAGISREKLTRLVELGVHPSEYLQKPWERLGVTEEAWLNQRAQGMEDSDIDRSYRNHSGDQSLAYWSLLVPSLYQWEKDDKMKAIWIDVLWGVGVGGLSYYAATSSDNTWIYWLIPVLGAHLWSFADAFLHTQWDNNPDANQFSFGIGPSRNSGVAGIMQWRF
Ocean@TARA_SAMEA2622823_METAG_FIMCNEIP@TARA_SAMEA2622823_METAG-scaffold_61886-gene_2@d__Bacteria|p__Proteobacteria	o	d__Bacteria;p__Proteobacteria;c__Gammaproteobacteria;o__UBA4486	0.9764705882352941	0.7094017094017094	MVTDPVNFHLARKFGDYLVCSPSVLRSALIKQGASLQNPRNNKRLGDLLIEFGAITEVERQQAVQLQRVARLQACPLFESLAHPELVSLSRHFDEVSVAAGNTFIDEAEEERSLYVVASGQLEVYRTDRDGGELFIALVGPGQPLGEMGYFSGGVRTASVRALEAVELLCASYDDLTHYFEDVPGVAHAYVQVVTSRWEETYQRVAEQQSKEPRHSQLPHLNPMLGPRQSIRLANSMQQLVTQIIHNAAQLVDADRGSLFLVDKTTGDLISMVAEGLEGEQLRLPADSGVVGWVASNDEIANIAAASEDRRFNADVDSHTGYQTQTILCAPVHNIQDEVIAVVEVINKRSGSFIDENETQLRSYTAQIGAALDNFDAYRNMMEHADTLETLLSVATLIC…
GEM@3300025547_5@3300025547_5_00357@d__Bacteria|p__Marinisomatota	c	d__Bacteria;p__Marinisomatota;c__UBA8477	1.0	0.7111111111111111	MQGYDFYIVFVAVIAFVTGLLLIGSPKTLIKAGELFNRVYNVESVVYTKRIPFGFAYIIFGGILLYILW
GEM@3300025547_5@3300025547_5_00388@d__Bacteria|p__Marinisomatota	c	d__Bacteria;p__Marinisomatota;c__UBA8477	1.0	0.9111111111111111	MTFLNPIFLWFLPLISVPIVIHLLAKRKSKLIDFPSLKFLKLLEQDALRKFNVKQLILLIIRTLMILLIILAFARPGLDRGTGFRLNSGSIDLMIFALDNTASNQSNFENIDRAMLENFSDELKTKGFNIAYCGLTDLQLYDTPDEVTAEFADIYHDDFIAAFDEQIDLDHYERKSILWIGDGQDVRDRMEELSGWSKYLLITPVANDAAISNIILPGQGVRLGDTYEMTIDLGRSIESIEALSLELLINEKRQNQQVVEGNKNSVQMTGRVEEAGYQSGRLFLATDEANYNNQRHFILPAEGEIPVQILRSKQIPDFWKLIKSSVEDQQLNLDIRVMDYAEIDNMDLSRGGTVIVDAADKLAPYNWDRLETFVGSGGQLILFGNGGSAMMEIMGFKSQ…
GEM@3300013137_190@3300013137_190_00261@d__Bacteria|p__Patescibacteria	o	d__Bacteria;p__Patescibacteria;c__Microgenomatia;o__UBA12405	1.0	0.7666666666666667	MAKVVFFSSSAYALPILHSLLQNPEFQLSAVVTKPDKPFGRDQKILPNPIADFCRSRSLPLLQPEAFDQNFIDQFRSLSPDLGLVVAYGPPFFTAEMIEIPHHRIVNIHPSPLPRYRGATPGPWQIINGETESAVTFFQIDPLPDHGPIIIQIPFDISSDETSDSFYLKAFALAAATLASTLNSYLSKPNSLQPQDHSQKSYFPKFTKESAKINWSWPPIKTERFIRALNPWPIAWTYVLDSKNQKLKMKIFSAELRDVTNFSAHSERKSATADEPEGSAHCKNLLQAITLKTIQVEGKKPTSWAEISKYYQVTFD
GEM@3300015370_72@3300015370_72_00128@d__Bacteria|p__Patescibacteria	o	d__Bacteria;p__Patescibacteria;c__ABY1;o__UBA2169	1.0	0.7857142857142857	MYDISKYNLNRSTIEMQAFPLFSLISIMKKFLNLIPFAQKEQLKRERMFLLVYGITGILVIVIAFNAIMLTITRFILIDHFKKLRDDSSLVNTELLKLQGNIGKTNEKIENAEKMQTKFVKYSDLLPDFTKLIPEGIVVNFMHIDSENSNFRINGVAQDRNTLVAFKDSLESASFILNLESPLSNFLEKKDIVFRFSGKLMKGIYHD
GEM@3300023179_21@3300023179_21_02909@d__Bacteria|p__Bdellovibrionota	o	d__Bacteria;p__Bdellovibrionota;c__Oligoflexia;o__Silvanigrellales	0.9047619047619048	0.76	MVDMRTRALWMTALALLSRQTAFAQGEPSPEAGQSATPAQTPTTTSTPSQSDTPSGSENSSQTSTETKEKVSRKQRKTIDRSNQSGTGFGVFGGADLGILFTNPSSTLYSALESSQLGISPTFKIGGTVFTKRIVLDMGLGLNMAYYNGTRIGVPADDGEGGAAIAQVKDPYSNLQTTMLVEAAARIRFKQKFQAGLLGTGMFSLKSANFTSFPDGIETNPEKYTVFLGPQFIYETDFRNWISRIGASFSMSLTGSDRTAYIGTLHAGLGSYLIDNATVIRTESETKVRTKVTREVINMRAQKAEIQDNVSFIFDSQMVNFKLNSSELSEKSAAFIAALGQVFSQEKELWNKLIVEGHTDSRGSENYNKKLSSQRAKAVLDELSKAGVATESMEAVGLG…
GEM@3300013308_19@3300013308_19_03950@d__Bacteria|p__Acidobacteriota	o	d__Bacteria;p__Acidobacteriota;c__Thermoanaerobaculia;o__Gp7-AA8	1.0	0.967741935483871	MNSKRTLLMIPLLLALCGAAYAETLEGAAAAAADAKPGLAVRTFTFKFKQADKAAAAIKPLLSSDGSMSIQPSTNSLVVTDRADNMKAVAKMIGDFDKEPQSFHLSVRIVGASRVTGTPKIPDDLKDVARKLAILPYNSFEAVGEAIVQGKEGEPGLFDMQTGYRADFKFGEYDPASDSIAVKDLQISRLTGAQKDQLTSLLKTTLNLTIGQTYILGAARAPQSQRALMIVLVARR
GEM@3300027706_20@3300027706_20_01537@d__Bacteria|p__UBP10	o	d__Bacteria;p__Desulfobacterota_B;c__Binatia;o__Binatales	1.0	0.8461538461538461	MKDAPVMRKGMFARLSFGLGRKNARMSLAPREVAFVGVGLLSGRHVPAAKSNSRWIADAARARRCLTSLSVLVAAAALYSVALGRASLGPSEAYSALAASQPAIGAVASNVLSFDPGKPILYHLLLHWFCQLFGYSETSLRALSVFFGLASVALIFAYGAELFDFDIGLGAAALWAFNPLAIVFARWARMYSMFVALALAHLLAMEKTRRKPGIAGAMVAGALGAAMLYTHLGALLIVGAEGVILARDLWRTRRAMGWMPLAIAIALFLPFAPAGAAQTHALLFGHWLDWIGVAHEAPIVKVAVGLAAGAFALWLAFGRGSGWERSESLRRALIIAAMPPIALVAASVVIRPVFSVRYVAPSFAVLAVAAVAIADRFGSRARNLAAFGLATFFLMLSPL…
GEM@3300027806_11@3300027806_11_03460@d__Bacteria|p__Myxococcota	c	d__Bacteria;p__Myxococcota;c__Myxococcia	0.9789473684210527	0.7153846153846154	MMLSLRAWSSVAGSLLLLAGCAGTATPAAAGIERERAELLRENGALRSRVERLESRLSALSAENEALERALRGGGAVEASTEERAIDDELAIDEGLALRGEEPEVEERGEDPRGERPMLRLSGSGPSERPALAAASALAGPAAPPVVAPPPDGSLGRLIVTGGPDDVPAIPAAPITVAPHETAPDPAASEYQEALRLLSERDVERALRALAAFVARHPEHPYADNALYFRGEVLYAQRAYREAIRELELLVARYPEGGRVADALLRIGTCWERLGDSARAATYFERVRSEHPDSAAARMADREDT
GTDBiso@RS_GCF_000725425@NZ_CP006019.1_1508@d__Archaea|p__Methanobacteriota	o	d__Archaea;p__Methanobacteriota;c__Thermococci;o__Thermococcales	1.0	0.9315068493150684	MLKYLLECIVIEILSNYFLLSLAYIYLMVMSMQLPEVEPYKENAVFLSKEEFMNEIRDALKDSSGIFLKLFIKDSSNKYYFTVLIGRNRLMGIEGEIVDTQEKMVGKEAINVLSHLLSNPLIVDIYKLDEITLKISLADNIDIYTVTPKLELEELLKAKKIEVKPSEQVVQKKMEEKPIKKEEPQKAAEEITPPKPEMKEAKEKKVEKEEKRGEKKEEGVIIDIQLTGPEAFKAALESAFQEYLSAVFKDIQRMKNTKLKKVEIKGDVGTGVVYTTIHIYGESAGSSSEADLAKRKVLYFANRHIPLIGRLSGLKPILSGLQAEIIPTGAEDTKKETSTRIQPKKLKDDGVRIVVNAPPQLKPFFTAYAKNILNGINGMDFKPKYCEIDVIDGKSLELH…
GTDBiso@RS_GCF_000969905@NZ_CP009520.1_1968@d__Archaea|p__Halobacteriota	o	d__Archaea;p__Halobacteriota;c__Methanosarcinia;o__Methanosarcinales	0.9368421052631579	0.7325102880658436	MERKFTQAILIISLFIPWTVITQAEAAVVIVNNSGDNNSGAGNYTSIQEAINNAHDGDTVLVSPGVYSENIIVNKKLTILSHAMLSGSQTNRTYIISTASDNAVFSISSDNVTINGFHIAGGPFEKNTSQEVGLYLEGVRNCSLKNNTLILTDKGIVLKNSQDNYLNGNLVSFGNEGVVLDNSEENVLSNNWVMKNNQGISLNNSFNNTLVNNTAGSNGVGILLQTSQGNKLAYNLILKNEYGVLGQKAWSNILTNNNLYLNDIGVDLRSSSNNSFYENEFINFLNAVDEGNNIWNSSSAGNFWNDHTGIDSDGNGVIDNQYVINHIIGAIDYMPMVNMPMVNRISSGNSSRALGANGNILLSLFEKKYPENSASNRKKGVVIETTELGQINKFLERGP…
GTDBiso@RS_GCF_001484195@NZ_LLYW01000011.1_19@d__Archaea|p__Methanobacteriota	o	d__Archaea;p__Methanobacteriota;c__Thermococci;o__Thermococcales	1.0	0.958904109589041	MIKKSNTGRAQISLEFLFIFGLLTILLIYSVRNVSFSEGSPSIENLRIQIALEEKSLANAISNTISQVYAQGPGSKATTYVKLTYLKNIGYVERASGVKNPAVFITYCNMSGRPGTYVFITNKTAPFEPLTTGDDKNVFHGAAIYSKKLSNNSSIWRIIPSPPFSQVSIDNPSGQFSKECGAKSGSTYTLYGIIVEPADLPSELRIVVEWNPNRGDSWSYNTTAKELRININPGG*
GTDBiso@GB_GCA_002428525@DIWU01000021.1_17@d__Bacteria|p__UBP14	p	d__Bacteria;p__UBP14	0.9230769230769231	0.9230769230769231	MSFRRITIAVAILCFAMPGLCFGDWNLTWTGEDGFVDDGVEPDEGHNGGTYQFRVRFNAGDSQSLPYWVKLFIDLDGDGRFSEEETFVAEQDQSDRSIWFVKRVIRVNTKNRPHLAYYFQAFADNKIKSSELCFGPRIGGFNHSFVIEGKGWFLNEALLPMEIRTMEGRDRIIFINTSNSPQKLCLSIPQDSPGPFFPHEDKDTREPNAYVMSVVTTDMDVESVDQKDFNTEGSEDVVGFVPKKAEGPVFGIKNKNAAERIMPGESVAVWMQLRAPAQAKGGLTGEDQWVYIKIEVLQTE*
GTDBiso@RS_GCF_000955735@NZ_LACN01000012.1_111@d__Bacteria|p__Firmicutes_A	o	d__Bacteria;p__Firmicutes_A;c__Thermoanaerobacteria;o__Caldicellulosiruptorales	1.0	1.0	MKEARAANIYGDLHMAALFLLQFRKNLDFKYTPIGYINIEGKFTQKILTKEREDYFMGKISTSVEEIVFILSKNTSFPDLVKEIDVVNNEINVKIKPVNIFPELVLKFSIVSEGKIIKILFDPSKSIIIYGFLFGKFKKSQIEGVNLFKDRLEIDIEKIIFQNLKGLKVKNVMVTNTGDIKIEFFTEKGDL*
GTDBiso@RS_GCF_001029505@NZ_LEKH01000004.1_160@d__Bacteria|p__Actinobacteriota	c	d__Bacteria;p__Actinobacteriota;c__Rubrobacteria	1.0	0.8571428571428571	MGEVRRAYAQCPVCSYVFRQPSASTYVTVGRDSDLCPRFPGFPGRRSDAARLIQNGLNNSVTLCPACSFAAAEDFAEITLLSDEREELRELLREDGLLKVFRAAQPSWLAFHAADLCGKERSYDYKELGDLCLRGSWVCRAEREQPFESTFQLRAIRYYIRALDDEPLDDRELSVTTYLVGELNRRLGHHREALNWYVNAERALTQSETGSTEARDLSWLDRLICRQRELAREEAA*
GEM@2025206003_7@2025206003_7_00874@d__Archaea|p__Nanoarchaeota	p	d__Archaea;p__Nanohaloarchaeota	1.0	0.9111111111111111	MILQNPLMVLLALLSLPLIVRAYRTEELQWKIVGVLNIATVILLSLAAASPAVQTQVDTVSDKEVVYLTDNSNSMLNTSEQIDIEGVSVQEKIIGSGNSSNLESSLINSVRRNQTYLVKSDMRGIDDPQRIIDVYENHNSSIYFVKPKLPEETSISLKGPSTTVPGAENSFTATVSSTDNLQKEVTVFIDGEEVASKEVREDLTVNQEFTDKGYHRIEARVKSDDRHSSNNRYYKSVRVVEKPELLIVGESGGLQEELSEFYDITTETSLPEDMSRYHSVLLKKKPVSSEQLKPYLTQGNGLVYTGDGSMDVLPVKTVEADQNTNNPAMIVALDISKAKSGINKIDIDTSRSFAFNLVKNLGNQYPGTKLGLAAYTDFHSTVSTSSPLGAKSDRLSSKI…
GTDBiso@GB_GCA_900547585@URHD01000022.1_11@d__Bacteria|p__Cyanobacteria	o	d__Bacteria;p__Cyanobacteria;c__Vampirovibrionia;o__Gastranaerophilales	0.9558823529411765	0.7738095238095238	MTKKILYTKFETAGDVLSSVLKNTDLQAGIKKTTLSKFWGKVVGKKFEEISKPVSLSTQGVLTVACANSYVTSELLMFKPDILKKLAPYAKSLDIVISDINFSHKIWSNERDLMEEYDYEEKKAPKIPEIDYDSIELDPAEVENIEKCVRNNKFASEEQRGRMFEAIVKDLKFQKAMESGRFKIN*
GTDBiso@GB_GCA_900553045@USBW01000119.1_1@d__Bacteria|p__Firmicutes	o	d__Bacteria;p__Firmicutes;c__Bacilli;o__RF39	1.0	0.7539964476021315	MLGIDMEFKKGILFVRLSGILNGDTASLLDKEMTSLIETNGIRYVVLNLKYVEYIDKYGISVVRKNYKLIEKVKGKFMICGIKKLFSYTNKLTDYLYQLNEDQVIYEKNSEEILAPASLTKVMTTYVALEKITDLDQTVTLTSEMFQGLAESNASVAGFYVG
GTDBiso@GB_GCA_900696455@CAADGB010000444.1_2@d__Bacteria|p__Myxococcota	o	d__Bacteria;p__Myxococcota;c__Polyangia;o__Haliangiales	1.0	0.8235294117647058	MVRAMGKATDADPRTPATSTPSPGAATARAEALPASPSGASASTGKPGKPVDLADRLNDPDFRARLEEGLRNMPPEKAAELVEMLESALRRRRVELIGYIAAAVVMLVGMVLSLYAYGVSDQRSFMAWIFLLPMGLAGLIMWLVGRWARDDRARRKTARPRPPGV*
GEM@3300002963_10@3300002963_10_01457@d__Bacteria|p__Firmicutes	o	d__Bacteria;p__Firmicutes;c__Bacilli;o__Thermoactinomycetales	1.0	0.7058823529411765	MKSTSFTQYYIQNGVKGVETMLRWAFFWVLVLAGMSGLIDWAMDVDLTTWQMQLRLIAAVTFLCALIAGSLFTFSRKRFYKEEWSFILILVTVGLFGISMI
GEM@3300005460_70@3300005460_70_00780@d__Bacteria|p__Proteobacteria	o	d__Bacteria;p__Proteobacteria;c__Alphaproteobacteria;o__Rs-D84	1.0	0.9	MGWRWPSKIGLIFSRGCVPLFFYCADVPILCLHCARFLWYNSATAEREPRLTHQYIIIDKKKYAVGLFWQPVAVDAAARNYARELASAVDKKLNLFTEYRAMIALGSKRSGHRSGMPSAAAEVMEAFAEFSSFLAAFVTDDGSYYIVAVRNGIILEDKIFRREDQARAHYAELAAIPDWGAFFAPESWAMPRAVQRRLDEIVTGRARAVLHYIGRVRTNLLSLVIFTVFALGLLYFFRGPITQMLTPRPQVSTINPELAAEYKRRIEEKNRELDAAYEIEKTPPPQPLQMPYDNLPDPIARAQLCYQAIGFLMQPVPGWVQKSAECGETHASVDLQRTFGTIGGFYEYGDTVMPGALVQEKSESEISVRAKLPTLPPVASIDERDGDTIMRDVMSAFQG…
GEM@3300005460_70@3300005460_70_00781@d__Bacteria|p__Proteobacteria	o	d__Bacteria;p__Proteobacteria;c__Alphaproteobacteria;o__Rs-D84	1.0	0.78	MKKYLRFMPYCMCLALAACGGYIKNQNGSEYLVKLDGEPIGCTFLYKLEAEVSVYDADDARRYLENRIADQARPGNAYLITSQRTRPNEWVVFGPERAFILAANVYDCPNPRRIQTVDSAQQILTPTQQGQVYPIYDGQATTVPVMQQTATAAPAQMYQYVTPAQPQMIMVPVQAPAGAYMVAQPTAVQAVPVSQTGGLYGVAVAQ
GTDBiso@GB_GCA_003170595@PMZA01000305.1_8@d__Bacteria|p__Armatimonadota	c	d__Bacteria;p__Actinobacteriota;c__Rubrobacteria	0.9473684210526315	0.8571428571428571	MSRSQPKALAPEEVVRLVQQIPVHTMVGLRNRALAVFIVGTGLRITEALSLLRSDLDLERKRVLVRCAGKGETRDVPLPGFCLPSLKAWKELRQELGIGDDRPVFTGLREGPKGLRGKPETAPMDPWSVQKYLRRTAEEAGISARVTPEVLRHTFAVRMLKRGCSVPELQRLLGHARVESTRGYVRLAAETPGTREDWAEAAKAIARNSGEQLPRGDQRLTDLSRTQWANLTTSWFICSGMEQGVPSRAAEHQSRFPLSLAKRLISVFTKAGDTVLDPFVGSGTTLVACLELGRHGVGLELSPQYYEAGAEWIEQTRSRRSGEPDLPGLFCHDARRIDELPVGAVDFCLTSPPYWKALDWDDATDGSGPQDLLDLGRLTEYEDYLDAIHDVFAKVGSLL…
GTDBiso@GB_GCA_003194495@PQXE01000041.1_14@d__Bacteria|p__Desulfobacterota	c	d__Bacteria;p__Desulfobacterota;c__Dissulfuribacteria	1.0	1.0	MNTYKKALVVIFFGYVLLLIETALGFPFQLGQIRLDGLVPLVAWYGLQHSLPGGILAVLGLGILSEQMSAMPAGLYAMAYTGEYLMIRYVLNHIVCAAAWQQMMLVSFLSIEVVAVLLIGSGAAELLWPWGFAQALLNGVLAPFWFFVFDKANSVISSEDMWFGVKEHSEV*
GTDBiso@GB_GCA_003208835@QCVD01000018.1_38@d__Bacteria|p__Cyanobacteria	c	d__Bacteria;p__Cyanobacteria;c__Cyanobacteriia	0.9918522542096686	0.7248908296943232	MATGQRDAASYGLGSFWIERRQAVVNNSDGWCVNGLLCGYVLEHIFVCNGHMSHAVKIYDTCIGCTQCVRACPLDVLEMVPWDGCKAGQIASSPRTEDCVGCKRCETACPTDFLSIRVYLGDETSRSMGLAY*
GTDBiso@GB_GCA_003222945@QHXM01000079.1_11@d__Bacteria|p__Acidobacteriota	c	d__Bacteria;p__Acidobacteriota;c__Blastocatellia	1.0	0.7923076923076923	MLFAQRESNQINSLMKILRTLFILFLFFLIHSASTVFAQDETVAAAVWQITKFDITVNASPSERALAVRSIISARNVGRGPGSTLSLRINTKAEVKSVSVMDAPATFISREESRPRQEGGTSTTLQRIVITLLTPVQPGGSVTAAVDYRLPVGENTGIASLSTAGSQFLPRSYWYPTANAPYSLRGADYAPVRITVNGAGGDTVISSGRGSSPAFDQMLNVQPFFITGAWDVNEGAGEAKGITAFIPKGASADERKRADELISLAANARSFYAGLLGAAPDVPIKLVAVKRGAGFSDGGTTLLDVAAFRRAKLDAVTALQIAETVARMWVGGATPLSGSGSGFLRDGLTRYLATLFFEKQFGRDVAEAERMRERVAFAEVAKVDAPIVRSNPLDATYLI…
GTDBiso@GB_GCA_003223635@QHVS01000363.1_3@d__Bacteria|p__Acidobacteriota	o	d__Bacteria;p__Acidobacteriota;c__Thermoanaerobaculia;o__Gp7-AA8	1.0	0.7741935483870968	KIVPPVILHSEFLLRNSNFSTEARDTPPRSLATLGMTCLALVLLSGCRTIRHVPEGTPLTPLTSSNASDAAQQLAARRSQFRGERSLIRLRLPNGVSARAQLQVDPSLRMMLTVYTPIGTTAARLYSAAGDVVFINDLEKTAWRGRATELGGALDTFATEAAALLIIGLPPGGDAALSYSPAGLARASLADVIIRFDPPSYPPQHVTIARGEQQIEIDHLESVEGSETLRAPEVPGNYRCCVAPQL*
GTDBiso@GB_GCA_003223635@QHVS01000012.1_6@d__Bacteria|p__Acidobacteriota	o	d__Bacteria;p__Acidobacteriota;c__Thermoanaerobaculia;o__Gp7-AA8	1.0	0.8709677419354839	MNEPTSTRIVTSMKTAFALLMLAAAPALAQTSEFGILVGGSKRLISHSDQAAGIGVSDKFKFGNSVREIYYAVQLDPGTNFKIKAGQIEGPVAFQYLNGNTKARTDIAKGKVEHVDGIIDYRFSEVFGSTGLFGGVGLYRQRGSITDQAVPVEQRGSTEETNYGFQGGVNGDFPLSRRVGFVAEVAYHWINFNYKPRYITLSGGFRFSF*
GTDBiso@GB_GCA_003563465@PWVH01000089.1_12@d__Bacteria|p__Actinobacteriota	o	d__Bacteria;p__Actinobacteriota;c__Coriobacteriia;o__OPB41	1.0	0.9024390243902439	MLNPGAVLVSLRSDAYYRGIAEEALKRASVQEPPVSVEDLAAGLGIPVRQANLPTFFSGAIIAEDGMPAVLLNAAHEEDKRRRTLAHLLGHVLVVLADSESSYPRQTRADHHEAEIAAEELLLPEYLVLEQAQKWFNDHRYLARLFGVAESEMMRRMLDLGIMKQRGILWDY*
GTDBiso@GB_GCA_003645845@QNCV01000177.1_2@d__Bacteria|p__Marinisomatota	c	d__Bacteria;p__Marinisomatota;c__UBA2242	1.0	0.9142857142857143	MWRYVLKTLRKWVYMIFLLPVLCPAAFEIQSLNTAGIALGSVSSLYPGLLNPAVLTPERSFRFHTDYSQLYGIKGLDYYHAGIDYGFIKRKSAGLVFQNLGNSVYQEKTVTFKFGQDIRNVLSLGLSLNVYNVAISGYQSSTAFGLNVGSVLNLDKQTQLAFLYQNVNNPSICEQTDPLPQCFYFGVRYFPKSSFELYGELFKDTEFPFSLRLASVLKPFSFMDIKCGVQFKPDRFSGGVSVYWRKLSLDIAVLHHQVLPYTFFYGLGYGFR*
GTDBiso@RS_GCF_000024805@NC_013440.1_5742@d__Bacteria|p__Myxococcota	o	d__Bacteria;p__Myxococcota;c__Polyangia;o__Haliangiales	0.9333333333333333	0.8235294117647058	MSDHAQPTTASPTGDAGLHPQEGARFLFERASQSDDRGEAVYRAAIATPEQRFDYRITMRIDGSCERAAADAGAGEGAGGGARAPEDLEAKLDTIARLIARGAAGKQRDELPPWPHRVLRWRGPGRG*
GTDBiso@RS_GCF_001536105@NZ_CZVV01000056.1_10@d__Bacteria|p__Bacteroidota	c	d__Bacteria;p__Bacteroidota;c__Kryptonia	1.0	0.9047619047619048	MPENKELKIHRLFLFLFTFYIEVLTSQNRFFPIFFISEFPLPEGSSTFSIGNLNGDNFYDIVVSSRRAITCLENNGKGEFNFYFSIPVREMPADVKLNDIDNDGVSEILAVYRARSTVEIFKRDTLGFRKFAFFETGVYPDMLICSDVDLNGLKDVITVGKIMLGITVNYQTKLNQFSNPVNLLPKTPFKKIQIRDLNYDDVPDLVGIDWLNNLLVISYGRGDGKFGLTYNYKLPEEPNDFMVADLNNDGFFDYVISFYYLGEVQFYYTTQAGINLKFKFKIPKPLMISIGDFNGDGFKDVVVSNGEKLFVFINSGIDFERYEFLSEGTAHIECADLDGNGRDDIISLDSVRNRLRIFYSGDRFQTFENSWLAVGSNSSDLAVADFDRDGCIDFITVGD…
GTDBiso@RS_GCF_001536105@NZ_CZVV01000064.1_7@d__Bacteria|p__Bacteroidota	c	d__Bacteria;p__Bacteroidota;c__Kryptonia	1.0	0.7142857142857143	MYCLQSAHIFGRLLIGFMCFMIFSCKGGDFISNKGVVSYEVSFNTDKNYIINETTFILQLYEYTLEIVDPMRDYYVIQTYWRVRDGQLSFGEDTVDALFRDRVLIHIVPRGRSSFYFRTYQVYNTVFQFEFQVKMGSGNWVKFSPPEDYLREYTAIIKELKIRMLRYGPSSGG*
GEM@3300005253_12@3300005253_12_00227@d__Bacteria|p__Planctomycetota	c	d__Bacteria;p__Aureabacteria_A;c__UBA1439	0.9230769230769231	0.9230769230769231	MRANMDRAEIVCRQRPRLSVWVLVAALTAGVWAPVVTAAEPAADEKVDMKVQWGETYETLSFRFGGEDISYPQAIMVEDFMPGDEPYSFETTLKWPIVICEARWTVSTADWPAEQRDKILDFVLMRMCDADSFAYLYPKKIIASKLLEGPDLSAPADGEDRPRSFAEALRGKTIRYTMTAKGGFGANDSVIQSKMRIGVSADGKTAFYHDTAESISDNHLGRDFFFAVHDAGDHLRFEVRGHYVSKPRVGFRKKAMNRTAETVRYVIKIKAARLGAPPTSEEIEMHGTMVADDADFAAVTKAATTQRGPLPQQPSSDGWKWPAGGGAMGAALLAVFVVRRRRRRRKP
GEM@3300026949_1@3300026949_1_01735@d__Bacteria|p__Armatimonadota	c	d__Bacteria;p__Armatimonadota;c__HRBIN17	1.0	1.0	MRYFLALLFLSFAALLSGCGGRRPIAVIGGKAVTYSDYWEAMERYYGARTLRWLIQHQLLLKVNEERKLVSDKEVEREYRNFMRLNGFEDERQFLAFLTRQGMTKESLLEDIKHDLILQRLREERIKVDDKTLKEFYQRNWVLFAQPPTGEPPTVRCFLFQSRERSDLEKVRALIQKGEDIRQVAYNFYKDNPQMRSVRGEVTIPLPLVVDPHQPPPLPPTLLKLLAQDAPLNQLHGPAFIPEGKFWVLVKVLERKRPLVLPFEEIKQYVKTAYVQQFGPPPELIFQQLAQQYGVVVRDPRYKFLEDEIRTRALLERPATFQPPAELPSMAKPPSQEGGRLEQRERTAQ
GEM@3300026949_1@3300026949_1_01764@d__Bacteria|p__Armatimonadota	c	d__Bacteria;p__Armatimonadota;c__HRBIN17	1.0	0.9285714285714286	MEMRRALWIVVVISLLVVAFWQQGKLSSQDAPAPLKVGVLNSARIVREVQNLSELQRTFDEQRRAYLELINLRQNFLMLTGLEWADLRRLLSRPQRSRSEEMRIQELRRIALEREAELQRLQQTTPDKLSSQERARLEQLTQLWKEGRADVERLKNLMDEELRRTEEQLNRFLDEKLQQAIRKVATEQSLDIVLDKSAVYFVRGESVDVTDAVLATLTETLKAGSDTQTPSPEKEEKR
GEM@3300013126_87@3300013126_87_00174@d__Bacteria|p__Bdellovibrionota	o	d__Bacteria;p__Proteobacteria;c__Alphaproteobacteria;o__GCA-2731375	0.9090909090909091	0.7142857142857143	MFDLTISDKFCFLLINSEGLASPYMSKEYMLKFEEYLDQIKNTANLSGLILYNNPNTNFCLGVDPTELIKLKSKASVASWLNVYYQVLEKFSQLKLPKIAVVQGKCYSFGLELILACDYRIGTEVKKASFAFENLSQGITSVFFASKRISSLTGLSNALDLTLSERKFSATSAANKGILDELCPSSFLFERAKEFATGKTKLTRTTKWGVELTPLGRKLIYNRARNLIEEKTQGFYPAYFNLLKLLYLCYEQPNETVRGLEEKFFTSTLLTQQSQNVLHLFQAKKEILTPQANQTYFAQNISFSVHGSQPIFSQFLEKGILAGLHFYYYAKKEDSIPSVLKKLYKRLTKKVSRKELTNMEVQSSLARVIPRIGFPKNLTSSFLLSFDDTLENYSEKYLR…
GEM@3300009503_46@3300009503_46_00734@d__Bacteria|p__Armatimonadota	o	d__Bacteria;p__Armatimonadota;c__UBA5829;o__UBA5829	0.9166666666666666	0.7857142857142857	MNLLEMLKKTFAFSVGAAAFSAEKLKQFADEMVSKGEMTSEEARKFVDEMSKRAEEEKKTIQEWMREQLSRMLQQAGAVEAPRVEALEKRIAALERTVTDLRSAVIGKASAEATEAETTETPPVDAC
GTDBiso@GB_GCA_003223645@QHVT01000014.1_42@d__Bacteria|p__Acidobacteriota	o	d__Bacteria;p__Acidobacteriota;c__Thermoanaerobaculia;o__Gp7-AA8	1.0	0.8709677419354839	MTTQHAALSTQHSFEFNGVVRLTKVGTTYILGTIVLAIAALNTGNNAIYIGVAFMLGCLLLSGIASKGGLKHLHVEVGAIEEAWAGKPADGTLRVRNASRIWNVRDVVFVSGDLAAPVIVPLLPRRKEIVIPVQFLFQRRGIAELTQLDSYTRYPFGFFLKKRRLRVHSEVVVYPRIQPESAVRERFRTISGGETSEPRPGEGTEIHSFREYTRGDSLRRVHWKKSASLGRWIMKQNEAEGAHAIQVAVDPYKPRNVSDDDFEEMISDAATFIFDATERGFDVTLSLPRADVRSREGQFRALALVDAIHEPVELIVDRDAVYFSVSGGAATASAAGFSRKPAPEAGAAPLDQRAS*
GTDBiso@GB_GCA_003223645@QHVT01000014.1_67@d__Bacteria|p__Acidobacteriota	o	d__Bacteria;p__Acidobacteriota;c__Thermoanaerobaculia;o__Gp7-AA8	1.0	0.9032258064516129	MCYLSPPMHSVRAGASHAQAIHAIAELLEKLRIESMFVGNVARSAWLGSEVESGAIDVLALMNAPQKNQIAMMASNRGFRVEQSEIEQSEELDLVPLNHISAGGDVRVHVLLASNALYGRMMNNAKPAQIDERTIRVAAAEDLALMLLVGEDEAAVRKLTMLPEFDRSAFHDRLTSIGLGVAAE*
GTDBiso@GB_GCA_003223645@QHVT01000014.1_106@d__Bacteria|p__Acidobacteriota	o	d__Bacteria;p__Acidobacteriota;c__Thermoanaerobaculia;o__Gp7-AA8	1.0	0.7419354838709677	MKTSRLLLAALFLTVASLPLAAQVNDTYIITAAANQGGANNTRWLTQFSIFNPQLDHDLVVSVTFLPTGGAQGAEERITVPRNSLAFSDNILLDLFGIANGGGSLLVATFPEDNPGVPNTVLDRSFLVTTNTYNNASSGTYGQTNPGVWIGMLDDGITAIAQNVRNSSRSGWRTNIGAVNLGRCSATLRVNVYDADGNTILKNAPFVMPPLGHFQDRLPVDNDAATVEFWVEDPCASSNTDYAVVFPYASTIDPRSGDPQYQAPMLLAPLSSLTSKGVRTTALASDPTSIGKKIDTKYARGVREQAEYRGMATLMHDAKGWRIQR*
GTDBiso@GB_GCA_001776775@MFDD01000009.1_29@d__Bacteria|p__Patescibacteria	o	d__Bacteria;p__Patescibacteria;c__Microgenomatia;o__Daviesbacterales	1.0	1.0	MGRSKIIRLLAKIKVEKKLKSKHKKKAYSAEQKTRRNTRTAALALWALGSLCLLVLLGQLITLLTRFYNPLTPSMTDGSALRWDGKSSFSVAVKVDTLAVVNYDPVNRKLTVLKIPDETFLSLPKGYGGWPARSIFDLGQAEHPAIGSKLVRSTLSNLLGIPVEGFILIPPTKGTSSLEQVLAKIHHGPLGLLLSLNKIQSDRTGAELVRLVQGIEAIREDNTKIIDLADSSITESKLLADSTRVLGVNTIKLDLYIRENFKDSNFVNFDGGIAIFNATNHPGLAQDLARVITNMGGNVISLSNTSSNIDTSLVLASPDFDPINMTYQRLAALFAPTCLKSTCESSDPRVLSSRAQINIVLGEDYYLKKNDRNYPF*
GTDBiso@GB_GCA_001788015@MFZO01000046.1_18@d__Bacteria|p__Patescibacteria	o	d__Bacteria;p__Patescibacteria;c__Microgenomatia;o__UBA1406	0.9814814814814815	0.803030303030303	MIIIYSLLFIIALVVILIFSSKRFSPIPFFPTNKYDLPLIIKSLDLKNNQVIFDLGAGDGIVIFEASKEAYRKKLNTKFIAVEINPILIILLHLRHFFHPNKKNIKIILADLFTMSLRALAKQSRNYEIASLLTSFTPRNDKIIMKPRQTWLTQFNNITIYLYISPWFLDKVTKKVLKEIPKARIVSYMYPIKSLRHKEKLIKGKNFVFIYS*
GTDBiso@GB_GCA_001790315@MGCE01000105.1_2@d__Bacteria|p__Methylomirabilota	o	d__Bacteria;p__Methylomirabilota;c__Methylomirabilia;o__Rokubacteriales	0.9705882352941176	0.9166666666666666	MPSHFFVGGIVPVMIRTRSPLGALALGVGLLVLAAAPGAGAQSAAPPAREAPSASSSLRVIAEQVARLFPVVQTDVIEVSGERVTLAAGRQQGVVPGIELIAYREGRELYHPTTKQLLGRTEETVGRMVVTEVADRYAVATLAPGAREAPRPGDKARVAAGRVKLAIVPLVSGVRARLVEAATYDLVQELERTGRFQVVFGEQVSVWLAERKIPAAEFVRGRGVREAQDRLKLSHMLAVHYTMAQGKAFMDLRVFSSVLEQPLLQQALFVPPSVRPAPTQQFSTGPGGEGAPVQRRSLLARLLSGNFEPNTYSAGASAIPLRSLAVFPFSVLSMDVAIGKDTVPRIVLTDGQRVFQYRLVGEKLEPEWTYSKLMVGSILGVQFADLDGDGVLDVVVNRQ…
GTDBiso@GB_GCA_003552765@PUOI01000567.1_6@d__Bacteria|p__Hydrogenedentota	p	d__Bacteria;p__Hydrogenedentota	1.0	0.7258064516129032	PITAKRTGLKALRTWNWDSAEEFPLPKGAGPKGPGDVNVSHTTLSGNFCSARHCFARGHAGTISPICCGNRVEGAATPVPGGKAHRIGYWIRPLEPRPVEVVKTVNTRFVAVKAAAVVAVLCSLQMEAVAQWVWSPQIGQFINLRNLPRETPELQIEHIRGLMLEGDYREALAETDLFTQYYADTEYADENQFLRGEILYRWGRYHRAAQEFQQVVTNYPASDLHDEVIQRQYDIGDTLYEEGLDRMDRRFAWFRTQPLRQAIEVYNMVIDNQPFTEAAAEAQYKVGRCHQALDEYIEAAYEYRRVVEDYSGTEWVPDASHGLVESYYASTLPPAYDQSPSRLTINAIEDFTQRYPGDERVDELEEKRREMRENIAQQRLKTARFYEKRRQFDSAHIYY…
GTDBiso@GB_GCA_003554585@PWGV01000150.1_5@d__Bacteria|p__Firmicutes_F	o	d__Bacteria;p__Firmicutes_F;c__Halanaerobiia;o__B1SED10-174	1.0	0.8181818181818182	MNNKKEIIQELKNHREKLFRVLKEFKEEEWAEPLGSGKWTLQDMVVHLTHWHRWGLNKLRQFVGYGIIDATGPKNTDALNELIAKAWAQHSLFDIKADLEGIFYEMQAFLSRLPEEWFNKTWEYGDKEVDMEKWMQFFLDHDRDHIKELEGIKGRENK*
GTDBiso@GB_GCA_003562775@PWTU01000538.1_34@d__Bacteria|p__Bacteroidota	o	d__Bacteria;p__Bacteroidota;c__UBA10030;o__T3Sed10-11	1.0	0.7272727272727273	MRNFVVVLVVFFIVQVAASQIRTEPKHIISAGAGYTSQFFIDHHASPLRYQDTAVPVSVQYVRNTARGHHRIVFGYNTGTFTPSSVRQERMFEEYFRIQVQGGYVHHIASLFDDRVRFFGGFYFDNFFTHRDHYYFQNRNEIFAEYITSFHPSIEAYYMIGKGGEVRTRMAASAVALIYHSPYSVRGPIQGTFQFFDSYRQMEALLSYRHLITSRIQIEMTYTFNYYRHETPQDFKSARDQIMVLFGYRI*
GTDBiso@GB_GCA_003563465@PWVH01000057.1_17@d__Bacteria|p__Actinobacteriota	o	d__Bacteria;p__Actinobacteriota;c__Coriobacteriia;o__OPB41	1.0	0.926829268292683	MSEDGVSRLLALFQPGFCVSLAGSESVKCRLGTAKYGSNPAVVMDAAAVQDTSVFPRPTRRGERVMKRMVLLICTVLVGGCVGFAGAYFTAQQSVPDNVIRAGTVAVSAEPASEALSMENLAPGTPNTRTLTVSNTGSLPVGVSVTEAKRAGITAFYNVLTCVVTHGTETVYDGPLAGLSTLPVSLAPGESADLDFAICIPADVPNNMAGNHVKITLYVNAEQAL*
GTDBiso@RS_GCF_001886815@NZ_CP018099.1_2727@d__Bacteria|p__Calditrichota	p	d__Bacteria;p__Calditrichota	0.9375	1.0	MQALNKNISAGGGRKELALKSFPKEFERNIWEELDRRFYIILIASLAFVYGSIIYLSNIEFSKEKVDQAIKEKYLRKIYKVELVAEEPPQVEAEAETGVGQGIEDTPVEEKVEKKPDVRAQKDRGKRAEGRGESASQRANRRARSQASRAQQRAAIASKVAGGGVLALLTAGGEGGTGAAEAGVLDDAVSGGGVTDIDQILSGAQTLQTASAAQQRSRVGARRIGSGDAQQGAAIDDIIGGGIGQEPSYDLSRQGDFSLKISKGTVTGKASRSTARSADAISAVINKHQSAIEDCYKRVAKLNPNLRGSVTVMFTIEPNGRVSNVRIIESTLKNSRVESCITRRIRSWRFDPIDPKEGKAIFRQKFIFTK*
Ocean@BGEO_SAMN07136799_METAG_BACJODIK@BGEO_SAMN07136799_METAG-scaffold_96-gene_13@d__Bacteria|p__SAR324	p	d__Bacteria;p__SAR324	0.9682926829268292	0.7076648841354723	MLAQENDFPVFTVSAFKYPAFFLSQSSEDIVIYKVSRNFRRLVYPYFFAEIIMKTKILSVFFLLSFLAGITINSVWAAELTIYTYDSFNSEWGPGPVVFKRFEEQCACKLKVLSPGDSGTVLNRVILEKANPKADILLGLNNSELEKSFSYDLWEPYRSPLLEKVPADLRVDKKNRVTPFDYGYIAFVYDSQKLKNPPTSLQDLLDSKYKRKIVIENPKTSSPGLSMLHWTISIYGEDGYLDYWRKLQPNLLSVTDGWSAAYGMFTKGEVPIVLSYVTSPAYHLEYEKTERYQAAVFQEGHYRQIEFAGILKGTKRIKLAREFIDFMLSEKFQNAIPLTNWMFPVVQHQPLPESFRIVPQPKSAPELNPARVNQQNSKWLKAWSRAMSE
GTDBiso@RS_GCF_002812085@NZ_NPDM01000009.1_87@d__Bacteria|p__Spirochaetota	c	d__Bacteria;p__Spirochaetota;c__Leptospirae	0.9083333333333333	0.9646017699115044	MRLIGQWKMSLFPGNGKKTGNLVIFQSDFSCGFPGSIIEPCGRDSQYKERFVAKPFVELEAQIPDLVKAKSKIVVRSSRMNRQLEQYVLGLITHILNEVGQSQFVEMLYTISKELTINGIKANQKRVFFEDEGLDITDEADYFQGIKEYSKKFSEKMADEYGKRCLARGVYVQIKFHYCLDGLLVEVTNNTPVIKTEEVRMREKMKKSMGYNDIAEFYMDNMDNTEGAGLGIALIMILLKNEGVDPNLFRIITHEDRTVARVEIPFNDNYVSFRSAELAEI*
GEM@3300027662_8@3300027662_8_02944@d__Bacteria|p__Planctomycetota	o	d__Bacteria;p__Planctomycetota;c__Planctomycetes;o__Isosphaerales	1.0	0.8095238095238095	MGDGKITLRVVGSSWIGRGNAAIVQFMQKFFGFIAVCLALLAGLVVREPRANAIGPSQATSGEPIVVRLIHPDRQAAAVLHLFEGCAAPHPAAALAAWKRSTRDPDQLGKPLEAVISFFNPEMVREWSVFHEARFQLGFDPETGTRQWRLTVPGDDGTLAALITALRLSGGSNEAPVGNGTITVNRLGGPGAAVAARSAGGVVLASSRAELDRGLPPGISGPSACLEAVGLKDDPGVPAADPDSGLVFRIEPGRMTVPARGSVATRRAIELARGLGCRTVDGRLGLVDDQVGLEITSELDPARPFAPGSAGNLAIDTEWLKWIPAGEAVAVASLAAGRGSAYWETVFALADRVDRADPARANLAPLRTRINLLASAVGARLEADLWPHLRGVTVAWLAN…
GEM@3300009503_111@3300009503_111_01302@d__Bacteria|p__WOR-3	o	d__Bacteria;p__WOR-3;c__WOR-3;o__SM23-42	1.0	0.7916666666666666	MRKKSPLRIIILSIILVVLIIFFSIDWGKFAIGIIQKSAKIKIEYKELKGNIFKGFQLESYKIKISQTDSIYGESARISYRLSLLGLRLPTLFDIILIKPVINIKRKTDVKSGEFSLPKINLALRINIKGGRLIYEDDKIYTLEDISGLLFLDFWGMNFYITTMNLSFVFNIPVRISNHTPQFPIYVTSANLALNIKKNAFELKFLKVKGRGFFCDARGKYWTDKESGILQIEKISFVPGEIDDYFKTKPLLNKGKIELKGEINLPKKKFLPRLHGFAQNIYFFDYFNFETNCFGDTIFLNIFEGKFLEGTLSAQLKGTNLRDFNLELGFKNINLNRMVKIDKPIWLSGNLIYRREFFSGILSSPAVEGFDFDSLKFSGIISRGAVILDSLFIKNSLLV…
GEM@3300027592_12@3300027592_12_00782@d__Bacteria|p__Desulfobacterota	o	d__Bacteria;p__Desulfobacterota;c__Desulfomonilia;o__UBA1062	1.0	0.8867924528301887	MKAFKSVLACGGVCLAAMVLIIPFILFGQPTSQELWIMQAMQEMREHLQLIPRLNGMELPGQNPLQIMLLSFLPTSVAWARLVMIVIGLVLAAAIYLYAHLLWGWRTGVYAVLFTVTSIGFLQDYSLLNLAALPCALFLWAYLLFSLAYLKGWDRNWYLLAYACILAAMLLGGLELLVLFVGAVILLVLFDLAPRRFTEIRPVIGLGAVIGAAFIFYLVYRIGGGSSYVGGILWPGGHLGLFKALAYGFRAALPWLPLLVPAWFFTARPEEWEDWRELLPAKITLILVVLLLWSSGKSLGGYALLAAPAAGLLIGYWAGQGLRVAGRLEIVRRIAFICAALILLALPIVDLGLNLRMVLNLSTPHIVLLITAFVTAAAMLFLVKGRRYGPAMIAGLLAV…
Ocean@TARA_SAMEA4396941_METAG_KHPFJDKB@TARA_SAMEA4396941_METAG-scaffold_1180-gene_41@d__Bacteria|p__Proteobacteria	o	d__Bacteria;p__Proteobacteria;c__Gammaproteobacteria;o__LLD-282	0.9285714285714286	1.0	MNYTKEYIIKKSICFTQHQKSNKEPKDALKQDNLDHDQKKNHDDSTLLPNLSDSDSDTNDYTNKYQSTYINNKKINQLLLDIKNKILKYQTDILDEDETNKRKRLKTLLDEIFQLAAKNKINSKNNMFQHLQEMLEQTQLNCNACYKEKNNIIKYIKYRERAIKAIDIFSSSIFYYFLANVTNTMLLTILGVGLLSLGVIGSMLLNPVTAIVIFFAVGTYLTYRHLHKPENKKNLLEKEIISDYLELEDSQYILMEQTALLLQEVANTHEFFTEELLHDKDVTMKQLSVKSPLILSTYFIIGNITSTISLTTNTLSIYGFMVPSHILAALNYAGNLSFVTKDFMYHTGVNPLYAGIFLLMYIPAKIIDYFKYEKKHKKIHKEISKNKIEIQHTDFIIKL…
Ocean@TARA_SAMEA4396941_METAG_KHPFJDKB@TARA_SAMEA4396941_METAG-scaffold_1180-gene_43@d__Bacteria|p__Proteobacteria	o	d__Bacteria;p__Proteobacteria;c__Gammaproteobacteria;o__LLD-282	0.9285714285714286	1.0	MSFYLSVIFDSNYLNNIKDQNMFLILTEDNPPNPPQVIAKISNSYKANMLVEKLHENLPKMIQLSYPISKGELKSLINQATENKVDEKQMELKSIYEIANSQHKHSSDILNIETKKYPEKLLKQLGINLKLQDKKLNQSKIIYPNINVMSEQYNSDDNQAEFTINTENLNFDSNITTNKKVIWETKPHFENRNIPMTKWSKDEIKEITSTIKYHAIKQLYYLKIDILEQSKKENKSKIKKSILEDMDGLDLLLKEFENILKDIDLQINYTKEEIISCTMNNEVQEKKRLITELKLLKEERIEHLDEIDDLYLRTCTIKDQITKVIKDQQLKNLLSINELNDFNEALS
Ocean@TARA_SAMEA4396941_METAG_KHPFJDKB@TARA_SAMEA4396941_METAG-scaffold_1180-gene_45@d__Bacteria|p__Proteobacteria	o	d__Bacteria;p__Proteobacteria;c__Gammaproteobacteria;o__LLD-282	0.9285714285714286	1.0	MGIYSVSKESINTKVNENLKLQWQKDEATLKLFKQNIEHYNLRVNYILIHLIDELSIKLQDNNIENREQLHYLDILKKDLENPAKKYLSLGSDILTKIQDTTECKPIVALLNNRNNFCYIYEKVLHYIKEGSKSPGSITFNNIYAVIVAYSKVTAAQSIWDMVSNYPLAIKDIRDFLNKIEDRSKSMADFVSKSPKQHRYYEILNEMNTKMLWYDMYNGMTKIYGDIFSKEYISEVFVDGTGLSSFLKEQLDQAPGLSRLTQNKNQGAWLGYQGSFSEQEINKFLKEIIHKTIDSKKLFNLELAEKEFLLKVIELVDLNPDIKVELFRPYVAKIAKEDNLYSGLVTRYLENELGSFIASVREKRIDHLKASIIDNLSKGEQLVFFIRGFYKTELEFLED…
Ocean@TARA_SAMEA4396941_METAG_KHPFJDKB@TARA_SAMEA4396941_METAG-scaffold_1211-gene_3@d__Bacteria|p__Proteobacteria	o	d__Bacteria;p__Proteobacteria;c__Gammaproteobacteria;o__LLD-282	0.9285714285714286	1.0	MPFRPNIPNSGPDILFRVFNTLDNQDSFTIEQDDQIDYVDENNFSLLTYISCKNHSFALKKILLEHEKMLSNLLETENLMGNTPLMWSIANSSIDATLVLLDEGVVNNHPIMNEQINKQNDKFGNTPLILACAKGAAHHDTRVNSRPQIDAIDKLLTLEVDVNKQDNKGNTALHFAVLHSDFNLVELLIKKGALTDIINEKGLAPFDFLALQTDEQEKVIKFACDVYSLKYTPREQFTNKLTSSNLISLDIKNIIRKKTLIYYLNELKASQNLYDDINLRKLNNEIEKFIINIESPNYTTSNIQDLLNETIMFLNKLEANHDYKYPESLIKTIGQILINIFLLITGLFIVNKIFNDQIFFYNYQSEKKIIGEIKGKILEIKDEVLKIKL
Ocean@TARA_SAMEA4396941_METAG_KHPFJDKB@TARA_SAMEA4396941_METAG-scaffold_1211-gene_16@d__Bacteria|p__Proteobacteria	o	d__Bacteria;p__Proteobacteria;c__Gammaproteobacteria;o__LLD-282	0.9285714285714286	1.0	MKNILDILTKFKKNVIYDIVDYTEYLLNQDNILTISQNNVNLDLYLSDLRSASSETLSKIKQLIESKETISESEQNFWQYLKEYYCEKNSSSLKAFTSILLDSKIPEGCYIVYDTYISKFTDFTEEQISQSQEYIDEAITEKSSSAIYKVLYSNLKKSLSTKLQENYNIASLLAENGNPKGLTYLGYFHNLEQDFYNTLISIRYLTMAANCNDLDSCFLLAEIYKTHPYLYNPQKIALYTIKGYILSEQGNKLDRPCCYFNNTCNIEDQDSLNTYKDLFLNNIEFLENEQSPYFDFIKANIKQYQNNTSDAVKIYKKLYKEYQLPEAAYNLGLIEEKKSSISSPLAAQYYEAAHSFAYPDACIKLKSINQHSHPDLSEVDFTIFSNNLRDSNLGSKLVL…
Ocean@TARA_SAMEA4396941_METAG_KHPFJDKB@TARA_SAMEA4396941_METAG-scaffold_1211-gene_17@d__Bacteria|p__Proteobacteria	o	d__Bacteria;p__Proteobacteria;c__Gammaproteobacteria;o__LLD-282	0.9285714285714286	1.0	MFEIIQNSKRLKPKQVLIFTKQLSILLKQNITLDKAIDILNNNYYKKNNFVKNISKLIKKGHTLSYCFEQLSFYSKYFDSFFINLIKIGEQSASLNTVLENLQNFQKSYYDLKTEIRNSCIYPSIILLMLLIFIIFVTCYLIPTFEQFYKNLNISMPYTTLIIINIKNNILCFINKNIYIMLSMLFLIYYNKNCLKLLIPNNIKKTINYSYNKIVLNIPIIGKTYLLIISYKFIFLLYISLKQNLNIIIFLEYFIKNNKNLYIKKQLIKFKNDLTMGYSFNNSIKQCKFIPKEILQIITLEQKSENITENLNNATHLLELYIKNNIKTTQKVLEPTLTIFLTLIICCIICLLYMPLINLDNFL
Ocean@TARA_SAMEA4396941_METAG_KHPFJDKB@TARA_SAMEA4396941_METAG-scaffold_1480-gene_4@d__Bacteria|p__Proteobacteria	o	d__Bacteria;p__Proteobacteria;c__Gammaproteobacteria;o__LLD-282	0.9285714285714286	1.0	MKKVTFEDGAKPDSKKPVTSPKMLKSKEIKVINEVHAAHITAMYAAYITARYAAVGIYNSSAKPEKSILSEKSILNDKPIIDNEPILENEPILEDEPILEDECNQLERQFKSFNKEGDKPGSYYFFSSLKKKEIESKKELLSDLKILCEKHGASPPQKYADITSSVFKEIREKIEHPNAQVRFKLD
Ocean@TARA_SAMEA4396941_METAG_KHPFJDKB@TARA_SAMEA4396941_METAG-scaffold_1480-gene_5@d__Bacteria|p__Proteobacteria	o	d__Bacteria;p__Proteobacteria;c__Gammaproteobacteria;o__LLD-282	1.0	1.0	MYFIDINGQVYNIGKVLGSGAAGEASEIYPITNEKRQNYILPIGSFEPGLQKNTFLIPKGYFIDNSSKKVLKRFKKQGLSNYSQEAQGGAKLYNGANPKAIGKYVITELMEGHTLKDIPRGYDYKKWSFQNRIDFAWQWALQLQQLHSNTIRGDAILHLDIKGPNMMLHYSKNSKGKTGSQVNVQPFDFDLSQNAMIEGTRDINNRKITCPDQLRKVFLVGSPYHISPEMIKKEIAGARTDIYSAAPLIWVIFGADNPIGERSNPIGNKICTQYQNKIVNRADIPFDSNQLLNQEVLPDWLNKDYNQNIKIAIEKFIIRLGAQEYYDRPTTDEMLNFFTVFRKLNILYNNKVDGSDILLSESDDYIKDVQQYKQEIINLSKQEDFGFQLLCSNNSDELN…
Ocean@TARA_SAMEA4396941_METAG_KHPFJDKB@TARA_SAMEA4396941_METAG-scaffold_1480-gene_12@d__Bacteria|p__Proteobacteria	o	d__Bacteria;p__Proteobacteria;c__Gammaproteobacteria;o__LLD-282	0.9090909090909091	0.7692307692307693	MKQNNELVNSKEEIEEDVAIHNSKLKKSF
Ocean@TARA_SAMEA4396941_METAG_KHPFJDKB@TARA_SAMEA4396941_METAG-scaffold_1480-gene_24@d__Bacteria|p__Proteobacteria	o	d__Bacteria;p__Proteobacteria;c__Gammaproteobacteria;o__LLD-282	0.9230769230769231	0.9230769230769231	MLYIFSISFFIGNFLLYLINIDLSYLYNLQNVNYKILIGSFLLVYILIKLIKDKSVILFLTYKIIFFILLGMLFNFYNISKYFSFKIPGNLVNNKVTISGTVVSFIDKKQKYFYLKLDYIIYQSKKYKFDNQKKILIKDYNQKKVNLKLDKYHYGDQLILEAKLKKIFNKKLYNYYFSNNIIAEASLIDIKFHVINTNYFSFNYIRNYFYQNLVKLTDRLENKYLIYGLILGDKSNISKEHKLLFQNTGVSHLLAISGMHLSAVYLLGIYFFKFIWNIFYEKLYYIFFCAKNKFEALGGVVFISFYGVLSGFSIPTIRAFIFLLLYSSTKFFSYKINKLSIIAIALIIIVFFEPFCYLDIGFWLSFSMIFMLFYILNNIDQYNSSFTFRDNYRHKILNF…
Ocean@TARA_SAMEA4396941_METAG_KHPFJDKB@TARA_SAMEA4396941_METAG-scaffold_1480-gene_25@d__Bacteria|p__Proteobacteria	o	d__Bacteria;p__Proteobacteria;c__Gammaproteobacteria;o__LLD-282	0.9285714285714286	1.0	MNNNLDIIISSTICSAMYYSYVNQYNDNKHSIPVALFLIAGTSICSTGLTLLFSHNKEQPKNYKEIIGDDFVMIIPKSEEEQFEKKQKMLKK
Ocean@TARA_SAMEA4396941_METAG_KHPFJDKB@TARA_SAMEA4396941_METAG-scaffold_1480-gene_26@d__Bacteria|p__Proteobacteria	o	d__Bacteria;p__Proteobacteria;c__Gammaproteobacteria;o__LLD-282	0.9285714285714286	1.0	MIDHELEIGQKIYSDPLGDIYQAKFENNSVIIKQYHPIVSKAILDNLLEFKTLVYTNQENNNDIILKVLDVINHNDNILLIYDYHNQLKFLNEYIDLEDNFSQDIDNLDFIDNSFGIELIYPLVKFLKGAHDSGYFHGLLNPHTICFTEDNKVRLFGFGFEYKIFSWISCKSLYGEFKLNSYLSYNAIEKNQFSCLEDIYAVAAIIYTIFSGHPPYDNIDANEASVLDLELQPISGLSHKKFSIFKKALDVNSKHRLKDISVLQKYFFNSEPYNNLSYNSKRDGLKNYGMSLGIFLLFGVIGYELFVNNEYVNARVSNKIAHLFDNNLQNKELRSIKTMEPVKIATETLISNKLAKNEIEPKIKTIDTLKNNFEIAKLEKQQILAKKKENISKEVIKEN…
Ocean@TARA_SAMEA4396941_METAG_KHPFJDKB@TARA_SAMEA4396941_METAG-scaffold_1480-gene_28@d__Bacteria|p__Proteobacteria	o	d__Bacteria;p__Proteobacteria;c__Gammaproteobacteria;o__LLD-282	1.0	1.0	MRSPITHFKKEIWLRFDPGHTYLKQAFRTIFSLLIAVLFYINFPLFSQESLWMFLASVIIIQVRIGSNFIEQIISVITCGIIATILVYVSLLLNPYPVWFMLYLSIGSGVMVLMAKGQVLDTIKTTLTFLFAIVSGGISLISTHTYERPLMFLLGVFCAVIASCLWPSNKKKESLIAGEIYFKSLFLLIEQELLILNSPLNVNINYKTEQKLQERRDRVTRHFNILQDKLTNYKYKSNKQNIVNFELSTAHLYDMVLALGNWRYFNNSIKTTKEQLEAIDLIDKQTLKIKTELNNVSLQLKQILEWSK
Ocean@TARA_SAMEA4396941_METAG_KHPFJDKB@TARA_SAMEA4396941_METAG-scaffold_1480-gene_29@d__Bacteria|p__Proteobacteria	o	d__Bacteria;p__Proteobacteria;c__Gammaproteobacteria;o__LLD-282	0.9166666666666666	0.8461538461538461	MAIFRKLCLTALLIPFSVVFADSLHSNVDGNVSTSVDSTVGANVDSMGNPSVDSTVGANVDSMGNPSVDSTVSANVDSMGNPSVDSTVGANVDSMGNPSVDSTVGGTQQLENDTDTSMDN
Ocean@TARA_SAMEA2622843_METAG_CFGEOLOP@TARA_SAMEA2622843_METAG-scaffold_34776-gene_1@d__Bacteria|p__UBP17	p	d__Bacteria;p__UBP17	1.0	0.8235294117647058	MDIEKLHLKLKKGNPKQRFEAIGELVKLDSTEVLPILQQSLKIEDHNRVIERLNKAILYLETKPESSKETVNPGEYVEKSDIFGSGVEVPNQPNDLAENTISKLKKALSSKNEASEMKAMRFILKNCATQLVPYMIDIALKRDDTQFKLKTLEILRLLNRSEFSSDLIDFLKVEDILIIKASLEVLDSLGHLPDVLSMIKEFTNSEDQELAKTADNYLEKLIDQGNKEAIEFFSELKISRERKAKEEAFEPFVPEGMEDLLPKKMTDALDEQKRQKSAKQKQAVLAFKYKSQMESKDPKQRIDAMFQLAKANDPEAIELITQLLSNESDFKVIASGLSALAQMNADAALAAIQNFLSHEDDRVRANAVSSIDKILGDEKPKPMLERMLKDPNHRVRANA…
[truncated: 33,451 more rows]
