# Supplementary material for: Functional and evolutionary significance of unknown genes from uncultivated taxa
Source: Nature. 2023 Dec 18;626(7998):377–84. doi: 10.1038/s41586-023-06955-z (PMC10849945; doi:10.1038/s41586-023-06955-z)
Supplement: Supplementary file 19 — Source Data Fig. 1 [file 41586_2023_6955_MOESM19_ESM.xlsx]

## Sheet: 1B
FESNov_fam_code	dnds
NOVLGNZS	0.0761
NOV88TGN	0.221076
NOV345WS	0.2354
NOVOWP7J	0.103
NOV2KJLL	0.1287
NOVUS8OC	0.0817
NOVOERKV	0.2122
NOVSHOLW	0.2215
NOV84AD9	0.0721
NOVBC9UP	0.3543
NOV2FSOA	0.2794
NOVA4Y32	0.1342
NOV1SEUP	0.153362
NOVMPXG0	0.346
NOV02FJ1	0.0467687
NOV02SYR	0.3507
NOVMJHQU	0.2298
NOVHVDBL	0.0479
NOVBAC0R	0.243709
NOVP49UT	0.204
NOV8YJU4	0.0651949
NOVA7UM8	0.379704
NOVQ8UW2	0.0538
NOVOJKWZ	0.2382
NOVK82O9	0.3119
NOVZ7K74	0.0395
NOVK8APM	0.12576
NOVSJDUX	0.0141
NOV50Z0P	0.0534
NOVPZPXW	0.113
NOVJYINZ	0.0297
NOVTOUCH	0.0718
NOVHAMSB	0.3396
NOV564WN	0.0510362
NOVSJ6B9	0.113898
NOV9HDIZ	0.0526
NOVO72PV	0.1181
NOVOGVFX	0.17746
NOVFC7FQ	0.2637
NOVOBVYG	0.1637
NOVXM3TC	0.104357
NOVQCP7Y	0.1063
NOVAPL6V	0.0266
NOVV9KPV	0.1834
NOVUIE1T	0.297
NOVES03N	0.1629
NOV7BFZ1	0.3351
NOVK0WB1	0.0744
NOVE9MTI	0.2816
NOVDS4NY	0.0659702
NOVH1J50	0.144409
NOVOZSF7	0.0539567
NOVW7UBC	0.1245
NOVY5YM3	0.2268
NOVKGMEP	0.0261
NOV0H8N8	0.0156
NOVEM8LE	0.3081
NOV78ETD	0.0639319
NOV9HUQZ	0.0759
NOV6D7UP	0.2578
NOV0854K	0.3976
NOVO5BQE	0.0586
NOVEHM6L	0.3288
NOVMR9E2	0.1499
NOVEIR77	0.0127
NOVJVZLQ	0.0562
NOVC6HJY	0.0798
NOVP4N46	0.1953
NOVRU9RJ	0.0639
NOV5FTQJ	0.1208
NOV8R0BF	0.0374
NOVW3IW9	0.337807
NOVIDG64	0.108434
NOVQS84F	0.255975
NOV7NJDU	0.1533
NOVUQX5L	0.0302
NOV85DKX	0.1289
NOVI8W4T	0.1434
NOVDBYJH	0.0928
NOVA21RF	0.397
NOV0FVAK	0.2053
NOVIAOZJ	0.1814
NOVSYPZR	0.0786691
NOVVV5V8	0.190594
NOVODNHG	0.1101
NOVLQ85S	0.1034
NOVKGVKN	0.2178
NOVJF1K9	0.151806
NOV402YV	0.0230435
NOVWLNN4	0.069
NOVFST8C	0.0534
NOVAF01K	0.1626
NOVMJLMQ	0.4834
NOVJDDQ2	0.1546
NOV7PSBO	0.205204
NOVVUN0J	0.025
NOVU240A	0.133782
NOV9T9TL	0.1192
NOVH7GOQ	0.0698
NOV78DVS	0.2412
NOV7STF7	0.1163
NOVMHA8G	0.0985041
NOVG7E96	0.0246
NOVRRYXO	0.026102
NOVWAZOO	0.0504
NOV0HLN1	0.0687
NOVMGR25	0.291672
NOV38GPX	0.0376841
NOVO8MCX	0.133285
NOV6R9QB	0.240282
NOVTXT2W	0.0580564
NOVP9JMC	0.1248
NOVHINC6	0.0156294
NOVLGNWR	0.0413
NOVEBLGZ	0.1649
NOV3OP5C	0.0973
NOVNFUJM	0.0710651
NOVLNGD6	0.1125
NOVXCAB0	0.0264
NOV3EXXU	0.0844
NOV6R0L4	0.2403
NOV9FHJP	0.38521
NOVHJ3XS	0.268878
NOVEHR3R	0.0585
NOVMJFC2	0.094
NOVWMBAF	0.1226
NOVZ783E	0.1429
NOV1XR91	0.1136
NOV8M4J1	0.2646
NOVHXRKY	0.174
NOV661VI	0.137998
NOVSZVS8	0.2733
NOVYMHC9	0.1737
NOVIX71V	0.0153
NOV43RR2	0.1341
NOVE3APA	0.28
NOVADHYS	0.0931992
NOVWC29L	0.2128
NOVBJHOR	0.0748
NOV1L223	0.2053
NOV70IPS	0.0454
NOVEYQV4	0.1421
NOVE3MK6	0.1677
NOVTFJSO	0.0672
NOVB6IT1	0.1674
NOV2E00W	0.0744
NOVTZEG6	0.0566
NOVNC88X	0.094
NOVJ39H9	0.1144
NOV8SOJO	0.1055
NOVD8IG1	0.123745
NOVSLSPE	0.172998
NOVTL51P	0.0216267
NOVPQJNG	0.0614
NOVY0O45	0.055
NOV76UH3	0.0802639
NOVG9UCD	0.0143
NOV50SPL	0.0186
NOV39G54	0.14278
NOVRO24U	0.1163
NOV789V1	0.1246
NOV3CIQ0	0.2661
NOV9V1TT	0.0524982
NOV2IHKS	0.1607
NOV2QWPC	0.0708669
NOVPNT4C	0.0924
NOVL4WOO	0.0435
NOV672O9	0.0576
NOVR7FFF	0.0789623
NOV0EPVC	0.125121
NOV5UEG8	0.0487
NOVQQ4WY	0.3502
NOVNCRJC	0.3074
NOVX7I06	0.3076
NOVDV1GT	0.2138
NOV8I30N	0.0339
NOV3RT8Z	0.0377587
NOVHKO3A	0.289103
NOVEHDTG	0.0715
NOVGTRM7	0.0111
NOVV9ERM	0.3947
NOVPY2J5	0.0898235
NOV1VJ2J	0.288782
NOVKM5D4	0.4922
NOVNO60H	0.1391
NOVTS8XW	0.0137
NOV76XHG	0.1243
NOV0KUJZ	0.2055
NOVA2HDZ	0.0513
NOVO6D9C	0.0884767
NOVSJE85	0.0617
NOVP6D19	0.156056
NOVEHT6W	0.1383
NOVDQQGF	0.0623
NOV6G3JF	0.2205
NOVBX0SD	0.222
NOVBO4B4	0.0526
NOV6LIXY	0.192527
NOVAECF6	0.0253
NOVC8M5X	0.1398
NOV54IDK	0.0522
NOV6DHVA	0.0604
NOV5PXDO	0.12
NOVSHAI9	0.4954
NOV7QWCI	0.0608
NOVDAU1I	0.1895
NOVXHF0I	0.0670861
NOV4C02U	0.0179
NOVSW1LF	0.0691
NOVP38WG	0.0917
NOVTU9I0	0.1706
NOVLXX3T	0.1671
NOVXZILF	0.1948
NOVYAVSS	0.324679
NOVA6DKD	0.1767
NOVMA1AN	0.4296
NOVWWSWK	0.1242
NOVBYKJ8	0.044
NOVU2QXY	0.1412
NOVLNS55	0.1825
NOV15QDE	0.1978
NOV7VNIQ	0.1738
NOV6EGXZ	0.075
NOV6JA69	0.0974
NOVWXQA4	0.0384
NOVOQYVG	0.4245
NOV4WO9X	0.120399
NOVNHYRF	0.2124
NOVNWEOV	0.0786
NOVO0EAY	0.2303
NOV63XKM	0.1072
NOVZBC6X	0.0531
NOV120GL	0.3181
NOVSST3A	0.1722
NOV81YPG	0.1128
NOV9AFBC	0.3286
NOVNKO53	0.171
NOVGUF1K	0.0936
NOV1E7UY	0.3177
NOVB4WFM	0.111889
NOVQ0HSY	0.0474
NOVOSP1W	0.0659
NOVOST9X	0.0852
NOVD7JVB	0.4629
NOV0R8Q3	0.2013
NOVIMVR5	0.498345
NOVRZ429	0.0842863
NOVC56S1	0.077
NOVXUKIC	0.0623
NOVGR3BQ	0.214177
NOVCHJQR	0.140822
NOVRCA2Z	0.2697
NOVBFLYV	0.0346
NOVU3E75	0.240363
NOVM8KF4	0.478001
NOVRXJH5	0.0588
NOVZ1XTG	0.1353
NOVL9VD3	0.0305285
NOVXW5HD	0.0877541
NOV72XWA	0.1316
NOVW3G9E	0.1461
NOVGCREL	0.488782
NOVCYCDI	0.405
NOVSCEVF	0.0918
NOVMUVJQ	0.1497
NOV6C6BU	0.2093
NOVOZDI0	0.234671
NOV3F50Q	0.353852
NOV3IWSZ	0.381927
NOVZHZ1C	0.0459
NOV777FP	0.0452
NOVTI5LL	0.0319656
NOV9JMBN	0.354372
NOVDN97M	0.189
NOV2VPM5	0.149
NOV7HDUO	0.118967
NOVU3M79	0.4478
NOVSGRUX	0.0183
NOV0YCO9	0.2028
NOVX7ALE	0.0513
NOVLYBCI	0.0517
NOVQ9HIF	0.0918049
NOV11MFY	0.1206
NOV0ANHH	0.334
NOVRG5GA	0.1473
NOVJE7WR	0.326885
NOVVK1CD	0.0189
NOVL932Q	0.1179
NOVLXVK7	0.0966
NOVBMYLY	0.3855
NOVV7S1D	0.1513
NOVK7R9X	0.273143
NOVUFQDN	0.1083
NOVD31XE	0.0747
NOV0MMY3	0.0988
NOV59HDL	0.264887
NOV9Y4MI	0.3359
NOVXKKZB	0.2153
NOVD55B3	0.3387
NOV4KDJW	0.3995
NOVDJMD4	0.1779
NOV1S0LK	0.249514
NOVLUGEM	0.0212
NOVNRD6B	0.0517
NOVFSUEE	0.093612
NOVSAHDO	0.0358
NOVXHT8T	0.17657
NOV9UF3D	0.0988
NOVNN8Q3	0.1153
NOVNB5OF	0.249912
NOVTBIVH	0.3095
NOVEYFC5	0.0684
NOVD9QNG	0.1686
NOVTTZO8	0.084
NOVTWL40	0.215445
NOV1SVGE	0.248
NOVG5WM4	0.2627
NOVDTY8P	0.194989
NOVDQPCY	0.4425
NOVQTOD7	0.0892483
NOVO8DLA	0.0383
NOV3AV66	0.2708
NOV9EAWN	0.13624
NOV3WZKY	0.0598
NOVIVXUO	0.286
NOVBK2F1	0.125342
NOV0HV5Z	0.180331
NOV0KUGT	0.0271
NOVP0JYE	0.0625
NOVO3YO1	0.161536
NOVFQ5XH	0.179
NOVWDBCW	0.149635
NOV4KX8J	0.224
NOV6FRUK	0.474743
NOV20WAI	0.2018
NOV5FP8R	0.0679
NOVJISNR	0.1525
NOVAU64L	0.160568
NOVD2XA1	0.2579
NOVZTBY0	0.2571
NOVH6LPP	0.333
NOVBV387	0.0108
NOV6JXTW	0.14112
NOVDJ78Z	0.1985
NOVCN4A7	0.0727
NOVJX4M0	0.207
NOV3U4KT	0.2064
NOVR5U43	0.116825
NOVO84N0	0.3878
NOVYPOPT	0.0651
NOV2BT0S	0.2425
NOVETGM2	0.1824
NOVKZMIY	0.0246
NOVTR9FX	0.0706
NOV8BJV4	0.2319
NOV0LH76	0.1296
NOVB1WDW	0.108526
NOVFNG2Z	0.0162
NOVFSU9B	0.1905
NOVP50BG	0.0842
NOVRCTZA	0.0878
NOVPGF9D	0.0143
NOVU78H3	0.1181
NOVYVTA8	0.3569
NOVJE4HL	0.162133
NOVEAL1U	0.057804
NOVF17M9	0.179
NOV2OGTZ	0.454938
NOVSMYVJ	0.1368
NOVT4IQ3	0.0326
NOV4U1YI	0.2421
NOV0OPW2	0.1084
NOVC4ZUT	0.0860196
NOVAHNNF	0.1039
NOVBHB4S	0.0795
NOVOA3BJ	0.0689
NOV2DE7J	0.2953
NOVVY9Q4	0.1924
NOV6Z5U0	0.366915
NOVYGWRC	0.498702
NOV06S49	0.205096
NOVHZ20S	0.1595
NOVQ4GYA	0.0617
NOVKBLLO	0.1631
NOVKLGFW	0.1553
NOVBT7DU	0.0346409
NOVX5UA0	0.1107
NOVSC917	0.0407
NOVVQ1N4	0.2422
NOVCCWKA	0.0388
NOVHGNEJ	0.0115
NOV12NSN	0.0206011
NOV9RNKL	0.114
NOVO36ZJ	0.0562
NOVNDVVR	0.1853
NOV3VTWF	0.2102
NOVUGCHA	0.0405
NOVOGAQJ	0.0729
NOVU6HPK	0.1341
NOVJKR68	0.2692
NOVSS46M	0.062
NOVRR8AX	0.108
NOVL4A2V	0.1455
NOV2MYX2	0.1158
NOVNKM0G	0.2945
NOVFY9VF	0.182
NOVWMU67	0.1303
NOVEVAL3	0.1803
NOVYXXWO	0.2598
NOVBKQHH	0.1481
NOV1AYNC	0.0864572
NOVTN555	0.0655
NOVQ3NRC	0.1865
NOVX6V4U	0.201026
NOV9P574	0.2171
NOV11ILI	0.0663
NOVKW20E	0.2831
NOV4EIGY	0.3442
NOVCBNMS	0.0978466
NOVMOC1N	0.0588
NOVYTXM0	0.1531
NOVUHE2M	0.482
NOVMVZUM	0.0693478
NOVPWYHL	0.172
NOVOPYUI	0.1132
NOV0U0HV	0.0358322
NOV6INCU	0.1155
NOV7S87T	0.1331
NOV9ZAG1	0.1886
NOV2TOJ9	0.1774
NOVAXFAS	0.285345
NOVLGK2G	0.1152
NOVOIZMO	0.098
NOVO2VB4	0.052
NOV6YC0R	0.0861327
NOV9UX11	0.222414
NOV817BY	0.218605
NOVAK0EZ	0.0935
NOVYO26Q	0.383229
NOVCIXCW	0.112811
NOVQPRQP	0.0902
NOV6FN2K	0.0567
NOVDPUHJ	0.228893
NOV1DGAM	0.1433
NOV77I2A	0.37
NOV8AWB2	0.0002
NOVIHILJ	0.1172
NOVFOC7C	0.0759
NOVCAXAI	0.0773
NOVW0DZJ	0.1363
NOVDYNZB	0.0707
NOVLWVY7	0.2063
NOVNTZTC	0.1579
NOVHHWWN	0.0392
NOVFJ4Y3	0.0977
NOV7ABPM	0.096
NOVOO5BO	0.2565
NOV61BW9	0.3389
NOVRVM7A	0.063
NOV5VGMG	0.177718
NOVWV2HG	0.1276
NOV9L4S6	0.2078
NOV5EKH8	0.0844
NOVQTB9R	0.0099
NOVGLE4M	0.0598
NOVK74PA	0.1798
NOV04XEE	0.0441
NOVL4Q5B	0.219802
NOV5LLMA	0.1181
NOVW1JV6	0.2199
NOVE9JS6	0.22024
NOVAU48Y	0.0896732
NOVYHZ0Y	0.1438
NOVANA35	0.0359
NOV5X588	0.2614
NOVUCCUB	0.0528093
NOVFOQYB	0.0576
NOVTZV7C	0.0927
NOVK0F2Z	0.124
NOVDWNWI	0.1325
NOVQCKP8	0.1061
NOVCXAZ5	0.298734
NOVSMZ31	0.0431
NOVIR0HL	0.0688784
NOVKYEIY	0.1284
NOV52FXO	0.3532
NOVA3JOO	0.1785
NOVNZTPP	0.155928
NOVSJQEG	0.1168
NOVSXU79	0.0245
NOVRPJ8I	0.0992067
NOVZGAEQ	0.1375
NOVH45YV	0.1348
NOVH4FP0	0.0383827
NOVKA80C	0.1146
NOVIKB6V	0.094485
NOV98FFC	0.0639685
NOVQHUU8	0.0772264
NOVCFTH0	0.14802
NOVWZJKZ	0.1883
NOVNFRXJ	0.1005
NOVPKFT1	0.170244
NOVW5LD4	0.1897
NOV3AW2P	0.0528
NOV6EJC2	0.0737
NOVU1PR5	0.0324
NOVCEZBC	0.0727
NOVWL52O	0.0686
NOVDQ7TT	0.110977
NOVQ7D6K	0.0144
NOVSMVGU	0.102668
NOV9XME8	0.119
NOV16WGP	0.2501
NOVXRPM7	0.165468
NOVLMX2H	0.125278
NOVJ32CY	0.0766
NOVVAQT9	0.3064
NOVHVKP5	0.0457479
NOVFTLUP	0.1546
NOVAQXL4	0.2851
NOVETGEB	0.1656
NOVJ31JT	0.20456
NOVQD9DK	0.110582
NOV55CCW	0.1025
NOV5NUOI	0.2163
NOVMYT07	0.1035
NOVBA1U9	0.2104
NOVHMJBI	0.1051
NOVPVN3U	0.1377
NOVRJ3H1	0.1661
NOV78PAS	0.0647
NOVVXEJS	0.392142
NOVAT7J0	0.1989
NOVCWN9Y	0.0761
NOVC9FNX	0.1162
NOV4S1TR	0.1544
NOVQB4TC	0.0433
NOVA45HV	0.0969145
NOVJQ1TL	0.1106
NOVF5QKT	0.1443
NOV8W2G8	0.1401
NOVNP1P0	0.117815
NOVQC75T	0.069
NOVYYXF6	0.0729
NOVIYDIM	0.119363
NOVPX8S5	0.1003
NOVIUP0H	0.1736
NOVKUDQG	0.145
NOVBCZ7M	0.121377
NOVA3J4A	0.2367
NOVKF39A	0.0601
NOV8LNZR	0.1602
NOVLFLR8	0.2717
NOVZK9J7	0.0909
NOVDEMT6	0.2126
NOVE1GQI	0.1868
NOVFWSNT	0.0409
NOVWVAT9	0.393
NOVFQH2D	0.0277
NOV8XSO3	0.039
NOV17DLY	0.1003
NOVN3A8J	0.0392338
NOVA39M2	0.0615
NOV4BZ18	0.0638
NOVPHZYA	0.2127
NOV9L5GR	0.0327279
NOVTUX7V	0.0571113
NOVWI2FT	0.0792
NOVUTD1D	0.234791
NOVC3II5	0.390748
NOVVARSZ	0.0399
NOVOXWZR	0.1535
NOV0WQZE	0.1112
NOVXASO1	0.1232
NOV4D4PF	0.0136
NOVNRG0T	0.2501
NOVK6PW8	0.0257
NOVMO25F	0.293
NOVK0G59	0.308176
NOVTZTBX	0.1983
NOV73N2I	0.0560083
NOVFMAOC	0.078113
NOVTERKZ	0.0199
NOVR7RWM	0.3142
NOVB3ENX	0.3703
NOVAUUVS	0.2202
NOVZLPCT	0.2884
NOVGUETJ	0.1391
NOVWCN3T	0.0466
NOV3R0EX	0.0912297
NOVMAGNV	0.0980057
NOVRE69L	0.1463
NOV2OB6Y	0.0436
NOVGADP3	0.0921
NOV0BO4H	0.2559
NOVQJJ5Q	0.105
NOVQIQZC	0.1466
NOVXN7RA	0.2901
NOV69ZSE	0.1173
NOV71I2X	0.1288
NOVUH1BA	0.1755
NOVE3R80	0.1887
NOVXALYE	0.374309
NOV9EPUS	0.0834
NOVLDFAO	0.277578
NOV6O1Q6	0.2709
NOVUGLO5	0.1987
NOVGVEH0	0.1664
NOVKYLZG	0.185167
NOVHKYHP	0.0108
NOVGP41O	0.3317
NOV2EAGM	0.1478
NOVHRCK4	0.137047
NOV3CK01	0.0743
NOVWY58N	0.2426
NOVGCUUN	0.145109
NOV18GXO	0.0686
NOVOWQYR	0.1078
NOV7Y7HS	0.068
NOVORDUU	0.257711
NOV18BZT	0.1068
NOVX9AKX	0.048
NOVI7SAJ	0.0806
NOV3FTUO	0.0856
NOVKZB5I	0.1339
NOVEO8LM	0.1694
NOVWY8IH	0.417654
NOVPIFB3	0.1815
NOV4NY37	0.1886
NOV9LXO5	0.126265
NOV05X6W	0.206069
NOVCJJ6X	0.0565705
NOVR3M85	0.2634
NOV1QLWA	0.0124
NOV2YLZF	0.0729963
NOVLDGGW	0.0508
NOVULJLE	0.0505
NOVEDH4S	0.082
NOV0KP1Y	0.3453
NOVQZSRP	0.0525
NOVKCY7H	0
NOV7W7E4	0.2402
NOV4MB94	0.179135
NOVEJ5ZU	0.104
NOVX66X9	0.0289
NOVONNQG	0.078
NOVEY1K4	0.0293262
NOVPBPVP	0.0937
NOVKK9MA	0.2008
NOVHD1VB	0.1217
NOVY2D0O	0.145001
NOVIUHHH	0.1734
NOVQZB69	0.0652
NOV7Y2FR	0.207
NOVYK3SV	0.0353
NOVNFNF1	0.1657
NOVCD5XC	0.1795
NOV9JYHF	0.0929
NOVSHH5S	0.2692
NOVWXN89	0.0809
NOVS4UWN	0.0665
NOVEY27X	0.0937
NOVC2H2N	0.2868
NOVA02YW	0.126313
NOVV0Y9A	0.01
NOVZYQRY	0.1636
NOVVUVN9	0.0289
NOVSYERO	0.2188
NOVMSBCE	0.0642
NOVP6X8I	0.0717
NOVA9EDM	0.1102
NOV8DZDZ	0.320515
NOVZV2SF	0.1843
NOV9V9JK	0.1727
NOVO79S6	0.191683
NOVV4J7M	0.3478
NOV3LJJ2	0.0653
NOVAWB3A	0.2374
NOVNQOVR	0.0364
NOVQN5A4	0.144169
NOVNOAZ8	0.3215
NOVU92GK	0.0497
NOVX1JSB	0.1447
NOVJM929	0.1544
NOV8G26V	0.3506
NOVEJL7Y	0.1089
NOV10655	0.0832
NOV474PC	0.1248
NOVN3EZ7	0.1183
NOVBY4WD	0.0082
NOVE7C85	0.1044
NOVMCL2U	0.0924
NOVKZL9D	0.1613
NOVVYM76	0.0226
NOVJ0I5Z	0.2129
NOVVTQAC	0.417
NOVLK9N5	0.171
NOV5G542	0.273627
NOV4X75E	0.0327429
NOV3NXDP	0.1219
NOVQM55Q	0.1292
NOV8CC05	0.183371
NOVUUJHD	0.2591
NOVPZHB8	0.2814
NOVPIPQ0	0.0538
NOVV2O8P	0.1541
NOVX8TZB	0.341267
NOVW2687	0.179829
NOV17M1J	0.2463
NOVDCA1L	0.1825
NOV7LT2O	0.1996
NOV8GW7C	0.0953
NOV0EIX6	0.232384
NOVNPHWE	0.3738
NOVBO91F	0.0698
NOVG369J	0.1386
NOV0JVFF	0.0847
NOVAZB8L	0.0766
NOV94VEQ	0.0196
NOV75NZI	0.141867
NOVY2PLW	0.0737759
NOV0RWFB	0.2712
NOVS7105	0.3086
NOVK1NP0	0.222847
NOVO0FIE	0.143582
NOV4QL75	0.0406211
NOV0E5CL	0.4613
NOVV6I8O	0.0563
NOV8UCGV	0.352088
NOVZL835	0.0469
NOV56MX5	0.119374
NOVRK4KJ	0.0782
NOV4COOZ	0.139656
NOV5AL8U	0.043046
NOVYYOPC	0.1084
NOVQ46K4	0.126834
NOVGGHQD	0.0859914
NOVNYAGE	0.0208
NOVFDV9A	0.1478
NOV514ZZ	0.0441
NOVLRVUV	0.2415
NOVT70YY	0.2987
NOV1BLM6	0.1064
NOVEGV9L	0.158613
NOV5WHAE	0.1416
NOVBWLVK	0.311482
NOVX8VAR	0.0054
NOV9RITE	0.0915584
NOV1TF8H	0.0532
NOV7RI1V	0.0759
NOVR08D2	0.269232
NOVVZR7P	0.2174
NOVSX4CG	0.1179
NOV9WVJW	0.0332
NOVG2AA1	0.0819
NOV7NYXB	0.1825
NOV3DK46	0.0563
NOVKEW45	0.389204
NOVWPYIP	0.0061
NOVLCWK9	0.105
NOVWSYF5	0.1041
NOVWYF3V	0.115213
NOVFHBEG	0.1383
NOVN74FM	0.154
NOVU82IA	0.0259
NOVNZVGX	0.1978
NOVOA9C1	0.1571
NOVB1SRN	0.0965
NOVV60OQ	0.2789
NOVCBGPY	0.2297
NOVH5T2R	0.0596
NOVQ1RHE	0.1944
NOVBZD26	0.3546
NOVSUTQ3	0.1067
NOVQG0JF	0.0544
NOVP1LOB	0.1126
NOV3ZV9P	0.0872115
NOVLHRE5	0.2732
NOVG6I8H	0.2012
NOVSTX8I	0.131887
NOVST2ZJ	0.0682
NOV6QCWP	0.105618
NOV6MZK7	0.2072
NOVCREQD	0.0419
NOVGKC8J	0.1487
NOVLDXR2	0.0174
NOVQ8IQO	0.0988808
NOVLAQ0R	0.425
NOVMNZBB	0.1311
NOV5F4QW	0.3163
NOVOH45M	0.1766
NOVYX4IU	0.1102
NOVE79KX	0.1637
NOVOUAMA	0.0519
NOVVWS8J	0.0551
NOV9UT4A	0.116609
NOVV0DJF	0.2276
NOVRQHHR	0
NOVGBKQP	0.1894
NOV1STMY	0.0567
NOV37UQZ	0.2688
NOVPE1B6	0.053
NOVKD5QA	0.1169
NOV0G1LR	0.0581
NOVQN23U	0.064
NOVHAA0G	0.0479644
NOVBKGPD	0.0328983
NOVSRA5M	0.4513
NOVUCED1	0.1975
NOVAADD6	0.181912
NOVCQ44R	0.0438
NOVRKZW1	0.158757
NOV9DUE5	0.2443
NOV7THUT	0.165341
NOVPNC8R	0.064
NOV21VTF	0.05
NOVXUHN2	0.0176
NOV7QNJL	0.1777
NOVJOW8U	0.0509
NOVKV7DX	0.3106
NOVUIOK7	0.0577713
NOVCDOMW	0.0455
NOVFMZAA	0.3501
NOVQXSQ4	0.0682
NOVWN4M0	0.3206
NOVOQAUE	0.1076
NOV8VXSA	0.425921
NOVL8WNX	0.1482
NOVVGIKL	0.2994
NOV8ZAOR	0.113029
NOV1HVWW	0.1404
NOVRDO8S	0.358851
NOV723RO	0.144798
NOVFQ5SX	0.0589
NOVS447K	0.0682
NOVI9NK7	0.0564
NOVNSQ3F	0.0784443
NOVOLABC	0.0439
NOVET2O9	0.106
NOVTISXP	0.0991
NOVOOOKU	0.2173
NOV2GYB2	0.1452
NOVS5VIK	0.0892179
NOVOWOZ7	0.1251
NOVEPBUB	0.182312
NOVSKMNN	0.1584
NOVNVNJA	0.207795
NOVMRI8W	0.1445
NOVF51CQ	0.0193585
NOV5I5DG	0.1171
NOVYUFIX	0.116287
NOV7JV90	0.1135
NOVLUE5T	0.0948
NOVA8J88	0.2367
NOV6LDJ3	0.1003
NOV5IDBV	0.1467
NOVILK4V	0.0831
NOV1PQZF	0.1101
NOVONA1S	0.0905953
NOVIO8H7	0.1949
NOVF2VRT	0.0336086
NOVGRFN7	0.1265
NOVRGPMK	0.156
NOVAIUSB	0.0183
NOVGT7SB	0.2098
NOV41G49	0.1613
NOVESYJN	0.219536
NOVKF7UT	0.16224
NOVWLW25	0.0323
NOV1Y18M	0.011
NOV7X289	0.0263
NOVSZ23C	0.157444
NOVFABI0	0.0335
NOVFCR2L	0.227803
NOV2GQ6G	0.3955
NOV243YM	0.0901
NOVYE8BC	0.0979
NOV1G463	0.261
NOVD56XX	0.1293
NOVH5QEQ	0.206434
NOVR3PZD	0.1201
NOVW4II3	0.226836
NOVQRQL8	0.2494
NOVEOIZ0	0.0391
NOVYMWNC	0.0193
NOVTI5S4	0.1092
NOVHF2LT	0.0105
NOV3K8Z3	0.0285
NOV620JZ	0.28137
NOVJ7JQK	0.0968
NOV2895G	0.2444
NOVKI3Y1	0.132102
NOV92XZ4	0.0479
NOVLKNQI	0.0905
NOVLBSEB	0.1849
NOVVYIY1	0.248534
NOVP37DE	0.2167
NOVPN7W1	0.0471
NOVS1AZD	0.2357
NOV131T1	0.1931
NOVL9JA1	0.3785
NOVEL1QJ	0.1043
NOV7EZG5	0.142
NOVN1OD9	0.0937
NOVC16DQ	0.1602
NOVPW05D	0.0772225
NOV5XPTM	0.3332
NOVRRY4V	0.0573
NOV52T7W	0.302836
NOVG4V4S	0.1131
NOVJYAWV	0.1802
NOVA6CQ2	0.116577
NOVD6EAT	0.146144
NOV1CWIX	0.264
NOVIGECB	0.0298
NOVZ0K8B	0.1196
NOVEO0SM	0.0789
NOV347X8	0.1992
NOV0AQW0	0.2851
NOV6O07Z	0.176274
NOVCEULA	0.1016
NOVE0VOJ	0.1589
NOVAJ743	0.382746
NOV6SI5I	0.2329
NOVRH1AV	0.18175
NOVCLPYJ	0.0404
NOVJQGEJ	0.26378
NOV949N6	0.0315
NOVCNZI4	0.2743
NOV3W2GW	0.230203
NOVWD08V	0.264
NOVMVZJP	0.1011
NOV00HOC	0.0275
NOVNHFCO	0.0886
NOVQXZNV	0.0969808
NOVCCZCS	0.1774
NOVWO49B	0.051
NOVHIVNV	0.0742
NOVVW0PT	0.0757
NOV0OS6H	0.0686
NOVWGOQ3	0.0263
NOVTOP5V	0.1082
NOVKZFVA	0.0639
NOVHFBHC	0.1046
NOVRCBNS	0.16536
NOVHEYBQ	0.1785
NOVJJO1N	0.0450268
NOV24FJA	0.0397
NOVBZHQH	0.0701225
NOV3E5O5	0.2272
NOVWG7E0	0.0703
NOVX5IW3	0.092267
NOVGQHRV	0.3212
NOVSRPYK	0.1199
NOVC74SV	0.3779
NOVE5FHU	0.1558
NOVV7D94	0.0807
NOV94BKJ	0.1703
NOVRJPHG	0.103894
NOV2SR0K	0.023
NOVGMCOV	0.2942
NOVL1QCS	0.1449
NOVENM0V	0.0454
NOVR5AJE	0.0702
NOV92Z9A	0.0585
NOV3DAFT	0.1299
NOV2ACFT	0.0977177
NOV005W5	0.4502
NOVN29U1	0.0894
NOVVZD7V	0.0935
NOVKOI5F	0.2818
NOVOBZQG	0.0285
NOV6E9TR	0.0723767
NOVF4JS1	0.0548
NOVKID5I	0.0798
NOVF1B6Q	0.0225
NOVPBGUU	0.074
NOVJZASS	0.0782
NOVO0J6M	0.0825348
NOVBG13G	0.0241
NOV9ECH5	0.1158
NOV8VLG1	0.1167
NOVG7P7X	0.0198
NOV8XBQ5	0.088
NOVGXRV4	0.051748
NOVZ1260	0.0973
NOVZU0TO	0.1136
NOVSKAA4	0.21347
NOVLN4LY	0.0702572
NOVDCQCY	0.2271
NOVL39Y8	0.497277
NOVLLXS1	0.0644
NOVI3VVN	0.1512
NOVRRWFV	0.048
NOVX17YB	0.2484
NOV1DV9R	0.1272
NOVF4O7X	0.132702
NOVLL5HX	0.1896
NOVA85XC	0.3497
NOV7ES14	0.0442817
NOVTFDRQ	0.1254
NOV6JJHK	0.207392
NOV95IX8	0.1043
NOVMUWGK	0.0771
NOVIACZR	0.1441
NOVKMCEU	0.0288
NOV440R4	0.132681
NOVCNBWI	0.0689668
NOVTLMKS	0.0999
NOVYLJ3O	0.0942
NOV11ZEF	0.0810343
NOVZ0EHE	0.0226
NOV8LTW1	0.0981
NOVLY7HC	0.2612
NOV18XR8	0.0263
NOV0L62B	0.0075
NOV1AUCA	0.1828
NOVL64LW	0.0032
NOVG3845	0.0571185
NOVEQN8J	0.0417
NOVJ5WWJ	0.2882
NOVDZRZR	0.0697537
NOV678TZ	0.126845
NOV7HLN5	0.0902
NOVWQOVY	0.219344
NOVTHYKL	0.1044
NOVXRZTC	0.0869338
NOVLYD3Z	0.167847
NOVDDOLY	0.2672
NOVKLMYM	0.1342
NOVA1Y8I	0.0702991
NOVL18QE	0.1196
NOVMY2Q5	0.2038
NOVC3VPK	0.0053
NOVS77HH	0.2942
NOVUIU4Q	0.189559
NOVR3FYS	0.0594
NOVHIIEK	0.1316
NOV6E41Q	0.1561
NOV6WKY4	0.1133
NOVL8791	0.1186
NOVI66LO	0.1553
NOVYKJ93	0.073
NOVZ13PQ	0.0755
NOVQCAIG	0.0487607
NOVGOO2P	0.046518
NOVUYI31	0
NOVBM6LE	0.4297
NOV540EE	0.170218
NOVARPHJ	0.0689
NOV7SKXW	0.0492388
NOV5RSR2	0.2332
NOV45MMV	0.1645
NOVHXK9B	0.1777
NOVCU7K4	0.0998
NOV1JF3E	0.1161
NOV0YCTB	0.225
NOV5EMGW	0.0866755
NOVMU15V	0.0274658
NOVQGI0N	0.1833
NOVVXI6F	0.1171
NOVU9RCW	0.0107
NOV62HNY	0.474151
NOVF3GJE	0.23
NOV23KT2	0.1212
NOVDZPA9	0.1237
NOVSLRT5	0.1186
NOVVKPKX	0.2222
NOVAH7YU	0.0645
NOVDU5BV	0.0208
NOV1VHGK	0.186611
NOVV5TE0	0.112
NOVCK9XI	0.3626
NOV5YYBL	0.103839
NOVK3W3X	0.0139
NOV608ZY	0.3853
NOVRNK7B	0.0484
NOV3DL4I	0.0183
NOVBSS77	0.2093
NOV2VJWK	0.1432
NOV9QG6C	0.1427
NOVE7NGQ	0.220891
NOVMHN8K	0.2079
NOVZH5CL	0.0812
NOV83P90	0.311024
NOVJOFE7	0.1589
NOVNBKQV	0.0649
NOVRULJX	0.1347
NOVO1TIF	0.1407
NOVAMQ8X	0.0471623
NOVZIKD2	0.1707
NOV7TC92	0.098
NOVS0GDM	0.0401
NOVQ2MA9	0.0935564
NOVKOIPP	0.0415
NOVH6FPZ	0.0466
NOVXCLKH	0.1616
NOVLXC00	0.380981
NOVXBJO3	0.2102
NOV8YJMQ	0.2626
NOV9Q795	0.0591
NOV71HQG	0.0967007
NOVUAC78	0.0459
NOVVYWY6	0.2795
NOV8P782	0.0451
NOVH3Q27	0.1164
NOVKHGMO	0.144
NOVL6XUH	0.1921
NOVP3LCC	0.1032
NOVR0SKJ	0.158345
NOVAYHKG	0.253167
NOVFH3VP	0.2612
NOVXGP03	0.102
NOVO7JXE	0.1242
NOVYV3YH	0.1493
NOVHOLW4	0.0981747
NOVFVH3H	0.3877
NOVL67NO	0.108032
NOV0SEKN	0.1508
NOVBA9SK	0.0409
NOV1VDHO	0.1816
NOVNEC8C	0.0887
NOVJBVV3	0.097
NOV6GMQE	0.121
NOVWCYPX	0.1102
NOVNYIVY	0.0241
NOV7P7DH	0.0033
NOVCSWYL	0.0528
NOVZ0M9Q	0.2314
NOV3ZWM8	0.1371
NOVMCK8Y	0.129
NOVGRU4N	0.3815
NOVC567P	0.1059
NOVBD3L2	0.0817
NOVH1T6G	0.2123
NOV49Q0J	0.1805
NOVFMV71	0.0459
NOVYPI8B	0.0451408
NOV4YJE2	0.1015
NOVLJJXS	0.176092
NOVYB1X4	0.150036
NOV50B4N	0.0681
NOVHEYEX	0.276948
NOVJUYD6	0.1069
NOVCWHKY	0.2479
NOVEYZOW	0.1163
NOVFK6GM	0.17761
NOVEPEB8	0.1141
NOV7M7TR	0.3061
NOVWJRUI	0.1429
NOVG8E13	0.0389
NOVMHCRF	0.1807
NOVIXCV1	0.1207
NOVLDYF9	0.181
NOVJNXSV	0.209025
NOV88FII	0.251981
NOV5VD7Z	0.125145
NOV3PIVY	0.123512
NOVRVNLB	0.256393
NOVJFB2A	0.1123
NOVGAZM7	0.0589104
NOVJRHM9	0.0759
NOVD6TNC	0.1592
NOVDBSAG	0.1304
NOVPIJBJ	0.075176
NOV5IZG2	0.0952
NOVCKZJJ	0.0031
NOVJECM0	0.077
NOVL4GHM	0.353414
NOVXFMEG	0.0297
NOVR55BU	0.1332
NOV0QL7B	0.2703
NOVUHUCU	0.0446
NOVRJ59N	0.149
NOVLFQ1C	0.0632144
NOVQBYIC	0.1153
NOV3M4HW	0.3376
NOVP1I6B	0.042957
NOVMUU66	0.0682
NOVJKT0C	0.0608
NOV7LED7	0.2332
NOVZZCN7	0.0632
NOVAAHT0	0.119976
NOVNRHTW	0.061
NOVBC1GG	0.1294
NOVP6Q2C	0.161002
NOV84GOT	0.1734
NOVLHAS1	0.227434
NOV829SY	0.1055
NOVW63GB	0.1942
NOVYADE0	0.0874
NOVNSHTK	0.1556
NOV7PZGP	0.0858
NOVFAJL1	0.0361
NOVPAEQB	0.193
NOVNWCVQ	0.0321622
NOV9S88G	0.0134
NOVKLBC9	0.0844376
NOVFPGRF	0.0327
NOVN99TK	0.0269
NOV5DVKR	0.164
NOVJXU3I	0.357031
NOVDKJA1	0.2778
NOVHMBWH	0.0701
NOVW825Z	0.143584
NOV0VABJ	0.130823
NOVRL1LV	0.1249
NOVSTF46	0.347057
NOVQ3RKO	0.1947
NOVZVJIQ	0.0298
NOVI5QS8	0.0949
NOVERUP5	0.2198
NOVQ7DNT	0.0295
NOVJSH3Y	0.0549
NOVFSCF7	0.194331
NOV6JBV8	0.1192
NOVOGTIB	0.4693
NOV15TON	0.207291
NOVT7525	0.0677
NOVXW0SL	0.0965
NOVHJ6T4	0.0361455
NOVYKG16	0.1272
NOVC3F1D	0.330127
NOVF814G	0.0389
NOVCQXFP	0.0802
NOVEMT33	0.1812
NOVPMYX6	0.2872
NOVYXCJF	0.0744522
NOVP5J7M	0.1624
NOVB0FK8	0.0392
NOVH97XR	0.1787
NOVB0ZIU	0.1898
NOVOMQTT	0.1741
NOV0AJ98	0.2268
NOV88KES	0.0614
NOV0E4SA	0.2801
NOVWLKN9	0.0076
NOVKIH4H	0.1085
NOV3G3TI	0.2146
NOVAU5AW	0.0904
NOV42C3F	0.1492
NOV7X1GK	0.2388
NOVR16KA	0.131119
NOVFKRSF	0.4731
NOVZIS0U	0.0628
NOV9BYJ7	0.3944
NOVYMWCE	0.2393
NOV9UCEO	0.1328
NOV1OBSO	0.0276
NOVES4PR	0.1908
NOVNNYZZ	0.138455
NOVYFX89	0.1446
NOVYWLJJ	0.1261
NOVOWHD7	0.1697
NOV4H6BU	0.0441
NOVC8JWV	0.2184
NOVUF0YI	0.0804
NOVQK5LK	0.0996
NOVKJXS0	0.03
NOVLJL8R	0.192642
NOVLWW08	0.0772
NOV41K50	0.12942
NOVPC5KU	0.200963
NOVE7X57	0.1838
NOVH8GVY	0.177
NOVTSGZD	0.0384
NOVZWXIK	0.0258998
NOV015DN	0.0639044
NOVNLKJC	0.0363
NOVKH0VY	0.417936
NOVX5V04	0.0573
NOVN1YD1	0.034807
NOVGCIYM	0.2867
NOVOY5GE	0.1174
NOVGRDOP	0.147443
NOVX992S	0.2081
NOV7FFSE	0.2151
NOVAIM8U	0.1905
NOVDX728	0.2957
NOV6KLQX	0.1035
NOV30R6L	0.3856
NOVSTY9P	0.274
NOVF1OW1	0.2395
NOVS32LR	0.1549
NOVOEHLS	0.1337
NOVSHZID	0.0859
NOV3NBVW	0.1331
NOVHSKNC	0.0716
NOVJ7MI2	0.1588
NOVYX5WF	0.082967
NOVN1FS3	0.105499
NOV9UB91	0.0831
NOV37FBU	0.0553
NOVP5K74	0.223086
NOVAYXVL	0.1987
NOVSZE3U	0.3419
NOVF2ABC	0.126496
NOVHVH7D	0.0933
NOV6SV7B	0.4183
NOVHR99S	0.0460348
NOVUQGO9	0.131328
NOV4Y824	0.2228
NOVUT1P3	0.0782
NOVI0S55	0.4698
NOV0JEAL	0.1392
NOVFJEGY	0.0511
NOVG8FPU	0.266
NOVIFIGD	0.0868746
NOVWFDWD	0.2679
NOVOB31P	0.0494
NOVGPESI	0.1589
NOV4K7H4	0.129018
NOVXGQO2	0.1345
NOVFB122	0.0791
NOV4V2WO	0.3931
NOVAO62S	0.2048
NOVKZC60	0.119
NOVW2V6D	0.267456
NOVJZ3WW	0.0243
NOVLZR1T	0.1262
NOVAQ8LP	0.2084
NOV80W9R	0.1057
NOVY2OSK	0.139354
NOV91EBN	0.1569
NOV3OF6T	0
NOV61GVD	0.2202
NOV74ILH	0.10336
NOV1SVOC	0.234
NOVQHYDP	0.1019
NOV09AM3	0.159674
NOVP7CY1	0.1068
NOV4E9ON	0.2009
NOVQPF9E	0.1791
NOVAMAS0	0.2082
NOV11X8M	0.0487504
NOVINZE0	0.122079
NOV9KHBM	0.0556
NOVMSL8W	0.1453
NOVT1G5Y	0.046459
NOVMF0H0	0.234166
NOVTB6EN	0.1542
NOVLPVU7	0.0679
NOVOWC5L	0.4888
NOVU1DY0	0.1072
NOVZZJKC	0.1591
NOVWFKVI	0.10715
NOV410HZ	0.1963
NOVODXGC	0.165026
NOV2X1CR	0.1231
NOV7HGAZ	0.0827
NOVPKK62	0.117294
NOV39C4X	0.2909
NOVIFTNN	0.2818
NOVQYWEZ	0.354497
NOVL24YY	0.4192
NOVKHQSW	0.102789
NOVAXK3R	0.3503
NOVDWC3S	0.0466
NOVMJNEN	0.0579
NOVF28I8	0.209091
NOV25OKH	0.0691
NOVRVTX3	0.0802427
NOV2Z12T	0.1181
NOVF9JDI	0.0536472
NOVA3FIR	0.3216
NOVO0W9Z	0.1637
NOV85TO7	0.211831
NOVW3L9L	0.1052
NOVO9M8Z	0.0765754
NOVETFB4	0.0369
NOVORRVL	0.2562
NOVPU1V7	0.0986
NOV94XS4	0.05
NOV19RBN	0.150625
NOVFDTY1	0.0372113
NOVMSE29	0.172914
NOV3FWUI	0.14527
NOVY4A4T	0.0705
NOVN1NS4	0.11298
NOVQTN28	0.1007
NOVD0W1I	0.156
NOVCUIWF	0.237818
NOVCD0YS	0.0456
NOVTEUE2	0.0821
NOV5QM2H	0.1489
NOVGJPIR	0.1288
NOVWP12U	0.127642
NOV5VD5U	0.1475
NOVRXH31	0.1455
NOVUH9K4	0.0131
NOVW2I4P	0.1006
NOVI5AN6	0.0948
NOV0URMM	0.1463
NOVW3TQJ	0.1628
NOV4MT4M	0.1296
NOVFHHVJ	0.1381
NOVGCS36	0.0957
NOVXLWPQ	0.0702672
NOV5XF2K	0.0772049
NOVY3CZD	0.271947
NOVHG5MQ	0.0808299
NOVZG08W	0.1382
NOVH2H06	0.283753
NOVRVRWR	0.177764
NOVIRJEN	0.031
NOV257LM	0.1535
NOV5X94L	0.118755
NOVEGKK0	0.194575
NOVA2CK4	0.2067
NOVV7HSR	0.3309
NOVNSFBO	0.0792
NOVFES6K	0.3626
NOVRRQIE	0.1545
NOV8EGPK	0.0541
NOVDDDOI	0.119
NOV6NY8Q	0.2843
NOVSGXG6	0.2469
NOVQHFYB	0.1185
NOV464ET	0.1583
NOVQ6IWQ	0.1675
NOVZHEBG	0.1404
NOVMAT40	0.1415
NOVPSVAQ	0.0612
NOVAGHDV	0.17827
NOVLXNHH	0.0612
NOV95S1P	0.0761
NOV3RZMX	0.1582
NOVRET7K	0.241871
NOVXCAMV	0.1695
NOVU8EQA	0.0875
NOVJMDQN	0.0549
NOVP8VBE	0.1998
NOVCYV18	0.1129
NOV1OZUM	0.1732
NOVEEUUM	0.4915
NOVJTSV4	0.171309
NOVV2LG1	0.3814
NOV9E0F1	0.129
NOVJFIXT	0.3228
NOVP818A	0.0633729
NOVKQ1HH	0.373513
NOVX091X	0.1339
NOVNOGAB	0.0766
NOVL2L5P	0.1198
NOVDV02J	0.1452
NOV5MW5A	0.0174206
NOVKPFPI	0.2443
NOV8P8IA	0.1849
NOVHI3TK	0.117
NOVCM1HB	0.0959
NOVDP61Z	0.1808
NOV4I1Z4	0.0699
NOVEJNDS	0.0663
NOVOT58Z	0.138828
NOVC9MVT	0.266563
NOVLH20Z	0.2162
NOVL7852	0.1517
NOVX7DRS	0.4136
NOVF3AZQ	0.0124
NOVSRENZ	0.0175
NOVEFU0H	0.0802
NOVZCVRS	0.1426
NOV4LP9U	0.0474279
NOVOG0AV	0.0641
NOVOKF4H	0.198
NOVKP1ZK	0.0692596
NOVB1JPE	0.368
NOVR695E	0.1228
NOV38YYM	0.14552
NOVSU08F	0.1681
NOVARRMC	0.0629
NOVBPCQK	0.1235
NOV9RYQZ	0.1672
NOV0NKN4	0.2336
NOVVWQC5	0.0151
NOVX82OE	0.2925
NOVTXKDJ	0.11
NOVY11V4	0.2383
NOVU5S6N	0.0637773
NOVD3R0X	0.0611
NOV8JOY8	0.2276
NOVSO5EK	0.098
NOVEUMKJ	0.095739
NOVHR7Z6	0.100504
NOVU4DOU	0.0641
NOVTOCDY	0.2111
NOV2O4B1	0.1582
NOVFCWKQ	0.0274
NOVR2K9I	0.0711
NOVNMVXF	0.1216
NOVZCDZ7	0.176211
NOVA5TIY	0.1172
NOVSZPRD	0.0965
NOV03H4B	0.1191
NOVKKU5B	0.243681
NOVS7PTV	0.4683
NOVJ3Q7X	0.1498
NOVNFOEG	0.0498175
NOVMN3RS	0.473987
NOVQ8KYR	0.1743
NOVHP9UP	0.047608
NOV52LSE	0.0705206
NOV2HFYG	0.314848
NOVUJZLF	0.0959
NOVQT1VE	0.2451
NOVI2LT2	0.132919
NOV1W6YF	0.2149
NOV042OL	0.2733
NOVHC3RX	0.0202
NOVQDNTT	0.1899
NOVUQ4AS	0.0449
NOVT7C3G	0.0509
NOV0EHAP	0.2703
NOVBSU2G	0.0115748
NOV2H4SB	0.298704
NOV26C76	0.0532
NOVNNK2N	0.1242
NOV9FXS4	0.1641
NOVHTMP9	0.0253
NOVCV16Q	0.143
NOVTYEPU	0.151505
NOVUGYSY	0.0314
NOVGQ6KB	0.0966
NOVMBH2U	0.0422
NOVDPCOD	0.0304
NOVCQVEU	0.3396
NOV0RH4D	0.0784
NOV30LPJ	0.0289
NOVND2OS	0.0206
NOVQJD4W	0.1008
NOVQ8JU5	0.0534
NOVEOK2G	0.0863
NOVXG494	0.1378
NOVNRBP6	0.0716817
NOV7GIRB	0.2357
NOVHYGS8	0.0339
NOV2J6VD	0.2971
NOVB5RFK	0.0564
NOVN4789	0.2797
NOVSVGK6	0.0462
NOVLVENK	0.0404
NOV1N34T	0.042467
NOVMLI9L	0.163101
NOV59TSC	0.0432
NOVFGD9W	0.0832
NOVWFBV8	0.0626655
NOVOVS6D	0.1216
NOVMK58A	0.3011
NOVQ28PU	0.0156
NOV68F43	0.2319
NOVVGLZD	0.1406
NOVXJPTG	0.0582
NOVIMU5N	0.1756
NOVV03JR	0.0752
NOVW612K	0.0699
NOV8PK0L	0.2977
NOVXJD2U	0.3592
NOVJ03OW	0.2219
NOVYPMOY	0.4026
NOVQKSLG	0.1552
NOV2GA81	0.0378
NOVTD9CG	0.135263
NOVTGLLM	0.279
NOVBD7CY	0.130666
NOV39YDY	0.2344
NOV91V7B	0.054
NOVKWNBB	0.0435
NOVLL561	0.1485
NOVU39X3	0.4709
NOVUA2G3	0.1
NOV44K06	0.0221
NOVM2I3R	0.0485779
NOVTPRDU	0.31717
NOVZTP20	0.1729
NOV7MIJ7	0.0784
NOV2L0UF	0.0712
NOVSM6KY	0.1171
NOV2G3IV	0.0697
NOVQTJ3F	0.1821
NOV4E6TZ	0.0296
NOV2B5K8	0.2777
NOVHRSF8	0.1692
NOVJ379Z	0.157451
NOV5XBTV	0.131
NOVCA32P	0.1317
NOV0ZFL4	0.0283
NOVO9J6D	0.062
NOVPWDPD	0.2087
NOVBQGBF	0.0626
NOV0W7Q6	0.1723
NOV7TW3A	0.2378
NOV3SKOP	0.015
NOVOXQSH	0.2413
NOVDKUGC	0.075
NOVIRWFF	0.0081
NOVDTX7M	0.1997
NOV33T6N	0.4991
NOV9QWRA	0.1025
NOVCC0PA	0.293
NOVNZUE6	0.2365
NOVA0H7K	0.0686
NOV6JIXB	0.1499
NOVDM5N6	0.181786
NOVAPJGN	0.1647
NOVD14UL	0.4943
NOVNFUA9	0.387576
NOVPDRKN	0.0257861
NOVPMK7H	0.1014
NOVIRNBY	0.1628
NOVIE48Y	0.0322
NOVUVKD6	0.4225
NOVVVQ9F	0.0616
NOVYH20M	0.2239
NOV4Q7UO	0.0852
NOVXM9LP	0.0432825
NOVZJEIK	0.0239
NOVNW3RO	0.0696177
NOVFRN0R	0.0342
NOV1YMIP	0.1051
NOV164CR	0.3281
NOVQTT69	0.2592
NOVC1G4Z	0.037422
NOVXBKMR	0.2136
NOV3F21U	0.0735727
NOVHO011	0.0273201
NOVPHOCP	0.0258
NOV44IEJ	0.4188
NOVTUZFI	0.0589
NOV6KM4J	0.152
NOVUG26A	0.0423
NOVJVT98	0.1868
NOVUENP4	0.3005
NOVOVGL7	0.0408
NOVQOYK1	0.1653
NOVTA7UJ	0.1325
NOVU73SR	0.127478
NOVF6AO4	0.058
NOV886UZ	0.1271
NOVB4OWV	0.0489
NOV61FCU	0.0147
NOV5IUF8	0.3583
NOVA9P16	0.0282
NOVI56DV	0.2048
NOVAYV53	0.179342
NOVGN0AU	0.0425
NOVGGVJF	0.3246
NOV2Q5F8	0.1411
NOVFQIG1	0.0539
NOVWOK42	0.3624
NOVL3J84	0.0277
NOV1GUAU	0.1108
NOVJACOQ	0.1557
NOVH0RNV	0.163721
NOVA2CKR	0.108825
NOVBV41G	0.271
NOVF3NX1	0.0260024
NOVIVYWN	0.2129
NOVPTUHQ	0.188048
NOVOSNAL	0.1272
NOV0UPC4	0.0453
NOVAJ576	0.3369
NOVQ2PB3	0.0614755
NOVK41QT	0.096544
NOVQTO3J	0.1897
NOVK29RK	0.0651
NOVMQJWC	0.2021
NOVIFBZ8	0.0623
NOVK229S	0.149423
NOVEI0DP	0.0483
NOV926J0	0.127135
NOVAEBJ7	0.1637
NOVJN2PM	0.1486
NOVTT801	0.2893
NOVYHV6T	0.1279
NOV4WJ34	0.2215
NOVR19XV	0.0924
NOVP48XA	0.305746
NOV4LIC8	0.0323
NOVP585D	0.1342
NOV3RJES	0.140892
NOVH72SI	0.0223
NOVRGISM	0.1481
NOVMHL7E	0.1579
NOV35FJK	0.1158
NOVRHIX6	0.16597
NOVB1GJI	0.1044
NOVNCT4Q	0.303
NOVZ63P3	0.3114
NOVIQI5N	0.1286
NOVYSDLH	0.0343
NOVTOQ7N	0.1002
NOVLLIUO	0.1732
NOV1LJ4K	0.1019
NOVKVR9Y	0.151351
NOVTPH9N	0.0754
NOVVP5OX	0.1199
NOV7XCN7	0.061
NOV563UA	0.0521
NOVR64I9	0.0374
NOVQXA9H	0.0435
NOVZ6I3Y	0.174586
NOVVNUR9	0.0554
NOVYI10A	0.0324
NOV50JZW	0.1479
NOV2MMIT	0.295156
NOVUJYZJ	0.169
NOVSRGGC	0.198
NOV8JFEY	0.1635
NOVOBTZK	0.0778347
NOVDKMCJ	0.092
NOVTAS9H	0.043
NOVPJVIO	0.0744
NOVPSKET	0.0528648
NOVR6PB0	0.2355
NOVYCBWV	0.1302
NOVGL7MJ	0.2679
NOV820QC	0.2155
NOVXDDN3	0.245357
NOVA5M7D	0.3095
NOVE0KVP	0.4742
NOVBQFN3	0.0447
NOV2K4RM	0.033912
NOV8WRZ7	0.0182391
NOVRQQ93	0.0665
NOV1YMNT	0.2716
NOVC9I2C	0.0594
NOVK7NLT	0.097801
NOVKPYUK	0.4059
NOV7OJBP	0.106
NOVD87VV	0.111897
NOV5E90D	0.0863357
NOVYXYNI	0.276591
NOVQGXRC	0.2234
NOVX1B9N	0.0614
NOV1S67Z	0.1381
NOVK2Z0H	0.0311
NOVT6SJF	0.3883
NOVNS517	0.0168
NOV0XZCF	0.012
NOVZDJLD	0.3648
NOVL3IRL	0.0677
NOVJ8A47	0.103422
NOVEAPON	0.4226
NOVAGKMT	0.1673
NOVDE3W3	0.277186
NOVS12Q1	0.186072
NOVJEXW8	0.0186006
NOVRYP7Q	0.3193
NOVO9AM3	0.0563216
NOV2HAG2	0.0451
NOVUP31L	0.0306
NOVMLU6V	0.0808889
NOVK9Q36	0.113091
NOV8RI4U	0.0557
NOVVFZNV	0.0773
NOVEPE1G	0.244048
NOV5QQQ6	0.0792
NOVEF4G5	0.1975
NOVHYCE6	0.2435
NOVTCQXC	0.1234
NOVGZPKV	0.150409
NOVDZEPM	0.0702866
NOVF8Q0N	0.096
NOV173P0	0.0764
NOVQECOL	0.1045
NOV5W95Q	0.259
NOV2CNDF	0.0417
NOVFW2SK	0.1175
NOVXIKGY	0.3046
NOVC28WQ	0.0489
NOV92UM5	0.1159
NOVVB8SL	0.129039
NOVHOJKB	0.4552
NOVPXYN6	0.1061
NOV6Z5QY	0.1963
NOVGFBRW	0.0356
NOVHN5EE	0.0654
NOVEEO3P	0.1249
NOVBGZU5	0.173771
NOV77NEY	0.121
NOVHA68H	0.1828
NOVLOQWR	0.1056
NOVLUK55	0.1997
NOVWJ2KQ	0.0753
NOV4YT0Y	0.2366
NOVAWNWG	0.0472047
NOVY5LPY	0.150229
NOVS65DP	0.0528
NOV86NAU	0.075
NOVLE8HM	0.102547
NOVF0I85	0.232584
NOVAV7XC	0.1274
NOVXGIT3	0.0601672
NOVVMHYB	0.0454
NOVVEQ4P	0.1128
NOVY8IZT	0.0716
NOV5JXDE	0.0432
NOVEYDU2	0.0615
NOV19EGB	0.0577
NOVS4KX4	0.0803
NOV6H3PY	0.168
NOVQN2IH	0.201457
NOV1RWG1	0.165769
NOVE6GV5	0.0403426
NOV7FGE1	0.1023
NOVE20OZ	0.0462
NOVMR2ZU	0.1367
NOV0M3T1	0.0889629
NOVAGG6D	0.2654
NOVZ22BH	0.0524
NOVBS99L	0.1253
NOVW97PA	0.197453
NOV6LULM	0.1767
NOVFPVOU	0.103
NOVX2TRA	0
NOVOHIP1	0.121359
NOV259WO	0.3471
NOVUYEDO	0.0506
NOV745YQ	0.2402
NOVH7OEB	0.3007
NOVK5A3P	0.2468
NOVQZE64	0.0634
NOVF1DTX	0.0209029
NOVGWZBI	0.221
NOVK2ZOG	0.1334
NOV9ICSN	0.054257
NOVOYZQW	0.0687
NOV3BYIR	0.2229
NOVRQCUR	0.173492
NOV2B072	0.176278
NOVLY4KT	0.0902
NOV4S653	0.0628
NOV3ETLX	0.39
NOVXR0JQ	0.301478
NOVF706N	0.1751
NOVFN54V	0.0663
NOVML4FE	0.0286593
NOVE7JPA	0.1052
NOVPKBH3	0.0566
NOV8IHNT	0.26204
NOVZMRKN	0.1622
NOVZNU2P	0.228868
NOVJGRA7	0.0462
NOVKEL4P	0.1766
NOVKK9W7	0.128
NOVIDPLY	0.172336
NOVVKJCF	0.0367
NOV6T667	0.0564
NOVWI52B	0.0673
NOVBP0GK	0.0318
NOVFIWRT	0.2267
NOVJDU69	0.0845
NOVIQQBC	0.0545
NOVUELNT	0.471
NOVYX5NS	0.1042
NOV2KQKD	0.206014
NOV8VPVW	0.1552
NOVLAAQM	0.1677
NOV4CG5P	0.430707
NOVU0C64	0.140194
NOV6H7V7	0.1064
NOVXAFSL	0.3722
NOVOZVO9	0.169006
NOVXQ2JS	0.223329
NOVBL6KX	0.0806
NOVPZUHW	0.1662
NOVVF3WE	0.0281484
NOV3IJC5	0.1036
NOV0L6ZC	0.0558469
NOVQEOHH	0.0608806
NOVDGIBX	0.0871
NOVPLZHG	0.2794
NOV9IXAC	0.1462
NOVJ8RQ2	0.188499
NOV786X6	0.0704
NOVTITXX	0.2003
NOVEIYX2	0.0488
NOVKJLRO	0.1096
NOV14KQR	0.0588
NOVJ7Y4E	0.1337
NOV4SI7K	0.108329
NOVUKO2P	0.12862
NOVWE19P	0.1133
NOVBF3U1	0.0564
NOV1TX13	0.0954
NOV00Y23	0.0483
NOV2YSZJ	0.1048
NOVNBMC0	0.1136
NOVL8GNV	0.167991
NOV3V1DQ	0.0541
NOV8LFPY	0.0581692
NOVUNQPA	0.2385
NOVG6TXJ	0.1238
NOVIT1KT	0.1554
NOVQ2VX7	0.1213
NOVVEH93	0.3493
NOV7XWV0	0.2654
NOVMXEDE	0.043
NOVGWND5	0.249782
NOVBYY14	0.046106
NOVU7IXS	0.2034
NOVL52HX	0.135688
NOVBQACK	0.109332
NOVBMVS7	0.259677
NOVLB99O	0.2934
NOVAGMD0	0.1629
NOVQZUUM	0.4593
NOVOE9JR	0.132445
NOVJNUM4	0.2019
NOVEQ3UF	0.147069
NOVU5RXO	0.304106
NOVZRPYZ	0.0162968
NOV57L7J	0.3003
NOV4Y06A	0.236495
NOVG5RD8	0.1202
NOV2YBZ2	0.143613
NOVNC56X	0.1494
NOV0A01O	0.208572
NOVA6RLK	0.0825
NOV51RZK	0.0714
NOV7Q260	0.0905
NOVA8Y44	0.1455
NOVM1P5Q	0.0082
NOVD76DW	0.0759
NOVGWMZA	0.0948
NOVOWSM0	0.0388
NOVUN44M	0
NOVYLC89	0.2156
NOVMOGO1	0.4102
NOV465R0	0.1058
NOVFIEV3	0.3199
NOV7RKBJ	0.0707839
NOVKN068	0.194
NOVK10UZ	0.0707
NOV36UR0	0.2109
NOV7Q6DW	0.226308
NOVSTXJI	0.102762
NOVN8Q5I	0.193406
NOVSM8WY	0.0921
NOV50VI1	0.0402
NOVFIF0K	0.2494
NOVR9PVU	0.0221
NOVBQUMZ	0.0806628
NOVM5BX4	0.2584
NOVPR4GJ	0.0087
NOVJISX3	0.0351
NOVI5YXS	0.1943
NOV4L7Y4	0.2984
NOVW9HBJ	0.4842
NOVB45V2	0.1322
NOVTTPFF	0.1399
NOV5DCH9	0.0376
NOVFGXSL	0.115146
NOVSGBTH	0.046564
NOVCV2J6	0.221116
NOVVFQWY	0.3306
NOVP7WUW	0.0457
NOV95AKS	0.071569
NOVKNDVW	0.0613407
NOV1WZA5	0.0966
NOVCPZ4H	0.0955
NOVVQD6G	0.1323
NOVG4V70	0.138219
NOVK940G	0.0319
NOVBP0BP	0.200687
NOVDRVFX	0.1294
NOVC1RDN	0.250413
NOVO9WHF	0.0313
NOVPMTCZ	0.0466
NOVFZXGF	0.1115
NOVZFLRL	0.1157
NOV9E2Y5	0.0638
NOVA4IOK	0.260591
NOVSXJQE	0.0402
NOV4OG3X	0.236365
NOV0H27U	0.1345
NOVM7VT9	0.0535745
NOVSDM6J	0.0949165
NOVA53G0	0.397
NOVEU4PC	0.0409
NOV5UAEL	0.4853
NOVJUJUX	0.0651
NOVFOK7N	0.2486
NOVPEYXZ	0.1076
NOVDQ33H	0.0531
NOV370PE	0.0935
NOVGBPV6	0.0595125
NOVO7L31	0.0984
NOVKBUK0	0.1182
NOVG6JR1	0.148231
NOVPJIJJ	0.1101
NOVDLW4V	0.063094
NOV1K4H9	0.0682779
NOVZ25MS	0.2776
NOVXL8XM	0.0132
NOVM2G8K	0.101
NOV977EI	0.1857
NOVXCMV8	0.1543
NOVAOZ7D	0.112267
[truncated: 402,086+ more rows]

## Sheet: 1C
FESNov_fam_code	av_id
NOVLGNZS	51
NOV88TGN	69
NOV345WS	62
NOVOWP7J	99
NOV2KJLL	49
NOVUS8OC	49
NOVOERKV	73
NOVSHOLW	43
NOV84AD9	38
NOVBC9UP	84
NOV2FSOA	50
NOVA4Y32	84
NOV1SEUP	44
NOVMPXG0	65
NOV02FJ1	76
NOV02SYR	40
NOVMJHQU	81
NOVHVDBL	26
NOVBAC0R	52
NOVP49UT	98
NOV8YJU4	64
NOVA7UM8	37
NOVQ8UW2	90
NOVOJKWZ	86
NOVK82O9	92
NOVZ7K74	37
NOVK8APM	80
NOVSJDUX	59
NOV50Z0P	57
NOVPZPXW	53
NOVJYINZ	80
NOVTOUCH	54
NOVHAMSB	65
NOV564WN	45
NOVSJ6B9	61
NOV9HDIZ	33
NOVO72PV	72
NOVOGVFX	41
NOVFC7FQ	95
NOVOBVYG	69
NOVXM3TC	79
NOVQCP7Y	42
NOVAPL6V	56
NOVV9KPV	81
NOVUIE1T	82
NOVES03N	98
NOV7BFZ1	39
NOVK0WB1	68
NOVE9MTI	64
NOVDS4NY	35
NOVH1J50	29
NOVOZSF7	47
NOVW7UBC	56
NOVY5YM3	54
NOVKGMEP	41
NOV0H8N8	70
NOVEM8LE	95
NOV78ETD	62
NOV9HUQZ	99
NOV6D7UP	42
NOV0854K	93
NOVO5BQE	76
NOVEHM6L	50
NOVMR9E2	69
NOVEIR77	79
NOVJVZLQ	95
NOVC6HJY	44
NOVP4N46	37
NOVRU9RJ	57
NOV5FTQJ	65
NOV8R0BF	38
NOVW3IW9	76
NOVIDG64	49
NOVQS84F	62
NOV7NJDU	85
NOVUQX5L	46
NOV85DKX	87
NOVI8W4T	79
NOVDBYJH	69
NOVA21RF	54
NOV0FVAK	50
NOVIAOZJ	70
NOVSYPZR	56
NOVVV5V8	41
NOVODNHG	80
NOVLQ85S	95
NOVKGVKN	41
NOVJF1K9	69
NOV402YV	76
NOVWLNN4	63
NOVFST8C	49
NOVAF01K	45
NOVMJLMQ	64
NOVJDDQ2	67
NOV7PSBO	76
NOVVUN0J	96
NOVU240A	47
NOV9T9TL	72
NOVH7GOQ	99
NOV78DVS	43
NOV7STF7	32
NOVMHA8G	47
NOVG7E96	75
NOVRRYXO	51
NOVWAZOO	57
NOV0HLN1	41
NOVMGR25	81
NOV38GPX	88
NOVO8MCX	61
NOV6R9QB	64
NOVTXT2W	47
NOVP9JMC	74
NOVHINC6	68
NOVLGNWR	84
NOVEBLGZ	70
NOV3OP5C	54
NOVNFUJM	44
NOVLNGD6	73
NOVXCAB0	60
NOV3EXXU	40
NOV6R0L4	47
NOV9FHJP	89
NOVHJ3XS	93
NOVEHR3R	32
NOVMJFC2	76
NOVWMBAF	45
NOVZ783E	43
NOV1XR91	48
NOV8M4J1	28
NOVHXRKY	56
NOV661VI	64
NOVSZVS8	96
NOVYMHC9	67
NOVIX71V	31
NOV43RR2	43
NOVE3APA	58
NOVADHYS	72
NOVWC29L	40
NOVBJHOR	74
NOV1L223	65
NOV70IPS	47
NOVEYQV4	71
NOVE3MK6	62
NOVTFJSO	54
NOVB6IT1	76
NOV2E00W	62
NOVTZEG6	50
NOVNC88X	72
NOVJ39H9	34
NOV8SOJO	60
NOVD8IG1	70
NOVSLSPE	91
NOVTL51P	40
NOVPQJNG	39
NOVY0O45	62
NOV76UH3	97
NOVG9UCD	58
NOV50SPL	66
NOV39G54	34
NOVRO24U	48
NOV789V1	78
NOV3CIQ0	34
NOV9V1TT	85
NOV2IHKS	69
NOV2QWPC	48
NOVPNT4C	32
NOVL4WOO	34
NOV672O9	73
NOVR7FFF	35
NOV0EPVC	76
NOV5UEG8	50
NOVQQ4WY	68
NOVNCRJC	54
NOVX7I06	88
NOVDV1GT	64
NOV8I30N	48
NOV3RT8Z	49
NOVHKO3A	79
NOVEHDTG	99
NOVGTRM7	66
NOVV9ERM	48
NOVPY2J5	86
NOV1VJ2J	70
NOVKM5D4	96
NOVNO60H	58
NOVTS8XW	76
NOV76XHG	43
NOV0KUJZ	62
NOVA2HDZ	44
NOVO6D9C	42
NOVSJE85	39
NOVP6D19	60
NOVEHT6W	44
NOVDQQGF	83
NOV6G3JF	73
NOVBX0SD	96
NOVBO4B4	33
NOV6LIXY	51
NOVAECF6	58
NOVC8M5X	52
NOV54IDK	45
NOV6DHVA	92
NOV5PXDO	53
NOVSHAI9	63
NOV7QWCI	48
NOVDAU1I	74
NOVXHF0I	62
NOV4C02U	58
NOVSW1LF	25
NOVP38WG	56
NOVTU9I0	62
NOVLXX3T	88
NOVXZILF	69
NOVYAVSS	78
NOVA6DKD	43
NOVMA1AN	75
NOVWWSWK	82
NOVBYKJ8	43
NOVU2QXY	31
NOVLNS55	86
NOV15QDE	95
NOV7VNIQ	93
NOV6EGXZ	99
NOV6JA69	69
NOVWXQA4	31
NOVOQYVG	93
NOV4WO9X	87
NOVNHYRF	73
NOVNWEOV	63
NOVO0EAY	66
NOV63XKM	69
NOVZBC6X	81
NOV120GL	55
NOVSST3A	90
NOV81YPG	40
NOV9AFBC	61
NOVNKO53	57
NOVGUF1K	69
NOV1E7UY	63
NOVB4WFM	63
NOVQ0HSY	43
NOVOSP1W	96
NOVOST9X	87
NOVD7JVB	91
NOV0R8Q3	96
NOVIMVR5	65
NOVRZ429	59
NOVC56S1	55
NOVXUKIC	75
NOVGR3BQ	41
NOVCHJQR	79
NOVRCA2Z	41
NOVBFLYV	82
NOVU3E75	34
NOVM8KF4	56
NOVRXJH5	80
NOVZ1XTG	98
NOVL9VD3	32
NOVXW5HD	53
NOV72XWA	90
NOVW3G9E	81
NOVGCREL	69
NOVCYCDI	92
NOVSCEVF	43
NOVMUVJQ	69
NOV6C6BU	66
NOVOZDI0	50
NOV3F50Q	73
NOV3IWSZ	55
NOVZHZ1C	37
NOV777FP	75
NOVTI5LL	60
NOV9JMBN	46
NOVDN97M	51
NOV2VPM5	53
NOV7HDUO	70
NOVU3M79	74
NOVSGRUX	75
NOV0YCO9	99
NOVX7ALE	78
NOVLYBCI	54
NOVQ9HIF	50
NOV11MFY	65
NOV0ANHH	74
NOVRG5GA	36
NOVJE7WR	82
NOVVK1CD	54
NOVL932Q	98
NOVLXVK7	78
NOVBMYLY	69
NOVV7S1D	65
NOVK7R9X	32
NOVUFQDN	64
NOVD31XE	75
NOV0MMY3	35
NOV59HDL	45
NOV9Y4MI	63
NOVXKKZB	47
NOVD55B3	89
NOV4KDJW	73
NOVDJMD4	64
NOV1S0LK	53
NOVLUGEM	83
NOVNRD6B	99
NOVFSUEE	69
NOVSAHDO	74
NOVXHT8T	63
NOV9UF3D	65
NOVNN8Q3	100
NOVNB5OF	54
NOVTBIVH	60
NOVEYFC5	32
NOVD9QNG	72
NOVTTZO8	98
NOVTWL40	31
NOV1SVGE	37
NOVG5WM4	63
NOVDTY8P	36
NOVDQPCY	63
NOVQTOD7	32
NOVO8DLA	58
NOV3AV66	79
NOV9EAWN	57
NOV3WZKY	79
NOVIVXUO	69
NOVBK2F1	83
NOV0HV5Z	51
NOV0KUGT	40
NOVP0JYE	88
NOVO3YO1	50
NOVFQ5XH	61
NOVWDBCW	63
NOV4KX8J	60
NOV6FRUK	87
NOV20WAI	46
NOV5FP8R	46
NOVJISNR	47
NOVAU64L	65
NOVD2XA1	77
NOVZTBY0	90
NOVH6LPP	95
NOVBV387	68
NOV6JXTW	74
NOVDJ78Z	50
NOVCN4A7	69
NOVJX4M0	68
NOV3U4KT	92
NOVR5U43	44
NOVO84N0	96
NOVYPOPT	66
NOV2BT0S	42
NOVETGM2	61
NOVKZMIY	44
NOVTR9FX	49
NOV8BJV4	95
NOV0LH76	42
NOVB1WDW	70
NOVFNG2Z	69
NOVFSU9B	25
NOVP50BG	74
NOVRCTZA	70
NOVPGF9D	42
NOVU78H3	88
NOVYVTA8	64
NOVJE4HL	78
NOVEAL1U	85
NOVF17M9	57
NOV2OGTZ	58
NOVSMYVJ	63
NOVT4IQ3	39
NOV4U1YI	87
NOV0OPW2	72
NOVC4ZUT	94
NOVAHNNF	50
NOVBHB4S	68
NOVOA3BJ	69
NOV2DE7J	80
NOVVY9Q4	63
NOV6Z5U0	93
NOVYGWRC	53
NOV06S49	38
NOVHZ20S	99
NOVQ4GYA	58
NOVKBLLO	77
NOVKLGFW	94
NOVBT7DU	40
NOVX5UA0	62
NOVSC917	58
NOVVQ1N4	21
NOVCCWKA	57
NOVHGNEJ	79
NOV12NSN	96
NOV9RNKL	66
NOVO36ZJ	54
NOVNDVVR	48
NOV3VTWF	59
NOVUGCHA	69
NOVOGAQJ	76
NOVU6HPK	100
NOVJKR68	46
NOVSS46M	77
NOVRR8AX	45
NOVL4A2V	77
NOV2MYX2	65
NOVNKM0G	94
NOVFY9VF	52
NOVWMU67	96
NOVEVAL3	47
NOVYXXWO	60
NOVBKQHH	43
NOV1AYNC	51
NOVTN555	41
NOVQ3NRC	77
NOVX6V4U	61
NOV9P574	48
NOV11ILI	72
NOVKW20E	62
NOV4EIGY	35
NOVCBNMS	79
NOVMOC1N	60
NOVYTXM0	74
NOVUHE2M	90
NOVMVZUM	79
NOVPWYHL	71
NOVOPYUI	41
NOV0U0HV	32
NOV6INCU	65
NOV7S87T	77
NOV9ZAG1	81
NOV2TOJ9	93
NOVAXFAS	52
NOVLGK2G	38
NOVOIZMO	53
NOVO2VB4	33
NOV6YC0R	39
NOV9UX11	40
NOV817BY	36
NOVAK0EZ	81
NOVYO26Q	65
NOVCIXCW	60
NOVQPRQP	87
NOV6FN2K	76
NOVDPUHJ	83
NOV1DGAM	61
NOV77I2A	32
NOV8AWB2	72
NOVIHILJ	86
NOVFOC7C	41
NOVCAXAI	61
NOVW0DZJ	50
NOVDYNZB	57
NOVLWVY7	32
NOVNTZTC	71
NOVHHWWN	69
NOVFJ4Y3	79
NOV7ABPM	78
NOVOO5BO	44
NOV61BW9	76
NOVRVM7A	34
NOV5VGMG	90
NOVWV2HG	66
NOV9L4S6	57
NOV5EKH8	30
NOVQTB9R	59
NOVGLE4M	48
NOVK74PA	43
NOV04XEE	32
NOVL4Q5B	79
NOV5LLMA	94
NOVW1JV6	70
NOVE9JS6	77
NOVAU48Y	48
NOVYHZ0Y	81
NOVANA35	34
NOV5X588	53
NOVUCCUB	94
NOVFOQYB	52
NOVTZV7C	59
NOVK0F2Z	63
NOVDWNWI	70
NOVQCKP8	79
NOVCXAZ5	82
NOVSMZ31	47
NOVIR0HL	51
NOVKYEIY	56
NOV52FXO	73
NOVA3JOO	96
NOVNZTPP	48
NOVSJQEG	55
NOVSXU79	59
NOVRPJ8I	71
NOVZGAEQ	51
NOVH45YV	68
NOVH4FP0	65
NOVKA80C	76
NOVIKB6V	45
NOV98FFC	46
NOVQHUU8	35
NOVCFTH0	62
NOVWZJKZ	58
NOVNFRXJ	59
NOVPKFT1	73
NOVW5LD4	93
NOV3AW2P	95
NOV6EJC2	32
NOVU1PR5	53
NOVCEZBC	42
NOVWL52O	66
NOVDQ7TT	86
NOVQ7D6K	37
NOVSMVGU	66
NOV9XME8	94
NOV16WGP	50
NOVXRPM7	54
NOVLMX2H	81
NOVJ32CY	45
NOVVAQT9	63
NOVHVKP5	45
NOVFTLUP	63
NOVAQXL4	50
NOVETGEB	57
NOVJ31JT	37
NOVQD9DK	68
NOV55CCW	63
NOV5NUOI	46
NOVMYT07	75
NOVBA1U9	61
NOVHMJBI	97
NOVPVN3U	50
NOVRJ3H1	53
NOV78PAS	50
NOVVXEJS	64
NOVAT7J0	46
NOVCWN9Y	55
NOVC9FNX	68
NOV4S1TR	81
NOVQB4TC	24
NOVA45HV	79
NOVJQ1TL	47
NOVF5QKT	71
NOV8W2G8	49
NOVNP1P0	57
NOVQC75T	37
NOVYYXF6	79
NOVIYDIM	83
NOVPX8S5	67
NOVIUP0H	57
NOVKUDQG	72
NOVBCZ7M	67
NOVA3J4A	66
NOVKF39A	78
NOV8LNZR	56
NOVLFLR8	63
NOVZK9J7	27
NOVDEMT6	49
NOVE1GQI	49
NOVFWSNT	71
NOVWVAT9	84
NOVFQH2D	60
NOV8XSO3	89
NOV17DLY	72
NOVN3A8J	41
NOVA39M2	67
NOV4BZ18	56
NOVPHZYA	54
NOV9L5GR	42
NOVTUX7V	43
NOVWI2FT	81
NOVUTD1D	54
NOVC3II5	64
NOVVARSZ	54
NOVOXWZR	70
NOV0WQZE	50
NOVXASO1	43
NOV4D4PF	53
NOVNRG0T	66
NOVK6PW8	33
NOVMO25F	58
NOVK0G59	39
NOVTZTBX	74
NOV73N2I	50
NOVFMAOC	57
NOVTERKZ	43
NOVR7RWM	39
NOVB3ENX	41
NOVAUUVS	34
NOVZLPCT	99
NOVGUETJ	83
NOVWCN3T	69
NOV3R0EX	75
NOVMAGNV	51
NOVRE69L	78
NOV2OB6Y	82
NOVGADP3	44
NOV0BO4H	32
NOVQJJ5Q	32
NOVQIQZC	64
NOVXN7RA	71
NOV69ZSE	70
NOV71I2X	57
NOVUH1BA	59
NOVE3R80	62
NOVXALYE	58
NOV9EPUS	57
NOVLDFAO	94
NOV6O1Q6	69
NOVUGLO5	51
NOVGVEH0	49
NOVKYLZG	60
NOVHKYHP	79
NOVGP41O	69
NOV2EAGM	52
NOVHRCK4	40
NOV3CK01	69
NOVWY58N	94
NOVGCUUN	93
NOV18GXO	67
NOVOWQYR	81
NOV7Y7HS	61
NOVORDUU	55
NOV18BZT	73
NOVX9AKX	62
NOVI7SAJ	86
NOV3FTUO	54
NOVKZB5I	30
NOVEO8LM	69
NOVWY8IH	49
NOVPIFB3	81
NOV4NY37	44
NOV9LXO5	44
NOV05X6W	68
NOVCJJ6X	60
NOVR3M85	48
NOV1QLWA	69
NOV2YLZF	45
NOVLDGGW	80
NOVULJLE	54
NOVEDH4S	49
NOV0KP1Y	63
NOVQZSRP	34
NOVKCY7H	100
NOV7W7E4	89
NOV4MB94	39
NOVEJ5ZU	52
NOVX66X9	55
NOVONNQG	45
NOVEY1K4	41
NOVPBPVP	56
NOVKK9MA	69
NOVHD1VB	47
NOVY2D0O	39
NOVIUHHH	44
NOVQZB69	64
NOV7Y2FR	46
NOVYK3SV	66
NOVNFNF1	78
NOVCD5XC	61
NOV9JYHF	59
NOVSHH5S	82
NOVWXN89	79
NOVS4UWN	69
NOVEY27X	86
NOVC2H2N	68
NOVA02YW	70
NOVV0Y9A	96
NOVZYQRY	48
NOVVUVN9	47
NOVSYERO	98
NOVMSBCE	43
NOVP6X8I	46
NOVA9EDM	71
NOV8DZDZ	31
NOVZV2SF	77
NOV9V9JK	55
NOVO79S6	51
NOVV4J7M	70
NOV3LJJ2	41
NOVAWB3A	74
NOVNQOVR	50
NOVQN5A4	46
NOVNOAZ8	55
NOVU92GK	71
NOVX1JSB	57
NOVJM929	76
NOV8G26V	57
NOVEJL7Y	58
NOV10655	96
NOV474PC	88
NOVN3EZ7	49
NOVBY4WD	37
NOVE7C85	66
NOVMCL2U	56
NOVKZL9D	67
NOVVYM76	81
NOVJ0I5Z	95
NOVVTQAC	72
NOVLK9N5	68
NOV5G542	73
NOV4X75E	32
NOV3NXDP	74
NOVQM55Q	87
NOV8CC05	44
NOVUUJHD	65
NOVPZHB8	69
NOVPIPQ0	66
NOVV2O8P	80
NOVX8TZB	93
NOVW2687	57
NOV17M1J	58
NOVDCA1L	73
NOV7LT2O	89
NOV8GW7C	55
NOV0EIX6	52
NOVNPHWE	74
NOVBO91F	51
NOVG369J	57
NOV0JVFF	41
NOVAZB8L	53
NOV94VEQ	72
NOV75NZI	58
NOVY2PLW	68
NOV0RWFB	66
NOVS7105	78
NOVK1NP0	64
NOVO0FIE	58
NOV4QL75	49
NOV0E5CL	89
NOVV6I8O	59
NOV8UCGV	59
NOVZL835	56
NOV56MX5	76
NOVRK4KJ	49
NOV4COOZ	39
NOV5AL8U	59
NOVYYOPC	71
NOVQ46K4	36
NOVGGHQD	87
NOVNYAGE	76
NOVFDV9A	65
NOV514ZZ	51
NOVLRVUV	47
NOVT70YY	61
NOV1BLM6	81
NOVEGV9L	60
NOV5WHAE	88
NOVBWLVK	47
NOVX8VAR	72
NOV9RITE	69
NOV1TF8H	34
NOV7RI1V	36
NOVR08D2	61
NOVVZR7P	78
NOVSX4CG	78
NOV9WVJW	89
NOVG2AA1	74
NOV7NYXB	47
NOV3DK46	64
NOVKEW45	73
NOVWPYIP	82
NOVLCWK9	62
NOVWSYF5	64
NOVWYF3V	40
NOVFHBEG	43
NOVN74FM	61
NOVU82IA	38
NOVNZVGX	78
NOVOA9C1	58
NOVB1SRN	37
NOVV60OQ	44
NOVCBGPY	53
NOVH5T2R	42
NOVQ1RHE	43
NOVBZD26	90
NOVSUTQ3	62
NOVQG0JF	85
NOVP1LOB	84
NOV3ZV9P	93
NOVLHRE5	67
NOVG6I8H	65
NOVSTX8I	34
NOVST2ZJ	61
NOV6QCWP	65
NOV6MZK7	76
NOVCREQD	61
NOVGKC8J	50
NOVLDXR2	48
NOVQ8IQO	38
NOVLAQ0R	70
NOVMNZBB	99
NOV5F4QW	53
NOVOH45M	58
NOVYX4IU	42
NOVE79KX	60
NOVOUAMA	63
NOVVWS8J	83
NOV9UT4A	77
NOVV0DJF	53
NOVRQHHR	100
NOVGBKQP	89
NOV1STMY	56
NOV37UQZ	65
NOVPE1B6	88
NOVKD5QA	52
NOV0G1LR	72
NOVQN23U	58
NOVHAA0G	64
NOVBKGPD	42
NOVSRA5M	97
NOVUCED1	77
NOVAADD6	51
NOVCQ44R	60
NOVRKZW1	67
NOV9DUE5	74
NOV7THUT	57
NOVPNC8R	57
NOV21VTF	72
NOVXUHN2	71
NOV7QNJL	48
NOVJOW8U	99
NOVKV7DX	83
NOVUIOK7	45
NOVCDOMW	53
NOVFMZAA	65
NOVQXSQ4	90
NOVWN4M0	53
NOVOQAUE	35
NOV8VXSA	73
NOVL8WNX	90
NOVVGIKL	88
NOV8ZAOR	81
NOV1HVWW	70
NOVRDO8S	69
NOV723RO	31
NOVFQ5SX	87
NOVS447K	49
NOVI9NK7	30
NOVNSQ3F	78
NOVOLABC	45
NOVET2O9	67
NOVTISXP	62
NOVOOOKU	80
NOV2GYB2	61
NOVS5VIK	65
NOVOWOZ7	46
NOVEPBUB	90
NOVSKMNN	54
NOVNVNJA	61
NOVMRI8W	75
NOVF51CQ	94
NOV5I5DG	69
NOVYUFIX	57
NOV7JV90	55
NOVLUE5T	80
NOVA8J88	81
NOV6LDJ3	37
NOV5IDBV	42
NOVILK4V	48
NOV1PQZF	69
NOVONA1S	93
NOVIO8H7	42
NOVF2VRT	72
NOVGRFN7	54
NOVRGPMK	39
NOVAIUSB	64
NOVGT7SB	88
NOV41G49	90
NOVESYJN	62
NOVKF7UT	55
NOVWLW25	61
NOV1Y18M	77
NOV7X289	79
NOVSZ23C	76
NOVFABI0	33
NOVFCR2L	59
NOV2GQ6G	39
NOV243YM	73
NOVYE8BC	56
NOV1G463	65
NOVD56XX	38
NOVH5QEQ	47
NOVR3PZD	77
NOVW4II3	38
NOVQRQL8	99
NOVEOIZ0	80
NOVYMWNC	72
NOVTI5S4	91
NOVHF2LT	61
NOV3K8Z3	71
NOV620JZ	54
NOVJ7JQK	69
NOV2895G	84
NOVKI3Y1	65
NOV92XZ4	27
NOVLKNQI	89
NOVLBSEB	70
NOVVYIY1	42
NOVP37DE	64
NOVPN7W1	68
NOVS1AZD	88
NOV131T1	59
NOVL9JA1	88
NOVEL1QJ	35
NOV7EZG5	84
NOVN1OD9	43
NOVC16DQ	78
NOVPW05D	63
NOV5XPTM	64
NOVRRY4V	39
NOV52T7W	88
NOVG4V4S	73
NOVJYAWV	65
NOVA6CQ2	65
NOVD6EAT	41
NOV1CWIX	78
NOVIGECB	36
NOVZ0K8B	96
NOVEO0SM	70
NOV347X8	68
NOV0AQW0	46
NOV6O07Z	46
NOVCEULA	55
NOVE0VOJ	41
NOVAJ743	79
NOV6SI5I	97
NOVRH1AV	77
NOVCLPYJ	93
NOVJQGEJ	65
NOV949N6	63
NOVCNZI4	53
NOV3W2GW	48
NOVWD08V	62
NOVMVZJP	79
NOV00HOC	47
NOVNHFCO	76
NOVQXZNV	33
NOVCCZCS	42
NOVWO49B	38
NOVHIVNV	44
NOVVW0PT	34
NOV0OS6H	62
NOVWGOQ3	47
NOVTOP5V	69
NOVKZFVA	74
NOVHFBHC	36
NOVRCBNS	46
NOVHEYBQ	50
NOVJJO1N	87
NOV24FJA	40
NOVBZHQH	97
NOV3E5O5	73
NOVWG7E0	54
NOVX5IW3	81
NOVGQHRV	77
NOVSRPYK	62
NOVC74SV	94
NOVE5FHU	45
NOVV7D94	75
NOV94BKJ	30
NOVRJPHG	54
NOV2SR0K	73
NOVGMCOV	59
NOVL1QCS	52
NOVENM0V	53
NOVR5AJE	63
NOV92Z9A	27
NOV3DAFT	50
NOV2ACFT	49
NOV005W5	77
NOVN29U1	56
NOVVZD7V	60
NOVKOI5F	32
NOVOBZQG	46
NOV6E9TR	79
NOVF4JS1	84
NOVKID5I	42
NOVF1B6Q	64
NOVPBGUU	89
NOVJZASS	78
NOVO0J6M	62
NOVBG13G	42
NOV9ECH5	49
NOV8VLG1	67
NOVG7P7X	64
NOV8XBQ5	66
NOVGXRV4	30
NOVZ1260	76
NOVZU0TO	89
NOVSKAA4	38
NOVLN4LY	48
NOVDCQCY	74
NOVL39Y8	45
NOVLLXS1	55
NOVI3VVN	83
NOVRRWFV	84
NOVX17YB	47
NOV1DV9R	54
NOVF4O7X	60
NOVLL5HX	67
NOVA85XC	64
NOV7ES14	77
NOVTFDRQ	98
NOV6JJHK	45
NOV95IX8	75
NOVMUWGK	68
NOVIACZR	81
NOVKMCEU	42
NOV440R4	76
NOVCNBWI	72
NOVTLMKS	70
NOVYLJ3O	47
NOV11ZEF	70
NOVZ0EHE	64
NOV8LTW1	28
NOVLY7HC	98
NOV18XR8	45
NOV0L62B	81
NOV1AUCA	32
NOVL64LW	83
NOVG3845	75
NOVEQN8J	80
NOVJ5WWJ	41
NOVDZRZR	96
NOV678TZ	33
NOV7HLN5	62
NOVWQOVY	61
NOVTHYKL	78
NOVXRZTC	76
NOVLYD3Z	62
NOVDDOLY	67
NOVKLMYM	47
NOVA1Y8I	65
NOVL18QE	77
NOVMY2Q5	59
NOVC3VPK	65
NOVS77HH	61
NOVUIU4Q	81
NOVR3FYS	65
NOVHIIEK	60
NOV6E41Q	61
NOV6WKY4	65
NOVL8791	76
NOVI66LO	49
NOVYKJ93	88
NOVZ13PQ	43
NOVQCAIG	54
NOVGOO2P	42
NOVUYI31	100
NOVBM6LE	78
NOV540EE	67
NOVARPHJ	53
NOV7SKXW	40
NOV5RSR2	71
NOV45MMV	69
NOVHXK9B	98
NOVCU7K4	66
NOV1JF3E	79
NOV0YCTB	94
NOV5EMGW	37
NOVMU15V	71
NOVQGI0N	47
NOVVXI6F	52
NOVU9RCW	71
NOV62HNY	63
NOVF3GJE	41
NOV23KT2	52
NOVDZPA9	71
NOVSLRT5	84
NOVVKPKX	67
NOVAH7YU	94
NOVDU5BV	85
NOV1VHGK	53
NOVV5TE0	100
NOVCK9XI	98
NOV5YYBL	77
NOVK3W3X	65
NOV608ZY	51
NOVRNK7B	83
NOV3DL4I	59
NOVBSS77	46
NOV2VJWK	53
NOV9QG6C	76
NOVE7NGQ	70
NOVMHN8K	38
NOVZH5CL	89
NOV83P90	76
NOVJOFE7	70
NOVNBKQV	43
NOVRULJX	48
NOVO1TIF	54
NOVAMQ8X	78
NOVZIKD2	72
NOV7TC92	66
NOVS0GDM	62
NOVQ2MA9	36
NOVKOIPP	36
NOVH6FPZ	60
NOVXCLKH	61
NOVLXC00	89
NOVXBJO3	93
NOV8YJMQ	80
NOV9Q795	49
NOV71HQG	42
NOVUAC78	30
NOVVYWY6	94
NOV8P782	51
NOVH3Q27	52
NOVKHGMO	71
NOVL6XUH	68
NOVP3LCC	64
NOVR0SKJ	66
NOVAYHKG	50
NOVFH3VP	83
NOVXGP03	99
NOVO7JXE	40
NOVYV3YH	45
NOVHOLW4	61
NOVFVH3H	54
NOVL67NO	70
NOV0SEKN	66
NOVBA9SK	65
NOV1VDHO	40
NOVNEC8C	52
NOVJBVV3	55
NOV6GMQE	53
NOVWCYPX	45
NOVNYIVY	93
NOV7P7DH	62
NOVCSWYL	98
NOVZ0M9Q	90
NOV3ZWM8	62
NOVMCK8Y	69
NOVGRU4N	75
NOVC567P	98
NOVBD3L2	74
NOVH1T6G	66
NOV49Q0J	55
NOVFMV71	28
NOVYPI8B	41
NOV4YJE2	51
NOVLJJXS	53
NOVYB1X4	75
NOV50B4N	62
NOVHEYEX	65
NOVJUYD6	58
NOVCWHKY	57
NOVEYZOW	53
NOVFK6GM	40
NOVEPEB8	63
NOV7M7TR	69
NOVWJRUI	61
NOVG8E13	85
NOVMHCRF	71
NOVIXCV1	42
NOVLDYF9	61
NOVJNXSV	27
NOV88FII	52
NOV5VD7Z	52
NOV3PIVY	43
NOVRVNLB	78
NOVJFB2A	67
NOVGAZM7	53
NOVJRHM9	50
NOVD6TNC	55
NOVDBSAG	38
NOVPIJBJ	54
NOV5IZG2	57
NOVCKZJJ	88
NOVJECM0	45
NOVL4GHM	88
NOVXFMEG	29
NOVR55BU	41
NOV0QL7B	92
NOVUHUCU	58
NOVRJ59N	91
NOVLFQ1C	71
NOVQBYIC	66
NOV3M4HW	39
NOVP1I6B	61
NOVMUU66	71
NOVJKT0C	50
NOV7LED7	59
NOVZZCN7	32
NOVAAHT0	41
NOVNRHTW	88
NOVBC1GG	52
NOVP6Q2C	65
NOV84GOT	73
NOVLHAS1	55
NOV829SY	99
NOVW63GB	57
NOVYADE0	32
NOVNSHTK	76
NOV7PZGP	40
NOVFAJL1	53
NOVPAEQB	75
NOVNWCVQ	24
NOV9S88G	47
NOVKLBC9	43
NOVFPGRF	67
NOVN99TK	74
NOV5DVKR	67
NOVJXU3I	87
NOVDKJA1	57
NOVHMBWH	52
NOVW825Z	44
NOV0VABJ	56
NOVRL1LV	87
NOVSTF46	77
NOVQ3RKO	79
NOVZVJIQ	68
NOVI5QS8	43
NOVERUP5	91
NOVQ7DNT	67
NOVJSH3Y	37
NOVFSCF7	56
NOV6JBV8	61
NOVOGTIB	80
NOV15TON	59
NOVT7525	80
NOVXW0SL	92
NOVHJ6T4	62
NOVYKG16	78
NOVC3F1D	87
NOVF814G	72
NOVCQXFP	32
NOVEMT33	74
NOVPMYX6	62
NOVYXCJF	43
NOVP5J7M	52
NOVB0FK8	52
NOVH97XR	43
NOVB0ZIU	44
NOVOMQTT	69
NOV0AJ98	46
NOV88KES	33
NOV0E4SA	56
NOVWLKN9	54
NOVKIH4H	44
NOV3G3TI	38
NOVAU5AW	46
NOV42C3F	47
NOV7X1GK	61
NOVR16KA	31
NOVFKRSF	51
NOVZIS0U	77
NOV9BYJ7	70
NOVYMWCE	49
NOV9UCEO	55
NOV1OBSO	53
NOVES4PR	71
NOVNNYZZ	72
NOVYFX89	99
NOVYWLJJ	96
NOVOWHD7	47
NOV4H6BU	59
NOVC8JWV	61
NOVUF0YI	78
NOVQK5LK	62
NOVKJXS0	52
NOVLJL8R	82
NOVLWW08	83
NOV41K50	50
NOVPC5KU	59
NOVE7X57	88
NOVH8GVY	76
NOVTSGZD	71
NOVZWXIK	76
NOV015DN	65
NOVNLKJC	67
NOVKH0VY	58
NOVX5V04	73
NOVN1YD1	73
NOVGCIYM	93
NOVOY5GE	42
NOVGRDOP	81
NOVX992S	45
NOV7FFSE	79
NOVAIM8U	52
NOVDX728	55
NOV6KLQX	70
NOV30R6L	92
NOVSTY9P	92
NOVF1OW1	47
NOVS32LR	96
NOVOEHLS	81
NOVSHZID	59
NOV3NBVW	88
NOVHSKNC	37
NOVJ7MI2	41
NOVYX5WF	87
NOVN1FS3	48
NOV9UB91	56
NOV37FBU	70
NOVP5K74	73
NOVAYXVL	61
NOVSZE3U	48
NOVF2ABC	55
NOVHVH7D	51
NOV6SV7B	46
NOVHR99S	60
NOVUQGO9	59
NOV4Y824	74
NOVUT1P3	69
NOVI0S55	50
NOV0JEAL	69
NOVFJEGY	42
NOVG8FPU	71
NOVIFIGD	37
NOVWFDWD	62
NOVOB31P	58
NOVGPESI	46
NOV4K7H4	37
NOVXGQO2	83
NOVFB122	71
NOV4V2WO	73
NOVAO62S	55
NOVKZC60	67
NOVW2V6D	55
NOVJZ3WW	79
NOVLZR1T	36
NOVAQ8LP	54
NOV80W9R	78
NOVY2OSK	28
NOV91EBN	67
NOV3OF6T	100
NOV61GVD	72
NOV74ILH	68
NOV1SVOC	45
NOVQHYDP	61
NOV09AM3	41
NOVP7CY1	93
NOV4E9ON	96
NOVQPF9E	52
NOVAMAS0	46
NOV11X8M	24
NOVINZE0	94
NOV9KHBM	58
NOVMSL8W	52
NOVT1G5Y	79
NOVMF0H0	35
NOVTB6EN	60
NOVLPVU7	53
NOVOWC5L	57
NOVU1DY0	58
NOVZZJKC	56
NOVWFKVI	47
NOV410HZ	99
NOVODXGC	44
NOV2X1CR	64
NOV7HGAZ	83
NOVPKK62	30
NOV39C4X	58
NOVIFTNN	82
NOVQYWEZ	66
NOVL24YY	77
NOVKHQSW	47
NOVAXK3R	48
NOVDWC3S	68
NOVMJNEN	49
NOVF28I8	72
NOV25OKH	50
NOVRVTX3	48
NOV2Z12T	75
NOVF9JDI	29
NOVA3FIR	65
NOVO0W9Z	90
NOV85TO7	63
NOVW3L9L	82
NOVO9M8Z	67
NOVETFB4	92
NOVORRVL	92
NOVPU1V7	67
NOV94XS4	56
NOV19RBN	85
NOVFDTY1	33
NOVMSE29	66
NOV3FWUI	45
NOVY4A4T	63
NOVN1NS4	73
NOVQTN28	53
NOVD0W1I	76
NOVCUIWF	41
NOVCD0YS	68
NOVTEUE2	76
NOV5QM2H	66
NOVGJPIR	91
NOVWP12U	89
NOV5VD5U	52
NOVRXH31	56
NOVUH9K4	46
NOVW2I4P	63
NOVI5AN6	65
NOV0URMM	88
NOVW3TQJ	52
NOV4MT4M	86
NOVFHHVJ	75
NOVGCS36	59
NOVXLWPQ	57
NOV5XF2K	25
NOVY3CZD	76
NOVHG5MQ	59
NOVZG08W	79
NOVH2H06	74
NOVRVRWR	70
NOVIRJEN	85
NOV257LM	87
NOV5X94L	36
NOVEGKK0	48
NOVA2CK4	68
NOVV7HSR	55
NOVNSFBO	42
NOVFES6K	49
NOVRRQIE	99
NOV8EGPK	35
NOVDDDOI	96
NOV6NY8Q	76
NOVSGXG6	40
NOVQHFYB	57
NOV464ET	63
NOVQ6IWQ	47
NOVZHEBG	66
NOVMAT40	68
NOVPSVAQ	48
NOVAGHDV	45
NOVLXNHH	54
NOV95S1P	55
NOV3RZMX	66
NOVRET7K	84
NOVXCAMV	40
NOVU8EQA	84
NOVJMDQN	69
NOVP8VBE	34
NOVCYV18	94
NOV1OZUM	55
NOVEEUUM	62
NOVJTSV4	64
NOVV2LG1	35
NOV9E0F1	43
NOVJFIXT	89
NOVP818A	56
NOVKQ1HH	72
NOVX091X	60
NOVNOGAB	52
NOVL2L5P	64
NOVDV02J	73
NOV5MW5A	51
NOVKPFPI	81
NOV8P8IA	76
NOVHI3TK	86
NOVCM1HB	83
NOVDP61Z	86
NOV4I1Z4	88
NOVEJNDS	40
NOVOT58Z	69
NOVC9MVT	75
NOVLH20Z	79
NOVL7852	78
NOVX7DRS	50
NOVF3AZQ	33
NOVSRENZ	45
NOVEFU0H	57
NOVZCVRS	64
NOV4LP9U	32
NOVOG0AV	63
NOVOKF4H	51
NOVKP1ZK	29
NOVB1JPE	79
NOVR695E	78
NOV38YYM	40
NOVSU08F	54
NOVARRMC	43
NOVBPCQK	74
NOV9RYQZ	55
NOV0NKN4	66
NOVVWQC5	50
NOVX82OE	99
NOVTXKDJ	81
NOVY11V4	93
NOVU5S6N	89
NOVD3R0X	43
NOV8JOY8	69
NOVSO5EK	56
NOVEUMKJ	81
NOVHR7Z6	63
NOVU4DOU	68
NOVTOCDY	52
NOV2O4B1	41
NOVFCWKQ	31
NOVR2K9I	78
NOVNMVXF	60
NOVZCDZ7	62
NOVA5TIY	72
NOVSZPRD	33
NOV03H4B	77
NOVKKU5B	59
NOVS7PTV	72
NOVJ3Q7X	100
NOVNFOEG	61
NOVMN3RS	74
NOVQ8KYR	52
NOVHP9UP	50
NOV52LSE	37
NOV2HFYG	54
NOVUJZLF	84
NOVQT1VE	71
NOVI2LT2	70
NOV1W6YF	68
NOV042OL	87
NOVHC3RX	48
NOVQDNTT	94
NOVUQ4AS	97
NOVT7C3G	78
NOV0EHAP	61
NOVBSU2G	57
NOV2H4SB	71
NOV26C76	54
NOVNNK2N	89
NOV9FXS4	51
NOVHTMP9	69
NOVCV16Q	68
NOVTYEPU	76
NOVUGYSY	50
NOVGQ6KB	53
NOVMBH2U	69
NOVDPCOD	43
NOVCQVEU	91
NOV0RH4D	60
NOV30LPJ	36
NOVND2OS	82
NOVQJD4W	49
NOVQ8JU5	53
NOVEOK2G	91
NOVXG494	34
NOVNRBP6	32
NOV7GIRB	83
NOVHYGS8	67
NOV2J6VD	33
NOVB5RFK	48
NOVN4789	69
NOVSVGK6	28
NOVLVENK	55
NOV1N34T	57
NOVMLI9L	85
NOV59TSC	72
NOVFGD9W	87
NOVWFBV8	39
NOVOVS6D	68
NOVMK58A	47
NOVQ28PU	47
NOV68F43	94
NOVVGLZD	63
NOVXJPTG	50
NOVIMU5N	95
NOVV03JR	63
NOVW612K	64
NOV8PK0L	65
NOVXJD2U	48
NOVJ03OW	75
NOVYPMOY	78
NOVQKSLG	79
NOV2GA81	50
NOVTD9CG	52
NOVTGLLM	47
NOVBD7CY	65
NOV39YDY	75
NOV91V7B	27
NOVKWNBB	51
NOVLL561	52
NOVU39X3	60
NOVUA2G3	86
NOV44K06	75
NOVM2I3R	59
NOVTPRDU	78
NOVZTP20	64
NOV7MIJ7	52
NOV2L0UF	54
NOVSM6KY	81
NOV2G3IV	81
NOVQTJ3F	73
NOV4E6TZ	99
NOV2B5K8	53
NOVHRSF8	93
NOVJ379Z	49
NOV5XBTV	67
NOVCA32P	64
NOV0ZFL4	71
NOVO9J6D	40
NOVPWDPD	45
NOVBQGBF	95
NOV0W7Q6	74
NOV7TW3A	61
NOV3SKOP	70
NOVOXQSH	92
NOVDKUGC	70
NOVIRWFF	33
NOVDTX7M	59
NOV33T6N	49
NOV9QWRA	59
NOVCC0PA	65
NOVNZUE6	66
NOVA0H7K	53
NOV6JIXB	64
NOVDM5N6	65
NOVAPJGN	70
NOVD14UL	56
NOVNFUA9	57
NOVPDRKN	60
NOVPMK7H	39
NOVIRNBY	46
NOVIE48Y	69
NOVUVKD6	89
NOVVVQ9F	50
NOVYH20M	74
NOV4Q7UO	53
NOVXM9LP	80
NOVZJEIK	57
NOVNW3RO	47
NOVFRN0R	64
NOV1YMIP	49
NOV164CR	39
NOVQTT69	32
NOVC1G4Z	50
NOVXBKMR	46
NOV3F21U	87
NOVHO011	68
NOVPHOCP	67
NOV44IEJ	58
NOVTUZFI	49
NOV6KM4J	55
NOVUG26A	71
NOVJVT98	60
NOVUENP4	72
NOVOVGL7	54
NOVQOYK1	97
NOVTA7UJ	43
NOVU73SR	50
NOVF6AO4	60
NOV886UZ	55
NOVB4OWV	53
NOV61FCU	84
NOV5IUF8	92
NOVA9P16	79
NOVI56DV	88
NOVAYV53	77
NOVGN0AU	86
NOVGGVJF	45
NOV2Q5F8	57
NOVFQIG1	70
NOVWOK42	78
NOVL3J84	41
NOV1GUAU	72
NOVJACOQ	56
NOVH0RNV	59
NOVA2CKR	47
NOVBV41G	66
NOVF3NX1	66
NOVIVYWN	42
NOVPTUHQ	94
NOVOSNAL	91
NOV0UPC4	77
NOVAJ576	77
NOVQ2PB3	56
NOVK41QT	79
NOVQTO3J	40
NOVK29RK	48
NOVMQJWC	63
NOVIFBZ8	64
NOVK229S	62
NOVEI0DP	67
NOV926J0	44
NOVAEBJ7	73
NOVJN2PM	28
NOVTT801	95
NOVYHV6T	40
NOV4WJ34	82
NOVR19XV	38
NOVP48XA	72
NOV4LIC8	29
NOVP585D	89
NOV3RJES	48
NOVH72SI	74
NOVRGISM	77
NOVMHL7E	62
NOV35FJK	57
NOVRHIX6	54
NOVB1GJI	45
NOVNCT4Q	70
NOVZ63P3	58
NOVIQI5N	62
NOVYSDLH	43
NOVTOQ7N	94
NOVLLIUO	47
NOV1LJ4K	80
NOVKVR9Y	72
NOVTPH9N	75
NOVVP5OX	65
NOV7XCN7	51
NOV563UA	68
NOVR64I9	37
NOVQXA9H	54
NOVZ6I3Y	56
NOVVNUR9	66
NOVYI10A	36
NOV50JZW	41
NOV2MMIT	63
NOVUJYZJ	48
NOVSRGGC	55
NOV8JFEY	64
NOVOBTZK	63
NOVDKMCJ	77
NOVTAS9H	100
NOVPJVIO	30
NOVPSKET	98
NOVR6PB0	81
NOVYCBWV	50
NOVGL7MJ	57
NOV820QC	81
NOVXDDN3	50
NOVA5M7D	62
NOVE0KVP	99
NOVBQFN3	43
NOV2K4RM	64
NOV8WRZ7	54
NOVRQQ93	52
NOV1YMNT	63
NOVC9I2C	49
NOVK7NLT	76
NOVKPYUK	98
NOV7OJBP	57
NOVD87VV	81
NOV5E90D	36
NOVYXYNI	87
NOVQGXRC	91
NOVX1B9N	49
NOV1S67Z	51
NOVK2Z0H	66
NOVT6SJF	84
NOVNS517	86
NOV0XZCF	71
NOVZDJLD	95
NOVL3IRL	56
NOVJ8A47	42
NOVEAPON	56
NOVAGKMT	61
NOVDE3W3	42
NOVS12Q1	48
NOVJEXW8	84
NOVRYP7Q	97
NOVO9AM3	81
NOV2HAG2	72
NOVUP31L	52
NOVMLU6V	93
NOVK9Q36	36
NOV8RI4U	93
NOVVFZNV	33
NOVEPE1G	91
NOV5QQQ6	63
NOVEF4G5	51
NOVHYCE6	47
NOVTCQXC	66
NOVGZPKV	68
NOVDZEPM	49
NOVF8Q0N	91
NOV173P0	48
NOVQECOL	34
NOV5W95Q	73
NOV2CNDF	60
NOVFW2SK	43
NOVXIKGY	56
NOVC28WQ	100
NOV92UM5	39
NOVVB8SL	50
NOVHOJKB	91
NOVPXYN6	74
NOV6Z5QY	72
NOVGFBRW	28
NOVHN5EE	52
NOVEEO3P	83
NOVBGZU5	42
NOV77NEY	84
NOVHA68H	64
NOVLOQWR	57
NOVLUK55	89
NOVWJ2KQ	62
NOV4YT0Y	86
NOVAWNWG	79
NOVY5LPY	45
NOVS65DP	55
NOV86NAU	52
NOVLE8HM	58
NOVF0I85	59
NOVAV7XC	66
NOVXGIT3	78
NOVVMHYB	68
NOVVEQ4P	61
NOVY8IZT	77
NOV5JXDE	45
NOVEYDU2	43
NOV19EGB	52
NOVS4KX4	44
NOV6H3PY	44
NOVQN2IH	83
NOV1RWG1	56
NOVE6GV5	51
NOV7FGE1	51
NOVE20OZ	38
NOVMR2ZU	82
NOV0M3T1	42
NOVAGG6D	76
NOVZ22BH	41
NOVBS99L	35
NOVW97PA	85
NOV6LULM	63
NOVFPVOU	66
NOVX2TRA	100
NOVOHIP1	69
NOV259WO	85
NOVUYEDO	80
NOV745YQ	86
NOVH7OEB	81
NOVK5A3P	38
NOVQZE64	73
NOVF1DTX	50
NOVGWZBI	86
NOVK2ZOG	44
NOV9ICSN	87
NOVOYZQW	69
NOV3BYIR	72
NOVRQCUR	37
NOV2B072	85
NOVLY4KT	96
NOV4S653	73
NOV3ETLX	83
NOVXR0JQ	46
NOVF706N	74
NOVFN54V	40
NOVML4FE	63
NOVE7JPA	86
NOVPKBH3	69
NOV8IHNT	67
NOVZMRKN	46
NOVZNU2P	58
NOVJGRA7	79
NOVKEL4P	64
NOVKK9W7	91
NOVIDPLY	71
NOVVKJCF	54
NOV6T667	71
NOVWI52B	49
NOVBP0GK	63
NOVFIWRT	34
NOVJDU69	71
NOVIQQBC	67
NOVUELNT	67
NOVYX5NS	50
NOV2KQKD	66
NOV8VPVW	55
NOVLAAQM	53
NOV4CG5P	73
NOVU0C64	88
NOV6H7V7	69
NOVXAFSL	71
NOVOZVO9	58
NOVXQ2JS	47
NOVBL6KX	31
NOVPZUHW	95
NOVVF3WE	37
NOV3IJC5	75
NOV0L6ZC	58
NOVQEOHH	92
NOVDGIBX	60
NOVPLZHG	86
NOV9IXAC	45
NOVJ8RQ2	52
NOV786X6	95
NOVTITXX	85
NOVEIYX2	32
NOVKJLRO	44
NOV14KQR	68
NOVJ7Y4E	31
NOV4SI7K	98
NOVUKO2P	73
NOVWE19P	84
NOVBF3U1	45
NOV1TX13	62
NOV00Y23	66
NOV2YSZJ	50
NOVNBMC0	66
NOVL8GNV	35
NOV3V1DQ	45
NOV8LFPY	85
NOVUNQPA	59
NOVG6TXJ	59
NOVIT1KT	75
NOVQ2VX7	66
NOVVEH93	94
NOV7XWV0	66
NOVMXEDE	81
NOVGWND5	78
NOVBYY14	60
NOVU7IXS	56
NOVL52HX	51
NOVBQACK	42
NOVBMVS7	45
NOVLB99O	58
NOVAGMD0	67
NOVQZUUM	79
NOVOE9JR	96
NOVJNUM4	93
NOVEQ3UF	56
NOVU5RXO	92
NOVZRPYZ	41
NOV57L7J	61
NOV4Y06A	54
NOVG5RD8	57
NOV2YBZ2	44
NOVNC56X	80
NOV0A01O	93
NOVA6RLK	74
NOV51RZK	65
NOV7Q260	77
NOVA8Y44	84
NOVM1P5Q	60
NOVD76DW	94
NOVGWMZA	64
NOVOWSM0	50
NOVUN44M	100
NOVYLC89	82
NOVMOGO1	73
NOV465R0	67
NOVFIEV3	55
NOV7RKBJ	42
NOVKN068	43
NOVK10UZ	39
NOV36UR0	52
NOV7Q6DW	57
NOVSTXJI	84
NOVN8Q5I	39
NOVSM8WY	80
NOV50VI1	74
NOVFIF0K	76
NOVR9PVU	44
NOVBQUMZ	42
NOVM5BX4	64
NOVPR4GJ	54
NOVJISX3	54
NOVI5YXS	71
NOV4L7Y4	82
NOVW9HBJ	69
NOVB45V2	48
NOVTTPFF	76
NOV5DCH9	53
NOVFGXSL	82
NOVSGBTH	63
NOVCV2J6	61
NOVVFQWY	62
NOVP7WUW	66
NOV95AKS	64
NOVKNDVW	36
NOV1WZA5	75
NOVCPZ4H	39
NOVVQD6G	82
NOVG4V70	37
NOVK940G	48
NOVBP0BP	44
NOVDRVFX	59
NOVC1RDN	62
NOVO9WHF	36
NOVPMTCZ	42
NOVFZXGF	56
NOVZFLRL	31
NOV9E2Y5	61
NOVA4IOK	99
NOVSXJQE	72
NOV4OG3X	77
NOV0H27U	87
NOVM7VT9	65
NOVSDM6J	53
NOVA53G0	70
NOVEU4PC	72
NOV5UAEL	89
NOVJUJUX	63
NOVFOK7N	93
NOVPEYXZ	77
NOVDQ33H	61
NOV370PE	56
NOVGBPV6	53
NOVO7L31	42
NOVKBUK0	60
NOVG6JR1	36
NOVPJIJJ	66
NOVDLW4V	29
NOV1K4H9	44
NOVZ25MS	69
NOVXL8XM	83
NOVM2G8K	51
NOV977EI	78
NOVXCMV8	75
NOVAOZ7D	64
[truncated: 402,086+ more rows]

## Sheet: 1D
cluster	gene_len	dataset
GEM@2061766007_49@2061766007_49_02838@d__Bacteria|p__Bacteroidota	211	Novel
GEM@2162886008_14@2162886008_14_01004@d__Bacteria|p__Desulfobacterota	136	Novel
GEM@2162886008_2@2162886008_2_00328@d__Bacteria|p__Firmicutes_B	87	Novel
GEM@3300000205_10@3300000205_10_00927@d__Bacteria|p__Firmicutes	186	Novel
GEM@3300000205_5@3300000205_5_00748@d__Bacteria|p__Proteobacteria	280	Novel
GEM@3300000228_46@3300000228_46_00182@d__Bacteria|p__Patescibacteria	227	Novel
GEM@3300000230_31@3300000230_31_00442@d__Bacteria|p__Campylobacterota	262	Novel
GEM@3300000230_31@3300000230_31_00443@d__Bacteria|p__Campylobacterota	118	Novel
GEM@3300000230_36@3300000230_36_00655@d__Archaea|p__Nanoarchaeota	117	Novel
GEM@3300000230_36@3300000230_36_00680@d__Archaea|p__Nanoarchaeota	83	Novel
GEM@3300000232_8@3300000232_8_00124@d__Bacteria|p__Bacteroidota	87	Novel
GEM@3300000234_17@3300000234_17_02368@d__Bacteria|p__Bdellovibrionota	248	Novel
GEM@3300000374_4@3300000374_4_02491@d__Bacteria|p__RBG-13-61-14	471	Novel
GEM@3300000386_1@3300000386_1_01456@d__Bacteria|p__Bacteroidota	125	Novel
GEM@3300000386_1@3300000386_1_01503@d__Bacteria|p__Bacteroidota	201	Novel
GEM@3300000386_1@3300000386_1_02100@d__Bacteria|p__Bacteroidota	167	Novel
GEM@3300000412_1@3300000412_1_02043@d__Archaea|p__Halobacterota	127	Novel
GEM@3300000500_2@3300000500_2_01451@d__Bacteria|p__Bacteroidota	329	Novel
GEM@3300000838_6@3300000838_6_00015@d__Archaea|p__Halobacterota	74	Novel
GEM@3300000838_6@3300000838_6_00041@d__Archaea|p__Halobacterota	196	Novel
GEM@3300000839_23@3300000839_23_01283@d__Bacteria|p__Bacteroidota	141	Novel
GEM@3300000839_46@3300000839_46_00027@d__Bacteria|p__Firmicutes_A	151	Novel
GEM@3300000858_1@3300000858_1_00017@d__Bacteria|p__Bacteroidota	134	Novel
GEM@3300001102_17@3300001102_17_00970@d__Bacteria|p__Proteobacteria	229	Novel
GEM@3300001594_59@3300001594_59_00257@d__Bacteria|p__Patescibacteria	311	Novel
GEM@3300001683_37@3300001683_37_00015@d__Bacteria|p__Nitrospirota	241	Novel
GEM@3300001782_26@3300001782_26_00923@d__Bacteria|p__Gemmatimonadota	1323	Novel
GEM@3300002057_2@3300002057_2_00098@d__Bacteria|p__Proteobacteria	348	Novel
GEM@3300002065_2@3300002065_2_03379@d__Bacteria|p__Proteobacteria	50	Novel
GEM@3300002098_4@3300002098_4_01040@d__Bacteria|p__Actinobacteriota	206	Novel
GEM@3300002242_16@3300002242_16_00292@d__Bacteria|p__Proteobacteria	51	Novel
GEM@3300002450_23@3300002450_23_00102@d__Archaea|p__Crenarchaeota	81	Novel
GEM@3300002450_23@3300002450_23_00150@d__Archaea|p__Crenarchaeota	296	Novel
GEM@3300002450_28@3300002450_28_00585@d__Bacteria|p__Firmicutes_A	109	Novel
GEM@3300002462_35@3300002462_35_00219@d__Bacteria|p__Chloroflexota	278	Novel
GEM@3300002508_4@3300002508_4_01600@d__Bacteria|p__Firmicutes_A	103	Novel
GEM@3300003101_1@3300003101_1_04017@d__Bacteria|p__Cyanobacteriota	223	Novel
GEM@3300003894_16@3300003894_16_03282@d__Bacteria|p__UBP17	202	Novel
GEM@3300003894_16@3300003894_16_03289@d__Bacteria|p__UBP17	214	Novel
GEM@3300003894_16@3300003894_16_03293@d__Bacteria|p__UBP17	139	Novel
GEM@3300003894_16@3300003894_16_03365@d__Bacteria|p__UBP17	145	Novel
GEM@3300003894_16@3300003894_16_03380@d__Bacteria|p__UBP17	355	Novel
GEM@3300004097_91@3300004097_91_00672@d__Bacteria|p__Proteobacteria	150	Novel
GEM@3300004632_4@3300004632_4_00870@d__Bacteria|p__Proteobacteria	310	Novel
GEM@3300004761_1@3300004761_1_04781@d__Bacteria|p__Firmicutes_A	286	Novel
GEM@3300005081_4@3300005081_4_02993@d__Bacteria|p__Firmicutes_A	186	Novel
GEM@3300005086_14@3300005086_14_01400@d__Bacteria|p__Campylobacterota	73	Novel
GEM@3300005253_16@3300005253_16_01227@d__Bacteria|p__Acidobacteriota	173	Novel
GEM@3300005253_16@3300005253_16_03183@d__Bacteria|p__Acidobacteriota	777	Novel
GEM@3300005253_16@3300005253_16_03193@d__Bacteria|p__Acidobacteriota	359	Novel
GEM@3300005275_16@3300005275_16_00613@d__Archaea|p__Crenarchaeota	82	Novel
GEM@3300005275_16@3300005275_16_00619@d__Archaea|p__Crenarchaeota	136	Novel
GEM@3300005275_16@3300005275_16_00622@d__Archaea|p__Crenarchaeota	93	Novel
GEM@3300005289_27@3300005289_27_01436@d__Bacteria|p__Cyanobacteriota	189	Novel
GEM@3300005289_27@3300005289_27_01437@d__Bacteria|p__Cyanobacteriota	33	Novel
GEM@3300005290_16@3300005290_16_01173@d__Archaea|p__Crenarchaeota	157	Novel
GEM@3300005290_16@3300005290_16_01252@d__Archaea|p__Crenarchaeota	267	Novel
GEM@3300005294_6@3300005294_6_00427@d__Bacteria|p__Planctomycetota	82	Novel
GEM@3300005295_14@3300005295_14_02379@d__Bacteria|p__Proteobacteria	335	Novel
GEM@3300005295_19@3300005295_19_02358@d__Bacteria|p__Nitrospirota	849	Novel
GEM@3300005295_6@3300005295_6_03833@d__Bacteria|p__Chloroflexota	217	Novel
GEM@3300005295_6@3300005295_6_05462@d__Bacteria|p__Chloroflexota	53	Novel
GEM@3300005326_34@3300005326_34_01516@d__Bacteria|p__UBP6	432	Novel
GEM@3300005326_59@3300005326_59_00398@d__Archaea|p__Micrarchaeota	112	Novel
GEM@3300005326_59@3300005326_59_00412@d__Archaea|p__Micrarchaeota	216	Novel
GEM@3300005326_63@3300005326_63_00187@d__Bacteria|p__Eremiobacterota	233	Novel
GEM@3300005326_63@3300005326_63_00207@d__Bacteria|p__Eremiobacterota	132	Novel
GEM@3300005460_60@3300005460_60_01379@d__Bacteria|p__Proteobacteria	453	Novel
GEM@3300005512_8@3300005512_8_00574@d__Bacteria|p__Proteobacteria	564	Novel
GEM@3300005518_35@3300005518_35_00852@d__Bacteria|p__Nitrospirota	332	Novel
GEM@3300005518_35@3300005518_35_00868@d__Bacteria|p__Nitrospirota	41	Novel
GEM@3300005529_42@3300005529_42_03374@d__Bacteria|p__Acidobacteriota	200	Novel
GEM@3300005529_42@3300005529_42_03397@d__Bacteria|p__Acidobacteriota	125	Novel
GEM@3300005529_95@3300005529_95_01379@d__Bacteria|p__Proteobacteria	75	Novel
GEM@3300005613_43@3300005613_43_01007@d__Archaea|p__Micrarchaeota	706	Novel
GEM@3300005613_43@3300005613_43_01051@d__Archaea|p__Micrarchaeota	188	Novel
GEM@3300005613_43@3300005613_43_01055@d__Archaea|p__Micrarchaeota	206	Novel
GEM@3300005613_55@3300005613_55_00555@d__Archaea|p__Micrarchaeota	270	Novel
GEM@3300005613_55@3300005613_55_00583@d__Archaea|p__Micrarchaeota	435	Novel
GEM@3300005613_55@3300005613_55_00610@d__Archaea|p__Micrarchaeota	80	Novel
GEM@3300005613_55@3300005613_55_00614@d__Archaea|p__Micrarchaeota	347	Novel
GEM@3300005805_22@3300005805_22_00805@d__Bacteria|p__Verrucomicrobiota	207	Novel
GEM@3300005858_13@3300005858_13_00662@d__Bacteria|p__Bacteroidota	614	Novel
GEM@3300005858_2@3300005858_2_02155@d__Bacteria|p__Armatimonadota	84	Novel
GEM@3300005985_12@3300005985_12_02531@d__Bacteria|p__Bacteroidota	100	Novel
GEM@3300005998_1@3300005998_1_04361@d__Bacteria|p__Desulfobacterota	196	Novel
GEM@3300005998_1@3300005998_1_04363@d__Bacteria|p__Desulfobacterota	238	Novel
GEM@3300005998_1@3300005998_1_04393@d__Bacteria|p__Desulfobacterota	113	Novel
GEM@3300006045_74@3300006045_74_00018@d__Bacteria|p__Firmicutes_A	94	Novel
GEM@3300006045_74@3300006045_74_00072@d__Bacteria|p__Firmicutes_A	115	Novel
GEM@3300006048_12@3300006048_12_00003@d__Bacteria|p__Proteobacteria	44	Novel
GEM@3300006048_19@3300006048_19_00860@d__Bacteria|p__Patescibacteria	170	Novel
GEM@3300006056_164@3300006056_164_00739@d__Bacteria|p__Patescibacteria	104	Novel
GEM@3300006056_164@3300006056_164_00744@d__Bacteria|p__Patescibacteria	334	Novel
GEM@3300006068_4@3300006068_4_00798@d__Bacteria|p__Bdellovibrionota	484	Novel
GEM@3300006176_16@3300006176_16_02574@d__Bacteria|p__UBP12	401	Novel
GEM@3300006195_27@3300006195_27_01110@d__Bacteria|p__Patescibacteria	72	Novel
GEM@3300006226_158@3300006226_158_00533@d__Bacteria|p__Patescibacteria	338	Novel
GEM@3300006226_158@3300006226_158_00545@d__Bacteria|p__Patescibacteria	1505	Novel
GEM@3300006255_7@3300006255_7_00007@d__Bacteria|p__Bacteroidota	567	Novel
GEM@3300006317_40@3300006317_40_00150@d__Bacteria|p__Patescibacteria	202	Novel
GEM@3300006320_19@3300006320_19_01026@d__Bacteria|p__Firmicutes_A	77	Novel
GEM@3300006320_19@3300006320_19_01030@d__Bacteria|p__Firmicutes_A	154	Novel
GEM@3300006320_19@3300006320_19_01033@d__Bacteria|p__Firmicutes_A	111	Novel
GEM@3300006320_19@3300006320_19_01053@d__Bacteria|p__Firmicutes_A	80	Novel
GEM@3300006456_6@3300006456_6_01602@d__Bacteria|p__Campylobacterota	234	Novel
GEM@3300006456_6@3300006456_6_01610@d__Bacteria|p__Campylobacterota	358	Novel
GEM@3300006456_6@3300006456_6_01611@d__Bacteria|p__Campylobacterota	463	Novel
GEM@3300006745_13@3300006745_13_01028@d__Bacteria|p__Firmicutes_C	96	Novel
GEM@3300006879_35@3300006879_35_01569@d__Bacteria|p__Proteobacteria	219	Novel
GEM@3300006903_13@3300006903_13_02867@d__Bacteria|p__Acidobacteriota	327	Novel
GEM@3300006913_6@3300006913_6_04260@d__Bacteria|p__Proteobacteria	72	Novel
GEM@3300006913_6@3300006913_6_04284@d__Bacteria|p__Proteobacteria	1407	Novel
GEM@3300006913_6@3300006913_6_04584@d__Bacteria|p__Proteobacteria	71	Novel
GEM@3300006914_12@3300006914_12_02712@d__Bacteria|p__Acidobacteriota	161	Novel
GEM@3300006914_12@3300006914_12_02726@d__Bacteria|p__Acidobacteriota	71	Novel
GEM@3300006931_37@3300006931_37_00019@d__Bacteria|p__Nitrospirota	37	Novel
GEM@3300007122_4@3300007122_4_00015@d__Bacteria|p__Fusobacteriota	339	Novel
GEM@3300007135_17@3300007135_17_00825@d__Bacteria|p__Bacteroidota	87	Novel
GEM@3300007222_21@3300007222_21_00289@d__Bacteria|p__Firmicutes_A	90	Novel
GEM@3300007285_14@3300007285_14_00780@d__Bacteria|p__Bacteroidota	401	Novel
GEM@3300007316_13@3300007316_13_01199@d__Bacteria|p__Spirochaetota	519	Novel
GEM@3300007352_66@3300007352_66_00021@d__Bacteria|p__Patescibacteria	112	Novel
GEM@3300007352_66@3300007352_66_00022@d__Bacteria|p__Patescibacteria	122	Novel
GEM@3300007500_13@3300007500_13_01963@d__Bacteria|p__Bacteroidota	377	Novel
GEM@3300007517_100@3300007517_100_00441@d__Bacteria|p__Patescibacteria	119	Novel
GEM@3300007517_37@3300007517_37_00350@d__Bacteria|p__Myxococcota	342	Novel
GEM@3300007517_37@3300007517_37_00412@d__Bacteria|p__Myxococcota	231	Novel
GEM@3300007517_37@3300007517_37_00414@d__Bacteria|p__Myxococcota	249	Novel
GEM@3300007519_17@3300007519_17_03399@d__Bacteria|p__Planctomycetota	77	Novel
GEM@3300007519_17@3300007519_17_03418@d__Bacteria|p__Planctomycetota	83	Novel
GEM@3300007519_82@3300007519_82_00003@d__Bacteria|p__Proteobacteria	60	Novel
GEM@3300007519_98@3300007519_98_00032@d__Bacteria|p__Proteobacteria	427	Novel
GEM@3300007519_98@3300007519_98_00049@d__Bacteria|p__Proteobacteria	137	Novel
GEM@3300007519_98@3300007519_98_00061@d__Bacteria|p__Proteobacteria	78	Novel
GEM@3300007519_98@3300007519_98_00062@d__Bacteria|p__Proteobacteria	67	Novel
GEM@3300007519_98@3300007519_98_00070@d__Bacteria|p__Proteobacteria	71	Novel
GEM@3300007717_26@3300007717_26_00080@d__Bacteria|p__Proteobacteria	158	Novel
GEM@3300007722_23@3300007722_23_01317@d__Bacteria|p__Verrucomicrobiota	145	Novel
GEM@3300007722_32@3300007722_32_03636@d__Bacteria|p__Proteobacteria	101	Novel
GEM@3300007776_5@3300007776_5_00353@d__Bacteria|p__Chloroflexota	500	Novel
GEM@3300007791_15@3300007791_15_01187@d__Bacteria|p__Fusobacteriota	88	Novel
GEM@3300007796_18@3300007796_18_00046@d__Bacteria|p__Firmicutes_A	76	Novel
GEM@3300007796_18@3300007796_18_00059@d__Bacteria|p__Firmicutes_A	35	Novel
GEM@3300007796_18@3300007796_18_00063@d__Bacteria|p__Firmicutes_A	52	Novel
GEM@3300007924_21@3300007924_21_00807@d__Bacteria|p__Firmicutes	35	Novel
GEM@3300007925_15@3300007925_15_01495@d__Bacteria|p__Bacteroidota	157	Novel
GEM@3300008077_8@3300008077_8_02551@d__Bacteria|p__Firmicutes_A	180	Novel
GEM@3300008101_38@3300008101_38_00987@d__Bacteria|p__Firmicutes_A	451	Novel
GEM@3300008103_8@3300008103_8_02167@d__Bacteria|p__Bacteroidota	64	Novel
GEM@3300008103_8@3300008103_8_02168@d__Bacteria|p__Bacteroidota	79	Novel
GEM@3300008145_5@3300008145_5_00076@d__Bacteria|p__Firmicutes_C	206	Novel
GEM@3300008145_5@3300008145_5_00097@d__Bacteria|p__Firmicutes_C	207	Novel
GEM@3300008145_5@3300008145_5_00117@d__Bacteria|p__Firmicutes_C	702	Novel
GEM@3300008212_1@3300008212_1_02039@d__Bacteria|p__Proteobacteria	199	Novel
GEM@3300008215_4@3300008215_4_04655@d__Bacteria|p__Proteobacteria	290	Novel
GEM@3300008268_13@3300008268_13_00281@d__Bacteria|p__Bacteroidota	147	Novel
GEM@3300008268_13@3300008268_13_00328@d__Bacteria|p__Bacteroidota	142	Novel
GEM@3300008268_13@3300008268_13_00341@d__Bacteria|p__Bacteroidota	68	Novel
GEM@3300008268_14@3300008268_14_01406@d__Bacteria|p__Firmicutes_A	613	Novel
GEM@3300008268_17@3300008268_17_02089@d__Bacteria|p__Firmicutes_A	95	Novel
GEM@3300008268_17@3300008268_17_02098@d__Bacteria|p__Firmicutes_A	60	Novel
GEM@3300008275_23@3300008275_23_00680@d__Bacteria|p__Firmicutes_B	157	Novel
GEM@3300008404_22@3300008404_22_01167@d__Bacteria|p__Firmicutes_A	167	Novel
GEM@3300008406_34@3300008406_34_00013@d__Bacteria|p__Patescibacteria	333	Novel
GEM@3300008406_34@3300008406_34_00023@d__Bacteria|p__Patescibacteria	404	Novel
GEM@3300008406_34@3300008406_34_00025@d__Bacteria|p__Patescibacteria	178	Novel
GEM@3300008406_34@3300008406_34_00036@d__Bacteria|p__Patescibacteria	139	Novel
GEM@3300008406_34@3300008406_34_00037@d__Bacteria|p__Patescibacteria	149	Novel
GEM@3300008537_15@3300008537_15_01200@d__Bacteria|p__Firmicutes_A	172	Novel
GEM@3300008620_6@3300008620_6_01884@d__Bacteria|p__Firmicutes_A	60	Novel
GEM@3300008634_32@3300008634_32_00029@d__Bacteria|p__Patescibacteria	336	Novel
GEM@3300008660_3@3300008660_3_00608@d__Bacteria|p__Fusobacteriota	48	Novel
GEM@3300008660_3@3300008660_3_00615@d__Bacteria|p__Fusobacteriota	396	Novel
GEM@3300008660_3@3300008660_3_00616@d__Bacteria|p__Fusobacteriota	440	Novel
GEM@3300008660_3@3300008660_3_00617@d__Bacteria|p__Fusobacteriota	380	Novel
GEM@3300008660_3@3300008660_3_00618@d__Bacteria|p__Fusobacteriota	395	Novel
GEM@3300008660_3@3300008660_3_00619@d__Bacteria|p__Fusobacteriota	404	Novel
GEM@3300008679_12@3300008679_12_00963@d__Bacteria|p__Actinobacteriota	168	Novel
GEM@3300008739_20@3300008739_20_00694@d__Bacteria|p__Fusobacteriota	340	Novel
GEM@3300008739_20@3300008739_20_00695@d__Bacteria|p__Fusobacteriota	81	Novel
GEM@3300008739_9@3300008739_9_00759@d__Bacteria|p__Firmicutes_A	654	Novel
GEM@3300008739_9@3300008739_9_00761@d__Bacteria|p__Firmicutes_A	243	Novel
GEM@3300008751_3@3300008751_3_00047@d__Bacteria|p__Firmicutes	62	Novel
GEM@3300008751_3@3300008751_3_00049@d__Bacteria|p__Firmicutes	298	Novel
GEM@3300008751_3@3300008751_3_00050@d__Bacteria|p__Firmicutes	76	Novel
GEM@3300008755_25@3300008755_25_00105@d__Bacteria|p__Patescibacteria	372	Novel
GEM@3300008755_25@3300008755_25_00478@d__Bacteria|p__Patescibacteria	220	Novel
GEM@3300008755_25@3300008755_25_00483@d__Bacteria|p__Patescibacteria	141	Novel
GEM@3300008755_25@3300008755_25_00486@d__Bacteria|p__Patescibacteria	233	Novel
GEM@3300009084_35@3300009084_35_05431@d__Bacteria|p__Myxococcota	196	Novel
GEM@3300009084_35@3300009084_35_05432@d__Bacteria|p__Myxococcota	142	Novel
GEM@3300009084_54@3300009084_54_03575@d__Bacteria|p__Myxococcota	335	Novel
GEM@3300009084_66@3300009084_66_02416@d__Bacteria|p__Chloroflexota	259	Novel
GEM@3300009084_70@3300009084_70_02311@d__Bacteria|p__Bacteroidota	313	Novel
GEM@3300009147_36@3300009147_36_02371@d__Bacteria|p__Eisenbacteria	232	Novel
GEM@3300009503_115@3300009503_115_01122@d__Bacteria|p__Spirochaetota	293	Novel
GEM@3300009503_139@3300009503_139_01265@d__Archaea|p__Thermoplasmatota	251	Novel
GEM@3300009503_15@3300009503_15_00268@d__Bacteria|p__Verrucomicrobiota	499	Novel
GEM@3300009503_252@3300009503_252_00013@d__Archaea|p__Crenarchaeota	287	Novel
GEM@3300009503_26@3300009503_26_01893@d__Bacteria|p__Armatimonadota	512	Novel
GEM@3300009503_27@3300009503_27_00746@d__Bacteria|p__Verrucomicrobiota	62	Novel
GEM@3300009503_85@3300009503_85_02075@d__Bacteria|p__Myxococcota	718	Novel
GEM@3300009566_6@3300009566_6_00160@d__Bacteria|p__Bacteroidota	194	Novel
GEM@3300009566_6@3300009566_6_01622@d__Bacteria|p__Bacteroidota	69	Novel
GEM@3300009702_109@3300009702_109_00463@d__Bacteria|p__Bdellovibrionota	119	Novel
GEM@3300009702_109@3300009702_109_00487@d__Bacteria|p__Bdellovibrionota	285	Novel
GEM@3300009702_109@3300009702_109_00504@d__Bacteria|p__Bdellovibrionota	197	Novel
GEM@3300009702_168@3300009702_168_00636@d__Bacteria|p__Patescibacteria	84	Novel
GEM@3300009702_168@3300009702_168_00695@d__Bacteria|p__Patescibacteria	131	Novel
GEM@3300009702_181@3300009702_181_00030@d__Bacteria|p__Patescibacteria	238	Novel
GEM@3300009702_181@3300009702_181_00035@d__Bacteria|p__Patescibacteria	230	Novel
GEM@3300009702_36@3300009702_36_00657@d__Bacteria|p__Planctomycetota	146	Novel
GEM@3300009702_36@3300009702_36_00663@d__Bacteria|p__Planctomycetota	189	Novel
GEM@3300009702_36@3300009702_36_01158@d__Bacteria|p__Planctomycetota	262	Novel
GEM@3300009702_98@3300009702_98_01250@d__Bacteria|p__Planctomycetota	418	Novel
GEM@3300009702_98@3300009702_98_01252@d__Bacteria|p__Planctomycetota	373	Novel
GEM@3300009703_7@3300009703_7_05124@d__Bacteria|p__Myxococcota	384	Novel
GEM@3300009703_7@3300009703_7_05145@d__Bacteria|p__Myxococcota	196	Novel
GEM@3300009703_7@3300009703_7_05161@d__Bacteria|p__Myxococcota	164	Novel
GEM@3300009703_7@3300009703_7_05174@d__Bacteria|p__Myxococcota	228	Novel
GEM@3300009703_7@3300009703_7_05205@d__Bacteria|p__Myxococcota	371	Novel
GEM@3300009767_21@3300009767_21_01959@d__Bacteria|p__Hydrogenedentota	349	Novel
GEM@3300009767_26@3300009767_26_00580@d__Bacteria|p__Spirochaetota	163	Novel
GEM@3300009767_26@3300009767_26_00586@d__Bacteria|p__Spirochaetota	213	Novel
GEM@3300009767_26@3300009767_26_00594@d__Bacteria|p__Spirochaetota	190	Novel
GEM@3300009773_52@3300009773_52_00201@d__Bacteria|p__Firmicutes_A	573	Novel
GEM@3300009779_61@3300009779_61_00790@d__Bacteria|p__Firmicutes_A	84	Novel
GEM@3300009779_61@3300009779_61_00805@d__Bacteria|p__Firmicutes_A	67	Novel
GEM@3300009779_61@3300009779_61_00814@d__Bacteria|p__Firmicutes_A	86	Novel
GEM@3300009779_61@3300009779_61_00825@d__Bacteria|p__Firmicutes_A	103	Novel
GEM@3300009787_18@3300009787_18_04723@d__Bacteria|p__Proteobacteria	127	Novel
GEM@3300009826_84@3300009826_84_00918@d__Bacteria|p__Proteobacteria	120	Novel
GEM@3300010049_55@3300010049_55_00290@d__Bacteria|p__Actinobacteriota	355	Novel
GEM@3300010156_1@3300010156_1_00430@d__Bacteria|p__Bacteroidota	540	Novel
GEM@3300010160_56@3300010160_56_00072@d__Bacteria|p__Dependentiae	252	Novel
GEM@3300010167_127@3300010167_127_00002@d__Bacteria|p__Chloroflexota	110	Novel
GEM@3300010261_14@3300010261_14_00579@d__Bacteria|p__Firmicutes_A	413	Novel
GEM@3300010261_14@3300010261_14_00635@d__Bacteria|p__Firmicutes_A	252	Novel
GEM@3300010261_14@3300010261_14_00663@d__Bacteria|p__Firmicutes_A	158	Novel
GEM@3300010262_6@3300010262_6_00356@d__Bacteria|p__Firmicutes	109	Novel
GEM@3300010265_10@3300010265_10_02157@d__Archaea|p__Halobacterota	167	Novel
GEM@3300010267_17@3300010267_17_00350@d__Bacteria|p__Firmicutes_A	80	Novel
GEM@3300010275_16@3300010275_16_01022@d__Bacteria|p__Firmicutes_A	40	Novel
GEM@3300010275_23@3300010275_23_01715@d__Bacteria|p__Firmicutes_A	70	Novel
GEM@3300010275_27@3300010275_27_01003@d__Bacteria|p__Firmicutes_A	800	Novel
GEM@3300010275_27@3300010275_27_01004@d__Bacteria|p__Firmicutes_A	330	Novel
GEM@3300010275_27@3300010275_27_01032@d__Bacteria|p__Firmicutes_A	147	Novel
GEM@3300010275_27@3300010275_27_01038@d__Bacteria|p__Firmicutes_A	123	Novel
GEM@3300010280_14@3300010280_14_01577@d__Bacteria|p__Firmicutes_A	173	Novel
GEM@3300010283_16@3300010283_16_01532@d__Bacteria|p__Firmicutes_A	207	Novel
GEM@3300010292_5@3300010292_5_00456@d__Bacteria|p__Desulfobacterota	113	Novel
GEM@3300010316_7@3300010316_7_00281@d__Bacteria|p__Bacteroidota	130	Novel
GEM@3300010341_12@3300010341_12_00199@d__Bacteria|p__Desulfobacterota	198	Novel
GEM@3300010341_12@3300010341_12_00280@d__Bacteria|p__Desulfobacterota	114	Novel
GEM@3300010371_18@3300010371_18_03483@d__Bacteria|p__Acidobacteriota	149	Novel
GEM@3300010371_18@3300010371_18_03506@d__Bacteria|p__Acidobacteriota	58	Novel
GEM@3300010428_12@3300010428_12_00024@d__Archaea|p__Halobacterota	258	Novel
GEM@3300010428_28@3300010428_28_00131@d__Bacteria|p__Firmicutes_A	90	Novel
GEM@3300010882_29@3300010882_29_00656@d__Archaea|p__Crenarchaeota	68	Novel
GEM@3300011005_11@3300011005_11_01103@d__Bacteria|p__Bacteroidota	472	Novel
GEM@3300011013_24@3300011013_24_00506@d__Bacteria|p__Acidobacteriota	372	Novel
GEM@3300011013_24@3300011013_24_00523@d__Bacteria|p__Acidobacteriota	276	Novel
GEM@3300011013_24@3300011013_24_00542@d__Bacteria|p__Acidobacteriota	439	Novel
GEM@3300011013_24@3300011013_24_00874@d__Bacteria|p__Acidobacteriota	353	Novel
GEM@3300011013_24@3300011013_24_00976@d__Bacteria|p__Acidobacteriota	158	Novel
GEM@3300011118_20@3300011118_20_00066@d__Bacteria|p__Planctomycetota	313	Novel
GEM@3300011118_20@3300011118_20_00067@d__Bacteria|p__Planctomycetota	185	Novel
GEM@3300011118_20@3300011118_20_00138@d__Bacteria|p__Planctomycetota	169	Novel
GEM@3300011118_28@3300011118_28_02387@d__Bacteria|p__Planctomycetota	168	Novel
GEM@3300011118_30@3300011118_30_03028@d__Bacteria|p__Planctomycetota	521	Novel
GEM@3300011118_36@3300011118_36_01838@d__Bacteria|p__Actinobacteriota	328	Novel
GEM@3300011186_6@3300011186_6_01893@d__Bacteria|p__Bacteroidota	152	Novel
GEM@3300011186_8@3300011186_8_01371@d__Bacteria|p__Bacteroidota	145	Novel
GEM@3300011186_8@3300011186_8_01383@d__Bacteria|p__Bacteroidota	254	Novel
GEM@3300011230_3@3300011230_3_02116@d__Bacteria|p__Proteobacteria	130	Novel
GEM@3300011249_4@3300011249_4_01038@d__Bacteria|p__Bacteroidota	40	Novel
GEM@3300011249_4@3300011249_4_01070@d__Bacteria|p__Bacteroidota	37	Novel
GEM@3300011411_4@3300011411_4_03543@d__Bacteria|p__Verrucomicrobiota	167	Novel
GEM@3300011533_1@3300011533_1_03573@d__Bacteria|p__Proteobacteria	463	Novel
GEM@3300011536_3@3300011536_3_03111@d__Bacteria|p__Firmicutes	56	Novel
GEM@3300011536_3@3300011536_3_03115@d__Bacteria|p__Firmicutes	622	Novel
GEM@3300011639_4@3300011639_4_00655@d__Bacteria|p__Firmicutes_A	84	Novel
GEM@3300011639_4@3300011639_4_00657@d__Bacteria|p__Firmicutes_A	91	Novel
GEM@3300011639_4@3300011639_4_00658@d__Bacteria|p__Firmicutes_A	70	Novel
GEM@3300011772_1@3300011772_1_01359@d__Bacteria|p__Firmicutes_A	70	Novel
GEM@3300011856_2@3300011856_2_00523@d__Bacteria|p__Proteobacteria	65	Novel
GEM@3300011922_8@3300011922_8_01087@d__Bacteria|p__Proteobacteria	162	Novel
GEM@3300011977_10@3300011977_10_01901@d__Bacteria|p__Firmicutes_C	304	Novel
GEM@3300011977_10@3300011977_10_01933@d__Bacteria|p__Firmicutes_C	254	Novel
GEM@3300011988_15@3300011988_15_00126@d__Bacteria|p__Spirochaetota	423	Novel
GEM@3300011990_14@3300011990_14_00363@d__Bacteria|p__Bacteroidota	83	Novel
GEM@3300012019_6@3300012019_6_01770@d__Archaea|p__Crenarchaeota	421	Novel
GEM@3300012033_3@3300012033_3_03137@d__Bacteria|p__Bacteroidota	142	Novel
GEM@3300012037_5@3300012037_5_01760@d__Bacteria|p__Bacteroidota	99	Novel
GEM@3300012059_9@3300012059_9_00228@d__Bacteria|p__Firmicutes	128	Novel
GEM@3300012065_6@3300012065_6_01553@d__Bacteria|p__Firmicutes_A	256	Novel
GEM@3300012078_11@3300012078_11_00141@d__Bacteria|p__Firmicutes	89	Novel
GEM@3300012078_11@3300012078_11_00142@d__Bacteria|p__Firmicutes	45	Novel
GEM@3300012148_10@3300012148_10_01168@d__Bacteria|p__Proteobacteria	58	Novel
GEM@3300012148_12@3300012148_12_01198@d__Bacteria|p__Cyanobacteriota	467	Novel
GEM@3300012148_4@3300012148_4_02835@d__Bacteria|p__Firmicutes_A	73	Novel
GEM@3300012165_6@3300012165_6_01092@d__Bacteria|p__Firmicutes	231	Novel
GEM@3300012182_9@3300012182_9_02420@d__Bacteria|p__Bacteroidota	141	Novel
GEM@3300012186_10@3300012186_10_01230@d__Bacteria|p__Actinobacteriota	220	Novel
GEM@3300012270_19@3300012270_19_00006@d__Bacteria|p__Proteobacteria	347	Novel
GEM@3300012270_19@3300012270_19_00064@d__Bacteria|p__Proteobacteria	125	Novel
GEM@3300012270_2@3300012270_2_02309@d__Bacteria|p__Verrucomicrobiota	181	Novel
GEM@3300012521_33@3300012521_33_01507@d__Bacteria|p__Firmicutes_A	79	Novel
GEM@3300012530_7@3300012530_7_00813@d__Bacteria|p__Actinobacteriota	225	Novel
GEM@3300012533_55@3300012533_55_00017@d__Bacteria|p__Chloroflexota	470	Novel
GEM@3300012533_55@3300012533_55_00501@d__Bacteria|p__Chloroflexota	576	Novel
GEM@3300012533_55@3300012533_55_00505@d__Bacteria|p__Chloroflexota	265	Novel
GEM@3300012808_7@3300012808_7_03524@d__Bacteria|p__Proteobacteria	176	Novel
GEM@3300012816_5@3300012816_5_01429@d__Bacteria|p__Bacteroidota	181	Novel
GEM@3300012820_7@3300012820_7_00215@d__Bacteria|p__Bacteroidota	90	Novel
GEM@3300012826_7@3300012826_7_01220@d__Bacteria|p__Bacteroidota	127	Novel
GEM@3300012826_7@3300012826_7_01234@d__Bacteria|p__Bacteroidota	128	Novel
GEM@3300012826_7@3300012826_7_01251@d__Bacteria|p__Bacteroidota	490	Novel
GEM@3300012853_1@3300012853_1_00935@d__Bacteria|p__Bacteroidota	526	Novel
GEM@3300012856_15@3300012856_15_00104@d__Bacteria|p__Actinobacteriota	133	Novel
GEM@3300012856_15@3300012856_15_00168@d__Bacteria|p__Actinobacteriota	399	Novel
GEM@3300012862_20@3300012862_20_00033@d__Bacteria|p__Bacteroidota	184	Novel
GEM@3300012886_6@3300012886_6_02053@d__Bacteria|p__Verrucomicrobiota	132	Novel
GEM@3300012886_6@3300012886_6_02079@d__Bacteria|p__Verrucomicrobiota	295	Novel
GEM@3300012887_3@3300012887_3_00351@d__Bacteria|p__Desulfobacterota	67	Novel
GEM@3300012889_31@3300012889_31_01933@d__Bacteria|p__Firmicutes_A	139	Novel
GEM@3300012889_54@3300012889_54_00304@d__Bacteria|p__Firmicutes_A	124	Novel
GEM@3300012921_5@3300012921_5_06915@d__Bacteria|p__Myxococcota	239	Novel
GEM@3300012940_19@3300012940_19_04081@d__Bacteria|p__Proteobacteria	126	Novel
GEM@3300012942_42@3300012942_42_00937@d__Bacteria|p__Bdellovibrionota	185	Novel
GEM@3300012943_39@3300012943_39_02852@d__Bacteria|p__Bacteroidota	262	Novel
GEM@3300012943_39@3300012943_39_02869@d__Bacteria|p__Bacteroidota	100	Novel
GEM@3300012979_15@3300012979_15_01279@d__Bacteria|p__Bacteroidota	93	Novel
GEM@3300012979_34@3300012979_34_00827@d__Bacteria|p__Actinobacteriota	156	Novel
GEM@3300012983_28@3300012983_28_01446@d__Bacteria|p__Firmicutes_A	843	Novel
GEM@3300013005_32@3300013005_32_01083@d__Bacteria|p__Bdellovibrionota	206	Novel
GEM@3300013005_32@3300013005_32_01130@d__Bacteria|p__Bdellovibrionota	264	Novel
GEM@3300013006_15@3300013006_15_03333@d__Bacteria|p__Verrucomicrobiota	501	Novel
GEM@3300013006_15@3300013006_15_03338@d__Bacteria|p__Verrucomicrobiota	76	Novel
GEM@3300013006_42@3300013006_42_01839@d__Bacteria|p__Actinobacteriota	169	Novel
GEM@3300013014_12@3300013014_12_00731@d__Bacteria|p__Myxococcota	208	Novel
GEM@3300013014_13@3300013014_13_00290@d__Bacteria|p__Cyanobacteriota	103	Novel
GEM@3300013014_13@3300013014_13_00291@d__Bacteria|p__Cyanobacteriota	81	Novel
GEM@3300013014_13@3300013014_13_00326@d__Bacteria|p__Cyanobacteriota	274	Novel
GEM@3300013094_12@3300013094_12_01213@d__Bacteria|p__Bacteroidota	280	Novel
GEM@3300013122_41@3300013122_41_01001@d__Bacteria|p__Patescibacteria	209	Novel
GEM@3300013123_45@3300013123_45_00332@d__Bacteria|p__Bacteroidota	162	Novel
GEM@3300013125_87@3300013125_87_01086@d__Bacteria|p__Patescibacteria	400	Novel
GEM@3300013125_87@3300013125_87_01106@d__Bacteria|p__Patescibacteria	941	Novel
GEM@3300013125_87@3300013125_87_01109@d__Bacteria|p__Patescibacteria	87	Novel
GEM@3300013126_12@3300013126_12_02135@d__Bacteria|p__Chloroflexota	164	Novel
GEM@3300013126_146@3300013126_146_00589@d__Bacteria|p__Patescibacteria	341	Novel
GEM@3300013126_146@3300013126_146_00650@d__Bacteria|p__Patescibacteria	54	Novel
GEM@3300013128_81@3300013128_81_00137@d__Bacteria|p__Verrucomicrobiota	293	Novel
GEM@3300013131_148@3300013131_148_00931@d__Bacteria|p__Patescibacteria	256	Novel
GEM@3300013131_72@3300013131_72_01461@d__Bacteria|p__Bacteroidota	208	Novel
GEM@3300013131_72@3300013131_72_01505@d__Bacteria|p__Bacteroidota	225	Novel
GEM@3300013131_72@3300013131_72_01530@d__Bacteria|p__Bacteroidota	124	Novel
GEM@3300013132_109@3300013132_109_00667@d__Bacteria|p__Verrucomicrobiota	286	Novel
GEM@3300013132_75@3300013132_75_00232@d__Bacteria|p__Actinobacteriota	220	Novel
GEM@3300013133_25@3300013133_25_00258@d__Bacteria|p__BRC1	542	Novel
GEM@3300013133_36@3300013133_36_01484@d__Bacteria|p__Acidobacteriota	106	Novel
GEM@3300013133_36@3300013133_36_01496@d__Bacteria|p__Acidobacteriota	84	Novel
GEM@3300013133_63@3300013133_63_00528@d__Archaea|p__Halobacterota	53	Novel
GEM@3300013136_163@3300013136_163_00582@d__Bacteria|p__Patescibacteria	262	Novel
GEM@3300013136_38@3300013136_38_00462@d__Bacteria|p__WOR-3	182	Novel
GEM@3300013136_38@3300013136_38_00490@d__Bacteria|p__WOR-3	76	Novel
GEM@3300013136_38@3300013136_38_00512@d__Bacteria|p__WOR-3	89	Novel
GEM@3300013136_38@3300013136_38_00517@d__Bacteria|p__WOR-3	95	Novel
GEM@3300013137_54@3300013137_54_00634@d__Bacteria|p__Bacteroidota	250	Novel
GEM@3300013137_64@3300013137_64_00366@d__Bacteria|p__Verrucomicrobiota	359	Novel
GEM@3300013138_157@3300013138_157_00850@d__Bacteria|p__Patescibacteria	125	Novel
GEM@3300013138_157@3300013138_157_00912@d__Bacteria|p__Patescibacteria	422	Novel
GEM@3300013138_199@3300013138_199_00585@d__Bacteria|p__Patescibacteria	970	Novel
GEM@3300013138_199@3300013138_199_00586@d__Bacteria|p__Patescibacteria	295	Novel
GEM@3300013138_199@3300013138_199_00628@d__Bacteria|p__Patescibacteria	95	Novel
GEM@3300013138_199@3300013138_199_00645@d__Bacteria|p__Patescibacteria	2986	Novel
GEM@3300013138_209@3300013138_209_00338@d__Bacteria|p__Patescibacteria	306	Novel
GEM@3300013138_28@3300013138_28_01032@d__Bacteria|p__UBP10	234	Novel
GEM@3300013138_28@3300013138_28_01483@d__Bacteria|p__UBP10	208	Novel
GEM@3300013138_50@3300013138_50_00694@d__Bacteria|p__Bacteroidota	91	Novel
GEM@3300013138_50@3300013138_50_00696@d__Bacteria|p__Bacteroidota	246	Novel
GEM@3300013138_50@3300013138_50_00738@d__Bacteria|p__Bacteroidota	167	Novel
GEM@3300013285_3@3300013285_3_01693@d__Bacteria|p__Proteobacteria	142	Novel
GEM@3300013290_5@3300013290_5_02103@d__Archaea|p__Halobacterota	66	Novel
GEM@3300013297_31@3300013297_31_01083@d__Bacteria|p__Bacteroidota	147	Novel
GEM@3300013307_64@3300013307_64_00062@d__Bacteria|p__Proteobacteria	104	Novel
GEM@3300013314_5@3300013314_5_00827@d__Bacteria|p__Acidobacteriota	286	Novel
GEM@3300013314_5@3300013314_5_00864@d__Bacteria|p__Acidobacteriota	140	Novel
GEM@3300013772_11@3300013772_11_01282@d__Bacteria|p__Fibrobacterota	76	Novel
GEM@3300013772_11@3300013772_11_01307@d__Bacteria|p__Fibrobacterota	252	Novel
GEM@3300013772_11@3300013772_11_01319@d__Bacteria|p__Fibrobacterota	204	Novel
GEM@3300013833_7@3300013833_7_02713@d__Bacteria|p__Fibrobacterota	400	Novel
GEM@3300013883_5@3300013883_5_01991@d__Archaea|p__Halobacterota	166	Novel
GEM@3300013940_12@3300013940_12_00731@d__Bacteria|p__Firmicutes_A	86	Novel
GEM@3300014057_17@3300014057_17_00675@d__Bacteria|p__Firmicutes_C	92	Novel
GEM@3300014060_16@3300014060_16_02303@d__Bacteria|p__Riflebacteria	186	Novel
GEM@3300014060_26@3300014060_26_00138@d__Bacteria|p__Desulfobacterota	98	Novel
GEM@3300014149_22@3300014149_22_00051@d__Bacteria|p__Bacteroidota	117	Novel
GEM@3300014149_22@3300014149_22_00066@d__Bacteria|p__Bacteroidota	68	Novel
GEM@3300014149_22@3300014149_22_00079@d__Bacteria|p__Bacteroidota	149	Novel
GEM@3300014149_7@3300014149_7_00251@d__Bacteria|p__Chloroflexota	255	Novel
GEM@3300014149_7@3300014149_7_00273@d__Bacteria|p__Chloroflexota	372	Novel
GEM@3300014205_105@3300014205_105_00304@d__Bacteria|p__Patescibacteria	444	Novel
GEM@3300014205_105@3300014205_105_00306@d__Bacteria|p__Patescibacteria	291	Novel
GEM@3300014205_105@3300014205_105_00346@d__Bacteria|p__Patescibacteria	98	Novel
GEM@3300014205_26@3300014205_26_02357@d__Bacteria|p__Proteobacteria	65	Novel
GEM@3300014205_32@3300014205_32_00946@d__Bacteria|p__Planctomycetota	198	Novel
GEM@3300014205_32@3300014205_32_00964@d__Bacteria|p__Planctomycetota	212	Novel
GEM@3300014205_32@3300014205_32_00969@d__Bacteria|p__Planctomycetota	392	Novel
GEM@3300014205_32@3300014205_32_00975@d__Bacteria|p__Planctomycetota	98	Novel
GEM@3300014206_42@3300014206_42_01293@d__Bacteria|p__Spirochaetota	77	Novel
GEM@3300014206_63@3300014206_63_00544@d__Bacteria|p__Bacteroidota	224	Novel
GEM@3300014206_63@3300014206_63_00611@d__Bacteria|p__Bacteroidota	124	Novel
GEM@3300014206_98@3300014206_98_00867@d__Bacteria|p__Patescibacteria	116	Novel
GEM@3300014208_102@3300014208_102_00417@d__Bacteria|p__Patescibacteria	333	Novel
GEM@3300014208_118@3300014208_118_00893@d__Bacteria|p__Patescibacteria	908	Novel
GEM@3300014208_17@3300014208_17_02119@d__Bacteria|p__Verrucomicrobiota	260	Novel
GEM@3300014208_91@3300014208_91_00360@d__Bacteria|p__Patescibacteria	265	Novel
GEM@3300014208_91@3300014208_91_00367@d__Bacteria|p__Patescibacteria	646	Novel
GEM@3300014208_91@3300014208_91_00454@d__Bacteria|p__Patescibacteria	339	Novel
GEM@3300014208_91@3300014208_91_00525@d__Bacteria|p__Patescibacteria	165	Novel
GEM@3300014208_95@3300014208_95_00357@d__Bacteria|p__Patescibacteria	221	Novel
GEM@3300014291_9@3300014291_9_00306@d__Bacteria|p__Patescibacteria	96	Novel
GEM@3300014557_13@3300014557_13_00035@d__Bacteria|p__Firmicutes_A	76	Novel
GEM@3300014656_24@3300014656_24_00464@d__Bacteria|p__Bipolaricaulota	61	Novel
GEM@3300014799_11@3300014799_11_00254@d__Bacteria|p__Firmicutes_C	198	Novel
GEM@3300014799_11@3300014799_11_00255@d__Bacteria|p__Firmicutes_C	187	Novel
GEM@3300014799_11@3300014799_11_00258@d__Bacteria|p__Firmicutes_C	94	Novel
GEM@3300014869_4@3300014869_4_00046@d__Archaea|p__Euryarchaeota	173	Novel
GEM@3300014937_3@3300014937_3_01395@d__Bacteria|p__Bacteroidota	166	Novel
GEM@3300014964_37@3300014964_37_01199@d__Bacteria|p__Firmicutes	281	Novel
GEM@3300014964_37@3300014964_37_01201@d__Bacteria|p__Firmicutes	391	Novel
GEM@3300015024_26@3300015024_26_01878@d__Bacteria|p__Actinobacteriota	192	Novel
GEM@3300015024_36@3300015024_36_00598@d__Bacteria|p__Bdellovibrionota	546	Novel
GEM@3300015024_9@3300015024_9_04589@d__Bacteria|p__Armatimonadota	94	Novel
GEM@3300015164_3@3300015164_3_01035@d__Bacteria|p__Acidobacteriota	79	Novel
GEM@3300015195_11@3300015195_11_01860@d__Bacteria|p__Chloroflexota	153	Novel
GEM@3300015195_11@3300015195_11_01898@d__Bacteria|p__Chloroflexota	328	Novel
GEM@3300015198_5@3300015198_5_02019@d__Bacteria|p__Chloroflexota	203	Novel
GEM@3300015204_26@3300015204_26_01733@d__Bacteria|p__Armatimonadota	67	Novel
GEM@3300015204_4@3300015204_4_03039@d__Bacteria|p__Chloroflexota	175	Novel
GEM@3300015204_4@3300015204_4_03081@d__Bacteria|p__Chloroflexota	333	Novel
GEM@3300015214_101@3300015214_101_00367@d__Bacteria|p__Firmicutes_A	115	Novel
GEM@3300015214_26@3300015214_26_00283@d__Bacteria|p__Firmicutes_A	90	Novel
GEM@3300015214_45@3300015214_45_02725@d__Bacteria|p__Desulfobacterota	137	Novel
GEM@3300015214_45@3300015214_45_02728@d__Bacteria|p__Desulfobacterota	94	Novel
GEM@3300015360_41@3300015360_41_00755@d__Bacteria|p__Bdellovibrionota	112	Novel
GEM@3300015360_41@3300015360_41_00804@d__Bacteria|p__Bdellovibrionota	176	Novel
GEM@3300015360_41@3300015360_41_00820@d__Bacteria|p__Bdellovibrionota	120	Novel
GEM@3300015370_56@3300015370_56_00522@d__Archaea|p__JdFR-18	98	Novel
GEM@3300017398_41@3300017398_41_00222@d__Archaea|p__Hadesarchaeota	282	Novel
GEM@3300017400_9@3300017400_9_00505@d__Archaea|p__Crenarchaeota	284	Novel
GEM@3300017418_8@3300017418_8_02204@d__Bacteria|p__Bacteroidota	146	Novel
GEM@3300017419_43@3300017419_43_00513@d__Bacteria|p__Patescibacteria	254	Novel
GEM@3300017419_43@3300017419_43_00526@d__Bacteria|p__Patescibacteria	508	Novel
GEM@3300017419_7@3300017419_7_00367@d__Bacteria|p__Chloroflexota	83	Novel
GEM@3300017426_8@3300017426_8_04393@d__Bacteria|p__Chloroflexota	106	Novel
GEM@3300017426_8@3300017426_8_04398@d__Bacteria|p__Chloroflexota	289	Novel
GEM@3300017431_24@3300017431_24_00369@d__Bacteria|p__Planctomycetota	254	Novel
GEM@3300017434_29@3300017434_29_00709@d__Bacteria|p__Planctomycetota	87	Novel
GEM@3300017434_29@3300017434_29_00716@d__Bacteria|p__Planctomycetota	305	Novel
GEM@3300017444_18@3300017444_18_03093@d__Bacteria|p__UBP10	167	Novel
GEM@3300017444_25@3300017444_25_00269@d__Bacteria|p__Chloroflexota	379	Novel
GEM@3300017444_25@3300017444_25_00280@d__Bacteria|p__Chloroflexota	230	Novel
GEM@3300017444_25@3300017444_25_00823@d__Bacteria|p__Chloroflexota	139	Novel
GEM@3300017444_25@3300017444_25_00827@d__Bacteria|p__Chloroflexota	143	Novel
GEM@3300017444_25@3300017444_25_00865@d__Bacteria|p__Chloroflexota	171	Novel
GEM@3300017444_25@3300017444_25_00894@d__Bacteria|p__Chloroflexota	84	Novel
GEM@3300017444_25@3300017444_25_00897@d__Bacteria|p__Chloroflexota	74	Novel
GEM@3300017444_47@3300017444_47_00491@d__Bacteria|p__Verrucomicrobiota	236	Novel
GEM@3300017448_24@3300017448_24_02465@d__Bacteria|p__UBP10	296	Novel
GEM@3300017448_24@3300017448_24_02472@d__Bacteria|p__UBP10	69	Novel
GEM@3300017449_3@3300017449_3_01345@d__Bacteria|p__Acidobacteriota	203	Novel
GEM@3300017449_7@3300017449_7_01810@d__Bacteria|p__Planctomycetota	206	Novel
GEM@3300017452_19@3300017452_19_01904@d__Bacteria|p__Bdellovibrionota	123	Novel
GEM@3300017458_7@3300017458_7_01504@d__Bacteria|p__Omnitrophota	180	Novel
GEM@3300017463_28@3300017463_28_00056@d__Bacteria|p__Patescibacteria	175	Novel
GEM@3300017470_15@3300017470_15_02076@d__Bacteria|p__Bacteroidota	90	Novel
GEM@3300017470_18@3300017470_18_00179@d__Bacteria|p__Chloroflexota	214	Novel
GEM@3300017470_18@3300017470_18_00244@d__Bacteria|p__Chloroflexota	105	Novel
GEM@3300017470_2@3300017470_2_02725@d__Bacteria|p__Chloroflexota	351	Novel
GEM@3300017470_55@3300017470_55_00089@d__Archaea|p__Nanoarchaeota	213	Novel
GEM@3300017480_7@3300017480_7_02095@d__Bacteria|p__Myxococcota	360	Novel
GEM@3300017494_5@3300017494_5_01130@d__Bacteria|p__Bacteroidota	119	Novel
GEM@3300017518_41@3300017518_41_00910@d__Bacteria|p__Bacteroidota	82	Novel
GEM@3300017518_41@3300017518_41_00939@d__Bacteria|p__Bacteroidota	47	Novel
GEM@3300017518_41@3300017518_41_00964@d__Bacteria|p__Bacteroidota	96	Novel
GEM@3300017518_60@3300017518_60_00227@d__Bacteria|p__Proteobacteria	346	Novel
GEM@3300017518_75@3300017518_75_00748@d__Bacteria|p__Patescibacteria	589	Novel
GEM@3300017522_37@3300017522_37_01215@d__Bacteria|p__Firestonebacteria	621	Novel
GEM@3300017526_21@3300017526_21_01315@d__Bacteria|p__Acidobacteriota	59	Novel
GEM@3300017532_12@3300017532_12_04068@d__Bacteria|p__Verrucomicrobiota	73	Novel
GEM@3300017532_34@3300017532_34_00716@d__Bacteria|p__Bacteroidota	155	Novel
GEM@3300017532_38@3300017532_38_02412@d__Bacteria|p__Chloroflexota	139	Novel
GEM@3300017548_16@3300017548_16_01077@d__Bacteria|p__Actinobacteriota	56	Novel
GEM@3300017553_12@3300017553_12_02356@d__Bacteria|p__Bdellovibrionota	255	Novel
GEM@3300017652_9@3300017652_9_02284@d__Bacteria|p__Proteobacteria	110	Novel
GEM@3300017653_10@3300017653_10_01606@d__Bacteria|p__Gemmatimonadota	278	Novel
GEM@3300017653_10@3300017653_10_01656@d__Bacteria|p__Gemmatimonadota	121	Novel
GEM@3300017653_10@3300017653_10_01677@d__Bacteria|p__Gemmatimonadota	81	Novel
GEM@3300017788_61@3300017788_61_00001@d__Bacteria|p__Bacteroidota	104	Novel
GEM@3300017788_66@3300017788_66_01739@d__Bacteria|p__Bacteroidota	256	Novel
GEM@3300017788_66@3300017788_66_01741@d__Bacteria|p__Bacteroidota	123	Novel
GEM@3300017788_66@3300017788_66_01742@d__Bacteria|p__Bacteroidota	164	Novel
GEM@3300017817_13@3300017817_13_01307@d__Bacteria|p__Bacteroidota	140	Novel
GEM@3300017935_13@3300017935_13_01111@d__Archaea|p__Crenarchaeota	114	Novel
GEM@3300017935_13@3300017935_13_01125@d__Archaea|p__Crenarchaeota	100	Novel
GEM@3300017938_12@3300017938_12_00974@d__Bacteria|p__Desulfobacterota	80	Novel
GEM@3300017938_15@3300017938_15_02260@d__Bacteria|p__Chloroflexota	66	Novel
GEM@3300017940_18@3300017940_18_01507@d__Archaea|p__Crenarchaeota	593	Novel
GEM@3300017940_18@3300017940_18_01514@d__Archaea|p__Crenarchaeota	548	Novel
GEM@3300017940_18@3300017940_18_01515@d__Archaea|p__Crenarchaeota	145	Novel
GEM@3300017951_27@3300017951_27_00458@d__Bacteria|p__Bacteroidota	183	Novel
GEM@3300017960_20@3300017960_20_02637@d__Bacteria|p__Planctomycetota	96	Novel
GEM@3300017963_58@3300017963_58_00774@d__Bacteria|p__Chloroflexota	102	Novel
GEM@3300017963_58@3300017963_58_00805@d__Bacteria|p__Chloroflexota	213	Novel
GEM@3300017963_58@3300017963_58_01003@d__Bacteria|p__Chloroflexota	146	Novel
GEM@3300017971_28@3300017971_28_00197@d__Bacteria|p__TA06	135	Novel
GEM@3300017971_28@3300017971_28_00246@d__Bacteria|p__TA06	160	Novel
GEM@3300017971_28@3300017971_28_00251@d__Bacteria|p__TA06	121	Novel
GEM@3300017971_28@3300017971_28_00275@d__Bacteria|p__TA06	233	Novel
GEM@3300017971_28@3300017971_28_00279@d__Bacteria|p__TA06	115	Novel
GEM@3300017971_28@3300017971_28_00280@d__Bacteria|p__TA06	249	Novel
GEM@3300017971_42@3300017971_42_00363@d__Bacteria|p__RBG-13-66-14	103	Novel
GEM@3300017971_42@3300017971_42_00412@d__Bacteria|p__RBG-13-66-14	158	Novel
GEM@3300017971_42@3300017971_42_00462@d__Bacteria|p__RBG-13-66-14	265	Novel
GEM@3300017975_12@3300017975_12_00165@d__Archaea|p__Halobacterota	140	Novel
GEM@3300017975_12@3300017975_12_00184@d__Archaea|p__Halobacterota	87	Novel
GEM@3300017987_29@3300017987_29_01773@d__Bacteria|p__RBG-13-61-14	366	Novel
GEM@3300017987_29@3300017987_29_01776@d__Bacteria|p__RBG-13-61-14	433	Novel
GEM@3300017987_29@3300017987_29_01802@d__Bacteria|p__RBG-13-61-14	180	Novel
GEM@3300017987_38@3300017987_38_00199@d__Bacteria|p__UBP1	62	Novel
GEM@3300017988_26@3300017988_26_00179@d__Bacteria|p__Proteobacteria	96	Novel
GEM@3300017988_26@3300017988_26_00670@d__Bacteria|p__Proteobacteria	784	Novel
GEM@3300017988_26@3300017988_26_00759@d__Bacteria|p__Proteobacteria	524	Novel
GEM@3300017991_70@3300017991_70_00285@d__Bacteria|p__Margulisbacteria	255	Novel
GEM@3300017991_70@3300017991_70_00376@d__Bacteria|p__Margulisbacteria	42	Novel
GEM@3300018015_17@3300018015_17_01464@d__Bacteria|p__Actinobacteriota	88	Novel
GEM@3300018022_9@3300018022_9_00562@d__Bacteria|p__Desulfobacterota	143	Novel
GEM@3300018023_27@3300018023_27_00248@d__Archaea|p__Crenarchaeota	1022	Novel
GEM@3300018039_22@3300018039_22_01824@d__Bacteria|p__Planctomycetota	1159	Novel
GEM@3300018065_40@3300018065_40_00195@d__Bacteria|p__UBA10199	199	Novel
GEM@3300018065_40@3300018065_40_00257@d__Bacteria|p__UBA10199	499	Novel
GEM@3300018080_31@3300018080_31_03376@d__Bacteria|p__Hydrogenedentota	284	Novel
GEM@3300018426_44@3300018426_44_00821@d__Bacteria|p__Bacteroidota	59	Novel
GEM@3300018430_43@3300018430_43_01971@d__Bacteria|p__Bacteroidota	193	Novel
GEM@3300018430_50@3300018430_50_01112@d__Bacteria|p__Verrucomicrobiota	204	Novel
GEM@3300018475_137@3300018475_137_01545@d__Bacteria|p__Firmicutes_A	364	Novel
GEM@3300018475_137@3300018475_137_01547@d__Bacteria|p__Firmicutes_A	200	Novel
GEM@3300018475_142@3300018475_142_01127@d__Bacteria|p__Bacteroidota	150	Novel
GEM@3300018475_151@3300018475_151_00845@d__Bacteria|p__Bacteroidota	156	Novel
GEM@3300018878_71@3300018878_71_01406@d__Bacteria|p__Firmicutes_A	100	Novel
GEM@3300018892_3@3300018892_3_00485@d__Bacteria|p__Bacteroidota	142	Novel
GEM@3300019371_20@3300019371_20_01605@d__Bacteria|p__Firmicutes_A	138	Novel
GEM@3300019375_16@3300019375_16_00812@d__Bacteria|p__Firmicutes_A	88	Novel
GEM@3300019376_23@3300019376_23_00370@d__Bacteria|p__Verrucomicrobiota	297	Novel
GEM@3300019458_16@3300019458_16_03106@d__Bacteria|p__Proteobacteria	192	Novel
GEM@3300019458_21@3300019458_21_01452@d__Bacteria|p__Dadabacteria	231	Novel
GEM@3300019458_21@3300019458_21_01453@d__Bacteria|p__Dadabacteria	196	Novel
GEM@3300019487_14@3300019487_14_00308@d__Bacteria|p__Acidobacteriota	222	Novel
GEM@3300019754_5@3300019754_5_00924@d__Bacteria|p__Campylobacterota	255	Novel
GEM@3300019757_5@3300019757_5_03818@d__Bacteria|p__Desulfobacterota	374	Novel
GEM@3300019861_21@3300019861_21_00462@d__Bacteria|p__Edwardsbacteria	173	Novel
GEM@3300020055_32@3300020055_32_01071@d__Bacteria|p__Bacteroidota	62	Novel
GEM@3300020057_25@3300020057_25_00797@d__Bacteria|p__Planctomycetota	82	Novel
GEM@3300020083_39@3300020083_39_00910@d__Archaea|p__Thermoplasmatota	178	Novel
GEM@3300020083_39@3300020083_39_01212@d__Archaea|p__Thermoplasmatota	107	Novel
GEM@3300020084_59@3300020084_59_01625@d__Bacteria|p__Bacteroidota	188	Novel
GEM@3300020139_21@3300020139_21_01467@d__Bacteria|p__Deinococcota	130	Novel
GEM@3300020156_7@3300020156_7_01325@d__Bacteria|p__Bacteroidota	68	Novel
GEM@3300020156_7@3300020156_7_01345@d__Bacteria|p__Bacteroidota	262	Novel
GEM@3300020177_11@3300020177_11_02377@d__Bacteria|p__Planctomycetota	125	Novel
GEM@3300020177_30@3300020177_30_00910@d__Archaea|p__Thermoplasmatota	446	Novel
GEM@3300020180_11@3300020180_11_00038@d__Bacteria|p__Myxococcota	1770	Novel
GEM@3300020180_11@3300020180_11_00054@d__Bacteria|p__Myxococcota	136	Novel
GEM@3300020180_11@3300020180_11_00068@d__Bacteria|p__Myxococcota	284	Novel
GEM@3300020180_11@3300020180_11_05470@d__Bacteria|p__Myxococcota	138	Novel
GEM@3300020180_20@3300020180_20_01728@d__Bacteria|p__Bacteroidota	56	Novel
GEM@3300020190_27@3300020190_27_02813@d__Bacteria|p__Bdellovibrionota	332	Novel
GEM@3300020190_27@3300020190_27_02814@d__Bacteria|p__Bdellovibrionota	370	Novel
GEM@3300020190_27@3300020190_27_02815@d__Bacteria|p__Bdellovibrionota	509	Novel
GEM@3300020190_27@3300020190_27_02826@d__Bacteria|p__Bdellovibrionota	375	Novel
GEM@3300020190_27@3300020190_27_02834@d__Bacteria|p__Bdellovibrionota	237	Novel
GEM@3300020190_27@3300020190_27_02852@d__Bacteria|p__Bdellovibrionota	222	Novel
GEM@3300020190_27@3300020190_27_02857@d__Bacteria|p__Bdellovibrionota	261	Novel
GEM@3300020190_27@3300020190_27_02878@d__Bacteria|p__Bdellovibrionota	371	Novel
GEM@3300020190_70@3300020190_70_00398@d__Bacteria|p__Actinobacteriota	124	Novel
GEM@3300020193_11@3300020193_11_02603@d__Bacteria|p__Planctomycetota	237	Novel
GEM@3300020195_27@3300020195_27_00016@d__Bacteria|p__UBP7	136	Novel
GEM@3300020195_61@3300020195_61_00632@d__Bacteria|p__Patescibacteria	181	Novel
GEM@3300020198_84@3300020198_84_00429@d__Bacteria|p__Patescibacteria	199	Novel
GEM@3300020203_17@3300020203_17_02820@d__Bacteria|p__Bdellovibrionota	205	Novel
GEM@3300020204_63@3300020204_63_00399@d__Bacteria|p__Actinobacteriota	132	Novel
GEM@3300020204_63@3300020204_63_00422@d__Bacteria|p__Actinobacteriota	501	Novel
GEM@3300020214_50@3300020214_50_00557@d__Bacteria|p__Patescibacteria	412	Novel
GEM@3300020214_50@3300020214_50_00590@d__Bacteria|p__Patescibacteria	230	Novel
GEM@3300020214_50@3300020214_50_00625@d__Bacteria|p__Patescibacteria	147	Novel
GEM@3300020219_12@3300020219_12_00177@d__Bacteria|p__Cyanobacteriota	212	Novel
GEM@3300020320_8@3300020320_8_00565@d__Archaea|p__Thermoplasmatota	316	Novel
GEM@3300020468_20@3300020468_20_01237@d__Archaea|p__Thermoplasmatota	192	Novel
GEM@3300020578_30@3300020578_30_01891@d__Bacteria|p__Myxococcota	222	Novel
GEM@3300021067_4@3300021067_4_00774@d__Bacteria|p__Bacteroidota	177	Novel
GEM@3300021133_2@3300021133_2_01165@d__Bacteria|p__Bacteroidota	262	Novel
GEM@3300021133_2@3300021133_2_01166@d__Bacteria|p__Bacteroidota	57	Novel
GEM@3300021306_43@3300021306_43_00881@d__Bacteria|p__Firmicutes	454	Novel
GEM@3300021306_43@3300021306_43_00926@d__Bacteria|p__Firmicutes	191	Novel
GEM@3300021310_13@3300021310_13_02793@d__Bacteria|p__Bacteroidota	270	Novel
GEM@3300021318_27@3300021318_27_01196@d__Archaea|p__Thermoplasmatota	326	Novel
GEM@3300021318_27@3300021318_27_01199@d__Archaea|p__Thermoplasmatota	98	Novel
GEM@3300021326_37@3300021326_37_01350@d__Bacteria|p__Firmicutes_A	370	Novel
GEM@3300021347_6@3300021347_6_02552@d__Bacteria|p__Verrucomicrobiota	112	Novel
GEM@3300021357_15@3300021357_15_00079@d__Bacteria|p__Patescibacteria	113	Novel
GEM@3300021376_34@3300021376_34_01333@d__Bacteria|p__Planctomycetota	84	Novel
GEM@3300021376_34@3300021376_34_01342@d__Bacteria|p__Planctomycetota	113	Novel
GEM@3300021376_34@3300021376_34_01344@d__Bacteria|p__Planctomycetota	143	Novel
GEM@3300021376_34@3300021376_34_01345@d__Bacteria|p__Planctomycetota	136	Novel
GEM@3300021376_34@3300021376_34_01349@d__Bacteria|p__Planctomycetota	401	Novel
GEM@3300021376_34@3300021376_34_01350@d__Bacteria|p__Planctomycetota	286	Novel
GEM@3300021376_34@3300021376_34_01351@d__Bacteria|p__Planctomycetota	128	Novel
GEM@3300021376_34@3300021376_34_01352@d__Bacteria|p__Planctomycetota	311	Novel
GEM@3300021376_34@3300021376_34_01358@d__Bacteria|p__Planctomycetota	87	Novel
GEM@3300021376_34@3300021376_34_01365@d__Bacteria|p__Planctomycetota	162	Novel
GEM@3300021376_34@3300021376_34_01729@d__Bacteria|p__Planctomycetota	282	Novel
GEM@3300021387_137@3300021387_137_00077@d__Bacteria|p__Bacteroidota	307	Novel
GEM@3300021409_7@3300021409_7_01327@d__Bacteria|p__Bacteroidota	427	Novel
GEM@3300021468_13@3300021468_13_00953@d__Archaea|p__Thermoplasmatota	375	Novel
GEM@3300021472_37@3300021472_37_01061@d__Archaea|p__Altiarchaeota	72	Novel
GEM@3300021472_37@3300021472_37_01071@d__Archaea|p__Altiarchaeota	325	Novel
GEM@3300021472_37@3300021472_37_01075@d__Archaea|p__Altiarchaeota	970	Novel
GEM@3300021472_37@3300021472_37_01096@d__Archaea|p__Altiarchaeota	126	Novel
GEM@3300021498_7@3300021498_7_00996@d__Archaea|p__Crenarchaeota	184	Novel
GEM@3300021498_7@3300021498_7_01060@d__Archaea|p__Crenarchaeota	133	Novel
GEM@3300021500_5@3300021500_5_01429@d__Bacteria|p__Desulfobacterota	62	Novel
GEM@3300021509_14@3300021509_14_00564@d__Archaea|p__Crenarchaeota	222	Novel
GEM@3300021509_14@3300021509_14_00594@d__Archaea|p__Crenarchaeota	493	Novel
GEM@3300021513_17@3300021513_17_00671@d__Archaea|p__Thermoplasmatota	552	Novel
GEM@3300021517_12@3300021517_12_03227@d__Bacteria|p__Chloroflexota	228	Novel
GEM@3300021517_18@3300021517_18_01071@d__Bacteria|p__Chloroflexota	147	Novel
GEM@3300021517_18@3300021517_18_01105@d__Bacteria|p__Chloroflexota	319	Novel
GEM@3300021517_18@3300021517_18_01118@d__Bacteria|p__Chloroflexota	84	Novel
GEM@3300021541_2@3300021541_2_00728@d__Bacteria|p__Firmicutes_A	328	Novel
GEM@3300021579_3@3300021579_3_00408@d__Bacteria|p__Actinobacteriota	197	Novel
GEM@3300021603_37@3300021603_37_02174@d__Bacteria|p__Desulfobacterota	292	Novel
GEM@3300021843_32@3300021843_32_00502@d__Bacteria|p__Firmicutes_A	163	Novel
GEM@3300022135_4@3300022135_4_01775@d__Bacteria|p__Firmicutes_A	173	Novel
GEM@3300022135_4@3300022135_4_01785@d__Bacteria|p__Firmicutes_A	51	Novel
GEM@3300022177_25@3300022177_25_02398@d__Bacteria|p__Desulfobacterota	44	Novel
GEM@3300022177_25@3300022177_25_02401@d__Bacteria|p__Desulfobacterota	73	Novel
GEM@3300022177_25@3300022177_25_02405@d__Bacteria|p__Desulfobacterota	76	Novel
GEM@3300022177_25@3300022177_25_02409@d__Bacteria|p__Desulfobacterota	61	Novel
GEM@3300022177_25@3300022177_25_02421@d__Bacteria|p__Desulfobacterota	141	Novel
GEM@3300022177_25@3300022177_25_02428@d__Bacteria|p__Desulfobacterota	113	Novel
GEM@3300022177_25@3300022177_25_02433@d__Bacteria|p__Desulfobacterota	69	Novel
GEM@3300022188_7@3300022188_7_00518@d__Bacteria|p__Desulfobacterota	91	Novel
GEM@3300022188_7@3300022188_7_00531@d__Bacteria|p__Desulfobacterota	103	Novel
GEM@3300022225_37@3300022225_37_01156@d__Bacteria|p__Patescibacteria	575	Novel
GEM@3300022377_7@3300022377_7_00849@d__Bacteria|p__Firmicutes_A	203	Novel
GEM@3300022660_71@3300022660_71_01890@d__Bacteria|p__Firmicutes_A	421	Novel
GEM@3300022661_73@3300022661_73_01404@d__Bacteria|p__Bacteroidota	96	Novel
GEM@3300022661_73@3300022661_73_01417@d__Bacteria|p__Bacteroidota	465	Novel
GEM@3300022661_73@3300022661_73_01418@d__Bacteria|p__Bacteroidota	207	Novel
GEM@3300022661_73@3300022661_73_01422@d__Bacteria|p__Bacteroidota	206	Novel
GEM@3300022661_73@3300022661_73_01431@d__Bacteria|p__Bacteroidota	469	Novel
GEM@3300022661_73@3300022661_73_01433@d__Bacteria|p__Bacteroidota	97	Novel
GEM@3300022661_73@3300022661_73_01604@d__Bacteria|p__Bacteroidota	103	Novel
GEM@3300022661_73@3300022661_73_01608@d__Bacteria|p__Bacteroidota	114	Novel
GEM@3300022661_73@3300022661_73_01653@d__Bacteria|p__Bacteroidota	203	Novel
GEM@3300022741_9@3300022741_9_01438@d__Bacteria|p__Proteobacteria	135	Novel
GEM@3300022745_17@3300022745_17_00046@d__Bacteria|p__Patescibacteria	232	Novel
GEM@3300022753_61@3300022753_61_00205@d__Bacteria|p__Firmicutes_A	541	Novel
GEM@3300022842_2@3300022842_2_00226@d__Bacteria|p__Verrucomicrobiota	157	Novel
GEM@3300022842_2@3300022842_2_00268@d__Bacteria|p__Verrucomicrobiota	107	Novel
GEM@3300022842_2@3300022842_2_01050@d__Bacteria|p__Verrucomicrobiota	250	Novel
GEM@3300022865_8@3300022865_8_00686@d__Bacteria|p__Proteobacteria	72	Novel
GEM@3300022907_11@3300022907_11_02810@d__Bacteria|p__Proteobacteria	79	Novel
GEM@3300022908_5@3300022908_5_00207@d__Bacteria|p__Bacteroidota	169	Novel
GEM@3300022909_28@3300022909_28_01055@d__Bacteria|p__Proteobacteria	152	Novel
GEM@3300022909_28@3300022909_28_01058@d__Bacteria|p__Proteobacteria	157	Novel
GEM@3300022911_5@3300022911_5_02021@d__Bacteria|p__Proteobacteria	35	Novel
GEM@3300022936_8@3300022936_8_02120@d__Bacteria|p__Bacteroidota	64	Novel
GEM@3300022936_8@3300022936_8_02140@d__Bacteria|p__Bacteroidota	166	Novel
GEM@3300023059_11@3300023059_11_00156@d__Bacteria|p__Bacteroidota	190	Novel
GEM@3300023177_34@3300023177_34_00103@d__Archaea|p__Nanoarchaeota	241	Novel
GEM@3300023179_29@3300023179_29_01651@d__Bacteria|p__Bdellovibrionota	244	Novel
GEM@3300023179_29@3300023179_29_01660@d__Bacteria|p__Bdellovibrionota	202	Novel
GEM@3300023184_33@3300023184_33_02438@d__Bacteria|p__Proteobacteria	214	Novel
GEM@3300023184_33@3300023184_33_02455@d__Bacteria|p__Proteobacteria	560	Novel
GEM@3300023201_6@3300023201_6_01580@d__Bacteria|p__Cyanobacteriota	755	Novel
GEM@3300023201_6@3300023201_6_01651@d__Bacteria|p__Cyanobacteriota	209	Novel
GEM@3300023208_20@3300023208_20_00026@d__Bacteria|p__Bacteroidota	196	Novel
GEM@3300023230_1@3300023230_1_03817@d__Bacteria|p__Bacteroidota	157	Novel
GEM@3300023257_8@3300023257_8_00951@d__Bacteria|p__Patescibacteria	112	Novel
GEM@3300023260_1@3300023260_1_03354@d__Bacteria|p__Myxococcota	224	Novel
GEM@3300023260_1@3300023260_1_03394@d__Bacteria|p__Myxococcota	194	Novel
GEM@3300023271_3@3300023271_3_00503@d__Bacteria|p__Proteobacteria	171	Novel
GEM@3300023271_3@3300023271_3_01498@d__Bacteria|p__Proteobacteria	152	Novel
GEM@3300024054_53@3300024054_53_00327@d__Bacteria|p__Omnitrophota	48	Novel
GEM@3300024054_80@3300024054_80_00470@d__Bacteria|p__Patescibacteria	97	Novel
GEM@3300024054_80@3300024054_80_00782@d__Bacteria|p__Patescibacteria	179	Novel
GEM@3300024054_80@3300024054_80_00783@d__Bacteria|p__Patescibacteria	427	Novel
GEM@3300024054_80@3300024054_80_00854@d__Bacteria|p__Patescibacteria	344	Novel
GEM@3300024062_8@3300024062_8_02530@d__Bacteria|p__Desulfobacterota	168	Novel
GEM@3300024186_3@3300024186_3_02696@d__Bacteria|p__Acidobacteriota	201	Novel
GEM@3300024252_17@3300024252_17_01367@d__Bacteria|p__Cyanobacteriota	258	Novel
GEM@3300024252_17@3300024252_17_01397@d__Bacteria|p__Cyanobacteriota	189	Novel
GEM@3300024257_20@3300024257_20_00363@d__Bacteria|p__Patescibacteria	108	Novel
GEM@3300024257_20@3300024257_20_00382@d__Bacteria|p__Patescibacteria	57	Novel
GEM@3300024257_20@3300024257_20_00441@d__Bacteria|p__Patescibacteria	149	Novel
GEM@3300024257_20@3300024257_20_00459@d__Bacteria|p__Patescibacteria	89	Novel
GEM@3300024257_20@3300024257_20_00460@d__Bacteria|p__Patescibacteria	393	Novel
GEM@3300024257_20@3300024257_20_00462@d__Bacteria|p__Patescibacteria	262	Novel
GEM@3300024257_20@3300024257_20_00463@d__Bacteria|p__Patescibacteria	211	Novel
GEM@3300024259_32@3300024259_32_00957@d__Bacteria|p__Firmicutes_A	171	Novel
GEM@3300024302_17@3300024302_17_00537@d__Bacteria|p__Proteobacteria	126	Novel
GEM@3300024325_2@3300024325_2_04332@d__Bacteria|p__Acidobacteriota	74	Novel
GEM@3300024325_2@3300024325_2_04412@d__Bacteria|p__Acidobacteriota	254	Novel
GEM@3300024333_28@3300024333_28_00312@d__Bacteria|p__Patescibacteria	278	Novel
GEM@3300024333_28@3300024333_28_00369@d__Bacteria|p__Patescibacteria	494	Novel
GEM@3300024353_26@3300024353_26_01261@d__Bacteria|p__Chloroflexota	154	Novel
GEM@3300024353_40@3300024353_40_00747@d__Archaea|p__Crenarchaeota	94	Novel
GEM@3300024353_40@3300024353_40_00808@d__Archaea|p__Crenarchaeota	98	Novel
GEM@3300024353_42@3300024353_42_00493@d__Bacteria|p__Chloroflexota	144	Novel
GEM@3300024428_5@3300024428_5_00563@d__Bacteria|p__Bacteroidota	158	Novel
GEM@3300024428_5@3300024428_5_00565@d__Bacteria|p__Bacteroidota	122	Novel
GEM@3300024428_5@3300024428_5_00568@d__Bacteria|p__Bacteroidota	118	Novel
GEM@3300024429_21@3300024429_21_00830@d__Bacteria|p__Aerophobetota	94	Novel
GEM@3300024432_10@3300024432_10_01782@d__Bacteria|p__Desulfobacterota	266	Novel
GEM@3300024433_21@3300024433_21_00061@d__Bacteria|p__Acidobacteriota	99	Novel
GEM@3300024433_21@3300024433_21_00083@d__Bacteria|p__Acidobacteriota	174	Novel
GEM@3300024433_6@3300024433_6_03606@d__Bacteria|p__WOR-3	269	Novel
GEM@3300024919_2@3300024919_2_02051@d__Bacteria|p__Proteobacteria	158	Novel
GEM@3300024950_3@3300024950_3_01317@d__Bacteria|p__Bdellovibrionota	103	Novel
GEM@3300024960_1@3300024960_1_05517@d__Bacteria|p__Myxococcota	307	Novel
GEM@3300025042_1@3300025042_1_00548@d__Bacteria|p__Proteobacteria	73	Novel
GEM@3300025042_1@3300025042_1_00561@d__Bacteria|p__Proteobacteria	88	Novel
GEM@3300025105_16@3300025105_16_00654@d__Bacteria|p__Desulfobacterota	190	Novel
GEM@3300025105_37@3300025105_37_00289@d__Bacteria|p__Chloroflexota	80	Novel
GEM@3300025105_37@3300025105_37_00385@d__Bacteria|p__Chloroflexota	129	Novel
GEM@3300025105_37@3300025105_37_00386@d__Bacteria|p__Chloroflexota	113	Novel
GEM@3300025161_15@3300025161_15_03002@d__Bacteria|p__Myxococcota	331	Novel
GEM@3300025161_15@3300025161_15_03035@d__Bacteria|p__Myxococcota	177	Novel
GEM@3300025161_39@3300025161_39_00434@d__Bacteria|p__Bacteroidota	184	Novel
GEM@3300025161_39@3300025161_39_00464@d__Bacteria|p__Bacteroidota	259	Novel
GEM@3300025161_40@3300025161_40_01790@d__Bacteria|p__Chloroflexota	113	Novel
GEM@3300025161_8@3300025161_8_02439@d__Bacteria|p__Planctomycetota	441	Novel
GEM@3300025161_8@3300025161_8_02453@d__Bacteria|p__Planctomycetota	376	Novel
GEM@3300025193_1@3300025193_1_02570@d__Bacteria|p__Myxococcota	153	Novel
GEM@3300025193_1@3300025193_1_02585@d__Bacteria|p__Myxococcota	216	Novel
GEM@3300025230_8@3300025230_8_03411@d__Bacteria|p__Proteobacteria	82	Novel
GEM@3300025231_1@3300025231_1_01184@d__Bacteria|p__Proteobacteria	32	Novel
GEM@3300025242_6@3300025242_6_03426@d__Bacteria|p__Proteobacteria	135	Novel
GEM@3300025260_13@3300025260_13_00020@d__Bacteria|p__Proteobacteria	339	Novel
GEM@3300025266_11@3300025266_11_00984@d__Bacteria|p__Chloroflexota	72	Novel
GEM@3300025345_13@3300025345_13_00456@d__Bacteria|p__WOR-3	503	Novel
GEM@3300025345_13@3300025345_13_00481@d__Bacteria|p__WOR-3	116	Novel
GEM@3300025345_13@3300025345_13_00519@d__Bacteria|p__WOR-3	477	Novel
GEM@3300025345_13@3300025345_13_00520@d__Bacteria|p__WOR-3	209	Novel
GEM@3300025345_13@3300025345_13_00521@d__Bacteria|p__WOR-3	286	Novel
GEM@3300025345_13@3300025345_13_00532@d__Bacteria|p__WOR-3	95	Novel
GEM@3300025350_1@3300025350_1_02155@d__Bacteria|p__Armatimonadota	95	Novel
GEM@3300025350_1@3300025350_1_02240@d__Bacteria|p__Armatimonadota	72	Novel
GEM@3300025364_4@3300025364_4_02491@d__Bacteria|p__Proteobacteria	107	Novel
GEM@3300025364_4@3300025364_4_02500@d__Bacteria|p__Proteobacteria	93	Novel
GEM@3300025364_4@3300025364_4_02502@d__Bacteria|p__Proteobacteria	105	Novel
GEM@3300025364_4@3300025364_4_02531@d__Bacteria|p__Proteobacteria	228	Novel
GEM@3300025398_10@3300025398_10_00063@d__Bacteria|p__Patescibacteria	76	Novel
GEM@3300025398_10@3300025398_10_00064@d__Bacteria|p__Patescibacteria	103	Novel
GEM@3300025398_10@3300025398_10_00132@d__Bacteria|p__Patescibacteria	89	Novel
GEM@3300025433_23@3300025433_23_00221@d__Bacteria|p__Patescibacteria	458	Novel
GEM@3300025433_6@3300025433_6_03288@d__Bacteria|p__Bacteroidota	159	Novel
GEM@3300025435_3@3300025435_3_00816@d__Bacteria|p__Proteobacteria	120	Novel
GEM@3300025436_3@3300025436_3_01266@d__Bacteria|p__Proteobacteria	150	Novel
GEM@3300025438_18@3300025438_18_00058@d__Bacteria|p__Actinobacteriota	154	Novel
GEM@3300025441_12@3300025441_12_00774@d__Archaea|p__Crenarchaeota	203	Novel
GEM@3300025459_3@3300025459_3_04968@d__Bacteria|p__Acidobacteriota	396	Novel
GEM@3300025459_3@3300025459_3_04971@d__Bacteria|p__Acidobacteriota	372	Novel
GEM@3300025465_9@3300025465_9_01741@d__Bacteria|p__Proteobacteria	249	Novel
GEM@3300025471_18@3300025471_18_00985@d__Bacteria|p__Firmicutes_G	82	Novel
GEM@3300025471_57@3300025471_57_00414@d__Bacteria|p__Patescibacteria	170	Novel
GEM@3300025471_57@3300025471_57_00478@d__Bacteria|p__Patescibacteria	118	Novel
GEM@3300025481_12@3300025481_12_00073@d__Bacteria|p__Actinobacteriota	278	Novel
GEM@3300025481_12@3300025481_12_00079@d__Bacteria|p__Actinobacteriota	175	Novel
GEM@3300025481_12@3300025481_12_00081@d__Bacteria|p__Actinobacteriota	155	Novel
GEM@3300025481_6@3300025481_6_02438@d__Bacteria|p__Bacteroidota	255	Novel
GEM@3300025487_2@3300025487_2_03261@d__Bacteria|p__Proteobacteria	281	Novel
GEM@3300025487_2@3300025487_2_03288@d__Bacteria|p__Proteobacteria	136	Novel
GEM@3300025488_2@3300025488_2_00987@d__Bacteria|p__Proteobacteria	216	Novel
GEM@3300025503_50@3300025503_50_00362@d__Archaea|p__Crenarchaeota	80	Novel
GEM@3300025503_50@3300025503_50_00363@d__Archaea|p__Crenarchaeota	295	Novel
GEM@3300025503_6@3300025503_6_03926@d__Bacteria|p__Firmicutes_E	145	Novel
GEM@3300025503_6@3300025503_6_03930@d__Bacteria|p__Firmicutes_E	237	Novel
GEM@3300025510_2@3300025510_2_02261@d__Bacteria|p__Proteobacteria	181	Novel
GEM@3300025528_8@3300025528_8_00774@d__Bacteria|p__Planctomycetota	464	Novel
GEM@3300025536_20@3300025536_20_00139@d__Bacteria|p__Patescibacteria	117	Novel
GEM@3300025536_25@3300025536_25_00650@d__Bacteria|p__Patescibacteria	178	Novel
GEM@3300025536_7@3300025536_7_02715@d__Bacteria|p__Bacteroidota	173	Novel
GEM@3300025536_7@3300025536_7_02743@d__Bacteria|p__Bacteroidota	267	Novel
GEM@3300025536_7@3300025536_7_02744@d__Bacteria|p__Bacteroidota	176	Novel
GEM@3300025544_5@3300025544_5_00864@d__Bacteria|p__Dormibacterota	67	Novel
GEM@3300025546_11@3300025546_11_01671@d__Bacteria|p__Desulfobacterota	102	Novel
GEM@3300025546_11@3300025546_11_01674@d__Bacteria|p__Desulfobacterota	78	Novel
GEM@3300025546_41@3300025546_41_00424@d__Archaea|p__Crenarchaeota	159	Novel
GEM@3300025550_5@3300025550_5_02040@d__Bacteria|p__Bacteroidota	69	Novel
GEM@3300025555_1@3300025555_1_01620@d__Bacteria|p__Desulfobacterota	132	Novel
GEM@3300025572_10@3300025572_10_00630@d__Bacteria|p__Planctomycetota	126	Novel
GEM@3300025572_10@3300025572_10_00678@d__Bacteria|p__Planctomycetota	635	Novel
GEM@3300025572_10@3300025572_10_00685@d__Bacteria|p__Planctomycetota	269	Novel
GEM@3300025572_36@3300025572_36_00658@d__Bacteria|p__Verrucomicrobiota	182	Novel
GEM@3300025572_36@3300025572_36_00704@d__Bacteria|p__Verrucomicrobiota	213	Novel
GEM@3300025572_36@3300025572_36_00724@d__Bacteria|p__Verrucomicrobiota	289	Novel
GEM@3300025572_36@3300025572_36_00801@d__Bacteria|p__Verrucomicrobiota	580	Novel
GEM@3300025575_17@3300025575_17_00559@d__Bacteria|p__Firmicutes_A	179	Novel
GEM@3300025575_17@3300025575_17_00587@d__Bacteria|p__Firmicutes_A	66	Novel
GEM@3300025575_29@3300025575_29_00380@d__Bacteria|p__Patescibacteria	130	Novel
GEM@3300025575_29@3300025575_29_00381@d__Bacteria|p__Patescibacteria	127	Novel
GEM@3300025586_45@3300025586_45_00374@d__Archaea|p__Nanoarchaeota	209	Novel
GEM@3300025587_8@3300025587_8_00268@d__Bacteria|p__Proteobacteria	132	Novel
GEM@3300025589_63@3300025589_63_00414@d__Bacteria|p__Patescibacteria	630	Novel
GEM@3300025589_63@3300025589_63_00420@d__Bacteria|p__Patescibacteria	316	Novel
GEM@3300025589_63@3300025589_63_00447@d__Bacteria|p__Patescibacteria	166	Novel
GEM@3300025594_12@3300025594_12_01932@d__Bacteria|p__Bacteroidota	316	Novel
GEM@3300025600_44@3300025600_44_00859@d__Bacteria|p__Patescibacteria	384	Novel
GEM@3300025601_20@3300025601_20_00462@d__Bacteria|p__Patescibacteria	324	Novel
GEM@3300025605_48@3300025605_48_00927@d__Bacteria|p__Elusimicrobiota	320	Novel
GEM@3300025605_9@3300025605_9_02190@d__Bacteria|p__OLB16	103	Novel
GEM@3300025614_14@3300025614_14_00046@d__Bacteria|p__Proteobacteria	79	Novel
GEM@3300025614_14@3300025614_14_00736@d__Bacteria|p__Proteobacteria	48	Novel
GEM@3300025619_8@3300025619_8_00768@d__Bacteria|p__Actinobacteriota	153	Novel
GEM@3300025626_99@3300025626_99_00567@d__Bacteria|p__Patescibacteria	334	Novel
GEM@3300025627_9@3300025627_9_01942@d__Bacteria|p__Verrucomicrobiota	188	Novel
GEM@3300025642_15@3300025642_15_00789@d__Bacteria|p__Desulfobacterota_B	150	Novel
GEM@3300025642_15@3300025642_15_00856@d__Bacteria|p__Desulfobacterota_B	72	Novel
GEM@3300025644_39@3300025644_39_00068@d__Bacteria|p__Patescibacteria	146	Novel
GEM@3300025649_17@3300025649_17_00969@d__Bacteria|p__Bipolaricaulota	85	Novel
GEM@3300025661_15@3300025661_15_00396@d__Bacteria|p__Desulfobacterota	160	Novel
GEM@3300025668_26@3300025668_26_01149@d__Archaea|p__Thermoplasmatota	354	Novel
GEM@3300025677_49@3300025677_49_00177@d__Bacteria|p__Chloroflexota	83	Novel
GEM@3300025677_50@3300025677_50_00661@d__Bacteria|p__Bacteroidota	740	Novel
GEM@3300025678_57@3300025678_57_01236@d__Bacteria|p__Patescibacteria	329	Novel
GEM@3300025679_15@3300025679_15_01771@d__Bacteria|p__Gemmatimonadota	171	Novel
GEM@3300025679_15@3300025679_15_02708@d__Bacteria|p__Gemmatimonadota	94	Novel
GEM@3300025679_18@3300025679_18_00615@d__Bacteria|p__Proteobacteria	88	Novel
GEM@3300025681_7@3300025681_7_02726@d__Bacteria|p__Proteobacteria	143	Novel
GEM@3300025682_111@3300025682_111_00036@d__Bacteria|p__Patescibacteria	208	Novel
GEM@3300025682_32@3300025682_32_00576@d__Bacteria|p__Bacteroidota	164	Novel
GEM@3300025682_32@3300025682_32_00577@d__Bacteria|p__Bacteroidota	145	Novel
GEM@3300025682_32@3300025682_32_00585@d__Bacteria|p__Bacteroidota	275	Novel
GEM@3300025682_8@3300025682_8_01779@d__Bacteria|p__Latescibacterota	112	Novel
GEM@3300025682_8@3300025682_8_01846@d__Bacteria|p__Latescibacterota	227	Novel
GEM@3300025686_3@3300025686_3_00034@d__Bacteria|p__Planctomycetota	283	Novel
GEM@3300025686_4@3300025686_4_02151@d__Bacteria|p__Planctomycetota	348	Novel
GEM@3300025686_4@3300025686_4_02167@d__Bacteria|p__Planctomycetota	264	Novel
GEM@3300025686_4@3300025686_4_02184@d__Bacteria|p__Planctomycetota	210	Novel
GEM@3300025686_4@3300025686_4_02200@d__Bacteria|p__Planctomycetota	204	Novel
GEM@3300025686_4@3300025686_4_02219@d__Bacteria|p__Planctomycetota	183	Novel
GEM@3300025686_4@3300025686_4_02220@d__Bacteria|p__Planctomycetota	258	Novel
GEM@3300025689_72@3300025689_72_00501@d__Bacteria|p__Caldisericota	92	Novel
GEM@3300025689_72@3300025689_72_00538@d__Bacteria|p__Caldisericota	236	Novel
GEM@3300025695_18@3300025695_18_00842@d__Bacteria|p__Bacteroidota	101	Novel
GEM@3300025698_11@3300025698_11_02064@d__Bacteria|p__UBA3054	191	Novel
GEM@3300025702_46@3300025702_46_00700@d__Archaea|p__Euryarchaeota	313	Novel
GEM@3300025702_8@3300025702_8_00011@d__Bacteria|p__Desulfobacterota	190	Novel
GEM@3300025702_9@3300025702_9_02287@d__Bacteria|p__Desulfobacterota	123	Novel
GEM@3300025706_23@3300025706_23_01135@d__Bacteria|p__Acidobacteriota	469	Novel
GEM@3300025706_5@3300025706_5_01346@d__Bacteria|p__Verrucomicrobiota	250	Novel
GEM@3300025706_5@3300025706_5_01347@d__Bacteria|p__Verrucomicrobiota	145	Novel
GEM@3300025708_42@3300025708_42_00020@d__Bacteria|p__Spirochaetota	156	Novel
GEM@3300025708_42@3300025708_42_00022@d__Bacteria|p__Spirochaetota	80	Novel
GEM@3300025715_8@3300025715_8_03561@d__Bacteria|p__Verrucomicrobiota	271	Novel
GEM@3300025715_8@3300025715_8_03564@d__Bacteria|p__Verrucomicrobiota	222	Novel
GEM@3300025716_7@3300025716_7_01527@d__Bacteria|p__Chloroflexota	90	Novel
GEM@3300025716_7@3300025716_7_01556@d__Bacteria|p__Chloroflexota	241	Novel
GEM@3300025721_16@3300025721_16_00671@d__Bacteria|p__Patescibacteria	270	Novel
GEM@3300025721_16@3300025721_16_00680@d__Bacteria|p__Patescibacteria	189	Novel
GEM@3300025721_16@3300025721_16_00715@d__Bacteria|p__Patescibacteria	455	Novel
GEM@3300025721_16@3300025721_16_00724@d__Bacteria|p__Patescibacteria	101	Novel
GEM@3300025721_16@3300025721_16_00725@d__Bacteria|p__Patescibacteria	83	Novel
GEM@3300025725_20@3300025725_20_01218@d__Bacteria|p__Proteobacteria	76	Novel
GEM@3300025727_12@3300025727_12_02459@d__Bacteria|p__Planctomycetota	252	Novel
GEM@3300025730_13@3300025730_13_01910@d__Bacteria|p__OLB16	225	Novel
GEM@3300025737_34@3300025737_34_02015@d__Bacteria|p__UBP6	277	Novel
GEM@3300025762_36@3300025762_36_01083@d__Bacteria|p__Desulfobacterota_B	144	Novel
GEM@3300025762_42@3300025762_42_00153@d__Bacteria|p__Bacteroidota	193	Novel
GEM@3300025772_17@3300025772_17_02245@d__Bacteria|p__Riflebacteria	809	Novel
GEM@3300025772_17@3300025772_17_02293@d__Bacteria|p__Riflebacteria	216	Novel
GEM@3300025772_5@3300025772_5_01316@d__Bacteria|p__Verrucomicrobiota	67	Novel
GEM@3300025797_3@3300025797_3_01607@d__Bacteria|p__Acidobacteriota	224	Novel
GEM@3300025838_8@3300025838_8_01108@d__Bacteria|p__Proteobacteria	432	Novel
GEM@3300025847_25@3300025847_25_02502@d__Bacteria|p__Thermotogota	145	Novel
GEM@3300025847_25@3300025847_25_02522@d__Bacteria|p__Thermotogota	230	Novel
GEM@3300025847_25@3300025847_25_02523@d__Bacteria|p__Thermotogota	116	Novel
GEM@3300025855_3@3300025855_3_00058@d__Bacteria|p__Hydrogenedentota	447	Novel
GEM@3300025856_10@3300025856_10_01598@d__Bacteria|p__Myxococcota	280	Novel
GEM@3300025856_10@3300025856_10_01658@d__Bacteria|p__Myxococcota	683	Novel
GEM@3300025856_10@3300025856_10_01664@d__Bacteria|p__Myxococcota	402	Novel
GEM@3300025856_10@3300025856_10_01675@d__Bacteria|p__Myxococcota	270	Novel
GEM@3300025856_10@3300025856_10_01684@d__Bacteria|p__Myxococcota	44	Novel
GEM@3300025856_32@3300025856_32_00064@d__Bacteria|p__Bacteroidota	73	Novel
GEM@3300025857_11@3300025857_11_00347@d__Bacteria|p__Chloroflexota	133	Novel
GEM@3300025857_11@3300025857_11_00349@d__Bacteria|p__Chloroflexota	77	Novel
GEM@3300025857_11@3300025857_11_00417@d__Bacteria|p__Chloroflexota	78	Novel
GEM@3300025857_12@3300025857_12_02766@d__Bacteria|p__Chloroflexota	94	Novel
GEM@3300025858_15@3300025858_15_02733@d__Bacteria|p__Spirochaetota	287	Novel
GEM@3300025858_15@3300025858_15_02750@d__Bacteria|p__Spirochaetota	171	Novel
GEM@3300025858_19@3300025858_19_01702@d__Bacteria|p__UBP6	530	Novel
GEM@3300025858_19@3300025858_19_01734@d__Bacteria|p__UBP6	215	Novel
GEM@3300025859_24@3300025859_24_00871@d__Bacteria|p__Acidobacteriota	357	Novel
GEM@3300025861_13@3300025861_13_03551@d__Bacteria|p__Spirochaetota	215	Novel
GEM@3300025861_26@3300025861_26_00485@d__Bacteria|p__Desulfobacterota	91	Novel
GEM@3300025861_26@3300025861_26_00486@d__Bacteria|p__Desulfobacterota	199	Novel
GEM@3300025861_26@3300025861_26_00510@d__Bacteria|p__Desulfobacterota	124	Novel
GEM@3300025861_8@3300025861_8_02006@d__Bacteria|p__Chloroflexota	152	Novel
GEM@3300025861_9@3300025861_9_01717@d__Bacteria|p__Acidobacteriota	189	Novel
GEM@3300025862_34@3300025862_34_01016@d__Bacteria|p__	143	Novel
GEM@3300025862_34@3300025862_34_01306@d__Bacteria|p__	111	Novel
GEM@3300025862_34@3300025862_34_01362@d__Bacteria|p__	505	Novel
GEM@3300025871_17@3300025871_17_00805@d__Bacteria|p__Desulfobacterota	132	Novel
GEM@3300025871_17@3300025871_17_00873@d__Bacteria|p__Desulfobacterota	73	Novel
GEM@3300025872_9@3300025872_9_00597@d__Bacteria|p__Proteobacteria	78	Novel
GEM@3300025872_9@3300025872_9_00599@d__Bacteria|p__Proteobacteria	299	Novel
GEM@3300025874_24@3300025874_24_00181@d__Bacteria|p__Bacteroidota	241	Novel
GEM@3300025880_52@3300025880_52_00695@d__Bacteria|p__Proteobacteria	280	Novel
GEM@3300025881_20@3300025881_20_00111@d__Bacteria|p__Bacteroidota	117	Novel
GEM@3300025881_23@3300025881_23_01988@d__Bacteria|p__Proteobacteria	112	Novel
GEM@3300025881_23@3300025881_23_02010@d__Bacteria|p__Proteobacteria	223	Novel
GEM@3300025882_5@3300025882_5_04402@d__Bacteria|p__KSB1	370	Novel
GEM@3300025882_5@3300025882_5_04464@d__Bacteria|p__KSB1	346	Novel
GEM@3300025888_9@3300025888_9_00987@d__Bacteria|p__Firmicutes_A	128	Novel
GEM@3300025910_29@3300025910_29_01504@d__Bacteria|p__Chloroflexota	58	Novel
GEM@3300025912_18@3300025912_18_00432@d__Bacteria|p__Methylomirabilota	457	Novel
GEM@3300025912_29@3300025912_29_02716@d__Bacteria|p__Acidobacteriota	122	Novel
GEM@3300025913_97@3300025913_97_00456@d__Bacteria|p__Patescibacteria	216	Novel
GEM@3300025913_97@3300025913_97_00472@d__Bacteria|p__Patescibacteria	194	Novel
GEM@3300025913_97@3300025913_97_00499@d__Bacteria|p__Patescibacteria	179	Novel
GEM@3300025914_7@3300025914_7_00253@d__Bacteria|p__Actinobacteriota	124	Novel
GEM@3300025924_11@3300025924_11_00711@d__Bacteria|p__Planctomycetota	108	Novel
GEM@3300025924_11@3300025924_11_00724@d__Bacteria|p__Planctomycetota	369	Novel
GEM@3300025925_21@3300025925_21_03388@d__Bacteria|p__Proteobacteria	113	Novel
GEM@3300025931_20@3300025931_20_02219@d__Bacteria|p__Proteobacteria	116	Novel
GEM@3300025936_19@3300025936_19_01617@d__Bacteria|p__Myxococcota	153	Novel
GEM@3300025936_19@3300025936_19_01657@d__Bacteria|p__Myxococcota	184	Novel
GEM@3300025944_46@3300025944_46_00210@d__Bacteria|p__Patescibacteria	47	Novel
GEM@3300025952_5@3300025952_5_03790@d__Bacteria|p__Desulfobacterota	83	Novel
GEM@3300025956_2@3300025956_2_02037@d__Bacteria|p__Desulfobacterota	182	Novel
GEM@3300026007_8@3300026007_8_02900@d__Bacteria|p__Proteobacteria	90	Novel
GEM@3300026075_19@3300026075_19_01288@d__Bacteria|p__Acidobacteriota	310	Novel
GEM@3300026085_2@3300026085_2_01281@d__Bacteria|p__Verrucomicrobiota	320	Novel
GEM@3300026088_30@3300026088_30_02184@d__Bacteria|p__Acidobacteriota	85	Novel
GEM@3300026089_17@3300026089_17_00672@d__Bacteria|p__Bacteroidota	105	Novel
GEM@3300026132_5@3300026132_5_00920@d__Bacteria|p__Deinococcota	95	Novel
GEM@3300026156_11@3300026156_11_00612@d__Bacteria|p__Deinococcota	69	Novel
GEM@3300026157_20@3300026157_20_00644@d__Bacteria|p__Firmicutes_A	210	Novel
GEM@3300026193_1@3300026193_1_04341@d__Bacteria|p__Planctomycetota	124	Novel
GEM@3300026209_20@3300026209_20_01110@d__Archaea|p__Thermoplasmatota	93	Novel
GEM@3300026252_15@3300026252_15_01002@d__Bacteria|p__Planctomycetota	161	Novel
GEM@3300026252_15@3300026252_15_01023@d__Bacteria|p__Planctomycetota	50	Novel
GEM@3300026253_24@3300026253_24_00890@d__Bacteria|p__Proteobacteria	409	Novel
GEM@3300026279_11@3300026279_11_01880@d__Bacteria|p__Verrucomicrobiota	120	Novel
GEM@3300026280_4@3300026280_4_01055@d__Bacteria|p__Acidobacteriota	145	Novel
GEM@3300026280_4@3300026280_4_02832@d__Bacteria|p__Acidobacteriota	77	Novel
GEM@3300026281_10@3300026281_10_02380@d__Bacteria|p__Actinobacteriota	493	Novel
GEM@3300026284_5@3300026284_5_02961@d__Bacteria|p__Bacteroidota	156	Novel
GEM@3300026284_5@3300026284_5_02980@d__Bacteria|p__Bacteroidota	76	Novel
GEM@3300026284_5@3300026284_5_02988@d__Bacteria|p__Bacteroidota	324	Novel
GEM@3300026286_3@3300026286_3_04135@d__Bacteria|p__Chloroflexota	178	Novel
GEM@3300026286_3@3300026286_3_04895@d__Bacteria|p__Chloroflexota	86	Novel
GEM@3300026288_14@3300026288_14_02057@d__Bacteria|p__Bacteroidota	57	Novel
GEM@3300026288_14@3300026288_14_02090@d__Bacteria|p__Bacteroidota	150	Novel
GEM@3300026288_22@3300026288_22_01086@d__Bacteria|p__Bacteroidota	515	Novel
GEM@3300026288_2@3300026288_2_01814@d__Bacteria|p__Bacteroidota	143	Novel
GEM@3300026293_25@3300026293_25_02115@d__Bacteria|p__Chloroflexota	85	Novel
GEM@3300026293_47@3300026293_47_00137@d__Archaea|p__Thermoplasmatota	227	Novel
GEM@3300026294_5@3300026294_5_00723@d__Bacteria|p__Chloroflexota	97	Novel
GEM@3300026294_5@3300026294_5_00729@d__Bacteria|p__Chloroflexota	78	Novel
GEM@3300026299_10@3300026299_10_00951@d__Bacteria|p__Bacteroidota	85	Novel
GEM@3300026299_10@3300026299_10_00953@d__Bacteria|p__Bacteroidota	269	Novel
GEM@3300026311_108@3300026311_108_00772@d__Bacteria|p__Patescibacteria	216	Novel
GEM@3300026368_3@3300026368_3_00440@d__Archaea|p__Euryarchaeota	294	Novel
GEM@3300026382_9@3300026382_9_00618@d__Bacteria|p__Coprothermobacterota	165	Novel
GEM@3300026382_9@3300026382_9_00627@d__Bacteria|p__Coprothermobacterota	228	Novel
GEM@3300026382_9@3300026382_9_00634@d__Bacteria|p__Coprothermobacterota	180	Novel
GEM@3300026382_9@3300026382_9_00644@d__Bacteria|p__Coprothermobacterota	154	Novel
GEM@3300026382_9@3300026382_9_00648@d__Bacteria|p__Coprothermobacterota	367	Novel
GEM@3300026382_9@3300026382_9_00649@d__Bacteria|p__Coprothermobacterota	213	Novel
GEM@3300026382_9@3300026382_9_00657@d__Bacteria|p__Coprothermobacterota	458	Novel
GEM@3300026382_9@3300026382_9_00660@d__Bacteria|p__Coprothermobacterota	39	Novel
GEM@3300026382_9@3300026382_9_00661@d__Bacteria|p__Coprothermobacterota	36	Novel
GEM@3300026382_9@3300026382_9_00674@d__Bacteria|p__Coprothermobacterota	258	Novel
GEM@3300026382_9@3300026382_9_00683@d__Bacteria|p__Coprothermobacterota	85	Novel
GEM@3300026382_9@3300026382_9_00696@d__Bacteria|p__Coprothermobacterota	1107	Novel
GEM@3300026509_20@3300026509_20_00441@d__Bacteria|p__Bacteroidota	214	Novel
GEM@3300026510_15@3300026510_15_01139@d__Bacteria|p__Desulfobacterota	143	Novel
GEM@3300026512_21@3300026512_21_00591@d__Bacteria|p__WOR-3	231	Novel
GEM@3300026516_17@3300026516_17_01745@d__Bacteria|p__Bacteroidota	120	Novel
GEM@3300026516_27@3300026516_27_03302@d__Bacteria|p__Bacteroidota	185	Novel
GEM@3300026516_29@3300026516_29_01418@d__Bacteria|p__Bacteroidota	110	Novel
GEM@3300026516_47@3300026516_47_02218@d__Bacteria|p__Omnitrophota	186	Novel
GEM@3300026518_14@3300026518_14_00151@d__Bacteria|p__Planctomycetota	96	Novel
GEM@3300026519_25@3300026519_25_00208@d__Bacteria|p__Actinobacteriota	169	Novel
GEM@3300026531_39@3300026531_39_00355@d__Bacteria|p__Coprothermobacterota	99	Novel
GEM@3300026531_39@3300026531_39_00385@d__Bacteria|p__Coprothermobacterota	234	Novel
GEM@3300026531_39@3300026531_39_00404@d__Bacteria|p__Coprothermobacterota	160	Novel
GEM@3300026531_9@3300026531_9_00857@d__Bacteria|p__Desulfobacterota	91	Novel
GEM@3300026534_11@3300026534_11_01415@d__Bacteria|p__Chloroflexota	289	Novel
GEM@3300026546_18@3300026546_18_00301@d__Bacteria|p__Spirochaetota	189	Novel
GEM@3300026647_2@3300026647_2_01017@d__Bacteria|p__Proteobacteria	148	Novel
GEM@3300026840_2@3300026840_2_03334@d__Bacteria|p__Bacteroidota	185	Novel
GEM@3300026840_2@3300026840_2_03342@d__Bacteria|p__Bacteroidota	73	Novel
GEM@3300026847_1@3300026847_1_00135@d__Bacteria|p__Proteobacteria	97	Novel
GEM@3300026859_1@3300026859_1_01933@d__Bacteria|p__Proteobacteria	90	Novel
GEM@3300026933_1@3300026933_1_02278@d__Bacteria|p__Actinobacteriota	99	Novel
GEM@3300026949_1@3300026949_1_02086@d__Bacteria|p__Armatimonadota	186	Novel
GEM@3300026961_7@3300026961_7_00878@d__Archaea|p__Halobacterota	138	Novel
GEM@3300026961_7@3300026961_7_01289@d__Archaea|p__Halobacterota	91	Novel
GEM@3300026966_3@3300026966_3_01332@d__Archaea|p__Halobacterota	73	Novel
GEM@3300026966_3@3300026966_3_03415@d__Archaea|p__Halobacterota	99	Novel
GEM@3300026966_3@3300026966_3_03454@d__Archaea|p__Halobacterota	235	Novel
GEM@3300026966_4@3300026966_4_00476@d__Bacteria|p__Myxococcota	142	Novel
GEM@3300026969_5@3300026969_5_00892@d__Bacteria|p__Bacteroidota	102	Novel
GEM@3300026969_5@3300026969_5_00979@d__Bacteria|p__Bacteroidota	60	Novel
GEM@3300026980_6@3300026980_6_02045@d__Bacteria|p__Proteobacteria	107	Novel
GEM@3300026991_3@3300026991_3_02648@d__Archaea|p__Halobacterota	194	Novel
GEM@3300027123_2@3300027123_2_02861@d__Bacteria|p__Proteobacteria	261	Novel
GEM@3300027226_2@3300027226_2_00916@d__Bacteria|p__Verrucomicrobiota	604	Novel
GEM@3300027266_2@3300027266_2_01378@d__Bacteria|p__Acidobacteriota	125	Novel
GEM@3300027276_18@3300027276_18_00410@d__Bacteria|p__Bacteroidota	962	Novel
GEM@3300027325_8@3300027325_8_00018@d__Bacteria|p__Bacteroidota	115	Novel
GEM@3300027386_23@3300027386_23_01705@d__Bacteria|p__Chloroflexota	136	Novel
GEM@3300027419_38@3300027419_38_00889@d__Archaea|p__Micrarchaeota	50	Novel
GEM@3300027419_38@3300027419_38_00925@d__Archaea|p__Micrarchaeota	731	Novel
GEM@3300027494_8@3300027494_8_01522@d__Bacteria|p__Bdellovibrionota	193	Novel
GEM@3300027498_13@3300027498_13_00634@d__Bacteria|p__Bacteroidota	188	Novel
GEM@3300027498_13@3300027498_13_00641@d__Bacteria|p__Bacteroidota	699	Novel
GEM@3300027498_13@3300027498_13_00670@d__Bacteria|p__Bacteroidota	139	Novel
GEM@3300027515_14@3300027515_14_02040@d__Bacteria|p__Desulfobacterota	61	Novel
GEM@3300027524_2@3300027524_2_01800@d__Bacteria|p__Actinobacteriota	43	Novel
GEM@3300027534_2@3300027534_2_00837@d__Bacteria|p__Planctomycetota	246	Novel
GEM@3300027534_2@3300027534_2_02717@d__Bacteria|p__Planctomycetota	213	Novel
GEM@3300027536_12@3300027536_12_02206@d__Bacteria|p__Desulfobacterota	254	Novel
GEM@3300027536_12@3300027536_12_02227@d__Bacteria|p__Desulfobacterota	144	Novel
GEM@3300027536_41@3300027536_41_00276@d__Bacteria|p__Nitrospirota	92	Novel
GEM@3300027536_7@3300027536_7_01818@d__Bacteria|p__Desulfobacterota	121	Novel
GEM@3300027566_30@3300027566_30_00297@d__Bacteria|p__Firmicutes_A	80	Novel
GEM@3300027586_11@3300027586_11_01034@d__Bacteria|p__Actinobacteriota	432	Novel
GEM@3300027592_5@3300027592_5_02015@d__Bacteria|p__Desulfobacterota	266	Novel
GEM@3300027592_5@3300027592_5_02016@d__Bacteria|p__Desulfobacterota	219	Novel
GEM@3300027592_5@3300027592_5_02056@d__Bacteria|p__Desulfobacterota	87	Novel
GEM@3300027600_3@3300027600_3_00985@d__Bacteria|p__Armatimonadota	149	Novel
GEM@3300027607_15@3300027607_15_04078@d__Bacteria|p__Acidobacteriota	389	Novel
GEM@3300027607_41@3300027607_41_02524@d__Bacteria|p__Bacteroidota	172	Novel
GEM@3300027609_4@3300027609_4_03354@d__Bacteria|p__Acidobacteriota	196	Novel
GEM@3300027623_25@3300027623_25_00662@d__Bacteria|p__Actinobacteriota	220	Novel
GEM@3300027623_25@3300027623_25_00663@d__Bacteria|p__Actinobacteriota	386	Novel
GEM@3300027662_9@3300027662_9_00903@d__Bacteria|p__Actinobacteriota	540	Novel
GEM@3300027685_29@3300027685_29_00619@d__Archaea|p__Thermoplasmatota	438	Novel
GEM@3300027685_36@3300027685_36_00119@d__Bacteria|p__Planctomycetota	295	Novel
GEM@3300027685_36@3300027685_36_00127@d__Bacteria|p__Planctomycetota	180	Novel
GEM@3300027685_36@3300027685_36_00137@d__Bacteria|p__Planctomycetota	61	Novel
GEM@3300027690_37@3300027690_37_01753@d__Bacteria|p__Acidobacteriota	131	Novel
GEM@3300027690_37@3300027690_37_01785@d__Bacteria|p__Acidobacteriota	191	Novel
GEM@3300027704_7@3300027704_7_00905@d__Bacteria|p__Cyanobacteriota	378	Novel
GEM@3300027704_7@3300027704_7_00946@d__Bacteria|p__Cyanobacteriota	89	Novel
GEM@3300027706_13@3300027706_13_02380@d__Bacteria|p__Proteobacteria	126	Novel
GEM@3300027706_52@3300027706_52_01226@d__Bacteria|p__UBP10	284	Novel
GEM@3300027708_17@3300027708_17_00981@d__Bacteria|p__Verrucomicrobiota	52	Novel
GEM@3300027708_8@3300027708_8_00877@d__Bacteria|p__Proteobacteria	186	Novel
GEM@3300027719_16@3300027719_16_00401@d__Bacteria|p__Desulfobacterota	163	Novel
GEM@3300027719_31@3300027719_31_00301@d__Bacteria|p__Verrucomicrobiota	358	Novel
GEM@3300027719_31@3300027719_31_00364@d__Bacteria|p__Verrucomicrobiota	310	Novel
GEM@3300027719_31@3300027719_31_00381@d__Bacteria|p__Verrucomicrobiota	275	Novel
GEM@3300027719_31@3300027719_31_00383@d__Bacteria|p__Verrucomicrobiota	302	Novel
GEM@3300027719_43@3300027719_43_00723@d__Bacteria|p__Proteobacteria	284	Novel
GEM@3300027719_43@3300027719_43_00740@d__Bacteria|p__Proteobacteria	394	Novel
GEM@3300027730_60@3300027730_60_00657@d__Bacteria|p__Patescibacteria	421	Novel
GEM@3300027730_60@3300027730_60_00669@d__Bacteria|p__Patescibacteria	218	Novel
GEM@3300027730_60@3300027730_60_00681@d__Bacteria|p__Patescibacteria	284	Novel
GEM@3300027730_60@3300027730_60_00692@d__Bacteria|p__Patescibacteria	113	Novel
GEM@3300027730_60@3300027730_60_00729@d__Bacteria|p__Patescibacteria	71	Novel
GEM@3300027730_60@3300027730_60_00733@d__Bacteria|p__Patescibacteria	302	Novel
GEM@3300027730_60@3300027730_60_00736@d__Bacteria|p__Patescibacteria	207	Novel
GEM@3300027736_28@3300027736_28_01525@d__Bacteria|p__Bacteroidota	208	Novel
GEM@3300027736_9@3300027736_9_00417@d__Bacteria|p__Bdellovibrionota	236	Novel
GEM@3300027736_9@3300027736_9_00483@d__Bacteria|p__Bdellovibrionota	361	Novel
GEM@3300027736_9@3300027736_9_00614@d__Bacteria|p__Bdellovibrionota	334	Novel
GEM@3300027742_30@3300027742_30_00746@d__Bacteria|p__Actinobacteriota	115	Novel
GEM@3300027746_25@3300027746_25_00489@d__Bacteria|p__Verrucomicrobiota	280	Novel
GEM@3300027746_25@3300027746_25_00492@d__Bacteria|p__Verrucomicrobiota	264	Novel
GEM@3300027758_14@3300027758_14_00048@d__Bacteria|p__Proteobacteria	54	Novel
GEM@3300027768_4@3300027768_4_00899@d__Bacteria|p__Actinobacteriota	132	Novel
GEM@3300027770_23@3300027770_23_02493@d__Bacteria|p__Proteobacteria	170	Novel
GEM@3300027773_22@3300027773_22_02992@d__Bacteria|p__Nitrospirota	151	Novel
GEM@3300027773_37@3300027773_37_00865@d__Bacteria|p__Chloroflexota	233	Novel
GEM@3300027773_61@3300027773_61_00833@d__Archaea|p__Crenarchaeota	203	Novel
GEM@3300027781_12@3300027781_12_01278@d__Bacteria|p__Bacteroidota	194	Novel
GEM@3300027781_15@3300027781_15_01712@d__Bacteria|p__Planctomycetota	87	Novel
GEM@3300027781_15@3300027781_15_01715@d__Bacteria|p__Planctomycetota	287	Novel
GEM@3300027781_15@3300027781_15_01742@d__Bacteria|p__Planctomycetota	145	Novel
GEM@3300027781_15@3300027781_15_01764@d__Bacteria|p__Planctomycetota	225	Novel
GEM@3300027790_41@3300027790_41_01491@d__Bacteria|p__Proteobacteria	63	Novel
GEM@3300027793_18@3300027793_18_00023@d__Bacteria|p__Planctomycetota	914	Novel
GEM@3300027794_34@3300027794_34_01922@d__Bacteria|p__Myxococcota	899	Novel
GEM@3300027799_6@3300027799_6_01166@d__Bacteria|p__Proteobacteria	211	Novel
GEM@3300027800_23@3300027800_23_01357@d__Bacteria|p__Verrucomicrobiota	236	Novel
GEM@3300027806_19@3300027806_19_01965@d__Bacteria|p__Planctomycetota	107	Novel
GEM@3300027815_111@3300027815_111_00187@d__Bacteria|p__Patescibacteria	172	Novel
GEM@3300027815_18@3300027815_18_02917@d__Bacteria|p__Bacteroidota	146	Novel
GEM@3300027815_19@3300027815_19_02854@d__Bacteria|p__Proteobacteria	92	Novel
GEM@3300027815_55@3300027815_55_00583@d__Bacteria|p__Omnitrophota	68	Novel
GEM@3300027815_90@3300027815_90_01226@d__Bacteria|p__Patescibacteria	83	Novel
GEM@3300027815_92@3300027815_92_01052@d__Bacteria|p__Patescibacteria	358	Novel
GEM@3300027819_104@3300027819_104_01366@d__Archaea|p__Micrarchaeota	144	Novel
GEM@3300027819_117@3300027819_117_00584@d__Bacteria|p__Patescibacteria	80	Novel
GEM@3300027819_33@3300027819_33_00408@d__Bacteria|p__Chloroflexota	185	Novel
GEM@3300027819_40@3300027819_40_02075@d__Bacteria|p__Chloroflexota	260	Novel
GEM@3300027819_64@3300027819_64_00682@d__Bacteria|p__Omnitrophota	237	Novel
GEM@3300027820_19@3300027820_19_01034@d__Bacteria|p__Proteobacteria	188	Novel
GEM@3300027822_35@3300027822_35_00365@d__Bacteria|p__Nitrospirota	98	Novel
GEM@3300027825_13@3300027825_13_00883@d__Bacteria|p__Chloroflexota	57	Novel
GEM@3300027825_13@3300027825_13_00895@d__Bacteria|p__Chloroflexota	169	Novel
GEM@3300027826_26@3300027826_26_00904@d__Bacteria|p__	288	Novel
GEM@3300027826_26@3300027826_26_00942@d__Bacteria|p__	87	Novel
GEM@3300027828_20@3300027828_20_03372@d__Bacteria|p__Chloroflexota	416	Novel
GEM@3300027832_18@3300027832_18_00708@d__Bacteria|p__Verrucomicrobiota	500	Novel
GEM@3300027832_18@3300027832_18_02376@d__Bacteria|p__Verrucomicrobiota	613	Novel
GEM@3300027832_79@3300027832_79_01073@d__Bacteria|p__Proteobacteria	587	Novel
GEM@3300027834_74@3300027834_74_00052@d__Bacteria|p__Proteobacteria	112	Novel
GEM@3300027835_159@3300027835_159_00522@d__Bacteria|p__Patescibacteria	76	Novel
GEM@3300027835_6@3300027835_6_01595@d__Bacteria|p__Fibrobacterota	211	Novel
GEM@3300027838_7@3300027838_7_03442@d__Bacteria|p__Planctomycetota	80	Novel
GEM@3300027839_4@3300027839_4_07844@d__Bacteria|p__Planctomycetota	216	Novel
GEM@3300027844_41@3300027844_41_00439@d__Bacteria|p__Chloroflexota	214	Novel
GEM@3300027850_20@3300027850_20_01704@d__Bacteria|p__Chloroflexota	106	Novel
GEM@3300027850_20@3300027850_20_01740@d__Bacteria|p__Chloroflexota	161	Novel
GEM@3300027850_20@3300027850_20_02065@d__Bacteria|p__Chloroflexota	179	Novel
GEM@3300027850_20@3300027850_20_02111@d__Bacteria|p__Chloroflexota	174	Novel
GEM@3300027851_42@3300027851_42_00404@d__Bacteria|p__Chloroflexota	118	Novel
GEM@3300027851_42@3300027851_42_00407@d__Bacteria|p__Chloroflexota	55	Novel
GEM@3300027853_8@3300027853_8_00399@d__Bacteria|p__Proteobacteria	359	Novel
GEM@3300027857_21@3300027857_21_01110@d__Bacteria|p__Proteobacteria	100	Novel
GEM@3300027863_128@3300027863_128_00297@d__Bacteria|p__Campylobacterota	213	Novel
GEM@3300027863_157@3300027863_157_00426@d__Bacteria|p__Spirochaetota	188	Novel
GEM@3300027863_157@3300027863_157_00453@d__Bacteria|p__Spirochaetota	158	Novel
GEM@3300027863_157@3300027863_157_00461@d__Bacteria|p__Spirochaetota	354	Novel
GEM@3300027863_157@3300027863_157_00501@d__Bacteria|p__Spirochaetota	296	Novel
GEM@3300027863_18@3300027863_18_02764@d__Bacteria|p__Armatimonadota	286	Novel
GEM@3300027863_30@3300027863_30_01252@d__Bacteria|p__Verrucomicrobiota	167	Novel
GEM@3300027863_34@3300027863_34_03266@d__Bacteria|p__Chloroflexota	106	Novel
GEM@3300027863_34@3300027863_34_03283@d__Bacteria|p__Chloroflexota	119	Novel
GEM@3300027863_355@3300027863_355_00071@d__Archaea|p__Nanoarchaeota	85	Novel
GEM@3300027863_355@3300027863_355_00083@d__Archaea|p__Nanoarchaeota	210	Novel
GEM@3300027863_355@3300027863_355_00085@d__Archaea|p__Nanoarchaeota	232	Novel
GEM@3300027863_355@3300027863_355_00141@d__Archaea|p__Nanoarchaeota	131	Novel
GEM@3300027863_355@3300027863_355_00155@d__Archaea|p__Nanoarchaeota	213	Novel
GEM@3300027864_40@3300027864_40_00815@d__Bacteria|p__Firmicutes_A	232	Novel
GEM@3300027867_10@3300027867_10_00388@d__Bacteria|p__Nitrospirota	68	Novel
GEM@3300027867_10@3300027867_10_00429@d__Bacteria|p__Nitrospirota	180	Novel
GEM@3300027868_11@3300027868_11_00035@d__Bacteria|p__Chloroflexota	266	Novel
GEM@3300027878_15@3300027878_15_00907@d__Bacteria|p__Myxococcota	255	Novel
GEM@3300027878_43@3300027878_43_03553@d__Bacteria|p__Acidobacteriota	170	Novel
GEM@3300027878_45@3300027878_45_00070@d__Bacteria|p__Chloroflexota	112	Novel
GEM@3300027880_11@3300027880_11_00050@d__Bacteria|p__Bacteroidota	79	Novel
GEM@3300027880_11@3300027880_11_00080@d__Bacteria|p__Bacteroidota	116	Novel
GEM@3300027895_22@3300027895_22_00874@d__Bacteria|p__UBP12	141	Novel
GEM@3300027895_26@3300027895_26_00460@d__Bacteria|p__Dependentiae	295	Novel
GEM@3300027895_26@3300027895_26_00547@d__Bacteria|p__Dependentiae	141	Novel
GEM@3300027896_23@3300027896_23_01159@d__Bacteria|p__RBG-13-61-14	343	Novel
GEM@3300027896_23@3300027896_23_02982@d__Bacteria|p__RBG-13-61-14	94	Novel
GEM@3300027896_73@3300027896_73_00260@d__Archaea|p__Nanoarchaeota	344	Novel
GEM@3300027896_78@3300027896_78_00969@d__Bacteria|p__Margulisbacteria	308	Novel
GEM@3300027897_31@3300027897_31_00971@d__Bacteria|p__Acidobacteriota	213	Novel
GEM@3300027897_49@3300027897_49_00496@d__Bacteria|p__Bacteroidota	147	Novel
GEM@3300027897_52@3300027897_52_00179@d__Archaea|p__Thermoplasmatota	80	Novel
GEM@3300027897_52@3300027897_52_00183@d__Archaea|p__Thermoplasmatota	103	Novel
GEM@3300027897_52@3300027897_52_00206@d__Archaea|p__Thermoplasmatota	191	Novel
GEM@3300027897_52@3300027897_52_00229@d__Archaea|p__Thermoplasmatota	54	Novel
GEM@3300027901_34@3300027901_34_01163@d__Bacteria|p__WOR-3	72	Novel
GEM@3300027901_34@3300027901_34_01166@d__Bacteria|p__WOR-3	144	Novel
GEM@3300027901_34@3300027901_34_01675@d__Bacteria|p__WOR-3	168	Novel
GEM@3300027902_86@3300027902_86_00549@d__Bacteria|p__Patescibacteria	226	Novel
GEM@3300027902_86@3300027902_86_00567@d__Bacteria|p__Patescibacteria	175	Novel
GEM@3300027904_50@3300027904_50_00389@d__Bacteria|p__Firmicutes_A	448	Novel
GEM@3300027909_24@3300027909_24_04066@d__Bacteria|p__Chloroflexota	242	Novel
GEM@3300027909_33@3300027909_33_00262@d__Bacteria|p__Chloroflexota	218	Novel
GEM@3300027909_43@3300027909_43_00470@d__Bacteria|p__Eisenbacteria	84	Novel
GEM@3300027909_43@3300027909_43_00495@d__Bacteria|p__Eisenbacteria	127	Novel
GEM@3300027909_43@3300027909_43_00671@d__Bacteria|p__Eisenbacteria	207	Novel
GEM@3300027909_43@3300027909_43_00675@d__Bacteria|p__Eisenbacteria	94	Novel
GEM@3300027909_43@3300027909_43_00682@d__Bacteria|p__Eisenbacteria	179	Novel
GEM@3300027909_43@3300027909_43_00711@d__Bacteria|p__Eisenbacteria	128	Novel
GEM@3300027909_43@3300027909_43_00837@d__Bacteria|p__Eisenbacteria	50	Novel
GEM@3300027909_43@3300027909_43_00844@d__Bacteria|p__Eisenbacteria	184	Novel
GEM@3300027909_43@3300027909_43_00874@d__Bacteria|p__Eisenbacteria	151	Novel
GEM@3300027909_43@3300027909_43_00905@d__Bacteria|p__Eisenbacteria	292	Novel
GEM@3300027909_43@3300027909_43_00912@d__Bacteria|p__Eisenbacteria	291	Novel
GEM@3300027911_21@3300027911_21_01315@d__Bacteria|p__Verrucomicrobiota	123	Novel
GEM@3300027911_45@3300027911_45_00956@d__Bacteria|p__Verrucomicrobiota	128	Novel
GEM@3300027911_45@3300027911_45_00983@d__Bacteria|p__Verrucomicrobiota	420	Novel
GEM@3300027917_105@3300027917_105_00427@d__Bacteria|p__Margulisbacteria	218	Novel
GEM@3300027917_124@3300027917_124_00947@d__Bacteria|p__Margulisbacteria	113	Novel
GEM@3300027917_85@3300027917_85_00162@d__Bacteria|p__Zixibacteria	271	Novel
GEM@3300027956_3@3300027956_3_00703@d__Bacteria|p__Desulfobacterota	154	Novel
GEM@3300027958_10@3300027958_10_01490@d__Bacteria|p__Desulfobacterota_B	151	Novel
GEM@3300027958_47@3300027958_47_00165@d__Bacteria|p__Patescibacteria	117	Novel
GEM@3300027958_4@3300027958_4_00529@d__Bacteria|p__Riflebacteria	294	Novel
GEM@3300027958_4@3300027958_4_03503@d__Bacteria|p__Riflebacteria	344	Novel
GEM@3300027958_4@3300027958_4_03509@d__Bacteria|p__Riflebacteria	163	Novel
GEM@3300027958_4@3300027958_4_04300@d__Bacteria|p__Riflebacteria	206	Novel
GEM@3300027958_4@3300027958_4_04301@d__Bacteria|p__Riflebacteria	276	Novel
GEM@3300027958_4@3300027958_4_04302@d__Bacteria|p__Riflebacteria	325	Novel
GEM@3300027958_4@3300027958_4_04312@d__Bacteria|p__Riflebacteria	758	Novel
GEM@3300027962_15@3300027962_15_00150@d__Bacteria|p__Gemmatimonadota	350	Novel
GEM@3300027962_15@3300027962_15_00224@d__Bacteria|p__Gemmatimonadota	137	Novel
GEM@3300027963_34@3300027963_34_01248@d__Bacteria|p__Actinobacteriota	79	Novel
GEM@3300027965_36@3300027965_36_02304@d__Bacteria|p__Acidobacteriota	85	Novel
GEM@3300027968_37@3300027968_37_01830@d__Bacteria|p__UBP12	160	Novel
GEM@3300027968_37@3300027968_37_01843@d__Bacteria|p__UBP12	746	Novel
GEM@3300027968_41@3300027968_41_01598@d__Bacteria|p__Actinobacteriota	350	Novel
GEM@3300027970_30@3300027970_30_00813@d__Bacteria|p__Bacteroidota	244	Novel
GEM@3300027970_55@3300027970_55_00690@d__Bacteria|p__Dependentiae	260	Novel
GEM@3300027970_55@3300027970_55_00696@d__Bacteria|p__Dependentiae	141	Novel
GEM@3300027970_55@3300027970_55_00701@d__Bacteria|p__Dependentiae	111	Novel
GEM@3300027970_55@3300027970_55_00706@d__Bacteria|p__Dependentiae	214	Novel
GEM@3300027970_55@3300027970_55_00707@d__Bacteria|p__Dependentiae	175	Novel
GEM@3300027970_55@3300027970_55_00716@d__Bacteria|p__Dependentiae	157	Novel
GEM@3300027970_55@3300027970_55_00721@d__Bacteria|p__Dependentiae	209	Novel
GEM@3300027970_55@3300027970_55_00724@d__Bacteria|p__Dependentiae	207	Novel
GEM@3300027970_55@3300027970_55_00748@d__Bacteria|p__Dependentiae	122	Novel
GEM@3300027970_55@3300027970_55_00753@d__Bacteria|p__Dependentiae	168	Novel
GEM@3300027970_55@3300027970_55_00759@d__Bacteria|p__Dependentiae	140	Novel
GEM@3300027970_55@3300027970_55_00763@d__Bacteria|p__Dependentiae	165	Novel
GEM@3300027970_55@3300027970_55_00764@d__Bacteria|p__Dependentiae	139	Novel
GEM@3300027970_55@3300027970_55_00765@d__Bacteria|p__Dependentiae	226	Novel
GEM@3300027970_55@3300027970_55_00766@d__Bacteria|p__Dependentiae	277	Novel
GEM@3300027970_55@3300027970_55_00779@d__Bacteria|p__Dependentiae	203	Novel
GEM@3300027970_55@3300027970_55_00786@d__Bacteria|p__Dependentiae	131	Novel
GEM@3300027980_10@3300027980_10_04715@d__Bacteria|p__Chloroflexota	142	Novel
GEM@3300027980_40@3300027980_40_01799@d__Bacteria|p__Proteobacteria	63	Novel
GEM@3300027980_5@3300027980_5_06545@d__Bacteria|p__Myxococcota	265	Novel
GEM@3300027980_5@3300027980_5_06548@d__Bacteria|p__Myxococcota	289	Novel
GEM@3300027980_5@3300027980_5_06599@d__Bacteria|p__Myxococcota	261	Novel
GEM@3300027980_5@3300027980_5_06614@d__Bacteria|p__Myxococcota	219	Novel
GEM@3300027983_45@3300027983_45_01789@d__Bacteria|p__Actinobacteriota	288	Novel
GEM@3300027983_51@3300027983_51_01326@d__Bacteria|p__Actinobacteriota	167	Novel
GEM@3300028007_3@3300028007_3_01006@d__Bacteria|p__Gemmatimonadota	107	Novel
GEM@3300028028_25@3300028028_25_00872@d__Archaea|p__Thermoplasmatota	521	Novel
GEM@3300028028_25@3300028028_25_00877@d__Archaea|p__Thermoplasmatota	102	Novel
GEM@3300028028_25@3300028028_25_00899@d__Archaea|p__Thermoplasmatota	90	Novel
GEM@3300028029_5@3300028029_5_01780@d__Bacteria|p__Myxococcota	124	Novel
GEM@3300028030_39@3300028030_39_00656@d__Archaea|p__Micrarchaeota	289	Novel
GEM@3300028032_17@3300028032_17_02123@d__Bacteria|p__UBA10199	385	Novel
GEM@3300028032_35@3300028032_35_00235@d__Archaea|p__Micrarchaeota	301	Novel
GEM@3300028032_35@3300028032_35_00258@d__Archaea|p__Micrarchaeota	492	Novel
GEM@3300028048_69@3300028048_69_01826@d__Bacteria|p__Firmicutes_A	210	Novel
GEM@3300028048_91@3300028048_91_01227@d__Bacteria|p__Firmicutes_A	302	Novel
GEM@3300028168_12@3300028168_12_01813@d__Archaea|p__Halobacterota	149	Novel
GEM@3300028269_6@3300028269_6_00961@d__Bacteria|p__Acidobacteriota	180	Novel
GEM@3300028269_6@3300028269_6_00962@d__Bacteria|p__Acidobacteriota	566	Novel
GEM@3300028299_12@3300028299_12_02226@d__Bacteria|p__UBA3054	218	Novel
GEM@3300028299_12@3300028299_12_02259@d__Bacteria|p__UBA3054	119	Novel
GEM@3300028418_14@3300028418_14_00657@d__Bacteria|p__Proteobacteria	85	Novel
GEM@3300028561_35@3300028561_35_01226@d__Bacteria|p__Bacteroidota	108	Novel
GEM@3300028569_13@3300028569_13_04702@d__Bacteria|p__Myxococcota	59	Novel
GEM@3300028569_13@3300028569_13_04748@d__Bacteria|p__Myxococcota	261	Novel
GEM@3300028569_13@3300028569_13_04764@d__Bacteria|p__Myxococcota	496	Novel
GEM@3300028569_33@3300028569_33_01236@d__Bacteria|p__Bdellovibrionota	165	Novel
GEM@3300028569_33@3300028569_33_01965@d__Bacteria|p__Bdellovibrionota	242	Novel
GEM@3300028569_33@3300028569_33_02209@d__Bacteria|p__Bdellovibrionota	220	Novel
GEM@3300028569_43@3300028569_43_02234@d__Bacteria|p__Bdellovibrionota	406	Novel
GEM@3300028571_20@3300028571_20_00964@d__Bacteria|p__Bacteroidota	975	Novel
GEM@3300028571_20@3300028571_20_00976@d__Bacteria|p__Bacteroidota	952	Novel
GEM@3300028571_20@3300028571_20_01003@d__Bacteria|p__Bacteroidota	254	Novel
GEM@3300028577_10@3300028577_10_00255@d__Bacteria|p__Proteobacteria	86	Novel
GEM@3300028581_82@3300028581_82_00805@d__Bacteria|p__Elusimicrobiota	331	Novel
GEM@3300028582_14@3300028582_14_02665@d__Bacteria|p__Spirochaetota	148	Novel
GEM@3300028582_14@3300028582_14_02673@d__Bacteria|p__Spirochaetota	451	Novel
GEM@3300028591_51@3300028591_51_00516@d__Bacteria|p__Bacteroidota	152	Novel
GEM@3300028593_65@3300028593_65_01181@d__Bacteria|p__Spirochaetota	370	Novel
GEM@3300028601_97@3300028601_97_00199@d__Bacteria|p__Patescibacteria	164	Novel
GEM@3300028602_22@3300028602_22_00827@d__Bacteria|p__Verrucomicrobiota	124	Novel
GEM@3300028603_32@3300028603_32_01236@d__Bacteria|p__Myxococcota	194	Novel
GEM@3300028603_84@3300028603_84_00732@d__Bacteria|p__Bacteroidota	152	Novel
GEM@3300028622_19@3300028622_19_00028@d__Bacteria|p__Desulfobacterota	107	Novel
GEM@3300028622_26@3300028622_26_00932@d__Bacteria|p__Patescibacteria	475	Novel
GEM@3300028622_26@3300028622_26_00967@d__Bacteria|p__Patescibacteria	315	Novel
GEM@3300028622_26@3300028622_26_00971@d__Bacteria|p__Patescibacteria	173	Novel
GEM@3300028624_17@3300028624_17_01905@d__Bacteria|p__Elusimicrobiota	211	Novel
GEM@3300028624_17@3300028624_17_01916@d__Bacteria|p__Elusimicrobiota	288	Novel
GEM@3300028624_23@3300028624_23_00765@d__Bacteria|p__Bacteroidota	413	Novel
GEM@3300028625_20@3300028625_20_02110@d__Bacteria|p__Proteobacteria	434	Novel
GEM@3300028626_5@3300028626_5_00992@d__Bacteria|p__Planctomycetota	155	Novel
GEM@3300028629_4@3300028629_4_00411@d__Bacteria|p__Planctomycetota	313	Novel
GEM@3300028630_25@3300028630_25_00355@d__Bacteria|p__Spirochaetota	503	Novel
GEM@3300028630_25@3300028630_25_00387@d__Bacteria|p__Spirochaetota	38	Novel
GEM@3300028633_12@3300028633_12_01202@d__Bacteria|p__Verrucomicrobiota	221	Novel
GEM@3300028666_17@3300028666_17_00380@d__Bacteria|p__Patescibacteria	91	Novel
GEM@3300028666_17@3300028666_17_00398@d__Bacteria|p__Patescibacteria	659	Novel
GEM@3300028905_7@3300028905_7_00876@d__Bacteria|p__Firmicutes_A	63	Novel
GEM@3300028905_7@3300028905_7_00881@d__Bacteria|p__Firmicutes_A	79	Novel
GEM@3300028923_3@3300028923_3_02726@d__Bacteria|p__Eremiobacterota	246	Novel
GEM@3300028923_3@3300028923_3_02727@d__Bacteria|p__Eremiobacterota	146	Novel
GEM@3300028923_3@3300028923_3_02776@d__Bacteria|p__Eremiobacterota	278	Novel
GEM@3300028923_3@3300028923_3_02793@d__Bacteria|p__Eremiobacterota	99	Novel
GEM@3300028923_3@3300028923_3_02805@d__Bacteria|p__Eremiobacterota	557	Novel
GEM@3300028923_3@3300028923_3_02806@d__Bacteria|p__Eremiobacterota	183	Novel
GEM@3300028923_3@3300028923_3_02812@d__Bacteria|p__Eremiobacterota	97	Novel
GEM@3300028923_3@3300028923_3_05351@d__Bacteria|p__Eremiobacterota	643	Novel
GEM@3300028923_3@3300028923_3_05398@d__Bacteria|p__Eremiobacterota	348	Novel
GEM@3300028923_3@3300028923_3_05402@d__Bacteria|p__Eremiobacterota	195	Novel
GEM@3300028923_3@3300028923_3_05404@d__Bacteria|p__Eremiobacterota	191	Novel
GEM@3300028923_3@3300028923_3_05405@d__Bacteria|p__Eremiobacterota	118	Novel
GEM@3300028923_3@3300028923_3_05406@d__Bacteria|p__Eremiobacterota	171	Novel
GEM@3300028923_3@3300028923_3_05420@d__Bacteria|p__Eremiobacterota	405	Novel
GEM@3300028923_3@3300028923_3_05435@d__Bacteria|p__Eremiobacterota	171	Novel
GEM@3300028959_8@3300028959_8_00994@d__Bacteria|p__Firmicutes	60	Novel
GEM@3300029054_20@3300029054_20_00641@d__Bacteria|p__Firmicutes_C	57	Novel
GEM@3300029058_11@3300029058_11_02232@d__Bacteria|p__Firmicutes_A	53	Novel
GEM@3300029131_11@3300029131_11_00427@d__Bacteria|p__Bacteroidota	62	Novel
GEM@3300029131_14@3300029131_14_01612@d__Bacteria|p__Firmicutes_A	302	Novel
GEM@3300029132_6@3300029132_6_00201@d__Bacteria|p__Proteobacteria	51	Novel
GEM@3300029134_11@3300029134_11_01872@d__Bacteria|p__Firmicutes_A	205	Novel
GEM@3300029201_22@3300029201_22_00378@d__Bacteria|p__Patescibacteria	112	Novel
GEM@3300029230_14@3300029230_14_00880@d__Bacteria|p__Firmicutes_A	61	Novel
GEM@3300029236_11@3300029236_11_02267@d__Bacteria|p__Firmicutes_A	44	Novel
GEM@3300029237_30@3300029237_30_00875@d__Bacteria|p__Firmicutes_A	115	Novel
GEM@3300029239_5@3300029239_5_00145@d__Bacteria|p__Bacteroidota	112	Novel
GEM@3300029252_24@3300029252_24_01202@d__Bacteria|p__Bipolaricaulota	92	Novel
GEM@3300029330_21@3300029330_21_00691@d__Bacteria|p__Firmicutes_A	499	Novel
GEM@3300029396_9@3300029396_9_01964@d__Bacteria|p__Firmicutes_A	136	Novel
GEM@3300029413_18@3300029413_18_01201@d__Bacteria|p__Firmicutes_A	42	Novel
GEM@3300029413_18@3300029413_18_01207@d__Bacteria|p__Firmicutes_A	149	Novel
GEM@3300029442_5@3300029442_5_01824@d__Bacteria|p__Acidobacteriota	176	Novel
GEM@3300029467_17@3300029467_17_01392@d__Bacteria|p__Firmicutes_A	191	Novel
GEM@3300029530_9@3300029530_9_02240@d__Bacteria|p__Firmicutes_A	58	Novel
GEM@3300029592_22@3300029592_22_01006@d__Bacteria|p__Firmicutes_A	65	Novel
GEM@3300029623_21@3300029623_21_01448@d__Bacteria|p__Firmicutes_A	1422	Novel
GEM@3300029650_7@3300029650_7_01519@d__Bacteria|p__Firmicutes_A	153	Novel
GEM@3300029668_19@3300029668_19_00081@d__Bacteria|p__Firmicutes_A	428	Novel
GEM@3300029679_10@3300029679_10_00444@d__Bacteria|p__Proteobacteria	51	Novel
GEM@3300029714_35@3300029714_35_01277@d__Bacteria|p__Firmicutes_A	65	Novel
GEM@3300029715_24@3300029715_24_01659@d__Bacteria|p__Firmicutes_A	113	Novel
GEM@3300029715_24@3300029715_24_01686@d__Bacteria|p__Firmicutes_A	81	Novel
GEM@3300029718_44@3300029718_44_01161@d__Bacteria|p__Firmicutes_A	493	Novel
GEM@3300029722_5@3300029722_5_02671@d__Bacteria|p__Firmicutes_A	50	Novel
GEM@3300029735_15@3300029735_15_01777@d__Bacteria|p__Firmicutes_A	209	Novel
GEM@3300029736_18@3300029736_18_01076@d__Bacteria|p__Firmicutes_A	212	Novel
GEM@3300029739_16@3300029739_16_01061@d__Bacteria|p__Firmicutes_A	75	Novel
GEM@3300029743_21@3300029743_21_00518@d__Bacteria|p__Firmicutes_A	314	Novel
GEM@3300029773_10@3300029773_10_01251@d__Bacteria|p__Firmicutes_A	243	Novel
GEM@3300029773_10@3300029773_10_01254@d__Bacteria|p__Firmicutes_A	314	Novel
GEM@3300029773_10@3300029773_10_01262@d__Bacteria|p__Firmicutes_A	35	Novel
GEM@3300029773_10@3300029773_10_01263@d__Bacteria|p__Firmicutes_A	45	Novel
GEM@3300029773_10@3300029773_10_01277@d__Bacteria|p__Firmicutes_A	64	Novel
GEM@3300029775_11@3300029775_11_02157@d__Bacteria|p__Bacteroidota	206	Novel
GEM@3300029777_20@3300029777_20_01466@d__Bacteria|p__Firmicutes_A	153	Novel
GEM@3300029798_21@3300029798_21_00489@d__Bacteria|p__Patescibacteria	414	Novel
GEM@3300029822_13@3300029822_13_01391@d__Bacteria|p__Firmicutes_G	228	Novel
GMGBhq@GMBC10.003_720@GMBC10.003_720_00297@d__Bacteria|p__Firmicutes	333	Novel
GMGBhq@GMBC10.003_814@GMBC10.003_814_00533@d__Bacteria|p__Firmicutes_A	132	Novel
GMGBhq@GMBC10.003_814@GMBC10.003_814_00535@d__Bacteria|p__Firmicutes_A	124	Novel
GMGBhq@GMBC10.008_412@GMBC10.008_412_00932@d__Bacteria|p__Firmicutes_A	69	Novel
GMGBhq@GMBC10.009_363@GMBC10.009_363_01950@d__Bacteria|p__Firmicutes_A	71	Novel
GMGBhq@GMBC10.009_931@GMBC10.009_931_02341@d__Bacteria|p__Bacteroidota	87	Novel
GMGBhq@GMBC10.010_441@GMBC10.010_441_02135@d__Bacteria|p__Firmicutes_A	64	Novel
GMGBhq@GMBC10.010_705@GMBC10.010_705_02195@d__Bacteria|p__Firmicutes_A	109	Novel
GMGBhq@GMBC10.011_351@GMBC10.011_351_02163@d__Bacteria|p__Firmicutes_A	162	Novel
GMGBhq@GMBC10.011_880@GMBC10.011_880_01772@d__Bacteria|p__Firmicutes_A	43	Novel
GMGBhq@GMBC10.012_669@GMBC10.012_669_01340@d__Bacteria|p__Firmicutes_A	51	Novel
GMGBhq@GMBC10.012_669@GMBC10.012_669_01347@d__Bacteria|p__Firmicutes_A	143	Novel
GMGBhq@GMBC10.013_203@GMBC10.013_203_00129@d__Bacteria|p__Actinobacteriota	324	Novel
GMGBhq@GMBC10.014_112@GMBC10.014_112_01841@d__Bacteria|p__Bacteroidota	100	Novel
GMGBhq@GMBC10.014_336@GMBC10.014_336_01445@d__Bacteria|p__Spirochaetota	93	Novel
GMGBhq@GMBC10.014_439@GMBC10.014_439_00974@d__Bacteria|p__Firmicutes	257	Novel
GMGBhq@GMBC10.018_069@GMBC10.018_069_02701@d__Bacteria|p__Bacteroidota	123	Novel
GMGBhq@GMBC10.019_057@GMBC10.019_057_00387@d__Bacteria|p__Firmicutes	101	Novel
GMGBhq@GMBC10.019_350@GMBC10.019_350_00118@d__Bacteria|p__Bacteroidota	87	Novel
GMGBhq@GMBC10.021_027@GMBC10.021_027_00035@d__Bacteria|p__Firmicutes_A	59	Novel
GMGBhq@GMBC10.021_404@GMBC10.021_404_00387@d__Bacteria|p__Firmicutes	248	Novel
GMGBhq@GMBC10.021_404@GMBC10.021_404_00390@d__Bacteria|p__Firmicutes	276	Novel
GMGBhq@GMBC10.023_167@GMBC10.023_167_02878@d__Bacteria|p__Firmicutes_A	126	Novel
GMGBhq@GMBC10.023_691@GMBC10.023_691_01185@d__Bacteria|p__Firmicutes_A	219	Novel
GMGBhq@GMBC10.024_978@GMBC10.024_978_00445@d__Bacteria|p__Firmicutes_A	234	Novel
GMGBhq@GMBC10.026_754@GMBC10.026_754_00113@d__Bacteria|p__Actinobacteriota	125	Novel
GMGBhq@GMBC10.027_636@GMBC10.027_636_01335@d__Bacteria|p__Firmicutes_A	218	Novel
GMGBhq@GMBC10.028_357@GMBC10.028_357_01051@d__Bacteria|p__Bacteroidota	257	Novel
GMGBhq@GMBC10.032_198@GMBC10.032_198_01700@d__Bacteria|p__Firmicutes_A	196	Novel
GMGBhq@GMBC10.032_198@GMBC10.032_198_01745@d__Bacteria|p__Firmicutes_A	141	Novel
GMGBhq@GMBC10.032_198@GMBC10.032_198_01775@d__Bacteria|p__Firmicutes_A	278	Novel
GMGBhq@GMBC10.033_637@GMBC10.033_637_00053@d__Bacteria|p__Firmicutes_A	184	Novel
GMGBhq@GMBC10.037_141@GMBC10.037_141_02995@d__Bacteria|p__Firmicutes_A	91	Novel
GMGBhq@GMBC10.038_836@GMBC10.038_836_00867@d__Bacteria|p__Firmicutes_A	129	Novel
GMGBhq@GMBC10.038_999@GMBC10.038_999_00321@d__Bacteria|p__Dormibacterota	86	Novel
GMGBhq@GMBC10.040_399@GMBC10.040_399_00731@d__Bacteria|p__Firmicutes_C	62	Novel
GMGBhq@GMBC10.040_399@GMBC10.040_399_00784@d__Bacteria|p__Firmicutes_C	226	Novel
GMGBhq@GMBC10.045_963@GMBC10.045_963_01314@d__Bacteria|p__Firmicutes	192	Novel
GMGBhq@GMBC10.051_267@GMBC10.051_267_00152@d__Bacteria|p__Firmicutes_A	77	Novel
GMGBhq@GMBC10.054_108@GMBC10.054_108_00913@d__Bacteria|p__Firmicutes	826	Novel
GMGBhq@GMBC10.056_971@GMBC10.056_971_01830@d__Bacteria|p__Firmicutes_C	89	Novel
GMGBhq@GMBC10.061_060@GMBC10.061_060_00175@d__Bacteria|p__Verrucomicrobiota	208	Novel
GMGBhq@GMBC10.062_541@GMBC10.062_541_00310@d__Bacteria|p__Firmicutes	264	Novel
GMGBhq@GMBC10.068_773@GMBC10.068_773_01482@d__Bacteria|p__Firmicutes	82	Novel
GMGBhq@GMBC10.068_773@GMBC10.068_773_01485@d__Bacteria|p__Firmicutes	99	Novel
GMGBhq@GMBC10.068_773@GMBC10.068_773_01492@d__Bacteria|p__Firmicutes	72	Novel
GMGBhq@GMBC10.069_554@GMBC10.069_554_00255@d__Bacteria|p__Chloroflexota	65	Novel
GTDBiso@GB_GCA_000416005@KE356563.1_328@d__Archaea|p__Halobacteriota	119	Novel
GTDBiso@GB_GCA_000830275@CP010424.1_1096@d__Archaea|p__Iainarchaeota	171	Novel
GTDBiso@GB_GCA_000830275@CP010424.1_1156@d__Archaea|p__Iainarchaeota	226	Novel
GTDBiso@GB_GCA_000830275@CP010424.1_1161@d__Archaea|p__Iainarchaeota	269	Novel
GTDBiso@GB_GCA_000830275@CP010424.1_1170@d__Archaea|p__Iainarchaeota	121	Novel
GTDBiso@GB_GCA_000830275@CP010424.1_1171@d__Archaea|p__Iainarchaeota	222	Novel
GTDBiso@GB_GCA_000992325@LBTZ01000009.1_31@d__Bacteria|p__Patescibacteria	280	Novel
GTDBiso@GB_GCA_000992325@LBTZ01000010.1_16@d__Bacteria|p__Patescibacteria	280	Novel
GTDBiso@GB_GCA_000992325@LBTZ01000011.1_2@d__Bacteria|p__Patescibacteria	225	Novel
GTDBiso@GB_GCA_000993115@LBVN01000007.1_38@d__Bacteria|p__Patescibacteria	121	Novel
GTDBiso@GB_GCA_000993615@LBWM01000001.1_48@d__Bacteria|p__Patescibacteria	109	Novel
GTDBiso@GB_GCA_000993615@LBWM01000001.1_50@d__Bacteria|p__Patescibacteria	209	Novel
GTDBiso@GB_GCA_000995965@LBYD01000001.1_66@d__Bacteria|p__Patescibacteria	379	Novel
GTDBiso@GB_GCA_000995965@LBYD01000001.1_81@d__Bacteria|p__Patescibacteria	153	Novel
GTDBiso@GB_GCA_000995965@LBYD01000001.1_91@d__Bacteria|p__Patescibacteria	174	Novel
GTDBiso@GB_GCA_000996245@LBYP01000019.1_8@d__Bacteria|p__Patescibacteria	232	Novel
GTDBiso@GB_GCA_000996245@LBYP01000020.1_16@d__Bacteria|p__Patescibacteria	111	Novel
GTDBiso@GB_GCA_000998045@LCCS01000028.1_22@d__Bacteria|p__Patescibacteria	252	Novel
GTDBiso@GB_GCA_000998045@LCCS01000028.1_36@d__Bacteria|p__Patescibacteria	360	Novel
GTDBiso@GB_GCA_000998045@LCCS01000029.1_3@d__Bacteria|p__Patescibacteria	106	Novel
GTDBiso@GB_GCA_000999175@LCJJ01000012.1_14@d__Bacteria|p__Patescibacteria	149	Novel
GTDBiso@GB_GCA_001001185@LCKC01000001.1_44@d__Bacteria|p__Patescibacteria	164	Novel
GTDBiso@GB_GCA_001001185@LCKC01000002.1_16@d__Bacteria|p__Patescibacteria	346	Novel
GTDBiso@GB_GCA_001001625@LCKU01000040.1_8@d__Bacteria|p__Patescibacteria	253	Novel
GTDBiso@GB_GCA_001004345@LCQW01000028.1_14@d__Bacteria|p__Patescibacteria	96	Novel
GTDBiso@GB_GCA_001004345@LCQW01000029.1_5@d__Bacteria|p__Patescibacteria	132	Novel
GTDBiso@GB_GCA_001314715@LJSV01000005.1_131@d__Bacteria|p__Proteobacteria	129	Novel
GTDBiso@GB_GCA_001314865@LJZR01000075.1_6@d__Bacteria|p__Cyanobacteria	75	Novel
GTDBiso@GB_GCA_001314865@LJZR01000076.1_2@d__Bacteria|p__Cyanobacteria	124	Novel
GTDBiso@GB_GCA_001314865@LJZR01000076.1_6@d__Bacteria|p__Cyanobacteria	212	Novel
GTDBiso@GB_GCA_001399805@LIHJ01000055.1_108@d__Archaea|p__Thermoproteota	110	Novel
GTDBiso@GB_GCA_001399805@LIHJ01000055.1_37@d__Archaea|p__Thermoproteota	81	Novel
GTDBiso@GB_GCA_001438005@LIBO01000141.1_5@d__Bacteria|p__Verrucomicrobiota	49	Novel
GTDBiso@GB_GCA_001443005@LEKQ01000005.1_108@d__Bacteria|p__Synergistota	90	Novel
GTDBiso@GB_GCA_001443005@LEKQ01000005.1_65@d__Bacteria|p__Synergistota	66	Novel
GTDBiso@GB_GCA_001443495@LDXR01000002.1_258@d__Bacteria|p__Methylomirabilota	126	Novel
GTDBiso@GB_GCA_001443495@LDXR01000002.1_275@d__Bacteria|p__Methylomirabilota	212	Novel
GTDBiso@GB_GCA_001462235@LIUI01000134.1_14@d__Bacteria|p__Fibrobacterota	128	Novel
GTDBiso@GB_GCA_001462235@LIUI01000134.1_4@d__Bacteria|p__Fibrobacterota	62	Novel
GTDBiso@GB_GCA_001462235@LIUI01000134.1_5@d__Bacteria|p__Fibrobacterota	55	Novel
GTDBiso@GB_GCA_001464165@LNEX01000284.1_22@d__Bacteria|p__Cyanobacteria	400	Novel
GTDBiso@GB_GCA_001464165@LNEX01000290.1_5@d__Bacteria|p__Cyanobacteria	389	Novel
GTDBiso@GB_GCA_001464165@LNEX01000292.1_5@d__Bacteria|p__Cyanobacteria	110	Novel
GTDBiso@GB_GCA_001464385@LNFB01000360.1_9@d__Bacteria|p__Myxococcota	290	Novel
GTDBiso@GB_GCA_001464575@LNFE01000184.1_55@d__Bacteria|p__Acidobacteriota	324	Novel
GTDBiso@GB_GCA_001464965@LNEJ01000063.1_8@d__Bacteria|p__Proteobacteria	141	Novel
GTDBiso@GB_GCA_001465015@LNEO01000158.1_14@d__Bacteria|p__Myxococcota	77	Novel
GTDBiso@GB_GCA_001465025@LNDO01000017.1_11@d__Bacteria|p__Proteobacteria	200	Novel
GTDBiso@GB_GCA_001465025@LNDO01000022.1_5@d__Bacteria|p__Proteobacteria	523	Novel
GTDBiso@GB_GCA_001563335@LRSL01000083.1_14@d__Archaea|p__Asgardarchaeota	402	Novel
GTDBiso@GB_GCA_001563335@LRSL01000083.1_2@d__Archaea|p__Asgardarchaeota	59	Novel
GTDBiso@GB_GCA_001563335@LRSL01000086.1_18@d__Archaea|p__Asgardarchaeota	90	Novel
GTDBiso@GB_GCA_001563335@LRSL01000086.1_33@d__Archaea|p__Asgardarchaeota	346	Novel
GTDBiso@GB_GCA_001563915@LKMP01000006.1_20@d__Archaea|p__Nanohaloarchaeota	155	Novel
GTDBiso@GB_GCA_001563915@LKMP01000006.1_25@d__Archaea|p__Nanohaloarchaeota	340	Novel
GTDBiso@GB_GCA_001563915@LKMP01000006.1_3@d__Archaea|p__Nanohaloarchaeota	281	Novel
GTDBiso@GB_GCA_001563915@LKMP01000007.1_11@d__Archaea|p__Nanohaloarchaeota	164	Novel
GTDBiso@GB_GCA_001563915@LKMP01000007.1_5@d__Archaea|p__Nanohaloarchaeota	82	Novel
GTDBiso@GB_GCA_001587715@LNGC01000129.1_4@d__Archaea|p__Methanobacteriota	73	Novel
GTDBiso@GB_GCA_001587715@LNGC01000143.1_4@d__Archaea|p__Methanobacteriota	120	Novel
GTDBiso@GB_GCA_001593925@LUCD01000021.1_6@d__Archaea|p__Thermoproteota	96	Novel
GTDBiso@GB_GCA_001595915@LSSG01000010.1_22@d__Archaea|p__Thermoplasmatota	66	Novel
GTDBiso@GB_GCA_001595915@LSSG01000013.1_12@d__Archaea|p__Thermoplasmatota	100	Novel
GTDBiso@GB_GCA_001595915@LSSG01000013.1_7@d__Archaea|p__Thermoplasmatota	172	Novel
GTDBiso@GB_GCA_001603005@LVAJ01000040.1_10@d__Bacteria|p__Firmicutes_A	366	Novel
GTDBiso@GB_GCA_001603075@LVBB01000047.1_46@d__Bacteria|p__Planctomycetota	66	Novel
GTDBiso@GB_GCA_001603075@LVBB01000047.1_9@d__Bacteria|p__Planctomycetota	117	Novel
GTDBiso@GB_GCA_001603845@LUZZ01000022.1_5@d__Bacteria|p__Desulfobacterota	96	Novel
GTDBiso@GB_GCA_001603845@LUZZ01000281.1_4@d__Bacteria|p__Desulfobacterota	61	Novel
GTDBiso@GB_GCA_001603845@LUZZ01000284.1_2@d__Bacteria|p__Desulfobacterota	130	Novel
GTDBiso@GB_GCA_001603845@LUZZ01000290.1_8@d__Bacteria|p__Desulfobacterota	70	Novel
GTDBiso@GB_GCA_001604105@LVAQ01000002.1_37@d__Bacteria|p__Firmicutes_A	303	Novel
GTDBiso@GB_GCA_001604185@LVAV01000113.1_50@d__Bacteria|p__Firmicutes_A	227	Novel
GTDBiso@GB_GCA_001604385@LVBK01000020.1_33@d__Bacteria|p__Spirochaetota	197	Novel
GTDBiso@GB_GCA_001604435@LVBO01000242.1_2@d__Bacteria|p__Synergistota	166	Novel
GTDBiso@GB_GCA_001604565@LVBV01000011.1_29@d__Bacteria|p__Verrucomicrobiota	334	Novel
GTDBiso@GB_GCA_001629255@LURZ01000015.1_6@d__Archaea|p__Thermoplasmatota	102	Novel
GTDBiso@GB_GCA_001629395@LUSG01000258.1_15@d__Bacteria|p__Proteobacteria	104	Novel
GTDBiso@GB_GCA_001629395@LUSG01000259.1_5@d__Bacteria|p__Proteobacteria	81	Novel
GTDBiso@GB_GCA_001689445@LUJN01000012.1_36@d__Bacteria|p__Bacteroidota	109	Novel
GTDBiso@GB_GCA_001689445@LUJN01000012.1_44@d__Bacteria|p__Bacteroidota	64	Novel
GTDBiso@GB_GCA_001689445@LUJN01000012.1_61@d__Bacteria|p__Bacteroidota	180	Novel
GTDBiso@GB_GCA_001689495@LUJS01000035.1_105@d__Bacteria|p__Bacteroidota	113	Novel
GTDBiso@GB_GCA_001689515@LUJR01000036.1_40@d__Bacteria|p__Bacteroidota	542	Novel
GTDBiso@GB_GCA_001689685@LUJU01000009.1_4@d__Bacteria|p__Bacteroidota	87	Novel
GTDBiso@GB_GCA_001689685@LUJU01000014.1_12@d__Bacteria|p__Bacteroidota	121	Novel
GTDBiso@GB_GCA_001701065@DAAL01000186.1_8@d__Bacteria|p__Bacteroidota	49	Novel
GTDBiso@GB_GCA_001701115@DAAJ01000120.1_4@d__Bacteria|p__Bacteroidota	221	Novel
GTDBiso@GB_GCA_001701165@DAAP01000043.1_35@d__Bacteria|p__Bacteroidota	647	Novel
GTDBiso@GB_GCA_001717015@MAGV01000070.1_7@d__Archaea|p__Thermoproteota	81	Novel
GTDBiso@GB_GCA_001717015@MAGV01000071.1_22@d__Archaea|p__Thermoproteota	100	Novel
GTDBiso@GB_GCA_001717015@MAGV01000072.1_14@d__Archaea|p__Thermoproteota	264	Novel
GTDBiso@GB_GCA_001717015@MAGV01000072.1_15@d__Archaea|p__Thermoproteota	266	Novel
GTDBiso@GB_GCA_001717015@MAGV01000072.1_19@d__Archaea|p__Thermoproteota	68	Novel
GTDBiso@GB_GCA_001717015@MAGV01000072.1_20@d__Archaea|p__Thermoproteota	110	Novel
GTDBiso@GB_GCA_001717015@MAGV01000072.1_37@d__Archaea|p__Thermoproteota	152	Novel
GTDBiso@GB_GCA_001717015@MAGV01000072.1_39@d__Archaea|p__Thermoproteota	309	Novel
GTDBiso@GB_GCA_001717015@MAGV01000072.1_40@d__Archaea|p__Thermoproteota	855	Novel
GTDBiso@GB_GCA_001751015@MAXM01000269.1_5@d__Bacteria|p__Desulfobacterota	131	Novel
GTDBiso@GB_GCA_001751085@MAXP01000172.1_9@d__Bacteria|p__Desulfobacterota	120	Novel
GTDBiso@GB_GCA_001767455@MELC01000056.1_28@d__Bacteria|p__Acidobacteriota	175	Novel
GTDBiso@GB_GCA_001767495@MELA01000091.1_9@d__Bacteria|p__Acidobacteriota	134	Novel
GTDBiso@GB_GCA_001767495@MELA01000096.1_19@d__Bacteria|p__Acidobacteriota	86	Novel
GTDBiso@GB_GCA_001768155@MENC01000148.1_22@d__Bacteria|p__Bacteroidota	286	Novel
GTDBiso@GB_GCA_001768515@MEOA01000010.1_30@d__Bacteria|p__Bacteroidota	55	Novel
GTDBiso@GB_GCA_001768615@MELE01000027.1_51@d__Bacteria|p__Acidobacteriota	118	Novel
GTDBiso@GB_GCA_001768645@MELK01000005.1_4@d__Bacteria|p__Actinobacteriota	85	Novel
GTDBiso@GB_GCA_001768975@MEND01000080.1_4@d__Bacteria|p__Bacteroidota	342	Novel
GTDBiso@GB_GCA_001768975@MEND01000283.1_38@d__Bacteria|p__Bacteroidota	113	Novel
GTDBiso@GB_GCA_001769275@MEOQ01000012.1_102@d__Bacteria|p__Bacteroidota	242	Novel
GTDBiso@GB_GCA_001769295@MEOR01000141.1_15@d__Bacteria|p__Bacteroidota	144	Novel
GTDBiso@GB_GCA_001769535@MEOH01000020.1_28@d__Bacteria|p__Bacteroidota	205	Novel
GTDBiso@GB_GCA_001769805@MEPO01000021.1_195@d__Bacteria|p__Bdellovibrionota	153	Novel
GTDBiso@GB_GCA_001769835@MEPR01000093.1_8@d__Bacteria|p__Bdellovibrionota	94	Novel
GTDBiso@GB_GCA_002451235@DKBN01000005.1_17@d__Bacteria|p__Patescibacteria	264	Novel
GTDBiso@GB_GCA_002451235@DKBN01000005.1_19@d__Bacteria|p__Patescibacteria	155	Novel
GTDBiso@GB_GCA_002451235@DKBN01000034.1_11@d__Bacteria|p__Patescibacteria	603	Novel
GTDBiso@GB_GCA_002451855@DKDS01000006.1_12@d__Bacteria|p__Firmicutes_A	104	Novel
GTDBiso@GB_GCA_002453255@DKGM01000035.1_11@d__Bacteria|p__Bacteroidota	76	Novel
GTDBiso@GB_GCA_002453255@DKGM01000078.1_157@d__Bacteria|p__Bacteroidota	65	Novel
GTDBiso@GB_GCA_002469765@DKNS01000099.1_5@d__Bacteria|p__Bacteroidota	144	Novel
GTDBiso@GB_GCA_002469885@DKOI01000031.1_48@d__Bacteria|p__Proteobacteria	279	Novel
GTDBiso@GB_GCA_002470275@DKNY01000036.1_22@d__Bacteria|p__Proteobacteria	98	Novel
GTDBiso@GB_GCA_002474345@DKQD01000015.1_8@d__Bacteria|p__Bdellovibrionota	130	Novel
GTDBiso@GB_GCA_002476495@DLKL01000014.1_62@d__Bacteria|p__Firmicutes_A	117	Novel
GTDBiso@GB_GCA_002476495@DLKL01000014.1_63@d__Bacteria|p__Firmicutes_A	92	Novel
GTDBiso@GB_GCA_002476495@DLKL01000014.1_69@d__Bacteria|p__Firmicutes_A	93	Novel
GTDBiso@GB_GCA_002478045@DLLT01000025.1_19@d__Bacteria|p__Bacteroidota	480	Novel
GTDBiso@GB_GCA_002478045@DLLT01000025.1_7@d__Bacteria|p__Bacteroidota	132	Novel
GTDBiso@GB_GCA_002478045@DLLT01000028.1_20@d__Bacteria|p__Bacteroidota	183	Novel
GTDBiso@GB_GCA_002478505@DLOP01000145.1_4@d__Bacteria|p__Firmicutes_A	66	Novel
GTDBiso@GB_GCA_002479075@DLLG01000004.1_567@d__Bacteria|p__Firmicutes_A	266	Novel
GTDBiso@GB_GCA_002480015@DLQD01000121.1_10@d__Bacteria|p__Verrucomicrobiota	293	Novel
GTDBiso@GB_GCA_002480485@DLCF01000144.1_3@d__Bacteria|p__Planctomycetota	115	Novel
GTDBiso@GB_GCA_002480565@DLCK01000020.1_8@d__Bacteria|p__Planctomycetota	283	Novel
GTDBiso@GB_GCA_002482415@DLFY01000226.1_4@d__Bacteria|p__Planctomycetota	238	Novel
GTDBiso@GB_GCA_002483445@DLHY01000107.1_4@d__Bacteria|p__Acidobacteriota	159	Novel
GTDBiso@GB_GCA_002483445@DLHY01000155.1_17@d__Bacteria|p__Acidobacteriota	620	Novel
GTDBiso@GB_GCA_002490705@DKUO01000013.1_9@d__Bacteria|p__Firmicutes_A	184	Novel
GTDBiso@GB_GCA_002493005@DKXL01000031.1_11@d__Bacteria|p__Firmicutes_A	148	Novel
GTDBiso@GB_GCA_002493165@DKXW01000015.1_5@d__Bacteria|p__Bacteroidota	328	Novel
GTDBiso@GB_GCA_002493865@DLAC01000048.1_37@d__Bacteria|p__Firmicutes	266	Novel
GTDBiso@GB_GCA_002493865@DLAC01000048.1_40@d__Bacteria|p__Firmicutes	439	Novel
GTDBiso@GB_GCA_002494015@DLAR01000031.1_32@d__Bacteria|p__Bacteroidota	285	Novel
GTDBiso@GB_GCA_002501285@DLSG01000009.1_1@d__Bacteria|p__Firmicutes_A	216	Novel
GTDBiso@GB_GCA_002683135@NYSS01000204.1_3@d__Bacteria|p__Planctomycetota	98	Novel
GTDBiso@GB_GCA_002683135@NYSS01000205.1_8@d__Bacteria|p__Planctomycetota	127	Novel
GTDBiso@GB_GCA_002683335@NYTE01000010.1_40@d__Bacteria|p__Proteobacteria	337	Novel
GTDBiso@GB_GCA_002683785@NYUB01000026.1_13@d__Bacteria|p__SAR324	145	Novel
GTDBiso@GB_GCA_002684055@NYUL01000013.1_28@d__Bacteria|p__Proteobacteria	171	Novel
GTDBiso@GB_GCA_002698575@NZZG01000184.1_16@d__Bacteria|p__Actinobacteriota	189	Novel
GTDBiso@GB_GCA_002698575@NZZG01000184.1_30@d__Bacteria|p__Actinobacteriota	51	Novel
GTDBiso@GB_GCA_002698705@NZZM01000017.1_34@d__Bacteria|p__Bacteroidota	164	Novel
GTDBiso@GB_GCA_002698705@NZZM01000018.1_16@d__Bacteria|p__Bacteroidota	77	Novel
GTDBiso@GB_GCA_002699025@PABA01000075.1_25@d__Bacteria|p__Myxococcota	428	Novel
GTDBiso@GB_GCA_002699105@PABJ01000117.1_12@d__Bacteria|p__Bacteroidota	316	Novel
GTDBiso@GB_GCA_002699125@PABI01000174.1_3@d__Bacteria|p__Chloroflexota	699	Novel
GTDBiso@GB_GCA_002700775@PAEL01000120.1_2@d__Bacteria|p__Proteobacteria	121	Novel
GTDBiso@GB_GCA_002700845@PAFA01000079.1_6@d__Bacteria|p__Planctomycetota	181	Novel
GTDBiso@GB_GCA_002700845@PAFA01000079.1_7@d__Bacteria|p__Planctomycetota	202	Novel
GTDBiso@GB_GCA_002701375@NZVB01000033.1_6@d__Bacteria|p__Cyanobacteria	668	Novel
GTDBiso@GB_GCA_002701555@NZVS01000051.1_9@d__Bacteria|p__Proteobacteria	242	Novel
GTDBiso@GB_GCA_002702065@NZXX01000002.1_599@d__Bacteria|p__Chloroflexota	317	Novel
GTDBiso@GB_GCA_002702655@PABB01000024.1_49@d__Bacteria|p__Planctomycetota	190	Novel
GTDBiso@GB_GCA_002702705@PABH01000044.1_86@d__Bacteria|p__Chloroflexota	214	Novel
GTDBiso@GB_GCA_002702875@PACV01000050.1_19@d__Bacteria|p__Bacteroidota	118	Novel
GTDBiso@GB_GCA_002702875@PACV01000050.1_3@d__Bacteria|p__Bacteroidota	67	Novel
GTDBiso@GB_GCA_002702875@PACV01000050.1_4@d__Bacteria|p__Bacteroidota	125	Novel
GTDBiso@GB_GCA_002702875@PACV01000052.1_4@d__Bacteria|p__Bacteroidota	56	Novel
GTDBiso@GB_GCA_002703265@NZTZ01000012.1_20@d__Bacteria|p__Chloroflexota	107	Novel
GTDBiso@GB_GCA_002703645@NZUX01000004.1_9@d__Bacteria|p__Marinisomatota	184	Novel
GTDBiso@GB_GCA_002704625@PAGZ01000008.1_20@d__Bacteria|p__Proteobacteria	115	Novel
GTDBiso@GB_GCA_002704625@PAGZ01000008.1_21@d__Bacteria|p__Proteobacteria	272	Novel
GTDBiso@GB_GCA_002704825@PAIY01000108.1_27@d__Bacteria|p__Planctomycetota	73	Novel
GTDBiso@GB_GCA_002704825@PAIY01000109.1_23@d__Bacteria|p__Planctomycetota	73	Novel
GTDBiso@GB_GCA_002704825@PAIY01000110.1_7@d__Bacteria|p__Planctomycetota	233	Novel
GTDBiso@GB_GCA_002705055@PAHY01000016.1_26@d__Bacteria|p__Planctomycetota	344	Novel
GTDBiso@GB_GCA_002705995@PAJI01000026.1_57@d__Bacteria|p__Bacteroidota	182	Novel
GTDBiso@GB_GCA_002709225@PAQH01000038.1_35@d__Bacteria|p__Planctomycetota	451	Novel
GTDBiso@GB_GCA_002709225@PAQH01000039.1_12@d__Bacteria|p__Planctomycetota	148	Novel
GTDBiso@GB_GCA_002709225@PAQH01000073.1_23@d__Bacteria|p__Planctomycetota	156	Novel
GTDBiso@GB_GCA_002709225@PAQH01000077.1_4@d__Bacteria|p__Planctomycetota	185	Novel
GTDBiso@GB_GCA_002709305@PAQM01000012.1_106@d__Bacteria|p__Bacteroidota	182	Novel
GTDBiso@GB_GCA_002709395@PAQU01000015.1_55@d__Bacteria|p__Verrucomicrobiota	307	Novel
GTDBiso@GB_GCA_002709645@PAQG01000025.1_17@d__Bacteria|p__Actinobacteriota	113	Novel
GTDBiso@GB_GCA_002709665@PAQK01000038.1_13@d__Bacteria|p__Latescibacterota	91	Novel
GTDBiso@GB_GCA_002709665@PAQK01000038.1_8@d__Bacteria|p__Latescibacterota	156	Novel
GTDBiso@GB_GCA_002709665@PAQK01000039.1_17@d__Bacteria|p__Latescibacterota	422	Novel
GTDBiso@GB_GCA_002709665@PAQK01000065.1_12@d__Bacteria|p__Latescibacterota	70	Novel
GTDBiso@GB_GCA_002709755@PAQN01000046.1_2@d__Bacteria|p__Planctomycetota	274	Novel
GTDBiso@GB_GCA_002709955@PAQY01000018.1_93@d__Bacteria|p__Proteobacteria	50	Novel
GTDBiso@GB_GCA_002710495@PAKE01000021.1_3@d__Bacteria|p__Bacteroidota	203	Novel
GTDBiso@GB_GCA_002710775@PALX01000027.1_12@d__Bacteria|p__Proteobacteria	254	Novel
GTDBiso@GB_GCA_002710775@PALX01000028.1_23@d__Bacteria|p__Proteobacteria	390	Novel
GTDBiso@GB_GCA_002710775@PALX01000035.1_4@d__Bacteria|p__Proteobacteria	341	Novel
GTDBiso@GB_GCA_002710775@PALX01000035.1_6@d__Bacteria|p__Proteobacteria	117	Novel
GTDBiso@GB_GCA_002710775@PALX01000038.1_12@d__Bacteria|p__Proteobacteria	213	Novel
GTDBiso@GB_GCA_002711005@PAHZ01000004.1_68@d__Bacteria|p__Chloroflexota	165	Novel
GTDBiso@GB_GCA_002711125@PAHN01000010.1_2@d__Bacteria|p__Bacteroidota	185	Novel
GTDBiso@GB_GCA_002711125@PAHN01000012.1_23@d__Bacteria|p__Bacteroidota	136	Novel
GTDBiso@GB_GCA_002711265@PAGB01000051.1_5@d__Bacteria|p__Proteobacteria	48	Novel
GTDBiso@GB_GCA_002711415@PARI01000019.1_33@d__Bacteria|p__Planctomycetota	312	Novel
GTDBiso@GB_GCA_002711625@PARR01000032.1_2@d__Bacteria|p__Proteobacteria	219	Novel
GTDBiso@GB_GCA_002711735@PASB01000045.1_28@d__Bacteria|p__Actinobacteriota	225	Novel
GTDBiso@GB_GCA_002711925@PASJ01000061.1_3@d__Bacteria|p__Bdellovibrionota	403	Novel
GTDBiso@GB_GCA_002711995@PASN01000010.1_111@d__Bacteria|p__Bdellovibrionota	78	Novel
GTDBiso@GB_GCA_002711995@PASN01000010.1_118@d__Bacteria|p__Bdellovibrionota	72	Novel
GTDBiso@GB_GCA_002711995@PASN01000010.1_145@d__Bacteria|p__Bdellovibrionota	228	Novel
GTDBiso@GB_GCA_002711995@PASN01000010.1_160@d__Bacteria|p__Bdellovibrionota	145	Novel
GTDBiso@GB_GCA_002711995@PASN01000016.1_106@d__Bacteria|p__Bdellovibrionota	114	Novel
GTDBiso@GB_GCA_002711995@PASN01000016.1_113@d__Bacteria|p__Bdellovibrionota	91	Novel
GTDBiso@GB_GCA_002711995@PASN01000016.1_130@d__Bacteria|p__Bdellovibrionota	104	Novel
GTDBiso@GB_GCA_002711995@PASN01000016.1_131@d__Bacteria|p__Bdellovibrionota	76	Novel
GTDBiso@GB_GCA_002711995@PASN01000016.1_136@d__Bacteria|p__Bdellovibrionota	140	Novel
GTDBiso@GB_GCA_002711995@PASN01000016.1_87@d__Bacteria|p__Bdellovibrionota	341	Novel
GTDBiso@GB_GCA_002711995@PASN01000016.1_95@d__Bacteria|p__Bdellovibrionota	126	Novel
GTDBiso@GB_GCA_002712055@PARV01000017.1_67@d__Bacteria|p__Proteobacteria	67	Novel
GTDBiso@GB_GCA_002712105@PASA01000010.1_26@d__Bacteria|p__Verrucomicrobiota	60	Novel
GTDBiso@GB_GCA_002712305@PATE01000031.1_34@d__Bacteria|p__Latescibacterota	44	Novel
GTDBiso@GB_GCA_002712565@PAUA01000042.1_40@d__Bacteria|p__Gemmatimonadota	89	Novel
GTDBiso@GB_GCA_002712565@PAUA01000043.1_30@d__Bacteria|p__Gemmatimonadota	335	Novel
GTDBiso@GB_GCA_002712585@PAUC01000001.1_56@d__Bacteria|p__Chloroflexota	69	Novel
GTDBiso@GB_GCA_002712585@PAUC01000001.1_73@d__Bacteria|p__Chloroflexota	97	Novel
GTDBiso@GB_GCA_002712585@PAUC01000001.1_75@d__Bacteria|p__Chloroflexota	117	Novel
GTDBiso@GB_GCA_002712585@PAUC01000034.1_47@d__Bacteria|p__Chloroflexota	59	Novel
GTDBiso@GB_GCA_002712885@PAUN01000036.1_24@d__Bacteria|p__Acidobacteriota	113	Novel
GTDBiso@GB_GCA_002713145@PAVS01000024.1_123@d__Bacteria|p__Bdellovibrionota	165	Novel
GTDBiso@GB_GCA_002713215@PAVO01000019.1_232@d__Bacteria|p__Bacteroidota	193	Novel
GTDBiso@GB_GCA_002714085@PAWJ01000067.1_8@d__Bacteria|p__Chloroflexota	96	Novel
GTDBiso@GB_GCA_002714165@PAWT01000037.1_12@d__Bacteria|p__Acidobacteriota	150	Novel
GTDBiso@GB_GCA_002714165@PAWT01000037.1_3@d__Bacteria|p__Acidobacteriota	128	Novel
GTDBiso@GB_GCA_002714465@PAXL01000007.1_15@d__Bacteria|p__Latescibacterota	63	Novel
GTDBiso@GB_GCA_002714465@PAXL01000027.1_43@d__Bacteria|p__Latescibacterota	378	Novel
GTDBiso@GB_GCA_002714485@PAXM01000041.1_24@d__Bacteria|p__Actinobacteriota	67	Novel
GTDBiso@GB_GCA_002714785@PAYP01000059.1_24@d__Bacteria|p__Poribacteria	279	Novel
GTDBiso@GB_GCA_002714785@PAYP01000059.1_4@d__Bacteria|p__Poribacteria	197	Novel
GTDBiso@GB_GCA_002715005@PAXN01000004.1_46@d__Bacteria|p__Proteobacteria	63	Novel
GTDBiso@GB_GCA_002715375@PAZA01000006.1_43@d__Bacteria|p__Bdellovibrionota	144	Novel
GTDBiso@GB_GCA_002715745@PBAE01000009.1_101@d__Bacteria|p__Proteobacteria	173	Novel
GTDBiso@GB_GCA_002715965@PBAL01000099.1_5@d__Bacteria|p__Verrucomicrobiota	45	Novel
GTDBiso@GB_GCA_002716385@PBAX01000003.1_62@d__Bacteria|p__Planctomycetota	104	Novel
GTDBiso@GB_GCA_002716385@PBAX01000003.1_65@d__Bacteria|p__Planctomycetota	206	Novel
GTDBiso@GB_GCA_002716485@PBBE01000019.1_21@d__Bacteria|p__Margulisbacteria	404	Novel
GTDBiso@GB_GCA_002716825@PBCC01000008.1_10@d__Bacteria|p__Bdellovibrionota	172	Novel
GTDBiso@GB_GCA_002716825@PBCC01000008.1_19@d__Bacteria|p__Bdellovibrionota	397	Novel
GTDBiso@GB_GCA_002716825@PBCC01000008.1_20@d__Bacteria|p__Bdellovibrionota	185	Novel
GTDBiso@GB_GCA_002716825@PBCC01000008.1_21@d__Bacteria|p__Bdellovibrionota	110	Novel
GTDBiso@GB_GCA_002716825@PBCC01000008.1_23@d__Bacteria|p__Bdellovibrionota	149	Novel
GTDBiso@GB_GCA_002716825@PBCC01000008.1_26@d__Bacteria|p__Bdellovibrionota	147	Novel
GTDBiso@GB_GCA_002716825@PBCC01000009.1_35@d__Bacteria|p__Bdellovibrionota	52	Novel
GTDBiso@GB_GCA_002716825@PBCC01000078.1_14@d__Bacteria|p__Bdellovibrionota	164	Novel
GTDBiso@GB_GCA_002716825@PBCC01000080.1_46@d__Bacteria|p__Bdellovibrionota	559	Novel
GTDBiso@GB_GCA_002717285@PBDF01000017.1_20@d__Bacteria|p__Proteobacteria	111	Novel
GTDBiso@GB_GCA_002717445@PBDY01000015.1_41@d__Bacteria|p__Proteobacteria	47	Novel
GTDBiso@GB_GCA_002717445@PBDY01000018.1_2@d__Bacteria|p__Proteobacteria	86	Novel
GTDBiso@GB_GCA_002717505@PBEB01000013.1_37@d__Bacteria|p__Spirochaetota	194	Novel
GTDBiso@GB_GCA_002717505@PBEB01000013.1_38@d__Bacteria|p__Spirochaetota	160	Novel
GTDBiso@GB_GCA_002717505@PBEB01000013.1_55@d__Bacteria|p__Spirochaetota	115	Novel
GTDBiso@GB_GCA_002717505@PBEB01000013.1_65@d__Bacteria|p__Spirochaetota	262	Novel
GTDBiso@GB_GCA_002717505@PBEB01000013.1_66@d__Bacteria|p__Spirochaetota	188	Novel
GTDBiso@GB_GCA_002717505@PBEB01000013.1_67@d__Bacteria|p__Spirochaetota	342	Novel
GTDBiso@GB_GCA_002717505@PBEB01000013.1_68@d__Bacteria|p__Spirochaetota	165	Novel
GTDBiso@GB_GCA_002717505@PBEB01000013.1_69@d__Bacteria|p__Spirochaetota	111	Novel
GTDBiso@GB_GCA_002717515@PBEC01000017.1_30@d__Bacteria|p__Bacteroidota	227	Novel
GTDBiso@GB_GCA_002717515@PBEC01000017.1_64@d__Bacteria|p__Bacteroidota	189	Novel
GTDBiso@GB_GCA_002717515@PBEC01000017.1_9@d__Bacteria|p__Bacteroidota	229	Novel
GTDBiso@GB_GCA_002717655@PBAY01000040.1_66@d__Bacteria|p__Planctomycetota	439	Novel
GTDBiso@GB_GCA_002720635@PBJD01000012.1_5@d__Bacteria|p__Bacteroidota	301	Novel
GTDBiso@GB_GCA_002720745@PBJO01000013.1_7@d__Bacteria|p__Bacteroidota	209	Novel
GTDBiso@GB_GCA_002720855@PBIN01000015.1_35@d__Bacteria|p__Proteobacteria	198	Novel
GTDBiso@GB_GCA_002721615@PBKW01000002.1_10@d__Bacteria|p__Chloroflexota	63	Novel
GTDBiso@GB_GCA_002721695@PBLI01000046.1_143@d__Bacteria|p__Verrucomicrobiota	156	Novel
GTDBiso@GB_GCA_002721775@PBLM01000006.1_25@d__Bacteria|p__Proteobacteria	74	Novel
GTDBiso@GB_GCA_002721775@PBLM01000007.1_18@d__Bacteria|p__Proteobacteria	60	Novel
GTDBiso@GB_GCA_002721815@PBLQ01000029.1_10@d__Bacteria|p__Myxococcota	139	Novel
GTDBiso@GB_GCA_002721815@PBLQ01000030.1_6@d__Bacteria|p__Myxococcota	205	Novel
GTDBiso@GB_GCA_002721815@PBLQ01000031.1_7@d__Bacteria|p__Myxococcota	115	Novel
GTDBiso@GB_GCA_002722545@PBMI01000040.1_6@d__Bacteria|p__Verrucomicrobiota	310	Novel
GTDBiso@GB_GCA_002722885@PBNE01000001.1_99@d__Bacteria|p__Proteobacteria	153	Novel
GTDBiso@GB_GCA_002723345@PBNV01000004.1_41@d__Bacteria|p__Proteobacteria	58	Novel
GTDBiso@GB_GCA_002724215@PBOD01000021.1_14@d__Bacteria|p__Latescibacterota	167	Novel
GTDBiso@GB_GCA_002724215@PBOD01000021.1_22@d__Bacteria|p__Latescibacterota	221	Novel
GTDBiso@GB_GCA_002724585@PBPE01000010.1_3@d__Bacteria|p__Chloroflexota	134	Novel
GTDBiso@GB_GCA_002724675@PBPL01000141.1_3@d__Bacteria|p__Myxococcota	683	Novel
GTDBiso@GB_GCA_002724675@PBPL01000144.1_1@d__Bacteria|p__Myxococcota	125	Novel
GTDBiso@GB_GCA_002724675@PBPL01000144.1_6@d__Bacteria|p__Myxococcota	214	Novel
GTDBiso@GB_GCA_002724825@PBPU01000094.1_3@d__Bacteria|p__Actinobacteriota	73	Novel
GTDBiso@GB_GCA_002724825@PBPU01000094.1_5@d__Bacteria|p__Actinobacteriota	348	Novel
GTDBiso@GB_GCA_002724825@PBPU01000094.1_8@d__Bacteria|p__Actinobacteriota	541	Novel
GTDBiso@GB_GCA_002787175@PCWC01000116.1_7@d__Bacteria|p__Patescibacteria	161	Novel
GTDBiso@GB_GCA_002787235@PCWG01000042.1_326@d__Bacteria|p__Nitrospinota	73	Novel
GTDBiso@GB_GCA_002787295@PCWJ01000054.1_6@d__Bacteria|p__Patescibacteria	233	Novel
GTDBiso@GB_GCA_002787535@PCXB01000087.1_19@d__Bacteria|p__Bdellovibrionota	198	Novel
GTDBiso@GB_GCA_002787615@PCXJ01000026.1_12@d__Bacteria|p__Proteobacteria	70	Novel
GTDBiso@GB_GCA_002787635@PCXK01000025.1_2@d__Bacteria|p__Proteobacteria	114	Novel
GTDBiso@GB_GCA_002788755@PFRW01000023.1_4@d__Bacteria|p__Patescibacteria	316	Novel
GTDBiso@GB_GCA_002788775@PFRX01000032.1_13@d__Bacteria|p__Patescibacteria	66	Novel
GTDBiso@GB_GCA_002788775@PFRX01000032.1_18@d__Bacteria|p__Patescibacteria	412	Novel
GTDBiso@GB_GCA_002788865@PFSC01000038.1_10@d__Bacteria|p__Patescibacteria	182	Novel
GTDBiso@GB_GCA_002788865@PFSC01000055.1_13@d__Bacteria|p__Patescibacteria	226	Novel
GTDBiso@GB_GCA_002788865@PFSC01000066.1_6@d__Bacteria|p__Patescibacteria	72	Novel
GTDBiso@GB_GCA_002788865@PFSC01000123.1_21@d__Bacteria|p__Patescibacteria	109	Novel
GTDBiso@GB_GCA_002789615@PFTO01000054.1_4@d__Bacteria|p__Acidobacteriota	92	Novel
GTDBiso@GB_GCA_002789615@PFTO01000196.1_3@d__Bacteria|p__Acidobacteriota	138	Novel
GTDBiso@GB_GCA_002790835@PFVX01000026.1_26@d__Bacteria|p__Krumholzibacteriota	65	Novel
GTDBiso@GB_GCA_002793635@PFEM01000039.1_29@d__Bacteria|p__Patescibacteria	251	Novel
GTDBiso@GB_GCA_002794515@PGTJ01000230.1_2@d__Bacteria|p__Chloroflexota	284	Novel
GTDBiso@GB_GCA_002816455@MUCR01000055.1_23@d__Bacteria|p__Chloroflexota	74	Novel
GTDBiso@GB_GCA_002816705@MUCK01000041.1_1@d__Bacteria|p__Chloroflexota	114	Novel
GTDBiso@GB_GCA_002838945@PGXB01000014.1_18@d__Bacteria|p__Zixibacteria	190	Novel
GTDBiso@GB_GCA_002838945@PGXB01000051.1_16@d__Bacteria|p__Zixibacteria	179	Novel
GTDBiso@GB_GCA_002838945@PGXB01000051.1_22@d__Bacteria|p__Zixibacteria	35	Novel
GTDBiso@GB_GCA_002839285@PGXT01000048.1_15@d__Bacteria|p__Spirochaetota	242	Novel
GTDBiso@GB_GCA_002839285@PGXT01000051.1_14@d__Bacteria|p__Spirochaetota	66	Novel
GTDBiso@GB_GCA_002839375@PGXY01000010.1_305@d__Bacteria|p__Spirochaetota	354	Novel
GTDBiso@GB_GCA_002839375@PGXY01000010.1_314@d__Bacteria|p__Spirochaetota	618	Novel
GTDBiso@GB_GCA_002839765@PGYR01000017.1_39@d__Bacteria|p__Bacteroidota	189	Novel
GTDBiso@GB_GCA_002839765@PGYR01000018.1_30@d__Bacteria|p__Bacteroidota	64	Novel
GTDBiso@GB_GCA_002839805@PGYT01000010.1_47@d__Bacteria|p__Bacteroidota	226	Novel
GTDBiso@GB_GCA_002839805@PGYT01000106.1_5@d__Bacteria|p__Bacteroidota	621	Novel
GTDBiso@GB_GCA_002840095@PGZL01000013.1_84@d__Bacteria|p__Proteobacteria	54	Novel
GTDBiso@GB_GCA_002840275@PHAB01000006.1_86@d__Bacteria|p__Firmicutes_B	182	Novel
GTDBiso@GB_GCA_002840275@PHAB01000006.1_87@d__Bacteria|p__Firmicutes_B	373	Novel
GTDBiso@GB_GCA_002840305@PHAI01000002.1_132@d__Bacteria|p__Patescibacteria	118	Novel
GTDBiso@GB_GCA_002840305@PHAI01000002.1_136@d__Bacteria|p__Patescibacteria	404	Novel
GTDBiso@GB_GCA_002840305@PHAI01000002.1_158@d__Bacteria|p__Patescibacteria	297	Novel
GTDBiso@GB_GCA_002840505@PHBC01000004.1_116@d__Bacteria|p__Desulfobacterota	199	Novel
GTDBiso@GB_GCA_002840535@PHBH01000016.1_18@d__Bacteria|p__Desulfobacterota	114	Novel
GTDBiso@GB_GCA_002840635@PHBN01000075.1_11@d__Bacteria|p__Desulfobacterota	113	Novel
GTDBiso@GB_GCA_002840675@PHBR01000052.1_10@d__Bacteria|p__Chloroflexota	360	Novel
GTDBiso@GB_GCA_002840675@PHBR01000055.1_3@d__Bacteria|p__Chloroflexota	142	Novel
GTDBiso@GB_GCA_002841115@PHEC01000021.1_23@d__Bacteria|p__Proteobacteria	104	Novel
GTDBiso@GB_GCA_002841355@PHFB01000003.1_109@d__Bacteria|p__Actinobacteriota	157	Novel
GTDBiso@GB_GCA_002841605@PHAF01000002.1_14@d__Bacteria|p__Firmicutes	512	Novel
GTDBiso@GB_GCA_002841765@PHAV01000016.1_88@d__Bacteria|p__Desulfobacterota	322	Novel
GTDBiso@GB_GCA_002841865@PHBD01000001.1_138@d__Bacteria|p__Desulfobacterota	53	Novel
GTDBiso@GB_GCA_002841945@PHBI01000033.1_37@d__Bacteria|p__Myxococcota	140	Novel
GTDBiso@GB_GCA_002841945@PHBI01000034.1_20@d__Bacteria|p__Myxococcota	222	Novel
GTDBiso@GB_GCA_002841945@PHBI01000085.1_12@d__Bacteria|p__Myxococcota	264	Novel
GTDBiso@GB_GCA_002841945@PHBI01000085.1_24@d__Bacteria|p__Myxococcota	82	Novel
GTDBiso@GB_GCA_002841945@PHBI01000085.1_26@d__Bacteria|p__Myxococcota	51	Novel
GTDBiso@GB_GCA_002841945@PHBI01000086.1_15@d__Bacteria|p__Myxococcota	132	Novel
GTDBiso@GB_GCA_002842495@PHDB01000014.1_39@d__Bacteria|p__Bacteroidota	333	Novel
GTDBiso@GB_GCA_002842575@PHDJ01000001.1_69@d__Bacteria|p__Bacteroidota	113	Novel
GTDBiso@GB_GCA_002842985@PHEQ01000025.1_35@d__Bacteria|p__Proteobacteria	145	Novel
GTDBiso@GB_GCA_002862165@PKCL01000091.1_2@d__Bacteria|p__Planctomycetota	63	Novel
GTDBiso@GB_GCA_002862165@PKCL01000122.1_2@d__Bacteria|p__Planctomycetota	144	Novel
GTDBiso@GB_GCA_002862205@PKCN01000302.1_5@d__Bacteria|p__Planctomycetota	377	Novel
GTDBiso@GB_GCA_002862325@PKCT01000276.1_2@d__Bacteria|p__Planctomycetota	176	Novel
GTDBiso@GB_GCA_002862465@PKDD01000177.1_10@d__Bacteria|p__Proteobacteria	111	Novel
GTDBiso@GB_GCA_003131945@PKWD01000408.1_13@d__Bacteria|p__Actinobacteriota	339	Novel
GTDBiso@GB_GCA_003132325@PKXK01000275.1_6@d__Bacteria|p__Acidobacteriota	104	Novel
GTDBiso@GB_GCA_003132445@PKXU01000152.1_74@d__Bacteria|p__Acidobacteriota	99	Novel
GTDBiso@GB_GCA_003132665@PKYN01000002.1_144@d__Bacteria|p__Actinobacteriota	182	Novel
GTDBiso@GB_GCA_003132665@PKYN01000006.1_10@d__Bacteria|p__Actinobacteriota	169	Novel
GTDBiso@GB_GCA_003132665@PKYN01000006.1_2@d__Bacteria|p__Actinobacteriota	88	Novel
GTDBiso@GB_GCA_003132905@PKZC01000309.1_37@d__Bacteria|p__Acidobacteriota	136	Novel
GTDBiso@GB_GCA_003132905@PKZC01000314.1_37@d__Bacteria|p__Acidobacteriota	268	Novel
GTDBiso@GB_GCA_003133065@PKZM01000050.1_4@d__Bacteria|p__Proteobacteria	185	Novel
GTDBiso@GB_GCA_003133125@PKZO01000075.1_6@d__Bacteria|p__Actinobacteriota	137	Novel
GTDBiso@GB_GCA_003133285@PKWR01000153.1_6@d__Bacteria|p__Actinobacteriota	137	Novel
GTDBiso@GB_GCA_003134035@PLAE01000144.1_1@d__Bacteria|p__Eremiobacterota	179	Novel
GTDBiso@GB_GCA_003134045@PLAH01000027.1_13@d__Bacteria|p__Proteobacteria	179	Novel
GTDBiso@GB_GCA_003134435@PLBE01000195.1_3@d__Bacteria|p__Acidobacteriota	494	Novel
GTDBiso@GB_GCA_003134555@PLBO01000103.1_92@d__Bacteria|p__Actinobacteriota	219	Novel
GTDBiso@GB_GCA_003135035@PLDE01000274.1_3@d__Bacteria|p__Dormibacterota	184	Novel
GTDBiso@GB_GCA_003135435@PLBR01000102.1_74@d__Bacteria|p__Nitrospirota	248	Novel
GTDBiso@GB_GCA_003135435@PLBR01000102.1_86@d__Bacteria|p__Nitrospirota	846	Novel
GTDBiso@GB_GCA_003135475@PLBW01000094.1_1@d__Bacteria|p__Acidobacteriota	98	Novel
GTDBiso@GB_GCA_003135495@PLBX01000323.1_3@d__Bacteria|p__Acidobacteriota	132	Novel
GTDBiso@GB_GCA_003135495@PLBX01000323.1_5@d__Bacteria|p__Acidobacteriota	105	Novel
GTDBiso@GB_GCA_003135595@PLCI01000059.1_22@d__Bacteria|p__Actinobacteriota	74	Novel
GTDBiso@GB_GCA_003135595@PLCI01000167.1_12@d__Bacteria|p__Actinobacteriota	69	Novel
GTDBiso@GB_GCA_003135595@PLCI01000167.1_23@d__Bacteria|p__Actinobacteriota	106	Novel
GTDBiso@GB_GCA_003135995@PNBM01000103.1_18@d__Bacteria|p__Bacteroidota	220	Novel
GTDBiso@GB_GCA_003136095@PNBO01000018.1_2@d__Bacteria|p__Myxococcota	111	Novel
GTDBiso@GB_GCA_003136355@PLED01000055.1_3@d__Bacteria|p__Eremiobacterota	107	Novel
GTDBiso@GB_GCA_003136415@PLEI01000093.1_17@d__Bacteria|p__Actinobacteriota	670	Novel
GTDBiso@GB_GCA_003136475@PLEQ01000387.1_2@d__Bacteria|p__Bdellovibrionota	124	Novel
GTDBiso@GB_GCA_003136475@PLEQ01000423.1_2@d__Bacteria|p__Bdellovibrionota	281	Novel
GTDBiso@GB_GCA_003136555@PLEW01000178.1_20@d__Bacteria|p__Planctomycetota	1194	Novel
GTDBiso@GB_GCA_003136555@PLEW01000178.1_32@d__Bacteria|p__Planctomycetota	349	Novel
GTDBiso@GB_GCA_003136555@PLEW01000178.1_36@d__Bacteria|p__Planctomycetota	388	Novel
GTDBiso@GB_GCA_003136635@PLFD01000002.1_7@d__Bacteria|p__FCPU426	268	Novel
GTDBiso@GB_GCA_003136795@PLDP01000042.1_9@d__Bacteria|p__Actinobacteriota	62	Novel
GTDBiso@GB_GCA_003138485@PLGF01000127.1_4@d__Bacteria|p__Verrucomicrobiota	209	Novel
GTDBiso@GB_GCA_003138895@PLHJ01000006.1_44@d__Bacteria|p__Actinobacteriota	123	Novel
GTDBiso@GB_GCA_003138955@PLHP01000075.1_10@d__Bacteria|p__Acidobacteriota	207	Novel
GTDBiso@GB_GCA_003139355@PLIM01000019.1_6@d__Bacteria|p__Actinobacteriota	181	Novel
GTDBiso@GB_GCA_003139735@PLGA01000016.1_4@d__Bacteria|p__Acidobacteriota	88	Novel
GTDBiso@GB_GCA_003139735@PLGA01000126.1_4@d__Bacteria|p__Acidobacteriota	51	Novel
GTDBiso@GB_GCA_003139735@PLGA01000620.1_5@d__Bacteria|p__Acidobacteriota	350	Novel
GTDBiso@GB_GCA_003140215@PLJL01000001.1_628@d__Bacteria|p__Eremiobacterota	521	Novel
GTDBiso@GB_GCA_003140215@PLJL01000001.1_651@d__Bacteria|p__Eremiobacterota	223	Novel
GTDBiso@GB_GCA_003140215@PLJL01000001.1_709@d__Bacteria|p__Eremiobacterota	184	Novel
GTDBiso@GB_GCA_003140235@PLJN01000014.1_11@d__Bacteria|p__Acidobacteriota	57	Novel
GTDBiso@GB_GCA_003140235@PLJN01000118.1_8@d__Bacteria|p__Acidobacteriota	69	Novel
GTDBiso@GB_GCA_003141455@PLMA01000055.1_15@d__Bacteria|p__Chloroflexota	62	Novel
GTDBiso@GB_GCA_003141695@PLNE01000019.1_4@d__Bacteria|p__Dormibacterota	119	Novel
GTDBiso@GB_GCA_003141695@PLNE01000115.1_11@d__Bacteria|p__Dormibacterota	93	Novel
GTDBiso@GB_GCA_003141695@PLNE01000159.1_23@d__Bacteria|p__Dormibacterota	177	Novel
GTDBiso@GB_GCA_003141695@PLNE01000230.1_1@d__Bacteria|p__Dormibacterota	127	Novel
GTDBiso@GB_GCA_003141795@PLNO01000351.1_62@d__Bacteria|p__Spirochaetota	64	Novel
GTDBiso@GB_GCA_003141815@PLNQ01000017.1_31@d__Bacteria|p__Actinobacteriota	108	Novel
GTDBiso@GB_GCA_003141955@PLOC01000056.1_4@d__Bacteria|p__Chloroflexota	375	Novel
GTDBiso@GB_GCA_003141955@PLOC01000095.1_35@d__Bacteria|p__Chloroflexota	205	Novel
GTDBiso@GB_GCA_003142035@PLOF01000110.1_30@d__Bacteria|p__Dormibacterota	213	Novel
GTDBiso@GB_GCA_003142475@PLMK01000080.1_22@d__Bacteria|p__Bacteroidota	74	Novel
GTDBiso@GB_GCA_003142495@PLMM01000206.1_3@d__Bacteria|p__Gemmatimonadota	286	Novel
GTDBiso@GB_GCA_003142615@PLMW01000021.1_14@d__Bacteria|p__Verrucomicrobiota	479	Novel
GTDBiso@GB_GCA_003142635@PLMX01000001.1_2@d__Bacteria|p__Desulfobacterota	65	Novel
GTDBiso@GB_GCA_003142635@PLMX01000001.1_4@d__Bacteria|p__Desulfobacterota	94	Novel
GTDBiso@GB_GCA_003142855@PLNW01000008.1_33@d__Bacteria|p__Myxococcota	329	Novel
GTDBiso@GB_GCA_003142855@PLNW01000008.1_3@d__Bacteria|p__Myxococcota	89	Novel
GTDBiso@GB_GCA_003142855@PLNW01000155.1_14@d__Bacteria|p__Myxococcota	74	Novel
GTDBiso@GB_GCA_003142915@PLNZ01000306.1_4@d__Bacteria|p__Bacteroidota	66	Novel
GTDBiso@GB_GCA_003142915@PLNZ01000306.1_6@d__Bacteria|p__Bacteroidota	71	Novel
GTDBiso@GB_GCA_003142955@PLOH01000050.1_40@d__Bacteria|p__Verrucomicrobiota	127	Novel
GTDBiso@GB_GCA_003142955@PLOH01000148.1_11@d__Bacteria|p__Verrucomicrobiota	536	Novel
GTDBiso@GB_GCA_003149345@QFWI01000008.1_799@d__Bacteria|p__Cyanobacteria	94	Novel
GTDBiso@GB_GCA_003149345@QFWI01000008.1_808@d__Bacteria|p__Cyanobacteria	57	Novel
GTDBiso@GB_GCA_003149345@QFWI01000008.1_813@d__Bacteria|p__Cyanobacteria	326	Novel
GTDBiso@GB_GCA_003149345@QFWI01000008.1_820@d__Bacteria|p__Cyanobacteria	139	Novel
GTDBiso@GB_GCA_003149345@QFWI01000008.1_872@d__Bacteria|p__Cyanobacteria	149	Novel
GTDBiso@GB_GCA_003149935@QAMH01000010.1_150@d__Bacteria|p__Actinobacteriota	40	Novel
GTDBiso@GB_GCA_003150135@QAKX01000021.1_26@d__Bacteria|p__Firmicutes_A	174	Novel
GTDBiso@GB_GCA_003150135@QAKX01000021.1_32@d__Bacteria|p__Firmicutes_A	326	Novel
GTDBiso@GB_GCA_003150315@QAML01000008.1_11@d__Bacteria|p__Bacteroidota	121	Novel
GTDBiso@GB_GCA_003150395@QAMI01000026.1_3@d__Bacteria|p__Cyanobacteria	156	Novel
GTDBiso@GB_GCA_003150395@QAMI01000056.1_61@d__Bacteria|p__Cyanobacteria	262	Novel
GTDBiso@GB_GCA_003150395@QAMI01000056.1_8@d__Bacteria|p__Cyanobacteria	323	Novel
GTDBiso@GB_GCA_003150515@QALW01000045.1_17@d__Bacteria|p__Firmicutes_A	345	Novel
GTDBiso@GB_GCA_003151235@PLWZ01000066.1_10@d__Bacteria|p__Actinobacteriota	189	Novel
GTDBiso@GB_GCA_003151235@PLWZ01000084.1_7@d__Bacteria|p__Actinobacteriota	181	Novel
GTDBiso@GB_GCA_003151275@PLXC01000057.1_9@d__Bacteria|p__Cyanobacteria	124	Novel
GTDBiso@GB_GCA_003151275@PLXC01000132.1_18@d__Bacteria|p__Cyanobacteria	154	Novel
GTDBiso@GB_GCA_003151275@PLXC01000147.1_92@d__Bacteria|p__Cyanobacteria	79	Novel
GTDBiso@GB_GCA_003151275@PLXC01000147.1_97@d__Bacteria|p__Cyanobacteria	1035	Novel
GTDBiso@GB_GCA_003151435@PLXP01000144.1_36@d__Bacteria|p__Acidobacteriota	80	Novel
GTDBiso@GB_GCA_003151475@PLXQ01000063.1_25@d__Bacteria|p__Actinobacteriota	82	Novel
GTDBiso@GB_GCA_003151595@PLXW01000131.1_35@d__Bacteria|p__Myxococcota	291	Novel
GTDBiso@GB_GCA_003151665@PLYD01000269.1_30@d__Bacteria|p__Dormibacterota	132	Novel
GTDBiso@GB_GCA_003151815@PLYN01000061.1_12@d__Bacteria|p__Bacteroidota	74	Novel
GTDBiso@GB_GCA_003151825@PLYO01000019.1_18@d__Bacteria|p__Bacteroidota	262	Novel
GTDBiso@GB_GCA_003151825@PLYO01000026.1_16@d__Bacteria|p__Bacteroidota	478	Novel
GTDBiso@GB_GCA_003151825@PLYO01000026.1_56@d__Bacteria|p__Bacteroidota	66	Novel
GTDBiso@GB_GCA_003152165@PLZO01000112.1_22@d__Bacteria|p__Chloroflexota	421	Novel
GTDBiso@GB_GCA_003152215@PLZP01000017.1_5@d__Bacteria|p__Actinobacteriota	444	Novel
GTDBiso@GB_GCA_003152325@PLZX01000364.1_7@d__Bacteria|p__Acidobacteriota	72	Novel
GTDBiso@GB_GCA_003153275@PLXX01000047.1_9@d__Bacteria|p__Nitrospirota	59	Novel
GTDBiso@GB_GCA_003153295@PLXY01000004.1_94@d__Bacteria|p__Verrucomicrobiota_A	193	Novel
GTDBiso@GB_GCA_003153295@PLXY01000011.1_89@d__Bacteria|p__Verrucomicrobiota_A	135	Novel
GTDBiso@GB_GCA_003153315@PLYA01000062.1_14@d__Bacteria|p__Bacteroidota	69	Novel
GTDBiso@GB_GCA_003153315@PLYA01000072.1_3@d__Bacteria|p__Bacteroidota	281	Novel
GTDBiso@GB_GCA_003153315@PLYA01000072.1_9@d__Bacteria|p__Bacteroidota	209	Novel
GTDBiso@GB_GCA_003153375@PLYM01000037.1_2@d__Bacteria|p__Planctomycetota	283	Novel
GTDBiso@GB_GCA_003153375@PLYM01000168.1_2@d__Bacteria|p__Planctomycetota	235	Novel
GTDBiso@GB_GCA_003153495@PLYU01000381.1_12@d__Bacteria|p__Myxococcota	929	Novel
GTDBiso@GB_GCA_003153575@PLZW01000035.1_105@d__Bacteria|p__Actinobacteriota	254	Novel
GTDBiso@GB_GCA_003153755@PMBG01000080.1_19@d__Bacteria|p__Chloroflexota	200	Novel
GTDBiso@GB_GCA_003154095@PMCK01000287.1_5@d__Bacteria|p__Myxococcota	143	Novel
GTDBiso@GB_GCA_003162255@PMMJ01000322.1_2@d__Bacteria|p__Acidobacteriota	211	Novel
GTDBiso@GB_GCA_003162425@PMOK01000047.1_27@d__Bacteria|p__Acidobacteriota	106	Novel
GTDBiso@GB_GCA_003162425@PMOK01000157.1_3@d__Bacteria|p__Acidobacteriota	268	Novel
GTDBiso@GB_GCA_003162475@PMOI01000016.1_146@d__Bacteria|p__Actinobacteriota	104	Novel
GTDBiso@GB_GCA_003164035@PLRS01000079.1_3@d__Bacteria|p__Acidobacteriota	97	Novel
GTDBiso@GB_GCA_003164045@PLRU01000004.1_30@d__Bacteria|p__Eremiobacterota	49	Novel
GTDBiso@GB_GCA_003164045@PLRU01000011.1_5@d__Bacteria|p__Eremiobacterota	99	Novel
GTDBiso@GB_GCA_003164045@PLRU01000088.1_8@d__Bacteria|p__Eremiobacterota	160	Novel
GTDBiso@GB_GCA_003164335@PLTF01000104.1_2@d__Bacteria|p__Fibrobacterota	290	Novel
GTDBiso@GB_GCA_003164335@PLTF01000119.1_7@d__Bacteria|p__Fibrobacterota	244	Novel
GTDBiso@GB_GCA_003164375@PLTE01000074.1_10@d__Bacteria|p__Proteobacteria	55	Novel
GTDBiso@GB_GCA_003164455@PLTJ01000233.1_13@d__Bacteria|p__Proteobacteria	121	Novel
GTDBiso@GB_GCA_003164655@PLTW01000034.1_2@d__Bacteria|p__Actinobacteriota	433	Novel
GTDBiso@GB_GCA_003164655@PLTW01000079.1_9@d__Bacteria|p__Actinobacteriota	279	Novel
GTDBiso@GB_GCA_003164675@PLTX01000093.1_37@d__Bacteria|p__Verrucomicrobiota	195	Novel
GTDBiso@GB_GCA_003164785@PLUE01000001.1_1@d__Bacteria|p__Proteobacteria	208	Novel
GTDBiso@GB_GCA_003164925@PLRV01000027.1_34@d__Bacteria|p__Proteobacteria	148	Novel
GTDBiso@GB_GCA_003164955@PLRW01000241.1_51@d__Bacteria|p__Actinobacteriota	79	Novel
GTDBiso@GB_GCA_003164955@PLRW01000241.1_68@d__Bacteria|p__Actinobacteriota	460	Novel
GTDBiso@GB_GCA_003165115@PLSJ01000027.1_5@d__Bacteria|p__Desulfobacterota	189	Novel
GTDBiso@GB_GCA_003165415@PLUC01000033.1_2@d__Bacteria|p__Acidobacteriota	53	Novel
GTDBiso@GB_GCA_003165415@PLUC01000179.1_22@d__Bacteria|p__Acidobacteriota	164	Novel
GTDBiso@GB_GCA_003165675@PMNU01000083.1_7@d__Bacteria|p__Chloroflexota	172	Novel
GTDBiso@GB_GCA_003165795@PMWW01000129.1_27@d__Bacteria|p__Acidobacteriota	250	Novel
GTDBiso@GB_GCA_003165895@PMXD01000068.1_7@d__Bacteria|p__Bacteroidota	338	Novel
GTDBiso@GB_GCA_003168295@PMST01000094.1_7@d__Bacteria|p__Actinobacteriota	263	Novel
GTDBiso@GB_GCA_003168335@PMSM01000004.1_20@d__Bacteria|p__Acidobacteriota	455	Novel
GTDBiso@GB_GCA_003168335@PMSM01000004.1_9@d__Bacteria|p__Acidobacteriota	75	Novel
GTDBiso@GB_GCA_003168375@PMSI01000001.1_330@d__Bacteria|p__Eremiobacterota	149	Novel
GTDBiso@GB_GCA_003168375@PMSI01000001.1_348@d__Bacteria|p__Eremiobacterota	355	Novel
GTDBiso@GB_GCA_003168375@PMSI01000001.1_388@d__Bacteria|p__Eremiobacterota	359	Novel
GTDBiso@GB_GCA_003169195@PMQB01000438.1_3@d__Bacteria|p__Acidobacteriota	202	Novel
GTDBiso@GB_GCA_003169235@PMPX01000119.1_8@d__Bacteria|p__Actinobacteriota	145	Novel
GTDBiso@GB_GCA_003169655@PNAZ01000156.1_31@d__Bacteria|p__Chloroflexota	132	Novel
GTDBiso@GB_GCA_003169655@PNAZ01000156.1_3@d__Bacteria|p__Chloroflexota	71	Novel
GTDBiso@GB_GCA_003170035@PMZX01000233.1_19@d__Bacteria|p__Myxococcota	345	Novel
GTDBiso@GB_GCA_003170035@PMZX01000233.1_6@d__Bacteria|p__Myxococcota	361	Novel
GTDBiso@GB_GCA_003170915@PMYB01000140.1_14@d__Bacteria|p__Acidobacteriota	345	Novel
GTDBiso@GB_GCA_003171215@PMYN01000118.1_4@d__Bacteria|p__Gemmatimonadota	118	Novel
GTDBiso@GB_GCA_003171215@PMYN01000128.1_28@d__Bacteria|p__Gemmatimonadota	257	Novel
GTDBiso@GB_GCA_003171335@PMYD01000058.1_8@d__Bacteria|p__Planctomycetota	150	Novel
GTDBiso@GB_GCA_003171335@PMYD01000135.1_14@d__Bacteria|p__Planctomycetota	69	Novel
GTDBiso@GB_GCA_003171335@PMYD01000135.1_1@d__Bacteria|p__Planctomycetota	233	Novel
GTDBiso@GB_GCA_003173995@PRDT01000066.1_2@d__Bacteria|p__Patescibacteria	478	Novel
GTDBiso@GB_GCA_003176035@PSRL01000130.1_3@d__Bacteria|p__Verrucomicrobiota	1391	Novel
GTDBiso@GB_GCA_003219195@QHPX01000101.1_6@d__Bacteria|p__Verrucomicrobiota	91	Novel
GTDBiso@GB_GCA_003219355@QHOQ01000050.1_3@d__Bacteria|p__Verrucomicrobiota	158	Novel
GTDBiso@GB_GCA_003219925@QHQU01000225.1_3@d__Bacteria|p__Verrucomicrobiota	165	Novel
GTDBiso@GB_GCA_003220075@QHRJ01000162.1_9@d__Bacteria|p__Verrucomicrobiota	174	Novel
GTDBiso@GB_GCA_003220195@QHRT01000008.1_10@d__Bacteria|p__Methylomirabilota	102	Novel
GTDBiso@GB_GCA_003220195@QHRT01000545.1_2@d__Bacteria|p__Methylomirabilota	84	Novel
GTDBiso@GB_GCA_003220495@QHSP01000062.1_42@d__Bacteria|p__Methylomirabilota	45	Novel
GTDBiso@GB_GCA_003220535@QHSU01000019.1_31@d__Bacteria|p__Methylomirabilota	99	Novel
GTDBiso@GB_GCA_003220615@QHTB01000004.1_6@d__Bacteria|p__Methylomirabilota	127	Novel
GTDBiso@GB_GCA_003220615@QHTB01000208.1_11@d__Bacteria|p__Methylomirabilota	41	Novel
GTDBiso@GB_GCA_003220685@QHTE01000039.1_12@d__Bacteria|p__Methylomirabilota	115	Novel
GTDBiso@GB_GCA_003220685@QHTE01000047.1_133@d__Bacteria|p__Methylomirabilota	86	Novel
GTDBiso@GB_GCA_003220905@QHTS01000118.1_16@d__Bacteria|p__Gemmatimonadota	214	Novel
GTDBiso@GB_GCA_003220975@QHTX01000153.1_9@d__Bacteria|p__Gemmatimonadota	200	Novel
GTDBiso@GB_GCA_003221035@QHUB01000088.1_8@d__Bacteria|p__Gemmatimonadota	187	Novel
GTDBiso@GB_GCA_003221295@QHRA01000276.1_2@d__Bacteria|p__Verrucomicrobiota	91	Novel
GTDBiso@GB_GCA_003221435@QHRS01000029.1_10@d__Bacteria|p__Methylomirabilota	430	Novel
GTDBiso@GB_GCA_003221455@QHRX01000010.1_5@d__Bacteria|p__Methylomirabilota	295	Novel
GTDBiso@GB_GCA_003221515@QHSI01000134.1_11@d__Bacteria|p__Methylomirabilota	132	Novel
GTDBiso@GB_GCA_003221635@QHSR01000230.1_27@d__Bacteria|p__Methylomirabilota	67	Novel
GTDBiso@GB_GCA_003222055@QHUT01000078.1_25@d__Bacteria|p__Gemmatimonadota	266	Novel
GTDBiso@GB_GCA_003222385@QHVV01000032.1_21@d__Bacteria|p__Acidobacteriota	158	Novel
GTDBiso@GB_GCA_003222975@QHXN01000026.1_96@d__Bacteria|p__Acidobacteriota	183	Novel
GTDBiso@GB_GCA_003223255@QHYJ01000246.1_38@d__Bacteria|p__Acidobacteriota	60	Novel
GTDBiso@GB_GCA_003223255@QHYJ01000247.1_6@d__Bacteria|p__Acidobacteriota	65	Novel
GTDBiso@GB_GCA_003223315@QHYR01000023.1_3@d__Bacteria|p__Acidobacteriota	85	Novel
GTDBiso@GB_GCA_003223515@QHVI01000017.1_43@d__Bacteria|p__Acidobacteriota	92	Novel
GTDBiso@GB_GCA_003223635@QHVS01000072.1_20@d__Bacteria|p__Acidobacteriota	506	Novel
GTDBiso@GB_GCA_003223775@QHWK01000261.1_3@d__Bacteria|p__Acidobacteriota	308	Novel
GTDBiso@GB_GCA_003223835@QHWR01000146.1_25@d__Bacteria|p__Acidobacteriota	102	Novel
GTDBiso@GB_GCA_003223875@QHWY01000103.1_13@d__Bacteria|p__Acidobacteriota	142	Novel
GTDBiso@GB_GCA_003223875@QHWY01000103.1_19@d__Bacteria|p__Acidobacteriota	197	Novel
GTDBiso@GB_GCA_003223875@QHWY01000104.1_43@d__Bacteria|p__Acidobacteriota	190	Novel
GTDBiso@GB_GCA_003223875@QHWY01000237.1_34@d__Bacteria|p__Acidobacteriota	375	Novel
GTDBiso@GB_GCA_003224135@QHYO01000001.1_13@d__Bacteria|p__Acidobacteriota	75	Novel
GTDBiso@GB_GCA_003224525@QHZB01000060.1_40@d__Bacteria|p__Acidobacteriota	140	Novel
GTDBiso@GB_GCA_003224995@QIAI01000025.1_7@d__Bacteria|p__Acidobacteriota	115	Novel
GTDBiso@GB_GCA_003225455@QIAB01000036.1_152@d__Bacteria|p__Acidobacteriota	237	Novel
GTDBiso@GB_GCA_003225455@QIAB01000036.1_201@d__Bacteria|p__Acidobacteriota	140	Novel
GTDBiso@GB_GCA_003225595@QIAR01000791.1_3@d__Bacteria|p__Acidobacteriota	191	Novel
GTDBiso@GB_GCA_003228195@QGNO01000013.1_28@d__Bacteria|p__Chloroflexota	50	Novel
GTDBiso@GB_GCA_003229915@QIGA01000015.1_6@d__Bacteria|p__Chloroflexota	74	Novel
GTDBiso@GB_GCA_003229915@QIGA01000089.1_2@d__Bacteria|p__Chloroflexota	326	Novel
GTDBiso@GB_GCA_003230435@QIDW01000152.1_4@d__Bacteria|p__Actinobacteriota	87	Novel
GTDBiso@GB_GCA_003249225@QKJQ01000024.1_69@d__Bacteria|p__Firmicutes_A	141	Novel
GTDBiso@GB_GCA_003249585@QKIM01000093.1_4@d__Bacteria|p__Myxococcota	201	Novel
GTDBiso@GB_GCA_003250275@QKGW01000591.1_10@d__Bacteria|p__Proteobacteria	163	Novel
GTDBiso@GB_GCA_003250475@QKGI01000105.1_4@d__Bacteria|p__Bacteroidota	343	Novel
GTDBiso@GB_GCA_003251175@QKHC01000055.1_27@d__Bacteria|p__Gemmatimonadota	119	Novel
GTDBiso@GB_GCA_003252385@QKEH01000154.1_2@d__Bacteria|p__Bacteroidota	79	Novel
GTDBiso@GB_GCA_003252535@QKDN01000075.1_24@d__Bacteria|p__Campylobacterota	62	Novel
GTDBiso@GB_GCA_003343845@QAKK01000013.1_10@d__Bacteria|p__Firmicutes_A	378	Novel
GTDBiso@GB_GCA_003343905@QAKI01000071.1_10@d__Bacteria|p__Firmicutes_A	218	Novel
GTDBiso@GB_GCA_003349915@QFXE01000018.1_103@d__Bacteria|p__Proteobacteria	420	Novel
GTDBiso@GB_GCA_003349915@QFXE01000018.1_178@d__Bacteria|p__Proteobacteria	89	Novel
GTDBiso@GB_GCA_003353795@PIVY01000140.1_9@d__Bacteria|p__Krumholzibacteriota	123	Novel
GTDBiso@GB_GCA_003388505@QQVO01000014.1_2@d__Bacteria|p__Planctomycetota	103	Novel
GTDBiso@GB_GCA_003388545@QQVI01000076.1_5@d__Bacteria|p__Actinobacteriota	132	Novel
GTDBiso@GB_GCA_003388545@QQVI01000252.1_3@d__Bacteria|p__Actinobacteriota	61	Novel
GTDBiso@GB_GCA_003389325@QQVE01000044.1_46@d__Bacteria|p__Planctomycetota	201	Novel
GTDBiso@GB_GCA_003402315@QFXI01000028.1_22@d__Bacteria|p__Proteobacteria	62	Novel
GTDBiso@GB_GCA_003445035@DLVV01000127.1_13@d__Bacteria|p__Planctomycetota	134	Novel
GTDBiso@GB_GCA_003445035@DLVV01000147.1_16@d__Bacteria|p__Planctomycetota	152	Novel
GTDBiso@GB_GCA_003445095@DLVS01000339.1_5@d__Bacteria|p__Verrucomicrobiota	176	Novel
GTDBiso@GB_GCA_003445555@DMDI01000101.1_2@d__Bacteria|p__Firmicutes_B	223	Novel
GTDBiso@GB_GCA_003445835@DMCI01000042.1_3@d__Bacteria|p__Firmicutes_A	167	Novel
GTDBiso@GB_GCA_003447515@DLZA01000054.1_10@d__Bacteria|p__Proteobacteria	62	Novel
GTDBiso@GB_GCA_003447545@DLYX01000076.1_6@d__Bacteria|p__Desulfobacterota_B	316	Novel
GTDBiso@GB_GCA_003447545@DLYX01000218.1_2@d__Bacteria|p__Desulfobacterota_B	301	Novel
GTDBiso@GB_GCA_003447545@DLYX01000218.1_3@d__Bacteria|p__Desulfobacterota_B	119	Novel
GTDBiso@GB_GCA_003447875@DLYE01000005.1_29@d__Bacteria|p__Gemmatimonadota	162	Novel
GTDBiso@GB_GCA_003451915@DMJC01000040.1_8@d__Bacteria|p__Firmicutes_A	163	Novel
GTDBiso@GB_GCA_003557125@PWPN01000191.1_5@d__Bacteria|p__Planctomycetota	307	Novel
GTDBiso@GB_GCA_003557505@PWOH01000146.1_2@d__Bacteria|p__Firmicutes	117	Novel
GTDBiso@GB_GCA_003557825@PWNM01000454.1_2@d__Bacteria|p__Hydrogenedentota	372	Novel
GTDBiso@GB_GCA_003561535@PWWI01000101.1_40@d__Bacteria|p__Actinobacteriota	157	Novel
GTDBiso@GB_GCA_003561535@PWWI01000302.1_6@d__Bacteria|p__Actinobacteriota	73	Novel
GTDBiso@GB_GCA_003561895@PWXP01000024.1_2@d__Bacteria|p__Planctomycetota	69	Novel
GTDBiso@GB_GCA_003562335@PWVE01000042.1_7@d__Bacteria|p__Verrucomicrobiota	244	Novel
GTDBiso@GB_GCA_003562335@PWVE01000136.1_18@d__Bacteria|p__Verrucomicrobiota	212	Novel
GTDBiso@GB_GCA_003565105@PXDG01000099.1_11@d__Bacteria|p__Patescibacteria	120	Novel
GTDBiso@GB_GCA_003565195@PXCX01000018.1_2@d__Bacteria|p__Verrucomicrobiota	290	Novel
GTDBiso@GB_GCA_003565195@PXCX01000210.1_4@d__Bacteria|p__Verrucomicrobiota	348	Novel
GTDBiso@GB_GCA_003565815@PXAS01000108.1_4@d__Bacteria|p__Verrucomicrobiota	178	Novel
GTDBiso@GB_GCA_003565815@PXAS01000384.1_4@d__Bacteria|p__Verrucomicrobiota	233	Novel
GTDBiso@GB_GCA_003566775@PXBW01000099.1_23@d__Bacteria|p__Armatimonadota	207	Novel
GTDBiso@GB_GCA_003569365@BGOS01000027.1_129@d__Bacteria|p__Chloroflexota	80	Novel
GTDBiso@GB_GCA_003569365@BGOS01000027.1_130@d__Bacteria|p__Chloroflexota	56	Novel
[truncated: 626,559+ more rows]

## Sheet: 1E
cluster	n_species	dataset
GTDBiso@GB_GCA_003141455@PLMA01000055.1_15@d__Bacteria|p__Chloroflexota	7	Novel
GTDBiso@GB_GCA_003141695@PLNE01000019.1_4@d__Bacteria|p__Dormibacterota	7	Novel
GTDBiso@GB_GCA_003141695@PLNE01000159.1_23@d__Bacteria|p__Dormibacterota	7	Novel
GTDBiso@GB_GCA_003141795@PLNO01000351.1_62@d__Bacteria|p__Spirochaetota	3	Novel
GTDBiso@GB_GCA_003141815@PLNQ01000017.1_31@d__Bacteria|p__Actinobacteriota	26	Novel
GTDBiso@GB_GCA_003141955@PLOC01000056.1_4@d__Bacteria|p__Chloroflexota	3	Novel
GTDBiso@GB_GCA_003141955@PLOC01000095.1_35@d__Bacteria|p__Chloroflexota	11	Novel
GTDBiso@GB_GCA_003142475@PLMK01000080.1_22@d__Bacteria|p__Bacteroidota	4	Novel
GTDBiso@GB_GCA_003142615@PLMW01000021.1_14@d__Bacteria|p__Verrucomicrobiota	2	Novel
GTDBiso@GB_GCA_003142635@PLMX01000001.1_2@d__Bacteria|p__Desulfobacterota	3	Novel
GTDBiso@GB_GCA_003142635@PLMX01000001.1_4@d__Bacteria|p__Desulfobacterota	4	Novel
GTDBiso@GB_GCA_003142855@PLNW01000008.1_3@d__Bacteria|p__Myxococcota	8	Novel
GTDBiso@GB_GCA_003142855@PLNW01000008.1_33@d__Bacteria|p__Myxococcota	6	Novel
GTDBiso@GB_GCA_003142915@PLNZ01000306.1_4@d__Bacteria|p__Bacteroidota	4	Novel
GTDBiso@GB_GCA_003142915@PLNZ01000306.1_6@d__Bacteria|p__Bacteroidota	4	Novel
GTDBiso@GB_GCA_003142955@PLOH01000050.1_40@d__Bacteria|p__Verrucomicrobiota	4	Novel
GTDBiso@GB_GCA_003142955@PLOH01000148.1_11@d__Bacteria|p__Verrucomicrobiota	6	Novel
GTDBiso@GB_GCA_003149345@QFWI01000008.1_799@d__Bacteria|p__Cyanobacteria	4	Novel
GTDBiso@GB_GCA_003149345@QFWI01000008.1_808@d__Bacteria|p__Cyanobacteria	3	Novel
GTDBiso@GB_GCA_003149345@QFWI01000008.1_813@d__Bacteria|p__Cyanobacteria	3	Novel
GTDBiso@GB_GCA_003149345@QFWI01000008.1_820@d__Bacteria|p__Cyanobacteria	3	Novel
GTDBiso@GB_GCA_003149345@QFWI01000008.1_872@d__Bacteria|p__Cyanobacteria	3	Novel
GTDBiso@GB_GCA_003149935@QAMH01000010.1_150@d__Bacteria|p__Actinobacteriota	4	Novel
GTDBiso@GB_GCA_003150135@QAKX01000021.1_26@d__Bacteria|p__Firmicutes_A	3	Novel
GTDBiso@GB_GCA_003150135@QAKX01000021.1_32@d__Bacteria|p__Firmicutes_A	3	Novel
GTDBiso@GB_GCA_003150315@QAML01000008.1_11@d__Bacteria|p__Bacteroidota	3	Novel
GTDBiso@GB_GCA_003150395@QAMI01000056.1_8@d__Bacteria|p__Cyanobacteria	14	Novel
GTDBiso@GB_GCA_003150395@QAMI01000056.1_61@d__Bacteria|p__Cyanobacteria	4	Novel
GTDBiso@GB_GCA_003150395@QAMI01000026.1_3@d__Bacteria|p__Cyanobacteria	2	Novel
GTDBiso@GB_GCA_003150515@QALW01000045.1_17@d__Bacteria|p__Firmicutes_A	4	Novel
GTDBiso@GB_GCA_003151235@PLWZ01000066.1_10@d__Bacteria|p__Actinobacteriota	3	Novel
GTDBiso@GB_GCA_003151275@PLXC01000147.1_92@d__Bacteria|p__Cyanobacteria	3	Novel
GTDBiso@GB_GCA_003151275@PLXC01000147.1_97@d__Bacteria|p__Cyanobacteria	3	Novel
GTDBiso@GB_GCA_003151435@PLXP01000144.1_36@d__Bacteria|p__Acidobacteriota	4	Novel
GTDBiso@GB_GCA_003151475@PLXQ01000063.1_25@d__Bacteria|p__Actinobacteriota	3	Novel
GTDBiso@GB_GCA_003151595@PLXW01000131.1_35@d__Bacteria|p__Myxococcota	3	Novel
GTDBiso@GB_GCA_003151665@PLYD01000269.1_30@d__Bacteria|p__Dormibacterota	4	Novel
GTDBiso@GB_GCA_003151815@PLYN01000061.1_12@d__Bacteria|p__Bacteroidota	8	Novel
GTDBiso@GB_GCA_003151825@PLYO01000019.1_18@d__Bacteria|p__Bacteroidota	3	Novel
GTDBiso@GB_GCA_003151825@PLYO01000026.1_16@d__Bacteria|p__Bacteroidota	5	Novel
GTDBiso@GB_GCA_003151825@PLYO01000026.1_56@d__Bacteria|p__Bacteroidota	4	Novel
GTDBiso@GB_GCA_003152165@PLZO01000112.1_22@d__Bacteria|p__Chloroflexota	10	Novel
GTDBiso@GB_GCA_003152215@PLZP01000017.1_5@d__Bacteria|p__Actinobacteriota	4	Novel
GTDBiso@GB_GCA_003152325@PLZX01000364.1_7@d__Bacteria|p__Acidobacteriota	3	Novel
GTDBiso@GB_GCA_003153275@PLXX01000047.1_9@d__Bacteria|p__Nitrospirota	13	Novel
GTDBiso@GB_GCA_003153295@PLXY01000004.1_94@d__Bacteria|p__Verrucomicrobiota_A	7	Novel
GTDBiso@GB_GCA_003153295@PLXY01000011.1_89@d__Bacteria|p__Verrucomicrobiota_A	6	Novel
GTDBiso@GB_GCA_003153315@PLYA01000072.1_3@d__Bacteria|p__Bacteroidota	5	Novel
GTDBiso@GB_GCA_003153315@PLYA01000072.1_9@d__Bacteria|p__Bacteroidota	4	Novel
GTDBiso@GB_GCA_003153315@PLYA01000062.1_14@d__Bacteria|p__Bacteroidota	3	Novel
GTDBiso@GB_GCA_003153375@PLYM01000168.1_2@d__Bacteria|p__Planctomycetota	4	Novel
GTDBiso@GB_GCA_003153375@PLYM01000037.1_2@d__Bacteria|p__Planctomycetota	3	Novel
GTDBiso@GB_GCA_003153495@PLYU01000381.1_12@d__Bacteria|p__Myxococcota	5	Novel
GTDBiso@GB_GCA_003153575@PLZW01000035.1_105@d__Bacteria|p__Actinobacteriota	7	Novel
GTDBiso@GB_GCA_003153755@PMBG01000080.1_19@d__Bacteria|p__Chloroflexota	23	Novel
GTDBiso@GB_GCA_003154095@PMCK01000287.1_5@d__Bacteria|p__Myxococcota	3	Novel
GEM@3300025433_6@3300025433_6_03288@d__Bacteria|p__Bacteroidota	7	Novel
GEM@3300009767_21@3300009767_21_01959@d__Bacteria|p__Hydrogenedentota	36	Novel
GEM@3300027958_4@3300027958_4_03503@d__Bacteria|p__Riflebacteria	4	Novel
GEM@3300027958_4@3300027958_4_03509@d__Bacteria|p__Riflebacteria	6	Novel
GEM@3300017988_26@3300017988_26_00670@d__Bacteria|p__Proteobacteria	2	Novel
GEM@3300025862_34@3300025862_34_01306@d__Bacteria|p__	3	Novel
GEM@3300025862_34@3300025862_34_01362@d__Bacteria|p__	8	Novel
GEM@3300027980_40@3300027980_40_01799@d__Bacteria|p__Proteobacteria	3	Novel
GEM@3300017418_8@3300017418_8_02204@d__Bacteria|p__Bacteroidota	5	Novel
GEM@3300011013_24@3300011013_24_00976@d__Bacteria|p__Acidobacteriota	5	Novel
GEM@3300012037_5@3300012037_5_01760@d__Bacteria|p__Bacteroidota	2	Novel
GEM@3300027815_55@3300027815_55_00583@d__Bacteria|p__Omnitrophota	4	Novel
GEM@3300005253_16@3300005253_16_03183@d__Bacteria|p__Acidobacteriota	6	Novel
GEM@3300005253_16@3300005253_16_03193@d__Bacteria|p__Acidobacteriota	17	Novel
GEM@3300000234_17@3300000234_17_02368@d__Bacteria|p__Bdellovibrionota	7	Novel
GEM@3300011988_15@3300011988_15_00126@d__Bacteria|p__Spirochaetota	29	Novel
GEM@3300025042_1@3300025042_1_00548@d__Bacteria|p__Proteobacteria	5	Novel
GEM@3300025042_1@3300025042_1_00561@d__Bacteria|p__Proteobacteria	3	Novel
GEM@3300006913_6@3300006913_6_04584@d__Bacteria|p__Proteobacteria	4	Novel
GEM@3300029201_22@3300029201_22_00378@d__Bacteria|p__Patescibacteria	6	Novel
GEM@3300025572_36@3300025572_36_00801@d__Bacteria|p__Verrucomicrobiota	3	Novel
GEM@3300013285_3@3300013285_3_01693@d__Bacteria|p__Proteobacteria	3	Novel
GEM@3300026156_11@3300026156_11_00612@d__Bacteria|p__Deinococcota	4	Novel
GEM@3300017960_20@3300017960_20_02637@d__Bacteria|p__Planctomycetota	3	Novel
GEM@3300029236_11@3300029236_11_02267@d__Bacteria|p__Firmicutes_A	7	Novel
GEM@3300028959_8@3300028959_8_00994@d__Bacteria|p__Firmicutes	2	Novel
GEM@3300026516_29@3300026516_29_01418@d__Bacteria|p__Bacteroidota	5	Novel
GEM@3300027834_74@3300027834_74_00052@d__Bacteria|p__Proteobacteria	3	Novel
GEM@3300017419_43@3300017419_43_00513@d__Bacteria|p__Patescibacteria	9	Novel
GEM@3300017419_43@3300017419_43_00526@d__Bacteria|p__Patescibacteria	13	Novel
GEM@3300008660_3@3300008660_3_00608@d__Bacteria|p__Fusobacteriota	4	Novel
GEM@3300008660_3@3300008660_3_00615@d__Bacteria|p__Fusobacteriota	3	Novel
GEM@3300008660_3@3300008660_3_00616@d__Bacteria|p__Fusobacteriota	3	Novel
GEM@3300008660_3@3300008660_3_00617@d__Bacteria|p__Fusobacteriota	3	Novel
GEM@3300008660_3@3300008660_3_00618@d__Bacteria|p__Fusobacteriota	3	Novel
GEM@3300008660_3@3300008660_3_00619@d__Bacteria|p__Fusobacteriota	3	Novel
GEM@3300027706_52@3300027706_52_01226@d__Bacteria|p__UBP10	3	Novel
GEM@3300027773_61@3300027773_61_00833@d__Archaea|p__Crenarchaeota	39	Novel
GEM@3300025924_11@3300025924_11_00711@d__Bacteria|p__Planctomycetota	3	Novel
GEM@3300025924_11@3300025924_11_00724@d__Bacteria|p__Planctomycetota	8	Novel
GEM@3300012942_42@3300012942_42_00937@d__Bacteria|p__Bdellovibrionota	4	Novel
GEM@3300025882_5@3300025882_5_04402@d__Bacteria|p__KSB1	8	Novel
GEM@3300025882_5@3300025882_5_04464@d__Bacteria|p__KSB1	5	Novel
GEM@3300008620_6@3300008620_6_01884@d__Bacteria|p__Firmicutes_A	9	Novel
GEM@3300017448_24@3300017448_24_02465@d__Bacteria|p__UBP10	5	Novel
GEM@3300017448_24@3300017448_24_02472@d__Bacteria|p__UBP10	4	Novel
Ocean@TARA_SAMEA4398067_METAG_GIHGIGMK@TARA_SAMEA4398067_METAG-scaffold_102-gene_10@d__Bacteria|p__Bacteroidota	4	Novel
Ocean@TARA_SAMEA4397472_METAG_LCMGNMHK@TARA_SAMEA4397472_METAG-scaffold_384-gene_24@d__Bacteria|p__Bacteroidota	25	Novel
Ocean@TARA_SAMEA4397004_METAG_JPDEEDJH@TARA_SAMEA4397004_METAG-scaffold_132-gene_17@d__Bacteria|p__Bdellovibrionota	4	Novel
Ocean@TARA_SAMEA4396468_METAG_NMCPMHDH@TARA_SAMEA4396468_METAG-scaffold_18892-gene_4@d__Bacteria|p__Actinobacteriota	2	Novel
Ocean@TARA_SAMEA4398341_METAG_ALGPCEID@TARA_SAMEA4398341_METAG-scaffold_9702-gene_1@d__Bacteria|p__Planctomycetota	3	Novel
Ocean@TARA_SAMEA4398341_METAG_ALGPCEID@TARA_SAMEA4398341_METAG-scaffold_9731-gene_1@d__Bacteria|p__Planctomycetota	3	Novel
Ocean@TARA_SAMEA4398341_METAG_ALGPCEID@TARA_SAMEA4398341_METAG-scaffold_9731-gene_3@d__Bacteria|p__Planctomycetota	3	Novel
Ocean@TARA_SAMEA4398247_METAG_NECPMJEP@TARA_SAMEA4398247_METAG-scaffold_19693-gene_5@d__Bacteria|p__Bacteroidota	8	Novel
Ocean@BGEO_SAMN07136687_METAG_CCMNCBBB@BGEO_SAMN07136687_METAG-scaffold_107-gene_1@d__Bacteria|p__Actinobacteriota	10	Novel
Ocean@BGEO_SAMN07136582_METAG_BIALDHBO@BGEO_SAMN07136582_METAG-scaffold_303-gene_12@d__Bacteria|p__Proteobacteria	5	Novel
Ocean@BGEO_SAMN07136582_METAG_BIALDHBO@BGEO_SAMN07136582_METAG-scaffold_303-gene_17@d__Bacteria|p__Proteobacteria	4	Novel
Ocean@BGEO_SAMN07136523_METAG_CHAJOAGH@BGEO_SAMN07136523_METAG-scaffold_771-gene_7@d__Bacteria|p__Proteobacteria	24	Novel
Ocean@BGEO_SAMN07136568_METAG_LDKKLJDJ@BGEO_SAMN07136568_METAG-scaffold_13-gene_28@d__Bacteria|p__Proteobacteria	3	Novel
Ocean@BGEO_SAMN07136568_METAG_IKDMMOKK@BGEO_SAMN07136568_METAG-scaffold_4877-gene_3@d__Bacteria|p__Proteobacteria	6	Novel
Ocean@BGEO_SAMN07136727_METAG_DGMMJFAF@BGEO_SAMN07136727_METAG-scaffold_111-gene_29@d__Bacteria|p__Chloroflexota	10	Novel
Ocean@BGEO_SAMN07136790_METAG_KDDNHGCF@BGEO_SAMN07136790_METAG-scaffold_13208-gene_3@d__Bacteria|p__Verrucomicrobiota	3	Novel
Ocean@BGEO_SAMN07136647_METAG_AJKDJKKL@BGEO_SAMN07136647_METAG-scaffold_2084-gene_5@d__Bacteria|p__Gemmatimonadota	7	Novel
Ocean@BGEO_SAMN07136591_METAG_FCIMAHEN@BGEO_SAMN07136591_METAG-scaffold_4640-gene_1@d__Bacteria|p__Chloroflexota	8	Novel
Ocean@BGEO_SAMN07136591_METAG_FCIMAHEN@BGEO_SAMN07136591_METAG-scaffold_4741-gene_1@d__Bacteria|p__Chloroflexota	3	Novel
Ocean@BGEO_SAMN07136512_METAG_LAFCEEHO@BGEO_SAMN07136512_METAG-scaffold_3530-gene_3@d__Bacteria|p__Actinobacteriota	2	Novel
Ocean@BGEO_SAMN07136540_METAG_LLPOMDLK@BGEO_SAMN07136540_METAG-scaffold_3416-gene_4@d__Bacteria|p__Marinisomatota	3	Novel
Ocean@BGEO_SAMN07136961_METAG_GHPBBEDB@BGEO_SAMN07136961_METAG-scaffold_43522-gene_4@d__Bacteria|p__Bacteroidota	2	Novel
Ocean@HOTS_SAMN07137021_METAG_EDCENBBM@HOTS_SAMN07137021_METAG-scaffold_3328-gene_2@d__Bacteria|p__Cyanobacteria	4	Novel
Ocean@HOTS_SAMN07137021_METAG_EDCENBBM@HOTS_SAMN07137021_METAG-scaffold_3354-gene_2@d__Bacteria|p__Cyanobacteria	3	Novel
Ocean@HOTS_SAMN07137021_METAG_EDCENBBM@HOTS_SAMN07137021_METAG-scaffold_3450-gene_4@d__Bacteria|p__Cyanobacteria	5	Novel
Ocean@HOTS_SAMN07137021_METAG_EDCENBBM@HOTS_SAMN07137021_METAG-scaffold_3454-gene_3@d__Bacteria|p__Cyanobacteria	3	Novel
Ocean@BGEO_SAMN07136864_METAG_IKCDPPNF@BGEO_SAMN07136864_METAG-scaffold_1926-gene_1@d__Bacteria|p__Actinobacteriota	2	Novel
Ocean@BGEO_SAMN07136784_METAG_MJILDDJI@BGEO_SAMN07136784_METAG-scaffold_33-gene_1@d__Bacteria|p__Actinobacteriota	2	Novel
Ocean@BGEO_SAMN07136960_METAG_PHPICKEF@BGEO_SAMN07136960_METAG-scaffold_7735-gene_1@d__Bacteria|p__Bacteroidota	10	Novel
Ocean@BGEO_SAMN07136960_METAG_PHPICKEF@BGEO_SAMN07136960_METAG-scaffold_7735-gene_3@d__Bacteria|p__Bacteroidota	4	Novel
Ocean@BGEO_SAMN07136960_METAG_IDDHLLNN@BGEO_SAMN07136960_METAG-scaffold_2280-gene_3@d__Bacteria|p__Bacteroidota	20	Novel
Ocean@BGEO_SAMN07136958_METAG_EKIIKMBG@BGEO_SAMN07136958_METAG-scaffold_5686-gene_4@d__Bacteria|p__Bacteroidota	69	Novel
Ocean@BGEO_SAMN07136764_METAG_BLGJHKMB@BGEO_SAMN07136764_METAG-scaffold_1-gene_3@d__Bacteria|p__Proteobacteria	5	Novel
Ocean@BGEO_SAMN07136681_METAG_FOOCNONJ@BGEO_SAMN07136681_METAG-scaffold_11425-gene_2@d__Bacteria|p__Proteobacteria	2	Novel
Ocean@BGEO_SAMN07136555_METAG_MBOHDKDN@BGEO_SAMN07136555_METAG-scaffold_4330-gene_3@d__Bacteria|p__Proteobacteria	7	Novel
GTDBiso@GB_GCA_004193285@SECP01000010.1_97@d__Bacteria|p__Myxococcota	4	Novel
GTDBiso@GB_GCA_004193285@SECP01000048.1_63@d__Bacteria|p__Myxococcota	3	Novel
GTDBiso@GB_GCA_004210735@SDZL01000002.1_21@d__Bacteria|p__Proteobacteria	4	Novel
GTDBiso@GB_GCA_004210735@SDZL01000002.1_22@d__Bacteria|p__Proteobacteria	4	Novel
GTDBiso@GB_GCA_004210735@SDZL01000002.1_64@d__Bacteria|p__Proteobacteria	4	Novel
GTDBiso@GB_GCA_004210735@SDZL01000002.1_74@d__Bacteria|p__Proteobacteria	3	Novel
GTDBiso@GB_GCA_004213835@SHAE01000007.1_19@d__Bacteria|p__Proteobacteria	2	Novel
GTDBiso@GB_GCA_004292595@RDXM01000184.1_4@d__Bacteria|p__Bacteroidota	95	Novel
GTDBiso@GB_GCA_004292795@RDXI01000013.1_9@d__Bacteria|p__Bacteroidota	3	Novel
GTDBiso@GB_GCA_004294495@REAS01000139.1_9@d__Bacteria|p__Bacteroidota	4	Novel
GTDBiso@GB_GCA_004297215@SCUM01000001.1_512@d__Bacteria|p__Patescibacteria	3	Novel
GTDBiso@GB_GCA_004297235@SCUR01000249.1_19@d__Bacteria|p__Nitrospirota	5	Novel
GTDBiso@GB_GCA_004297235@SCUR01000254.1_9@d__Bacteria|p__Nitrospirota	6	Novel
GTDBiso@GB_GCA_004297265@SCUT01000030.1_162@d__Bacteria|p__Proteobacteria	11	Novel
GTDBiso@GB_GCA_004297335@SCUD01000008.1_21@d__Bacteria|p__Proteobacteria	3	Novel
GTDBiso@GB_GCA_004297395@SCUO01000047.1_57@d__Bacteria|p__Chloroflexota	2	Novel
GTDBiso@GB_GCA_004297445@SCUK01000065.1_11@d__Bacteria|p__Chloroflexota	4	Novel
GTDBiso@GB_GCA_004297545@SCTB01000014.1_8@d__Bacteria|p__Proteobacteria	11	Novel
GTDBiso@GB_GCA_004297545@SCTB01000017.1_5@d__Bacteria|p__Proteobacteria	9	Novel
GTDBiso@GB_GCA_004297545@SCTB01000019.1_3@d__Bacteria|p__Proteobacteria	3	Novel
GTDBiso@GB_GCA_004297725@SCUS01000155.1_7@d__Bacteria|p__Myxococcota	2	Novel
GTDBiso@GB_GCA_004297725@SCUS01000156.1_8@d__Bacteria|p__Myxococcota	2	Novel
GTDBiso@GB_GCA_004297725@SCUS01000156.1_48@d__Bacteria|p__Myxococcota	4	Novel
GTDBiso@GB_GCA_004297735@SCTI01000001.1_138@d__Bacteria|p__Patescibacteria	4	Novel
GTDBiso@GB_GCA_004297735@SCTI01000001.1_151@d__Bacteria|p__Patescibacteria	3	Novel
GTDBiso@GB_GCA_004297765@SCTZ01000179.1_82@d__Bacteria|p__Chloroflexota	11	Novel
GTDBiso@GB_GCA_004298065@SCRL01000046.1_87@d__Bacteria|p__Proteobacteria	4	Novel
GTDBiso@GB_GCA_004298115@SCRJ01000115.1_11@d__Bacteria|p__Acidobacteriota	4	Novel
GTDBiso@GB_GCA_004298155@SCRD01000028.1_229@d__Bacteria|p__Acidobacteriota	4	Novel
GTDBiso@GB_GCA_004298545@SCQX01000293.1_7@d__Bacteria|p__Proteobacteria	3	Novel
GTDBiso@GB_GCA_004298625@SCSY01000301.1_1@d__Bacteria|p__Nitrospirota	5	Novel
GTDBiso@GB_GCA_004298625@SCSY01000411.1_1@d__Bacteria|p__Nitrospirota	3	Novel
GTDBiso@GB_GCA_004298675@SCRI01000058.1_43@d__Bacteria|p__Eremiobacterota	4	Novel
GTDBiso@GB_GCA_004299485@SCQP01000016.1_324@d__Bacteria|p__Acidobacteriota	3	Novel
GTDBiso@GB_GCA_004322375@SCUC01000165.1_2@d__Bacteria|p__Bacteroidota	4	Novel
GEM@3300013138_157@3300013138_157_00850@d__Bacteria|p__Patescibacteria	7	Novel
GEM@3300013138_157@3300013138_157_00912@d__Bacteria|p__Patescibacteria	7	Novel
GEM@3300013128_81@3300013128_81_00137@d__Bacteria|p__Verrucomicrobiota	7	Novel
GEM@3300022660_71@3300022660_71_01890@d__Bacteria|p__Firmicutes_A	14	Novel
GEM@3300013133_36@3300013133_36_01484@d__Bacteria|p__Acidobacteriota	12	Novel
GEM@3300013133_36@3300013133_36_01496@d__Bacteria|p__Acidobacteriota	7	Novel
GEM@3300029714_35@3300029714_35_01277@d__Bacteria|p__Firmicutes_A	3	Novel
GEM@3300008755_25@3300008755_25_00478@d__Bacteria|p__Patescibacteria	5	Novel
GEM@3300008755_25@3300008755_25_00483@d__Bacteria|p__Patescibacteria	4	Novel
GEM@3300008755_25@3300008755_25_00486@d__Bacteria|p__Patescibacteria	8	Novel
GEM@3300005295_6@3300005295_6_03833@d__Bacteria|p__Chloroflexota	9	Novel
GEM@3300027963_34@3300027963_34_01248@d__Bacteria|p__Actinobacteriota	5	Novel
GEM@3300017444_25@3300017444_25_00269@d__Bacteria|p__Chloroflexota	16	Novel
GEM@3300017444_25@3300017444_25_00280@d__Bacteria|p__Chloroflexota	7	Novel
GEM@3300026293_47@3300026293_47_00137@d__Archaea|p__Thermoplasmatota	10	Novel
GEM@3300027794_34@3300027794_34_01922@d__Bacteria|p__Myxococcota	6	Novel
GEM@3300027970_30@3300027970_30_00813@d__Bacteria|p__Bacteroidota	4	Novel
GEM@3300008275_23@3300008275_23_00680@d__Bacteria|p__Firmicutes_B	4	Novel
GEM@3300008103_8@3300008103_8_02167@d__Bacteria|p__Bacteroidota	5	Novel
GEM@3300008103_8@3300008103_8_02168@d__Bacteria|p__Bacteroidota	5	Novel
GEM@3300022842_2@3300022842_2_00226@d__Bacteria|p__Verrucomicrobiota	5	Novel
GEM@3300022842_2@3300022842_2_00268@d__Bacteria|p__Verrucomicrobiota	5	Novel
GEM@3300028923_3@3300028923_3_02726@d__Bacteria|p__Eremiobacterota	3	Novel
GEM@3300028923_3@3300028923_3_02727@d__Bacteria|p__Eremiobacterota	3	Novel
GEM@3300028923_3@3300028923_3_02776@d__Bacteria|p__Eremiobacterota	3	Novel
GEM@3300028923_3@3300028923_3_02793@d__Bacteria|p__Eremiobacterota	3	Novel
GEM@3300028923_3@3300028923_3_02805@d__Bacteria|p__Eremiobacterota	4	Novel
GEM@3300028923_3@3300028923_3_02806@d__Bacteria|p__Eremiobacterota	4	Novel
GEM@3300028923_3@3300028923_3_02812@d__Bacteria|p__Eremiobacterota	5	Novel
GEM@3300025510_2@3300025510_2_02261@d__Bacteria|p__Proteobacteria	4	Novel
GEM@3300025481_12@3300025481_12_00073@d__Bacteria|p__Actinobacteriota	3	Novel
GEM@3300025481_12@3300025481_12_00079@d__Bacteria|p__Actinobacteriota	6	Novel
GEM@3300025481_12@3300025481_12_00081@d__Bacteria|p__Actinobacteriota	3	Novel
GEM@3300010292_5@3300010292_5_00456@d__Bacteria|p__Desulfobacterota	13	Novel
GEM@3300022225_37@3300022225_37_01156@d__Bacteria|p__Patescibacteria	8	Novel
GEM@3300028032_17@3300028032_17_02123@d__Bacteria|p__UBA10199	3	Novel
GEM@3300013006_42@3300013006_42_01839@d__Bacteria|p__Actinobacteriota	3	Novel
GEM@3300025689_72@3300025689_72_00501@d__Bacteria|p__Caldisericota	3	Novel
GEM@3300025689_72@3300025689_72_00538@d__Bacteria|p__Caldisericota	3	Novel
GEM@3300020083_39@3300020083_39_01212@d__Archaea|p__Thermoplasmatota	4	Novel
GEM@3300026966_3@3300026966_3_03415@d__Archaea|p__Halobacterota	5	Novel
GEM@3300026966_3@3300026966_3_03454@d__Archaea|p__Halobacterota	4	Novel
GEM@3300017470_55@3300017470_55_00089@d__Archaea|p__Nanoarchaeota	3	Novel
GEM@3300027534_2@3300027534_2_02717@d__Bacteria|p__Planctomycetota	14	Novel
GEM@3300025575_29@3300025575_29_00380@d__Bacteria|p__Patescibacteria	3	Novel
GEM@3300025575_29@3300025575_29_00381@d__Bacteria|p__Patescibacteria	4	Novel
GEM@3300021376_34@3300021376_34_01333@d__Bacteria|p__Planctomycetota	3	Novel
GEM@3300021376_34@3300021376_34_01342@d__Bacteria|p__Planctomycetota	3	Novel
GEM@3300021376_34@3300021376_34_01344@d__Bacteria|p__Planctomycetota	3	Novel
GEM@3300021376_34@3300021376_34_01345@d__Bacteria|p__Planctomycetota	3	Novel
GEM@3300021376_34@3300021376_34_01349@d__Bacteria|p__Planctomycetota	3	Novel
GEM@3300021376_34@3300021376_34_01350@d__Bacteria|p__Planctomycetota	4	Novel
GEM@3300021376_34@3300021376_34_01351@d__Bacteria|p__Planctomycetota	4	Novel
GEM@3300021376_34@3300021376_34_01352@d__Bacteria|p__Planctomycetota	7	Novel
GEM@3300021376_34@3300021376_34_01358@d__Bacteria|p__Planctomycetota	4	Novel
GEM@3300021376_34@3300021376_34_01365@d__Bacteria|p__Planctomycetota	3	Novel
GEM@3300029775_11@3300029775_11_02157@d__Bacteria|p__Bacteroidota	3	Novel
GEM@3300027742_30@3300027742_30_00746@d__Bacteria|p__Actinobacteriota	3	Novel
GEM@3300012889_54@3300012889_54_00304@d__Bacteria|p__Firmicutes_A	5	Novel
GEM@3300027708_8@3300027708_8_00877@d__Bacteria|p__Proteobacteria	2	Novel
GEM@3300025619_8@3300025619_8_00768@d__Bacteria|p__Actinobacteriota	21	Novel
GEM@3300006068_4@3300006068_4_00798@d__Bacteria|p__Bdellovibrionota	3	Novel
GEM@3300006176_16@3300006176_16_02574@d__Bacteria|p__UBP12	3	Novel
GEM@2162886008_2@2162886008_2_00328@d__Bacteria|p__Firmicutes_B	3	Novel
GEM@3300028007_3@3300028007_3_01006@d__Bacteria|p__Gemmatimonadota	5	Novel
GEM@3300006931_37@3300006931_37_00019@d__Bacteria|p__Nitrospirota	6	Novel
GEM@3300025706_23@3300025706_23_01135@d__Bacteria|p__Acidobacteriota	3	Novel
GEM@3300026969_5@3300026969_5_00892@d__Bacteria|p__Bacteroidota	3	Novel
GEM@3300026969_5@3300026969_5_00979@d__Bacteria|p__Bacteroidota	3	Novel
GEM@3300013137_54@3300013137_54_00634@d__Bacteria|p__Bacteroidota	9	Novel
GEM@3300006456_6@3300006456_6_01602@d__Bacteria|p__Campylobacterota	4	Novel
GEM@3300006456_6@3300006456_6_01610@d__Bacteria|p__Campylobacterota	4	Novel
GEM@3300006456_6@3300006456_6_01611@d__Bacteria|p__Campylobacterota	4	Novel
GEM@3300028028_25@3300028028_25_00872@d__Archaea|p__Thermoplasmatota	3	Novel
GEM@3300028028_25@3300028028_25_00877@d__Archaea|p__Thermoplasmatota	14	Novel
GEM@3300028028_25@3300028028_25_00899@d__Archaea|p__Thermoplasmatota	2	Novel
GEM@3300007776_5@3300007776_5_00353@d__Bacteria|p__Chloroflexota	3	Novel
GEM@3300018475_151@3300018475_151_00845@d__Bacteria|p__Bacteroidota	3	Novel
GEM@3300014206_98@3300014206_98_00867@d__Bacteria|p__Patescibacteria	4	Novel
GEM@3300027719_16@3300027719_16_00401@d__Bacteria|p__Desulfobacterota	5	Novel
GEM@3300029668_19@3300029668_19_00081@d__Bacteria|p__Firmicutes_A	15	Novel
GEM@3300025435_3@3300025435_3_00816@d__Bacteria|p__Proteobacteria	24	Novel
GEM@3300011772_1@3300011772_1_01359@d__Bacteria|p__Firmicutes_A	3	Novel
GEM@3300027897_49@3300027897_49_00496@d__Bacteria|p__Bacteroidota	2	Novel
GEM@3300026089_17@3300026089_17_00672@d__Bacteria|p__Bacteroidota	3	Novel
GEM@3300026209_20@3300026209_20_01110@d__Archaea|p__Thermoplasmatota	3	Novel
GEM@3300027835_159@3300027835_159_00522@d__Bacteria|p__Patescibacteria	3	Novel
GEM@3300024960_1@3300024960_1_05517@d__Bacteria|p__Myxococcota	2	Novel
GTDBiso@GB_GCA_001603005@LVAJ01000040.1_10@d__Bacteria|p__Firmicutes_A	2	Novel
GTDBiso@GB_GCA_001603075@LVBB01000047.1_9@d__Bacteria|p__Planctomycetota	12	Novel
GTDBiso@GB_GCA_001603075@LVBB01000047.1_46@d__Bacteria|p__Planctomycetota	13	Novel
GTDBiso@GB_GCA_001603845@LUZZ01000281.1_4@d__Bacteria|p__Desulfobacterota	6	Novel
GTDBiso@GB_GCA_001603845@LUZZ01000022.1_5@d__Bacteria|p__Desulfobacterota	3	Novel
GTDBiso@GB_GCA_001603845@LUZZ01000284.1_2@d__Bacteria|p__Desulfobacterota	3	Novel
GTDBiso@GB_GCA_001603845@LUZZ01000290.1_8@d__Bacteria|p__Desulfobacterota	3	Novel
GTDBiso@GB_GCA_001604105@LVAQ01000002.1_37@d__Bacteria|p__Firmicutes_A	19	Novel
GTDBiso@GB_GCA_001604185@LVAV01000113.1_50@d__Bacteria|p__Firmicutes_A	4	Novel
GTDBiso@GB_GCA_001604385@LVBK01000020.1_33@d__Bacteria|p__Spirochaetota	4	Novel
GTDBiso@GB_GCA_001604435@LVBO01000242.1_2@d__Bacteria|p__Synergistota	4	Novel
GTDBiso@GB_GCA_001604565@LVBV01000011.1_29@d__Bacteria|p__Verrucomicrobiota	4	Novel
GTDBiso@GB_GCA_001629395@LUSG01000258.1_15@d__Bacteria|p__Proteobacteria	17	Novel
GTDBiso@GB_GCA_001629395@LUSG01000259.1_5@d__Bacteria|p__Proteobacteria	20	Novel
GTDBiso@GB_GCA_001689445@LUJN01000012.1_36@d__Bacteria|p__Bacteroidota	4	Novel
GTDBiso@GB_GCA_001689445@LUJN01000012.1_44@d__Bacteria|p__Bacteroidota	7	Novel
GTDBiso@GB_GCA_001689445@LUJN01000012.1_61@d__Bacteria|p__Bacteroidota	10	Novel
GTDBiso@GB_GCA_001689495@LUJS01000035.1_105@d__Bacteria|p__Bacteroidota	25	Novel
GTDBiso@GB_GCA_001689515@LUJR01000036.1_40@d__Bacteria|p__Bacteroidota	3	Novel
GTDBiso@GB_GCA_001689685@LUJU01000009.1_4@d__Bacteria|p__Bacteroidota	7	Novel
GTDBiso@GB_GCA_001689685@LUJU01000014.1_12@d__Bacteria|p__Bacteroidota	2	Novel
GTDBiso@GB_GCA_001701065@DAAL01000186.1_8@d__Bacteria|p__Bacteroidota	24	Novel
GTDBiso@GB_GCA_001701115@DAAJ01000120.1_4@d__Bacteria|p__Bacteroidota	8	Novel
GTDBiso@GB_GCA_001701165@DAAP01000043.1_35@d__Bacteria|p__Bacteroidota	3	Novel
GTDBiso@GB_GCA_001751015@MAXM01000269.1_5@d__Bacteria|p__Desulfobacterota	6	Novel
GTDBiso@GB_GCA_001751085@MAXP01000172.1_9@d__Bacteria|p__Desulfobacterota	3	Novel
GTDBiso@GB_GCA_001767455@MELC01000056.1_28@d__Bacteria|p__Acidobacteriota	3	Novel
GTDBiso@GB_GCA_001767495@MELA01000091.1_9@d__Bacteria|p__Acidobacteriota	3	Novel
GTDBiso@GB_GCA_001767495@MELA01000096.1_19@d__Bacteria|p__Acidobacteriota	3	Novel
GTDBiso@GB_GCA_001768155@MENC01000148.1_22@d__Bacteria|p__Bacteroidota	5	Novel
GTDBiso@GB_GCA_001768515@MEOA01000010.1_30@d__Bacteria|p__Bacteroidota	3	Novel
GTDBiso@GB_GCA_001768615@MELE01000027.1_51@d__Bacteria|p__Acidobacteriota	7	Novel
GTDBiso@GB_GCA_001768645@MELK01000005.1_4@d__Bacteria|p__Actinobacteriota	5	Novel
GTDBiso@GB_GCA_001768975@MEND01000080.1_4@d__Bacteria|p__Bacteroidota	3	Novel
GTDBiso@GB_GCA_001768975@MEND01000283.1_38@d__Bacteria|p__Bacteroidota	11	Novel
GTDBiso@GB_GCA_001769275@MEOQ01000012.1_102@d__Bacteria|p__Bacteroidota	3	Novel
GTDBiso@GB_GCA_001769295@MEOR01000141.1_15@d__Bacteria|p__Bacteroidota	4	Novel
GTDBiso@GB_GCA_001769535@MEOH01000020.1_28@d__Bacteria|p__Bacteroidota	11	Novel
GTDBiso@GB_GCA_001769805@MEPO01000021.1_195@d__Bacteria|p__Bdellovibrionota	19	Novel
GTDBiso@GB_GCA_001769835@MEPR01000093.1_8@d__Bacteria|p__Bdellovibrionota	4	Novel
GEM@3300027970_55@3300027970_55_00690@d__Bacteria|p__Dependentiae	6	Novel
GEM@3300027970_55@3300027970_55_00696@d__Bacteria|p__Dependentiae	5	Novel
GEM@3300027970_55@3300027970_55_00701@d__Bacteria|p__Dependentiae	9	Novel
GEM@3300027970_55@3300027970_55_00706@d__Bacteria|p__Dependentiae	5	Novel
GEM@3300027970_55@3300027970_55_00707@d__Bacteria|p__Dependentiae	5	Novel
GEM@3300027970_55@3300027970_55_00716@d__Bacteria|p__Dependentiae	5	Novel
GEM@3300027970_55@3300027970_55_00721@d__Bacteria|p__Dependentiae	5	Novel
GEM@3300027970_55@3300027970_55_00724@d__Bacteria|p__Dependentiae	6	Novel
GEM@3300027970_55@3300027970_55_00748@d__Bacteria|p__Dependentiae	5	Novel
GEM@3300027970_55@3300027970_55_00753@d__Bacteria|p__Dependentiae	6	Novel
GEM@3300027970_55@3300027970_55_00759@d__Bacteria|p__Dependentiae	5	Novel
GEM@3300027970_55@3300027970_55_00763@d__Bacteria|p__Dependentiae	5	Novel
GEM@3300027970_55@3300027970_55_00764@d__Bacteria|p__Dependentiae	5	Novel
GEM@3300027970_55@3300027970_55_00765@d__Bacteria|p__Dependentiae	5	Novel
GEM@3300027970_55@3300027970_55_00766@d__Bacteria|p__Dependentiae	5	Novel
GEM@3300027970_55@3300027970_55_00779@d__Bacteria|p__Dependentiae	5	Novel
GEM@3300027970_55@3300027970_55_00786@d__Bacteria|p__Dependentiae	5	Novel
GEM@3300027968_37@3300027968_37_01830@d__Bacteria|p__UBP12	3	Novel
GEM@3300027968_37@3300027968_37_01843@d__Bacteria|p__UBP12	3	Novel
GEM@3300009084_35@3300009084_35_05431@d__Bacteria|p__Myxococcota	3	Novel
GEM@3300009084_35@3300009084_35_05432@d__Bacteria|p__Myxococcota	3	Novel
GEM@3300010049_55@3300010049_55_00290@d__Bacteria|p__Actinobacteriota	3	Novel
GEM@3300027781_15@3300027781_15_01712@d__Bacteria|p__Planctomycetota	3	Novel
GEM@3300027781_15@3300027781_15_01715@d__Bacteria|p__Planctomycetota	6	Novel
GEM@3300027781_15@3300027781_15_01742@d__Bacteria|p__Planctomycetota	5	Novel
GEM@3300027781_15@3300027781_15_01764@d__Bacteria|p__Planctomycetota	5	Novel
GEM@3300006320_19@3300006320_19_01026@d__Bacteria|p__Firmicutes_A	2	Novel
GEM@3300006320_19@3300006320_19_01030@d__Bacteria|p__Firmicutes_A	5	Novel
GEM@3300006320_19@3300006320_19_01033@d__Bacteria|p__Firmicutes_A	3	Novel
GEM@3300006320_19@3300006320_19_01053@d__Bacteria|p__Firmicutes_A	3	Novel
GEM@3300023230_1@3300023230_1_03817@d__Bacteria|p__Bacteroidota	4	Novel
GEM@3300027864_40@3300027864_40_00815@d__Bacteria|p__Firmicutes_A	3	Novel
GEM@3300027863_34@3300027863_34_03266@d__Bacteria|p__Chloroflexota	20	Novel
GEM@3300027863_34@3300027863_34_03283@d__Bacteria|p__Chloroflexota	3	Novel
GEM@3300002098_4@3300002098_4_01040@d__Bacteria|p__Actinobacteriota	12	Novel
GEM@3300010275_16@3300010275_16_01022@d__Bacteria|p__Firmicutes_A	4	Novel
GEM@3300018426_44@3300018426_44_00821@d__Bacteria|p__Bacteroidota	23	Novel
GEM@3300014208_17@3300014208_17_02119@d__Bacteria|p__Verrucomicrobiota	5	Novel
GEM@3300025678_57@3300025678_57_01236@d__Bacteria|p__Patescibacteria	4	Novel
GEM@3300011186_8@3300011186_8_01371@d__Bacteria|p__Bacteroidota	5	Novel
GEM@3300011186_8@3300011186_8_01383@d__Bacteria|p__Bacteroidota	6	Novel
GEM@3300025888_9@3300025888_9_00987@d__Bacteria|p__Firmicutes_A	2	Novel
GEM@3300007517_37@3300007517_37_00350@d__Bacteria|p__Myxococcota	6	Novel
GEM@3300007517_37@3300007517_37_00412@d__Bacteria|p__Myxococcota	4	Novel
GEM@3300007517_37@3300007517_37_00414@d__Bacteria|p__Myxococcota	5	Novel
GEM@3300025857_12@3300025857_12_02766@d__Bacteria|p__Chloroflexota	3	Novel
GEM@3300025686_3@3300025686_3_00034@d__Bacteria|p__Planctomycetota	3	Novel
GEM@3300027863_355@3300027863_355_00071@d__Archaea|p__Nanoarchaeota	3	Novel
GEM@3300027863_355@3300027863_355_00083@d__Archaea|p__Nanoarchaeota	3	Novel
GEM@3300027863_355@3300027863_355_00085@d__Archaea|p__Nanoarchaeota	7	Novel
GEM@3300027863_355@3300027863_355_00141@d__Archaea|p__Nanoarchaeota	3	Novel
GEM@3300027863_355@3300027863_355_00155@d__Archaea|p__Nanoarchaeota	3	Novel
GEM@3300027815_111@3300027815_111_00187@d__Bacteria|p__Patescibacteria	3	Novel
GEM@3300013005_32@3300013005_32_01083@d__Bacteria|p__Bdellovibrionota	10	Novel
GEM@3300013005_32@3300013005_32_01130@d__Bacteria|p__Bdellovibrionota	10	Novel
GEM@3300029736_18@3300029736_18_01076@d__Bacteria|p__Firmicutes_A	5	Novel
GEM@3300011411_4@3300011411_4_03543@d__Bacteria|p__Verrucomicrobiota	7	Novel
GEM@3300008634_32@3300008634_32_00029@d__Bacteria|p__Patescibacteria	18	Novel
GEM@3300015370_56@3300015370_56_00522@d__Archaea|p__JdFR-18	6	Novel
GEM@3300008215_4@3300008215_4_04655@d__Bacteria|p__Proteobacteria	3	Novel
GEM@3300026279_11@3300026279_11_01880@d__Bacteria|p__Verrucomicrobiota	12	Novel
GEM@3300025706_5@3300025706_5_01346@d__Bacteria|p__Verrucomicrobiota	7	Novel
GEM@3300025706_5@3300025706_5_01347@d__Bacteria|p__Verrucomicrobiota	3	Novel
GEM@3300014656_24@3300014656_24_00464@d__Bacteria|p__Bipolaricaulota	4	Novel
GEM@3300013131_148@3300013131_148_00931@d__Bacteria|p__Patescibacteria	7	Novel
GEM@3300025266_11@3300025266_11_00984@d__Bacteria|p__Chloroflexota	7	Novel
GEM@3300027917_105@3300027917_105_00427@d__Bacteria|p__Margulisbacteria	4	Novel
GEM@3300027515_14@3300027515_14_02040@d__Bacteria|p__Desulfobacterota	4	Novel
GEM@3300027839_4@3300027839_4_07844@d__Bacteria|p__Planctomycetota	3	Novel
GEM@3300025230_8@3300025230_8_03411@d__Bacteria|p__Proteobacteria	4	Novel
GEM@3300009787_18@3300009787_18_04723@d__Bacteria|p__Proteobacteria	5	Novel
GEM@3300017426_8@3300017426_8_04393@d__Bacteria|p__Chloroflexota	2	Novel
GEM@3300017426_8@3300017426_8_04398@d__Bacteria|p__Chloroflexota	2	Novel
GEM@3300025668_26@3300025668_26_01149@d__Archaea|p__Thermoplasmatota	20	Novel
GEM@3300021843_32@3300021843_32_00502@d__Bacteria|p__Firmicutes_A	11	Novel
GEM@3300017434_29@3300017434_29_00709@d__Bacteria|p__Planctomycetota	3	Novel
GEM@3300017434_29@3300017434_29_00716@d__Bacteria|p__Planctomycetota	3	Novel
GEM@3300025708_42@3300025708_42_00020@d__Bacteria|p__Spirochaetota	3	Novel
GEM@3300025708_42@3300025708_42_00022@d__Bacteria|p__Spirochaetota	15	Novel
GEM@3300027586_11@3300027586_11_01034@d__Bacteria|p__Actinobacteriota	16	Novel
GTDBiso@GB_GCA_000992325@LBTZ01000009.1_31@d__Bacteria|p__Patescibacteria	3	Novel
GTDBiso@GB_GCA_000992325@LBTZ01000010.1_16@d__Bacteria|p__Patescibacteria	9	Novel
GTDBiso@GB_GCA_000992325@LBTZ01000011.1_2@d__Bacteria|p__Patescibacteria	3	Novel
GTDBiso@GB_GCA_000993115@LBVN01000007.1_38@d__Bacteria|p__Patescibacteria	6	Novel
GTDBiso@GB_GCA_000993615@LBWM01000001.1_48@d__Bacteria|p__Patescibacteria	11	Novel
GTDBiso@GB_GCA_000993615@LBWM01000001.1_50@d__Bacteria|p__Patescibacteria	7	Novel
GTDBiso@GB_GCA_000995965@LBYD01000001.1_66@d__Bacteria|p__Patescibacteria	3	Novel
GTDBiso@GB_GCA_000995965@LBYD01000001.1_81@d__Bacteria|p__Patescibacteria	3	Novel
GTDBiso@GB_GCA_000995965@LBYD01000001.1_91@d__Bacteria|p__Patescibacteria	13	Novel
GTDBiso@GB_GCA_000996245@LBYP01000019.1_8@d__Bacteria|p__Patescibacteria	4	Novel
GTDBiso@GB_GCA_000996245@LBYP01000020.1_16@d__Bacteria|p__Patescibacteria	3	Novel
GTDBiso@GB_GCA_000998045@LCCS01000028.1_22@d__Bacteria|p__Patescibacteria	3	Novel
GTDBiso@GB_GCA_000998045@LCCS01000028.1_36@d__Bacteria|p__Patescibacteria	6	Novel
GTDBiso@GB_GCA_000998045@LCCS01000029.1_3@d__Bacteria|p__Patescibacteria	4	Novel
GTDBiso@GB_GCA_000999175@LCJJ01000012.1_14@d__Bacteria|p__Patescibacteria	3	Novel
GTDBiso@GB_GCA_001001185@LCKC01000001.1_44@d__Bacteria|p__Patescibacteria	6	Novel
GTDBiso@GB_GCA_001001185@LCKC01000002.1_16@d__Bacteria|p__Patescibacteria	3	Novel
GTDBiso@GB_GCA_001001625@LCKU01000040.1_8@d__Bacteria|p__Patescibacteria	5	Novel
GTDBiso@GB_GCA_001004345@LCQW01000028.1_14@d__Bacteria|p__Patescibacteria	4	Novel
GTDBiso@GB_GCA_001004345@LCQW01000029.1_5@d__Bacteria|p__Patescibacteria	4	Novel
GTDBiso@GB_GCA_001314715@LJSV01000005.1_131@d__Bacteria|p__Proteobacteria	3	Novel
GTDBiso@GB_GCA_001314865@LJZR01000075.1_6@d__Bacteria|p__Cyanobacteria	4	Novel
GTDBiso@GB_GCA_001314865@LJZR01000076.1_2@d__Bacteria|p__Cyanobacteria	3	Novel
GTDBiso@GB_GCA_001314865@LJZR01000076.1_6@d__Bacteria|p__Cyanobacteria	2	Novel
GTDBiso@GB_GCA_001438005@LIBO01000141.1_5@d__Bacteria|p__Verrucomicrobiota	5	Novel
GTDBiso@GB_GCA_001443005@LEKQ01000005.1_65@d__Bacteria|p__Synergistota	2	Novel
GTDBiso@GB_GCA_001443005@LEKQ01000005.1_108@d__Bacteria|p__Synergistota	3	Novel
GTDBiso@GB_GCA_001443495@LDXR01000002.1_258@d__Bacteria|p__Methylomirabilota	10	Novel
GTDBiso@GB_GCA_001443495@LDXR01000002.1_275@d__Bacteria|p__Methylomirabilota	4	Novel
GTDBiso@GB_GCA_001462235@LIUI01000134.1_4@d__Bacteria|p__Fibrobacterota	3	Novel
GTDBiso@GB_GCA_001462235@LIUI01000134.1_5@d__Bacteria|p__Fibrobacterota	4	Novel
GTDBiso@GB_GCA_001462235@LIUI01000134.1_14@d__Bacteria|p__Fibrobacterota	7	Novel
GTDBiso@GB_GCA_001464165@LNEX01000284.1_22@d__Bacteria|p__Cyanobacteria	18	Novel
GTDBiso@GB_GCA_001464165@LNEX01000290.1_5@d__Bacteria|p__Cyanobacteria	15	Novel
GTDBiso@GB_GCA_001464165@LNEX01000292.1_5@d__Bacteria|p__Cyanobacteria	3	Novel
GTDBiso@GB_GCA_001464385@LNFB01000360.1_9@d__Bacteria|p__Myxococcota	3	Novel
GTDBiso@GB_GCA_001464575@LNFE01000184.1_55@d__Bacteria|p__Acidobacteriota	7	Novel
GTDBiso@GB_GCA_001464965@LNEJ01000063.1_8@d__Bacteria|p__Proteobacteria	3	Novel
GTDBiso@GB_GCA_001465015@LNEO01000158.1_14@d__Bacteria|p__Myxococcota	3	Novel
GTDBiso@GB_GCA_001465025@LNDO01000017.1_11@d__Bacteria|p__Proteobacteria	6	Novel
GTDBiso@GB_GCA_001465025@LNDO01000022.1_5@d__Bacteria|p__Proteobacteria	3	Novel
GEM@3300023260_1@3300023260_1_03354@d__Bacteria|p__Myxococcota	3	Novel
GEM@3300023260_1@3300023260_1_03394@d__Bacteria|p__Myxococcota	3	Novel
GEM@3300009702_109@3300009702_109_00463@d__Bacteria|p__Bdellovibrionota	3	Novel
GEM@3300009702_109@3300009702_109_00487@d__Bacteria|p__Bdellovibrionota	3	Novel
GEM@3300009702_109@3300009702_109_00504@d__Bacteria|p__Bdellovibrionota	3	Novel
GEM@3300027896_73@3300027896_73_00260@d__Archaea|p__Nanoarchaeota	6	Novel
GEM@3300025438_18@3300025438_18_00058@d__Bacteria|p__Actinobacteriota	5	Novel
GEM@3300028582_14@3300028582_14_02665@d__Bacteria|p__Spirochaetota	3	Novel
GEM@3300028582_14@3300028582_14_02673@d__Bacteria|p__Spirochaetota	5	Novel
GEM@3300026368_3@3300026368_3_00440@d__Archaea|p__Euryarchaeota	2	Novel
GEM@3300025528_8@3300025528_8_00774@d__Bacteria|p__Planctomycetota	5	Novel
GEM@3300012887_3@3300012887_3_00351@d__Bacteria|p__Desulfobacterota	2	Novel
GEM@3300019861_21@3300019861_21_00462@d__Bacteria|p__Edwardsbacteria	4	Novel
GEM@3300027819_33@3300027819_33_00408@d__Bacteria|p__Chloroflexota	4	Novel
GEM@3300027536_12@3300027536_12_02206@d__Bacteria|p__Desulfobacterota	4	Novel
GEM@3300027536_12@3300027536_12_02227@d__Bacteria|p__Desulfobacterota	3	Novel
GEM@3300009503_26@3300009503_26_01893@d__Bacteria|p__Armatimonadota	2	Novel
GEM@3300027819_40@3300027819_40_02075@d__Bacteria|p__Chloroflexota	5	Novel
GEM@3300021603_37@3300021603_37_02174@d__Bacteria|p__Desulfobacterota	3	Novel
GEM@3300027123_2@3300027123_2_02861@d__Bacteria|p__Proteobacteria	3	Novel
GEM@3300029650_7@3300029650_7_01519@d__Bacteria|p__Firmicutes_A	2	Novel
GEM@3300028666_17@3300028666_17_00380@d__Bacteria|p__Patescibacteria	4	Novel
GEM@3300028666_17@3300028666_17_00398@d__Bacteria|p__Patescibacteria	32	Novel
GEM@3300015204_26@3300015204_26_01733@d__Bacteria|p__Armatimonadota	3	Novel
GEM@3300024428_5@3300024428_5_00563@d__Bacteria|p__Bacteroidota	3	Novel
GEM@3300024428_5@3300024428_5_00565@d__Bacteria|p__Bacteroidota	3	Novel
GEM@3300024428_5@3300024428_5_00568@d__Bacteria|p__Bacteroidota	4	Novel
GEM@3300014205_26@3300014205_26_02357@d__Bacteria|p__Proteobacteria	3	Novel
GEM@3300020219_12@3300020219_12_00177@d__Bacteria|p__Cyanobacteriota	4	Novel
GEM@3300005326_63@3300005326_63_00187@d__Bacteria|p__Eremiobacterota	10	Novel
GEM@3300005326_63@3300005326_63_00207@d__Bacteria|p__Eremiobacterota	4	Novel
GEM@3300027844_41@3300027844_41_00439@d__Bacteria|p__Chloroflexota	6	Novel
GEM@3300027825_13@3300027825_13_00883@d__Bacteria|p__Chloroflexota	4	Novel
GEM@3300027825_13@3300027825_13_00895@d__Bacteria|p__Chloroflexota	4	Novel
GEM@3300027704_7@3300027704_7_00905@d__Bacteria|p__Cyanobacteriota	13	Novel
GEM@3300027704_7@3300027704_7_00946@d__Bacteria|p__Cyanobacteriota	13	Novel
GEM@3300005512_8@3300005512_8_00574@d__Bacteria|p__Proteobacteria	4	Novel
GEM@3300025730_13@3300025730_13_01910@d__Bacteria|p__OLB16	3	Novel
GEM@3300011990_14@3300011990_14_00363@d__Bacteria|p__Bacteroidota	15	Novel
GEM@3300017452_19@3300017452_19_01904@d__Bacteria|p__Bdellovibrionota	3	Novel
GEM@3300027266_2@3300027266_2_01378@d__Bacteria|p__Acidobacteriota	4	Novel
GEM@3300025912_29@3300025912_29_02716@d__Bacteria|p__Acidobacteriota	3	Novel
GEM@3300026193_1@3300026193_1_04341@d__Bacteria|p__Planctomycetota	4	Novel
GEM@3300025715_8@3300025715_8_03561@d__Bacteria|p__Verrucomicrobiota	6	Novel
GEM@3300025715_8@3300025715_8_03564@d__Bacteria|p__Verrucomicrobiota	8	Novel
UHGG@MGYG-HGUT-03421@GUT_GENOME233266_01331@d__Bacteria|p__Firmicutes_A	6	Novel
UHGG@MGYG-HGUT-03425@GUT_GENOME233270_02605@d__Bacteria|p__Firmicutes_A	4	Novel
UHGG@MGYG-HGUT-03427@GUT_GENOME233273_02068@d__Bacteria|p__Firmicutes_A	7	Novel
UHGG@MGYG-HGUT-03432@GUT_GENOME233279_01669@d__Bacteria|p__Firmicutes_A	5	Novel
UHGG@MGYG-HGUT-03435@GUT_GENOME233283_02044@d__Bacteria|p__Spirochaetota	4	Novel
UHGG@MGYG-HGUT-03435@GUT_GENOME233283_02077@d__Bacteria|p__Spirochaetota	3	Novel
UHGG@MGYG-HGUT-03455@GUT_GENOME234397_00374@d__Archaea|p__Thermoplasmatota	5	Novel
UHGG@MGYG-HGUT-03463@GUT_GENOME234802_01859@d__Bacteria|p__Proteobacteria	4	Novel
UHGG@MGYG-HGUT-03518@GUT_GENOME236872_00017@d__Bacteria|p__Firmicutes	3	Novel
UHGG@MGYG-HGUT-03518@GUT_GENOME236872_00029@d__Bacteria|p__Firmicutes	3	Novel
UHGG@MGYG-HGUT-03518@GUT_GENOME236872_00043@d__Bacteria|p__Firmicutes	3	Novel
UHGG@MGYG-HGUT-03528@GUT_GENOME236883_02001@d__Bacteria|p__Verrucomicrobiota	3	Novel
UHGG@MGYG-HGUT-03549@GUT_GENOME237062_00672@d__Bacteria|p__Firmicutes_A	5	Novel
UHGG@MGYG-HGUT-03569@GUT_GENOME237440_01514@d__Bacteria|p__Spirochaetota	6	Novel
UHGG@MGYG-HGUT-03578@GUT_GENOME237449_00640@d__Bacteria|p__Firmicutes_A	4	Novel
UHGG@MGYG-HGUT-03582@GUT_GENOME237494_00344@d__Bacteria|p__Firmicutes_A	7	Novel
UHGG@MGYG-HGUT-03594@GUT_GENOME237530_01438@d__Bacteria|p__Firmicutes_A	3	Novel
UHGG@MGYG-HGUT-03613@GUT_GENOME237866_00924@d__Bacteria|p__Firmicutes_A	2	Novel
UHGG@MGYG-HGUT-03626@GUT_GENOME238202_01982@d__Bacteria|p__Bacteroidota	6	Novel
UHGG@MGYG-HGUT-03649@GUT_GENOME238304_00057@d__Bacteria|p__Bacteroidota	3	Novel
UHGG@MGYG-HGUT-03773@GUT_GENOME243880_01788@d__Bacteria|p__Firmicutes_A	2	Novel
UHGG@MGYG-HGUT-03773@GUT_GENOME243880_01860@d__Bacteria|p__Firmicutes_A	2	Novel
UHGG@MGYG-HGUT-03817@GUT_GENOME244516_01375@d__Bacteria|p__Proteobacteria	4	Novel
UHGG@MGYG-HGUT-03852@GUT_GENOME246008_00337@d__Bacteria|p__Proteobacteria	4	Novel
UHGG@MGYG-HGUT-03863@GUT_GENOME246326_02400@d__Bacteria|p__Firmicutes_A	2	Novel
UHGG@MGYG-HGUT-04030@GUT_GENOME254230_01928@d__Bacteria|p__Firmicutes_A	3	Novel
UHGG@MGYG-HGUT-04119@GUT_GENOME256961_00797@d__Bacteria|p__Firmicutes_A	3	Novel
UHGG@MGYG-HGUT-04199@GUT_GENOME259479_00046@d__Bacteria|p__Firmicutes	5	Novel
UHGG@MGYG-HGUT-04231@GUT_GENOME260281_01770@d__Bacteria|p__Firmicutes_A	2	Novel
UHGG@MGYG-HGUT-04380@GUT_GENOME270878_02241@d__Bacteria|p__Firmicutes_A	4	Novel
UHGG@MGYG-HGUT-04428@GUT_GENOME274350_01222@d__Bacteria|p__Bacteroidota	5	Novel
UHGG@MGYG-HGUT-04586@GUT_GENOME283775_00410@d__Bacteria|p__Firmicutes_A	8	Novel
UHGG@MGYG-HGUT-04594@GUT_GENOME284292_00836@d__Bacteria|p__Firmicutes_A	2	Novel
Ocean@TARA_SAMEA2621221_METAG_ODHGGDHM@TARA_SAMEA2621221_METAG-scaffold_28769-gene_1@d__Archaea|p__Crenarchaeota	7	Novel
GEM@3300025398_10@3300025398_10_00063@d__Bacteria|p__Patescibacteria	4	Novel
GEM@3300025398_10@3300025398_10_00064@d__Bacteria|p__Patescibacteria	8	Novel
GEM@3300025398_10@3300025398_10_00132@d__Bacteria|p__Patescibacteria	2	Novel
GEM@3300027736_28@3300027736_28_01525@d__Bacteria|p__Bacteroidota	10	Novel
GEM@3300027863_18@3300027863_18_02764@d__Bacteria|p__Armatimonadota	4	Novel
GEM@3300014205_105@3300014205_105_00304@d__Bacteria|p__Patescibacteria	3	Novel
GEM@3300014205_105@3300014205_105_00306@d__Bacteria|p__Patescibacteria	13	Novel
GEM@3300014205_105@3300014205_105_00346@d__Bacteria|p__Patescibacteria	3	Novel
GEM@3300026088_30@3300026088_30_02184@d__Bacteria|p__Acidobacteriota	3	Novel
GEM@2162886008_14@2162886008_14_01004@d__Bacteria|p__Desulfobacterota	3	Novel
GEM@3300026531_39@3300026531_39_00355@d__Bacteria|p__Coprothermobacterota	3	Novel
GEM@3300026531_39@3300026531_39_00385@d__Bacteria|p__Coprothermobacterota	3	Novel
GEM@3300026531_39@3300026531_39_00404@d__Bacteria|p__Coprothermobacterota	4	Novel
GEM@3300025161_8@3300025161_8_02439@d__Bacteria|p__Planctomycetota	31	Novel
GEM@3300025161_8@3300025161_8_02453@d__Bacteria|p__Planctomycetota	7	Novel
GEM@3300027878_15@3300027878_15_00907@d__Bacteria|p__Myxococcota	4	Novel
GEM@3300021517_18@3300021517_18_01071@d__Bacteria|p__Chloroflexota	6	Novel
GEM@3300021517_18@3300021517_18_01105@d__Bacteria|p__Chloroflexota	6	Novel
GEM@3300021517_18@3300021517_18_01118@d__Bacteria|p__Chloroflexota	6	Novel
GEM@3300021387_137@3300021387_137_00077@d__Bacteria|p__Bacteroidota	3	Novel
GEM@3300026519_25@3300026519_25_00208@d__Bacteria|p__Actinobacteriota	8	Novel
GEM@3300024062_8@3300024062_8_02530@d__Bacteria|p__Desulfobacterota	6	Novel
GEM@3300027956_3@3300027956_3_00703@d__Bacteria|p__Desulfobacterota	7	Novel
GEM@3300029237_30@3300029237_30_00875@d__Bacteria|p__Firmicutes_A	2	Novel
GEM@3300020180_11@3300020180_11_00038@d__Bacteria|p__Myxococcota	6	Novel
GEM@3300020180_11@3300020180_11_00054@d__Bacteria|p__Myxococcota	3	Novel
GEM@3300020180_11@3300020180_11_00068@d__Bacteria|p__Myxococcota	5	Novel
GEM@3300020180_11@3300020180_11_05470@d__Bacteria|p__Myxococcota	3	Novel
GEM@3300022936_8@3300022936_8_02120@d__Bacteria|p__Bacteroidota	3	Novel
GEM@3300022936_8@3300022936_8_02140@d__Bacteria|p__Bacteroidota	3	Novel
GEM@3300025587_8@3300025587_8_00268@d__Bacteria|p__Proteobacteria	3	Novel
GEM@3300026311_108@3300026311_108_00772@d__Bacteria|p__Patescibacteria	3	Novel
GEM@3300027851_42@3300027851_42_00404@d__Bacteria|p__Chloroflexota	14	Novel
GEM@3300027851_42@3300027851_42_00407@d__Bacteria|p__Chloroflexota	18	Novel
GEM@3300012530_7@3300012530_7_00813@d__Bacteria|p__Actinobacteriota	4	Novel
GEM@3300020193_11@3300020193_11_02603@d__Bacteria|p__Planctomycetota	30	Novel
GEM@3300017470_15@3300017470_15_02076@d__Bacteria|p__Bacteroidota	6	Novel
GEM@3300014557_13@3300014557_13_00035@d__Bacteria|p__Firmicutes_A	7	Novel
GEM@3300010371_18@3300010371_18_03483@d__Bacteria|p__Acidobacteriota	6	Novel
GEM@3300010371_18@3300010371_18_03506@d__Bacteria|p__Acidobacteriota	4	Novel
GEM@3300028569_43@3300028569_43_02234@d__Bacteria|p__Bdellovibrionota	3	Novel
GEM@3300025586_45@3300025586_45_00374@d__Archaea|p__Nanoarchaeota	13	Novel
GEM@3300028299_12@3300028299_12_02226@d__Bacteria|p__UBA3054	4	Novel
GEM@3300028299_12@3300028299_12_02259@d__Bacteria|p__UBA3054	4	Novel
GEM@3300025772_5@3300025772_5_01316@d__Bacteria|p__Verrucomicrobiota	5	Novel
GEM@3300027917_85@3300027917_85_00162@d__Bacteria|p__Zixibacteria	9	Novel
GEM@3300012270_19@3300012270_19_00006@d__Bacteria|p__Proteobacteria	5	Novel
GEM@3300012270_19@3300012270_19_00064@d__Bacteria|p__Proteobacteria	8	Novel
GEM@3300009084_66@3300009084_66_02416@d__Bacteria|p__Chloroflexota	5	Novel
GEM@3300009767_26@3300009767_26_00580@d__Bacteria|p__Spirochaetota	6	Novel
GEM@3300009767_26@3300009767_26_00586@d__Bacteria|p__Spirochaetota	3	Novel
GEM@3300009767_26@3300009767_26_00594@d__Bacteria|p__Spirochaetota	3	Novel
GEM@3300012886_6@3300012886_6_02053@d__Bacteria|p__Verrucomicrobiota	10	Novel
GEM@3300012886_6@3300012886_6_02079@d__Bacteria|p__Verrucomicrobiota	12	Novel
GEM@3300028624_23@3300028624_23_00765@d__Bacteria|p__Bacteroidota	7	Novel
GEM@3300011536_3@3300011536_3_03111@d__Bacteria|p__Firmicutes	2	Novel
GEM@3300011536_3@3300011536_3_03115@d__Bacteria|p__Firmicutes	2	Novel
GEM@3300025601_20@3300025601_20_00462@d__Bacteria|p__Patescibacteria	6	Novel
GEM@3300029592_22@3300029592_22_01006@d__Bacteria|p__Firmicutes_A	2	Novel
GEM@3300027838_7@3300027838_7_03442@d__Bacteria|p__Planctomycetota	3	Novel
GEM@3300017470_18@3300017470_18_00179@d__Bacteria|p__Chloroflexota	8	Novel
GEM@3300017470_18@3300017470_18_00244@d__Bacteria|p__Chloroflexota	3	Novel
GEM@3300008212_1@3300008212_1_02039@d__Bacteria|p__Proteobacteria	5	Novel
GEM@3300028048_91@3300028048_91_01227@d__Bacteria|p__Firmicutes_A	3	Novel
GEM@3300007722_32@3300007722_32_03636@d__Bacteria|p__Proteobacteria	9	Novel
GEM@3300027623_25@3300027623_25_00662@d__Bacteria|p__Actinobacteriota	4	Novel
GEM@3300027623_25@3300027623_25_00663@d__Bacteria|p__Actinobacteriota	4	Novel
GEM@3300022745_17@3300022745_17_00046@d__Bacteria|p__Patescibacteria	8	Novel
GEM@3300017940_18@3300017940_18_01507@d__Archaea|p__Crenarchaeota	13	Novel
GEM@3300017940_18@3300017940_18_01514@d__Archaea|p__Crenarchaeota	22	Novel
GEM@3300017940_18@3300017940_18_01515@d__Archaea|p__Crenarchaeota	46	Novel
GEM@3300012820_7@3300012820_7_00215@d__Bacteria|p__Bacteroidota	4	Novel
GEM@3300026509_20@3300026509_20_00441@d__Bacteria|p__Bacteroidota	5	Novel
GEM@3300007925_15@3300007925_15_01495@d__Bacteria|p__Bacteroidota	37	Novel
GEM@3300009503_85@3300009503_85_02075@d__Bacteria|p__Myxococcota	3	Novel
GEM@3300025861_13@3300025861_13_03551@d__Bacteria|p__Spirochaetota	4	Novel
GEM@3300011856_2@3300011856_2_00523@d__Bacteria|p__Proteobacteria	4	Novel
GEM@3300025682_8@3300025682_8_01779@d__Bacteria|p__Latescibacterota	3	Novel
GEM@3300025682_8@3300025682_8_01846@d__Bacteria|p__Latescibacterota	7	Novel
GEM@3300027609_4@3300027609_4_03354@d__Bacteria|p__Acidobacteriota	19	Novel
GEM@3300007717_26@3300007717_26_00080@d__Bacteria|p__Proteobacteria	3	Novel
GEM@3300025944_46@3300025944_46_00210@d__Bacteria|p__Patescibacteria	10	Novel
GEM@3300025488_2@3300025488_2_00987@d__Bacteria|p__Proteobacteria	16	Novel
GEM@3300027719_43@3300027719_43_00723@d__Bacteria|p__Proteobacteria	5	Novel
GEM@3300027719_43@3300027719_43_00740@d__Bacteria|p__Proteobacteria	3	Novel
GEM@3300027276_18@3300027276_18_00410@d__Bacteria|p__Bacteroidota	10	Novel
GEM@3300015214_101@3300015214_101_00367@d__Bacteria|p__Firmicutes_A	2	Novel
GEM@3300025857_11@3300025857_11_00347@d__Bacteria|p__Chloroflexota	5	Novel
GEM@3300025857_11@3300025857_11_00349@d__Bacteria|p__Chloroflexota	4	Novel
GEM@3300025857_11@3300025857_11_00417@d__Bacteria|p__Chloroflexota	4	Novel
GEM@3300012148_4@3300012148_4_02835@d__Bacteria|p__Firmicutes_A	7	Novel
GEM@3300025575_17@3300025575_17_00559@d__Bacteria|p__Firmicutes_A	5	Novel
GEM@3300025575_17@3300025575_17_00587@d__Bacteria|p__Firmicutes_A	6	Novel
GEM@3300011639_4@3300011639_4_00655@d__Bacteria|p__Firmicutes_A	10	Novel
GEM@3300011639_4@3300011639_4_00657@d__Bacteria|p__Firmicutes_A	5	Novel
GEM@3300011639_4@3300011639_4_00658@d__Bacteria|p__Firmicutes_A	3	Novel
GEM@3300014205_32@3300014205_32_00946@d__Bacteria|p__Planctomycetota	4	Novel
GEM@3300014205_32@3300014205_32_00964@d__Bacteria|p__Planctomycetota	9	Novel
GEM@3300014205_32@3300014205_32_00969@d__Bacteria|p__Planctomycetota	15	Novel
GEM@3300014205_32@3300014205_32_00975@d__Bacteria|p__Planctomycetota	6	Novel
GEM@3300020055_32@3300020055_32_01071@d__Bacteria|p__Bacteroidota	6	Novel
GEM@3300029230_14@3300029230_14_00880@d__Bacteria|p__Firmicutes_A	3	Novel
GEM@3300026840_2@3300026840_2_03334@d__Bacteria|p__Bacteroidota	7	Novel
GEM@3300026840_2@3300026840_2_03342@d__Bacteria|p__Bacteroidota	5	Novel
GEM@3300005985_12@3300005985_12_02531@d__Bacteria|p__Bacteroidota	5	Novel
GEM@3300017431_24@3300017431_24_00369@d__Bacteria|p__Planctomycetota	4	Novel
GEM@3300012940_19@3300012940_19_04081@d__Bacteria|p__Proteobacteria	8	Novel
GEM@3300011977_10@3300011977_10_01901@d__Bacteria|p__Firmicutes_C	5	Novel
GEM@3300011977_10@3300011977_10_01933@d__Bacteria|p__Firmicutes_C	11	Novel
GEM@3300007517_100@3300007517_100_00441@d__Bacteria|p__Patescibacteria	3	Novel
GEM@3300001102_17@3300001102_17_00970@d__Bacteria|p__Proteobacteria	13	Novel
GEM@3300007222_21@3300007222_21_00289@d__Bacteria|p__Firmicutes_A	3	Novel
GEM@3300000839_46@3300000839_46_00027@d__Bacteria|p__Firmicutes_A	3	Novel
GEM@3300025627_9@3300025627_9_01942@d__Bacteria|p__Verrucomicrobiota	6	Novel
GEM@3300025161_40@3300025161_40_01790@d__Bacteria|p__Chloroflexota	6	Novel
GEM@3300008751_3@3300008751_3_00047@d__Bacteria|p__Firmicutes	5	Novel
GEM@3300008751_3@3300008751_3_00049@d__Bacteria|p__Firmicutes	3	Novel
GEM@3300008751_3@3300008751_3_00050@d__Bacteria|p__Firmicutes	3	Novel
GEM@3300026516_17@3300026516_17_01745@d__Bacteria|p__Bacteroidota	8	Novel
GEM@3300005518_35@3300005518_35_00852@d__Bacteria|p__Nitrospirota	5	Novel
GEM@3300005518_35@3300005518_35_00868@d__Bacteria|p__Nitrospirota	6	Novel
GEM@3300017449_7@3300017449_7_01810@d__Bacteria|p__Planctomycetota	5	Novel
GEM@3300006745_13@3300006745_13_01028@d__Bacteria|p__Firmicutes_C	7	Novel
GEM@3300027607_41@3300027607_41_02524@d__Bacteria|p__Bacteroidota	4	Novel
GEM@3300014208_95@3300014208_95_00357@d__Bacteria|p__Patescibacteria	6	Novel
GEM@3300027980_5@3300027980_5_06545@d__Bacteria|p__Myxococcota	3	Novel
GEM@3300027980_5@3300027980_5_06548@d__Bacteria|p__Myxococcota	3	Novel
GEM@3300027980_5@3300027980_5_06599@d__Bacteria|p__Myxococcota	3	Novel
GEM@3300027980_5@3300027980_5_06614@d__Bacteria|p__Myxococcota	4	Novel
GEM@3300017522_37@3300017522_37_01215@d__Bacteria|p__Firestonebacteria	5	Novel
GEM@3300021498_7@3300021498_7_00996@d__Archaea|p__Crenarchaeota	5	Novel
GEM@3300021498_7@3300021498_7_01060@d__Archaea|p__Crenarchaeota	5	Novel
GEM@3300017470_2@3300017470_2_02725@d__Bacteria|p__Chloroflexota	7	Novel
GEM@3300014206_63@3300014206_63_00544@d__Bacteria|p__Bacteroidota	2	Novel
GEM@3300014206_63@3300014206_63_00611@d__Bacteria|p__Bacteroidota	2	Novel
GEM@3300027828_20@3300027828_20_03372@d__Bacteria|p__Chloroflexota	4	Novel
GEM@3300013014_13@3300013014_13_00290@d__Bacteria|p__Cyanobacteriota	3	Novel
GEM@3300013014_13@3300013014_13_00291@d__Bacteria|p__Cyanobacteriota	4	Novel
GEM@3300013014_13@3300013014_13_00326@d__Bacteria|p__Cyanobacteriota	3	Novel
GEM@3300025605_9@3300025605_9_02190@d__Bacteria|p__OLB16	2	Novel
GEM@3300012019_6@3300012019_6_01770@d__Archaea|p__Crenarchaeota	2	Novel
GEM@3300028168_12@3300028168_12_01813@d__Archaea|p__Halobacterota	5	Novel
GEM@3300022188_7@3300022188_7_00518@d__Bacteria|p__Desulfobacterota	3	Novel
GEM@3300022188_7@3300022188_7_00531@d__Bacteria|p__Desulfobacterota	3	Novel
GEM@3300025858_19@3300025858_19_01702@d__Bacteria|p__UBP6	17	Novel
GEM@3300025858_19@3300025858_19_01734@d__Bacteria|p__UBP6	3	Novel
GEM@3300027800_23@3300027800_23_01357@d__Bacteria|p__Verrucomicrobiota	4	Novel
GEM@3300011118_28@3300011118_28_02387@d__Bacteria|p__Planctomycetota	6	Novel
GEM@3300012921_5@3300012921_5_06915@d__Bacteria|p__Myxococcota	4	Novel
GEM@3300000838_6@3300000838_6_00015@d__Archaea|p__Halobacterota	3	Novel
GEM@3300000838_6@3300000838_6_00041@d__Archaea|p__Halobacterota	3	Novel
GEM@3300009703_7@3300009703_7_05124@d__Bacteria|p__Myxococcota	4	Novel
GEM@3300009703_7@3300009703_7_05145@d__Bacteria|p__Myxococcota	4	Novel
GEM@3300009703_7@3300009703_7_05161@d__Bacteria|p__Myxococcota	4	Novel
GEM@3300009703_7@3300009703_7_05174@d__Bacteria|p__Myxococcota	36	Novel
GEM@3300009703_7@3300009703_7_05205@d__Bacteria|p__Myxococcota	3	Novel
GEM@3300013125_87@3300013125_87_01086@d__Bacteria|p__Patescibacteria	5	Novel
GEM@3300013125_87@3300013125_87_01106@d__Bacteria|p__Patescibacteria	14	Novel
GEM@3300013125_87@3300013125_87_01109@d__Bacteria|p__Patescibacteria	6	Novel
GEM@3300005613_55@3300005613_55_00555@d__Archaea|p__Micrarchaeota	7	Novel
GEM@3300005613_55@3300005613_55_00583@d__Archaea|p__Micrarchaeota	7	Novel
GEM@3300005613_55@3300005613_55_00610@d__Archaea|p__Micrarchaeota	7	Novel
GEM@3300005613_55@3300005613_55_00614@d__Archaea|p__Micrarchaeota	7	Novel
GEM@3300008739_9@3300008739_9_00759@d__Bacteria|p__Firmicutes_A	3	Novel
GEM@3300008739_9@3300008739_9_00761@d__Bacteria|p__Firmicutes_A	3	Novel
GEM@3300022741_9@3300022741_9_01438@d__Bacteria|p__Proteobacteria	4	Novel
GEM@3300023208_20@3300023208_20_00026@d__Bacteria|p__Bacteroidota	6	Novel
GEM@3300022908_5@3300022908_5_00207@d__Bacteria|p__Bacteroidota	7	Novel
GEM@3300000205_10@3300000205_10_00927@d__Bacteria|p__Firmicutes	24	Novel
GEM@3300020468_20@3300020468_20_01237@d__Archaea|p__Thermoplasmatota	6	Novel
GEM@3300026518_14@3300026518_14_00151@d__Bacteria|p__Planctomycetota	9	Novel
GEM@3300009147_36@3300009147_36_02371@d__Bacteria|p__Eisenbacteria	15	Novel
GEM@3300011118_36@3300011118_36_01838@d__Bacteria|p__Actinobacteriota	7	Novel
GEM@3300028603_32@3300028603_32_01236@d__Bacteria|p__Myxococcota	4	Novel
GEM@3300025626_99@3300025626_99_00567@d__Bacteria|p__Patescibacteria	7	Novel
GEM@3300008739_20@3300008739_20_00694@d__Bacteria|p__Fusobacteriota	3	Novel
GEM@3300008739_20@3300008739_20_00695@d__Bacteria|p__Fusobacteriota	4	Novel
GEM@3300013290_5@3300013290_5_02103@d__Archaea|p__Halobacterota	4	Novel
GEM@3300027826_26@3300027826_26_00904@d__Bacteria|p__	3	Novel
GEM@3300027826_26@3300027826_26_00942@d__Bacteria|p__	3	Novel
GEM@3300025594_12@3300025594_12_01932@d__Bacteria|p__Bacteroidota	3	Novel
GEM@3300009773_52@3300009773_52_00201@d__Bacteria|p__Firmicutes_A	2	Novel
GEM@3300021468_13@3300021468_13_00953@d__Archaea|p__Thermoplasmatota	2	Novel
Ocean@TARA_SAMEA2621076_METAG_AAMOGJHO@TARA_SAMEA2621076_METAG-scaffold_1123-gene_5@d__Bacteria|p__Actinobacteriota	3	Novel
Ocean@TARA_SAMEA2622765_METAG_CGEGLBBL@TARA_SAMEA2622765_METAG-scaffold_50-gene_66@d__Bacteria|p__Planctomycetota	6	Novel
Ocean@TARA_SAMEA2622765_METAG_BDPIAGLD@TARA_SAMEA2622765_METAG-scaffold_33413-gene_1@d__Bacteria|p__Proteobacteria	4	Novel
Ocean@TARA_SAMEA4397948_METAG_CNCEIGPJ@TARA_SAMEA4397948_METAG-scaffold_47863-gene_2@d__Bacteria|p__Proteobacteria	3	Novel
Ocean@TARA_SAMEA2621099_METAG_ILFKNDPI@TARA_SAMEA2621099_METAG-scaffold_1826-gene_2@d__Bacteria|p__Proteobacteria	2	Novel
Ocean@TARA_SAMEA2622822_METAG_PBOMBAPG@TARA_SAMEA2622822_METAG-scaffold_1150-gene_20@d__Bacteria|p__Chloroflexota_B	4	Novel
Ocean@TARA_SAMEA2622822_METAG_PBOMBAPG@TARA_SAMEA2622822_METAG-scaffold_1279-gene_3@d__Bacteria|p__Chloroflexota_B	6	Novel
Ocean@TARA_SAMEA2622822_METAG_HHHCJFDF@TARA_SAMEA2622822_METAG-scaffold_1646-gene_27@d__Bacteria|p__Chloroflexota	3	Novel
Ocean@TARA_SAMEA2622822_METAG_IHJOFOMI@TARA_SAMEA2622822_METAG-scaffold_15434-gene_7@d__Bacteria|p__Spirochaetota	8	Novel
Ocean@TARA_SAMEA2622822_METAG_ODLCOPNL@TARA_SAMEA2622822_METAG-scaffold_11045-gene_7@d__Bacteria|p__Chloroflexota	6	Novel
Ocean@TARA_SAMEA2622822_METAG_ODLCOPNL@TARA_SAMEA2622822_METAG-scaffold_20864-gene_2@d__Bacteria|p__Chloroflexota	14	Novel
Ocean@TARA_SAMEA2622822_METAG_FMBDBHML@TARA_SAMEA2622822_METAG-scaffold_11867-gene_6@d__Bacteria|p__UBP7	6	Novel
Ocean@TARA_SAMEA2621260_METAG_DLGLLJNO@TARA_SAMEA2621260_METAG-scaffold_3026-gene_8@d__Bacteria|p__Bacteroidota	73	Novel
Ocean@TARA_SAMEA2621260_METAG_BKOGAJNH@TARA_SAMEA2621260_METAG-scaffold_4113-gene_4@d__Bacteria|p__Proteobacteria	2	Novel
Ocean@TARA_SAMEA2621260_METAG_PLACCIAA@TARA_SAMEA2621260_METAG-scaffold_48-gene_19@d__Bacteria|p__Bacteroidota	3	Novel
Ocean@TARA_SAMEA2621260_METAG_PLACCIAA@TARA_SAMEA2621260_METAG-scaffold_48-gene_20@d__Bacteria|p__Bacteroidota	2	Novel
Ocean@TARA_SAMEA2621260_METAG_PLACCIAA@TARA_SAMEA2621260_METAG-scaffold_57-gene_5@d__Bacteria|p__Bacteroidota	7	Novel
Ocean@TARA_SAMEA2619974_METAG_MNBJOKGJ@TARA_SAMEA2619974_METAG-scaffold_13737-gene_3@d__Bacteria|p__Proteobacteria	6	Novel
Ocean@TARA_SAMEA2619974_METAG_MNBJOKGJ@TARA_SAMEA2619974_METAG-scaffold_13737-gene_4@d__Bacteria|p__Proteobacteria	8	Novel
Ocean@TARA_SAMEA2619974_METAG_MNBJOKGJ@TARA_SAMEA2619974_METAG-scaffold_13737-gene_7@d__Bacteria|p__Proteobacteria	4	Novel
Ocean@TARA_SAMEA2619974_METAG_CPINLNGP@TARA_SAMEA2619974_METAG-scaffold_4878-gene_7@d__Bacteria|p__Proteobacteria	6	Novel
Ocean@TARA_SAMEA2619974_METAG_NDMGPDJM@TARA_SAMEA2619974_METAG-scaffold_58606-gene_2@d__Bacteria|p__Chloroflexota	3	Novel
Ocean@TARA_SAMEA2620991_METAG_NLDPPCEE@TARA_SAMEA2620991_METAG-scaffold_228-gene_15@d__Bacteria|p__Bacteroidota	3	Novel
Ocean@TARA_SAMEA2622656_METAG_FODMCDIL@TARA_SAMEA2622656_METAG-scaffold_2861-gene_5@d__Bacteria|p__Proteobacteria	5	Novel
Ocean@TARA_SAMEA4397330_METAG_CDJIDMIB@TARA_SAMEA4397330_METAG-scaffold_15051-gene_8@d__Bacteria|p__Planctomycetota	8	Novel
Ocean@TARA_SAMEA2622696_METAG_NLFKBGOK@TARA_SAMEA2622696_METAG-scaffold_2714-gene_13@d__Bacteria|p__Verrucomicrobiota	4	Novel
Ocean@TARA_SAMEA4397489_METAG_EOFFHJND@TARA_SAMEA4397489_METAG-scaffold_24397-gene_2@d__Bacteria|p__Myxococcota	3	Novel
Ocean@TARA_SAMEA4397489_METAG_KFLMDJEI@TARA_SAMEA4397489_METAG-scaffold_640-gene_79@d__Bacteria|p__Proteobacteria	4	Novel
Ocean@TARA_SAMEA4397489_METAG_OJJKGFOM@TARA_SAMEA4397489_METAG-scaffold_77-gene_112@d__Bacteria|p__Proteobacteria	3	Novel
Ocean@TARA_SAMEA4397489_METAG_OJJKGFOM@TARA_SAMEA4397489_METAG-scaffold_77-gene_113@d__Bacteria|p__Proteobacteria	3	Novel
Ocean@TARA_SAMEA4397489_METAG_EFNJEAPH@TARA_SAMEA4397489_METAG-scaffold_257-gene_86@d__Bacteria|p__Proteobacteria	5	Novel
Ocean@TARA_SAMEA4397489_METAG_AEMPAEIM@TARA_SAMEA4397489_METAG-scaffold_276-gene_146@d__Bacteria|p__Proteobacteria	7	Novel
Ocean@TARA_SAMEA2621044_METAG_PAAMBDEJ@TARA_SAMEA2621044_METAG-scaffold_6299-gene_7@d__Bacteria|p__Bdellovibrionota	11	Novel
Ocean@TARA_SAMEA2621044_METAG_KDPIBENO@TARA_SAMEA2621044_METAG-scaffold_439-gene_3@d__Bacteria|p__Marinisomatota	5	Novel
Ocean@TARA_SAMEA2621044_METAG_KDPIBENO@TARA_SAMEA2621044_METAG-scaffold_439-gene_32@d__Bacteria|p__Marinisomatota	4	Novel
GTDBiso@GB_GCA_003131945@PKWD01000408.1_13@d__Bacteria|p__Actinobacteriota	3	Novel
GTDBiso@GB_GCA_003132325@PKXK01000275.1_6@d__Bacteria|p__Acidobacteriota	13	Novel
GTDBiso@GB_GCA_003132445@PKXU01000152.1_74@d__Bacteria|p__Acidobacteriota	10	Novel
GTDBiso@GB_GCA_003132665@PKYN01000002.1_144@d__Bacteria|p__Actinobacteriota	11	Novel
GTDBiso@GB_GCA_003132665@PKYN01000006.1_2@d__Bacteria|p__Actinobacteriota	9	Novel
GTDBiso@GB_GCA_003132665@PKYN01000006.1_10@d__Bacteria|p__Actinobacteriota	8	Novel
GTDBiso@GB_GCA_003132905@PKZC01000309.1_37@d__Bacteria|p__Acidobacteriota	4	Novel
GTDBiso@GB_GCA_003132905@PKZC01000314.1_37@d__Bacteria|p__Acidobacteriota	4	Novel
GTDBiso@GB_GCA_003133065@PKZM01000050.1_4@d__Bacteria|p__Proteobacteria	3	Novel
GTDBiso@GB_GCA_003133125@PKZO01000075.1_6@d__Bacteria|p__Actinobacteriota	13	Novel
GTDBiso@GB_GCA_003133285@PKWR01000153.1_6@d__Bacteria|p__Actinobacteriota	3	Novel
GTDBiso@GB_GCA_003134035@PLAE01000144.1_1@d__Bacteria|p__Eremiobacterota	6	Novel
GTDBiso@GB_GCA_003134045@PLAH01000027.1_13@d__Bacteria|p__Proteobacteria	4	Novel
GTDBiso@GB_GCA_003134435@PLBE01000195.1_3@d__Bacteria|p__Acidobacteriota	6	Novel
GTDBiso@GB_GCA_003134555@PLBO01000103.1_92@d__Bacteria|p__Actinobacteriota	3	Novel
GTDBiso@GB_GCA_003135035@PLDE01000274.1_3@d__Bacteria|p__Dormibacterota	5	Novel
GTDBiso@GB_GCA_003135435@PLBR01000102.1_74@d__Bacteria|p__Nitrospirota	4	Novel
GTDBiso@GB_GCA_003135435@PLBR01000102.1_86@d__Bacteria|p__Nitrospirota	4	Novel
GTDBiso@GB_GCA_003135475@PLBW01000094.1_1@d__Bacteria|p__Acidobacteriota	7	Novel
GTDBiso@GB_GCA_003135495@PLBX01000323.1_3@d__Bacteria|p__Acidobacteriota	41	Novel
GTDBiso@GB_GCA_003135495@PLBX01000323.1_5@d__Bacteria|p__Acidobacteriota	3	Novel
GTDBiso@GB_GCA_003135595@PLCI01000167.1_12@d__Bacteria|p__Actinobacteriota	3	Novel
GTDBiso@GB_GCA_003135595@PLCI01000167.1_23@d__Bacteria|p__Actinobacteriota	3	Novel
GTDBiso@GB_GCA_003135595@PLCI01000059.1_22@d__Bacteria|p__Actinobacteriota	3	Novel
GTDBiso@GB_GCA_003135995@PNBM01000103.1_18@d__Bacteria|p__Bacteroidota	2	Novel
GTDBiso@GB_GCA_003136095@PNBO01000018.1_2@d__Bacteria|p__Myxococcota	2	Novel
GTDBiso@GB_GCA_003136355@PLED01000055.1_3@d__Bacteria|p__Eremiobacterota	83	Novel
GTDBiso@GB_GCA_003136415@PLEI01000093.1_17@d__Bacteria|p__Actinobacteriota	3	Novel
GTDBiso@GB_GCA_003136475@PLEQ01000423.1_2@d__Bacteria|p__Bdellovibrionota	2	Novel
GTDBiso@GB_GCA_003136475@PLEQ01000387.1_2@d__Bacteria|p__Bdellovibrionota	4	Novel
GTDBiso@GB_GCA_003136555@PLEW01000178.1_20@d__Bacteria|p__Planctomycetota	3	Novel
GTDBiso@GB_GCA_003136555@PLEW01000178.1_32@d__Bacteria|p__Planctomycetota	5	Novel
GTDBiso@GB_GCA_003136555@PLEW01000178.1_36@d__Bacteria|p__Planctomycetota	4	Novel
GTDBiso@GB_GCA_003136635@PLFD01000002.1_7@d__Bacteria|p__FCPU426	5	Novel
GTDBiso@GB_GCA_003136795@PLDP01000042.1_9@d__Bacteria|p__Actinobacteriota	3	Novel
GTDBiso@GB_GCA_003138485@PLGF01000127.1_4@d__Bacteria|p__Verrucomicrobiota	5	Novel
GTDBiso@GB_GCA_003138895@PLHJ01000006.1_44@d__Bacteria|p__Actinobacteriota	3	Novel
GTDBiso@GB_GCA_003138955@PLHP01000075.1_10@d__Bacteria|p__Acidobacteriota	3	Novel
GTDBiso@GB_GCA_003139355@PLIM01000019.1_6@d__Bacteria|p__Actinobacteriota	3	Novel
GTDBiso@GB_GCA_003139735@PLGA01000016.1_4@d__Bacteria|p__Acidobacteriota	4	Novel
GTDBiso@GB_GCA_003139735@PLGA01000126.1_4@d__Bacteria|p__Acidobacteriota	3	Novel
GTDBiso@GB_GCA_003139735@PLGA01000620.1_5@d__Bacteria|p__Acidobacteriota	3	Novel
GTDBiso@GB_GCA_003140215@PLJL01000001.1_628@d__Bacteria|p__Eremiobacterota	3	Novel
GTDBiso@GB_GCA_003140215@PLJL01000001.1_651@d__Bacteria|p__Eremiobacterota	6	Novel
GTDBiso@GB_GCA_003140215@PLJL01000001.1_709@d__Bacteria|p__Eremiobacterota	3	Novel
GTDBiso@GB_GCA_003140235@PLJN01000014.1_11@d__Bacteria|p__Acidobacteriota	4	Novel
GTDBiso@GB_GCA_003140235@PLJN01000118.1_8@d__Bacteria|p__Acidobacteriota	4	Novel
GTDBiso@GB_GCA_003141695@PLNE01000115.1_11@d__Bacteria|p__Dormibacterota	7	Novel
GTDBiso@GB_GCA_003141695@PLNE01000230.1_1@d__Bacteria|p__Dormibacterota	3	Novel
GTDBiso@GB_GCA_003142035@PLOF01000110.1_30@d__Bacteria|p__Dormibacterota	6	Novel
GTDBiso@GB_GCA_003142495@PLMM01000206.1_3@d__Bacteria|p__Gemmatimonadota	7	Novel
GTDBiso@GB_GCA_003142855@PLNW01000155.1_14@d__Bacteria|p__Myxococcota	8	Novel
GTDBiso@GB_GCA_003151235@PLWZ01000084.1_7@d__Bacteria|p__Actinobacteriota	4	Novel
GTDBiso@GB_GCA_003151275@PLXC01000057.1_9@d__Bacteria|p__Cyanobacteria	5	Novel
GTDBiso@GB_GCA_003151275@PLXC01000132.1_18@d__Bacteria|p__Cyanobacteria	3	Novel
GEM@3300025642_15@3300025642_15_00789@d__Bacteria|p__Desulfobacterota_B	14	Novel
GEM@3300025642_15@3300025642_15_00856@d__Bacteria|p__Desulfobacterota_B	8	Novel
GEM@3300012853_1@3300012853_1_00935@d__Bacteria|p__Bacteroidota	8	Novel
GEM@3300015198_5@3300015198_5_02019@d__Bacteria|p__Chloroflexota	9	Novel
GEM@3300027965_36@3300027965_36_02304@d__Bacteria|p__Acidobacteriota	4	Novel
GEM@3300025936_19@3300025936_19_01617@d__Bacteria|p__Myxococcota	3	Novel
GEM@3300025936_19@3300025936_19_01657@d__Bacteria|p__Myxococcota	7	Novel
GEM@3300026294_5@3300026294_5_00723@d__Bacteria|p__Chloroflexota	4	Novel
GEM@3300026294_5@3300026294_5_00729@d__Bacteria|p__Chloroflexota	10	Novel
GEM@3300025487_2@3300025487_2_03261@d__Bacteria|p__Proteobacteria	3	Novel
GEM@3300025487_2@3300025487_2_03288@d__Bacteria|p__Proteobacteria	2	Novel
GEM@3300012165_6@3300012165_6_01092@d__Bacteria|p__Firmicutes	3	Novel
GEM@3300017532_38@3300017532_38_02412@d__Bacteria|p__Chloroflexota	4	Novel
GEM@3300028418_14@3300028418_14_00657@d__Bacteria|p__Proteobacteria	5	Novel
GEM@3300011249_4@3300011249_4_01038@d__Bacteria|p__Bacteroidota	5	Novel
GEM@3300011249_4@3300011249_4_01070@d__Bacteria|p__Bacteroidota	7	Novel
GEM@3300025859_24@3300025859_24_00871@d__Bacteria|p__Acidobacteriota	11	Novel
GEM@3300008755_25@3300008755_25_00105@d__Bacteria|p__Patescibacteria	9	Novel
GEM@3300017653_10@3300017653_10_01606@d__Bacteria|p__Gemmatimonadota	3	Novel
GEM@3300017653_10@3300017653_10_01656@d__Bacteria|p__Gemmatimonadota	4	Novel
GEM@3300017653_10@3300017653_10_01677@d__Bacteria|p__Gemmatimonadota	6	Novel
GEM@3300021579_3@3300021579_3_00408@d__Bacteria|p__Actinobacteriota	6	Novel
GEM@3300025725_20@3300025725_20_01218@d__Bacteria|p__Proteobacteria	4	Novel
GEM@3300005295_6@3300005295_6_05462@d__Bacteria|p__Chloroflexota	3	Novel
GEM@3300023059_11@3300023059_11_00156@d__Bacteria|p__Bacteroidota	2	Novel
GEM@3300014060_26@3300014060_26_00138@d__Bacteria|p__Desulfobacterota	4	Novel
GEM@3300017444_25@3300017444_25_00823@d__Bacteria|p__Chloroflexota	7	Novel
GEM@3300017444_25@3300017444_25_00827@d__Bacteria|p__Chloroflexota	7	Novel
GEM@3300017444_25@3300017444_25_00865@d__Bacteria|p__Chloroflexota	7	Novel
GEM@3300017444_25@3300017444_25_00894@d__Bacteria|p__Chloroflexota	42	Novel
GEM@3300017444_25@3300017444_25_00897@d__Bacteria|p__Chloroflexota	7	Novel
GEM@3300020180_20@3300020180_20_01728@d__Bacteria|p__Bacteroidota	11	Novel
GEM@3300007519_17@3300007519_17_03399@d__Bacteria|p__Planctomycetota	9	Novel
GEM@3300007519_17@3300007519_17_03418@d__Bacteria|p__Planctomycetota	5	Novel
GEM@3300027968_41@3300027968_41_01598@d__Bacteria|p__Actinobacteriota	4	Novel
GEM@3300013138_199@3300013138_199_00585@d__Bacteria|p__Patescibacteria	4	Novel
GEM@3300013138_199@3300013138_199_00586@d__Bacteria|p__Patescibacteria	4	Novel
GEM@3300013138_199@3300013138_199_00628@d__Bacteria|p__Patescibacteria	11	Novel
GEM@3300013138_199@3300013138_199_00645@d__Bacteria|p__Patescibacteria	12	Novel
GEM@3300029330_21@3300029330_21_00691@d__Bacteria|p__Firmicutes_A	2	Novel
GEM@3300027822_35@3300027822_35_00365@d__Bacteria|p__Nitrospirota	3	Novel
GEM@3300025555_1@3300025555_1_01620@d__Bacteria|p__Desulfobacterota	11	Novel
GEM@3300013122_41@3300013122_41_01001@d__Bacteria|p__Patescibacteria	6	Novel
GEM@3300022842_2@3300022842_2_01050@d__Bacteria|p__Verrucomicrobiota	4	Novel
GEM@3300028923_3@3300028923_3_05351@d__Bacteria|p__Eremiobacterota	3	Novel
GEM@3300028923_3@3300028923_3_05398@d__Bacteria|p__Eremiobacterota	3	Novel
GEM@3300028923_3@3300028923_3_05402@d__Bacteria|p__Eremiobacterota	3	Novel
GEM@3300028923_3@3300028923_3_05404@d__Bacteria|p__Eremiobacterota	3	Novel
GEM@3300028923_3@3300028923_3_05405@d__Bacteria|p__Eremiobacterota	3	Novel
GEM@3300028923_3@3300028923_3_05406@d__Bacteria|p__Eremiobacterota	3	Novel
GEM@3300028923_3@3300028923_3_05420@d__Bacteria|p__Eremiobacterota	3	Novel
GEM@3300028923_3@3300028923_3_05435@d__Bacteria|p__Eremiobacterota	3	Novel
GEM@3300000230_36@3300000230_36_00655@d__Archaea|p__Nanoarchaeota	3	Novel
GEM@3300000230_36@3300000230_36_00680@d__Archaea|p__Nanoarchaeota	3	Novel
GEM@3300005086_14@3300005086_14_01400@d__Bacteria|p__Campylobacterota	2	Novel
GEM@3300012059_9@3300012059_9_00228@d__Bacteria|p__Firmicutes	22	Novel
GEM@3300026280_4@3300026280_4_01055@d__Bacteria|p__Acidobacteriota	3	Novel
GEM@3300025345_13@3300025345_13_00456@d__Bacteria|p__WOR-3	4	Novel
GEM@3300025345_13@3300025345_13_00481@d__Bacteria|p__WOR-3	6	Novel
GEM@3300025345_13@3300025345_13_00519@d__Bacteria|p__WOR-3	5	Novel
GEM@3300025345_13@3300025345_13_00520@d__Bacteria|p__WOR-3	7	Novel
GEM@3300025345_13@3300025345_13_00521@d__Bacteria|p__WOR-3	5	Novel
GEM@3300025345_13@3300025345_13_00532@d__Bacteria|p__WOR-3	7	Novel
GEM@3300025702_46@3300025702_46_00700@d__Archaea|p__Euryarchaeota	2	Novel
GEM@3300027896_23@3300027896_23_01159@d__Bacteria|p__RBG-13-61-14	3	Novel
GEM@3300009566_6@3300009566_6_01622@d__Bacteria|p__Bacteroidota	14	Novel
GEM@3300014799_11@3300014799_11_00254@d__Bacteria|p__Firmicutes_C	3	Novel
GEM@3300014799_11@3300014799_11_00255@d__Bacteria|p__Firmicutes_C	4	Novel
GEM@3300014799_11@3300014799_11_00258@d__Bacteria|p__Firmicutes_C	4	Novel
GEM@3300025481_6@3300025481_6_02438@d__Bacteria|p__Bacteroidota	11	Novel
GEM@3300000500_2@3300000500_2_01451@d__Bacteria|p__Bacteroidota	13	Novel
GTDBiso@GB_GCA_004554705@SFKS01000002.1_23@d__Bacteria|p__Firmicutes_A	4	Novel
GTDBiso@GB_GCA_004554705@SFKS01000002.1_25@d__Bacteria|p__Firmicutes_A	3	Novel
GTDBiso@GB_GCA_004554705@SFKS01000002.1_27@d__Bacteria|p__Firmicutes_A	3	Novel
GTDBiso@GB_GCA_004554705@SFKS01000002.1_31@d__Bacteria|p__Firmicutes_A	3	Novel
GTDBiso@GB_GCA_004554705@SFKS01000002.1_36@d__Bacteria|p__Firmicutes_A	3	Novel
GTDBiso@GB_GCA_004554705@SFKS01000002.1_39@d__Bacteria|p__Firmicutes_A	3	Novel
GTDBiso@GB_GCA_004554705@SFKS01000002.1_43@d__Bacteria|p__Firmicutes_A	3	Novel
GTDBiso@GB_GCA_004554705@SFKS01000002.1_44@d__Bacteria|p__Firmicutes_A	3	Novel
GTDBiso@GB_GCA_004554705@SFKS01000002.1_54@d__Bacteria|p__Firmicutes_A	3	Novel
GTDBiso@GB_GCA_004554705@SFKS01000002.1_56@d__Bacteria|p__Firmicutes_A	3	Novel
GTDBiso@GB_GCA_004554705@SFKS01000002.1_66@d__Bacteria|p__Firmicutes_A	3	Novel
GTDBiso@GB_GCA_004554705@SFKS01000002.1_79@d__Bacteria|p__Firmicutes_A	3	Novel
GTDBiso@GB_GCA_004554705@SFKS01000002.1_84@d__Bacteria|p__Firmicutes_A	5	Novel
GTDBiso@GB_GCA_004555155@SFJH01000005.1_71@d__Bacteria|p__Firmicutes_A	4	Novel
GTDBiso@GB_GCA_004555915@SFJM01000018.1_22@d__Bacteria|p__Firmicutes_A	6	Novel
GTDBiso@GB_GCA_004556055@SFIW01000035.1_18@d__Bacteria|p__Planctomycetota	4	Novel
GTDBiso@GB_GCA_004556055@SFIW01000037.1_3@d__Bacteria|p__Planctomycetota	3	Novel
GTDBiso@GB_GCA_004556205@SFIL01000035.1_2@d__Bacteria|p__Firmicutes_A	3	Novel
GTDBiso@GB_GCA_004556545@SFGO01000145.1_9@d__Bacteria|p__Firmicutes_A	2	Novel
GTDBiso@GB_GCA_004556705@SFGA01000002.1_84@d__Bacteria|p__Firmicutes_A	4	Novel
GTDBiso@GB_GCA_004556705@SFGA01000003.1_33@d__Bacteria|p__Firmicutes_A	15	Novel
GTDBiso@GB_GCA_004556705@SFGA01000003.1_43@d__Bacteria|p__Firmicutes_A	17	Novel
GTDBiso@GB_GCA_004557905@SFFH01000007.1_29@d__Bacteria|p__Firmicutes_A	9	Novel
GTDBiso@GB_GCA_004558035@SFEJ01000004.1_94@d__Bacteria|p__Verrucomicrobiota	10	Novel
GTDBiso@GB_GCA_004558035@SFEJ01000004.1_103@d__Bacteria|p__Verrucomicrobiota	2	Novel
GTDBiso@GB_GCA_004558485@SFCS01000028.1_16@d__Bacteria|p__Firmicutes_A	2	Novel
GTDBiso@GB_GCA_004559845@SFWW01000005.1_3@d__Bacteria|p__Bacteroidota	3	Novel
GTDBiso@GB_GCA_004560435@SFUW01000088.1_4@d__Bacteria|p__Firmicutes_A	4	Novel
GTDBiso@GB_GCA_004560915@SFTR01000024.1_29@d__Bacteria|p__Firmicutes	6	Novel
GTDBiso@GB_GCA_004560915@SFTR01000026.1_7@d__Bacteria|p__Firmicutes	11	Novel
GTDBiso@GB_GCA_004560915@SFTR01000027.1_7@d__Bacteria|p__Firmicutes	5	Novel
GTDBiso@GB_GCA_004561545@SFVK01000004.1_161@d__Bacteria|p__Firmicutes_A	3	Novel
GTDBiso@GB_GCA_004562765@SFRL01000051.1_3@d__Bacteria|p__Firmicutes_A	4	Novel
GTDBiso@GB_GCA_004562765@SFRL01000051.1_5@d__Bacteria|p__Firmicutes_A	4	Novel
GTDBiso@GB_GCA_004562765@SFRL01000051.1_15@d__Bacteria|p__Firmicutes_A	4	Novel
GTDBiso@GB_GCA_004563275@SFSZ01000006.1_7@d__Bacteria|p__Firmicutes	3	Novel
GTDBiso@GB_GCA_004563275@SFSZ01000006.1_11@d__Bacteria|p__Firmicutes	6	Novel
GTDBiso@GB_GCA_005776395@SXPJ01000019.1_36@d__Bacteria|p__Bdellovibrionota	2	Novel
GTDBiso@GB_GCA_005776395@SXPJ01000002.1_5@d__Bacteria|p__Bdellovibrionota	2	Novel
GTDBiso@GB_GCA_005776395@SXPJ01000002.1_8@d__Bacteria|p__Bdellovibrionota	2	Novel
GTDBiso@GB_GCA_005776395@SXPJ01000002.1_10@d__Bacteria|p__Bdellovibrionota	2	Novel
GTDBiso@GB_GCA_005776945@SXOB01000035.1_28@d__Bacteria|p__Myxococcota	5	Novel
GTDBiso@GB_GCA_005777155@SXNM01000374.1_4@d__Bacteria|p__Myxococcota	6	Novel
GTDBiso@GB_GCA_005778355@SXON01000214.1_12@d__Bacteria|p__Myxococcota	6	Novel
GTDBiso@GB_GCA_005779305@SXJR01000425.1_16@d__Bacteria|p__Myxococcota	9	Novel
GTDBiso@GB_GCA_005779305@SXJR01000425.1_20@d__Bacteria|p__Myxococcota	3	Novel
GTDBiso@GB_GCA_005786805@SYCV01000070.1_9@d__Bacteria|p__Planctomycetota	3	Novel
GTDBiso@GB_GCA_005787245@SYBP01000391.1_12@d__Bacteria|p__Proteobacteria	2	Novel
GTDBiso@GB_GCA_005787785@SXZT01000029.1_3@d__Bacteria|p__Actinobacteriota	4	Novel
GTDBiso@GB_GCA_005789645@SXXH01000067.1_11@d__Bacteria|p__Planctomycetota	3	Novel
GTDBiso@GB_GCA_005789645@SXXH01000074.1_3@d__Bacteria|p__Planctomycetota	3	Novel
GTDBiso@GB_GCA_005789645@SXXH01000074.1_5@d__Bacteria|p__Planctomycetota	5	Novel
GTDBiso@GB_GCA_005791255@SXXK01000491.1_4@d__Bacteria|p__Planctomycetota	25	Novel
GTDBiso@GB_GCA_005791535@SXWH01000201.1_25@d__Bacteria|p__Verrucomicrobiota	3	Novel
GTDBiso@GB_GCA_005791875@SXTU01000030.1_14@d__Bacteria|p__Verrucomicrobiota	5	Novel
GTDBiso@GB_GCA_005792225@SXSP01000475.1_2@d__Bacteria|p__Bdellovibrionota	3	Novel
GTDBiso@GB_GCA_005792355@SXSC01000307.1_14@d__Bacteria|p__Verrucomicrobiota	7	Novel
GTDBiso@GB_GCA_005792635@SXRF01000121.1_9@d__Bacteria|p__Proteobacteria	4	Novel
GTDBiso@GB_GCA_005793615@SXRI01000321.1_5@d__Bacteria|p__Bdellovibrionota	3	Novel
GTDBiso@GB_GCA_005793615@SXRI01000326.1_7@d__Bacteria|p__Bdellovibrionota	3	Novel
GTDBiso@GB_GCA_005797785@SYKL01000293.1_16@d__Bacteria|p__Myxococcota	10	Novel
GTDBiso@GB_GCA_005799265@SYHD01000355.1_24@d__Bacteria|p__Planctomycetota	3	Novel
GTDBiso@GB_GCA_005799545@SYGM01000081.1_7@d__Bacteria|p__Planctomycetota	3	Novel
GEM@3300025861_8@3300025861_8_02006@d__Bacteria|p__Chloroflexota	4	Novel
GEM@3300005326_59@3300005326_59_00398@d__Archaea|p__Micrarchaeota	4	Novel
GEM@3300005326_59@3300005326_59_00412@d__Archaea|p__Micrarchaeota	9	Novel
GEM@3300009503_252@3300009503_252_00013@d__Archaea|p__Crenarchaeota	3	Novel
GEM@3300029722_5@3300029722_5_02671@d__Bacteria|p__Firmicutes_A	2	Novel
GEM@3300027815_19@3300027815_19_02854@d__Bacteria|p__Proteobacteria	9	Novel
GEM@3300027880_11@3300027880_11_00050@d__Bacteria|p__Bacteroidota	6	Novel
GEM@3300027880_11@3300027880_11_00080@d__Bacteria|p__Bacteroidota	4	Novel
GEM@3300025471_57@3300025471_57_00414@d__Bacteria|p__Patescibacteria	4	Novel
GEM@3300025471_57@3300025471_57_00478@d__Bacteria|p__Patescibacteria	5	Novel
GEM@3300029743_21@3300029743_21_00518@d__Bacteria|p__Firmicutes_A	3	Novel
GEM@3300027498_13@3300027498_13_00634@d__Bacteria|p__Bacteroidota	3	Novel
GEM@3300027498_13@3300027498_13_00641@d__Bacteria|p__Bacteroidota	6	Novel
GEM@3300027498_13@3300027498_13_00670@d__Bacteria|p__Bacteroidota	4	Novel
GEM@3300013136_163@3300013136_163_00582@d__Bacteria|p__Patescibacteria	6	Novel
GEM@3300026647_2@3300026647_2_01017@d__Bacteria|p__Proteobacteria	3	Novel
GEM@3300022907_11@3300022907_11_02810@d__Bacteria|p__Proteobacteria	9	Novel
GEM@3300008268_13@3300008268_13_00281@d__Bacteria|p__Bacteroidota	3	Novel
GEM@3300008268_13@3300008268_13_00328@d__Bacteria|p__Bacteroidota	5	Novel
GEM@3300008268_13@3300008268_13_00341@d__Bacteria|p__Bacteroidota	5	Novel
GEM@3300027904_50@3300027904_50_00389@d__Bacteria|p__Firmicutes_A	3	Novel
GEM@3300018878_71@3300018878_71_01406@d__Bacteria|p__Firmicutes_A	6	Novel
GEM@3300027867_10@3300027867_10_00388@d__Bacteria|p__Nitrospirota	7	Novel
GEM@3300027867_10@3300027867_10_00429@d__Bacteria|p__Nitrospirota	3	Novel
GEM@3300017938_15@3300017938_15_02260@d__Bacteria|p__Chloroflexota	17	Novel
GEM@3300014206_42@3300014206_42_01293@d__Bacteria|p__Spirochaetota	5	Novel
GEM@3300015024_36@3300015024_36_00598@d__Bacteria|p__Bdellovibrionota	3	Novel
GEM@3300006045_74@3300006045_74_00018@d__Bacteria|p__Firmicutes_A	4	Novel
GEM@3300006045_74@3300006045_74_00072@d__Bacteria|p__Firmicutes_A	18	Novel
GEM@3300020320_8@3300020320_8_00565@d__Archaea|p__Thermoplasmatota	62	Novel
GEM@3300011533_1@3300011533_1_03573@d__Bacteria|p__Proteobacteria	2	Novel
GEM@3300015164_3@3300015164_3_01035@d__Bacteria|p__Acidobacteriota	3	Novel
GEM@3300010167_127@3300010167_127_00002@d__Bacteria|p__Chloroflexota	3	Novel
GEM@3300009084_70@3300009084_70_02311@d__Bacteria|p__Bacteroidota	22	Novel
GEM@3300009702_181@3300009702_181_00030@d__Bacteria|p__Patescibacteria	4	Novel
GEM@3300009702_181@3300009702_181_00035@d__Bacteria|p__Patescibacteria	3	Novel
GEM@3300027897_31@3300027897_31_00971@d__Bacteria|p__Acidobacteriota	3	Novel
GEM@3300027909_33@3300027909_33_00262@d__Bacteria|p__Chloroflexota	3	Novel
GEM@3300027983_51@3300027983_51_01326@d__Bacteria|p__Actinobacteriota	12	Novel
GEM@3300017400_9@3300017400_9_00505@d__Archaea|p__Crenarchaeota	2	Novel
GEM@3300027781_12@3300027781_12_01278@d__Bacteria|p__Bacteroidota	11	Novel
GEM@3300022177_25@3300022177_25_02398@d__Bacteria|p__Desulfobacterota	4	Novel
GEM@3300022177_25@3300022177_25_02401@d__Bacteria|p__Desulfobacterota	4	Novel
GEM@3300022177_25@3300022177_25_02405@d__Bacteria|p__Desulfobacterota	4	Novel
GEM@3300022177_25@3300022177_25_02409@d__Bacteria|p__Desulfobacterota	4	Novel
GEM@3300022177_25@3300022177_25_02421@d__Bacteria|p__Desulfobacterota	4	Novel
GEM@3300022177_25@3300022177_25_02428@d__Bacteria|p__Desulfobacterota	4	Novel
GEM@3300022177_25@3300022177_25_02433@d__Bacteria|p__Desulfobacterota	4	Novel
GEM@3300026859_1@3300026859_1_01933@d__Bacteria|p__Proteobacteria	3	Novel
GEM@3300009779_61@3300009779_61_00790@d__Bacteria|p__Firmicutes_A	3	Novel
GEM@3300009779_61@3300009779_61_00805@d__Bacteria|p__Firmicutes_A	5	Novel
GEM@3300009779_61@3300009779_61_00814@d__Bacteria|p__Firmicutes_A	4	Novel
GEM@3300009779_61@3300009779_61_00825@d__Bacteria|p__Firmicutes_A	3	Novel
GEM@3300027895_26@3300027895_26_00460@d__Bacteria|p__Dependentiae	3	Novel
GEM@3300027895_26@3300027895_26_00547@d__Bacteria|p__Dependentiae	4	Novel
Ocean@BGEO_SAMN07136508_METAG_OIFCMHOB@BGEO_SAMN07136508_METAG-scaffold_218-gene_7@d__Bacteria|p__Actinobacteriota	3	Novel
Ocean@BATS_SAMN07137065_METAG_JLICPGGE@BATS_SAMN07137065_METAG-scaffold_6034-gene_4@d__Bacteria|p__Actinobacteriota	4	Novel
Ocean@HOTS_SAMN07137032_METAG_NAMEFFMN@HOTS_SAMN07137032_METAG-scaffold_2982-gene_1@d__Bacteria|p__Proteobacteria	2	Novel
Ocean@BGEO_SAMN07136938_METAG_GFDMIHFD@BGEO_SAMN07136938_METAG-scaffold_16002-gene_1@d__Bacteria|p__Proteobacteria	5	Novel
Ocean@BGEO_SAMN07136638_METAG_NAEOBIJO@BGEO_SAMN07136638_METAG-scaffold_7356-gene_1@d__Bacteria|p__Bacteroidota	3	Novel
Ocean@BGEO_SAMN07136638_METAG_NAEOBIJO@BGEO_SAMN07136638_METAG-scaffold_7356-gene_2@d__Bacteria|p__Bacteroidota	3	Novel
Ocean@BGEO_SAMN07136638_METAG_NEBJHONB@BGEO_SAMN07136638_METAG-scaffold_3005-gene_3@d__Bacteria|p__Bacteroidota	62	Novel
Ocean@BGEO_SAMN07136627_METAG_FCMIHGNN@BGEO_SAMN07136627_METAG-scaffold_7762-gene_2@d__Bacteria|p__Verrucomicrobiota	53	Novel
Ocean@MALA_SAMN05421707_METAG_INCALAJI@MALA_SAMN05421707_METAG-scaffold_5740-gene_1@d__Bacteria|p__Marinisomatota	2	Novel
Ocean@MALA_SAMN05421563_METAG_ACAPCABJ@MALA_SAMN05421563_METAG-scaffold_3630-gene_5@d__Bacteria|p__Actinobacteriota	2	Novel
Ocean@MALA_SAMN05422140_METAG_DOCADGDO@MALA_SAMN05422140_METAG-scaffold_1424-gene_3@d__Bacteria|p__Proteobacteria	4	Novel
Ocean@TARA_SAMN05326644_METAG_PON00006@TARA_PON00006_METAG-scaffold_726-gene_11@d__Bacteria|p__Myxococcota	3	Novel
Ocean@TARA_SAMN05326650_METAG_MED00074@TARA_MED00074_METAG-scaffold_133-gene_1@d__Bacteria|p__Proteobacteria	6	Novel
Ocean@TARA_SAMN05326645_METAG_PSE00087@TARA_PSE00087_METAG-scaffold_126-gene_6@d__Bacteria|p__Proteobacteria	2	Novel
Ocean@TARA_SAMN05326645_METAG_PSE00102@TARA_PSE00102_METAG-scaffold_147-gene_4@d__Bacteria|p__Myxococcota	5	Novel
Ocean@TARA_SAMN05326647_METAG_ION00049@TARA_ION00049_METAG-scaffold_163-gene_1@d__Bacteria|p__Proteobacteria	4	Novel
Ocean@TARA_SAMN05326647_METAG_ION00056@TARA_ION00056_METAG-scaffold_71-gene_7@d__Bacteria|p__Verrucomicrobiota	4	Novel
Ocean@TARA_SAMN05326651_METAG_RED00084@TARA_RED00084_METAG-scaffold_338-gene_6@d__Bacteria|p__Latescibacterota	19	Novel
Ocean@TARA_SAMN05326641_METAG_ANW00065@TARA_ANW00065_METAG-scaffold_584-gene_2@d__Bacteria|p__Myxococcota	8	Novel
Ocean@TARA_SAMN05326642_METAG_ASE00021@TARA_ASE00021_METAG-scaffold_214-gene_9@d__Bacteria|p__Bacteroidota	12	Novel
Ocean@GORG_SAMEA6070112_SAGS_AG894D19@GORG_AG894D19_SAGS-scaffold_40-gene_6@d__Bacteria|p__Proteobacteria	3	Novel
Ocean@GORG_SAMEA6077575_SAGS_AG333D21@GORG_AG333D21_SAGS-scaffold_8-gene_12@d__Bacteria|p__Proteobacteria	76	Novel
Ocean@GORG_SAMEA6077593_SAGS_AG333E20@GORG_AG333E20_SAGS-scaffold_38-gene_7@d__Bacteria|p__Proteobacteria	3	Novel
Ocean@GORG_SAMEA6078967_SAGS_AG461G07@GORG_AG461G07_SAGS-scaffold_2-gene_14@d__Bacteria|p__Proteobacteria	10	Novel
Ocean@GORG_SAMEA6070646_SAGS_AG896O06@GORG_AG896O06_SAGS-scaffold_2-gene_51@d__Bacteria|p__Proteobacteria	7	Novel
UHGG@MGYG-HGUT-01174@GUT_GENOME089884_00170@d__Bacteria|p__Firmicutes_A	2	Novel
UHGG@MGYG-HGUT-01243@GUT_GENOME094468_00583@d__Bacteria|p__Firmicutes_A	6	Novel
UHGG@MGYG-HGUT-01444@GUT_GENOME096383_00899@d__Bacteria|p__Firmicutes_C	4	Novel
UHGG@MGYG-HGUT-01660@GUT_GENOME101275_01978@d__Bacteria|p__Firmicutes_A	4	Novel
UHGG@MGYG-HGUT-01660@GUT_GENOME101275_01993@d__Bacteria|p__Firmicutes_A	3	Novel
UHGG@MGYG-HGUT-01681@GUT_GENOME103007_01380@d__Bacteria|p__Firmicutes_A	3	Novel
UHGG@MGYG-HGUT-01728@GUT_GENOME104639_01164@d__Bacteria|p__Firmicutes_A	3	Novel
UHGG@MGYG-HGUT-01822@GUT_GENOME111314_00738@d__Bacteria|p__Firmicutes_A	6	Novel
UHGG@MGYG-HGUT-01942@GUT_GENOME116471_00455@d__Bacteria|p__Firmicutes_A	4	Novel
UHGG@MGYG-HGUT-01942@GUT_GENOME116471_00460@d__Bacteria|p__Firmicutes_A	2	Novel
UHGG@MGYG-HGUT-01954@GUT_GENOME117166_00067@d__Bacteria|p__Firmicutes_A	2	Novel
UHGG@MGYG-HGUT-01969@GUT_GENOME117758_00180@d__Bacteria|p__Firmicutes_A	7	Novel
UHGG@MGYG-HGUT-01991@GUT_GENOME119866_01217@d__Bacteria|p__Firmicutes_A	2	Novel
UHGG@MGYG-HGUT-02005@GUT_GENOME120894_01158@d__Bacteria|p__Firmicutes_A	3	Novel
UHGG@MGYG-HGUT-02012@GUT_GENOME121397_00646@d__Bacteria|p__Firmicutes_A	3	Novel
UHGG@MGYG-HGUT-02014@GUT_GENOME121410_01283@d__Bacteria|p__Firmicutes	2	Novel
UHGG@MGYG-HGUT-02124@GUT_GENOME129440_02382@d__Bacteria|p__Firmicutes_A	5	Novel
UHGG@MGYG-HGUT-02207@GUT_GENOME138026_00753@d__Bacteria|p__Firmicutes	6	Novel
UHGG@MGYG-HGUT-02235@GUT_GENOME139634_01671@d__Bacteria|p__Cyanobacteria	9	Novel
UHGG@MGYG-HGUT-02249@GUT_GENOME139765_00684@d__Bacteria|p__Firmicutes	5	Novel
UHGG@MGYG-HGUT-02273@GUT_GENOME140076_03787@d__Bacteria|p__Bacteroidota	3	Novel
UHGG@MGYG-HGUT-02499@GUT_GENOME143746_00318@d__Bacteria|p__Proteobacteria	2	Novel
UHGG@MGYG-HGUT-02553@GUT_GENOME148502_01307@d__Bacteria|p__Firmicutes_A	9	Novel
UHGG@MGYG-HGUT-02652@GUT_GENOME157195_00398@d__Bacteria|p__Myxococcota	3	Novel
UHGG@MGYG-HGUT-02660@GUT_GENOME157303_01229@d__Bacteria|p__Elusimicrobiota	3	Novel
UHGG@MGYG-HGUT-02713@GUT_GENOME159031_00695@d__Bacteria|p__Firmicutes_A	6	Novel
UHGG@MGYG-HGUT-02713@GUT_GENOME159031_00700@d__Bacteria|p__Firmicutes_A	3	Novel
UHGG@MGYG-HGUT-02713@GUT_GENOME159031_00701@d__Bacteria|p__Firmicutes_A	3	Novel
UHGG@MGYG-HGUT-02722@GUT_GENOME159508_01036@d__Bacteria|p__Bacteroidota	3	Novel
UHGG@MGYG-HGUT-02722@GUT_GENOME159508_01085@d__Bacteria|p__Bacteroidota	6	Novel
UHGG@MGYG-HGUT-02722@GUT_GENOME159508_01118@d__Bacteria|p__Bacteroidota	3	Novel
UHGG@MGYG-HGUT-02769@GUT_GENOME164212_00611@d__Bacteria|p__Firmicutes_A	5	Novel
UHGG@MGYG-HGUT-02773@GUT_GENOME164321_01295@d__Bacteria|p__Firmicutes_A	4	Novel
UHGG@MGYG-HGUT-02818@GUT_GENOME171367_02355@d__Bacteria|p__Firmicutes_A	3	Novel
UHGG@MGYG-HGUT-03116@GUT_GENOME207305_00476@d__Bacteria|p__Firmicutes_A	3	Novel
UHGG@MGYG-HGUT-03223@GUT_GENOME215104_00365@d__Bacteria|p__Bacteroidota	8	Novel
UHGG@MGYG-HGUT-03256@GUT_GENOME217850_00728@d__Bacteria|p__Bacteroidota	3	Novel
UHGG@MGYG-HGUT-03284@GUT_GENOME219388_01220@d__Bacteria|p__Firmicutes_A	3	Novel
UHGG@MGYG-HGUT-03284@GUT_GENOME219388_01244@d__Bacteria|p__Firmicutes_A	6	Novel
GEM@3300024325_2@3300024325_2_04332@d__Bacteria|p__Acidobacteriota	15	Novel
GEM@3300024325_2@3300024325_2_04412@d__Bacteria|p__Acidobacteriota	5	Novel
GEM@3300025242_6@3300025242_6_03426@d__Bacteria|p__Proteobacteria	10	Novel
GEM@3300026075_19@3300026075_19_01288@d__Bacteria|p__Acidobacteriota	3	Novel
GEM@3300017449_3@3300017449_3_01345@d__Bacteria|p__Acidobacteriota	2	Novel
GEM@3300000228_46@3300000228_46_00182@d__Bacteria|p__Patescibacteria	3	Novel
GEM@3300010265_10@3300010265_10_02157@d__Archaea|p__Halobacterota	6	Novel
GEM@3300025260_13@3300025260_13_00020@d__Bacteria|p__Proteobacteria	4	Novel
GEM@3300024259_32@3300024259_32_00957@d__Bacteria|p__Firmicutes_A	7	Novel
GEM@3300025702_9@3300025702_9_02287@d__Bacteria|p__Desulfobacterota	40	Novel
GEM@3300008101_38@3300008101_38_00987@d__Bacteria|p__Firmicutes_A	5	Novel
GEM@3300017518_41@3300017518_41_00910@d__Bacteria|p__Bacteroidota	3	Novel
GEM@3300017518_41@3300017518_41_00939@d__Bacteria|p__Bacteroidota	3	Novel
GEM@3300017518_41@3300017518_41_00964@d__Bacteria|p__Bacteroidota	4	Novel
GEM@3300013126_146@3300013126_146_00589@d__Bacteria|p__Patescibacteria	10	Novel
GEM@3300013126_146@3300013126_146_00650@d__Bacteria|p__Patescibacteria	4	Novel
GEM@3300025436_3@3300025436_3_01266@d__Bacteria|p__Proteobacteria	5	Novel
GEM@3300013307_64@3300013307_64_00062@d__Bacteria|p__Proteobacteria	9	Novel
GEM@3300005858_13@3300005858_13_00662@d__Bacteria|p__Bacteroidota	5	Novel
GEM@3300025847_25@3300025847_25_02502@d__Bacteria|p__Thermotogota	5	Novel
GEM@3300025847_25@3300025847_25_02522@d__Bacteria|p__Thermotogota	6	Novel
GEM@3300025847_25@3300025847_25_02523@d__Bacteria|p__Thermotogota	6	Novel
GEM@3300010316_7@3300010316_7_00281@d__Bacteria|p__Bacteroidota	3	Novel
GEM@3300015024_9@3300015024_9_04589@d__Bacteria|p__Armatimonadota	3	Novel
GEM@3300028569_13@3300028569_13_04702@d__Bacteria|p__Myxococcota	2	Novel
GEM@3300028569_13@3300028569_13_04748@d__Bacteria|p__Myxococcota	3	Novel
GEM@3300028569_13@3300028569_13_04764@d__Bacteria|p__Myxococcota	3	Novel
GEM@3300018475_137@3300018475_137_01545@d__Bacteria|p__Firmicutes_A	4	Novel
GEM@3300018475_137@3300018475_137_01547@d__Bacteria|p__Firmicutes_A	7	Novel
GEM@3300015214_26@3300015214_26_00283@d__Bacteria|p__Firmicutes_A	4	Novel
GEM@3300028603_84@3300028603_84_00732@d__Bacteria|p__Bacteroidota	4	Novel
GEM@3300028032_35@3300028032_35_00235@d__Archaea|p__Micrarchaeota	3	Novel
GEM@3300028032_35@3300028032_35_00258@d__Archaea|p__Micrarchaeota	3	Novel
GEM@3300021306_43@3300021306_43_00881@d__Bacteria|p__Firmicutes	8	Novel
GEM@3300021306_43@3300021306_43_00926@d__Bacteria|p__Firmicutes	4	Novel
GEM@3300010283_16@3300010283_16_01532@d__Bacteria|p__Firmicutes_A	5	Novel
GEM@3300028030_39@3300028030_39_00656@d__Archaea|p__Micrarchaeota	5	Novel
GEM@3300012148_12@3300012148_12_01198@d__Bacteria|p__Cyanobacteriota	9	Novel
GEM@3300027962_15@3300027962_15_00150@d__Bacteria|p__Gemmatimonadota	27	Novel
GEM@3300027962_15@3300027962_15_00224@d__Bacteria|p__Gemmatimonadota	2	Novel
GEM@3300015360_41@3300015360_41_00755@d__Bacteria|p__Bdellovibrionota	3	Novel
GEM@3300015360_41@3300015360_41_00804@d__Bacteria|p__Bdellovibrionota	3	Novel
GEM@3300015360_41@3300015360_41_00820@d__Bacteria|p__Bdellovibrionota	3	Novel
GEM@3300027685_29@3300027685_29_00619@d__Archaea|p__Thermoplasmatota	4	Novel
GEM@3300005081_4@3300005081_4_02993@d__Bacteria|p__Firmicutes_A	3	Novel
GEM@3300021409_7@3300021409_7_01327@d__Bacteria|p__Bacteroidota	3	Novel
GEM@3300028048_69@3300028048_69_01826@d__Bacteria|p__Firmicutes_A	7	Novel
GEM@3300017398_41@3300017398_41_00222@d__Archaea|p__Hadesarchaeota	3	Novel
GEM@3300005529_42@3300005529_42_03374@d__Bacteria|p__Acidobacteriota	12	Novel
GEM@3300005529_42@3300005529_42_03397@d__Bacteria|p__Acidobacteriota	3	Novel
GEM@3300006317_40@3300006317_40_00150@d__Bacteria|p__Patescibacteria	10	Novel
GTDBiso@GB_GCA_002698575@NZZG01000184.1_16@d__Bacteria|p__Actinobacteriota	3	Novel
GTDBiso@GB_GCA_002698575@NZZG01000184.1_30@d__Bacteria|p__Actinobacteriota	7	Novel
GTDBiso@GB_GCA_002698705@NZZM01000017.1_34@d__Bacteria|p__Bacteroidota	3	Novel
GTDBiso@GB_GCA_002698705@NZZM01000018.1_16@d__Bacteria|p__Bacteroidota	3	Novel
GTDBiso@GB_GCA_002699025@PABA01000075.1_25@d__Bacteria|p__Myxococcota	3	Novel
GTDBiso@GB_GCA_002699105@PABJ01000117.1_12@d__Bacteria|p__Bacteroidota	4	Novel
GTDBiso@GB_GCA_002699125@PABI01000174.1_3@d__Bacteria|p__Chloroflexota	3	Novel
GTDBiso@GB_GCA_002700775@PAEL01000120.1_2@d__Bacteria|p__Proteobacteria	7	Novel
GTDBiso@GB_GCA_002700845@PAFA01000079.1_6@d__Bacteria|p__Planctomycetota	5	Novel
GTDBiso@GB_GCA_002700845@PAFA01000079.1_7@d__Bacteria|p__Planctomycetota	5	Novel
GTDBiso@GB_GCA_002701375@NZVB01000033.1_6@d__Bacteria|p__Cyanobacteria	5	Novel
GTDBiso@GB_GCA_002701555@NZVS01000051.1_9@d__Bacteria|p__Proteobacteria	2	Novel
GTDBiso@GB_GCA_002702065@NZXX01000002.1_599@d__Bacteria|p__Chloroflexota	13	Novel
GTDBiso@GB_GCA_002702655@PABB01000024.1_49@d__Bacteria|p__Planctomycetota	4	Novel
GTDBiso@GB_GCA_002702705@PABH01000044.1_86@d__Bacteria|p__Chloroflexota	4	Novel
GTDBiso@GB_GCA_002702875@PACV01000050.1_3@d__Bacteria|p__Bacteroidota	3	Novel
GTDBiso@GB_GCA_002702875@PACV01000050.1_4@d__Bacteria|p__Bacteroidota	3	Novel
GTDBiso@GB_GCA_002702875@PACV01000050.1_19@d__Bacteria|p__Bacteroidota	7	Novel
GTDBiso@GB_GCA_002702875@PACV01000052.1_4@d__Bacteria|p__Bacteroidota	3	Novel
GTDBiso@GB_GCA_002703265@NZTZ01000012.1_20@d__Bacteria|p__Chloroflexota	24	Novel
GTDBiso@GB_GCA_002703645@NZUX01000004.1_9@d__Bacteria|p__Marinisomatota	5	Novel
GTDBiso@GB_GCA_002704625@PAGZ01000008.1_20@d__Bacteria|p__Proteobacteria	4	Novel
GTDBiso@GB_GCA_002704625@PAGZ01000008.1_21@d__Bacteria|p__Proteobacteria	4	Novel
GTDBiso@GB_GCA_002704825@PAIY01000108.1_27@d__Bacteria|p__Planctomycetota	2	Novel
GTDBiso@GB_GCA_002704825@PAIY01000109.1_23@d__Bacteria|p__Planctomycetota	6	Novel
GTDBiso@GB_GCA_002704825@PAIY01000110.1_7@d__Bacteria|p__Planctomycetota	3	Novel
GTDBiso@GB_GCA_002705055@PAHY01000016.1_26@d__Bacteria|p__Planctomycetota	4	Novel
GTDBiso@GB_GCA_002705995@PAJI01000026.1_57@d__Bacteria|p__Bacteroidota	3	Novel
GTDBiso@GB_GCA_002709225@PAQH01000073.1_23@d__Bacteria|p__Planctomycetota	2	Novel
GTDBiso@GB_GCA_002709225@PAQH01000077.1_4@d__Bacteria|p__Planctomycetota	5	Novel
GTDBiso@GB_GCA_002709395@PAQU01000015.1_55@d__Bacteria|p__Verrucomicrobiota	3	Novel
GTDBiso@GB_GCA_002709645@PAQG01000025.1_17@d__Bacteria|p__Actinobacteriota	55	Novel
GTDBiso@GB_GCA_002709665@PAQK01000065.1_12@d__Bacteria|p__Latescibacterota	9	Novel
GTDBiso@GB_GCA_002709955@PAQY01000018.1_93@d__Bacteria|p__Proteobacteria	2	Novel
GTDBiso@GB_GCA_002710775@PALX01000035.1_4@d__Bacteria|p__Proteobacteria	3	Novel
GTDBiso@GB_GCA_002710775@PALX01000035.1_6@d__Bacteria|p__Proteobacteria	2	Novel
GTDBiso@GB_GCA_002710775@PALX01000038.1_12@d__Bacteria|p__Proteobacteria	3	Novel
GTDBiso@GB_GCA_002711005@PAHZ01000004.1_68@d__Bacteria|p__Chloroflexota	19	Novel
GTDBiso@GB_GCA_002711125@PAHN01000010.1_2@d__Bacteria|p__Bacteroidota	6	Novel
GTDBiso@GB_GCA_002711265@PAGB01000051.1_5@d__Bacteria|p__Proteobacteria	9	Novel
GTDBiso@GB_GCA_002711415@PARI01000019.1_33@d__Bacteria|p__Planctomycetota	13	Novel
GTDBiso@GB_GCA_002711625@PARR01000032.1_2@d__Bacteria|p__Proteobacteria	2	Novel
GTDBiso@GB_GCA_002711995@PASN01000016.1_87@d__Bacteria|p__Bdellovibrionota	8	Novel
GTDBiso@GB_GCA_002711995@PASN01000016.1_95@d__Bacteria|p__Bdellovibrionota	6	Novel
GTDBiso@GB_GCA_002711995@PASN01000016.1_106@d__Bacteria|p__Bdellovibrionota	5	Novel
GTDBiso@GB_GCA_002711995@PASN01000016.1_113@d__Bacteria|p__Bdellovibrionota	6	Novel
GTDBiso@GB_GCA_002711995@PASN01000016.1_130@d__Bacteria|p__Bdellovibrionota	5	Novel
GTDBiso@GB_GCA_002711995@PASN01000016.1_131@d__Bacteria|p__Bdellovibrionota	8	Novel
GTDBiso@GB_GCA_002711995@PASN01000016.1_136@d__Bacteria|p__Bdellovibrionota	6	Novel
GTDBiso@GB_GCA_002712055@PARV01000017.1_67@d__Bacteria|p__Proteobacteria	5	Novel
GTDBiso@GB_GCA_002712105@PASA01000010.1_26@d__Bacteria|p__Verrucomicrobiota	4	Novel
GTDBiso@GB_GCA_002712305@PATE01000031.1_34@d__Bacteria|p__Latescibacterota	10	Novel
GTDBiso@GB_GCA_002712565@PAUA01000042.1_40@d__Bacteria|p__Gemmatimonadota	6	Novel
GTDBiso@GB_GCA_002712565@PAUA01000043.1_30@d__Bacteria|p__Gemmatimonadota	7	Novel
GTDBiso@GB_GCA_002714085@PAWJ01000067.1_8@d__Bacteria|p__Chloroflexota	4	Novel
GTDBiso@GB_GCA_002714465@PAXL01000027.1_43@d__Bacteria|p__Latescibacterota	7	Novel
GTDBiso@GB_GCA_002714465@PAXL01000007.1_15@d__Bacteria|p__Latescibacterota	9	Novel
GTDBiso@GB_GCA_002714785@PAYP01000059.1_4@d__Bacteria|p__Poribacteria	5	Novel
GTDBiso@GB_GCA_002714785@PAYP01000059.1_24@d__Bacteria|p__Poribacteria	8	Novel
GTDBiso@GB_GCA_002715005@PAXN01000004.1_46@d__Bacteria|p__Proteobacteria	3	Novel
GTDBiso@GB_GCA_002715375@PAZA01000006.1_43@d__Bacteria|p__Bdellovibrionota	3	Novel
GEM@3300021067_4@3300021067_4_00774@d__Bacteria|p__Bacteroidota	4	Novel
GEM@3300024054_80@3300024054_80_00470@d__Bacteria|p__Patescibacteria	4	Novel
GEM@3300023271_3@3300023271_3_00503@d__Bacteria|p__Proteobacteria	2	Novel
GEM@3300028269_6@3300028269_6_00961@d__Bacteria|p__Acidobacteriota	2	Novel
GEM@3300028269_6@3300028269_6_00962@d__Bacteria|p__Acidobacteriota	2	Novel
GEM@3300017788_61@3300017788_61_00001@d__Bacteria|p__Bacteroidota	14	Novel
GEM@3300028561_35@3300028561_35_01226@d__Bacteria|p__Bacteroidota	2	Novel
GEM@3300017951_27@3300017951_27_00458@d__Bacteria|p__Bacteroidota	32	Novel
GEM@3300013133_25@3300013133_25_00258@d__Bacteria|p__BRC1	3	Novel
GEM@3300013138_50@3300013138_50_00694@d__Bacteria|p__Bacteroidota	5	Novel
GEM@3300013138_50@3300013138_50_00696@d__Bacteria|p__Bacteroidota	8	Novel
GEM@3300013138_50@3300013138_50_00738@d__Bacteria|p__Bacteroidota	3	Novel
GEM@3300007519_98@3300007519_98_00032@d__Bacteria|p__Proteobacteria	5	Novel
GEM@3300007519_98@3300007519_98_00049@d__Bacteria|p__Proteobacteria	3	Novel
GEM@3300007519_98@3300007519_98_00061@d__Bacteria|p__Proteobacteria	3	Novel
GEM@3300007519_98@3300007519_98_00062@d__Bacteria|p__Proteobacteria	3	Novel
GEM@3300007519_98@3300007519_98_00070@d__Bacteria|p__Proteobacteria	4	Novel
GEM@3300025614_14@3300025614_14_00736@d__Bacteria|p__Proteobacteria	98	Novel
GEM@3300029239_5@3300029239_5_00145@d__Bacteria|p__Bacteroidota	3	Novel
GEM@3300004097_91@3300004097_91_00672@d__Bacteria|p__Proteobacteria	4	Novel
GEM@3300014869_4@3300014869_4_00046@d__Archaea|p__Euryarchaeota	8	Novel
GEM@3300021509_14@3300021509_14_00564@d__Archaea|p__Crenarchaeota	6	Novel
GEM@3300021509_14@3300021509_14_00594@d__Archaea|p__Crenarchaeota	20	Novel
GEM@3300007500_13@3300007500_13_01963@d__Bacteria|p__Bacteroidota	17	Novel
GEM@3300010280_14@3300010280_14_01577@d__Bacteria|p__Firmicutes_A	3	Novel
GEM@3300021347_6@3300021347_6_02552@d__Bacteria|p__Verrucomicrobiota	6	Novel
GEM@3300028626_5@3300028626_5_00992@d__Bacteria|p__Planctomycetota	2	Novel
GEM@3300025874_24@3300025874_24_00181@d__Bacteria|p__Bacteroidota	2	Novel
GEM@3300027917_124@3300027917_124_00947@d__Bacteria|p__Margulisbacteria	5	Novel
GEM@3300026157_20@3300026157_20_00644@d__Bacteria|p__Firmicutes_A	5	Novel
GEM@3300025861_26@3300025861_26_00485@d__Bacteria|p__Desulfobacterota	3	Novel
GEM@3300025861_26@3300025861_26_00486@d__Bacteria|p__Desulfobacterota	8	Novel
GEM@3300025861_26@3300025861_26_00510@d__Bacteria|p__Desulfobacterota	4	Novel
GEM@3300018039_22@3300018039_22_01824@d__Bacteria|p__Planctomycetota	10	Novel
GEM@3300027832_79@3300027832_79_01073@d__Bacteria|p__Proteobacteria	5	Novel
GEM@3300018892_3@3300018892_3_00485@d__Bacteria|p__Bacteroidota	3	Novel
GEM@3300025681_7@3300025681_7_02726@d__Bacteria|p__Proteobacteria	38	Novel
GEM@3300020578_30@3300020578_30_01891@d__Bacteria|p__Myxococcota	6	Novel
GEM@3300000412_1@3300000412_1_02043@d__Archaea|p__Halobacterota	4	Novel
GEM@3300025772_17@3300025772_17_02245@d__Bacteria|p__Riflebacteria	3	Novel
GEM@3300025772_17@3300025772_17_02293@d__Bacteria|p__Riflebacteria	8	Novel
GEM@3300025912_18@3300025912_18_00432@d__Bacteria|p__Methylomirabilota	3	Novel
Ocean@TARA_SAMEA2622901_METAG_GFOGBMKJ@TARA_SAMEA2622901_METAG-scaffold_13040-gene_1@d__Bacteria|p__Verrucomicrobiota	13	Novel
Ocean@TARA_SAMEA2622901_METAG_MDNPNPHF@TARA_SAMEA2622901_METAG-scaffold_30154-gene_2@d__Bacteria|p__Spirochaetota	2	Novel
Ocean@TARA_SAMEA2621272_METAG_APDFEPPC@TARA_SAMEA2621272_METAG-scaffold_27673-gene_2@d__Bacteria|p__Myxococcota	14	Novel
Ocean@TARA_SAMEA2621272_METAG_APDFEPPC@TARA_SAMEA2621272_METAG-scaffold_30966-gene_1@d__Bacteria|p__Myxococcota	3	Novel
Ocean@TARA_SAMEA2623426_METAG_CDDIFCLD@TARA_SAMEA2623426_METAG-scaffold_4658-gene_2@d__Bacteria|p__Verrucomicrobiota	25	Novel
Ocean@TARA_SAMEA2623426_METAG_OLKLDLEE@TARA_SAMEA2623426_METAG-scaffold_9-gene_23@d__Bacteria|p__Proteobacteria	3	Novel
Ocean@TARA_SAMEA2623350_METAG_OJIPOFCD@TARA_SAMEA2623350_METAG-scaffold_1644-gene_9@d__Bacteria|p__Marinisomatota	5	Novel
Ocean@TARA_SAMEA2623350_METAG_HOOADIOJ@TARA_SAMEA2623350_METAG-scaffold_19816-gene_1@d__Bacteria|p__Myxococcota	3	Novel
Ocean@TARA_SAMEA2623350_METAG_HOOADIOJ@TARA_SAMEA2623350_METAG-scaffold_19930-gene_3@d__Bacteria|p__Myxococcota	6	Novel
Ocean@TARA_SAMEA2623350_METAG_HOOADIOJ@TARA_SAMEA2623350_METAG-scaffold_20778-gene_1@d__Bacteria|p__Myxococcota	4	Novel
Ocean@TARA_SAMEA2620097_METAG_KAHPPIAD@TARA_SAMEA2620097_METAG-scaffold_2018-gene_7@d__Bacteria|p__Marinisomatota	17	Novel
Ocean@TARA_SAMEA2620097_METAG_KAHPPIAD@TARA_SAMEA2620097_METAG-scaffold_2399-gene_2@d__Bacteria|p__Marinisomatota	22	Novel
Ocean@TARA_SAMEA2591074_METAG_GMHOKMLM@TARA_SAMEA2591074_METAG-scaffold_5133-gene_2@d__Bacteria|p__Actinobacteriota	4	Novel
Ocean@TARA_SAMEA2619840_METAG_NMLLPFEM@TARA_SAMEA2619840_METAG-scaffold_8140-gene_3@d__Bacteria|p__Proteobacteria	6	Novel
Ocean@TARA_SAMEA2619840_METAG_NMLLPFEM@TARA_SAMEA2619840_METAG-scaffold_3158-gene_1@d__Bacteria|p__Proteobacteria	3	Novel
Ocean@TARA_SAMEA4397705_METAG_JHPHAAAC@TARA_SAMEA4397705_METAG-scaffold_4174-gene_3@d__Bacteria|p__Proteobacteria	10	Novel
Ocean@TARA_SAMEA4397705_METAG_LLHMMMKK@TARA_SAMEA4397705_METAG-scaffold_13214-gene_3@d__Bacteria|p__Bacteroidota	18	Novel
Ocean@TARA_SAMEA4397516_METAG_NMOHLOFK@TARA_SAMEA4397516_METAG-scaffold_27002-gene_2@d__Bacteria|p__Proteobacteria	4	Novel
Ocean@TARA_SAMEA4396496_METAG_BFMMGJFH@TARA_SAMEA4396496_METAG-scaffold_912-gene_28@d__Bacteria|p__Proteobacteria	4	Novel
Ocean@TARA_SAMEA4397930_METAG_FEBNIJHN@TARA_SAMEA4397930_METAG-scaffold_12789-gene_3@d__Bacteria|p__Verrucomicrobiota	3	Novel
Ocean@TARA_SAMEA4397930_METAG_DGJHHCFB@TARA_SAMEA4397930_METAG-scaffold_19393-gene_2@d__Bacteria|p__Proteobacteria	15	Novel
Ocean@TARA_SAMEA4397611_METAG_OBHMADEI@TARA_SAMEA4397611_METAG-scaffold_1004-gene_14@d__Bacteria|p__Proteobacteria	3	Novel
Ocean@TARA_SAMEA4397611_METAG_KEIOPPJM@TARA_SAMEA4397611_METAG-scaffold_1942-gene_15@d__Bacteria|p__Proteobacteria	6	Novel
Ocean@TARA_SAMEA4397756_METAG_ALFJIJFA@TARA_SAMEA4397756_METAG-scaffold_10797-gene_2@d__Bacteria|p__Proteobacteria	3	Novel
Ocean@TARA_SAMEA4397756_METAG_ALFJIJFA@TARA_SAMEA4397756_METAG-scaffold_16746-gene_4@d__Bacteria|p__Proteobacteria	3	Novel
Ocean@TARA_SAMEA4397756_METAG_JPLKMHGH@TARA_SAMEA4397756_METAG-scaffold_6618-gene_4@d__Bacteria|p__Verrucomicrobiota	6	Novel
Ocean@TARA_SAMEA4397756_METAG_JPLKMHGH@TARA_SAMEA4397756_METAG-scaffold_6811-gene_7@d__Bacteria|p__Verrucomicrobiota	4	Novel
Ocean@TARA_SAMEA4398296_METAG_ECGFKPJO@TARA_SAMEA4398296_METAG-scaffold_30648-gene_3@d__Bacteria|p__Proteobacteria	6	Novel
Ocean@TARA_SAMEA4398296_METAG_ECGFKPJO@TARA_SAMEA4398296_METAG-scaffold_45154-gene_2@d__Bacteria|p__Proteobacteria	17	Novel
Ocean@TARA_SAMEA4397730_METAG_DFNBNOJF@TARA_SAMEA4397730_METAG-scaffold_51871-gene_1@d__Bacteria|p__Latescibacterota	4	Novel
Ocean@TARA_SAMEA4397730_METAG_KACBEMPD@TARA_SAMEA4397730_METAG-scaffold_4993-gene_6@d__Bacteria|p__Myxococcota	3	Novel
Ocean@TARA_SAMEA4397569_METAG_PALKDPFL@TARA_SAMEA4397569_METAG-scaffold_2-gene_249@d__Bacteria|p__Bacteroidota	14	Novel
Ocean@TARA_SAMEA4397569_METAG_INAOGHFE@TARA_SAMEA4397569_METAG-scaffold_5550-gene_9@d__Bacteria|p__Proteobacteria	3	Novel
Ocean@TARA_SAMEA4397472_METAG_LHPFMPKO@TARA_SAMEA4397472_METAG-scaffold_8007-gene_7@d__Bacteria|p__Bacteroidota	6	Novel
Ocean@TARA_SAMEA4398413_METAG_MEBPLGJO@TARA_SAMEA4398413_METAG-scaffold_149-gene_44@d__Bacteria|p__Nitrospinota	6	Novel
Ocean@TARA_SAMEA4397004_METAG_JPDEEDJH@TARA_SAMEA4397004_METAG-scaffold_1-gene_509@d__Bacteria|p__Bdellovibrionota	4	Novel
Ocean@TARA_SAMEA4396468_METAG_GHLLHKNA@TARA_SAMEA4396468_METAG-scaffold_15223-gene_3@d__Bacteria|p__Chloroflexota	6	Novel
Ocean@TARA_SAMEA4396538_METAG_JDBPDGOB@TARA_SAMEA4396538_METAG-scaffold_6004-gene_3@d__Bacteria|p__Marinisomatota	4	Novel
Ocean@TARA_SAMEA4398341_METAG_HKOBBLAG@TARA_SAMEA4398341_METAG-scaffold_975-gene_17@d__Bacteria|p__Bacteroidota	4	Novel
Ocean@TARA_SAMEA4398341_METAG_HOPBCBIC@TARA_SAMEA4398341_METAG-scaffold_6449-gene_2@d__Bacteria|p__Planctomycetota	6	Novel
Ocean@TARA_SAMEA4398341_METAG_HOPBCBIC@TARA_SAMEA4398341_METAG-scaffold_7632-gene_2@d__Bacteria|p__Planctomycetota	5	Novel
Ocean@TARA_SAMEA4398247_METAG_GLFCHEFO@TARA_SAMEA4398247_METAG-scaffold_2979-gene_15@d__Bacteria|p__Bacteroidota	42	Novel
Ocean@BGEO_SAMN07136582_METAG_BIALDHBO@BGEO_SAMN07136582_METAG-scaffold_171-gene_10@d__Bacteria|p__Proteobacteria	5	Novel
Ocean@BGEO_SAMN07136799_METAG_FNMPOGEF@BGEO_SAMN07136799_METAG-scaffold_12348-gene_2@d__Bacteria|p__Marinisomatota	8	Novel
Ocean@BGEO_SAMN07136573_METAG_EFLJDCHF@BGEO_SAMN07136573_METAG-scaffold_129-gene_13@d__Bacteria|p__Proteobacteria	4	Novel
Ocean@BGEO_SAMN07136628_METAG_LLNDJEGB@BGEO_SAMN07136628_METAG-scaffold_194-gene_6@d__Bacteria|p__Proteobacteria	2	Novel
Ocean@BATS_SAMN07137106_METAG_OHHGOJHG@BATS_SAMN07137106_METAG-scaffold_5044-gene_3@d__Bacteria|p__Proteobacteria	3	Novel
Ocean@BGEO_SAMN07136635_METAG_DMEMCJMA@BGEO_SAMN07136635_METAG-scaffold_5380-gene_3@d__Bacteria|p__Proteobacteria	49	Novel
Ocean@BGEO_SAMN07136683_METAG_MANMEINL@BGEO_SAMN07136683_METAG-scaffold_3516-gene_2@d__Bacteria|p__Proteobacteria	28	Novel
Ocean@HOTS_SAMN07137021_METAG_EDCENBBM@HOTS_SAMN07137021_METAG-scaffold_987-gene_5@d__Bacteria|p__Cyanobacteria	20	Novel
Ocean@HOTS_SAMN07137021_METAG_EDCENBBM@HOTS_SAMN07137021_METAG-scaffold_1009-gene_4@d__Bacteria|p__Cyanobacteria	4	Novel
Ocean@HOTS_SAMN07137021_METAG_EDCENBBM@HOTS_SAMN07137021_METAG-scaffold_1052-gene_1@d__Bacteria|p__Cyanobacteria	4	Novel
Ocean@HOTS_SAMN07137021_METAG_EDCENBBM@HOTS_SAMN07137021_METAG-scaffold_1074-gene_3@d__Bacteria|p__Cyanobacteria	4	Novel
Ocean@BGEO_SAMN07136634_METAG_LGBIEHFO@BGEO_SAMN07136634_METAG-scaffold_489-gene_11@d__Bacteria|p__Proteobacteria	3	Novel
Ocean@BATS_SAMN07137112_METAG_CCOLLNJF@BATS_SAMN07137112_METAG-scaffold_1014-gene_3@d__Bacteria|p__Proteobacteria	3	Novel
Ocean@HOTS_SAMN07137002_METAG_OCOENGEH@HOTS_SAMN07137002_METAG-scaffold_9250-gene_4@d__Bacteria|p__Actinobacteriota	3	Novel
Ocean@BGEO_SAMN07136659_METAG_CEGHKDCK@BGEO_SAMN07136659_METAG-scaffold_20053-gene_1@d__Bacteria|p__Proteobacteria	3	Novel
Ocean@BGEO_SAMN07136950_METAG_ALFLGNNM@BGEO_SAMN07136950_METAG-scaffold_9502-gene_2@d__Bacteria|p__Proteobacteria	5	Novel
GTDBiso@GB_GCA_002709225@PAQH01000038.1_35@d__Bacteria|p__Planctomycetota	2	Novel
GTDBiso@GB_GCA_002709225@PAQH01000039.1_12@d__Bacteria|p__Planctomycetota	3	Novel
GTDBiso@GB_GCA_002709305@PAQM01000012.1_106@d__Bacteria|p__Bacteroidota	9	Novel
GTDBiso@GB_GCA_002709665@PAQK01000038.1_8@d__Bacteria|p__Latescibacterota	3	Novel
GTDBiso@GB_GCA_002709665@PAQK01000038.1_13@d__Bacteria|p__Latescibacterota	3	Novel
GTDBiso@GB_GCA_002709665@PAQK01000039.1_17@d__Bacteria|p__Latescibacterota	4	Novel
GTDBiso@GB_GCA_002709755@PAQN01000046.1_2@d__Bacteria|p__Planctomycetota	5	Novel
GTDBiso@GB_GCA_002710495@PAKE01000021.1_3@d__Bacteria|p__Bacteroidota	4	Novel
GTDBiso@GB_GCA_002710775@PALX01000027.1_12@d__Bacteria|p__Proteobacteria	2	Novel
GTDBiso@GB_GCA_002710775@PALX01000028.1_23@d__Bacteria|p__Proteobacteria	2	Novel
GTDBiso@GB_GCA_002711125@PAHN01000012.1_23@d__Bacteria|p__Bacteroidota	7	Novel
GTDBiso@GB_GCA_002711735@PASB01000045.1_28@d__Bacteria|p__Actinobacteriota	9	Novel
GTDBiso@GB_GCA_002711925@PASJ01000061.1_3@d__Bacteria|p__Bdellovibrionota	2	Novel
GTDBiso@GB_GCA_002711995@PASN01000010.1_111@d__Bacteria|p__Bdellovibrionota	7	Novel
GTDBiso@GB_GCA_002711995@PASN01000010.1_118@d__Bacteria|p__Bdellovibrionota	8	Novel
GTDBiso@GB_GCA_002711995@PASN01000010.1_145@d__Bacteria|p__Bdellovibrionota	6	Novel
GTDBiso@GB_GCA_002711995@PASN01000010.1_160@d__Bacteria|p__Bdellovibrionota	7	Novel
GTDBiso@GB_GCA_002712585@PAUC01000034.1_47@d__Bacteria|p__Chloroflexota	4	Novel
GTDBiso@GB_GCA_002712585@PAUC01000001.1_56@d__Bacteria|p__Chloroflexota	4	Novel
GTDBiso@GB_GCA_002712585@PAUC01000001.1_73@d__Bacteria|p__Chloroflexota	4	Novel
GTDBiso@GB_GCA_002712585@PAUC01000001.1_75@d__Bacteria|p__Chloroflexota	4	Novel
GTDBiso@GB_GCA_002712885@PAUN01000036.1_24@d__Bacteria|p__Acidobacteriota	3	Novel
GTDBiso@GB_GCA_002713145@PAVS01000024.1_123@d__Bacteria|p__Bdellovibrionota	3	Novel
GTDBiso@GB_GCA_002713215@PAVO01000019.1_232@d__Bacteria|p__Bacteroidota	15	Novel
GTDBiso@GB_GCA_002714165@PAWT01000037.1_3@d__Bacteria|p__Acidobacteriota	12	Novel
GTDBiso@GB_GCA_002714165@PAWT01000037.1_12@d__Bacteria|p__Acidobacteriota	30	Novel
GTDBiso@GB_GCA_002714485@PAXM01000041.1_24@d__Bacteria|p__Actinobacteriota	2	Novel
GTDBiso@GB_GCA_002715745@PBAE01000009.1_101@d__Bacteria|p__Proteobacteria	43	Novel
GTDBiso@GB_GCA_002715965@PBAL01000099.1_5@d__Bacteria|p__Verrucomicrobiota	8	Novel
GTDBiso@GB_GCA_002716385@PBAX01000003.1_62@d__Bacteria|p__Planctomycetota	2	Novel
GTDBiso@GB_GCA_002716385@PBAX01000003.1_65@d__Bacteria|p__Planctomycetota	3	Novel
GTDBiso@GB_GCA_002716485@PBBE01000019.1_21@d__Bacteria|p__Margulisbacteria	3	Novel
GTDBiso@GB_GCA_002716825@PBCC01000008.1_10@d__Bacteria|p__Bdellovibrionota	3	Novel
GTDBiso@GB_GCA_002716825@PBCC01000008.1_19@d__Bacteria|p__Bdellovibrionota	4	Novel
GTDBiso@GB_GCA_002716825@PBCC01000008.1_20@d__Bacteria|p__Bdellovibrionota	3	Novel
GTDBiso@GB_GCA_002716825@PBCC01000008.1_21@d__Bacteria|p__Bdellovibrionota	3	Novel
GTDBiso@GB_GCA_002716825@PBCC01000008.1_23@d__Bacteria|p__Bdellovibrionota	3	Novel
GTDBiso@GB_GCA_002716825@PBCC01000008.1_26@d__Bacteria|p__Bdellovibrionota	3	Novel
GTDBiso@GB_GCA_002716825@PBCC01000009.1_35@d__Bacteria|p__Bdellovibrionota	5	Novel
GTDBiso@GB_GCA_002716825@PBCC01000078.1_14@d__Bacteria|p__Bdellovibrionota	3	Novel
GTDBiso@GB_GCA_002716825@PBCC01000080.1_46@d__Bacteria|p__Bdellovibrionota	3	Novel
GTDBiso@GB_GCA_002717285@PBDF01000017.1_20@d__Bacteria|p__Proteobacteria	3	Novel
GTDBiso@GB_GCA_002717445@PBDY01000015.1_41@d__Bacteria|p__Proteobacteria	8	Novel
GTDBiso@GB_GCA_002717445@PBDY01000018.1_2@d__Bacteria|p__Proteobacteria	5	Novel
GTDBiso@GB_GCA_002717505@PBEB01000013.1_37@d__Bacteria|p__Spirochaetota	3	Novel
GTDBiso@GB_GCA_002717505@PBEB01000013.1_38@d__Bacteria|p__Spirochaetota	3	Novel
GTDBiso@GB_GCA_002717505@PBEB01000013.1_55@d__Bacteria|p__Spirochaetota	3	Novel
GTDBiso@GB_GCA_002717505@PBEB01000013.1_65@d__Bacteria|p__Spirochaetota	3	Novel
GTDBiso@GB_GCA_002717505@PBEB01000013.1_66@d__Bacteria|p__Spirochaetota	3	Novel
GTDBiso@GB_GCA_002717505@PBEB01000013.1_67@d__Bacteria|p__Spirochaetota	3	Novel
GTDBiso@GB_GCA_002717505@PBEB01000013.1_68@d__Bacteria|p__Spirochaetota	2	Novel
GTDBiso@GB_GCA_002717505@PBEB01000013.1_69@d__Bacteria|p__Spirochaetota	2	Novel
GTDBiso@GB_GCA_002717515@PBEC01000017.1_9@d__Bacteria|p__Bacteroidota	3	Novel
GTDBiso@GB_GCA_002717515@PBEC01000017.1_30@d__Bacteria|p__Bacteroidota	9	Novel
GTDBiso@GB_GCA_002717515@PBEC01000017.1_64@d__Bacteria|p__Bacteroidota	12	Novel
GTDBiso@GB_GCA_002717655@PBAY01000040.1_66@d__Bacteria|p__Planctomycetota	3	Novel
GTDBiso@GB_GCA_002720635@PBJD01000012.1_5@d__Bacteria|p__Bacteroidota	5	Novel
GTDBiso@GB_GCA_002720745@PBJO01000013.1_7@d__Bacteria|p__Bacteroidota	10	Novel
GTDBiso@GB_GCA_002720855@PBIN01000015.1_35@d__Bacteria|p__Proteobacteria	4	Novel
GTDBiso@GB_GCA_002721615@PBKW01000002.1_10@d__Bacteria|p__Chloroflexota	3	Novel
GTDBiso@GB_GCA_002721695@PBLI01000046.1_143@d__Bacteria|p__Verrucomicrobiota	19	Novel
GTDBiso@GB_GCA_002721775@PBLM01000006.1_25@d__Bacteria|p__Proteobacteria	18	Novel
GTDBiso@GB_GCA_002721775@PBLM01000007.1_18@d__Bacteria|p__Proteobacteria	11	Novel
GTDBiso@GB_GCA_002721815@PBLQ01000029.1_10@d__Bacteria|p__Myxococcota	2	Novel
GTDBiso@GB_GCA_002721815@PBLQ01000030.1_6@d__Bacteria|p__Myxococcota	4	Novel
GTDBiso@GB_GCA_002721815@PBLQ01000031.1_7@d__Bacteria|p__Myxococcota	2	Novel
GTDBiso@GB_GCA_002722545@PBMI01000040.1_6@d__Bacteria|p__Verrucomicrobiota	6	Novel
GTDBiso@GB_GCA_002722885@PBNE01000001.1_99@d__Bacteria|p__Proteobacteria	3	Novel
GTDBiso@GB_GCA_002723345@PBNV01000004.1_41@d__Bacteria|p__Proteobacteria	2	Novel
GTDBiso@GB_GCA_002724215@PBOD01000021.1_14@d__Bacteria|p__Latescibacterota	9	Novel
GTDBiso@GB_GCA_002724215@PBOD01000021.1_22@d__Bacteria|p__Latescibacterota	17	Novel
GTDBiso@GB_GCA_002724585@PBPE01000010.1_3@d__Bacteria|p__Chloroflexota	3	Novel
GTDBiso@GB_GCA_002724675@PBPL01000141.1_3@d__Bacteria|p__Myxococcota	20	Novel
GTDBiso@GB_GCA_002724675@PBPL01000144.1_1@d__Bacteria|p__Myxococcota	4	Novel
GTDBiso@GB_GCA_002724675@PBPL01000144.1_6@d__Bacteria|p__Myxococcota	5	Novel
GTDBiso@GB_GCA_002724825@PBPU01000094.1_3@d__Bacteria|p__Actinobacteriota	5	Novel
GTDBiso@GB_GCA_002724825@PBPU01000094.1_5@d__Bacteria|p__Actinobacteriota	5	Novel
GTDBiso@GB_GCA_002724825@PBPU01000094.1_8@d__Bacteria|p__Actinobacteriota	5	Novel
GEM@3300006056_164@3300006056_164_00739@d__Bacteria|p__Patescibacteria	3	Novel
GEM@3300006056_164@3300006056_164_00744@d__Bacteria|p__Patescibacteria	3	Novel
GEM@3300026299_10@3300026299_10_00951@d__Bacteria|p__Bacteroidota	3	Novel
GEM@3300026299_10@3300026299_10_00953@d__Bacteria|p__Bacteroidota	4	Novel
GEM@3300017548_16@3300017548_16_01077@d__Bacteria|p__Actinobacteriota	4	Novel
GEM@3300013132_109@3300013132_109_00667@d__Bacteria|p__Verrucomicrobiota	5	Novel
GEM@3300005295_14@3300005295_14_02379@d__Bacteria|p__Proteobacteria	3	Novel
GEM@3300021472_37@3300021472_37_01061@d__Archaea|p__Altiarchaeota	4	Novel
GEM@3300021472_37@3300021472_37_01071@d__Archaea|p__Altiarchaeota	3	Novel
GEM@3300021472_37@3300021472_37_01075@d__Archaea|p__Altiarchaeota	3	Novel
GEM@3300021472_37@3300021472_37_01096@d__Archaea|p__Altiarchaeota	2	Novel
GEM@3300011118_30@3300011118_30_03028@d__Bacteria|p__Planctomycetota	11	Novel
GEM@3300027685_36@3300027685_36_00119@d__Bacteria|p__Planctomycetota	14	Novel
GEM@3300027685_36@3300027685_36_00127@d__Bacteria|p__Planctomycetota	11	Novel
GEM@3300027685_36@3300027685_36_00137@d__Bacteria|p__Planctomycetota	4	Novel
GEM@3300027820_19@3300027820_19_01034@d__Bacteria|p__Proteobacteria	6	Novel
GEM@3300011005_11@3300011005_11_01103@d__Bacteria|p__Bacteroidota	3	Novel
GEM@3300022377_7@3300022377_7_00849@d__Bacteria|p__Firmicutes_A	5	Novel
GEM@3300029442_5@3300029442_5_01824@d__Bacteria|p__Acidobacteriota	3	Novel
GEM@3300029413_18@3300029413_18_01201@d__Bacteria|p__Firmicutes_A	4	Novel
GEM@3300029413_18@3300029413_18_01207@d__Bacteria|p__Firmicutes_A	4	Novel
GEM@3300020156_7@3300020156_7_01325@d__Bacteria|p__Bacteroidota	4	Novel
GEM@3300020156_7@3300020156_7_01345@d__Bacteria|p__Bacteroidota	14	Novel
GEM@3300025856_10@3300025856_10_01598@d__Bacteria|p__Myxococcota	5	Novel
GEM@3300025856_10@3300025856_10_01658@d__Bacteria|p__Myxococcota	3	Novel
GEM@3300025856_10@3300025856_10_01664@d__Bacteria|p__Myxococcota	20	Novel
GEM@3300025856_10@3300025856_10_01675@d__Bacteria|p__Myxococcota	4	Novel
GEM@3300025856_10@3300025856_10_01684@d__Bacteria|p__Myxococcota	5	Novel
GEM@3300027536_7@3300027536_7_01818@d__Bacteria|p__Desulfobacterota	6	Novel
GEM@3300013014_12@3300013014_12_00731@d__Bacteria|p__Myxococcota	3	Novel
GEM@3300029132_6@3300029132_6_00201@d__Bacteria|p__Proteobacteria	3	Novel
GEM@3300013137_64@3300013137_64_00366@d__Bacteria|p__Verrucomicrobiota	3	Novel
GEM@3300027958_10@3300027958_10_01490@d__Bacteria|p__Desulfobacterota_B	3	Novel
GEM@3300020139_21@3300020139_21_01467@d__Bacteria|p__Deinococcota	8	Novel
GEM@3300027690_37@3300027690_37_01753@d__Bacteria|p__Acidobacteriota	12	Novel
GEM@3300027690_37@3300027690_37_01785@d__Bacteria|p__Acidobacteriota	3	Novel
GEM@3300028905_7@3300028905_7_00876@d__Bacteria|p__Firmicutes_A	2	Novel
GEM@3300028905_7@3300028905_7_00881@d__Bacteria|p__Firmicutes_A	3	Novel
GEM@3300002242_16@3300002242_16_00292@d__Bacteria|p__Proteobacteria	4	Novel
GEM@3300021326_37@3300021326_37_01350@d__Bacteria|p__Firmicutes_A	5	Novel
GEM@3300015024_26@3300015024_26_01878@d__Bacteria|p__Actinobacteriota	9	Novel
GEM@3300027706_13@3300027706_13_02380@d__Bacteria|p__Proteobacteria	3	Novel
GEM@3300027863_30@3300027863_30_01252@d__Bacteria|p__Verrucomicrobiota	4	Novel
GEM@3300017991_70@3300017991_70_00285@d__Bacteria|p__Margulisbacteria	3	Novel
GEM@3300017991_70@3300017991_70_00376@d__Bacteria|p__Margulisbacteria	3	Novel
GEM@3300025546_11@3300025546_11_01671@d__Bacteria|p__Desulfobacterota	6	Novel
GEM@3300025546_11@3300025546_11_01674@d__Bacteria|p__Desulfobacterota	4	Novel
GEM@3300000374_4@3300000374_4_02491@d__Bacteria|p__RBG-13-61-14	6	Novel
GEM@3300027592_5@3300027592_5_02015@d__Bacteria|p__Desulfobacterota	3	Novel
GEM@3300027592_5@3300027592_5_02016@d__Bacteria|p__Desulfobacterota	3	Novel
GEM@3300027592_5@3300027592_5_02056@d__Bacteria|p__Desulfobacterota	4	Novel
GEM@3300008537_15@3300008537_15_01200@d__Bacteria|p__Firmicutes_A	4	Novel
GEM@3300007135_17@3300007135_17_00825@d__Bacteria|p__Bacteroidota	12	Novel
GEM@3300008406_34@3300008406_34_00013@d__Bacteria|p__Patescibacteria	3	Novel
GEM@3300008406_34@3300008406_34_00023@d__Bacteria|p__Patescibacteria	3	Novel
GEM@3300008406_34@3300008406_34_00025@d__Bacteria|p__Patescibacteria	3	Novel
GEM@3300008406_34@3300008406_34_00036@d__Bacteria|p__Patescibacteria	5	Novel
GEM@3300008406_34@3300008406_34_00037@d__Bacteria|p__Patescibacteria	7	Novel
GTDBiso@GB_GCA_003162255@PMMJ01000322.1_2@d__Bacteria|p__Acidobacteriota	3	Novel
GTDBiso@GB_GCA_003162425@PMOK01000047.1_27@d__Bacteria|p__Acidobacteriota	15	Novel
GTDBiso@GB_GCA_003162425@PMOK01000157.1_3@d__Bacteria|p__Acidobacteriota	6	Novel
GTDBiso@GB_GCA_003162475@PMOI01000016.1_146@d__Bacteria|p__Actinobacteriota	10	Novel
GTDBiso@GB_GCA_003164035@PLRS01000079.1_3@d__Bacteria|p__Acidobacteriota	4	Novel
GTDBiso@GB_GCA_003164045@PLRU01000004.1_30@d__Bacteria|p__Eremiobacterota	3	Novel
GTDBiso@GB_GCA_003164045@PLRU01000088.1_8@d__Bacteria|p__Eremiobacterota	2	Novel
GTDBiso@GB_GCA_003164045@PLRU01000011.1_5@d__Bacteria|p__Eremiobacterota	3	Novel
GTDBiso@GB_GCA_003164335@PLTF01000119.1_7@d__Bacteria|p__Fibrobacterota	7	Novel
GTDBiso@GB_GCA_003164335@PLTF01000104.1_2@d__Bacteria|p__Fibrobacterota	8	Novel
GTDBiso@GB_GCA_003164375@PLTE01000074.1_10@d__Bacteria|p__Proteobacteria	4	Novel
GTDBiso@GB_GCA_003164455@PLTJ01000233.1_13@d__Bacteria|p__Proteobacteria	3	Novel
GTDBiso@GB_GCA_003164655@PLTW01000034.1_2@d__Bacteria|p__Actinobacteriota	4	Novel
GTDBiso@GB_GCA_003164655@PLTW01000079.1_9@d__Bacteria|p__Actinobacteriota	5	Novel
GTDBiso@GB_GCA_003164675@PLTX01000093.1_37@d__Bacteria|p__Verrucomicrobiota	4	Novel
GTDBiso@GB_GCA_003164785@PLUE01000001.1_1@d__Bacteria|p__Proteobacteria	4	Novel
GTDBiso@GB_GCA_003164925@PLRV01000027.1_34@d__Bacteria|p__Proteobacteria	3	Novel
GTDBiso@GB_GCA_003164955@PLRW01000241.1_51@d__Bacteria|p__Actinobacteriota	4	Novel
GTDBiso@GB_GCA_003164955@PLRW01000241.1_68@d__Bacteria|p__Actinobacteriota	43	Novel
GTDBiso@GB_GCA_003165115@PLSJ01000027.1_5@d__Bacteria|p__Desulfobacterota	3	Novel
GTDBiso@GB_GCA_003165415@PLUC01000179.1_22@d__Bacteria|p__Acidobacteriota	3	Novel
GTDBiso@GB_GCA_003165415@PLUC01000033.1_2@d__Bacteria|p__Acidobacteriota	4	Novel
GTDBiso@GB_GCA_003165675@PMNU01000083.1_7@d__Bacteria|p__Chloroflexota	4	Novel
GTDBiso@GB_GCA_003165795@PMWW01000129.1_27@d__Bacteria|p__Acidobacteriota	3	Novel
GTDBiso@GB_GCA_003165895@PMXD01000068.1_7@d__Bacteria|p__Bacteroidota	4	Novel
GTDBiso@GB_GCA_003168295@PMST01000094.1_7@d__Bacteria|p__Actinobacteriota	3	Novel
GTDBiso@GB_GCA_003168335@PMSM01000004.1_9@d__Bacteria|p__Acidobacteriota	11	Novel
GTDBiso@GB_GCA_003168335@PMSM01000004.1_20@d__Bacteria|p__Acidobacteriota	5	Novel
GTDBiso@GB_GCA_003168375@PMSI01000001.1_330@d__Bacteria|p__Eremiobacterota	4	Novel
GTDBiso@GB_GCA_003168375@PMSI01000001.1_348@d__Bacteria|p__Eremiobacterota	3	Novel
GTDBiso@GB_GCA_003168375@PMSI01000001.1_388@d__Bacteria|p__Eremiobacterota	20	Novel
GTDBiso@GB_GCA_003169195@PMQB01000438.1_3@d__Bacteria|p__Acidobacteriota	3	Novel
GTDBiso@GB_GCA_003169235@PMPX01000119.1_8@d__Bacteria|p__Actinobacteriota	4	Novel
GTDBiso@GB_GCA_003169655@PNAZ01000156.1_3@d__Bacteria|p__Chloroflexota	8	Novel
GTDBiso@GB_GCA_003169655@PNAZ01000156.1_31@d__Bacteria|p__Chloroflexota	8	Novel
GTDBiso@GB_GCA_003170035@PMZX01000233.1_6@d__Bacteria|p__Myxococcota	10	Novel
GTDBiso@GB_GCA_003170035@PMZX01000233.1_19@d__Bacteria|p__Myxococcota	19	Novel
GTDBiso@GB_GCA_003170915@PMYB01000140.1_14@d__Bacteria|p__Acidobacteriota	11	Novel
GTDBiso@GB_GCA_003171215@PMYN01000128.1_28@d__Bacteria|p__Gemmatimonadota	10	Novel
GTDBiso@GB_GCA_003171215@PMYN01000118.1_4@d__Bacteria|p__Gemmatimonadota	3	Novel
GTDBiso@GB_GCA_003171335@PMYD01000058.1_8@d__Bacteria|p__Planctomycetota	12	Novel
GTDBiso@GB_GCA_003171335@PMYD01000135.1_1@d__Bacteria|p__Planctomycetota	4	Novel
GTDBiso@GB_GCA_003171335@PMYD01000135.1_14@d__Bacteria|p__Planctomycetota	4	Novel
GTDBiso@GB_GCA_003173995@PRDT01000066.1_2@d__Bacteria|p__Patescibacteria	14	Novel
GTDBiso@GB_GCA_003176035@PSRL01000130.1_3@d__Bacteria|p__Verrucomicrobiota	3	Novel
GEM@3300017518_60@3300017518_60_00227@d__Bacteria|p__Proteobacteria	3	Novel
GEM@3300022909_28@3300022909_28_01055@d__Bacteria|p__Proteobacteria	14	Novel
GEM@3300022909_28@3300022909_28_01058@d__Bacteria|p__Proteobacteria	14	Novel
GEM@3300025702_8@3300025702_8_00011@d__Bacteria|p__Desulfobacterota	15	Novel
GEM@3300024252_17@3300024252_17_01367@d__Bacteria|p__Cyanobacteriota	5	Novel
GEM@3300024252_17@3300024252_17_01397@d__Bacteria|p__Cyanobacteriota	6	Novel
GEM@3300025471_18@3300025471_18_00985@d__Bacteria|p__Firmicutes_G	15	Novel
GEM@3300005275_16@3300005275_16_00613@d__Archaea|p__Crenarchaeota	3	Novel
GEM@3300005275_16@3300005275_16_00619@d__Archaea|p__Crenarchaeota	10	Novel
GEM@3300005275_16@3300005275_16_00622@d__Archaea|p__Crenarchaeota	7	Novel
GEM@3300026288_22@3300026288_22_01086@d__Bacteria|p__Bacteroidota	3	Novel
GEM@3300027773_37@3300027773_37_00865@d__Bacteria|p__Chloroflexota	3	Novel
GEM@3300027730_60@3300027730_60_00657@d__Bacteria|p__Patescibacteria	10	Novel
GEM@3300027730_60@3300027730_60_00669@d__Bacteria|p__Patescibacteria	12	Novel
GEM@3300027730_60@3300027730_60_00681@d__Bacteria|p__Patescibacteria	9	Novel
GEM@3300027730_60@3300027730_60_00692@d__Bacteria|p__Patescibacteria	10	Novel
GEM@3300027730_60@3300027730_60_00729@d__Bacteria|p__Patescibacteria	11	Novel
GEM@3300027730_60@3300027730_60_00733@d__Bacteria|p__Patescibacteria	9	Novel
GEM@3300027730_60@3300027730_60_00736@d__Bacteria|p__Patescibacteria	10	Novel
GEM@3300014149_22@3300014149_22_00051@d__Bacteria|p__Bacteroidota	6	Novel
GEM@3300014149_22@3300014149_22_00066@d__Bacteria|p__Bacteroidota	3	Novel
GEM@3300014149_22@3300014149_22_00079@d__Bacteria|p__Bacteroidota	4	Novel
GEM@3300020190_27@3300020190_27_02813@d__Bacteria|p__Bdellovibrionota	19	Novel
GEM@3300020190_27@3300020190_27_02814@d__Bacteria|p__Bdellovibrionota	19	Novel
GEM@3300020190_27@3300020190_27_02815@d__Bacteria|p__Bdellovibrionota	19	Novel
GEM@3300020190_27@3300020190_27_02826@d__Bacteria|p__Bdellovibrionota	19	Novel
GEM@3300020190_27@3300020190_27_02834@d__Bacteria|p__Bdellovibrionota	18	Novel
GEM@3300020190_27@3300020190_27_02852@d__Bacteria|p__Bdellovibrionota	20	Novel
GEM@3300020190_27@3300020190_27_02857@d__Bacteria|p__Bdellovibrionota	38	Novel
GEM@3300020190_27@3300020190_27_02878@d__Bacteria|p__Bdellovibrionota	22	Novel
GEM@3300027325_8@3300027325_8_00018@d__Bacteria|p__Bacteroidota	5	Novel
GEM@3300027536_41@3300027536_41_00276@d__Bacteria|p__Nitrospirota	4	Novel
GEM@2061766007_49@2061766007_49_02838@d__Bacteria|p__Bacteroidota	3	Novel
GEM@3300017526_21@3300017526_21_01315@d__Bacteria|p__Acidobacteriota	19	Novel
GEM@3300005998_1@3300005998_1_04361@d__Bacteria|p__Desulfobacterota	3	Novel
GEM@3300005998_1@3300005998_1_04363@d__Bacteria|p__Desulfobacterota	12	Novel
GEM@3300005998_1@3300005998_1_04393@d__Bacteria|p__Desulfobacterota	5	Novel
GEM@3300002450_28@3300002450_28_00585@d__Bacteria|p__Firmicutes_A	3	Novel
GEM@3300025727_12@3300025727_12_02459@d__Bacteria|p__Planctomycetota	8	Novel
GEM@3300010267_17@3300010267_17_00350@d__Bacteria|p__Firmicutes_A	2	Novel
GEM@3300012148_10@3300012148_10_01168@d__Bacteria|p__Proteobacteria	7	Novel
GEM@3300028571_20@3300028571_20_00964@d__Bacteria|p__Bacteroidota	11	Novel
GEM@3300028571_20@3300028571_20_00976@d__Bacteria|p__Bacteroidota	18	Novel
GEM@3300028571_20@3300028571_20_01003@d__Bacteria|p__Bacteroidota	10	Novel
GEM@3300029467_17@3300029467_17_01392@d__Bacteria|p__Firmicutes_A	2	Novel
GEM@3300018080_31@3300018080_31_03376@d__Bacteria|p__Hydrogenedentota	4	Novel
GEM@3300027226_2@3300027226_2_00916@d__Bacteria|p__Verrucomicrobiota	8	Novel
GEM@3300025364_4@3300025364_4_02491@d__Bacteria|p__Proteobacteria	3	Novel
GEM@3300025364_4@3300025364_4_02500@d__Bacteria|p__Proteobacteria	3	Novel
GEM@3300025364_4@3300025364_4_02502@d__Bacteria|p__Proteobacteria	3	Novel
GEM@3300025364_4@3300025364_4_02531@d__Bacteria|p__Proteobacteria	4	Novel
GEM@3300020177_11@3300020177_11_02377@d__Bacteria|p__Planctomycetota	5	Novel
GEM@3300028633_12@3300028633_12_01202@d__Bacteria|p__Verrucomicrobiota	2	Novel
GEM@3300017494_5@3300017494_5_01130@d__Bacteria|p__Bacteroidota	4	Novel
GEM@3300024054_80@3300024054_80_00782@d__Bacteria|p__Patescibacteria	9	Novel
GEM@3300024054_80@3300024054_80_00783@d__Bacteria|p__Patescibacteria	12	Novel
GEM@3300024054_80@3300024054_80_00854@d__Bacteria|p__Patescibacteria	15	Novel
GEM@3300009503_15@3300009503_15_00268@d__Bacteria|p__Verrucomicrobiota	3	Novel
GEM@3300023271_3@3300023271_3_01498@d__Bacteria|p__Proteobacteria	2	Novel
GEM@3300025614_14@3300025614_14_00046@d__Bacteria|p__Proteobacteria	4	Novel
GEM@3300027819_117@3300027819_117_00584@d__Bacteria|p__Patescibacteria	3	Novel
GEM@3300006226_158@3300006226_158_00533@d__Bacteria|p__Patescibacteria	3	Novel
GEM@3300006226_158@3300006226_158_00545@d__Bacteria|p__Patescibacteria	8	Novel
GEM@3300025698_11@3300025698_11_02064@d__Bacteria|p__UBA3054	6	Novel
GEM@3300017532_12@3300017532_12_04068@d__Bacteria|p__Verrucomicrobiota	4	Novel
GEM@3300023184_33@3300023184_33_02438@d__Bacteria|p__Proteobacteria	3	Novel
GEM@3300023184_33@3300023184_33_02455@d__Bacteria|p__Proteobacteria	5	Novel
GEM@3300025679_15@3300025679_15_02708@d__Bacteria|p__Gemmatimonadota	5	Novel
GEM@3300025600_44@3300025600_44_00859@d__Bacteria|p__Patescibacteria	10	Novel
GEM@3300006914_12@3300006914_12_02712@d__Bacteria|p__Acidobacteriota	3	Novel
GEM@3300006914_12@3300006914_12_02726@d__Bacteria|p__Acidobacteriota	4	Novel
GEM@3300025856_32@3300025856_32_00064@d__Bacteria|p__Bacteroidota	2	Novel
GEM@3300009702_168@3300009702_168_00636@d__Bacteria|p__Patescibacteria	4	Novel
GEM@3300009702_168@3300009702_168_00695@d__Bacteria|p__Patescibacteria	6	Novel
GEM@3300002508_4@3300002508_4_01600@d__Bacteria|p__Firmicutes_A	2	Novel
GEM@3300028029_5@3300028029_5_01780@d__Bacteria|p__Myxococcota	9	Novel
GEM@3300025716_7@3300025716_7_01527@d__Bacteria|p__Chloroflexota	2	Novel
GEM@3300025716_7@3300025716_7_01556@d__Bacteria|p__Chloroflexota	13	Novel
GEM@3300023201_6@3300023201_6_01580@d__Bacteria|p__Cyanobacteriota	15	Novel
GEM@3300023201_6@3300023201_6_01651@d__Bacteria|p__Cyanobacteriota	23	Novel
GEM@3300004761_1@3300004761_1_04781@d__Bacteria|p__Firmicutes_A	11	Novel
GEM@3300026085_2@3300026085_2_01281@d__Bacteria|p__Verrucomicrobiota	7	Novel
GEM@3300013126_12@3300013126_12_02135@d__Bacteria|p__Chloroflexota	10	Novel
GEM@3300001782_26@3300001782_26_00923@d__Bacteria|p__Gemmatimonadota	3	Novel
GEM@3300026546_18@3300026546_18_00301@d__Bacteria|p__Spirochaetota	3	Novel
GEM@3300028629_4@3300028629_4_00411@d__Bacteria|p__Planctomycetota	3	Novel
GEM@3300015195_11@3300015195_11_01860@d__Bacteria|p__Chloroflexota	15	Novel
GEM@3300015195_11@3300015195_11_01898@d__Bacteria|p__Chloroflexota	14	Novel
GEM@3300029623_21@3300029623_21_01448@d__Bacteria|p__Firmicutes_A	2	Novel
GEM@3300025193_1@3300025193_1_02570@d__Bacteria|p__Myxococcota	5	Novel
GEM@3300025193_1@3300025193_1_02585@d__Bacteria|p__Myxococcota	5	Novel
GEM@3300025737_34@3300025737_34_02015@d__Bacteria|p__UBP6	6	Novel
GEM@3300007316_13@3300007316_13_01199@d__Bacteria|p__Spirochaetota	7	Novel
GEM@3300025956_2@3300025956_2_02037@d__Bacteria|p__Desulfobacterota	5	Novel
GTDBiso@GB_GCA_002451235@DKBN01000005.1_17@d__Bacteria|p__Patescibacteria	10	Novel
GTDBiso@GB_GCA_002451235@DKBN01000005.1_19@d__Bacteria|p__Patescibacteria	4	Novel
GTDBiso@GB_GCA_002451235@DKBN01000034.1_11@d__Bacteria|p__Patescibacteria	5	Novel
GTDBiso@GB_GCA_002451855@DKDS01000006.1_12@d__Bacteria|p__Firmicutes_A	7	Novel
GTDBiso@GB_GCA_002453255@DKGM01000078.1_157@d__Bacteria|p__Bacteroidota	5	Novel
GTDBiso@GB_GCA_002453255@DKGM01000035.1_11@d__Bacteria|p__Bacteroidota	5	Novel
GTDBiso@GB_GCA_002469765@DKNS01000099.1_5@d__Bacteria|p__Bacteroidota	4	Novel
GTDBiso@GB_GCA_002469885@DKOI01000031.1_48@d__Bacteria|p__Proteobacteria	2	Novel
GTDBiso@GB_GCA_002470275@DKNY01000036.1_22@d__Bacteria|p__Proteobacteria	4	Novel
GTDBiso@GB_GCA_002474345@DKQD01000015.1_8@d__Bacteria|p__Bdellovibrionota	3	Novel
GTDBiso@GB_GCA_002476495@DLKL01000014.1_62@d__Bacteria|p__Firmicutes_A	3	Novel
GTDBiso@GB_GCA_002476495@DLKL01000014.1_63@d__Bacteria|p__Firmicutes_A	4	Novel
GTDBiso@GB_GCA_002476495@DLKL01000014.1_69@d__Bacteria|p__Firmicutes_A	2	Novel
GTDBiso@GB_GCA_002478045@DLLT01000025.1_7@d__Bacteria|p__Bacteroidota	4	Novel
GTDBiso@GB_GCA_002478045@DLLT01000025.1_19@d__Bacteria|p__Bacteroidota	28	Novel
GTDBiso@GB_GCA_002478045@DLLT01000028.1_20@d__Bacteria|p__Bacteroidota	3	Novel
GTDBiso@GB_GCA_002478505@DLOP01000145.1_4@d__Bacteria|p__Firmicutes_A	6	Novel
GTDBiso@GB_GCA_002479075@DLLG01000004.1_567@d__Bacteria|p__Firmicutes_A	3	Novel
GTDBiso@GB_GCA_002480015@DLQD01000121.1_10@d__Bacteria|p__Verrucomicrobiota	2	Novel
GTDBiso@GB_GCA_002480485@DLCF01000144.1_3@d__Bacteria|p__Planctomycetota	3	Novel
GTDBiso@GB_GCA_002480565@DLCK01000020.1_8@d__Bacteria|p__Planctomycetota	2	Novel
GTDBiso@GB_GCA_002482415@DLFY01000226.1_4@d__Bacteria|p__Planctomycetota	11	Novel
GTDBiso@GB_GCA_002483445@DLHY01000155.1_17@d__Bacteria|p__Acidobacteriota	4	Novel
GTDBiso@GB_GCA_002483445@DLHY01000107.1_4@d__Bacteria|p__Acidobacteriota	3	Novel
GTDBiso@GB_GCA_002490705@DKUO01000013.1_9@d__Bacteria|p__Firmicutes_A	4	Novel
GTDBiso@GB_GCA_002493005@DKXL01000031.1_11@d__Bacteria|p__Firmicutes_A	3	Novel
GTDBiso@GB_GCA_002493165@DKXW01000015.1_5@d__Bacteria|p__Bacteroidota	3	Novel
GTDBiso@GB_GCA_002493865@DLAC01000048.1_37@d__Bacteria|p__Firmicutes	4	Novel
GTDBiso@GB_GCA_002493865@DLAC01000048.1_40@d__Bacteria|p__Firmicutes	4	Novel
GTDBiso@GB_GCA_002494015@DLAR01000031.1_32@d__Bacteria|p__Bacteroidota	2	Novel
GTDBiso@GB_GCA_002501285@DLSG01000009.1_1@d__Bacteria|p__Firmicutes_A	3	Novel
GTDBiso@GB_GCA_002683135@NYSS01000204.1_3@d__Bacteria|p__Planctomycetota	3	Novel
GTDBiso@GB_GCA_002683135@NYSS01000205.1_8@d__Bacteria|p__Planctomycetota	4	Novel
GTDBiso@GB_GCA_002683335@NYTE01000010.1_40@d__Bacteria|p__Proteobacteria	12	Novel
GTDBiso@GB_GCA_002683785@NYUB01000026.1_13@d__Bacteria|p__SAR324	2	Novel
GTDBiso@GB_GCA_002684055@NYUL01000013.1_28@d__Bacteria|p__Proteobacteria	3	Novel
GEM@3300019375_16@3300019375_16_00812@d__Bacteria|p__Firmicutes_A	3	Novel
GEM@3300026510_15@3300026510_15_01139@d__Bacteria|p__Desulfobacterota	4	Novel
GEM@3300014057_17@3300014057_17_00675@d__Bacteria|p__Firmicutes_C	3	Novel
GEM@3300025910_29@3300025910_29_01504@d__Bacteria|p__Chloroflexota	4	Novel
GEM@3300014964_37@3300014964_37_01199@d__Bacteria|p__Firmicutes	24	Novel
GEM@3300014964_37@3300014964_37_01201@d__Bacteria|p__Firmicutes	45	Novel
GEM@3300005613_43@3300005613_43_01007@d__Archaea|p__Micrarchaeota	12	Novel
GEM@3300005613_43@3300005613_43_01051@d__Archaea|p__Micrarchaeota	11	Novel
GEM@3300005613_43@3300005613_43_01055@d__Archaea|p__Micrarchaeota	3	Novel
GEM@3300027806_19@3300027806_19_01965@d__Bacteria|p__Planctomycetota	4	Novel
GEM@3300012182_9@3300012182_9_02420@d__Bacteria|p__Bacteroidota	5	Novel
GEM@3300029715_24@3300029715_24_01659@d__Bacteria|p__Firmicutes_A	3	Novel
GEM@3300029715_24@3300029715_24_01686@d__Bacteria|p__Firmicutes_A	2	Novel
GEM@3300014149_7@3300014149_7_00251@d__Bacteria|p__Chloroflexota	59	Novel
GEM@3300014149_7@3300014149_7_00273@d__Bacteria|p__Chloroflexota	3	Novel
GEM@3300017458_7@3300017458_7_01504@d__Bacteria|p__Omnitrophota	6	Novel
GEM@3300025913_97@3300025913_97_00456@d__Bacteria|p__Patescibacteria	5	Novel
GEM@3300025913_97@3300025913_97_00472@d__Bacteria|p__Patescibacteria	3	Novel
GEM@3300025913_97@3300025913_97_00499@d__Bacteria|p__Patescibacteria	7	Novel
GEM@3300027863_157@3300027863_157_00426@d__Bacteria|p__Spirochaetota	2	Novel
GEM@3300027863_157@3300027863_157_00453@d__Bacteria|p__Spirochaetota	2	Novel
GEM@3300027863_157@3300027863_157_00461@d__Bacteria|p__Spirochaetota	2	Novel
GEM@3300027863_157@3300027863_157_00501@d__Bacteria|p__Spirochaetota	2	Novel
GEM@3300000230_31@3300000230_31_00442@d__Bacteria|p__Campylobacterota	5	Novel
GEM@3300000230_31@3300000230_31_00443@d__Bacteria|p__Campylobacterota	5	Novel
GEM@3300013833_7@3300013833_7_02713@d__Bacteria|p__Fibrobacterota	8	Novel
GEM@3300005289_27@3300005289_27_01436@d__Bacteria|p__Cyanobacteriota	2	Novel
GEM@3300005289_27@3300005289_27_01437@d__Bacteria|p__Cyanobacteriota	2	Novel
GEM@3300026847_1@3300026847_1_00135@d__Bacteria|p__Proteobacteria	6	Novel
GEM@3300023179_29@3300023179_29_01651@d__Bacteria|p__Bdellovibrionota	8	Novel
GEM@3300023179_29@3300023179_29_01660@d__Bacteria|p__Bdellovibrionota	3	Novel
GEM@3300008679_12@3300008679_12_00963@d__Bacteria|p__Actinobacteriota	6	Novel
GEM@3300021517_12@3300021517_12_03227@d__Bacteria|p__Chloroflexota	2	Novel
GEM@3300025880_52@3300025880_52_00695@d__Bacteria|p__Proteobacteria	3	Novel
GEM@3300010428_12@3300010428_12_00024@d__Archaea|p__Halobacterota	3	Novel
GEM@3300019757_5@3300019757_5_03818@d__Bacteria|p__Desulfobacterota	3	Novel
GEM@3300014937_3@3300014937_3_01395@d__Bacteria|p__Bacteroidota	2	Novel
GEM@3300029252_24@3300029252_24_01202@d__Bacteria|p__Bipolaricaulota	4	Novel
GEM@3300009503_139@3300009503_139_01265@d__Archaea|p__Thermoplasmatota	3	Novel
Ocean@TARA_SAMEA2619907_METAG_EKCDBKAB@TARA_SAMEA2619907_METAG-scaffold_35310-gene_4@d__Archaea|p__Thermoplasmatota	2	Novel
Ocean@TARA_SAMEA2622021_METAG_BHOOHFPL@TARA_SAMEA2622021_METAG-scaffold_13610-gene_1@d__Archaea|p__Thermoplasmatota	2	Novel
Ocean@TARA_SAMEA2622021_METAG_MBAAHEHP@TARA_SAMEA2622021_METAG-scaffold_22334-gene_1@d__Archaea|p__Thermoplasmatota	29	Novel
Ocean@TARA_SAMEA2623370_METAG_IAJIKDPG@TARA_SAMEA2623370_METAG-scaffold_670-gene_22@d__Archaea|p__Thermoplasmatota	4	Novel
Ocean@TARA_SAMEA2623155_METAG_GKBBDDPA@TARA_SAMEA2623155_METAG-scaffold_4629-gene_11@d__Archaea|p__Thermoplasmatota	81	Novel
Ocean@TARA_SAMEA2623135_METAG_GFPAEJGO@TARA_SAMEA2623135_METAG-scaffold_13726-gene_5@d__Archaea|p__Thermoplasmatota	4	Novel
Ocean@TARA_SAMEA2620404_METAG_ABGDFCLI@TARA_SAMEA2620404_METAG-scaffold_3343-gene_2@d__Archaea|p__Thermoplasmatota	13	Novel
Ocean@TARA_SAMEA2622710_METAG_HEGMNFJF@TARA_SAMEA2622710_METAG-scaffold_525-gene_44@d__Archaea|p__Thermoplasmatota	4	Novel
Ocean@TARA_SAMEA2623390_METAG_PPDLCOBJ@TARA_SAMEA2623390_METAG-scaffold_15813-gene_3@d__Archaea|p__Crenarchaeota	10	Novel
Ocean@TARA_SAMEA2619970_METAG_GPODADGE@TARA_SAMEA2619970_METAG-scaffold_54207-gene_2@d__Archaea|p__Nanoarchaeota	4	Novel
Ocean@TARA_SAMEA2620194_METAG_GOACHGGG@TARA_SAMEA2620194_METAG-scaffold_6073-gene_2@d__Archaea|p__Thermoplasmatota	20	Novel
Ocean@TARA_SAMEA2623627_METAG_OGBJLOIK@TARA_SAMEA2623627_METAG-scaffold_491-gene_35@d__Archaea|p__Thermoplasmatota	7	Novel
Ocean@TARA_SAMEA2623886_METAG_BDCMCCFM@TARA_SAMEA2623886_METAG-scaffold_29850-gene_1@d__Archaea|p__Thermoplasmatota	3	Novel
Ocean@TARA_SAMEA2620570_METAG_JBFFJKPD@TARA_SAMEA2620570_METAG-scaffold_820-gene_6@d__Archaea|p__Thermoplasmatota	6	Novel
Ocean@TARA_SAMEA2623850_METAG_MIKJNFBP@TARA_SAMEA2623850_METAG-scaffold_3462-gene_7@d__Archaea|p__Thermoplasmatota	13	Novel
Ocean@TARA_SAMEA2623850_METAG_HHHNOIEP@TARA_SAMEA2623850_METAG-scaffold_2365-gene_6@d__Archaea|p__Thermoplasmatota	5	Novel
Ocean@TARA_SAMEA2623850_METAG_OFAFCAOD@TARA_SAMEA2623850_METAG-scaffold_2638-gene_11@d__Archaea|p__Thermoplasmatota	4	Novel
Ocean@TARA_SAMEA2623756_METAG_BKKEJFNE@TARA_SAMEA2623756_METAG-scaffold_19942-gene_1@d__Archaea|p__Crenarchaeota	4	Novel
Ocean@TARA_SAMEA2623756_METAG_FACJOEAJ@TARA_SAMEA2623756_METAG-scaffold_2496-gene_18@d__Archaea|p__Halobacterota	6	Novel
Ocean@TARA_SAMEA2623756_METAG_PGPGBLHL@TARA_SAMEA2623756_METAG-scaffold_903-gene_20@d__Archaea|p__Crenarchaeota	48	Novel
Ocean@TARA_SAMEA2623756_METAG_PGPGBLHL@TARA_SAMEA2623756_METAG-scaffold_1359-gene_33@d__Archaea|p__Crenarchaeota	16	Novel
Ocean@TARA_SAMEA2622499_METAG_FHCNJGAJ@TARA_SAMEA2622499_METAG-scaffold_37211-gene_1@d__Archaea|p__Thermoplasmatota	3	Novel
Ocean@TARA_SAMEA2622402_METAG_JGKDKCLK@TARA_SAMEA2622402_METAG-scaffold_1119-gene_13@d__Archaea|p__Thermoplasmatota	8	Novel
Ocean@TARA_SAMEA2623649_METAG_DEANOMPO@TARA_SAMEA2623649_METAG-scaffold_34277-gene_1@d__Archaea|p__Crenarchaeota	5	Novel
Ocean@TARA_SAMEA2622837_METAG_FECCFJND@TARA_SAMEA2622837_METAG-scaffold_102970-gene_1@d__Archaea|p__Crenarchaeota	3	Novel
Ocean@TARA_SAMEA2622837_METAG_FECCFJND@TARA_SAMEA2622837_METAG-scaffold_107317-gene_2@d__Archaea|p__Crenarchaeota	3	Novel
Ocean@TARA_SAMEA2622690_METAG_JDJPCPMB@TARA_SAMEA2622690_METAG-scaffold_1136-gene_33@d__Archaea|p__Thermoplasmatota	7	Novel
Ocean@TARA_SAMEA2620097_METAG_NAABKLDL@TARA_SAMEA2620097_METAG-scaffold_21036-gene_4@d__Archaea|p__Nanoarchaeota	5	Novel
Ocean@TARA_SAMEA2619840_METAG_CEMPBAJA@TARA_SAMEA2619840_METAG-scaffold_14113-gene_3@d__Archaea|p__Thermoplasmatota	71	Novel
Ocean@TARA_SAMEA4397983_METAG_PKCIJLPI@TARA_SAMEA4397983_METAG-scaffold_3436-gene_1@d__Archaea|p__Thermoplasmatota	5	Novel
Ocean@TARA_SAMEA4397355_METAG_EOEANCFO@TARA_SAMEA4397355_METAG-scaffold_26131-gene_2@d__Archaea|p__Halobacterota	9	Novel
Ocean@TARA_SAMEA4397355_METAG_EOEANCFO@TARA_SAMEA4397355_METAG-scaffold_26684-gene_1@d__Archaea|p__Halobacterota	6	Novel
Ocean@TARA_SAMEA4397355_METAG_EOEANCFO@TARA_SAMEA4397355_METAG-scaffold_26684-gene_3@d__Archaea|p__Halobacterota	8	Novel
Ocean@BGEO_SAMN07136593_METAG_IBIILKAI@BGEO_SAMN07136593_METAG-scaffold_88-gene_11@d__Archaea|p__Thermoplasmatota	4	Novel
Ocean@BGEO_SAMN07136494_METAG_NDFKLDDC@BGEO_SAMN07136494_METAG-scaffold_14942-gene_1@d__Archaea|p__Thermoplasmatota	2	Novel
Ocean@BGEO_SAMN07136594_METAG_GMJINAHO@BGEO_SAMN07136594_METAG-scaffold_513-gene_5@d__Archaea|p__Thermoplasmatota	11	Novel
Ocean@BGEO_SAMN07136953_METAG_AGLMLGIJ@BGEO_SAMN07136953_METAG-scaffold_2762-gene_1@d__Archaea|p__Thermoplasmatota	3	Novel
Ocean@HOTS_SAMN07137036_METAG_ADGLLOFI@HOTS_SAMN07137036_METAG-scaffold_2440-gene_1@d__Archaea|p__Thermoplasmatota	6	Novel
Ocean@BGEO_SAMN07136501_METAG_PAAABHJD@BGEO_SAMN07136501_METAG-scaffold_1511-gene_1@d__Archaea|p__Thermoplasmatota	4	Novel
Ocean@BGEO_SAMN07136699_METAG_IBIIAOCB@BGEO_SAMN07136699_METAG-scaffold_2159-gene_3@d__Archaea|p__Thermoplasmatota	4	Novel
Ocean@BGEO_SAMN07136699_METAG_IBIIAOCB@BGEO_SAMN07136699_METAG-scaffold_2855-gene_1@d__Archaea|p__Thermoplasmatota	17	Novel
Ocean@GORG_SAMEA6075982_SAGS_AG414K06@GORG_AG414K06_SAGS-scaffold_24-gene_4@d__Archaea|p__Thermoplasmatota	21	Novel
Ocean@TARA_SAMEA2621033_METAG_CHLDFFCB@TARA_SAMEA2621033_METAG-scaffold_104-gene_53@d__Bacteria|p__Bacteroidota	3	Novel
Ocean@TARA_SAMEA4396941_METAG_CPLIIFED@TARA_SAMEA4396941_METAG-scaffold_11-gene_544@d__Bacteria|p__Proteobacteria	6	Novel
Ocean@TARA_SAMEA4396941_METAG_CPLIIFED@TARA_SAMEA4396941_METAG-scaffold_11-gene_545@d__Bacteria|p__Proteobacteria	4	Novel
Ocean@TARA_SAMEA4396941_METAG_CPLIIFED@TARA_SAMEA4396941_METAG-scaffold_11-gene_613@d__Bacteria|p__Proteobacteria	9	Novel
Ocean@TARA_SAMEA4396941_METAG_FFMEDCBF@TARA_SAMEA4396941_METAG-scaffold_439-gene_65@d__Bacteria|p__Proteobacteria	13	Novel
Ocean@TARA_SAMEA4396941_METAG_GCBJDNGC@TARA_SAMEA4396941_METAG-scaffold_34209-gene_1@d__Bacteria|p__Bacteroidota	4	Novel
Ocean@TARA_SAMEA4396941_METAG_LBLFLNAI@TARA_SAMEA4396941_METAG-scaffold_74-gene_62@d__Bacteria|p__Proteobacteria	6	Novel
Ocean@TARA_SAMEA4396941_METAG_LBLFLNAI@TARA_SAMEA4396941_METAG-scaffold_74-gene_80@d__Bacteria|p__Proteobacteria	5	Novel
Ocean@TARA_SAMEA4396941_METAG_LBLFLNAI@TARA_SAMEA4396941_METAG-scaffold_74-gene_101@d__Bacteria|p__Proteobacteria	6	Novel
Ocean@TARA_SAMEA4396941_METAG_LBLFLNAI@TARA_SAMEA4396941_METAG-scaffold_74-gene_104@d__Bacteria|p__Proteobacteria	11	Novel
Ocean@TARA_SAMEA4396941_METAG_LBLFLNAI@TARA_SAMEA4396941_METAG-scaffold_74-gene_106@d__Bacteria|p__Proteobacteria	12	Novel
Ocean@TARA_SAMEA2622843_METAG_BGMDGEHN@TARA_SAMEA2622843_METAG-scaffold_25529-gene_3@d__Bacteria|p__Bacteroidota	2	Novel
Ocean@TARA_SAMEA2622843_METAG_KNEGIENJ@TARA_SAMEA2622843_METAG-scaffold_113-gene_83@d__Bacteria|p__Verrucomicrobiota	10	Novel
Ocean@TARA_SAMEA2622695_METAG_LDMPOLJG@TARA_SAMEA2622695_METAG-scaffold_564-gene_73@d__Bacteria|p__Cyanobacteria	16	Novel
Ocean@TARA_SAMEA2622695_METAG_EABKBFEB@TARA_SAMEA2622695_METAG-scaffold_4168-gene_12@d__Bacteria|p__Proteobacteria	16	Novel
Ocean@TARA_SAMEA2621003_METAG_OGFJGMLK@TARA_SAMEA2621003_METAG-scaffold_26376-gene_1@d__Bacteria|p__Chloroflexota	5	Novel
Ocean@TARA_SAMEA4396489_METAG_MHPKNFPD@TARA_SAMEA4396489_METAG-scaffold_6-gene_418@d__Bacteria|p__Proteobacteria	4	Novel
Ocean@TARA_SAMEA4396489_METAG_MHPKNFPD@TARA_SAMEA4396489_METAG-scaffold_6-gene_419@d__Bacteria|p__Proteobacteria	3	Novel
Ocean@TARA_SAMEA4396489_METAG_KDOEEGAJ@TARA_SAMEA4396489_METAG-scaffold_17648-gene_9@d__Bacteria|p__Verrucomicrobiota	9	Novel
Ocean@TARA_SAMEA4396489_METAG_KDOEEGAJ@TARA_SAMEA4396489_METAG-scaffold_17660-gene_5@d__Bacteria|p__Verrucomicrobiota	6	Novel
Ocean@TARA_SAMEA4397295_METAG_FGIGCOEA@TARA_SAMEA4397295_METAG-scaffold_17830-gene_5@d__Bacteria|p__Proteobacteria	4	Novel
Ocean@TARA_SAMEA4397295_METAG_IJPKGPCH@TARA_SAMEA4397295_METAG-scaffold_30226-gene_5@d__Bacteria|p__Planctomycetota	5	Novel
Ocean@TARA_SAMEA4397295_METAG_IJPKGPCH@TARA_SAMEA4397295_METAG-scaffold_30392-gene_6@d__Bacteria|p__Planctomycetota	4	Novel
Ocean@TARA_SAMEA4397295_METAG_IJPKGPCH@TARA_SAMEA4397295_METAG-scaffold_30714-gene_3@d__Bacteria|p__Planctomycetota	4	Novel
Ocean@TARA_SAMEA4397295_METAG_IJPKGPCH@TARA_SAMEA4397295_METAG-scaffold_30743-gene_2@d__Bacteria|p__Planctomycetota	5	Novel
Ocean@TARA_SAMEA4397295_METAG_ENDBJDBK@TARA_SAMEA4397295_METAG-scaffold_11902-gene_6@d__Bacteria|p__Bacteroidota	6	Novel
Ocean@TARA_SAMEA4397295_METAG_ENDBJDBK@TARA_SAMEA4397295_METAG-scaffold_11902-gene_10@d__Bacteria|p__Bacteroidota	5	Novel
Ocean@TARA_SAMEA4397295_METAG_NJJHJPKO@TARA_SAMEA4397295_METAG-scaffold_86435-gene_1@d__Bacteria|p__Planctomycetota	7	Novel
GEM@3300019458_21@3300019458_21_01452@d__Bacteria|p__Dadabacteria	5	Novel
GEM@3300019458_21@3300019458_21_01453@d__Bacteria|p__Dadabacteria	4	Novel
GEM@3300025679_18@3300025679_18_00615@d__Bacteria|p__Proteobacteria	3	Novel
GEM@3300012533_55@3300012533_55_00017@d__Bacteria|p__Chloroflexota	3	Novel
GEM@3300025350_1@3300025350_1_02240@d__Bacteria|p__Armatimonadota	4	Novel
GEM@3300012186_10@3300012186_10_01230@d__Bacteria|p__Actinobacteriota	3	Novel
GEM@3300027736_9@3300027736_9_00614@d__Bacteria|p__Bdellovibrionota	3	Novel
GEM@3300000386_1@3300000386_1_02100@d__Bacteria|p__Bacteroidota	7	Novel
GEM@3300023257_8@3300023257_8_00951@d__Bacteria|p__Patescibacteria	2	Novel
GEM@3300029058_11@3300029058_11_02232@d__Bacteria|p__Firmicutes_A	17	Novel
GEM@3300017419_7@3300017419_7_00367@d__Bacteria|p__Chloroflexota	5	Novel
GEM@3300027832_18@3300027832_18_02376@d__Bacteria|p__Verrucomicrobiota	4	Novel
GEM@3300001683_37@3300001683_37_00015@d__Bacteria|p__Nitrospirota	6	Novel
GEM@3300005529_95@3300005529_95_01379@d__Bacteria|p__Proteobacteria	3	Novel
GEM@3300028569_33@3300028569_33_02209@d__Bacteria|p__Bdellovibrionota	3	Novel
GEM@3300027958_4@3300027958_4_04300@d__Bacteria|p__Riflebacteria	6	Novel
GEM@3300027958_4@3300027958_4_04301@d__Bacteria|p__Riflebacteria	8	Novel
GEM@3300027958_4@3300027958_4_04302@d__Bacteria|p__Riflebacteria	4	Novel
GEM@3300027958_4@3300027958_4_04312@d__Bacteria|p__Riflebacteria	3	Novel
GEM@3300025536_20@3300025536_20_00139@d__Bacteria|p__Patescibacteria	4	Novel
GEM@3300027901_34@3300027901_34_01163@d__Bacteria|p__WOR-3	20	Novel
GEM@3300027901_34@3300027901_34_01166@d__Bacteria|p__WOR-3	18	Novel
GEM@3300025862_34@3300025862_34_01016@d__Bacteria|p__	3	Novel
GEM@3300024433_6@3300024433_6_03606@d__Bacteria|p__WOR-3	7	Novel
GEM@3300011013_24@3300011013_24_00506@d__Bacteria|p__Acidobacteriota	5	Novel
GEM@3300011013_24@3300011013_24_00523@d__Bacteria|p__Acidobacteriota	3	Novel
GEM@3300011013_24@3300011013_24_00542@d__Bacteria|p__Acidobacteriota	2	Novel
GEM@3300029131_14@3300029131_14_01612@d__Bacteria|p__Firmicutes_A	4	Novel
GEM@3300014208_91@3300014208_91_00525@d__Bacteria|p__Patescibacteria	3	Novel
GEM@3300012033_3@3300012033_3_03137@d__Bacteria|p__Bacteroidota	10	Novel
GEM@3300015204_4@3300015204_4_03039@d__Bacteria|p__Chloroflexota	3	Novel
GEM@3300015204_4@3300015204_4_03081@d__Bacteria|p__Chloroflexota	17	Novel
GEM@3300006879_35@3300006879_35_01569@d__Bacteria|p__Proteobacteria	4	Novel
GEM@3300004632_4@3300004632_4_00870@d__Bacteria|p__Proteobacteria	3	Novel
GEM@3300017963_58@3300017963_58_01003@d__Bacteria|p__Chloroflexota	9	Novel
GEM@3300010156_1@3300010156_1_00430@d__Bacteria|p__Bacteroidota	4	Novel
GEM@3300026949_1@3300026949_1_02086@d__Bacteria|p__Armatimonadota	20	Novel
GEM@3300027878_45@3300027878_45_00070@d__Bacteria|p__Chloroflexota	3	Novel
GEM@3300018023_27@3300018023_27_00248@d__Archaea|p__Crenarchaeota	6	Novel
GEM@3300028630_25@3300028630_25_00355@d__Bacteria|p__Spirochaetota	4	Novel
GEM@3300028630_25@3300028630_25_00387@d__Bacteria|p__Spirochaetota	5	Novel
GEM@3300026286_3@3300026286_3_04895@d__Bacteria|p__Chloroflexota	3	Novel
Ocean@MARD_SAMN05418005_REFG_MMP05418005@MARD_MMP05418005_REFG-scaffold_187-gene_3@d__Bacteria|p__Proteobacteria	3	Novel
Ocean@MARD_SAMN02927982_REFG_MMP02927982@MARD_MMP02927982_REFG-scaffold_6-gene_25@d__Bacteria|p__Proteobacteria	3	Novel
Ocean@MARD_SAMN09915281_REFG_MMP09915281@MARD_MMP09915281_REFG-scaffold_23-gene_776@d__Bacteria|p__Proteobacteria	4	Novel
Ocean@MARD_SAMN08271712_SAGS_MMP08271712@MARD_MMP08271712_SAGS-scaffold_189-gene_5@d__Bacteria|p__Proteobacteria	5	Novel
GTDBiso@GB_GCA_000416005@KE356563.1_328@d__Archaea|p__Halobacteriota	3	Novel
GTDBiso@GB_GCA_000830275@CP010424.1_1096@d__Archaea|p__Iainarchaeota	3	Novel
GTDBiso@GB_GCA_000830275@CP010424.1_1156@d__Archaea|p__Iainarchaeota	3	Novel
GTDBiso@GB_GCA_000830275@CP010424.1_1161@d__Archaea|p__Iainarchaeota	6	Novel
GTDBiso@GB_GCA_000830275@CP010424.1_1170@d__Archaea|p__Iainarchaeota	5	Novel
GTDBiso@GB_GCA_000830275@CP010424.1_1171@d__Archaea|p__Iainarchaeota	5	Novel
GTDBiso@GB_GCA_001399805@LIHJ01000055.1_37@d__Archaea|p__Thermoproteota	5	Novel
GTDBiso@GB_GCA_001399805@LIHJ01000055.1_108@d__Archaea|p__Thermoproteota	2	Novel
GTDBiso@GB_GCA_001563335@LRSL01000083.1_2@d__Archaea|p__Asgardarchaeota	3	Novel
GTDBiso@GB_GCA_001563335@LRSL01000083.1_14@d__Archaea|p__Asgardarchaeota	15	Novel
GTDBiso@GB_GCA_001563335@LRSL01000086.1_18@d__Archaea|p__Asgardarchaeota	14	Novel
GTDBiso@GB_GCA_001563335@LRSL01000086.1_33@d__Archaea|p__Asgardarchaeota	10	Novel
GTDBiso@GB_GCA_001563915@LKMP01000006.1_3@d__Archaea|p__Nanohaloarchaeota	19	Novel
GTDBiso@GB_GCA_001563915@LKMP01000006.1_20@d__Archaea|p__Nanohaloarchaeota	3	Novel
GTDBiso@GB_GCA_001563915@LKMP01000006.1_25@d__Archaea|p__Nanohaloarchaeota	3	Novel
GTDBiso@GB_GCA_001563915@LKMP01000007.1_5@d__Archaea|p__Nanohaloarchaeota	3	Novel
GTDBiso@GB_GCA_001563915@LKMP01000007.1_11@d__Archaea|p__Nanohaloarchaeota	2	Novel
GTDBiso@GB_GCA_001587715@LNGC01000129.1_4@d__Archaea|p__Methanobacteriota	6	Novel
GTDBiso@GB_GCA_001587715@LNGC01000143.1_4@d__Archaea|p__Methanobacteriota	3	Novel
GTDBiso@GB_GCA_001593925@LUCD01000021.1_6@d__Archaea|p__Thermoproteota	2	Novel
GTDBiso@GB_GCA_001595915@LSSG01000010.1_22@d__Archaea|p__Thermoplasmatota	12	Novel
GTDBiso@GB_GCA_001595915@LSSG01000013.1_7@d__Archaea|p__Thermoplasmatota	14	Novel
GTDBiso@GB_GCA_001595915@LSSG01000013.1_12@d__Archaea|p__Thermoplasmatota	4	Novel
GTDBiso@GB_GCA_001629255@LURZ01000015.1_6@d__Archaea|p__Thermoplasmatota	6	Novel
GTDBiso@GB_GCA_001717015@MAGV01000070.1_7@d__Archaea|p__Thermoproteota	4	Novel
GTDBiso@GB_GCA_001717015@MAGV01000071.1_22@d__Archaea|p__Thermoproteota	2	Novel
GTDBiso@GB_GCA_001717015@MAGV01000072.1_14@d__Archaea|p__Thermoproteota	2	Novel
GTDBiso@GB_GCA_001717015@MAGV01000072.1_15@d__Archaea|p__Thermoproteota	2	Novel
GTDBiso@GB_GCA_001717015@MAGV01000072.1_19@d__Archaea|p__Thermoproteota	2	Novel
GTDBiso@GB_GCA_001717015@MAGV01000072.1_20@d__Archaea|p__Thermoproteota	2	Novel
GTDBiso@GB_GCA_001717015@MAGV01000072.1_37@d__Archaea|p__Thermoproteota	3	Novel
GTDBiso@GB_GCA_001717015@MAGV01000072.1_39@d__Archaea|p__Thermoproteota	2	Novel
GTDBiso@GB_GCA_001717015@MAGV01000072.1_40@d__Archaea|p__Thermoproteota	2	Novel
GTDBiso@GB_GCA_004145215@SEAL01000045.1_2@d__Bacteria|p__Patescibacteria	3	Novel
GTDBiso@GB_GCA_004211885@SHBV01000003.1_7@d__Bacteria|p__Verrucomicrobiota	7	Novel
GTDBiso@GB_GCA_004213555@SHAP01000002.1_116@d__Bacteria|p__Planctomycetota	3	Novel
GTDBiso@GB_GCA_004213565@SHBB01000133.1_6@d__Bacteria|p__Myxococcota	2	Novel
GTDBiso@GB_GCA_004214155@SGYQ01000018.1_3@d__Bacteria|p__Proteobacteria	3	Novel
GTDBiso@GB_GCA_004293385@RDYO01000021.1_2@d__Bacteria|p__Verrucomicrobiota	31	Novel
GTDBiso@GB_GCA_004294095@RDZR01000068.1_24@d__Bacteria|p__Verrucomicrobiota	5	Novel
GTDBiso@GB_GCA_004294095@RDZR01000069.1_4@d__Bacteria|p__Verrucomicrobiota	16	Novel
GTDBiso@GB_GCA_004294945@SHOL01000022.1_5@d__Bacteria|p__Spirochaetota	3	Novel
GTDBiso@GB_GCA_004295015@SHNE01000010.1_109@d__Bacteria|p__Bacteroidota	3	Novel
GTDBiso@GB_GCA_004295045@SHND01000054.1_68@d__Bacteria|p__Chloroflexota	3	Novel
GTDBiso@GB_GCA_004295045@SHND01000054.1_72@d__Bacteria|p__Chloroflexota	3	Novel
GTDBiso@GB_GCA_004295045@SHND01000054.1_79@d__Bacteria|p__Chloroflexota	4	Novel
GTDBiso@GB_GCA_004295045@SHND01000054.1_116@d__Bacteria|p__Chloroflexota	3	Novel
GTDBiso@GB_GCA_004295045@SHND01000011.1_23@d__Bacteria|p__Chloroflexota	3	Novel
GTDBiso@GB_GCA_004295085@SHNF01000002.1_412@d__Bacteria|p__Planctomycetota	4	Novel
GTDBiso@GB_GCA_004295085@SHNF01000002.1_415@d__Bacteria|p__Planctomycetota	6	Novel
GTDBiso@GB_GCA_004296805@SCVR01000370.1_7@d__Bacteria|p__Chloroflexota	3	Novel
GTDBiso@GB_GCA_004297235@SCUR01000212.1_1@d__Bacteria|p__Nitrospirota	3	Novel
GTDBiso@GB_GCA_004297545@SCTB01000113.1_4@d__Bacteria|p__Proteobacteria	28	Novel
GTDBiso@GB_GCA_004297725@SCUS01000053.1_33@d__Bacteria|p__Myxococcota	3	Novel
GTDBiso@GB_GCA_004297725@SCUS01000053.1_40@d__Bacteria|p__Myxococcota	3	Novel
GTDBiso@GB_GCA_004297725@SCUS01000053.1_73@d__Bacteria|p__Myxococcota	3	Novel
GTDBiso@GB_GCA_004297725@SCUS01000053.1_86@d__Bacteria|p__Myxococcota	3	Novel
GTDBiso@GB_GCA_004297725@SCUS01000053.1_94@d__Bacteria|p__Myxococcota	3	Novel
GTDBiso@GB_GCA_004297725@SCUS01000053.1_98@d__Bacteria|p__Myxococcota	3	Novel
GTDBiso@GB_GCA_004297725@SCUS01000147.1_3@d__Bacteria|p__Myxococcota	3	Novel
GTDBiso@GB_GCA_004297725@SCUS01000147.1_15@d__Bacteria|p__Myxococcota	3	Novel
GTDBiso@GB_GCA_004297725@SCUS01000147.1_37@d__Bacteria|p__Myxococcota	3	Novel
GTDBiso@GB_GCA_004297725@SCUS01000147.1_41@d__Bacteria|p__Myxococcota	3	Novel
GTDBiso@GB_GCA_004297725@SCUS01000148.1_14@d__Bacteria|p__Myxococcota	3	Novel
GTDBiso@GB_GCA_004297825@SCSX01000063.1_12@d__Bacteria|p__Spirochaetota	7	Novel
GTDBiso@GB_GCA_004298335@SCTG01000178.1_36@d__Bacteria|p__Nitrospirota	4	Novel
GTDBiso@GB_GCA_004298625@SCSY01000049.1_8@d__Bacteria|p__Nitrospirota	3	Novel
GTDBiso@GB_GCA_004321925@SCQH01000034.1_22@d__Bacteria|p__Nitrospirota	10	Novel
GTDBiso@GB_GCA_004322265@SCSZ01000003.1_37@d__Bacteria|p__Patescibacteria	4	Novel
GTDBiso@GB_GCA_004322265@SCSZ01000030.1_16@d__Bacteria|p__Patescibacteria	4	Novel
GTDBiso@GB_GCA_004322265@SCSZ01000031.1_35@d__Bacteria|p__Patescibacteria	4	Novel
GTDBiso@GB_GCA_004322375@SCUC01000315.1_15@d__Bacteria|p__Bacteroidota	9	Novel
GEM@3300022135_4@3300022135_4_01775@d__Bacteria|p__Firmicutes_A	3	Novel
GEM@3300022135_4@3300022135_4_01785@d__Bacteria|p__Firmicutes_A	3	Novel
GEM@3300025459_3@3300025459_3_04968@d__Bacteria|p__Acidobacteriota	11	Novel
GEM@3300025459_3@3300025459_3_04971@d__Bacteria|p__Acidobacteriota	10	Novel
GEM@3300024353_26@3300024353_26_01261@d__Bacteria|p__Chloroflexota	5	Novel
GEM@3300027773_22@3300027773_22_02992@d__Bacteria|p__Nitrospirota	5	Novel
GEM@3300014208_118@3300014208_118_00893@d__Bacteria|p__Patescibacteria	4	Novel
GEM@3300026961_7@3300026961_7_01289@d__Archaea|p__Halobacterota	3	Novel
GEM@3300012808_7@3300012808_7_03524@d__Bacteria|p__Proteobacteria	2	Novel
GEM@3300025677_49@3300025677_49_00177@d__Bacteria|p__Chloroflexota	3	Novel
GEM@3300026991_3@3300026991_3_02648@d__Archaea|p__Halobacterota	3	Novel
GEM@3300025441_12@3300025441_12_00774@d__Archaea|p__Crenarchaeota	17	Novel
GEM@3300025931_20@3300025931_20_02219@d__Bacteria|p__Proteobacteria	7	Novel
GEM@3300003101_1@3300003101_1_04017@d__Bacteria|p__Cyanobacteriota	3	Novel
GEM@3300013138_28@3300013138_28_01032@d__Bacteria|p__UBP10	14	Novel
GEM@3300017987_38@3300017987_38_00199@d__Bacteria|p__UBP1	4	Novel
GEM@3300025546_41@3300025546_41_00424@d__Archaea|p__Crenarchaeota	21	Novel
GEM@3300011118_20@3300011118_20_00066@d__Bacteria|p__Planctomycetota	3	Novel
GEM@3300011118_20@3300011118_20_00067@d__Bacteria|p__Planctomycetota	3	Novel
GEM@3300011118_20@3300011118_20_00138@d__Bacteria|p__Planctomycetota	4	Novel
GEM@3300025105_37@3300025105_37_00289@d__Bacteria|p__Chloroflexota	7	Novel
GEM@3300025105_37@3300025105_37_00385@d__Bacteria|p__Chloroflexota	2	Novel
GEM@3300025105_37@3300025105_37_00386@d__Bacteria|p__Chloroflexota	3	Novel
GEM@3300012943_39@3300012943_39_02852@d__Bacteria|p__Bacteroidota	3	Novel
GEM@3300012943_39@3300012943_39_02869@d__Bacteria|p__Bacteroidota	11	Novel
GEM@3300025649_17@3300025649_17_00969@d__Bacteria|p__Bipolaricaulota	4	Novel
GEM@3300017971_42@3300017971_42_00363@d__Bacteria|p__RBG-13-66-14	8	Novel
GEM@3300017971_42@3300017971_42_00412@d__Bacteria|p__RBG-13-66-14	5	Novel
GEM@3300017971_42@3300017971_42_00462@d__Bacteria|p__RBG-13-66-14	6	Novel
GEM@3300025686_4@3300025686_4_02151@d__Bacteria|p__Planctomycetota	3	Novel
GEM@3300025686_4@3300025686_4_02167@d__Bacteria|p__Planctomycetota	4	Novel
GEM@3300025686_4@3300025686_4_02184@d__Bacteria|p__Planctomycetota	3	Novel
GEM@3300025686_4@3300025686_4_02200@d__Bacteria|p__Planctomycetota	5	Novel
GEM@3300025686_4@3300025686_4_02219@d__Bacteria|p__Planctomycetota	4	Novel
GEM@3300025686_4@3300025686_4_02220@d__Bacteria|p__Planctomycetota	4	Novel
GEM@3300026966_4@3300026966_4_00476@d__Bacteria|p__Myxococcota	3	Novel
GEM@3300017463_28@3300017463_28_00056@d__Bacteria|p__Patescibacteria	13	Novel
GEM@3300005295_19@3300005295_19_02358@d__Bacteria|p__Nitrospirota	6	Novel
GEM@3300013297_31@3300013297_31_01083@d__Bacteria|p__Bacteroidota	3	Novel
GEM@3300027662_9@3300027662_9_00903@d__Bacteria|p__Actinobacteriota	4	Novel
GMGBhq@GMBC10.045_963@GMBC10.045_963_01314@d__Bacteria|p__Firmicutes	5	Novel
GMGBhq@GMBC10.037_141@GMBC10.037_141_02995@d__Bacteria|p__Firmicutes_A	8	Novel
GMGBhq@GMBC10.021_404@GMBC10.021_404_00387@d__Bacteria|p__Firmicutes	3	Novel
GMGBhq@GMBC10.021_404@GMBC10.021_404_00390@d__Bacteria|p__Firmicutes	4	Novel
GMGBhq@GMBC10.014_112@GMBC10.014_112_01841@d__Bacteria|p__Bacteroidota	23	Novel
GMGBhq@GMBC10.021_027@GMBC10.021_027_00035@d__Bacteria|p__Firmicutes_A	27	Novel
GMGBhq@GMBC10.008_412@GMBC10.008_412_00932@d__Bacteria|p__Firmicutes_A	2	Novel
GMGBhq@GMBC10.038_836@GMBC10.038_836_00867@d__Bacteria|p__Firmicutes_A	4	Novel
GMGBhq@GMBC10.061_060@GMBC10.061_060_00175@d__Bacteria|p__Verrucomicrobiota	2	Novel
GMGBhq@GMBC10.010_441@GMBC10.010_441_02135@d__Bacteria|p__Firmicutes_A	2	Novel
GMGBhq@GMBC10.012_669@GMBC10.012_669_01340@d__Bacteria|p__Firmicutes_A	17	Novel
GMGBhq@GMBC10.012_669@GMBC10.012_669_01347@d__Bacteria|p__Firmicutes_A	3	Novel
GMGBhq@GMBC10.028_357@GMBC10.028_357_01051@d__Bacteria|p__Bacteroidota	5	Novel
GMGBhq@GMBC10.009_363@GMBC10.009_363_01950@d__Bacteria|p__Firmicutes_A	4	Novel
GMGBhq@GMBC10.011_880@GMBC10.011_880_01772@d__Bacteria|p__Firmicutes_A	4	Novel
GMGBhq@GMBC10.010_705@GMBC10.010_705_02195@d__Bacteria|p__Firmicutes_A	4	Novel
GMGBhq@GMBC10.019_350@GMBC10.019_350_00118@d__Bacteria|p__Bacteroidota	19	Novel
GMGBhq@GMBC10.026_754@GMBC10.026_754_00113@d__Bacteria|p__Actinobacteriota	2	Novel
GMGBhq@GMBC10.056_971@GMBC10.056_971_01830@d__Bacteria|p__Firmicutes_C	4	Novel
GMGBhq@GMBC10.068_773@GMBC10.068_773_01482@d__Bacteria|p__Firmicutes	6	Novel
GMGBhq@GMBC10.068_773@GMBC10.068_773_01485@d__Bacteria|p__Firmicutes	4	Novel
GMGBhq@GMBC10.068_773@GMBC10.068_773_01492@d__Bacteria|p__Firmicutes	4	Novel
GMGBhq@GMBC10.069_554@GMBC10.069_554_00255@d__Bacteria|p__Chloroflexota	3	Novel
GMGBhq@GMBC10.023_691@GMBC10.023_691_01185@d__Bacteria|p__Firmicutes_A	3	Novel
GMGBhq@GMBC10.019_057@GMBC10.019_057_00387@d__Bacteria|p__Firmicutes	3	Novel
GMGBhq@GMBC10.014_336@GMBC10.014_336_01445@d__Bacteria|p__Spirochaetota	18	Novel
GMGBhq@GMBC10.040_399@GMBC10.040_399_00731@d__Bacteria|p__Firmicutes_C	2	Novel
GMGBhq@GMBC10.040_399@GMBC10.040_399_00784@d__Bacteria|p__Firmicutes_C	2	Novel
GMGBhq@GMBC10.014_439@GMBC10.014_439_00974@d__Bacteria|p__Firmicutes	4	Novel
GMGBhq@GMBC10.062_541@GMBC10.062_541_00310@d__Bacteria|p__Firmicutes	4	Novel
GMGBhq@GMBC10.054_108@GMBC10.054_108_00913@d__Bacteria|p__Firmicutes	6	Novel
GMGBhq@GMBC10.011_351@GMBC10.011_351_02163@d__Bacteria|p__Firmicutes_A	3	Novel
GMGBhq@GMBC10.009_931@GMBC10.009_931_02341@d__Bacteria|p__Bacteroidota	3	Novel
GMGBhq@GMBC10.003_814@GMBC10.003_814_00533@d__Bacteria|p__Firmicutes_A	8	Novel
GMGBhq@GMBC10.003_814@GMBC10.003_814_00535@d__Bacteria|p__Firmicutes_A	8	Novel
GMGBhq@GMBC10.024_978@GMBC10.024_978_00445@d__Bacteria|p__Firmicutes_A	3	Novel
GMGBhq@GMBC10.033_637@GMBC10.033_637_00053@d__Bacteria|p__Firmicutes_A	5	Novel
GMGBhq@GMBC10.018_069@GMBC10.018_069_02701@d__Bacteria|p__Bacteroidota	9	Novel
GMGBhq@GMBC10.032_198@GMBC10.032_198_01700@d__Bacteria|p__Firmicutes_A	2	Novel
GMGBhq@GMBC10.032_198@GMBC10.032_198_01745@d__Bacteria|p__Firmicutes_A	3	Novel
GMGBhq@GMBC10.032_198@GMBC10.032_198_01775@d__Bacteria|p__Firmicutes_A	4	Novel
GMGBhq@GMBC10.051_267@GMBC10.051_267_00152@d__Bacteria|p__Firmicutes_A	12	Novel
GMGBhq@GMBC10.023_167@GMBC10.023_167_02878@d__Bacteria|p__Firmicutes_A	4	Novel
GMGBhq@GMBC10.013_203@GMBC10.013_203_00129@d__Bacteria|p__Actinobacteriota	2	Novel
GMGBhq@GMBC10.027_636@GMBC10.027_636_01335@d__Bacteria|p__Firmicutes_A	9	Novel
GMGBhq@GMBC10.003_720@GMBC10.003_720_00297@d__Bacteria|p__Firmicutes	4	Novel
GMGBhq@GMBC10.038_999@GMBC10.038_999_00321@d__Bacteria|p__Dormibacterota	6	Novel
GEM@3300025661_15@3300025661_15_00396@d__Bacteria|p__Desulfobacterota	12	Novel
GEM@3300028593_65@3300028593_65_01181@d__Bacteria|p__Spirochaetota	17	Novel
GEM@3300026280_4@3300026280_4_02832@d__Bacteria|p__Acidobacteriota	3	Novel
GEM@3300013940_12@3300013940_12_00731@d__Bacteria|p__Firmicutes_A	8	Novel
GEM@3300027911_21@3300027911_21_01315@d__Bacteria|p__Verrucomicrobiota	3	Novel
GEM@3300018430_50@3300018430_50_01112@d__Bacteria|p__Verrucomicrobiota	3	Novel
GEM@3300025433_23@3300025433_23_00221@d__Bacteria|p__Patescibacteria	3	Novel
GEM@3300021541_2@3300021541_2_00728@d__Bacteria|p__Firmicutes_A	8	Novel
GEM@3300020083_39@3300020083_39_00910@d__Archaea|p__Thermoplasmatota	5	Novel
GEM@3300026966_3@3300026966_3_01332@d__Archaea|p__Halobacterota	3	Novel
GEM@3300027534_2@3300027534_2_00837@d__Bacteria|p__Planctomycetota	9	Novel
GEM@3300027896_23@3300027896_23_02982@d__Bacteria|p__RBG-13-61-14	5	Novel
GEM@3300021500_5@3300021500_5_01429@d__Bacteria|p__Desulfobacterota	3	Novel
GEM@3300009566_6@3300009566_6_00160@d__Bacteria|p__Bacteroidota	5	Novel
GEM@3300021376_34@3300021376_34_01729@d__Bacteria|p__Planctomycetota	24	Novel
GEM@3300020204_63@3300020204_63_00399@d__Bacteria|p__Actinobacteriota	3	Novel
GEM@3300020204_63@3300020204_63_00422@d__Bacteria|p__Actinobacteriota	6	Novel
GEM@3300002065_2@3300002065_2_03379@d__Bacteria|p__Proteobacteria	3	Novel
GEM@3300027790_41@3300027790_41_01491@d__Bacteria|p__Proteobacteria	5	Novel
GEM@3300015214_45@3300015214_45_02725@d__Bacteria|p__Desulfobacterota	6	Novel
GEM@3300015214_45@3300015214_45_02728@d__Bacteria|p__Desulfobacterota	3	Novel
GEM@3300017532_34@3300017532_34_00716@d__Bacteria|p__Bacteroidota	6	Novel
GEM@3300013314_5@3300013314_5_00827@d__Bacteria|p__Acidobacteriota	5	Novel
GEM@3300013314_5@3300013314_5_00864@d__Bacteria|p__Acidobacteriota	5	Novel
GEM@3300007519_82@3300007519_82_00003@d__Bacteria|p__Proteobacteria	4	Novel
GEM@3300005294_6@3300005294_6_00427@d__Bacteria|p__Planctomycetota	3	Novel
GEM@3300006048_12@3300006048_12_00003@d__Bacteria|p__Proteobacteria	2	Novel
GEM@3300020057_25@3300020057_25_00797@d__Bacteria|p__Planctomycetota	5	Novel
GEM@3300025925_21@3300025925_21_03388@d__Bacteria|p__Proteobacteria	5	Novel
GEM@3300007285_14@3300007285_14_00780@d__Bacteria|p__Bacteroidota	87	Novel
GEM@3300027566_30@3300027566_30_00297@d__Bacteria|p__Firmicutes_A	3	Novel
GEM@3300026007_8@3300026007_8_02900@d__Bacteria|p__Proteobacteria	4	Novel
GEM@3300022911_5@3300022911_5_02021@d__Bacteria|p__Proteobacteria	4	Novel
GEM@3300009084_54@3300009084_54_03575@d__Bacteria|p__Myxococcota	5	Novel
GEM@3300018430_43@3300018430_43_01971@d__Bacteria|p__Bacteroidota	12	Novel
GEM@3300000205_5@3300000205_5_00748@d__Bacteria|p__Proteobacteria	2	Novel
GEM@3300028581_82@3300028581_82_00805@d__Bacteria|p__Elusimicrobiota	6	Novel
GEM@3300017971_28@3300017971_28_00197@d__Bacteria|p__TA06	4	Novel
GEM@3300017971_28@3300017971_28_00246@d__Bacteria|p__TA06	4	Novel
GEM@3300017971_28@3300017971_28_00251@d__Bacteria|p__TA06	3	Novel
GEM@3300017971_28@3300017971_28_00275@d__Bacteria|p__TA06	4	Novel
GEM@3300017971_28@3300017971_28_00279@d__Bacteria|p__TA06	3	Novel
GEM@3300017971_28@3300017971_28_00280@d__Bacteria|p__TA06	3	Novel
GEM@3300021310_13@3300021310_13_02793@d__Bacteria|p__Bacteroidota	40	Novel
GEM@3300025797_3@3300025797_3_01607@d__Bacteria|p__Acidobacteriota	4	Novel
GEM@3300021133_2@3300021133_2_01165@d__Bacteria|p__Bacteroidota	9	Novel
GEM@3300021133_2@3300021133_2_01166@d__Bacteria|p__Bacteroidota	3	Novel
GEM@3300006048_19@3300006048_19_00860@d__Bacteria|p__Patescibacteria	81	Novel
GEM@3300027958_47@3300027958_47_00165@d__Bacteria|p__Patescibacteria	4	Novel
GEM@3300000858_1@3300000858_1_00017@d__Bacteria|p__Bacteroidota	3	Novel
GEM@3300009826_84@3300009826_84_00918@d__Bacteria|p__Proteobacteria	3	Novel
GEM@3300027878_43@3300027878_43_03553@d__Bacteria|p__Acidobacteriota	3	Novel
GEM@3300025644_39@3300025644_39_00068@d__Bacteria|p__Patescibacteria	7	Novel
GEM@3300025858_15@3300025858_15_02733@d__Bacteria|p__Spirochaetota	3	Novel
GEM@3300025858_15@3300025858_15_02750@d__Bacteria|p__Spirochaetota	3	Novel
GEM@3300008077_8@3300008077_8_02551@d__Bacteria|p__Firmicutes_A	8	Novel
GEM@3300013133_63@3300013133_63_00528@d__Archaea|p__Halobacterota	2	Novel
GEM@3300014291_9@3300014291_9_00306@d__Bacteria|p__Patescibacteria	10	Novel
GEM@3300025161_39@3300025161_39_00434@d__Bacteria|p__Bacteroidota	7	Novel
GEM@3300025161_39@3300025161_39_00464@d__Bacteria|p__Bacteroidota	3	Novel
GEM@3300017553_12@3300017553_12_02356@d__Bacteria|p__Bdellovibrionota	9	Novel
GEM@3300027980_10@3300027980_10_04715@d__Bacteria|p__Chloroflexota	3	Novel
GEM@3300028625_20@3300028625_20_02110@d__Bacteria|p__Proteobacteria	7	Novel
GEM@3300012270_2@3300012270_2_02309@d__Bacteria|p__Verrucomicrobiota	3	Novel
GEM@3300027746_25@3300027746_25_00489@d__Bacteria|p__Verrucomicrobiota	3	Novel
GEM@3300027746_25@3300027746_25_00492@d__Bacteria|p__Verrucomicrobiota	5	Novel
GEM@3300025855_3@3300025855_3_00058@d__Bacteria|p__Hydrogenedentota	4	Novel
GEM@3300027793_18@3300027793_18_00023@d__Bacteria|p__Planctomycetota	4	Novel
GEM@3300029735_15@3300029735_15_01777@d__Bacteria|p__Firmicutes_A	3	Novel
GEM@3300018022_9@3300018022_9_00562@d__Bacteria|p__Desulfobacterota	4	Novel
GEM@3300025161_15@3300025161_15_03002@d__Bacteria|p__Myxococcota	4	Novel
GEM@3300025161_15@3300025161_15_03035@d__Bacteria|p__Myxococcota	4	Novel
GEM@3300028601_97@3300028601_97_00199@d__Bacteria|p__Patescibacteria	14	Novel
GEM@3300014208_102@3300014208_102_00417@d__Bacteria|p__Patescibacteria	10	Novel
Ocean@TARA_SAMEA2622316_METAG_GNOLKNGI@TARA_SAMEA2622316_METAG-scaffold_5181-gene_11@d__Bacteria|p__Bacteroidota	4	Novel
Ocean@TARA_SAMEA2622316_METAG_CCCGLFAA@TARA_SAMEA2622316_METAG-scaffold_17888-gene_6@d__Bacteria|p__Proteobacteria	4	Novel
Ocean@TARA_SAMEA2619927_METAG_EHLIIAOP@TARA_SAMEA2619927_METAG-scaffold_20683-gene_2@d__Bacteria|p__Proteobacteria	7	Novel
Ocean@TARA_SAMEA2623907_METAG_PJCNPLHD@TARA_SAMEA2623907_METAG-scaffold_129-gene_26@d__Bacteria|p__Proteobacteria	3	Novel
Ocean@TARA_SAMEA2623907_METAG_KGDLHGFJ@TARA_SAMEA2623907_METAG-scaffold_5786-gene_6@d__Bacteria|p__Proteobacteria	2	Novel
Ocean@TARA_SAMEA2623907_METAG_KGDLHGFJ@TARA_SAMEA2623907_METAG-scaffold_5786-gene_7@d__Bacteria|p__Proteobacteria	2	Novel
Ocean@TARA_SAMEA2623907_METAG_FONKPKIH@TARA_SAMEA2623907_METAG-scaffold_20312-gene_2@d__Bacteria|p__Planctomycetota	3	Novel
Ocean@TARA_SAMEA2619907_METAG_FBMOIEJJ@TARA_SAMEA2619907_METAG-scaffold_38534-gene_3@d__Bacteria|p__Proteobacteria	5	Novel
Ocean@TARA_SAMEA2619907_METAG_HADLINKP@TARA_SAMEA2619907_METAG-scaffold_15735-gene_6@d__Bacteria|p__Planctomycetota	10	Novel
Ocean@TARA_SAMEA2619907_METAG_APEACMDH@TARA_SAMEA2619907_METAG-scaffold_59795-gene_1@d__Bacteria|p__Actinobacteriota	5	Novel
Ocean@TARA_SAMEA2619907_METAG_JCOGAKHP@TARA_SAMEA2619907_METAG-scaffold_10140-gene_8@d__Bacteria|p__Proteobacteria	22	Novel
Ocean@TARA_SAMEA2623463_METAG_FECOGAJG@TARA_SAMEA2623463_METAG-scaffold_24382-gene_2@d__Bacteria|p__Proteobacteria	43	Novel
Ocean@TARA_SAMEA2623463_METAG_KOGNNPAI@TARA_SAMEA2623463_METAG-scaffold_9156-gene_6@d__Bacteria|p__Proteobacteria	7	Novel
Ocean@TARA_SAMEA2622733_METAG_EOLHBMEN@TARA_SAMEA2622733_METAG-scaffold_187-gene_74@d__Bacteria|p__Proteobacteria	8	Novel
Ocean@TARA_SAMEA2622733_METAG_JMCMOOOD@TARA_SAMEA2622733_METAG-scaffold_13613-gene_9@d__Bacteria|p__Latescibacterota	42	Novel
Ocean@TARA_SAMEA2622733_METAG_GENLOKCI@TARA_SAMEA2622733_METAG-scaffold_36827-gene_3@d__Bacteria|p__Deinococcota	3	Novel
Ocean@TARA_SAMEA2622733_METAG_ODAPGHMM@TARA_SAMEA2622733_METAG-scaffold_16266-gene_1@d__Bacteria|p__Myxococcota	3	Novel
Ocean@TARA_SAMEA2622733_METAG_ODAPGHMM@TARA_SAMEA2622733_METAG-scaffold_17098-gene_4@d__Bacteria|p__Myxococcota	4	Novel
Ocean@TARA_SAMEA2622733_METAG_HCIJENBC@TARA_SAMEA2622733_METAG-scaffold_812-gene_14@d__Bacteria|p__Proteobacteria	4	Novel
Ocean@TARA_SAMEA2623774_METAG_LGOLGOMP@TARA_SAMEA2623774_METAG-scaffold_16966-gene_1@d__Bacteria|p__Planctomycetota	4	Novel
Ocean@TARA_SAMEA2623673_METAG_DOLFGKPC@TARA_SAMEA2623673_METAG-scaffold_3380-gene_9@d__Bacteria|p__Actinobacteriota	14	Novel
Ocean@TARA_SAMEA2623673_METAG_FLEDDLHL@TARA_SAMEA2623673_METAG-scaffold_9027-gene_2@d__Bacteria|p__Proteobacteria	17	Novel
Ocean@TARA_SAMEA2623513_METAG_GOEILDBK@TARA_SAMEA2623513_METAG-scaffold_177-gene_9@d__Bacteria|p__Bacteroidota	2	Novel
Ocean@TARA_SAMEA2622149_METAG_NFDLNHDH@TARA_SAMEA2622149_METAG-scaffold_10399-gene_2@d__Bacteria|p__Chloroflexota	3	Novel
Ocean@TARA_SAMEA2622149_METAG_IFAHONIA@TARA_SAMEA2622149_METAG-scaffold_10000-gene_6@d__Bacteria|p__Planctomycetota	2	Novel
Ocean@TARA_SAMEA2622149_METAG_LIDCFEMF@TARA_SAMEA2622149_METAG-scaffold_60257-gene_1@d__Bacteria|p__Acidobacteriota	12	Novel
Ocean@TARA_SAMEA2622149_METAG_IEHGJKGC@TARA_SAMEA2622149_METAG-scaffold_11678-gene_3@d__Bacteria|p__Verrucomicrobiota	19	Novel
Ocean@TARA_SAMEA2622149_METAG_ANKDFABB@TARA_SAMEA2622149_METAG-scaffold_1958-gene_10@d__Bacteria|p__Marinisomatota	3	Novel
Ocean@TARA_SAMEA2622149_METAG_FFBACPCA@TARA_SAMEA2622149_METAG-scaffold_44797-gene_3@d__Bacteria|p__Planctomycetota	3	Novel
Ocean@TARA_SAMEA2622149_METAG_FFBACPCA@TARA_SAMEA2622149_METAG-scaffold_46204-gene_2@d__Bacteria|p__Planctomycetota	3	Novel
Ocean@TARA_SAMEA2591057_METAG_MCMGGLIF@TARA_SAMEA2591057_METAG-scaffold_3023-gene_1@d__Bacteria|p__Bacteroidota	9	Novel
Ocean@TARA_SAMEA2591057_METAG_NHGLBGIG@TARA_SAMEA2591057_METAG-scaffold_1469-gene_12@d__Bacteria|p__Bacteroidota	2	Novel
Ocean@TARA_SAMEA2591057_METAG_BPLGMOGF@TARA_SAMEA2591057_METAG-scaffold_165-gene_15@d__Bacteria|p__Proteobacteria	2	Novel
Ocean@TARA_SAMEA2620000_METAG_JIAFHDFN@TARA_SAMEA2620000_METAG-scaffold_2766-gene_1@d__Bacteria|p__Verrucomicrobiota	3	Novel
Ocean@TARA_SAMEA2620000_METAG_HBEIHCNH@TARA_SAMEA2620000_METAG-scaffold_242-gene_28@d__Bacteria|p__Proteobacteria	12	Novel
Ocean@TARA_SAMEA2620000_METAG_HBEIHCNH@TARA_SAMEA2620000_METAG-scaffold_481-gene_1@d__Bacteria|p__Proteobacteria	2	Novel
Ocean@TARA_SAMEA2622021_METAG_LODGFNPF@TARA_SAMEA2622021_METAG-scaffold_6412-gene_1@d__Bacteria|p__Bacteroidota	3	Novel
Ocean@TARA_SAMEA2591122_METAG_GMKELHGK@TARA_SAMEA2591122_METAG-scaffold_74430-gene_3@d__Bacteria|p__Proteobacteria	5	Novel
Ocean@TARA_SAMEA2591122_METAG_MMLKNNKJ@TARA_SAMEA2591122_METAG-scaffold_22746-gene_2@d__Bacteria|p__Proteobacteria	5	Novel
Ocean@TARA_SAMEA2591122_METAG_KBCHIPCC@TARA_SAMEA2591122_METAG-scaffold_1595-gene_17@d__Bacteria|p__Marinisomatota	3	Novel
Ocean@TARA_SAMEA2623135_METAG_GMLBADML@TARA_SAMEA2623135_METAG-scaffold_1685-gene_12@d__Bacteria|p__Marinisomatota	13	Novel
Ocean@TARA_SAMEA2623135_METAG_GMLBADML@TARA_SAMEA2623135_METAG-scaffold_1744-gene_13@d__Bacteria|p__Marinisomatota	4	Novel
Ocean@TARA_SAMEA2619678_METAG_FFAKJHIK@TARA_SAMEA2619678_METAG-scaffold_183-gene_51@d__Bacteria|p__Actinobacteriota	5	Novel
Ocean@TARA_SAMEA2619678_METAG_LFNPAEEP@TARA_SAMEA2619678_METAG-scaffold_11473-gene_9@d__Bacteria|p__Proteobacteria	4	Novel
Ocean@TARA_SAMEA2619678_METAG_LFNPAEEP@TARA_SAMEA2619678_METAG-scaffold_11473-gene_10@d__Bacteria|p__Proteobacteria	4	Novel
Ocean@TARA_SAMEA2619678_METAG_HJCBDMDM@TARA_SAMEA2619678_METAG-scaffold_25718-gene_4@d__Bacteria|p__Proteobacteria	3	Novel
GTDBiso@GB_GCA_003557125@PWPN01000191.1_5@d__Bacteria|p__Planctomycetota	8	Novel
GTDBiso@GB_GCA_003557505@PWOH01000146.1_2@d__Bacteria|p__Firmicutes	2	Novel
GTDBiso@GB_GCA_003557825@PWNM01000454.1_2@d__Bacteria|p__Hydrogenedentota	3	Novel
GTDBiso@GB_GCA_003561535@PWWI01000101.1_40@d__Bacteria|p__Actinobacteriota	2	Novel
GTDBiso@GB_GCA_003561535@PWWI01000302.1_6@d__Bacteria|p__Actinobacteriota	3	Novel
GTDBiso@GB_GCA_003561895@PWXP01000024.1_2@d__Bacteria|p__Planctomycetota	3	Novel
GTDBiso@GB_GCA_003562335@PWVE01000042.1_7@d__Bacteria|p__Verrucomicrobiota	4	Novel
GTDBiso@GB_GCA_003562335@PWVE01000136.1_18@d__Bacteria|p__Verrucomicrobiota	4	Novel
GTDBiso@GB_GCA_003565105@PXDG01000099.1_11@d__Bacteria|p__Patescibacteria	18	Novel
GTDBiso@GB_GCA_003565195@PXCX01000018.1_2@d__Bacteria|p__Verrucomicrobiota	9	Novel
GTDBiso@GB_GCA_003565195@PXCX01000210.1_4@d__Bacteria|p__Verrucomicrobiota	4	Novel
GTDBiso@GB_GCA_003565815@PXAS01000108.1_4@d__Bacteria|p__Verrucomicrobiota	4	Novel
GTDBiso@GB_GCA_003565815@PXAS01000384.1_4@d__Bacteria|p__Verrucomicrobiota	6	Novel
GTDBiso@GB_GCA_003566775@PXBW01000099.1_23@d__Bacteria|p__Armatimonadota	2	Novel
GTDBiso@GB_GCA_003569365@BGOS01000027.1_129@d__Bacteria|p__Chloroflexota	3	Novel
GTDBiso@GB_GCA_003569365@BGOS01000027.1_130@d__Bacteria|p__Chloroflexota	4	Novel
[truncated: 622,020+ more rows]
