# Supplementary material for: Functional and evolutionary significance of unknown genes from uncultivated taxa
Source: Nature. 2023 Dec 18;626(7998):377–84. doi: 10.1038/s41586-023-06955-z (PMC10849945; doi:10.1038/s41586-023-06955-z)
Supplement: Supplementary file 20 — Source Data Fig. 2 [file 41586_2023_6955_MOESM20_ESM.xlsx]

## Sheet: Bars
Number	KEGG pathway code
95	20
31	30
22	500
2	620
82	650
1933	190
609	195
60	710
60	720
82	680
4	920
11	61
6	564
60	230
32	240
11	250
53	260
14	270
94	290
35	220
18	330
125	340
7	350
36	360
76	400
10	440
6	480
105	550
3	511
17	740
56	770
19	780
58	860
56	130
4	900
7	523
11	261
6	521
10	362
5	623
10	633
113	3010
21	3060
19	4122
19	3420
27	3430
89	3450
158	2010
111	3070
140	2040
2	1501
34	1503
220	2024
357	5111
4	2026

## Sheet: Matrix
KEGG pathway code	Order
2040	o__Pseudomonadales
920	o__Pseudomonadales
5111	o__Pseudomonadales
190	o__Pseudomonadales
500	o__Pseudomonadales
270	o__Pseudomonadales
3070	o__Pseudomonadales
2010	o__Pseudomonadales
860	o__Pseudomonadales
290	o__Pseudomonadales
440	o__Pseudomonadales
3430	o__Pseudomonadales
195	o__Pseudomonadales
340	o__Pseudomonadales
2024	o__Pseudomonadales
230	o__Pseudomonadales
3450	o__Pseudomonadales
360	o__Pseudomonadales
4122	o__Pseudomonadales
780	o__Enterobacterales
190	o__Enterobacterales
195	o__Enterobacterales
400	o__Enterobacterales
3070	o__Enterobacterales
740	o__Enterobacterales
5111	o__Enterobacterales
3060	o__Enterobacterales
2024	o__Enterobacterales
20	o__Enterobacterales
195	o__SAR86
230	o__SAR86
2010	o__SAR86
190	o__SAR86
5111	o__SAR86
740	o__SAR86
3070	o__SAR86
400	o__SAR86
2024	o__SAR86
550	o__SAR86
290	o__GCA-002705445
770	o__GCA-002705445
550	o__GCA-002705445
5111	o__GCA-002705445
190	o__GCA-002705445
860	o__GCA-002705445
2010	o__UBA11654
2024	o__UBA11654
190	o__UBA11654
195	o__UBA11654
5111	o__UBA11654
740	o__UBA11654
860	o__UBA11654
330	o__UBA11654
190	o__Ga0077536_A
195	o__Ga0077536_A
190	o__PS1
5111	o__PS1
190	o__UBA7916
2010	o__UBA7916
195	o__UBA7916
2040	o__UBA7916
5111	o__Legionellales
190	o__Legionellales
770	o__UBA1113
3070	o__UBA1113
2024	o__DSM-16500
3070	o__UBA7366
3070	o__Coxiellales
190	o__Coxiellales
3070	o__Diplorickettsiales
195	o__UBA6186
195	o__Berkiellales
190	o__Berkiellales
3070	o__Xanthomonadales
190	o__Xanthomonadales
3430	o__Xanthomonadales
340	o__Xanthomonadales
2024	o__Xanthomonadales
2024	o__Nitrococcales
190	o__Steroidobacterales
5111	o__Steroidobacterales
130	o__Steroidobacterales
5111	o__PWYM01
190	o__Woeseiales
5111	o__Woeseiales
290	o__Woeseiales
770	o__Woeseiales
2010	o__GCA-2729495
2024	o__GCA-2729495
5111	o__GCA-2729495
860	o__GCA-2729495
190	o__GCA-2729495
330	o__GCA-2729495
190	o__UBA6522
5111	o__UBA6522
2024	o__UBA6522
190	o__SLND01
190	o__Nevskiales
190	o__UBA5335
290	o__Methylococcales
770	o__Methylococcales
190	o__Methylococcales
3070	o__Methylococcales
5111	o__Methylococcales
195	o__Methylococcales
2024	o__Methylococcales
3430	o__Methylococcales
190	o__Nitrosococcales
2024	o__Nitrosococcales
190	o__Thiohalospirales
5111	o__Thiohalomonadales_A
2024	o__Ga0077554
190	o__Ga0077554
190	o__GCA-2400775
340	o__GCA-2400775
190	o__SZUA-21
195	o__SZUA-21
190	o__UBA4486
2024	o__UBA4486
5111	o__UBA4486
2040	o__Ga0077536
860	o__HK1
5111	o__Beggiatoales
190	o__Chromatiales
2040	o__Chromatiales
5111	o__Chromatiales
190	o__Thiohalobacterales
340	o__Thiotrichales
190	o__UBA4575
190	o__GCA-001735895
5111	o__GCA-001735895
190	o__Granulosicoccales
5111	o__Granulosicoccales
680	o__Granulosicoccales
190	o__Thiomicrospirales
340	o__Thiomicrospirales
5111	o__Thiomicrospirales
190	o__Halothiobacillales
340	o__Halothiobacillales
3070	o__Halothiobacillales
5111	o__Halothiobacillales
190	o__Acidiferrobacterales
2040	o__Acidiferrobacterales
5111	o__Acidiferrobacterales
550	o__Burkholderiales
130	o__Burkholderiales
190	o__Burkholderiales
290	o__Burkholderiales
5111	o__Burkholderiales
2024	o__Burkholderiales
440	o__Burkholderiales
623	o__Burkholderiales
195	o__Burkholderiales
220	o__Burkholderiales
230	o__Burkholderiales
2010	o__Burkholderiales
2040	o__Burkholderiales
3430	o__Burkholderiales
250	o__Burkholderiales
400	o__Burkholderiales
3070	o__Burkholderiales
780	o__Burkholderiales
860	o__Burkholderiales
3450	o__Burkholderiales
680	o__Burkholderiales
330	o__Burkholderiales
190	o__Mariprofundales
860	o__Mariprofundales
2010	o__Rhizobiales
20	o__Rhizobiales
720	o__Rhizobiales
190	o__Rhizobiales
2040	o__Rhizobiales
260	o__Rhizobiales
400	o__Rhizobiales
5111	o__Rhizobiales
3450	o__Rhizobiales
860	o__Rhizobiales
340	o__Rhizobiales
250	o__Rhizobiales
650	o__Rhizobiales
2024	o__Rhizobiales
190	o__Parvibaculales
5111	o__Parvibaculales
190	o__Caulobacterales
740	o__Caulobacterales
2040	o__Caulobacterales
720	o__Caulobacterales
350	o__Caulobacterales
20	o__Caulobacterales
620	o__Caulobacterales
770	o__Caulobacterales
2024	o__Caulobacterales
400	o__Caulobacterales
195	o__Caulobacterales
3070	o__Caulobacterales
5111	o__Caulobacterales
362	o__Caulobacterales
650	o__Caulobacterales
340	o__Caulobacterales
330	o__Caulobacterales
270	o__Caulobacterales
260	o__Caulobacterales
550	o__Caulobacterales
650	o__SMXP01
20	o__Sphingomonadales
740	o__Sphingomonadales
3450	o__Sphingomonadales
190	o__Sphingomonadales
260	o__Sphingomonadales
340	o__Sphingomonadales
720	o__Sphingomonadales
195	o__Sphingomonadales
650	o__Sphingomonadales
250	o__Sphingomonadales
270	o__Sphingomonadales
2010	o__Sneathiellales
2024	o__Sneathiellales
623	o__Sneathiellales
190	o__Sneathiellales
623	o__UBA2966
2010	o__GCA-2731375
190	o__GCA-2731375
623	o__Ferrovibrionales
190	o__UBA7887
190	o__UBA828
2024	o__UBA828
860	o__Geminicoccales
190	o__Azospirillales
5111	o__ATCC43930
5111	o__Elsterales
2040	o__Elsterales
190	o__Thalassobaculales
290	o__UBA8366
230	o__UBA8366
860	o__UBA8366
330	o__UBA8366
480	o__UBA8366
190	o__UBA8366
2040	o__UBA8366
360	o__UBA8366
220	o__UBA8366
190	o__UBA6615
860	o__UBA6615
190	o__Bin95
290	o__Bin95
230	o__Bin95
770	o__Bin95
860	o__Rhodospirillales
400	o__Rhodospirillales
2040	o__Rhodospirillales
340	o__Rhodospirillales
190	o__Rhodospirillales
250	o__Rhodospirillales
3430	o__Rhodospirillales
480	o__Rhodospirillales
2010	o__Rhodospirillales
2024	o__Rhodospirillales
195	o__Rhodospirillales
860	o__Acetobacterales
2010	o__Reyranellales
190	o__UBA7985
360	o__UBA7985
195	o__UBA7985
195	o__Micavibrionales
550	o__Micavibrionales
2040	o__Micavibrionales
3070	o__Micavibrionales
190	o__Micavibrionales
20	o__Micavibrionales
340	o__Micavibrionales
400	o__Micavibrionales
3010	o__Micavibrionales
2010	o__Micavibrionales
3060	o__Micavibrionales
350	o__Micavibrionales
290	o__Micavibrionales
770	o__Micavibrionales
260	o__Micavibrionales
680	o__Micavibrionales
220	o__Micavibrionales
860	o__Micavibrionales
650	o__Micavibrionales
720	o__Micavibrionales
2024	o__Micavibrionales
30	o__Micavibrionales
710	o__Micavibrionales
780	o__Micavibrionales
2010	o__Micavibrionales_B
2040	o__Micavibrionales_A
190	o__Micavibrionales_A
2010	o__Micavibrionales_A
20	o__Micavibrionales_A
290	o__Micavibrionales_A
3430	o__UBA6184
190	o__UBA7879
195	o__UBA7879
190	o__Caedimonadales
2010	o__UBA9655
5111	o__UBA9655
2040	o__Puniceispirillales
190	o__Puniceispirillales
195	o__Puniceispirillales
5111	o__Puniceispirillales
480	o__Puniceispirillales
340	o__Pelagibacterales
5111	o__Pelagibacterales
230	o__Pelagibacterales
190	o__Pelagibacterales
195	o__Pelagibacterales
2010	o__Pelagibacterales
2024	o__Pelagibacterales
1503	o__Pelagibacterales
650	o__Pelagibacterales
680	o__Pelagibacterales
270	o__Pelagibacterales
360	o__Pelagibacterales
2024	o__HIMB59
230	o__HIMB59
190	o__HIMB59
195	o__HIMB59
5111	o__HIMB59
20	o__HIMB59
650	o__HIMB59
720	o__HIMB59
340	o__TMED127
860	o__TMED127
2040	o__TMED127
190	o__TMED127
190	o__GCA-002720895
230	o__GCA-002720895
440	o__GCA-002720895
2024	o__GCA-2701885
190	o__TMED109
340	o__TMED109
190	o__Rhodobacterales
2010	o__Rhodobacterales
2024	o__Rhodobacterales
3070	o__Rhodobacterales
2040	o__Rhodobacterales
195	o__Rhodobacterales
20	o__Rhodobacterales
860	o__Rhodobacterales
400	o__Rhodobacterales
340	o__Rhodobacterales
620	o__Rhodobacterales
5111	o__Rhodobacterales
360	o__Rhodobacterales
260	o__Rhodobacterales
650	o__Rhodobacterales
720	o__Rhodobacterales
220	o__Rhodobacterales
230	o__Rhodobacterales
3010	o__Rhodobacterales
550	o__Rhodobacterales
190	o__Rhizobiales_B
340	o__Rhizobiales_B
190	o__Rickettsiales
3060	o__Rickettsiales
290	o__Rickettsiales
20	o__Rickettsiales
261	o__Rickettsiales
650	o__Rickettsiales
770	o__Rickettsiales
710	o__Rickettsiales
250	o__Rickettsiales
400	o__Rickettsiales
260	o__Rickettsiales
190	o__RF32
195	o__RF32
3010	o__RF32
2010	o__RF32
20	o__UBA1280
190	o__UBA1280
650	o__UBA1280
720	o__UBA1280
3010	o__UBA1280
3070	o__UBA1280
2040	o__UBA1280
1503	o__UBA1280
780	o__Magnetococcales
2040	o__Magnetococcales
190	o__Magnetococcales
2024	o__SAR324
190	o__SAR324
362	o__SAR324
650	o__SAR324
5111	o__SAR324
195	o__SAR324
770	o__XYD2-FULL-50-16
3450	o__Polyangiales
190	o__Polyangiales
195	o__Polyangiales
3070	o__Polyangiales
5111	o__Polyangiales
3010	o__Polyangiales
340	o__Polyangiales
4122	o__Polyangiales
260	o__Polyangiales
2040	o__Palsa-1104
230	o__Palsa-1104
20	o__Palsa-1104
770	o__Palsa-1104
400	o__Palsa-1104
190	o__Palsa-1104
400	o__Haliangiales
2010	o__Haliangiales
5111	o__Haliangiales
2040	o__Haliangiales
190	o__Haliangiales
550	o__Haliangiales
340	o__Haliangiales
230	o__Nannocystales
190	o__Nannocystales
400	o__Nannocystales
230	o__GCA-2747355
190	o__Myxococcales
3070	o__Myxococcales
5111	o__Myxococcales
500	o__Myxococcales
240	o__Myxococcales
195	o__Myxococcales
340	o__Myxococcales
20	o__UBA4151
362	o__UBA4151
190	o__UBA4151
195	o__UBA4151
190	o__UBA727
195	o__UBA727
190	o__XYA12-FULL-58-9
195	o__XYA12-FULL-58-9
190	o__B64-G9
190	o__UBA9042
195	o__UBA9042
5111	o__UBA9042
2040	o__PHBI01
3070	o__PHBI01
5111	o__PHBI01
190	o__PHBI01
740	o__PHBI01
400	o__PHBI01
5111	o__GCA-2863065
190	o__GCA-2863065
740	o__GCA-2863065
400	o__GCA-2863065
362	o__UBA3505
190	o__Bradymonadales
3070	o__Bradymonadales
190	o__UBA4248
340	o__UBA4248
1503	o__UBA6777
500	o__UBA796
2040	o__UBA796
190	o__UBA796
195	o__UBA796
400	o__UBA796
860	o__UBA796
61	o__UBA9615
780	o__UBA9615
400	o__UBA9615
2010	o__UBA9615
190	o__UBA9615
190	o__UBA9160
3070	o__UBA9160
5111	o__UBA9160
400	o__UBA9160
20	o__UBA9160
190	o__SZUA-336
2040	o__UBA9968
190	o__UBA9968
195	o__UBA9968
3070	o__UBA9968
5111	o__UBA9968
650	o__UBA9968
720	o__UBA9968
680	o__Bin18
190	o__Bin18
650	o__Bin18
720	o__Bin18
3070	o__UTPRO1
5111	o__UTPRO1
190	o__UTPRO1
190	o__HRBIN30
5111	o__Binatales
190	o__Binatales
30	o__Binatales
680	o__Binatales
2024	o__Binatales
190	o__UBA12015
780	o__UBA1149
190	o__UBA1149
3070	o__UBA1149
5111	o__UBA1149
190	o__UBA2361
195	o__UBA2361
2040	o__UBA2361
130	o__UBA2361
2010	o__UBA2361
190	o__Bacteriovoracales
130	o__Bacteriovoracales
195	o__Bacteriovoracales
564	o__Bacteriovoracales
290	o__Bacteriovoracales
770	o__Bacteriovoracales
550	o__Bacteriovoracales
3450	o__Bacteriovoracales
5111	o__Bacteriovoracales
780	o__Bacteriovoracales
4122	o__Bacteriovoracales
340	o__Bacteriovoracales
2010	o__Bacteriovoracales
190	o__UBA1018
195	o__UBA1018
5111	o__UBA1018
900	o__UBA2428
61	o__UBA2428
780	o__UBA2428
20	o__UBA2428
5111	o__UBA2428
3010	o__UBA2428
860	o__UBA2428
2010	o__Bdellovibrionales
190	o__Bdellovibrionales
195	o__Bdellovibrionales
230	o__Bdellovibrionales
2024	o__Bdellovibrionales
5111	o__Bdellovibrionales
130	o__Bdellovibrionales
770	o__Bdellovibrionales
5111	o__UBA2466
2040	o__UBA2466
20	o__UBA2466
720	o__UBA2466
190	o__UBA2466
260	o__UBA2466
190	o__Oligoflexales
195	o__Oligoflexales
3010	o__Oligoflexales
190	o__Silvanigrellales
195	o__Silvanigrellales
240	o__UBA2394
250	o__UBA2394
190	o__UBA2394
195	o__UBA2394
3070	o__Desulfovibrionales
5111	o__Desulfovibrionales
2024	o__Desulfovibrionales
190	o__Desulfobulbales
270	o__Desulfobulbales
550	o__Desulfobulbales
2024	o__Desulfobulbales
680	o__Thermodesulfobacteriales
190	o__Dissulfuribacterales
3070	o__Dissulfuribacterales
5111	o__Dissulfuribacterales
550	o__Desulfobacterales
190	o__Desulfobacterales
2010	o__Desulfobacterales
400	o__Desulfobacterales
5111	o__Desulfobacterales
2024	o__Desulfobacterales
550	o__Desulfatiglandales
350	o__Desulfatiglandales
2010	o__Desulfatiglandales
2024	o__Desulfatiglandales
720	o__Desulfatiglandales
130	o__Desulfatiglandales
190	o__Desulfatiglandales
1503	o__Desulfatiglandales
2010	o__RBG-13-43-22
2024	o__RBG-13-43-22
190	o__Syntrophobacterales
2040	o__Syntrophobacterales
2024	o__Syntrophobacterales
190	o__Desulfobaccales
290	o__Desulfobaccales
770	o__Desulfobaccales
550	o__Desulfobaccales
2010	o__Adiutricales
2024	o__Adiutricales
5111	o__Adiutricales
500	o__Adiutricales
650	o__Adiutricales
2010	o__UBA1062
2024	o__UBA1062
190	o__UBA1062
550	o__UBA1062
1503	o__UBA1062
2010	o__Desulfomonilales
2024	o__Desulfomonilales
2010	o__Syntrophales
2024	o__Syntrophales
190	o__Syntrophales
2040	o__Syntrophales
5111	o__Syntrophales
3070	o__Syntrophales
3430	o__Syntrophales
860	o__Syntrophales
2010	o__JdFR-97
2024	o__JdFR-97
2040	o__JdFR-97
3450	o__BSN033
2010	o__BSN033
2024	o__BSN033
633	o__BSN033
190	o__BSN033
195	o__BSN033
3430	o__BSN033
190	o__B13-G15
5111	o__SM23-61
190	o__SM23-61
4122	o__Geobacterales
190	o__Geobacterales
261	o__Geobacterales
290	o__Geobacterales
770	o__Geobacterales
190	o__Desulfuromonadales
5111	o__Desulfuromonadales
5111	o__GWC2-55-46
860	o__GWC2-55-46
190	o__GWC2-55-46
340	o__GWC2-55-46
190	o__RBG-13-61-14
195	o__RBG-13-61-14
3070	o__Nitrospirales
5111	o__Nitrospirales
190	o__Nitrospirales
650	o__Nitrospirales
330	o__Nitrospirales
130	o__Nitrospirales
780	o__Nitrospirales
860	o__Nitrospirales
195	o__Nitrospirales
20	o__SBBL01
2010	o__HDB-SIOI813
340	o__HDB-SIOI813
650	o__HDB-SIOI813
130	o__UBA9217
2010	o__UBA9217
290	o__UBA9217
190	o__RBG-16-64-22
5111	o__Thermodesulfovibrionales
2010	o__Thermodesulfovibrionales
3450	o__Thermodesulfovibrionales
860	o__Thermodesulfovibrionales
340	o__Thermodesulfovibrionales
633	o__Thermodesulfovibrionales
190	o__Thermodesulfovibrionales
3070	o__Thermodesulfovibrionales
2010	o__UBA6902
860	o__UBA6902
190	o__UBA6902
3070	o__UBA6902
5111	o__UBA6902
5111	o__CG2-30-53-67
190	o__CG2-30-70-394
3420	o__Rokubacteriales
190	o__Rokubacteriales
260	o__Rokubacteriales
20	o__Rokubacteriales
240	o__Rokubacteriales
2024	o__Rokubacteriales
780	o__Rokubacteriales
3450	o__Rokubacteriales
130	o__Rokubacteriales
720	o__Rokubacteriales
190	o__Methylomirabilales
5111	o__Methylomirabilales
20	o__Methylomirabilales
720	o__Methylomirabilales
3070	o__SZUA-182
5111	o__SZUA-182
20	o__Nitrospinales
2024	o__Nitrospinales
5111	o__Nitrospinales
440	o__Nitrospinales
190	o__Nitrospinales
860	o__Nitrospinales
2010	o__UBA9942
190	o__UBA9942
3070	o__UBA9942
5111	o__UBA9942
195	o__UBA9942
650	o__UBA9942
680	o__2-12-FULL-45-22
190	o__2-12-FULL-45-22
190	o__UBA8248
195	o__UBA8248
190	o__GWA2-38-11
5111	o__MBNT15
261	o__MBNT15
2010	o__MBNT15
2024	o__MBNT15
190	o__2-02-FULL-44-16
190	o__SPLOWO2-01-44-7
3070	o__GCA-002796325
190	o__GCA-002796325
190	o__UBA10199
3070	o__2-02-FULL-50-16
2040	o__Acidobacteriales
3070	o__Acidobacteriales
650	o__Acidobacteriales
2024	o__Acidobacteriales
20	o__Acidobacteriales
190	o__Acidobacteriales
400	o__Acidobacteriales
260	o__Acidobacteriales
770	o__Acidobacteriales
220	o__Acidobacteriales
860	o__Acidobacteriales
1503	o__Acidobacteriales
360	o__Acidobacteriales
195	o__Acidobacteriales
3010	o__Acidobacteriales
5111	o__2-12-FULL-54-10
190	o__2-12-FULL-54-10
190	o__Bryobacterales
5111	o__Bryobacterales
740	o__Bryobacterales
2024	o__Bryobacterales
710	o__Bryobacterales
190	o__UBA7541
3450	o__UBA7541
2040	o__UBA7541
340	o__UBA7541
230	o__UBA7541
720	o__UBA7541
290	o__UBA7541
2010	o__UBA7541
2024	o__UBA7541
650	o__UBA7541
3070	o__UBA7541
3010	o__UBA7541
270	o__UBA7541
195	o__UBA7541
5111	o__UBA7540
650	o__UBA7540
290	o__UBA7540
770	o__UBA7540
20	o__UBA7540
710	o__UBA7540
190	o__UBA7540
680	o__UBA7540
190	o__20CM-2-55-15
195	o__20CM-2-55-15
240	o__Pyrinomonadales
770	o__Pyrinomonadales
550	o__Pyrinomonadales
2010	o__Pyrinomonadales
5111	o__Pyrinomonadales
190	o__Pyrinomonadales
2024	o__Pyrinomonadales
2040	o__Pyrinomonadales
20	o__Pyrinomonadales
650	o__Pyrinomonadales
1501	o__Pyrinomonadales
3070	o__Pyrinomonadales
740	o__Pyrinomonadales
130	o__Pyrinomonadales
350	o__Pyrinomonadales
4122	o__Pyrinomonadales
710	o__UBA7656
190	o__UBA7656
1501	o__UBA7656
2010	o__UBA7656
2024	o__UBA7656
261	o__UBA7656
350	o__UBA7656
190	o__Chloracidobacteriales
190	o__HR10
5111	o__UBA6911
3070	o__UBA6911
190	o__Vicinamibacterales
2040	o__Vicinamibacterales
1503	o__Vicinamibacterales
710	o__Vicinamibacterales
190	o__Fen-336
195	o__Fen-336
511	o__Bin61
190	o__Bin61
195	o__Bin61
190	o__Mor1
5111	o__Mor1
5111	o__J045
190	o__SMYD01
190	o__Gp22-AA2
190	o__UBA890
190	o__Aminicenantales
20	o__Aminicenantales
650	o__Aminicenantales
195	o__Aminicenantales
5111	o__Aminicenantales
230	o__Aminicenantales
190	o__JdFR-78
195	o__JdFR-78
5111	o__JdFR-78
5111	o__UBA2199
190	o__UBA5704
195	o__UBA5704
2024	o__UBA5704
3070	o__UBA5704
5111	o__UBA5704
190	o__Thermoanaerobaculales
195	o__Thermoanaerobaculales
5111	o__Thermoanaerobaculales
650	o__Thermoanaerobaculales
260	o__UBA5066
362	o__UBA5066
650	o__UBA5066
5111	o__UBA5066
20	o__UBA5066
190	o__UBA5066
195	o__UBA5066
190	o__Gp7-AA8
190	o__Holophagales
195	o__Holophagales
860	o__Holophagales
500	o__Holophagales
20	o__Holophagales
720	o__Holophagales
5111	o__Holophagales
190	o__UM-FILTER-49-7
195	o__UM-FILTER-49-7
5111	o__UM-FILTER-49-7
5111	o__UBA4820
770	o__UBA4820
190	o__UBA4820
195	o__UBA4820
190	o__HRBIN11
3070	o__HRBIN11
680	o__HRBIN11
5111	o__Campylobacterales
190	o__Campylobacterales
3070	o__Campylobacterales
360	o__Campylobacterales
195	o__Campylobacterales
2010	o__Campylobacterales
20	o__Campylobacterales
650	o__Campylobacterales
720	o__Campylobacterales
260	o__Campylobacterales
190	o__Aquificales
195	o__Aquificales
20	o__Aquificales
190	o__Syntrophorhabdales
5111	o__Syntrophorhabdales
3070	o__Syntrophorhabdales
130	o__Syntrophorhabdales
3450	o__Syntrophorhabdales
650	o__Syntrophorhabdales
190	o__Acidulodesulfobacterales
2010	o__UBA2774
190	o__UBA2774
190	o__UBA1144
195	o__UBA1144
5111	o__UBA1177
190	o__UBA1177
195	o__UBA1177
190	o__Babeliales
195	o__Babeliales
5111	o__Babeliales
3430	o__Bacteroidales
20	o__Bacteroidales
720	o__Bacteroidales
650	o__Bacteroidales
190	o__Bacteroidales
195	o__Bacteroidales
130	o__Bacteroidales
220	o__Bacteroidales
230	o__Bacteroidales
340	o__Bacteroidales
521	o__Bacteroidales
523	o__Bacteroidales
2010	o__Bacteroidales
500	o__Bacteroidales
3450	o__Bacteroidales
260	o__Bacteroidales
680	o__Bacteroidales
240	o__Bacteroidales
780	o__Bacteroidales
400	o__Bacteroidales
1503	o__Bacteroidales
564	o__Bacteroidales
3010	o__Bacteroidales
290	o__Bacteroidales
2024	o__Bacteroidales
360	o__Flavobacteriales
190	o__Flavobacteriales
195	o__Flavobacteriales
2024	o__Flavobacteriales
720	o__Flavobacteriales
550	o__Flavobacteriales
340	o__Flavobacteriales
130	o__Flavobacteriales
260	o__Flavobacteriales
680	o__Flavobacteriales
3070	o__Flavobacteriales
3010	o__Flavobacteriales
2040	o__Flavobacteriales
780	o__Flavobacteriales
5111	o__Flavobacteriales
1503	o__Flavobacteriales
350	o__Flavobacteriales
270	o__Flavobacteriales
330	o__Flavobacteriales
195	o__AKYH767
190	o__AKYH767
860	o__AKYH767
1503	o__AKYH767
360	o__AKYH767
3450	o__AKYH767
860	o__AKYH767-A
190	o__AKYH767-A
1503	o__AKYH767-A
340	o__Sphingobacteriales
190	o__Sphingobacteriales
270	o__Sphingobacteriales
195	o__NS11-12g
340	o__NS11-12g
190	o__NS11-12g
3010	o__NS11-12g
190	o__UBA7662
195	o__UBA7662
190	o__Chitinophagales
340	o__Chitinophagales
550	o__Chitinophagales
650	o__Chitinophagales
2040	o__Chitinophagales
860	o__Chitinophagales
130	o__Chitinophagales
400	o__Chitinophagales
1503	o__Chitinophagales
3450	o__Chitinophagales
564	o__Chitinophagales
195	o__Chitinophagales
360	o__Chitinophagales
4122	o__Chitinophagales
362	o__Chitinophagales
270	o__Chitinophagales
2010	o__Chitinophagales
260	o__Chitinophagales
20	o__Chitinophagales
780	o__Chitinophagales
195	o__Cytophagales
190	o__Cytophagales
2010	o__Cytophagales
360	o__Cytophagales
340	o__Cytophagales
20	o__Cytophagales
720	o__Cytophagales
4122	o__Cytophagales
400	o__Cytophagales
780	o__2-12-FULL-37-12
190	o__J057
195	o__J057
360	o__Balneolales
190	o__Balneolales
195	o__Balneolales
2040	o__Balneolales
190	o__Rhodothermales
3010	o__Rhodothermales
195	o__Rhodothermales
400	o__Rhodothermales
20	o__Rhodothermales
650	o__Rhodothermales
330	o__Rhodothermales
340	o__Rhodothermales
290	o__Rhodothermales
2024	o__Rhodothermales
130	o__Rhodothermales
190	o__Chlorobiales
130	o__Chlorobiales
195	o__Chlorobiales
623	o__Chlorobiales
2024	o__Ignavibacteriales
190	o__Ignavibacteriales
195	o__Ignavibacteriales
511	o__Ignavibacteriales
20	o__Ignavibacteriales
720	o__Ignavibacteriales
480	o__Ignavibacteriales
195	o__SJA-28
550	o__SJA-28
190	o__SJA-28
230	o__SJA-28
400	o__UBA10030
2040	o__UBA10030
190	o__UBA10030
195	o__UBA10030
860	o__UBA10030
550	o__UBA10030
4122	o__UBA10030
130	o__UBA10030
260	o__UBA10030
550	o__0-14-0-80-59-12
190	o__0-14-0-80-59-12
190	o__T3Sed10-11
195	o__T3Sed10-11
400	o__T3Sed10-11
2040	o__T3Sed10-11
20	o__T3Sed10-11
650	o__T3Sed10-11
720	o__T3Sed10-11
550	o__T3Sed10-11
3010	o__Kapabacteriales
190	o__Kapabacteriales
710	o__Kapabacteriales
195	o__Kapabacteriales
550	o__Kapabacteriales
2040	o__Kapabacteriales
20	o__Kapabacteriales
650	o__Kapabacteriales
360	o__Kapabacteriales
190	o__OLB7
195	o__OLB7
550	o__OLB7
190	o__Palsa-1295
195	o__Palsa-1295
130	o__Palsa-1295
3010	o__SZUA-365
190	o__SZUA-365
195	o__SZUA-365
550	o__SZUA-365
195	o__Calditrichales
190	o__RBG-13-44-9
195	o__RBG-13-44-9
190	o__Marinisomatales
2010	o__Marinisomatales
195	o__Marinisomatales
2024	o__Marinisomatales
400	o__Marinisomatales
2040	o__SCGC-AAA003-L08
5111	o__SCGC-AAA003-L08
190	o__SCGC-AAA003-L08
195	o__SCGC-AAA003-L08
2024	o__SCGC-AAA003-L08
770	o__SCGC-AAA003-L08
400	o__SCGC-AAA003-L08
2040	o__UBA2242
190	o__UBA2242
2040	o__UBA8477
190	o__UBA8477
2040	o__AB16
230	o__AB16
270	o__AB16
190	o__AB16
195	o__AB16
190	o__UBA2214
195	o__UBA2214
340	o__UBA2214
650	o__AABM5-25-91
190	o__AABM5-25-91
195	o__AABM5-25-91
190	o__CR04bin15
195	o__CR04bin15
2040	o__CR04bin15
130	o__CR04bin15
2040	o__JdFR-76
190	o__JdFR-76
195	o__JdFR-76
2040	o__AABM5-125-24
190	o__AABM5-125-24
195	o__AABM5-125-24
190	o__B3-LCP
190	o__BMS3BBIN04
195	o__BMS3BBIN04
2040	o__GN15
720	o__GN15
190	o__GN15
400	o__MSB-5A5
190	o__MSB-5A5
650	o__MSB-5A5
2040	o__UBA10806
550	o__UBA6098
340	o__UBA6098
2024	o__4484-93
190	o__Gemmatimonadales
230	o__Gemmatimonadales
5111	o__Gemmatimonadales
195	o__Gemmatimonadales
3070	o__Gemmatimonadales
360	o__Gemmatimonadales
261	o__Gemmatimonadales
3450	o__Gemmatimonadales
710	o__Gemmatimonadales
260	o__Gemmatimonadales
130	o__Gemmatimonadales
220	o__Gemmatimonadales
770	o__Gemmatimonadales
650	o__Gemmatimonadales
920	o__Gemmatimonadales
230	o__GCA-2686955
3010	o__RBG-16-71-46
770	o__ARS69
190	o__ARS69
195	o__ARS69
190	o__LZORAL124-64-63
5111	o__LZORAL124-64-63
195	o__LZORAL124-64-63
190	o__UBA8231
195	o__UBA8231
2040	o__UBA8231
2010	o__UBA8231
5111	o__UBA8231
400	o__UBA8231
5111	o__UBA2968
190	o__UBA2968
195	o__UBA2968
2010	o__UBA2968
400	o__UBA2968
400	o__B68-G9
4122	o__SM23-81
190	o__AC1
650	o__AC1
20	o__AC1
260	o__AC1
2040	o__Fibrobacterales
130	o__Fibrobacterales
2010	o__Fibrobacterales
860	o__Fibrobacterales
190	o__UBA11236
195	o__UBA11236
2040	o__UBA5070
2010	o__UBA5070
190	o__UBA5070
195	o__UBA5070
130	o__UBA5070
5111	o__Chitinivibrionales
550	o__Chitinivibrionales
190	o__Chitinivibrionales
195	o__Chitinivibrionales
2040	o__Chitinivibrionales
3070	o__OXYB2-FULL-49-7
5111	o__OXYB2-FULL-49-7
230	o__OXYB2-FULL-49-7
3010	o__Cloacimonadales
190	o__Cloacimonadales
195	o__Cloacimonadales
5111	o__Cloacimonadales
2040	o__Cloacimonadales
680	o__Cloacimonadales
550	o__UBA2258
190	o__UBA2258
195	o__UBA2258
190	o__SM23-42
2024	o__SM23-42
190	o__UBA1063
190	o__LBFQ01
340	o__32-111
190	o__32-111
190	o__E44-bin80
190	o__Fermentibacterales
195	o__Fermentibacterales
650	o__Fermentibacterales
190	o__B26-G2
195	o__B26-G2
680	o__RBG-13-66-14
190	o__RBG-13-66-14
240	o__Verrucomicrobiales
3450	o__Verrucomicrobiales
190	o__Verrucomicrobiales
2010	o__Verrucomicrobiales
260	o__Verrucomicrobiales
680	o__Verrucomicrobiales
920	o__Verrucomicrobiales
261	o__Verrucomicrobiales
5111	o__Verrucomicrobiales
3010	o__Verrucomicrobiales
710	o__Verrucomicrobiales
440	o__Verrucomicrobiales
190	o__Chthoniobacterales
2040	o__Chthoniobacterales
2010	o__Chthoniobacterales
5111	o__Chthoniobacterales
230	o__Chthoniobacterales
190	o__Methylacidiphilales
2010	o__Methylacidiphilales
5111	o__Pedosphaerales
190	o__Pedosphaerales
550	o__Pedosphaerales
2040	o__Pedosphaerales
340	o__Pedosphaerales
920	o__Pedosphaerales
261	o__Pedosphaerales
500	o__Pedosphaerales
290	o__Pedosphaerales
770	o__Pedosphaerales
3450	o__Pedosphaerales
2024	o__Pedosphaerales
195	o__Pedosphaerales
190	o__Palsa-1439
20	o__Palsa-1439
195	o__Palsa-1439
3010	o__Opitutales
3070	o__Opitutales
5111	o__Opitutales
190	o__Opitutales
2024	o__Opitutales
3060	o__Opitutales
2010	o__Opitutales
195	o__Opitutales
290	o__Opitutales
4122	o__Opitutales
261	o__RFP12
3070	o__RFP12
340	o__UBA8416
550	o__UBA8416
3010	o__UBA8416
190	o__UBA8416
195	o__UBA8416
5111	o__UBA8416
190	o__SLAD01
195	o__SLAD01
3010	o__SS1-B-03-39
190	o__SS1-B-03-39
710	o__SS1-B-03-39
195	o__SS1-B-03-39
5111	o__SS1-B-03-39
550	o__LD1-PB3
3010	o__LD1-PB3
3070	o__LD1-PB3
5111	o__LD1-PB3
190	o__LD1-PB3
195	o__LD1-PB3
5111	o__Victivallales
3070	o__Victivallales
270	o__Victivallales
2010	o__Victivallales
3010	o__Victivallales
5111	o__UBA1407
3070	o__UBA1407
511	o__UBA1407
2010	o__UBA1407
550	o__UBA1407
5111	o__2-12-FULL-49-11
400	o__2-12-FULL-49-11
3010	o__UBA3054
500	o__UBA3054
340	o__UBA3054
3070	o__UBA6266
5111	o__UBA6266
5111	o__SURF-26
190	o__SURF-26
550	o__PUNC01
5111	o__Pirellulales
400	o__Pirellulales
190	o__Pirellulales
195	o__Pirellulales
3450	o__Pirellulales
3010	o__Pirellulales
1503	o__Pirellulales
2040	o__Pirellulales
340	o__Pirellulales
260	o__Pirellulales
680	o__Pirellulales
2010	o__Pirellulales
3420	o__Pirellulales
4122	o__Pirellulales
400	o__Planctomycetales
190	o__Planctomycetales
195	o__Planctomycetales
2040	o__Planctomycetales
5111	o__Planctomycetales
2024	o__Planctomycetales
3060	o__Planctomycetales
1503	o__Planctomycetales
680	o__Planctomycetales
190	o__Gemmatales
195	o__Gemmatales
780	o__Gemmatales
650	o__Gemmatales
680	o__Gemmatales
340	o__Gemmatales
400	o__Isosphaerales
190	o__Isosphaerales
2010	o__Phycisphaerales
190	o__Phycisphaerales
5111	o__Phycisphaerales
195	o__Phycisphaerales
3070	o__Phycisphaerales
20	o__Phycisphaerales
3010	o__Phycisphaerales
3420	o__Phycisphaerales
2040	o__Phycisphaerales
61	o__Phycisphaerales
330	o__Phycisphaerales
340	o__Phycisphaerales
680	o__Phycisphaerales
360	o__Phycisphaerales
650	o__Phycisphaerales
130	o__Phycisphaerales
190	o__UBA1161
195	o__UBA1161
500	o__UBA1161
1503	o__UBA1161
2024	o__UBA1161
130	o__UBA1161
2040	o__SM23-33
190	o__SM23-33
195	o__SM23-33
3070	o__SM23-33
5111	o__SM23-33
5111	o__UBA1845
130	o__UBA1845
190	o__UBA1845
195	o__UBA1845
260	o__UBA1845
1503	o__UBA1845
2024	o__UBA1845
360	o__UBA1845
240	o__Sedimentisphaerales
5111	o__Sedimentisphaerales
2040	o__Sedimentisphaerales
190	o__Sedimentisphaerales
195	o__Sedimentisphaerales
3070	o__Sedimentisphaerales
2040	o__FEN-1346
550	o__Brocadiales
340	o__Brocadiales
3070	o__Brocadiales
5111	o__Brocadiales
5111	o__SM23-32
190	o__SM23-32
340	o__SM23-32
3070	o__SM23-32
400	o__UBA1135
5111	o__UBA1135
3070	o__UBA1135
550	o__UBA1135
190	o__UBA1135
195	o__UBA1135
710	o__UBA1135
190	o__UBA2386
190	o__B15-G4
195	o__B15-G4
5111	o__B15-G4
362	o__GCA-002687715
650	o__GCA-002687715
3070	o__GCA-002687715
5111	o__GCA-002687715
5111	o__UBA1146
130	o__UBA1146
190	o__UBA1146
195	o__UBA1146
190	o__UBA8108
195	o__UBA8108
5111	o__UBA8890
190	o__UBA8890
195	o__UBA8890
190	o__J058
5111	o__J058
190	o__UBA2392
130	o__E44-bin39
1503	o__E44-bin39
250	o__UBA11346
330	o__UBA11346
5111	o__UBA11346
2010	o__UBA11346
710	o__UBA11346
190	o__UBA11346
550	o__SZUA-567
710	o__B143-G9
190	o__Hydrogenedentiales
860	o__Hydrogenedentiales
5111	o__Hydrogenedentiales
2040	o__Hydrogenedentiales
362	o__Hydrogenedentiales
550	o__Hydrogenedentiales
1503	o__Hydrogenedentiales
5111	o__UBA8349
190	o__UBA8349
3430	o__Sumerlaeales
3010	o__Sumerlaeales
5111	o__SURF-12
190	o__SURF-12
195	o__SURF-12
261	o__Elusimicrobiales
190	o__Elusimicrobiales
195	o__Elusimicrobiales
20	o__Elusimicrobiales
2040	o__Elusimicrobiales
190	o__UBA1565
195	o__UBA1565
400	o__UBA1565
240	o__UBA1565
61	o__UBA1565
330	o__UBA1565
340	o__2-02-FULL-39-32
190	o__2-02-FULL-39-32
195	o__2-02-FULL-39-32
190	o__F11
340	o__Endomicrobiales
190	o__Endomicrobiales
195	o__Endomicrobiales
230	o__Endomicrobiales
3070	o__CG1-02-37-114
5111	o__CG1-02-37-114
290	o__CG1-02-37-114
340	o__UBA8919
290	o__UBA8919
2010	o__UBA6262
190	o__UBA6262
770	o__UBA6262
290	o__CG03
20	o__SLGR01
633	o__SLGR01
650	o__SLGR01
680	o__SLGR01
720	o__SLGR01
190	o__SLGR01
3070	o__Aerophobales
5111	o__Aerophobales
2010	o__GIF10
3070	o__GIF10
5111	o__GIF10
190	o__GIF10
195	o__GIF10
290	o__GIF10
190	o__UBA1572
195	o__UBA1572
5111	o__UBA1572
2010	o__1-14-0-20-42-13
5111	o__UBA10015
3070	o__UBA10015
190	o__UBA10015
195	o__UBA10015
2010	o__UBA10015
860	o__UBA10015
270	o__UBA10015
330	o__UBA10015
230	o__UBA10015
190	o__4484-171
290	o__4484-171
340	o__4484-171
3070	o__UBA1560
5111	o__UBA1560
190	o__UBA1560
195	o__UBA1560
190	o__UBA10183
5111	o__CG1-02-43-210
190	o__CG1-02-43-210
195	o__CG1-02-43-210
3070	o__CG1-02-43-210
5111	o__UBA6215
240	o__UBA6215
5111	o__UBA9649
3070	o__UBA9649
190	o__UBA9649
195	o__UBA9649
290	o__UBA9649
770	o__UBA9649
5111	o__1-14-0-20-64-10
860	o__1-14-0-20-64-10
230	o__2-02-FULL-51-18
564	o__2-02-FULL-51-18
5111	o__2-02-FULL-51-18
20	o__2-02-FULL-51-18
20	o__Omnitrophales
720	o__Omnitrophales
250	o__Omnitrophales
340	o__Omnitrophales
710	o__Omnitrophales
190	o__Omnitrophales
195	o__Omnitrophales
3070	o__Omnitrophales
5111	o__Omnitrophales
2024	o__Omnitrophales
130	o__Omnitrophales
20	o__UBA8468
633	o__UBA8468
650	o__UBA8468
680	o__UBA8468
3070	o__UBA8468
5111	o__UBA8468
620	o__UBA8468
720	o__UBA8468
190	o__UBA8468
190	o__WGA-4E
20	o__WGA-4E
650	o__WGA-4E
20	o__GCA-2687025
650	o__GCA-2687025
190	o__D2-FULL-39-29
195	o__D2-FULL-39-29
5111	o__PGYV01
2040	o__PGYV01
190	o__PGYV01
195	o__PGYV01
340	o__Palsa-1180
190	o__Palsa-1180
195	o__Palsa-1180
5111	o__Treponematales
190	o__Treponematales
195	o__Treponematales
2024	o__Treponematales
3010	o__Treponematales
290	o__Treponematales
2010	o__Treponematales
1503	o__Treponematales
2040	o__Treponematales
2024	o__Sphaerochaetales
190	o__Sphaerochaetales
190	o__Brevinematales
2024	o__Leptospirales
3060	o__Leptospirales
3070	o__Leptospirales
190	o__Leptospirales
195	o__Leptospirales
500	o__Leptospirales
920	o__Leptospirales
190	o__UBA4802
2040	o__UBA4802
130	o__UBA4802
3060	o__UBA4802
3070	o__UBA4802
195	o__UBA4802
2024	o__UBA4802
220	o__UBA4802
680	o__UBA4802
190	o__2-12-FULL-62-27
190	o__T1Sed10-126
3430	o__Fusobacteriales
2024	o__Fusobacteriales
5111	o__Fusobacteriales
190	o__Fusobacteriales
195	o__Fusobacteriales
2010	o__Fusobacteriales
5111	o__Ozemobacterales
190	o__Ozemobacterales
195	o__Ozemobacterales
3070	o__Ozemobacterales
230	o__UBA6191
550	o__UBA6191
190	o__UBA6191
5111	o__UBA6191
195	o__UBA6191
3070	o__UBA6191
61	o__UBA6191
780	o__UBA6191
720	o__UBA6191
3420	o__UBA9983_A
30	o__UBA9983_A
190	o__UBA9983_A
195	o__UBA9983_A
3010	o__UBA9983_A
710	o__UBA9983_A
190	o__SW-4-49-11
550	o__Paceibacterales
190	o__Paceibacterales
195	o__Paceibacterales
680	o__Paceibacterales
3420	o__Paceibacterales
3070	o__Paceibacterales
3430	o__Paceibacterales
3060	o__Paceibacterales
30	o__WO2-41-13
710	o__WO2-41-13
550	o__WO2-41-13
3420	o__UBA9983
190	o__UBA9983
195	o__UBA9983
710	o__UBA9983
30	o__UBA9983
3010	o__UBA9983
2010	o__UBA9983
2024	o__UBA9983
240	o__UBA9983
680	o__UBA9983
130	o__UBA9983
5111	o__UBA9983
550	o__UBA9983
3430	o__UBA9983
400	o__UBA9983
190	o__Ryanbacterales
195	o__Ryanbacterales
30	o__Ryanbacterales
190	o__2-02-FULL-40-12
195	o__2-02-FULL-40-12
740	o__2-02-FULL-40-12
30	o__2-02-FULL-40-12
710	o__2-02-FULL-40-12
190	o__GWC2-36-17
195	o__GWC2-36-17
240	o__UBA6257
680	o__UBA6257
190	o__UBA6257
195	o__UBA6257
3420	o__UBA6257
190	o__2-01-FULL-47-10
195	o__2-01-FULL-47-10
550	o__Moranbacterales
2010	o__Moranbacterales
2024	o__Moranbacterales
680	o__Moranbacterales
190	o__Moranbacterales
195	o__Moranbacterales
3430	o__Moranbacterales
3060	o__Moranbacterales
3010	o__SG8-24
190	o__SG8-24
195	o__SG8-24
680	o__SG8-24
720	o__SG8-24
30	o__SG8-24
710	o__SG8-24
190	o__Magasanikbacterales
195	o__Magasanikbacterales
20	o__Magasanikbacterales
633	o__Magasanikbacterales
650	o__Magasanikbacterales
680	o__Magasanikbacterales
720	o__Magasanikbacterales
710	o__Magasanikbacterales
680	o__GWA2-46-9
190	o__GWA2-46-9
195	o__GWA2-46-9
3010	o__UBA1544
400	o__UBA1544
190	o__BM507
195	o__BM507
3010	o__BM507
521	o__BM507
523	o__BM507
20	o__BM507
633	o__BM507
650	o__BM507
680	o__BM507
720	o__BM507
3060	o__BM507
550	o__Buchananbacterales
3010	o__Buchananbacterales
190	o__Buchananbacterales
195	o__Buchananbacterales
680	o__Buchananbacterales
20	o__UBA11705
633	o__UBA11705
650	o__UBA11705
680	o__UBA11705
720	o__UBA11705
190	o__UBA2591
195	o__UBA2591
680	o__UBA2591
680	o__UBA1558
190	o__UBA2196
195	o__UBA2196
680	o__UBA2196
680	o__Veblenbacterales
740	o__2-02-FULL-49-11
190	o__UBA2169
195	o__UBA2169
2010	o__GWA2-43-13
190	o__UBA9629
195	o__UBA9629
5111	o__UBA10025
550	o__UBA10025
2010	o__UBA9570
2024	o__UBA9570
740	o__UBA920
190	o__UBA920
680	o__UBA920
30	o__UBA920
710	o__UBA920
680	o__UBA10190
720	o__UBA10190
3010	o__Saccharimonadales
3450	o__Saccharimonadales
710	o__Saccharimonadales
30	o__Saccharimonadales
190	o__Saccharimonadales
195	o__Saccharimonadales
860	o__Saccharimonadales
3070	o__Saccharimonadales
710	o__UBA4664
190	o__UBA4664
195	o__UBA4664
680	o__UBA1875
3010	o__2-12-FULL-50-11
3450	o__XYA2-FULL-43-10
550	o__XYA2-FULL-43-10
190	o__Peribacterales
195	o__Peribacterales
400	o__Peribacterales
250	o__Peribacterales
190	o__UBA1369
770	o__UBA1369
30	o__UBA1369
3010	o__UBA1369
190	o__BD1-5
195	o__BD1-5
523	o__BD1-5
2010	o__BD1-5
2024	o__BD1-5
710	o__BD1-5
190	o__Absconditabacterales
195	o__Absconditabacterales
2010	o__Absconditabacterales
2024	o__Absconditabacterales
3010	o__Absconditabacterales
550	o__GWA2-44-7
195	o__GWA2-44-7
190	o__GWA2-44-7
3010	o__GWA2-44-7
710	o__GWA2-44-7
240	o__UBA1400
3010	o__UBA1400
190	o__UBA1400
195	o__UBA1400
230	o__UBA1400
550	o__UBA1400
5111	o__UBA1400
3060	o__UBA1400
190	o__Levybacterales
195	o__Levybacterales
860	o__Levybacterales
3420	o__Levybacterales
230	o__Levybacterales
710	o__Levybacterales
190	o__UBA10105
195	o__UBA10105
3010	o__UBA10105
3420	o__UBA10105
190	o__2-02-FULL-39-11
195	o__2-02-FULL-39-11
860	o__2-02-FULL-39-11
3060	o__UBA1406
3010	o__UBA1406
190	o__GCA-001788215
195	o__GCA-001788215
860	o__GCA-001788215
195	o__Daviesbacterales
550	o__Daviesbacterales
3010	o__Daviesbacterales
190	o__Daviesbacterales
710	o__Curtissbacterales
190	o__UBA101185
195	o__UBA101185
550	o__2-01-FULL-39-13
190	o__B142
195	o__B142
550	o__B142
400	o__UBA6099
190	o__UBA6099
195	o__UBA6099
190	o__4484-113
195	o__4484-113
2024	o__Thermotogales
2010	o__Thermotogales
190	o__UBA12178
195	o__UBA12178
190	o__B21-G9
195	o__B21-G9
2010	o__Bipolaricaulales
2024	o__Bipolaricaulales
190	o__Bipolaricaulales
195	o__Bipolaricaulales
290	o__Bipolaricaulales
190	o__UBA7950
195	o__UBA7950
2024	o__RBG-16-55-9
2010	o__RBG-16-55-9
190	o__RBG-16-55-9
190	o__Caldisericales
190	o__Cryosericales
190	o__UBA6126
195	o__UBA6126
2010	o__UBA6126
190	o__Coprothermobacterales
190	o__UBA6624
2010	o__UBA6624
195	o__UBA6624
1503	o__UBA6624
5111	o__Dictyoglomales
2024	o__Dictyoglomales
190	o__Synergistales
2010	o__Synergistales
740	o__Synergistales
190	o__SB-45
190	o__Caldatribacteriales
2010	o__Caldatribacteriales
190	o__PCC-6307
195	o__PCC-6307
340	o__Cyanobacteriales
2024	o__Phormidesmiales
230	o__Synechococcales
190	o__Synechococcales
195	o__Synechococcales
260	o__Gastranaerophilales
190	o__Gastranaerophilales
2040	o__Gastranaerophilales
2010	o__Gastranaerophilales
680	o__Gastranaerophilales
3010	o__Gastranaerophilales
860	o__Gastranaerophilales
195	o__Gastranaerophilales
770	o__Gastranaerophilales
2024	o__Gastranaerophilales
240	o__Gastranaerophilales
250	o__Gastranaerophilales
260	o__Vampirovibrionales
190	o__Vampirovibrionales
2024	o__Vampirovibrionales
770	o__Vampirovibrionales
770	o__Obscuribacterales
440	o__Obscuribacterales
1503	o__Obscuribacterales
400	o__Obscuribacterales
190	o__Obscuribacterales
195	o__Obscuribacterales
190	o__Caenarcaniphilales
240	o__Caenarcaniphilales
2040	o__Caenarcaniphilales
550	o__Caenarcaniphilales
190	o__2-02-FULL-35-15
240	o__2-02-FULL-35-15
190	o__UBA7694
190	o__S15B-MN24
195	o__S15B-MN24
3010	o__UBA817
2010	o__UBA817
190	o__UBA817
2040	o__UBA817
780	o__UBA817
195	o__UBA817
3010	o__UBA6595
2040	o__UBA6595
190	o__UBA6595
550	o__UBA6595
2040	o__SXXA01
780	o__O2-12-FULL-45-9
190	o__O2-12-FULL-45-9
260	o__O2-12-FULL-45-9
2024	o__O2-12-FULL-45-9
2010	o__O2-12-FULL-45-9
2040	o__O2-12-FULL-45-9
780	o__XYC2-FULL-46-14
260	o__XYC2-FULL-46-14
190	o__XYC2-FULL-46-14
190	o__Oscillospirales
340	o__Oscillospirales
740	o__Oscillospirales
220	o__Oscillospirales
500	o__Oscillospirales
2026	o__Oscillospirales
195	o__Oscillospirales
900	o__Oscillospirales
1503	o__Oscillospirales
61	o__Oscillospirales
290	o__Oscillospirales
710	o__Oscillospirales
550	o__Oscillospirales
260	o__Oscillospirales
680	o__Oscillospirales
2024	o__Oscillospirales
20	o__Oscillospirales
230	o__Oscillospirales
400	o__Oscillospirales
3060	o__Oscillospirales
240	o__Oscillospirales
2010	o__Oscillospirales
720	o__Oscillospirales
30	o__Oscillospirales
770	o__Oscillospirales
3430	o__Oscillospirales
330	o__Oscillospirales
5111	o__Oscillospirales
3010	o__Oscillospirales
4122	o__Oscillospirales
650	o__Oscillospirales
3420	o__Oscillospirales
2040	o__Oscillospirales
521	o__Monoglobales_A
523	o__Monoglobales_A
190	o__Monoglobales_A
340	o__Monoglobales_A
190	o__UMGS1883
195	o__UMGS1883
190	o__Monoglobales
340	o__Monoglobales
195	o__Monoglobales
190	o__Saccharofermentanales
340	o__Saccharofermentanales
270	o__Saccharofermentanales
2024	o__Saccharofermentanales
440	o__Saccharofermentanales
190	o__UBA1212
195	o__UBA1212
190	o__Acetivibrionales
2024	o__Acetivibrionales
3430	o__TANB77
190	o__TANB77
3010	o__TANB77
710	o__TANB77
3420	o__TANB77
521	o__TANB77
523	o__TANB77
400	o__TANB77
61	o__TANB77
780	o__TANB77
680	o__TANB77
5111	o__TANB77
2024	o__TANB77
564	o__TANB77
3010	o__Lachnospirales
230	o__Lachnospirales
190	o__Lachnospirales
2024	o__Lachnospirales
360	o__Lachnospirales
61	o__Lachnospirales
710	o__Lachnospirales
2010	o__Lachnospirales
340	o__Lachnospirales
195	o__Lachnospirales
3430	o__Lachnospirales
860	o__Lachnospirales
240	o__Lachnospirales
400	o__Lachnospirales
290	o__Lachnospirales
30	o__Lachnospirales
680	o__Lachnospirales
270	o__Lachnospirales
550	o__Lachnospirales
3420	o__Lachnospirales
260	o__Lachnospirales
2040	o__Lachnospirales
220	o__Lachnospirales
770	o__Lachnospirales
2010	o__Peptostreptococcales
190	o__Peptostreptococcales
2040	o__Peptostreptococcales
195	o__Peptostreptococcales
230	o__Peptostreptococcales
190	o__Tissierellales
195	o__Tissierellales
2024	o__Tissierellales
190	o__Lutisporales
2024	o__Lutisporales
190	o__Christensenellales
2010	o__Christensenellales
230	o__Christensenellales
195	o__Christensenellales
710	o__Christensenellales
240	o__Christensenellales
400	o__Christensenellales
500	o__Christensenellales
3420	o__Christensenellales
3010	o__Christensenellales
340	o__Christensenellales
2024	o__Christensenellales
3430	o__Christensenellales
190	o__Caldicoprobacterales
2024	o__Veillonellales
190	o__Veillonellales
195	o__Veillonellales
3430	o__Veillonellales
3420	o__Veillonellales
2024	o__Acidaminococcales
190	o__Acidaminococcales
195	o__Acidaminococcales
2024	o__Selenomonadales
5111	o__Selenomonadales
362	o__Selenomonadales
650	o__Selenomonadales
230	o__Selenomonadales
5111	o__Syntrophomonadales
190	o__Moorellales
190	o__PH28-bin88
2024	o__Desulfotomaculales
650	o__Desulfotomaculales
3450	o__Ammonifexales
130	o__Ammonifexales
190	o__Ammonifexales
195	o__Ammonifexales
190	o__Desulfitobacteriales
5111	o__Desulfitobacteriales
3430	o__Peptococcales
190	o__Peptococcales
195	o__Peptococcales
190	o__DRI-13
195	o__DRI-13
190	o__UBA4068
195	o__UBA4068
340	o__UBA4068
190	o__TC1
2010	o__Erysipelotrichales
3430	o__Erysipelotrichales
190	o__Erysipelotrichales
195	o__Erysipelotrichales
2024	o__Erysipelotrichales
500	o__Erysipelotrichales
2040	o__Erysipelotrichales
190	o__RFN20
195	o__RFN20
2010	o__RFN20
2024	o__RFN20
500	o__RFN20
3430	o__RF39
61	o__RF39
3010	o__RF39
4122	o__RF39
[truncated: 702 more rows]

## Sheet: Tree
(((((((((((((((((((((((((((o__Pseudomonadales:0.04025,(o__Enterobacterales:0.02846)c__Gammaproteobacteria:0.02541)c__Gammaproteobacteria:0.0379,(((((((o__SAR86:0.10579,((o__GCA-002705445:0.06836,o__UBA11654:0.2777)c__Gammaproteobacteria:0.0394,(o__Ga0077536_A:0.34161)c__Gammaproteobacteria:0.24765)c__Gammaproteobacteria:0.03846)c__Gammaproteobacteria:0.03356)c__Gammaproteobacteria:0.03772,(o__PS1…
0.15157,o__DTU087:0.073)c__Limnochordia:0.02657)c__Limnochordia:0.01574,(o__DTU080:0.06496,(o__Limnochordales:0.05867)c__Limnochordia:0.03589)c__Limnochordia:0.04201)c__Limnochordia:0.05917,((o__DTU084:0.2838)p__Firmicutes_G:0.04273,o__DTU065:0.36872)p__Firmicutes_G:0.03532)p__Firmicutes_G:0.0299,((((o__UBA4971:0.14886)c__SHA-98:0.07759,(o__DTUO25:0.12388,o__DTU014:0.33325)c__SHA-98:0.03746)c__SH…
