# Supplementary material for: Functional and evolutionary significance of unknown genes from uncultivated taxa
Source: Nature. 2023 Dec 18;626(7998):377–84. doi: 10.1038/s41586-023-06955-z (PMC10849945; doi:10.1038/s41586-023-06955-z)
Supplement: Supplementary file 21 — Source Data Fig. 3 [file 41586_2023_6955_MOESM21_ESM.xlsx]

## Sheet: 3A tree
(((((((((((((((((((o__Halobacteriales:0.56833,o__Methanomicrobiales:0.49738)88.0:0.06608,o__Bog-38:0.57879)97.0:0.0701,((o__Methanosarcinales:0.05535,o__Methanotrichales:0.31007)86.0_c__Methanosarcinia:0.05656,o__Methanocellales:0.08327)74.0:0.03606)77.0:0.06153,((o__ANME-1:0.22429,o__Syntropharchaeales:0.40268)100.0_c__Syntropharchaeia:0.09855,o__Methanosarcinales_A:0.28277)67.0:0.04149)94.0:0.0…
FULL-46-14:0.06632)100.0_c__WOR-1:0.21769)100.0_p__Margulisbacteria:0.09273)100.0:0.05842)1.0:0.07592,((((((((((((((((((o__Oscillospirales:0.09946,(o__UMGS1840:0.09058)15.0:0.05488)4.0:0.02478,(o__Monoglobales_A:0.02922,(o__UMGS1883:0.06054,(o__RUG12999:0.32017,o__UMGS1810:0.09197)36.0:0.04161)28.0:0.03215)31.0:0.03171)6.0:0.0213,o__Monoglobales:0.04515)60.0:0.05398,o__SK-Y3:0.05675)62.0:0.0485,(…

## Sheet: 3A fraction uncultivated
o__Halobacteriales	0.263666
o__Methanomicrobiales	0.630952
o__Bog-38	1
o__Methanosarcinales	0.384615
o__Methanotrichales	0.777778
o__Methanocellales	0.4
o__ANME-1	1
o__Syntropharchaeales	1
o__Methanosarcinales_A	0.666667
o__Methanoliparales	0.666667
o__Archaeoglobales	0.708333
o__JdFR-21	1
o__Methanonatronarchaeales	0.75
o__Poseidoniales	0.938389
o__JABDBI01	1
o__MGIII	1
o__EX4484-6	1
o__Methanomassiliicoccales	0.8
o__UBA10834	0.5
o__RBG-16-68-12	0.954545
o__SG8-5	1
o__UBA184	1
o__PWKY01	1
o__Thermoplasmatales	0.470588
o__ARK-15	1
o__Aciduliprofundales	0.333333
o__DHVEG-1	1
o__UBA202	1
o__UBA9212	0.333333
o__SW-10-69-26	1
o__UBA287	1
o__B47-G6B	1
o__Methanobacteriales	0.565217
o__Methanococcales	0
o__Methanopyrales	0
o__Thermococcales	0.12766
o__Methanofastidiosales	0.875
o__Hadarchaeales	1
o__Hydrothermarchaeales	1
o__Nitrososphaerales	0.7
o__Conexivisphaerales	1
o__Geothermarchaeales	1
o__Caldarchaeales	1
o__EX4484-205	1
o__B26-1	0.945946
o__EX4484-135	1
o__TCS64	0.875
o__40CM-2-53-6	1
o__B25	1
o__B24	1
o__Sulfolobales	0.333333
o__EX4484-217-1	1
o__Marsarchaeales	1
o__Gearchaeales	1
o__Thermoproteales	0.294118
o__Thermofilales	0.769231
o__QMSL01	1
o__Methanomethylicales	1
o__Nezhaarchaeales	1
o__B29-G17	1
o__Korarchaeales	0.666667
o__CR-4	1
o__Helarchaeales	1
o__Thorarchaeales	1
o__DTBI01	1
o__UBA460	1
o__LC-2	1
o__LC-3	1
o__IMC4	1
o__Altarchaeales	1
o__UBA10214	0.666667
o__DTNL01	1
o__B9-G16	1
o__CABMEP01	1
o__CAILAH01	1
o__Micrarchaeales	0.5
o__UBA8480	0.857143
o__Iainarchaeales	0.75
o__0-14-0-20-30-16	1
o__JAADDC01	1
o__B1Sed10-29	1
o__Undinarchaeales	1
o__Woesearchaeales	0.80303
o__Pacearchaeales	0.945946
o__SCGC-AAA011-G17	0.857143
o__UBA583	1
o__UBA10117	0.666667
o__Nanoarchaeales	0.6
o__CSSed11-243R1	1
o__Parvarchaeales	1
o__CG07-land	1
o__Nanosalinales	1
o__EX4484-52	1
o__PWEA01	1
o__CG10238-14	1
o__QMZP01	1
o__Aenigmatarchaeales	1
o__GW2011-AR5	0.666667
o__QMZS01	1
o__Pseudomonadales	0.227545
o__Enterobacterales	0.0559779
o__SAR86	1
o__GCA-002705445	1
o__UBA11654	1
o__CACJXQ01	1
o__Enterobacterales_A	0
o__Evansiales	0
o__PIVX01	1
o__PS1	0.518519
o__Francisellales	0.0416667
o__UBA7916	1
o__Legionellales	0.166667
o__UBA1113	1
o__DSM-16500	0.818182
o__UBA12402	1
o__Coxiellales	0.692308
o__UBA6002	1
o__UBA9339	1
o__Diplorickettsiales	0.333333
o__CAISUE01	1
o__JABDGN01	1
o__UBA6186	1
o__Berkiellales	0.5
o__JABCZS01	1
o__Piscirickettsiales	0
o__Xanthomonadales	0.238889
o__Nitrococcales	0.518519
o__Steroidobacterales	0.88
o__PWYM01	1
o__SZUA-146	1
o__Woeseiales	0.916667
o__GCA-2729495	1
o__RKRP01	1
o__UBA6522	1
o__SLND01	1
o__Nevskiales	0.243243
o__UBA5335	0.833333
o__Methylococcales	0.572917
o__Nitrosococcales	0.571429
o__GCF-002020875	1
o__Thiohalomonadales	0.727273
o__Thiohalospirales	0.5
o__Thiohalomonadales_A	1
o__SZUA-140	1
o__Tenderiales	1
o__Ga0077554	1
o__GCA-2400775	1
o__SZUA-21	1
o__UBA4486	1
o__Ga0077536	1
o__UBA7966	1
o__JACCXJ01	1
o__HK1	0
o__Beggiatoales	0.454545
o__Immundisolibacterales	0.666667
o__Chromatiales	0.403846
o__Thiohalobacterales	0.571429
o__Competibacterales	0.764706
o__CAIRSR01	1
o__21-64-14	1
o__QNFN01	1
o__DSM-100275	0
o__Ectothiorhodospirales	0.222222
o__Thiotrichales	0.333333
o__UBA4575	1
o__SZUA-229	1
o__GCA-001735895	0.666667
o__Granulosicoccales	0.8
o__XJ16	0.5
o__HTCC5015	0
o__Thiomicrospirales	0.206897
o__Cardiobacteriales	0.0625
o__Halothiobacillales	0.444444
o__QZLD01	1
o__Porisulfidales	1
o__UBA2770	1
o__UBA6729	1
o__Arenicellales	0.96
o__Acidiferrobacterales	0.692308
o__Burkholderiales	0.254321
o__Acidithiobacillales	0.1
o__Mariprofundales	0.681818
o__Rhizobiales	0.147632
o__Parvibaculales	0.666667
o__Caulobacterales	0.427984
o__Micropepsales	1
o__SMXP01	1
o__UBA11222	1
o__Sphingomonadales	0.219512
o__Sneathiellales	0.75
o__UBA2966	1
o__Ferrovibrionales	0.5
o__Zavarziniales	0
o__UBA7887	1
o__UBA828	1
o__Geminicoccales	0.6
o__Tistrellales	0
o__SP197	1
o__Azospirillales	0.0285714
o__DSM-16000	0
o__Azospirillales_A	1
o__ATCC43930	0.428571
o__Elsterales	0.333333
o__Dongiales	0
o__Thalassobaculales	0.578947
o__Kiloniellales	0.277778
o__UBA8366	0.866667
o__UBA6615	1
o__Bin65	0.666667
o__Bin95	1
o__Rhodospirillales	0.479592
o__MPNO01	1
o__SMXQ01	1
o__Acetobacterales	0.132867
o__CACIAM-22H2	1
o__Reyranellales	0.642857
o__UBA7985	1
o__Micavibrionales	0.958333
o__Micavibrionales_A	1
o__UBA11073	1
o__Paracaedibacterales	0.333333
o__UBA6184	1
o__UBA7879	1
o__Caedimonadales	0.571429
o__UBA9655	1
o__Puniceispirillales	0.952381
o__Pelagibacterales	0.81203
o__HIMB59	0.9375
o__TMED127	1
o__GCA-002720895	1
o__GCA-2701885	1
o__TMED109	1
o__Rhodobacterales	0.223841
o__Rhizobiales_A	0.0769231
o__Rhizobiales_B	1
o__Rickettsiales	0.345238
o__Rickettsiales_B	1
o__1604HC	1
o__Rickettsiales_A	1
o__Holosporales	0.2
o__RUG11792	1
o__UBA3830	1
o__RF32	1
o__Rs-D84	1
o__JABSOH01	1
o__GM7ARS4	1
o__UBA1280	1
o__Magnetococcales	0.769231
o__SAR324	0.941176
o__XYD2-FULL-50-16	1
o__Polyangiales	0.617647
o__DRWM01	1
o__JAAYKL01	1
o__Palsa-1104	1
o__Haliangiales	0.833333
o__Nannocystales	0.375
o__HGW-17	1
o__Myxococcales	0.306122
o__SLRQ01	1
o__UBA4151	1
o__XYA12-FULL-58-9	1
o__B64-G9	1
o__UBA9042	1
o__PHBI01	1
o__GCA-2863065	1
o__DTJE01	1
o__CAIXZC01	1
o__Bradymonadales	0.692308
o__UBA4248	1
o__REDH01	1
o__UBA7976	1
o__UBA6777	1
o__UBA796	1
o__UBA9615	1
o__UBA9160	1
o__SZUA-336	1
o__UBA9968	1
o__Bin18	1
o__UTPRO1	1
o__HRBIN30	1
o__Binatales	1
o__UBA12015	1
o__UBA1149	1
o__UBA2361	1
o__Bacteriovoracales	0.808511
o__UBA1018	1
o__CAIPTA01	1
o__UBA2428	1
o__Bdellovibrionales	0.717949
o__UBA2466	1
o__2-02-FULL-40-11	1
o__Oligoflexales	0.666667
o__Silvanigrellales	0.333333
o__UBA2394	1
o__Desulfovibrionales	0.383459
o__Desulfobulbales	0.730159
o__Thermodesulfobacteriales	0.333333
o__Dissulfuribacterales	0.857143
o__Desulfobacterales	0.688312
o__C00003060	1
o__Desulfatiglandales	0.866667
o__QYQD01	1
o__RBG-13-43-22	1
o__Syntrophobacterales	0.5
o__Desulfobaccales	0.75
o__Desulfarculales	0.4
o__Desulfofervidales	0.5
o__UBA1062	1
o__Desulfomonilales	0
o__Syntrophales	0.947368
o__JdFR-97	1
o__BSN033	1
o__B13-G15	1
o__WTBG01	1
o__UBA8473	1
o__SM23-61	1
o__Geobacterales	0.511628
o__Desulfuromonadales	0.666667
o__GWC2-55-46	1
o__RBG-13-61-14	1
o__FEN-1099	1
o__Deferrisomatales	0.75
o__DQWO01	1
o__Nitrospirales	0.857143
o__SBBL01	1
o__HDB-SIOI813	1
o__UBA9217	1
o__Thermodesulfovibrionales	0.829268
o__UBA6902	1
o__CG2-30-53-67	1
o__Rokubacteriales	1
o__Methylomirabilales	0.888889
o__Moduliflexales	0.333333
o__SZUA-182	1
o__Nitrospinales	0.944444
o__UBA7883	1
o__UBA9942	1
o__Entotheonellales	0.666667
o__UBA8248	1
o__GWA2-38-11	1
o__MBNT15	1
o__J040	1
o__BMS3Abin14	1
o__2-02-FULL-44-16	1
o__GCA-002796325	1
o__UBA10199	1
o__Acidobacteriales	0.758865
o__2-12-FULL-54-10	1
o__Bryobacterales	0.888889
o__UBA7541	1
o__UBA7540	1
o__20CM-2-55-15	1
o__Pyrinomonadales	0.962963
o__RBC074	1
o__UBA7656	1
o__Chloracidobacteriales	0.333333
o__HR10	1
o__UBA6911	1
o__Vicinamibacterales	0.973684
o__Fen-336	1
o__Bin61	1
o__Mor1	0
o__J045	1
o__Gp22-AA2	1
o__UBA890	1
o__Aminicenantales	1
o__UBA2199	1
o__B3-B38	1
o__UBA5704	1
o__Thermoanaerobaculales	0.857143
o__UBA5066	1
o__Gp7-AA8	1
o__Holophagales	0.8
o__UM-FILTER-49-7	1
o__UBA4820	1
o__Campylobacterales	0.250804
o__Nautiliales	0
o__Desulfurellales	0
o__Aquificales	0.375
o__Hydrogenothermales	0.307692
o__Desulfurobacteriales	0.2
o__Deferribacterales	0.5
o__Chrysiogenales	0
o__Thermosulfidibacterales	0.5
o__Syntrophorhabdales	0.95
o__Acidulodesulfobacterales	1
o__UBA2774	1
o__RKRQ01	1
o__UBA1144	1
o__UBA1177	1
o__Babeliales	0.923077
o__Leptospirillales	0.25
o__UBA2233	1
o__Bacteroidales	0.74177
o__Flavobacteriales	0.33589
o__AKYH767	0.944444
o__AKYH767-A	1
o__Sphingobacteriales	0.136792
o__NS11-12g	1
o__UBA7662	1
o__Chitinophagales	0.53012
o__CAILMK01	1
o__Cytophagales	0.220588
o__J057	1
o__SpSt-205	1
o__Balneolales	0.813333
o__Rhodothermales	0.588235
o__Chlorobiales	0.352941
o__Ignavibacteriales	0.9375
o__Ch128b	1
o__SJA-28	1
o__UBA10030	1
o__0-14-0-80-59-12	1
o__T3Sed10-11	1
o__Kryptoniales	0
o__Kapabacteriales	1
o__Palsa-1295	1
o__SZUA-365	1
o__SB21	1
o__Calditrichales	0.666667
o__RBG-13-44-9	1
o__Marinisomatales	0.939394
o__SCGC-AAA003-L08	0.884615
o__UBA2242	1
o__UBA8477	1
o__AB16	1
o__SORT01	1
o__UBA2214	1
o__JACIZP01	1
o__AABM5-25-91	1
o__DRLW01	1
o__CR04bin15	1
o__JdFR-76	1
o__QNDG01	1
o__AABM5-125-24	1
o__B3-LCP	1
o__RPQS01	1
o__UBA4055	1
o__GN15	1
o__CAIYYT01	1
o__MSB-5A5	1
o__UBA10806	1
o__UBA6098	1
o__Gemmatimonadales	0.948276
o__Longimicrobiales	1
o__KS3-K002	1
o__RBG-16-71-46	1
o__SZUA-252	1
o__LZORAL124-64-63	1
o__Krumholzibacteriales	1
o__UBA8231	1
o__UBA2968	1
o__B68-G9	1
o__MVCY01	1
o__JAAXHH01	1
o__AC1	1
o__Fibrobacterales	0.444444
o__UBA5070	1
o__Chitinivibrionales	0.666667
o__OXYB2-FULL-49-7	1
o__Cloacimonadales	0.913043
o__JGIOTU-2	1
o__UBA2258	1
o__B3-TA06	1
o__SM23-42	1
o__UBA1063	1
o__LBFQ01	1
o__UBA3073	1
o__32-111	1
o__QNBC01	1
o__E44-bin80	1
o__UBA3072	1
o__Fermentibacterales	1
o__Mcinerneyibacteriales	1
o__Verrucomicrobiales	0.775
o__Chthoniobacterales	0.948052
o__Methylacidiphilales	0.4
o__JABWAM01	1
o__Pedosphaerales	0.983871
o__Palsa-1439	1
o__Opitutales	0.862595
o__RFP12	1
o__UBA8416	1
o__CAIKKV01	1
o__UBA8416_A	1
o__JAAZAB01	1
o__Kiritimatiellales	0.666667
o__RZYC01	1
o__SLAD01	1
o__SS1-B-03-39	1
o__LD1-PB3	1
o__B70-G9	1
o__Victivallales	0.916667
o__UBA1407	1
o__Lentisphaerales	0.5
o__Chlamydiales	0.42
o__2-12-FULL-49-11	1
o__UBA3054	1
o__PUNC01	1
o__Pirellulales	0.808081
o__Planctomycetales	0.733333
o__Gemmatales	0.75
o__Isosphaerales	0.25
o__Phycisphaerales	0.987805
o__UBA1161	1
o__WQYP01	1
o__SM23-33	1
o__UBA1845	1
o__JAAYCJ01	1
o__Sedimentisphaerales	0.866667
o__FEN-1346	1
o__Brocadiales	0.722222
o__SM23-32	1
o__PUPC01	1
o__DSUN01	1
o__MHYJ01	1
o__WSZJ01	1
o__UBA1135	1
o__UBA2386	1
o__B15-G4	1
o__GCA-002687715	1
o__UBA1146	1
o__UBA8108	1
o__UBA8890	1
o__UBA2392	1
o__SRT547	1
o__UBA11346	1
o__SZUA-567	1
o__Hydrogenedentiales	1
o__SURF-5	1
o__UBA8349	1
o__SLMS01	1
o__Sumerlaeales	1
o__OLB16	1
o__SURF-12	1
o__Elusimicrobiales	0.9375
o__UBA1565	1
o__2-02-FULL-39-32	1
o__F11	1
o__Endomicrobiales	0.857143
o__PHAN01	1
o__CG1-02-37-114	1
o__DTEH01	1
o__UBA8919	1
o__UBA6262	1
o__WVXT01	1
o__CG03	1
o__SLGR01	1
o__Aerophobales	1
o__UBA1551	1
o__UBA7526	1
o__CG2-30-40-21	1
o__GIF10	1
o__UBA1572	0.75
o__1-14-0-20-42-13	1
o__UBA10015	1
o__4484-171	1
o__UBA1560	1
o__JABMRJ01	1
o__UBA10183	1
o__UBA6215	1
o__JABMRG01	1
o__UBA9649	1
o__2-02-FULL-51-18	1
o__Omnitrophales	1
o__4484-213	1
o__B48-G9	1
o__NPL-UPA2	1
o__CAIJMQ01	1
o__WGA-4E	1
o__D2-FULL-39-29	1
o__PGYV01	1
o__Palsa-1180	1
o__Treponematales	0.702128
o__Spirochaetales_A	0
o__Spirochaetales_C	0.833333
o__SZUA-6	1
o__SPDA01	1
o__CADAEX01	1
o__DSM-16054	0
o__JC444	0.5
o__Sphaerochaetales	0.833333
o__Spirochaetales_D	1
o__Spirochaetales_E	0.75
o__JABEVK01	1
o__WRBN01	1
o__Borreliales	0
o__GWE2-31-10	1
o__JAAYUW01	1
o__B62-G9	1
o__Brachyspirales	0.0769231
o__UBA12135	1
o__Brevinematales	0.666667
o__Leptospirales	0.0684932
o__Turneriellales	0.5
o__UBA4802	1
o__UBA8481	1
o__T1Sed10-126	1
o__Fusobacteriales	0.202899
o__Ozemobacterales	1
o__UBA6191	1
o__UBA9980	1
o__UBA9983_A	1
o__SW-4-49-11	1
o__Paceibacterales	1
o__Portnoybacterales	1
o__WO2-41-13	1
o__UBA9983	1
o__Ryanbacterales	1
o__Sungbacterales	1
o__Spechtbacterales	1
o__2-02-FULL-40-12	1
o__Terrybacterales	1
o__GWC2-36-17	1
o__UBA10092	1
o__UBA6257	1
o__Moranbacterales	1
o__SG8-24	1
o__Magasanikbacterales	1
o__GWA2-46-9	1
o__BM507	1
o__Buchananbacterales	1
o__UBA11705	1
o__CAIXNZ01	1
o__UBA2591	1
o__UBA1558	1
o__UBA2196	1
o__Veblenbacterales	1
o__UBA2169	1
o__UBA9629	1
o__SBBC01	1
o__UBA9570	1
o__UM-FILTER-42-10	1
o__UBA920	1
o__UBA10190	1
o__Saccharimonadales	0.824742
o__UBA4664	1
o__CAILAD01	1
o__UBA1875	1
o__CPR2	1
o__Kazan-3B-28	1
o__GWA2-35-9	1
o__UBA1384	1
o__UBA12157	1
o__2-12-FULL-50-11	1
o__XYA2-FULL-43-10	1
o__Peribacterales	1
o__UM-FILTER-43-11	1
o__UBA4473	1
o__UBA1369	1
o__BD1-5	0.8
o__Absconditabacterales	0.9
o__JACMRA01	1
o__GWA2-44-7	1
o__UBA12405	1
o__UM-FILTER-40-11	1
o__UBA1400	1
o__Levybacterales	1
o__UBA10105	1
o__2-02-FULL-39-11	1
o__UBA1406	1
o__GCA-001788215	1
o__Daviesbacterales	1
o__Curtissbacterales	1
o__Woykebacterales	1
o__UBA101185	0.947368
o__2-01-FULL-39-13	1
o__9FT-COMBO-53-11	1
o__4484-211	1
o__CPR3	1
o__SC72	1
o__B142	1
o__CG2-30-54-11	1
o__UBA6099	1
o__Thermotogales	0.214286
o__UBA12178	1
o__Petrotogales	0.241379
o__B21-G9	1
o__MWEM01	1
o__Mesoaciditogales	0.5
o__Bipolaricaulales	0.933333
o__UBA7950	1
o__RBG-16-55-9	1
o__Caldisericales	0.833333
o__Cryosericales	0.2
o__B22-G15	1
o__JAAYUI01	1
o__UBA6126	1
o__Coprothermobacterales	0.333333
o__Thermodesulfobiales	0
o__Calescibacteriales	1
o__DRYD01	1
o__UBA6624	1
o__Dictyoglomales	0.333333
o__JACIXR01	1
o__DUMJ01	1
o__Synergistales	0.5
o__GBS-1	1
o__SB-45	1
o__Caldatribacteriales	1
o__PCC-6307	0.734104
o__Cyanobacteriales	0.2
o__Phormidesmiales	0.380952
o__Elainellales	0.333333
o__Leptolyngbyales	0.222222
o__PCC-9006	0
o__Synechococcales	0
o__CACIAM-69d	1
o__Thermosynechococcales	0
o__Pseudanabaenales	0.470588
o__PCC-7336	0
o__Gloeobacterales	0
o__Gastranaerophilales	0.948276
o__Vampirovibrionales	1
o__Obscuribacterales	1
o__Caenarcaniphilales	1
o__2-02-FULL-35-15	1
o__UBA7694	1
o__S15B-MN24	1
o__GCA-2716485	1
o__UBA817	1
o__SXXA01	1
o__GWF2-35-9	1
o__Termititenacales	1
o__O2-12-FULL-45-9	1
o__XYC2-FULL-46-14	1
o__Oscillospirales	0.816502
o__UMGS1840	1
o__Monoglobales_A	0.9
o__UMGS1883	1
o__RUG12999	1
o__UMGS1810	1
o__Monoglobales	0.9
o__SK-Y3	0.5
o__Saccharofermentanales	0.763158
o__DUPQ01	1
o__UBA1212	1
o__Acetivibrionales	0.333333
o__TANB77	1
o__Lachnospirales	0.547344
o__Peptostreptococcales	0.450292
o__Tissierellales	0.235714
o__Eubacteriales	0.333333
o__Clostridiales	0.16568
o__Lutisporales	0.75
o__Christensenellales	0.950673
o__Caldicoprobacterales	0.833333
o__Mahellales	0
o__Thermoanaerobacterales	0.0714286
o__Caldanaerobiales	0.5
o__Caldicellulosiruptorales	0
o__Ch29	1
o__Thermosediminibacterales	0.3
o__UBA3567	1
o__Veillonellales	0.460674
o__Acidaminococcales	0.775
o__Selenomonadales	0.397059
o__Sporomusales	0.2
o__Propionisporales	0.142857
o__Selenomonadales_A	0
o__Anaeromusales	0
o__UBA1444	1
o__Syntrophomonadales	0.714286
o__Ch66	1
o__Thermacetogeniales	0.75
o__Moorellales	0.272727
o__PH28-bin88	1
o__DTU086	1
o__Desulfitibacterales	0.5
o__DULZ01	1
o__Desulfotomaculales	0.45098
o__Ammonifexales	0.6
o__Carboxydothermales	0
o__Thermincolales	0.75
o__Desulfitobacteriales	0.314286
o__Heliobacteriales	0
o__Peptococcales	0.818182
o__DRI-13	0.875
o__UBA4068	1
o__UBA7702	1
o__Dehalobacteriales	0
o__TC1	0.666667
o__Erysipelotrichales	0.388889
o__RFN20	1
o__Mycoplasmatales	0.0697674
o__RF39	1
o__Acholeplasmatales	0.5
o__Izemoplasmatales	0.956522
o__ML615J-28	1
o__Haloplasmatales	0
o__Haloplasmatales_A	0.6
o__ZOR0006	0.333333
o__Staphylococcales	0.0350877
o__Lactobacillales	0.0286396
o__Bacillales_A	0.0142857
o__Bacillales_B	0.0103093
o__Bacillales	0
o__Bacillales_C	0
o__Bacillales_D	0.0141844
o__Bacillales_E	0
o__Bacillales_G	0.0571429
o__Bacillales_H	0.037037
o__Exiguobacterales	0
o__Caldalkalibacillales	0
o__DSM-22653	0.5
o__Brevibacillales	0.0344828
o__Aneurinibacillales	0.1
o__Paenibacillales	0.0285714
o__Tepidibacillales	0.25
o__Thermoactinomycetales	0
o__Bacillales_F	1
o__Desulfuribacillales	0
o__Alicyclobacillales	0
o__Kyrpidiales	0
o__Tumebacillales	0
o__DTU022	1
o__Dethiobacterales	0.75
o__PWVN01	1
o__SKNC01	1
o__Natranaerobiales	0
o__UBA4975	1
o__Proteinivoracales	0
o__UBA994	1
o__JAAYKD01	1
o__DUMP01	1
o__DTU030	1
o__Halanaerobiales	0.434783
o__Halobacteroidales	0
o__B1SED10-174	1
o__DTU010	1
o__DTU087	1
o__JAAZLZ01	1
o__DTU080	1
o__Limnochordales	0
o__Limnochordales_A	1
o__DTU084	1
o__UBA5301	1
o__DTU065	1
o__UBA4971	1
o__Ch115	1
o__DTUO25	1
o__DTU014	1
o__UBA10575	1
o__UBA8346	0.666667
o__D8A-2	1
o__UBA8153	1
o__UBA9673	1
o__UBA995	1
o__Sulfobacillales	0.428571
o__Symbiobacteriales	0.666667
o__Thermaerobacterales	0.4
o__SLMV01	1
o__UBA3575	1
o__Fimbriimonadales	0.833333
o__HRBIN16	1
o__Chthonomonadales	0
o__Armatimonadales	0.5
o__UBA5829	1
o__JAAZEB01	1
o__SYMT01	1
o__DTGP01	1
o__WVXJ01	1
o__HRBIN17	1
o__CG2-30-59-28	1
o__Abditibacteriales	0.5
o__UBA10988	1
o__UBA5377	1
o__CSP1-3	1
o__Baltobacterales	1
o__Eremiobacterales	1
o__Xenobiales	1
o__CADAWZ01	1
o__Actinomycetales	0.0658106
o__RP-AC37	0
o__Mycobacteriales	0.0292553
o__Streptomycetales	0.0015674
o__Sporichthyales	0
o__Streptosporangiales	0.0533333
o__Acidothermales	0.5
o__Propionibacteriales	0.0892019
o__Jiangellales	0
o__Nanopelagicales	0.774194
o__Nitriliruptorales	0.913043
o__Euzebyales	0.692308
o__UBA4738	1
o__AC-67	1
o__CADDZG01	1
o__Acidimicrobiales	0.948718
o__IMCC26256	0.857143
o__Actinomarinales	1
o__UBA5794	1
o__Solirubrobacterales	0.710526
o__Gaiellales	0.972222
o__Ga0077560	1
o__UBA2241	1
o__RBG-16-64-13	1
o__BMS3ABIN01	1
o__Rubrobacterales	0.142857
o__Coriobacteriales	0.691517
o__WRKU01	1
o__OPB41	1
o__UBA1414	1
o__UBA10029	1
o__UBA9087	1
o__RBG-13-55-18	1
o__Fen-727	1
o__Deinococcales	0.108696
o__UBA8260	1
o__CF-121	1
o__Dormibacterales	1
o__Anaerolineales	0.894737
o__SBR1031	0.941176
o__Promineofilales	0.875
o__DSLN01	1
o__Thermoflexales	0.75
o__B4-G1	1
o__4572-78	1
o__Caldilineales	0.777778
o__CG2-30-64-16	1
o__DUEN01	1
o__UBA3071	1
o__DTPP01	1
o__E26-bin7	1
o__SpSt-600	1
o__DRVO01	1
o__UBA1429	1
o__UBA2200	1
o__SpSt-313	1
o__Ardenticatenales	0
o__UCB3	1
o__UBA7937	1
o__UBA4142	1
o__UBA1151	1
o__SAR202	1
o__UBA2963	1
o__UBA2985	1
o__UBA6952	1
o__UBA1127	1
o__GCA-2717565	1
o__UBA3495	1
o__SHYB01	1
o__UBA6926	1
o__Dehalococcoidales	0.810811
o__GIF9	1
o__UBA2777	1
o__SZUA-161	1
o__UBA2979	1
o__Bin125	1
o__UBA2991	0.857143
o__SM23-28-2	1
o__DSTF01	1
o__SHYD01	1
o__UBA6077	1
o__FW602-bin22	1
o__Chloroflexales	0.173913
o__DTKN01	1
o__Thermomicrobiales	0.692308
o__Thermobaculales	0
o__54-19	1
o__Ktedonobacterales	0.470588
o__UBA11872	1
o__VXOZ01	1
o__UBA12225	1
o__UBA5177	1
o__CSP1-4	1
o__QHBO01	1
o__P2-11E	1

## Sheet: 3A leave values
o__Halobacteriales	12.3357
o__Methanomicrobiales	19.3906
o__Bog-38	119.034
o__Methanosarcinales	14.1686
o__Methanotrichales	38.5081
o__Methanocellales	39.2
o__ANME-1	52
o__Syntropharchaeales	30.3333
o__Methanosarcinales_A	39.5
o__Methanoliparales	15.6
o__Archaeoglobales	31.2787
o__JdFR-21	48.4
o__Methanonatronarchaeales	5.8
o__Poseidoniales	30.2326
o__JABDBI01	0
o__MGIII	49.7243
o__EX4484-6	50.8
o__Methanomassiliicoccales	33.2769
o__UBA10834	20.7273
o__RBG-16-68-12	94.8846
o__SG8-5	75.2
o__UBA184	119.625
o__PWKY01	94.5
o__Thermoplasmatales	41.2069
o__ARK-15	49.5
o__Aciduliprofundales	15.2
o__DHVEG-1	106.718
o__UBA202	54.5
o__UBA9212	14
o__SW-10-69-26	43.6667
o__UBA287	5
o__B47-G6B	74.5
o__Methanobacteriales	11.2723
o__Methanococcales	4
o__Methanopyrales	1
o__Thermococcales	8.6
o__Methanofastidiosales	49.6296
o__Hadarchaeales	61.95
o__Hydrothermarchaeales	70.7778
o__Nitrososphaerales	33.1178
o__Conexivisphaerales	79.8387
o__Geothermarchaeales	51.2667
o__Caldarchaeales	55.9231
o__EX4484-205	60
o__B26-1	81.6417
o__EX4484-135	40.8
o__TCS64	34.7895
o__40CM-2-53-6	170.344
o__B25	52.4286
o__B24	70.9091
o__Sulfolobales	37.4889
o__EX4484-217-1	35
o__Marsarchaeales	80.9091
o__Gearchaeales	29.375
o__Thermoproteales	9.28205
o__Thermofilales	77.2941
o__QMSL01	81.1667
o__Methanomethylicales	65.0811
o__Nezhaarchaeales	68.1429
o__B29-G17	74.1364
o__Korarchaeales	26.8125
o__CR-4	319
o__Helarchaeales	92.5
o__Thorarchaeales	375.312
o__DTBI01	97.4
o__UBA460	52.5
o__LC-2	20.8
o__LC-3	59.5
o__IMC4	47.8214
o__Altarchaeales	57
o__UBA10214	68
o__DTNL01	35.6667
o__B9-G16	21
o__CABMEP01	10
o__CAILAH01	14.5
o__Micrarchaeales	21.1111
o__UBA8480	78.5
o__Iainarchaeales	57.0312
o__0-14-0-20-30-16	80.0714
o__JAADDC01	5
o__B1Sed10-29	61.2222
o__Undinarchaeales	90.5385
o__Woesearchaeales	69.8606
o__Pacearchaeales	76.8333
o__SCGC-AAA011-G17	59.2069
o__UBA583	39.6667
o__UBA10117	63.0833
o__Nanoarchaeales	4
o__CSSed11-243R1	35
o__Parvarchaeales	14.5
o__CG07-land	24.5
o__Nanosalinales	131.111
o__EX4484-52	45.625
o__PWEA01	110.667
o__CG10238-14	58.9231
o__QMZP01	88.6842
o__Aenigmatarchaeales	18
o__GW2011-AR5	38
o__QMZS01	27.5
o__Pseudomonadales	17.9023
o__Enterobacterales	7.49608
o__SAR86	9.91701
o__GCA-002705445	26.2602
o__UBA11654	16.753
o__CACJXQ01	40.4737
o__Enterobacterales_A	0
o__Evansiales	0
o__PIVX01	18.5
o__PS1	4.80139
o__Francisellales	3.5
o__UBA7916	48.9362
o__Legionellales	19.7609
o__UBA1113	11.1111
o__DSM-16500	21.65
o__UBA12402	28.0909
o__Coxiellales	47.9655
o__UBA6002	13
o__UBA9339	11.5
o__Diplorickettsiales	9.33333
o__CAISUE01	8
o__JABDGN01	26
o__UBA6186	70.3636
o__Berkiellales	4.42857
o__JABCZS01	0
o__Piscirickettsiales	0
o__Xanthomonadales	6.70643
o__Nitrococcales	5.68
o__Steroidobacterales	34.7234
o__PWYM01	18.4
o__SZUA-146	13
o__Woeseiales	20.2652
o__GCA-2729495	39.9444
o__RKRP01	0
o__UBA6522	32.2353
o__SLND01	25.5
o__Nevskiales	6.59302
o__UBA5335	6.22222
o__Methylococcales	16.4573
o__Nitrosococcales	11.3497
o__GCF-002020875	43.8
o__Thiohalomonadales	9.875
o__Thiohalospirales	8.5
o__Thiohalomonadales_A	24.625
o__SZUA-140	32.5714
o__Tenderiales	26.5
o__Ga0077554	34.3333
o__GCA-2400775	7
o__SZUA-21	17
o__UBA4486	29.5983
o__Ga0077536	54.9688
o__UBA7966	9.5
o__JACCXJ01	15.0833
o__HK1	49.1429
o__Beggiatoales	31.3182
o__Immundisolibacterales	15.3333
o__Chromatiales	8.24638
o__Thiohalobacterales	28.25
o__Competibacterales	19.3333
o__CAIRSR01	14
o__21-64-14	13.3333
o__QNFN01	9
o__DSM-100275	0
o__Ectothiorhodospirales	8.11111
o__Thiotrichales	5.5
o__UBA4575	36.8936
o__SZUA-229	37.8
o__GCA-001735895	27.6316
o__Granulosicoccales	24.4762
o__XJ16	4
o__HTCC5015	2
o__Thiomicrospirales	1.6
o__Cardiobacteriales	1.04545
o__Halothiobacillales	8.42857
o__QZLD01	5.5
o__Porisulfidales	31.6
o__UBA2770	2
o__UBA6729	7
o__Arenicellales	26.8053
o__Acidiferrobacterales	15.0909
o__Burkholderiales	14.6007
o__Acidithiobacillales	4.8
o__Mariprofundales	10.1111
o__Rhizobiales	19.8957
o__Parvibaculales	16.2558
o__Caulobacterales	13.9645
o__Micropepsales	68.9318
o__SMXP01	9.6
o__UBA11222	39.5
o__Sphingomonadales	7.59537
o__Sneathiellales	42.6667
o__UBA2966	43.7368
o__Ferrovibrionales	10.125
o__Zavarziniales	0
o__UBA7887	21.8214
o__UBA828	25.2812
o__Geminicoccales	45.375
o__Tistrellales	0
o__SP197	16.1429
o__Azospirillales	5.33333
o__DSM-16000	19.2
o__Azospirillales_A	18
o__ATCC43930	71.1765
o__Elsterales	5.33333
o__Dongiales	7
o__Thalassobaculales	12.8372
o__Kiloniellales	15.625
o__UBA8366	58.4309
o__UBA6615	38.8163
o__Bin65	18.7143
o__Bin95	40.5385
o__Rhodospirillales	41.0949
o__MPNO01	46.1573
o__SMXQ01	24
o__Acetobacterales	17.6833
o__CACIAM-22H2	17.3333
o__Reyranellales	31.3462
o__UBA7985	94.0625
o__Micavibrionales	127.159
o__Micavibrionales_A	87.5238
o__UBA11073	6
o__Paracaedibacterales	22.5556
o__UBA6184	68
o__UBA7879	41.0769
o__Caedimonadales	39.75
o__UBA9655	39.3333
o__Puniceispirillales	18.3098
o__Pelagibacterales	5.01159
o__HIMB59	12.3362
o__TMED127	61.9519
o__GCA-002720895	30.3617
o__GCA-2701885	51.3846
o__TMED109	65.9679
o__Rhodobacterales	17.3636
o__Rhizobiales_A	6.4902
o__Rhizobiales_B	8.66919
o__Rickettsiales	43.5575
o__Rickettsiales_B	4
o__1604HC	1
o__Rickettsiales_A	31.6667
o__Holosporales	1
o__RUG11792	0
o__UBA3830	1
o__RF32	145.637
o__Rs-D84	103.32
o__JABSOH01	0
o__GM7ARS4	0
o__UBA1280	125.515
o__Magnetococcales	52.0909
o__SAR324	41.0563
o__XYD2-FULL-50-16	113.429
o__Polyangiales	221.544
o__DRWM01	138.8
o__JAAYKL01	31
o__Palsa-1104	242.192
o__Haliangiales	346.438
o__Nannocystales	71.1429
o__HGW-17	112.75
o__Myxococcales	151.14
o__SLRQ01	39
o__UBA4151	260
o__XYA12-FULL-58-9	143.889
o__B64-G9	250.25
o__UBA9042	240.286
o__PHBI01	341.062
o__GCA-2863065	207.5
o__DTJE01	121
o__CAIXZC01	66
o__Bradymonadales	80.9333
o__UBA4248	188.571
o__REDH01	3
o__UBA7976	120
o__UBA6777	312.714
o__UBA796	336.919
o__UBA9615	371.083
o__UBA9160	105.03
o__SZUA-336	45
o__UBA9968	138.205
o__Bin18	120
o__UTPRO1	175.2
o__HRBIN30	173.667
o__Binatales	170.59
o__UBA12015	70
o__UBA1149	87.3333
o__UBA2361	138.727
o__Bacteriovoracales	207.362
o__UBA1018	129.804
o__CAIPTA01	121.5
o__UBA2428	157.417
o__Bdellovibrionales	118.17
o__UBA2466	257.2
o__2-02-FULL-40-11	21.5
o__Oligoflexales	115.154
o__Silvanigrellales	327
o__UBA2394	76
o__Desulfovibrionales	18.9645
o__Desulfobulbales	21.7535
o__Thermodesulfobacteriales	5.38462
o__Dissulfuribacterales	24.381
o__Desulfobacterales	40.8543
o__C00003060	45.7143
o__Desulfatiglandales	40.5333
o__QYQD01	36
o__RBG-13-43-22	48.25
o__Syntrophobacterales	42.7561
o__Desulfobaccales	64.8049
o__Desulfarculales	53.2222
o__Desulfofervidales	19.25
o__UBA1062	108.887
o__Desulfomonilales	82.7333
o__Syntrophales	49.3594
o__JdFR-97	77.6
o__BSN033	122.578
o__B13-G15	33.8571
o__WTBG01	102.704
o__UBA8473	30.6667
o__SM23-61	76.1429
o__Geobacterales	20.5352
o__Desulfuromonadales	12.6049
o__GWC2-55-46	68.4167
o__RBG-13-61-14	82.5
o__FEN-1099	59.5
o__Deferrisomatales	36.6667
o__DQWO01	9
o__Nitrospirales	43.4745
o__SBBL01	58.25
o__HDB-SIOI813	29
o__UBA9217	60
o__Thermodesulfovibrionales	32.785
o__UBA6902	48
o__CG2-30-53-67	33
o__Rokubacteriales	185.417
o__Methylomirabilales	76.3333
o__Moduliflexales	2
o__SZUA-182	25
o__Nitrospinales	43.4062
o__UBA7883	14.2
o__UBA9942	46.4737
o__Entotheonellales	46.75
o__UBA8248	60.3571
o__GWA2-38-11	57.75
o__MBNT15	55.1111
o__J040	22
o__BMS3Abin14	35.5
o__2-02-FULL-44-16	67.875
o__GCA-002796325	52
o__UBA10199	56.3333
o__Acidobacteriales	78.0459
o__2-12-FULL-54-10	54
o__Bryobacterales	77.0467
o__UBA7541	152.838
o__UBA7540	152.667
o__20CM-2-55-15	130
o__Pyrinomonadales	158.032
o__RBC074	78
o__UBA7656	271.143
o__Chloracidobacteriales	3
o__HR10	115.467
o__UBA6911	90
o__Vicinamibacterales	71.844
o__Fen-336	130.4
o__Bin61	78.7143
o__Mor1	17
o__J045	67
o__Gp22-AA2	97.5
o__UBA890	62.2222
o__Aminicenantales	58.1805
o__UBA2199	104.957
o__B3-B38	26.5
o__UBA5704	122.968
o__Thermoanaerobaculales	70.6
o__UBA5066	149.133
o__Gp7-AA8	277.71
o__Holophagales	41.1684
o__UM-FILTER-49-7	82.75
o__UBA4820	86.1667
o__Campylobacterales	10.9398
o__Nautiliales	0
o__Desulfurellales	5
o__Aquificales	12.1613
o__Hydrogenothermales	11
o__Desulfurobacteriales	3.9
o__Deferribacterales	6.55556
o__Chrysiogenales	0
o__Thermosulfidibacterales	23.5
o__Syntrophorhabdales	81.2887
o__Acidulodesulfobacterales	59.5
o__UBA2774	123.632
o__RKRQ01	41.6
o__UBA1144	53.548
o__UBA1177	169.19
o__Babeliales	41.5584
o__Leptospirillales	1
o__UBA2233	3
o__Bacteroidales	15.7549
o__Flavobacteriales	23.8296
o__AKYH767	74.1081
o__AKYH767-A	45.4286
o__Sphingobacteriales	11.8345
o__NS11-12g	68.8
o__UBA7662	40.1739
o__Chitinophagales	41.6031
o__CAILMK01	66.5
o__Cytophagales	22.6092
o__J057	69.7778
o__SpSt-205	77.2222
o__Balneolales	27.748
o__Rhodothermales	28.9565
o__Chlorobiales	15.7681
o__Ignavibacteriales	63.4583
o__Ch128b	54.3333
o__SJA-28	107.969
o__UBA10030	82.3443
o__0-14-0-80-59-12	41.3333
o__T3Sed10-11	106.455
o__Kryptoniales	3.54545
o__Kapabacteriales	103.035
o__Palsa-1295	189.8
o__SZUA-365	133.8
o__SB21	0
o__Calditrichales	23.625
o__RBG-13-44-9	51.1667
o__Marinisomatales	30.9899
o__SCGC-AAA003-L08	50.0481
o__UBA2242	57.7429
o__UBA8477	129.822
o__AB16	96.4118
o__SORT01	0
o__UBA2214	90
o__JACIZP01	35
o__AABM5-25-91	75.6
o__DRLW01	138
o__CR04bin15	75.6
o__JdFR-76	48.3333
o__QNDG01	74.7368
o__AABM5-125-24	81.9
o__B3-LCP	78
o__RPQS01	23.5
o__UBA4055	102.583
o__GN15	110.412
o__CAIYYT01	107
o__MSB-5A5	94.6875
o__UBA10806	90.7143
o__UBA6098	88.6667
o__Gemmatimonadales	101.18
o__Longimicrobiales	81.7921
o__KS3-K002	67.2
o__RBG-16-71-46	114.5
o__SZUA-252	96
o__LZORAL124-64-63	106.818
o__Krumholzibacteriales	97.7857
o__UBA8231	148.573
o__UBA2968	155.042
o__B68-G9	37.8
o__MVCY01	16
o__JAAXHH01	73.2222
o__AC1	94.3333
o__Fibrobacterales	34.8833
o__UBA5070	191.111
o__Chitinivibrionales	93.8462
o__OXYB2-FULL-49-7	55
o__Cloacimonadales	28.7594
o__JGIOTU-2	24.9091
o__UBA2258	106.5
o__B3-TA06	132.429
o__SM23-42	100.958
o__UBA1063	56.1176
o__LBFQ01	119.95
o__UBA3073	42
o__32-111	124.889
o__QNBC01	15
o__E44-bin80	110.75
o__UBA3072	75.2
o__Fermentibacterales	163.122
o__Mcinerneyibacteriales	90.75
o__Verrucomicrobiales	32.5904
o__Chthoniobacterales	75.401
o__Methylacidiphilales	61.5
o__JABWAM01	0
o__Pedosphaerales	76.2645
o__Palsa-1439	88.6923
o__Opitutales	58.0855
o__RFP12	85.7636
o__UBA8416	68.3077
o__CAIKKV01	35.5
o__UBA8416_A	52
o__JAAZAB01	74.6667
o__Kiritimatiellales	14.5122
o__RZYC01	39
o__SLAD01	73.5385
o__SS1-B-03-39	172.143
o__LD1-PB3	92.625
o__B70-G9	29
o__Victivallales	91.8878
o__UBA1407	89.9524
o__Lentisphaerales	45.3333
o__Chlamydiales	35.4421
o__2-12-FULL-49-11	42.3
o__UBA3054	111.9
o__PUNC01	78.1667
o__Pirellulales	84.6359
o__Planctomycetales	86.2389
o__Gemmatales	117.549
o__Isosphaerales	53.3571
o__Phycisphaerales	142.831
o__UBA1161	160.579
o__WQYP01	91
o__SM23-33	98
o__UBA1845	240.857
o__JAAYCJ01	0
o__Sedimentisphaerales	114.304
o__FEN-1346	50
o__Brocadiales	21
o__SM23-32	36
o__PUPC01	67
o__DSUN01	169.875
o__MHYJ01	70
o__WSZJ01	69.5
o__UBA1135	161.934
o__UBA2386	325.526
o__B15-G4	183.5
o__GCA-002687715	118
o__UBA1146	161.733
o__UBA8108	176.571
o__UBA8890	274.115
o__UBA2392	61
o__SRT547	26
o__UBA11346	158.833
o__SZUA-567	43.6
o__Hydrogenedentiales	112.75
o__SURF-5	28.5
o__UBA8349	23
o__SLMS01	27.5
o__Sumerlaeales	125.333
o__OLB16	23
o__SURF-12	171.571
o__Elusimicrobiales	86.1446
o__UBA1565	199.067
o__2-02-FULL-39-32	49
o__F11	33
o__Endomicrobiales	31.7059
o__PHAN01	44.3333
o__CG1-02-37-114	39
o__DTEH01	53
o__UBA8919	58.8333
o__UBA6262	31
o__WVXT01	0
o__CG03	67.5
o__SLGR01	56
o__Aerophobales	23.2
o__UBA1551	46.4
o__UBA7526	7
o__CG2-30-40-21	22
o__GIF10	49.4026
o__UBA1572	22.3333
o__1-14-0-20-42-13	46
o__UBA10015	81.6667
o__4484-171	58.92
o__UBA1560	44.7273
o__JABMRJ01	0
o__UBA10183	41
o__UBA6215	50.625
o__JABMRG01	42.8333
o__UBA9649	53.1
o__2-02-FULL-51-18	60
o__Omnitrophales	80.4286
o__4484-213	18.6667
o__B48-G9	43.64
o__NPL-UPA2	12
o__CAIJMQ01	15
o__WGA-4E	99.5897
o__D2-FULL-39-29	64.6
o__PGYV01	123.364
o__Palsa-1180	180.5
o__Treponematales	30.4517
o__Spirochaetales_A	33.5714
o__Spirochaetales_C	51
o__SZUA-6	61.9167
o__SPDA01	31.5
o__CADAEX01	41.8333
o__DSM-16054	12
o__JC444	48.3333
o__Sphaerochaetales	37.4369
o__Spirochaetales_D	41
o__Spirochaetales_E	8.32143
o__JABEVK01	38.25
o__WRBN01	1
o__Borreliales	0
o__GWE2-31-10	161.2
o__JAAYUW01	36
o__B62-G9	46.25
o__Brachyspirales	2.81818
o__UBA12135	21
o__Brevinematales	94.1111
o__Leptospirales	295.265
o__Turneriellales	27.2857
o__UBA4802	217.429
o__UBA8481	24
o__T1Sed10-126	77.3333
o__Fusobacteriales	11.0721
o__Ozemobacterales	431.476
o__UBA6191	470.647
o__UBA9980	206
o__UBA9983_A	58.7519
o__SW-4-49-11	79.3
o__Paceibacterales	41.1782
o__Portnoybacterales	42
o__WO2-41-13	68.5
o__UBA9983	35.25
o__Ryanbacterales	59.1111
o__Sungbacterales	67.0588
o__Spechtbacterales	33.5
o__2-02-FULL-40-12	58.037
o__Terrybacterales	43.25
o__GWC2-36-17	47
o__UBA10092	52
o__UBA6257	53.3355
o__Moranbacterales	81.368
o__SG8-24	79.3333
o__Magasanikbacterales	61.4648
o__GWA2-46-9	69.5455
o__BM507	76.0263
o__Buchananbacterales	73.0741
o__UBA11705	68.75
o__CAIXNZ01	66.2
o__UBA2591	47.0556
o__UBA1558	66.6207
o__UBA2196	51.5
o__Veblenbacterales	58.7143
o__UBA2169	67.8571
o__UBA9629	41
o__SBBC01	74.4444
o__UBA9570	52.875
o__UM-FILTER-42-10	54.5
o__UBA920	69.125
o__UBA10190	62.5714
o__Saccharimonadales	52.4178
o__UBA4664	74.9167
o__CAILAD01	65.25
o__UBA1875	46.3077
o__CPR2	45
o__Kazan-3B-28	45.6
o__GWA2-35-9	23.6
o__UBA1384	38.2727
o__UBA12157	44.5
o__2-12-FULL-50-11	43
o__XYA2-FULL-43-10	60.6316
o__Peribacterales	117
o__UM-FILTER-43-11	79
o__UBA4473	64.5
o__UBA1369	77.1364
o__BD1-5	55.8243
o__Absconditabacterales	78.5158
o__JACMRA01	83.4
o__GWA2-44-7	75.8814
o__UBA12405	65
o__UM-FILTER-40-11	43.6667
o__UBA1400	78.6937
o__Levybacterales	76.325
o__UBA10105	137.212
o__2-02-FULL-39-11	109.222
o__UBA1406	76.4545
o__GCA-001788215	56.5
o__Daviesbacterales	79.8
o__Curtissbacterales	71.0667
o__Woykebacterales	50
o__UBA101185	37.875
o__2-01-FULL-39-13	23.25
o__9FT-COMBO-53-11	17.5
o__4484-211	22.5
o__CPR3	30
o__SC72	68.8788
o__B142	44.5556
o__CG2-30-54-11	20.5
o__UBA6099	198
o__Thermotogales	8.92308
o__UBA12178	69.3333
o__Petrotogales	10.7222
o__B21-G9	26.6667
o__MWEM01	109.667
o__Mesoaciditogales	13.7143
o__Bipolaricaulales	35.6774
o__UBA7950	86.878
o__RBG-16-55-9	104.5
o__Caldisericales	15
o__Cryosericales	8.33333
o__B22-G15	39.5714
o__JAAYUI01	164.429
o__UBA6126	67.625
o__Coprothermobacterales	38.5
o__Thermodesulfobiales	0
o__Calescibacteriales	17.9091
o__DRYD01	203.333
o__UBA6624	112.769
o__Dictyoglomales	4.66667
o__JACIXR01	0
o__DUMJ01	34.4737
o__Synergistales	12.0057
o__GBS-1	28
o__SB-45	14.75
o__Caldatribacteriales	23.6316
o__PCC-6307	3.5809
o__Cyanobacteriales	9.1405
o__Phormidesmiales	11.32
o__Elainellales	7.625
o__Leptolyngbyales	11.9583
o__PCC-9006	0
o__Synechococcales	0
o__CACIAM-69d	2.5
o__Thermosynechococcales	4
o__Pseudanabaenales	8.5641
o__PCC-7336	2
o__Gloeobacterales	30.4
o__Gastranaerophilales	109.339
o__Vampirovibrionales	232.25
o__Obscuribacterales	615.878
o__Caenarcaniphilales	64.6667
o__2-02-FULL-35-15	191.2
o__UBA7694	24
o__S15B-MN24	195.4
o__GCA-2716485	84.3824
o__UBA817	129.818
o__SXXA01	64.875
o__GWF2-35-9	50.6667
o__Termititenacales	20
o__O2-12-FULL-45-9	83.625
o__XYC2-FULL-46-14	62.75
o__Oscillospirales	23.6505
o__UMGS1840	21.25
o__Monoglobales_A	19.098
o__UMGS1883	17.5
o__RUG12999	18
o__UMGS1810	35.1667
o__Monoglobales	14.5556
o__SK-Y3	29.25
o__Saccharofermentanales	34.9832
o__DUPQ01	51.7308
o__UBA1212	66.7619
o__Acetivibrionales	22.383
o__TANB77	113.839
o__Lachnospirales	11.8267
o__Peptostreptococcales	13.7947
o__Tissierellales	26.4694
o__Eubacteriales	5.78788
o__Clostridiales	9.63636
o__Lutisporales	36.5625
o__Christensenellales	39.6701
o__Caldicoprobacterales	8.78947
o__Mahellales	1.6
o__Thermoanaerobacterales	7.5
o__Caldanaerobiales	2
o__Caldicellulosiruptorales	0
o__Ch29	16.75
o__Thermosediminibacterales	7
o__UBA3567	9.66667
o__Veillonellales	8.36987
o__Acidaminococcales	15.022
o__Selenomonadales	10.0197
o__Sporomusales	8.52941
o__Propionisporales	12.7143
o__Selenomonadales_A	0
o__Anaeromusales	0
o__UBA1444	2
o__Syntrophomonadales	29.4268
o__Ch66	0
o__Thermacetogeniales	16.5625
o__Moorellales	6.5
o__PH28-bin88	22.6667
o__DTU086	2
o__Desulfitibacterales	12.6667
o__DULZ01	3
o__Desulfotomaculales	20.3393
o__Ammonifexales	24.3636
o__Carboxydothermales	0
o__Thermincolales	42.6667
o__Desulfitobacteriales	13.4054
o__Heliobacteriales	0
o__Peptococcales	48.6667
o__DRI-13	19.0476
o__UBA4068	22.5263
o__UBA7702	6.5
o__Dehalobacteriales	0
o__TC1	4
o__Erysipelotrichales	14.5101
o__RFN20	83.8519
o__Mycoplasmatales	31.0943
o__RF39	130.001
o__Acholeplasmatales	83.5176
o__Izemoplasmatales	38.3402
o__ML615J-28	95.6486
o__Haloplasmatales	6.66667
o__Haloplasmatales_A	6.4
o__ZOR0006	5.33333
o__Staphylococcales	10.1094
o__Lactobacillales	3.01774
o__Bacillales_A	3.75342
o__Bacillales_B	5.66667
o__Bacillales	2.07692
o__Bacillales_C	0
o__Bacillales_D	2.25
o__Bacillales_E	0
o__Bacillales_G	3.14286
o__Bacillales_H	8.5
o__Exiguobacterales	2.65
o__Caldalkalibacillales	1
o__DSM-22653	1
o__Brevibacillales	3.8
o__Aneurinibacillales	4
o__Paenibacillales	11.7914
o__Tepidibacillales	6.33333
o__Thermoactinomycetales	1
o__Bacillales_F	2
o__Desulfuribacillales	0
o__Alicyclobacillales	4.5
o__Kyrpidiales	0
o__Tumebacillales	0
o__DTU022	32.8795
o__Dethiobacterales	23.4286
o__PWVN01	19.6667
o__SKNC01	24.6667
o__Natranaerobiales	0
o__UBA4975	65.3636
o__Proteinivoracales	0
o__UBA994	50
o__JAAYKD01	13
o__DUMP01	16
o__DTU030	12.75
o__Halanaerobiales	22.4
o__Halobacteroidales	2.66667
o__B1SED10-174	86.8182
o__DTU010	72.0615
o__DTU087	17
o__JAAZLZ01	10
o__DTU080	72
o__Limnochordales	1
o__Limnochordales_A	53
o__DTU084	66.4
o__UBA5301	8
o__DTU065	92.5714
o__UBA4971	49.3636
o__Ch115	0
o__DTUO25	56.5
o__DTU014	61.7692
o__UBA10575	43.6154
o__UBA8346	51.9583
o__D8A-2	40.9643
o__UBA8153	17.5
o__UBA9673	32.3333
o__UBA995	7
o__Sulfobacillales	7
o__Symbiobacteriales	35.625
o__Thermaerobacterales	7
o__SLMV01	73.5
o__UBA3575	13
o__Fimbriimonadales	89.6984
o__HRBIN16	176.091
o__Chthonomonadales	55.25
o__Armatimonadales	73.4762
o__UBA5829	128
o__JAAZEB01	28
o__SYMT01	41.5
o__DTGP01	70.1667
o__WVXJ01	29.3333
o__HRBIN17	181.964
o__CG2-30-59-28	89
o__Abditibacteriales	45.25
o__UBA10988	12
o__UBA5377	132
o__CSP1-3	86.3056
o__Baltobacterales	205.058
o__Eremiobacterales	149.2
o__Xenobiales	214.5
o__CADAWZ01	644.75
o__Actinomycetales	4.81676
o__RP-AC37	0
o__Mycobacteriales	5.10485
o__Streptomycetales	6
o__Sporichthyales	14
o__Streptosporangiales	50.5682
o__Acidothermales	23.6667
o__Propionibacteriales	11.6996
o__Jiangellales	3
o__Nanopelagicales	27.7452
o__Nitriliruptorales	55.4375
o__Euzebyales	51.6667
o__UBA4738	99.0833
o__AC-67	90.5
o__CADDZG01	43.8333
o__Acidimicrobiales	32.5231
o__IMCC26256	45.4706
o__Actinomarinales	6.43355
o__UBA5794	61.898
o__Solirubrobacterales	68.7287
o__Gaiellales	106.574
o__Ga0077560	140.771
o__UBA2241	92.2692
o__RBG-16-64-13	65.4167
o__BMS3ABIN01	14
o__Rubrobacterales	22.8333
o__Coriobacteriales	7.27445
o__WRKU01	36.5833
o__OPB41	92.2195
o__UBA1414	41.4545
o__UBA10029	81.4
o__UBA9087	19.6
o__RBG-13-55-18	126.167
o__Fen-727	106.188
o__Deinococcales	29.1429
o__UBA8260	169.667
o__CF-121	195.4
o__Dormibacterales	172.184
o__Anaerolineales	63.1277
o__SBR1031	158.833
o__Promineofilales	70.5455
o__DSLN01	24
o__Thermoflexales	39.9677
o__B4-G1	86.3256
o__4572-78	103.636
o__Caldilineales	58.3514
o__CG2-30-64-16	118
o__DUEN01	0
o__UBA3071	56
o__DTPP01	35.6667
o__E26-bin7	91.9167
o__SpSt-600	57.625
o__DRVO01	20
o__UBA1429	49
o__UBA2200	55.5714
o__SpSt-313	38
o__Ardenticatenales	14
o__UCB3	52.5
o__UBA7937	78.6667
o__UBA4142	141
o__UBA1151	53.4226
o__SAR202	41.102
o__UBA2963	30.5882
o__UBA2985	54.0645
o__UBA6952	67.9273
o__UBA1127	40.5455
o__GCA-2717565	23
o__UBA3495	66.584
o__SHYB01	18
o__UBA6926	19.7333
o__Dehalococcoidales	46.6296
o__GIF9	63.6289
o__UBA2777	64.5
o__SZUA-161	46.3793
o__UBA2979	79.4878
o__Bin125	75.2857
o__UBA2991	60.1935
o__SM23-28-2	84.6923
o__DSTF01	46
o__SHYD01	89
o__UBA6077	81.3333
o__FW602-bin22	54.25
o__Chloroflexales	28.093
o__DTKN01	65
o__Thermomicrobiales	33.8696
o__Thermobaculales	0
o__54-19	123.1
o__Ktedonobacterales	99.8421
o__UBA11872	37.1111
o__VXOZ01	0
o__UBA12225	121.25
o__UBA5177	50
o__CSP1-4	119
o__QHBO01	110.286
o__P2-11E	187.391

## Sheet: 3B_histogram
FESNov_fam_code	num_biomes	rare
NOVLGNZS	1	< 10 samples
NOV88TGN	14	>50 samples
NOV345WS	3	>50 samples
NOVOWP7J	16	>50 samples
NOV2KJLL	3	< 10 samples
NOVOERKV	33	>50 samples
NOVSHOLW	8	11-50 samples
NOVBC9UP	1	< 10 samples
NOV2FSOA	1	< 10 samples
NOV1SEUP	5	11-50 samples
NOVMPXG0	34	>50 samples
NOV02FJ1	2	11-50 samples
NOV02SYR	13	>50 samples
NOVMJHQU	44	>50 samples
NOVHVDBL	18	>50 samples
NOVBAC0R	9	>50 samples
NOVP49UT	21	>50 samples
NOV8YJU4	6	11-50 samples
NOVQ8UW2	16	>50 samples
NOVK82O9	11	>50 samples
NOVZ7K74	25	>50 samples
NOVK8APM	13	>50 samples
NOVSJDUX	9	11-50 samples
NOV50Z0P	3	11-50 samples
NOVPZPXW	7	11-50 samples
NOVJYINZ	8	11-50 samples
NOVTOUCH	12	>50 samples
NOVHAMSB	5	>50 samples
NOV564WN	11	>50 samples
NOV9HDIZ	8	11-50 samples
NOVO72PV	13	>50 samples
NOVOGVFX	6	11-50 samples
NOVXM3TC	10	11-50 samples
NOVAPL6V	7	11-50 samples
NOVV9KPV	4	11-50 samples
NOVUIE1T	1	< 10 samples
NOVES03N	7	>50 samples
NOV7BFZ1	66	>50 samples
NOVK0WB1	5	< 10 samples
NOVOZSF7	9	11-50 samples
NOVY5YM3	14	11-50 samples
NOVKGMEP	49	>50 samples
NOV0H8N8	25	>50 samples
NOVEM8LE	16	>50 samples
NOV78ETD	8	11-50 samples
NOV9HUQZ	4	>50 samples
NOV0854K	13	11-50 samples
NOVO5BQE	20	>50 samples
NOVEHM6L	14	11-50 samples
NOVMR9E2	12	11-50 samples
NOVEIR77	7	11-50 samples
NOVJVZLQ	2	< 10 samples
NOVP4N46	34	>50 samples
NOVRU9RJ	28	>50 samples
NOV8R0BF	4	11-50 samples
NOVW3IW9	4	11-50 samples
NOVIDG64	56	>50 samples
NOVQS84F	2	11-50 samples
NOV7NJDU	7	11-50 samples
NOVUQX5L	28	>50 samples
NOV85DKX	7	11-50 samples
NOVI8W4T	7	11-50 samples
NOVDBYJH	27	>50 samples
NOV0FVAK	23	>50 samples
NOVSYPZR	4	11-50 samples
NOVVV5V8	28	>50 samples
NOVODNHG	9	11-50 samples
NOVLQ85S	12	>50 samples
NOVKGVKN	13	>50 samples
NOV402YV	17	>50 samples
NOVWLNN4	8	>50 samples
NOVFST8C	34	>50 samples
NOVAF01K	10	>50 samples
NOVMJLMQ	1	< 10 samples
NOVU240A	9	11-50 samples
NOV9T9TL	22	>50 samples
NOV78DVS	32	>50 samples
NOVG7E96	11	>50 samples
NOVWAZOO	29	>50 samples
NOV0HLN1	5	< 10 samples
NOVMGR25	13	11-50 samples
NOV38GPX	7	11-50 samples
NOVP9JMC	10	11-50 samples
NOVHINC6	8	>50 samples
NOVLGNWR	17	>50 samples
NOVEBLGZ	6	11-50 samples
NOVNFUJM	31	>50 samples
NOVLNGD6	31	>50 samples
NOVXCAB0	27	>50 samples
NOV3EXXU	15	11-50 samples
NOV6R0L4	25	>50 samples
NOVHJ3XS	11	>50 samples
NOVEHR3R	24	>50 samples
NOV1XR91	1	< 10 samples
NOV661VI	4	< 10 samples
NOVSZVS8	8	>50 samples
NOVYMHC9	14	>50 samples
NOV43RR2	18	>50 samples
NOVE3APA	8	11-50 samples
NOVADHYS	37	>50 samples
NOVWC29L	27	>50 samples
NOVBJHOR	1	< 10 samples
NOV1L223	18	>50 samples
NOV70IPS	37	>50 samples
NOVEYQV4	20	>50 samples
NOVE3MK6	37	>50 samples
NOVTFJSO	9	>50 samples
NOVB6IT1	36	>50 samples
NOV2E00W	7	11-50 samples
NOVTZEG6	8	11-50 samples
NOVNC88X	1	< 10 samples
NOVSLSPE	1	< 10 samples
NOVTL51P	21	>50 samples
NOVPQJNG	37	>50 samples
NOV76UH3	2	< 10 samples
NOVG9UCD	9	11-50 samples
NOV50SPL	30	>50 samples
NOVRO24U	13	>50 samples
NOV789V1	10	>50 samples
NOV3CIQ0	4	< 10 samples
NOV9V1TT	4	11-50 samples
NOV2IHKS	12	11-50 samples
NOV2QWPC	20	>50 samples
NOVL4WOO	11	11-50 samples
NOV672O9	7	11-50 samples
NOV0EPVC	18	>50 samples
NOV5UEG8	58	>50 samples
NOVNCRJC	19	>50 samples
NOVX7I06	4	< 10 samples
NOVDV1GT	16	>50 samples
NOV8I30N	15	>50 samples
NOV3RT8Z	5	< 10 samples
NOVHKO3A	1	< 10 samples
NOVGTRM7	1	< 10 samples
NOVV9ERM	2	< 10 samples
NOVPY2J5	13	11-50 samples
NOV1VJ2J	4	< 10 samples
NOVKM5D4	7	11-50 samples
NOVTS8XW	7	11-50 samples
NOV76XHG	3	< 10 samples
NOV0KUJZ	8	>50 samples
NOVA2HDZ	2	11-50 samples
NOVO6D9C	10	>50 samples
NOVP6D19	10	>50 samples
NOVEHT6W	18	>50 samples
NOVDQQGF	32	>50 samples
NOV6G3JF	16	>50 samples
NOVBX0SD	14	>50 samples
NOV6LIXY	15	>50 samples
NOVAECF6	42	>50 samples
NOV54IDK	20	>50 samples
NOV6DHVA	9	11-50 samples
NOVSHAI9	20	>50 samples
NOV7QWCI	9	11-50 samples
NOVDAU1I	29	>50 samples
NOVXHF0I	22	>50 samples
NOVLXX3T	23	>50 samples
NOVXZILF	23	>50 samples
NOVA6DKD	10	11-50 samples
NOVWWSWK	4	11-50 samples
NOVU2QXY	5	11-50 samples
NOVLNS55	7	11-50 samples
NOV15QDE	23	>50 samples
NOV7VNIQ	5	11-50 samples
NOV6EGXZ	16	>50 samples
NOV6JA69	27	>50 samples
NOVWXQA4	2	< 10 samples
NOVOQYVG	1	< 10 samples
NOVNHYRF	54	>50 samples
NOVNWEOV	4	11-50 samples
NOVO0EAY	1	< 10 samples
NOV63XKM	15	>50 samples
NOVZBC6X	11	11-50 samples
NOV120GL	4	>50 samples
NOV9AFBC	1	< 10 samples
NOVNKO53	1	< 10 samples
NOVGUF1K	23	>50 samples
NOV1E7UY	13	>50 samples
NOVB4WFM	17	>50 samples
NOVOSP1W	9	>50 samples
NOVOST9X	4	< 10 samples
NOVD7JVB	2	< 10 samples
NOVIMVR5	18	>50 samples
NOVRZ429	2	< 10 samples
NOVC56S1	30	>50 samples
NOVXUKIC	14	>50 samples
NOVCHJQR	28	>50 samples
NOVBFLYV	7	>50 samples
NOVU3E75	22	>50 samples
NOVM8KF4	12	>50 samples
NOVRXJH5	4	11-50 samples
NOVZ1XTG	10	>50 samples
NOVL9VD3	14	>50 samples
NOVXW5HD	16	>50 samples
NOV72XWA	28	>50 samples
NOVGCREL	9	11-50 samples
NOVSCEVF	18	>50 samples
NOVMUVJQ	5	11-50 samples
NOVOZDI0	5	< 10 samples
NOV3F50Q	30	>50 samples
NOVZHZ1C	10	11-50 samples
NOV777FP	7	11-50 samples
NOV9JMBN	5	11-50 samples
NOV2VPM5	13	>50 samples
NOVU3M79	5	>50 samples
NOVSGRUX	18	>50 samples
NOV0YCO9	4	< 10 samples
NOVX7ALE	24	>50 samples
NOVLYBCI	29	>50 samples
NOV11MFY	12	>50 samples
NOV0ANHH	6	>50 samples
NOVRG5GA	2	< 10 samples
NOVJE7WR	5	>50 samples
NOVL932Q	6	11-50 samples
NOVBMYLY	21	>50 samples
NOVV7S1D	32	>50 samples
NOVK7R9X	18	>50 samples
NOVUFQDN	8	11-50 samples
NOVD31XE	20	>50 samples
NOV0MMY3	21	>50 samples
NOV59HDL	8	11-50 samples
NOV9Y4MI	58	>50 samples
NOVXKKZB	28	>50 samples
NOVD55B3	15	>50 samples
NOV4KDJW	6	>50 samples
NOV1S0LK	7	11-50 samples
NOVLUGEM	59	>50 samples
NOVNRD6B	4	< 10 samples
NOVSAHDO	21	>50 samples
NOVXHT8T	2	< 10 samples
NOV9UF3D	12	11-50 samples
NOVNN8Q3	1	< 10 samples
NOVNB5OF	21	>50 samples
NOVTBIVH	3	11-50 samples
NOVD9QNG	3	< 10 samples
NOV1SVGE	2	< 10 samples
NOVG5WM4	10	>50 samples
NOVDQPCY	13	11-50 samples
NOVO8DLA	25	>50 samples
NOV3AV66	39	>50 samples
NOV9EAWN	42	>50 samples
NOV3WZKY	12	>50 samples
NOVIVXUO	29	>50 samples
NOVBK2F1	48	>50 samples
NOV0HV5Z	13	>50 samples
NOVP0JYE	14	>50 samples
NOVO3YO1	1	< 10 samples
NOVWDBCW	5	11-50 samples
NOV5FP8R	15	11-50 samples
NOVJISNR	34	>50 samples
NOVAU64L	2	< 10 samples
NOVZTBY0	10	>50 samples
NOVH6LPP	7	11-50 samples
NOVBV387	7	11-50 samples
NOVDJ78Z	26	>50 samples
NOVCN4A7	5	11-50 samples
NOV3U4KT	3	< 10 samples
NOVO84N0	2	11-50 samples
NOVYPOPT	28	>50 samples
NOV2BT0S	3	< 10 samples
NOVETGM2	20	>50 samples
NOVKZMIY	11	11-50 samples
NOV8BJV4	4	11-50 samples
NOV0LH76	22	>50 samples
NOVB1WDW	8	>50 samples
NOVFSU9B	5	11-50 samples
NOVPGF9D	41	>50 samples
NOVU78H3	5	11-50 samples
NOVYVTA8	3	< 10 samples
NOVJE4HL	14	>50 samples
NOVEAL1U	6	>50 samples
NOV2OGTZ	3	< 10 samples
NOVSMYVJ	7	11-50 samples
NOVT4IQ3	30	>50 samples
NOV4U1YI	4	< 10 samples
NOVC4ZUT	1	< 10 samples
NOVAHNNF	19	>50 samples
NOV2DE7J	8	>50 samples
NOVVY9Q4	12	11-50 samples
NOV6Z5U0	4	11-50 samples
NOVYGWRC	3	< 10 samples
NOV06S49	35	>50 samples
NOVHZ20S	2	< 10 samples
NOVQ4GYA	59	>50 samples
NOVKBLLO	2	< 10 samples
NOVKLGFW	12	>50 samples
NOVBT7DU	5	11-50 samples
NOVSC917	23	>50 samples
NOVCCWKA	47	>50 samples
NOV12NSN	2	< 10 samples
NOVNDVVR	12	11-50 samples
NOV3VTWF	6	11-50 samples
NOVUGCHA	26	>50 samples
NOVU6HPK	8	>50 samples
NOVJKR68	11	11-50 samples
NOVSS46M	26	>50 samples
NOVRR8AX	15	>50 samples
NOVL4A2V	6	>50 samples
NOV2MYX2	11	>50 samples
NOVNKM0G	4	>50 samples
NOVFY9VF	2	< 10 samples
NOVWMU67	29	>50 samples
NOVEVAL3	22	>50 samples
NOVYXXWO	8	11-50 samples
NOV1AYNC	6	11-50 samples
NOVTN555	33	>50 samples
NOVQ3NRC	3	11-50 samples
NOV11ILI	4	< 10 samples
NOV4EIGY	7	11-50 samples
NOVCBNMS	25	>50 samples
NOVMOC1N	2	< 10 samples
NOVYTXM0	7	11-50 samples
NOVMVZUM	23	>50 samples
NOVPWYHL	10	>50 samples
NOVOPYUI	6	11-50 samples
NOV0U0HV	49	>50 samples
NOV7S87T	49	>50 samples
NOV9ZAG1	10	>50 samples
NOV2TOJ9	3	< 10 samples
NOVAXFAS	8	11-50 samples
NOVLGK2G	22	>50 samples
NOVO2VB4	1	< 10 samples
NOV817BY	17	>50 samples
NOVAK0EZ	7	11-50 samples
NOVYO26Q	33	>50 samples
NOVCIXCW	8	11-50 samples
NOVQPRQP	9	>50 samples
NOV6FN2K	18	>50 samples
NOVDPUHJ	12	>50 samples
NOV1DGAM	10	>50 samples
NOV77I2A	2	< 10 samples
NOVIHILJ	3	11-50 samples
NOVFOC7C	6	11-50 samples
NOVW0DZJ	24	>50 samples
NOVLWVY7	3	< 10 samples
NOVHHWWN	24	>50 samples
NOVFJ4Y3	23	>50 samples
NOV7ABPM	3	11-50 samples
NOVOO5BO	18	>50 samples
NOV61BW9	2	11-50 samples
NOVRVM7A	13	11-50 samples
NOV5VGMG	2	< 10 samples
NOVWV2HG	15	>50 samples
NOV9L4S6	14	>50 samples
NOV5EKH8	17	>50 samples
NOVQTB9R	4	11-50 samples
NOVGLE4M	24	>50 samples
NOVK74PA	26	>50 samples
NOV04XEE	17	11-50 samples
NOVL4Q5B	12	>50 samples
NOV5LLMA	8	11-50 samples
NOVW1JV6	15	>50 samples
NOVAU48Y	17	>50 samples
NOV5X588	33	>50 samples
NOVUCCUB	4	11-50 samples
NOVFOQYB	27	>50 samples
NOVK0F2Z	20	>50 samples
NOVDWNWI	5	11-50 samples
NOVQCKP8	11	>50 samples
NOVCXAZ5	33	>50 samples
NOVKYEIY	3	< 10 samples
NOV52FXO	14	>50 samples
NOVA3JOO	2	< 10 samples
NOVNZTPP	8	>50 samples
NOVSJQEG	10	11-50 samples
NOVSXU79	10	>50 samples
NOVRPJ8I	4	11-50 samples
NOVZGAEQ	9	>50 samples
NOVH45YV	1	< 10 samples
NOVH4FP0	9	11-50 samples
NOVIKB6V	3	< 10 samples
NOV98FFC	35	>50 samples
NOVQHUU8	38	>50 samples
NOVCFTH0	24	>50 samples
NOVWZJKZ	27	>50 samples
NOV3AW2P	22	>50 samples
NOV6EJC2	24	>50 samples
NOVU1PR5	33	>50 samples
NOVDQ7TT	8	>50 samples
NOVQ7D6K	3	< 10 samples
NOVSMVGU	8	11-50 samples
NOV9XME8	40	>50 samples
NOV16WGP	19	>50 samples
NOVXRPM7	2	< 10 samples
NOVLMX2H	9	11-50 samples
NOVJ32CY	9	>50 samples
NOVHVKP5	65	>50 samples
NOVFTLUP	8	11-50 samples
NOVAQXL4	1	< 10 samples
NOVETGEB	8	>50 samples
NOVQD9DK	14	>50 samples
NOV55CCW	2	< 10 samples
NOVMYT07	40	>50 samples
NOVBA1U9	7	11-50 samples
NOVHMJBI	1	< 10 samples
NOVPVN3U	14	>50 samples
NOVRJ3H1	8	11-50 samples
NOVVXEJS	14	>50 samples
NOVAT7J0	2	< 10 samples
NOVCWN9Y	16	>50 samples
NOVC9FNX	19	>50 samples
NOVQB4TC	49	>50 samples
NOVA45HV	4	11-50 samples
NOVJQ1TL	6	11-50 samples
NOVF5QKT	14	>50 samples
NOV8W2G8	7	11-50 samples
NOVNP1P0	7	11-50 samples
NOVQC75T	14	>50 samples
NOVYYXF6	10	>50 samples
NOVIYDIM	29	>50 samples
NOVPX8S5	19	>50 samples
NOVIUP0H	7	>50 samples
NOVKUDQG	9	11-50 samples
NOVA3J4A	8	11-50 samples
NOVKF39A	2	< 10 samples
NOVLFLR8	4	< 10 samples
NOVZK9J7	37	>50 samples
NOVDEMT6	44	>50 samples
NOVE1GQI	16	>50 samples
NOVFWSNT	19	>50 samples
NOVWVAT9	1	< 10 samples
NOVFQH2D	9	>50 samples
NOV8XSO3	10	>50 samples
NOV17DLY	3	< 10 samples
NOVN3A8J	26	>50 samples
NOV4BZ18	18	>50 samples
NOVPHZYA	18	>50 samples
NOV9L5GR	24	>50 samples
NOVTUX7V	15	>50 samples
NOVWI2FT	5	11-50 samples
NOVC3II5	22	>50 samples
NOVVARSZ	11	>50 samples
NOVOXWZR	12	>50 samples
NOV0WQZE	15	>50 samples
NOVXASO1	39	>50 samples
NOV4D4PF	18	>50 samples
NOVMO25F	3	< 10 samples
NOVK0G59	17	>50 samples
NOVTZTBX	12	>50 samples
NOV73N2I	13	>50 samples
NOVFMAOC	10	11-50 samples
NOVR7RWM	1	< 10 samples
NOVB3ENX	11	11-50 samples
NOVGUETJ	8	11-50 samples
NOVWCN3T	34	>50 samples
NOV3R0EX	31	>50 samples
NOVRE69L	7	11-50 samples
NOV2OB6Y	39	>50 samples
NOVGADP3	25	>50 samples
NOV0BO4H	34	>50 samples
NOVQJJ5Q	13	11-50 samples
NOVQIQZC	20	>50 samples
NOVXN7RA	24	>50 samples
NOV71I2X	11	11-50 samples
NOVUH1BA	25	>50 samples
NOVE3R80	24	>50 samples
NOVXALYE	10	>50 samples
NOVLDFAO	29	>50 samples
NOV6O1Q6	3	11-50 samples
NOVGVEH0	8	11-50 samples
NOVKYLZG	4	< 10 samples
NOVHKYHP	8	11-50 samples
NOVGP41O	14	>50 samples
NOV2EAGM	2	< 10 samples
NOVHRCK4	12	11-50 samples
NOV3CK01	4	11-50 samples
NOVWY58N	2	11-50 samples
NOVGCUUN	13	>50 samples
NOVOWQYR	3	< 10 samples
NOV7Y7HS	22	>50 samples
NOVORDUU	8	11-50 samples
NOVX9AKX	2	< 10 samples
NOVI7SAJ	8	11-50 samples
NOV3FTUO	3	11-50 samples
NOVEO8LM	41	>50 samples
NOVWY8IH	24	>50 samples
NOVPIFB3	29	>50 samples
NOV4NY37	3	< 10 samples
NOV05X6W	8	11-50 samples
NOVCJJ6X	13	11-50 samples
NOVR3M85	5	11-50 samples
NOV1QLWA	8	11-50 samples
NOV2YLZF	5	< 10 samples
NOVLDGGW	14	>50 samples
NOVEDH4S	16	>50 samples
NOV0KP1Y	2	< 10 samples
NOVKCY7H	8	>50 samples
NOV7W7E4	29	>50 samples
NOV4MB94	5	< 10 samples
NOVEJ5ZU	36	>50 samples
NOVX66X9	9	11-50 samples
NOVEY1K4	7	11-50 samples
NOVPBPVP	18	>50 samples
NOVKK9MA	3	11-50 samples
NOVHD1VB	6	< 10 samples
NOVY2D0O	8	11-50 samples
NOVIUHHH	30	>50 samples
NOVQZB69	3	< 10 samples
NOV7Y2FR	12	>50 samples
NOVYK3SV	2	< 10 samples
NOVNFNF1	7	11-50 samples
NOVCD5XC	7	11-50 samples
NOV9JYHF	4	< 10 samples
NOVSHH5S	5	11-50 samples
NOVWXN89	7	11-50 samples
NOVS4UWN	35	>50 samples
NOVEY27X	18	>50 samples
NOVC2H2N	5	11-50 samples
NOVA02YW	3	< 10 samples
NOVV0Y9A	4	11-50 samples
NOVSYERO	4	11-50 samples
NOVA9EDM	8	11-50 samples
NOV8DZDZ	7	11-50 samples
NOV9V9JK	1	< 10 samples
NOVO79S6	18	>50 samples
NOVAWB3A	5	11-50 samples
NOVQN5A4	5	11-50 samples
NOVU92GK	3	11-50 samples
NOVX1JSB	28	>50 samples
NOVJM929	12	>50 samples
NOV8G26V	22	>50 samples
NOVEJL7Y	16	11-50 samples
NOV10655	30	>50 samples
NOV474PC	14	11-50 samples
NOVN3EZ7	37	>50 samples
NOVBY4WD	12	11-50 samples
NOVE7C85	3	< 10 samples
NOVMCL2U	7	11-50 samples
NOVKZL9D	1	< 10 samples
NOVVYM76	34	>50 samples
NOVJ0I5Z	1	< 10 samples
NOVVTQAC	14	>50 samples
NOVLK9N5	8	>50 samples
NOV5G542	16	11-50 samples
NOV4X75E	43	>50 samples
NOV3NXDP	23	>50 samples
NOVQM55Q	10	>50 samples
NOV8CC05	45	>50 samples
NOVPZHB8	1	< 10 samples
NOVX8TZB	6	>50 samples
NOVW2687	2	< 10 samples
NOV17M1J	3	11-50 samples
NOVDCA1L	11	>50 samples
NOV7LT2O	4	>50 samples
NOV0EIX6	13	>50 samples
NOVNPHWE	9	>50 samples
NOVBO91F	23	>50 samples
NOVG369J	28	>50 samples
NOV94VEQ	3	< 10 samples
NOV75NZI	10	11-50 samples
NOV0RWFB	1	< 10 samples
NOVS7105	14	>50 samples
NOVK1NP0	2	< 10 samples
NOVO0FIE	5	11-50 samples
NOV4QL75	9	11-50 samples
NOV0E5CL	23	>50 samples
NOV8UCGV	19	>50 samples
NOVZL835	23	>50 samples
NOVRK4KJ	36	>50 samples
NOV4COOZ	8	11-50 samples
NOV5AL8U	15	11-50 samples
NOVYYOPC	22	>50 samples
NOVQ46K4	30	>50 samples
NOVGGHQD	6	11-50 samples
NOVNYAGE	4	11-50 samples
NOVFDV9A	39	>50 samples
NOVT70YY	6	11-50 samples
NOVEGV9L	9	11-50 samples
NOVBWLVK	5	< 10 samples
NOVX8VAR	20	>50 samples
NOV9RITE	28	>50 samples
NOV1TF8H	20	>50 samples
NOV7RI1V	28	>50 samples
NOVR08D2	4	< 10 samples
NOVVZR7P	6	11-50 samples
NOVSX4CG	1	< 10 samples
NOV9WVJW	1	< 10 samples
NOVG2AA1	2	< 10 samples
NOV3DK46	17	>50 samples
NOVLCWK9	1	< 10 samples
NOVWSYF5	6	>50 samples
NOVFHBEG	59	>50 samples
NOVN74FM	1	< 10 samples
NOVU82IA	36	>50 samples
NOVOA9C1	8	11-50 samples
NOVV60OQ	32	>50 samples
NOVCBGPY	18	>50 samples
NOVH5T2R	25	>50 samples
NOVBZD26	12	>50 samples
NOVSUTQ3	8	>50 samples
NOVQG0JF	28	>50 samples
NOVP1LOB	21	>50 samples
NOV3ZV9P	7	>50 samples
NOVLHRE5	13	>50 samples
NOVG6I8H	12	11-50 samples
NOVST2ZJ	1	< 10 samples
NOV6QCWP	48	>50 samples
NOV6MZK7	24	>50 samples
NOVCREQD	9	11-50 samples
NOVLDXR2	15	11-50 samples
NOVQ8IQO	5	< 10 samples
NOVLAQ0R	7	>50 samples
NOVMNZBB	4	11-50 samples
NOV5F4QW	1	< 10 samples
NOVOH45M	21	>50 samples
NOVYX4IU	2	< 10 samples
NOVE79KX	49	>50 samples
NOVOUAMA	8	>50 samples
NOVVWS8J	4	< 10 samples
NOVRQHHR	8	>50 samples
NOVGBKQP	33	>50 samples
NOVPE1B6	7	>50 samples
NOV0G1LR	40	>50 samples
NOVQN23U	8	11-50 samples
NOVBKGPD	13	>50 samples
NOVUCED1	10	11-50 samples
NOVAADD6	3	< 10 samples
NOVCQ44R	1	< 10 samples
NOVRKZW1	16	>50 samples
NOV9DUE5	4	11-50 samples
NOV7THUT	6	>50 samples
NOVPNC8R	13	11-50 samples
NOV21VTF	33	>50 samples
NOVXUHN2	4	11-50 samples
NOV7QNJL	1	11-50 samples
NOVJOW8U	21	>50 samples
NOVKV7DX	8	>50 samples
NOVUIOK7	5	11-50 samples
NOVCDOMW	5	11-50 samples
NOVWN4M0	5	>50 samples
NOVOQAUE	25	>50 samples
NOV8VXSA	23	>50 samples
NOVL8WNX	3	11-50 samples
NOVVGIKL	4	11-50 samples
NOV8ZAOR	3	11-50 samples
NOV1HVWW	2	< 10 samples
NOVRDO8S	20	>50 samples
NOV723RO	3	< 10 samples
NOVFQ5SX	2	11-50 samples
NOVS447K	12	>50 samples
NOVNSQ3F	1	< 10 samples
NOVOLABC	11	11-50 samples
NOVET2O9	10	>50 samples
NOVTISXP	15	>50 samples
NOVOOOKU	10	11-50 samples
NOV2GYB2	4	< 10 samples
NOVEPBUB	1	< 10 samples
NOVSKMNN	7	11-50 samples
NOVNVNJA	9	>50 samples
NOVMRI8W	6	>50 samples
NOVYUFIX	27	>50 samples
NOVLUE5T	5	< 10 samples
NOVA8J88	4	11-50 samples
NOV5IDBV	2	< 10 samples
NOV1PQZF	16	11-50 samples
NOVONA1S	6	< 10 samples
NOVF2VRT	13	>50 samples
NOVRGPMK	36	>50 samples
NOVAIUSB	16	>50 samples
NOVGT7SB	4	< 10 samples
NOV41G49	8	>50 samples
NOVESYJN	28	>50 samples
NOVKF7UT	18	>50 samples
NOV1Y18M	29	>50 samples
NOV7X289	17	>50 samples
NOVSZ23C	13	>50 samples
NOVFABI0	18	>50 samples
NOVFCR2L	11	>50 samples
NOV243YM	5	>50 samples
NOVYE8BC	15	>50 samples
NOV1G463	2	< 10 samples
NOVH5QEQ	3	< 10 samples
NOVR3PZD	7	11-50 samples
NOVW4II3	13	>50 samples
NOVQRQL8	3	< 10 samples
NOVEOIZ0	12	>50 samples
NOVYMWNC	16	>50 samples
NOVTI5S4	10	11-50 samples
NOV3K8Z3	12	11-50 samples
NOV620JZ	8	>50 samples
NOVJ7JQK	5	11-50 samples
NOV2895G	5	>50 samples
NOVKI3Y1	13	>50 samples
NOVLKNQI	17	>50 samples
NOVLBSEB	9	>50 samples
NOVVYIY1	27	>50 samples
NOVP37DE	11	11-50 samples
NOVPN7W1	22	>50 samples
NOVS1AZD	3	11-50 samples
NOV131T1	16	>50 samples
NOVL9JA1	2	11-50 samples
NOVC16DQ	13	>50 samples
NOVPW05D	3	>50 samples
NOV5XPTM	1	< 10 samples
NOVRRY4V	19	>50 samples
NOV52T7W	6	>50 samples
NOVG4V4S	7	11-50 samples
NOVJYAWV	18	>50 samples
NOVA6CQ2	3	11-50 samples
NOVD6EAT	1	< 10 samples
NOV1CWIX	10	11-50 samples
NOVIGECB	13	>50 samples
NOVEO0SM	2	11-50 samples
NOV347X8	21	>50 samples
NOV0AQW0	2	< 10 samples
NOV6O07Z	12	11-50 samples
NOVCEULA	2	< 10 samples
NOVAJ743	2	< 10 samples
NOV6SI5I	6	>50 samples
NOVRH1AV	4	11-50 samples
NOVCLPYJ	28	>50 samples
NOV949N6	4	< 10 samples
NOVCNZI4	16	>50 samples
NOV3W2GW	29	>50 samples
NOVMVZJP	3	11-50 samples
NOV00HOC	19	>50 samples
NOVNHFCO	9	11-50 samples
NOVWO49B	11	11-50 samples
NOV0OS6H	21	>50 samples
NOVWGOQ3	31	>50 samples
NOVTOP5V	42	>50 samples
NOVKZFVA	32	>50 samples
NOVHFBHC	2	< 10 samples
NOVRCBNS	48	>50 samples
NOVHEYBQ	19	>50 samples
NOVJJO1N	15	>50 samples
NOV24FJA	14	>50 samples
NOVBZHQH	7	11-50 samples
NOV3E5O5	4	< 10 samples
NOVWG7E0	20	>50 samples
NOVGQHRV	2	< 10 samples
NOVSRPYK	2	< 10 samples
NOVC74SV	2	< 10 samples
NOVE5FHU	3	11-50 samples
NOVV7D94	19	>50 samples
NOV94BKJ	6	< 10 samples
NOVRJPHG	20	>50 samples
NOV2SR0K	3	< 10 samples
NOVGMCOV	21	>50 samples
NOVL1QCS	4	11-50 samples
NOVR5AJE	6	11-50 samples
NOV3DAFT	28	>50 samples
NOV2ACFT	1	< 10 samples
NOV005W5	2	< 10 samples
NOVN29U1	9	11-50 samples
NOVVZD7V	13	11-50 samples
NOVOBZQG	16	>50 samples
NOV6E9TR	2	< 10 samples
NOVKID5I	5	11-50 samples
NOVF1B6Q	10	11-50 samples
NOVJZASS	3	< 10 samples
NOVO0J6M	17	>50 samples
NOVBG13G	15	>50 samples
NOV9ECH5	3	< 10 samples
NOV8VLG1	13	>50 samples
NOVG7P7X	6	11-50 samples
NOV8XBQ5	15	11-50 samples
NOVGXRV4	4	< 10 samples
NOVZ1260	2	< 10 samples
NOVZU0TO	11	>50 samples
NOVLN4LY	13	>50 samples
NOVDCQCY	7	>50 samples
NOVL39Y8	29	>50 samples
NOVLLXS1	31	>50 samples
NOVRRWFV	21	>50 samples
NOV1DV9R	20	>50 samples
NOVF4O7X	4	< 10 samples
NOVLL5HX	3	11-50 samples
NOVA85XC	30	>50 samples
NOV7ES14	4	11-50 samples
NOVTFDRQ	6	11-50 samples
NOV95IX8	23	>50 samples
NOVIACZR	14	11-50 samples
NOVKMCEU	58	>50 samples
NOV440R4	9	11-50 samples
NOVTLMKS	32	>50 samples
NOVZ0EHE	6	11-50 samples
NOVLY7HC	4	>50 samples
NOV18XR8	64	>50 samples
NOVL64LW	7	11-50 samples
NOVG3845	28	>50 samples
NOVEQN8J	7	>50 samples
NOVJ5WWJ	22	>50 samples
NOVDZRZR	4	11-50 samples
NOV678TZ	7	< 10 samples
NOV7HLN5	3	< 10 samples
NOVWQOVY	3	11-50 samples
NOVTHYKL	17	>50 samples
NOVXRZTC	2	< 10 samples
NOVLYD3Z	9	>50 samples
NOVKLMYM	12	11-50 samples
NOVL18QE	6	11-50 samples
NOVMY2Q5	9	>50 samples
NOVC3VPK	9	11-50 samples
NOVS77HH	5	11-50 samples
NOVUIU4Q	11	11-50 samples
NOVR3FYS	14	>50 samples
NOVHIIEK	9	11-50 samples
NOV6E41Q	20	>50 samples
NOV6WKY4	4	11-50 samples
NOVL8791	3	11-50 samples
NOVI66LO	29	>50 samples
NOVYKJ93	10	11-50 samples
NOVZ13PQ	25	>50 samples
NOVQCAIG	32	>50 samples
NOVGOO2P	10	11-50 samples
NOVUYI31	38	>50 samples
NOVBM6LE	19	>50 samples
NOV540EE	8	11-50 samples
NOVARPHJ	3	< 10 samples
NOV7SKXW	45	>50 samples
NOV5RSR2	7	11-50 samples
NOVHXK9B	6	>50 samples
NOVCU7K4	18	>50 samples
NOV1JF3E	8	11-50 samples
NOV0YCTB	1	< 10 samples
NOVMU15V	8	11-50 samples
NOVQGI0N	16	>50 samples
NOVVXI6F	21	>50 samples
NOVU9RCW	6	11-50 samples
NOV62HNY	17	>50 samples
NOVF3GJE	13	>50 samples
NOVDZPA9	6	>50 samples
NOVVKPKX	7	11-50 samples
NOVAH7YU	7	11-50 samples
NOVDU5BV	1	< 10 samples
NOVV5TE0	2	< 10 samples
NOVCK9XI	4	11-50 samples
NOV5YYBL	4	< 10 samples
NOV608ZY	10	>50 samples
NOVRNK7B	1	< 10 samples
NOVBSS77	9	11-50 samples
NOV2VJWK	17	>50 samples
NOV9QG6C	28	>50 samples
NOVE7NGQ	5	11-50 samples
NOVMHN8K	33	>50 samples
NOVZH5CL	8	>50 samples
NOV83P90	4	11-50 samples
NOVJOFE7	2	< 10 samples
NOVNBKQV	9	11-50 samples
NOV7TC92	8	11-50 samples
NOVS0GDM	12	>50 samples
NOVQ2MA9	9	11-50 samples
NOVKOIPP	27	>50 samples
NOVH6FPZ	9	>50 samples
NOVXCLKH	1	< 10 samples
NOVXBJO3	6	>50 samples
NOV8YJMQ	19	>50 samples
NOV9Q795	36	>50 samples
NOV71HQG	57	>50 samples
NOVUAC78	42	>50 samples
NOVVYWY6	7	11-50 samples
NOV8P782	9	11-50 samples
NOVH3Q27	7	>50 samples
NOVKHGMO	8	>50 samples
NOVL6XUH	13	>50 samples
NOVP3LCC	4	>50 samples
NOVR0SKJ	4	< 10 samples
NOVAYHKG	20	>50 samples
NOVFH3VP	6	11-50 samples
NOVFVH3H	26	>50 samples
NOVL67NO	10	>50 samples
NOV1VDHO	23	>50 samples
NOVNEC8C	6	11-50 samples
NOV6GMQE	2	< 10 samples
NOVNYIVY	17	>50 samples
NOVCSWYL	6	11-50 samples
NOVZ0M9Q	9	>50 samples
NOV3ZWM8	12	>50 samples
NOVMCK8Y	6	11-50 samples
NOVC567P	9	11-50 samples
NOVH1T6G	8	>50 samples
NOV4YJE2	2	< 10 samples
NOV50B4N	14	>50 samples
NOVHEYEX	2	< 10 samples
NOVJUYD6	15	>50 samples
NOVCWHKY	24	>50 samples
NOVEYZOW	14	>50 samples
NOVFK6GM	5	11-50 samples
NOVEPEB8	28	>50 samples
NOV7M7TR	36	>50 samples
NOVWJRUI	15	>50 samples
NOVG8E13	11	>50 samples
NOVMHCRF	26	>50 samples
NOVIXCV1	13	11-50 samples
NOVLDYF9	7	11-50 samples
NOVJNXSV	16	>50 samples
NOV88FII	2	11-50 samples
NOV5VD7Z	4	11-50 samples
NOV3PIVY	12	11-50 samples
NOVRVNLB	1	< 10 samples
NOVJFB2A	4	< 10 samples
NOVGAZM7	33	>50 samples
NOVJRHM9	9	11-50 samples
NOVD6TNC	13	>50 samples
NOVDBSAG	5	11-50 samples
NOVPIJBJ	18	>50 samples
NOV5IZG2	20	>50 samples
NOVCKZJJ	2	< 10 samples
NOVJECM0	26	>50 samples
NOVR55BU	9	>50 samples
NOV0QL7B	9	>50 samples
NOVUHUCU	2	< 10 samples
NOVRJ59N	10	>50 samples
NOVLFQ1C	7	11-50 samples
NOVQBYIC	7	11-50 samples
NOV3M4HW	5	11-50 samples
NOVMUU66	8	11-50 samples
NOVJKT0C	36	>50 samples
NOVZZCN7	47	>50 samples
NOVNRHTW	2	< 10 samples
NOVBC1GG	14	>50 samples
NOV84GOT	8	11-50 samples
NOVW63GB	14	>50 samples
NOVNSHTK	3	< 10 samples
NOV7PZGP	4	< 10 samples
NOVFAJL1	11	11-50 samples
NOVPAEQB	35	>50 samples
NOVNWCVQ	18	>50 samples
NOV9S88G	2	11-50 samples
NOVFPGRF	22	>50 samples
NOVN99TK	3	11-50 samples
NOV5DVKR	21	>50 samples
NOVJXU3I	6	11-50 samples
NOVDKJA1	7	11-50 samples
NOVW825Z	8	11-50 samples
NOV0VABJ	3	< 10 samples
NOVRL1LV	2	< 10 samples
NOVSTF46	4	11-50 samples
NOVQ3RKO	3	< 10 samples
NOVZVJIQ	6	< 10 samples
NOVERUP5	15	>50 samples
NOVQ7DNT	3	< 10 samples
NOVOGTIB	2	< 10 samples
NOV15TON	9	>50 samples
NOVT7525	19	>50 samples
NOVXW0SL	26	>50 samples
NOVHJ6T4	11	>50 samples
NOVYKG16	4	11-50 samples
NOVC3F1D	10	>50 samples
NOVF814G	20	>50 samples
NOVEMT33	3	< 10 samples
NOVYXCJF	3	< 10 samples
NOVP5J7M	27	>50 samples
NOVB0FK8	17	11-50 samples
NOVH97XR	15	>50 samples
NOVB0ZIU	24	>50 samples
NOV0AJ98	28	>50 samples
NOV0E4SA	22	>50 samples
NOVWLKN9	18	>50 samples
NOV7X1GK	15	>50 samples
NOVR16KA	48	>50 samples
NOVZIS0U	25	>50 samples
NOV9BYJ7	19	>50 samples
NOVYMWCE	16	>50 samples
NOV1OBSO	3	< 10 samples
NOVES4PR	3	< 10 samples
NOVNNYZZ	29	>50 samples
NOVYFX89	9	>50 samples
NOVYWLJJ	45	>50 samples
NOVOWHD7	10	11-50 samples
NOV4H6BU	30	>50 samples
NOVUF0YI	13	11-50 samples
NOVQK5LK	39	>50 samples
NOVKJXS0	32	>50 samples
NOVLJL8R	2	< 10 samples
NOV41K50	4	< 10 samples
NOVPC5KU	4	< 10 samples
NOVE7X57	7	11-50 samples
NOVH8GVY	12	>50 samples
NOVTSGZD	40	>50 samples
NOVZWXIK	3	< 10 samples
NOVNLKJC	16	>50 samples
NOVKH0VY	13	>50 samples
NOVX5V04	9	11-50 samples
NOVN1YD1	7	11-50 samples
NOVGCIYM	2	11-50 samples
NOVGRDOP	2	11-50 samples
NOVX992S	19	>50 samples
NOV7FFSE	2	< 10 samples
NOVAIM8U	4	11-50 samples
NOV30R6L	2	11-50 samples
NOVSTY9P	3	11-50 samples
NOVF1OW1	3	< 10 samples
NOVS32LR	3	11-50 samples
NOVSHZID	2	< 10 samples
NOV3NBVW	16	>50 samples
NOVHSKNC	3	11-50 samples
NOVJ7MI2	26	>50 samples
NOV9UB91	24	>50 samples
NOV37FBU	4	< 10 samples
NOVP5K74	5	< 10 samples
NOVAYXVL	13	>50 samples
NOV6SV7B	20	>50 samples
NOVUQGO9	19	>50 samples
NOV4Y824	12	11-50 samples
NOVUT1P3	19	>50 samples
NOVI0S55	13	11-50 samples
NOV0JEAL	1	11-50 samples
NOVFJEGY	42	>50 samples
NOVG8FPU	18	>50 samples
NOVIFIGD	30	>50 samples
NOVWFDWD	4	11-50 samples
NOVOB31P	12	>50 samples
NOVXGQO2	9	11-50 samples
NOVFB122	7	>50 samples
NOV4V2WO	3	11-50 samples
NOVAO62S	35	>50 samples
NOVKZC60	13	>50 samples
NOVW2V6D	7	>50 samples
NOVJZ3WW	3	< 10 samples
NOVLZR1T	12	>50 samples
NOV80W9R	5	11-50 samples
NOV3OF6T	2	< 10 samples
NOV61GVD	6	11-50 samples
NOV74ILH	2	< 10 samples
NOVQHYDP	1	< 10 samples
NOV09AM3	13	11-50 samples
NOVP7CY1	5	>50 samples
NOV4E9ON	21	>50 samples
NOVQPF9E	4	< 10 samples
NOV11X8M	8	11-50 samples
NOVINZE0	36	>50 samples
NOV9KHBM	48	>50 samples
NOVMSL8W	17	>50 samples
NOVT1G5Y	26	>50 samples
NOVMF0H0	4	< 10 samples
NOVTB6EN	21	>50 samples
NOVLPVU7	9	11-50 samples
NOVOWC5L	42	>50 samples
NOVWFKVI	16	>50 samples
NOV410HZ	1	< 10 samples
NOVODXGC	11	11-50 samples
NOV7HGAZ	3	< 10 samples
NOVPKK62	25	>50 samples
NOV39C4X	9	>50 samples
NOVIFTNN	16	>50 samples
NOVL24YY	2	< 10 samples
NOVAXK3R	1	< 10 samples
NOV25OKH	12	11-50 samples
NOVRVTX3	31	>50 samples
NOV2Z12T	10	11-50 samples
NOVA3FIR	1	< 10 samples
NOV85TO7	43	>50 samples
NOVO9M8Z	15	>50 samples
NOVETFB4	9	>50 samples
NOVORRVL	8	11-50 samples
NOVPU1V7	2	< 10 samples
NOV19RBN	11	>50 samples
NOVFDTY1	2	< 10 samples
NOVMSE29	1	< 10 samples
NOV3FWUI	12	>50 samples
NOVY4A4T	26	>50 samples
NOVN1NS4	7	>50 samples
NOVQTN28	10	11-50 samples
NOVCUIWF	71	>50 samples
NOVTEUE2	8	11-50 samples
NOV5QM2H	7	11-50 samples
NOVGJPIR	18	>50 samples
NOVWP12U	8	>50 samples
NOV5VD5U	10	11-50 samples
NOVRXH31	22	>50 samples
NOVW2I4P	3	11-50 samples
NOVI5AN6	3	11-50 samples
NOV0URMM	2	11-50 samples
NOVW3TQJ	6	11-50 samples
NOV4MT4M	3	< 10 samples
NOVGCS36	8	11-50 samples
NOVXLWPQ	3	< 10 samples
NOVH2H06	7	>50 samples
NOVRVRWR	18	>50 samples
NOVIRJEN	13	>50 samples
NOV257LM	1	< 10 samples
NOVEGKK0	40	>50 samples
NOVV7HSR	4	< 10 samples
NOVNSFBO	20	>50 samples
NOVFES6K	5	11-50 samples
NOVRRQIE	7	>50 samples
NOV8EGPK	34	>50 samples
NOVDDDOI	22	>50 samples
NOVSGXG6	37	>50 samples
NOV464ET	45	>50 samples
NOVQ6IWQ	18	>50 samples
NOVMAT40	10	>50 samples
NOVPSVAQ	8	11-50 samples
NOVAGHDV	46	>50 samples
NOVLXNHH	4	< 10 samples
NOV95S1P	2	< 10 samples
NOVRET7K	8	>50 samples
NOVXCAMV	76	>50 samples
NOVU8EQA	7	11-50 samples
NOVJMDQN	3	11-50 samples
NOVP8VBE	18	>50 samples
NOV1OZUM	1	< 10 samples
NOVEEUUM	9	11-50 samples
NOVV2LG1	3	11-50 samples
NOV9E0F1	4	< 10 samples
NOVJFIXT	8	>50 samples
NOVP818A	6	>50 samples
NOVKQ1HH	11	11-50 samples
NOVX091X	2	< 10 samples
NOVDV02J	26	>50 samples
NOV5MW5A	24	>50 samples
NOVKPFPI	5	11-50 samples
NOVHI3TK	10	11-50 samples
NOVCM1HB	2	< 10 samples
NOVDP61Z	4	>50 samples
NOV4I1Z4	5	>50 samples
NOVEJNDS	8	11-50 samples
NOVOT58Z	10	>50 samples
NOVC9MVT	3	11-50 samples
NOVL7852	12	>50 samples
NOVX7DRS	11	>50 samples
NOVF3AZQ	12	11-50 samples
NOVSRENZ	13	11-50 samples
NOVEFU0H	5	11-50 samples
NOVZCVRS	4	< 10 samples
NOVOG0AV	24	>50 samples
NOVOKF4H	12	11-50 samples
NOVKP1ZK	13	>50 samples
NOVB1JPE	14	>50 samples
NOVR695E	14	>50 samples
NOVARRMC	14	>50 samples
NOVBPCQK	13	>50 samples
NOV9RYQZ	13	11-50 samples
NOV0NKN4	9	>50 samples
NOVVWQC5	6	11-50 samples
NOVX82OE	3	11-50 samples
NOVTXKDJ	10	11-50 samples
NOVY11V4	8	>50 samples
NOVU5S6N	8	11-50 samples
NOV8JOY8	11	>50 samples
NOVSO5EK	5	11-50 samples
NOVEUMKJ	10	>50 samples
NOVHR7Z6	5	< 10 samples
NOVU4DOU	9	11-50 samples
NOVTOCDY	3	< 10 samples
NOVFCWKQ	10	11-50 samples
NOVR2K9I	8	11-50 samples
NOVZCDZ7	5	>50 samples
NOVA5TIY	4	11-50 samples
NOVSZPRD	4	11-50 samples
NOV03H4B	12	11-50 samples
NOVKKU5B	6	11-50 samples
NOVS7PTV	1	< 10 samples
NOVMN3RS	8	>50 samples
NOVHP9UP	54	>50 samples
NOV2HFYG	1	< 10 samples
NOVUJZLF	7	>50 samples
NOVQT1VE	2	11-50 samples
NOV1W6YF	5	11-50 samples
NOV042OL	10	>50 samples
NOVUQ4AS	2	< 10 samples
NOV0EHAP	3	< 10 samples
NOVBSU2G	12	11-50 samples
NOV2H4SB	1	< 10 samples
NOVNNK2N	1	< 10 samples
NOV9FXS4	6	11-50 samples
NOVHTMP9	22	>50 samples
NOVTYEPU	5	11-50 samples
NOVGQ6KB	16	>50 samples
NOVMBH2U	2	< 10 samples
NOVDPCOD	13	11-50 samples
NOVCQVEU	10	>50 samples
NOV30LPJ	5	11-50 samples
NOVND2OS	6	11-50 samples
NOVQJD4W	8	11-50 samples
NOVQ8JU5	14	11-50 samples
NOVXG494	38	>50 samples
NOVNRBP6	23	>50 samples
NOV7GIRB	35	>50 samples
NOVHYGS8	18	>50 samples
NOV2J6VD	19	>50 samples
NOVN4789	2	< 10 samples
NOVSVGK6	2	< 10 samples
NOVMLI9L	5	11-50 samples
NOV59TSC	7	>50 samples
NOVWFBV8	21	>50 samples
NOVOVS6D	25	>50 samples
NOVMK58A	13	>50 samples
NOVQ28PU	8	11-50 samples
NOV68F43	12	>50 samples
NOVXJPTG	33	>50 samples
NOVIMU5N	1	< 10 samples
NOVV03JR	33	>50 samples
NOVW612K	14	11-50 samples
NOV8PK0L	6	11-50 samples
NOVJ03OW	28	>50 samples
NOVYPMOY	27	>50 samples
NOVQKSLG	3	11-50 samples
NOV2GA81	4	< 10 samples
NOVTD9CG	35	>50 samples
NOVBD7CY	14	>50 samples
NOV39YDY	6	< 10 samples
NOVKWNBB	2	< 10 samples
NOVU39X3	5	11-50 samples
NOVUA2G3	14	11-50 samples
NOV44K06	6	< 10 samples
NOVM2I3R	23	>50 samples
NOVZTP20	10	>50 samples
NOV7MIJ7	2	< 10 samples
NOV2L0UF	24	>50 samples
NOVSM6KY	28	>50 samples
NOV2G3IV	15	>50 samples
NOVQTJ3F	5	>50 samples
NOV4E6TZ	24	>50 samples
NOVHRSF8	13	>50 samples
NOV5XBTV	5	< 10 samples
NOVCA32P	23	>50 samples
NOV0ZFL4	10	>50 samples
NOVO9J6D	12	>50 samples
NOVPWDPD	14	>50 samples
NOV0W7Q6	7	11-50 samples
NOV7TW3A	27	>50 samples
NOV3SKOP	15	>50 samples
NOVOXQSH	9	11-50 samples
NOVDKUGC	3	< 10 samples
NOVDTX7M	4	11-50 samples
NOV33T6N	19	>50 samples
NOV9QWRA	46	>50 samples
NOVNZUE6	6	11-50 samples
NOV6JIXB	8	11-50 samples
NOVDM5N6	47	>50 samples
NOVAPJGN	4	11-50 samples
NOVD14UL	22	>50 samples
NOVNFUA9	3	< 10 samples
NOVPDRKN	14	>50 samples
NOVPMK7H	38	>50 samples
NOVIRNBY	18	>50 samples
NOVIE48Y	4	11-50 samples
NOVUVKD6	4	11-50 samples
NOV4Q7UO	31	>50 samples
NOVXM9LP	12	>50 samples
NOVZJEIK	23	>50 samples
NOVFRN0R	15	>50 samples
NOV1YMIP	7	11-50 samples
NOVQTT69	18	>50 samples
NOVC1G4Z	17	>50 samples
NOVXBKMR	17	>50 samples
NOV3F21U	6	< 10 samples
NOVHO011	7	11-50 samples
NOVPHOCP	13	>50 samples
NOV6KM4J	19	>50 samples
NOVUG26A	5	< 10 samples
NOVJVT98	2	< 10 samples
NOVUENP4	1	< 10 samples
NOVOVGL7	1	< 10 samples
NOVQOYK1	15	>50 samples
NOVF6AO4	1	< 10 samples
NOVB4OWV	1	< 10 samples
NOV61FCU	16	>50 samples
NOV5IUF8	53	>50 samples
NOVAYV53	21	>50 samples
NOVGN0AU	15	>50 samples
NOVGGVJF	29	>50 samples
NOV2Q5F8	4	11-50 samples
NOVFQIG1	11	11-50 samples
NOVWOK42	1	< 10 samples
NOVL3J84	29	>50 samples
NOV1GUAU	64	>50 samples
NOVH0RNV	15	>50 samples
NOVA2CKR	1	< 10 samples
NOVBV41G	21	>50 samples
NOVF3NX1	29	>50 samples
NOVPTUHQ	11	>50 samples
NOV0UPC4	8	>50 samples
NOVAJ576	7	11-50 samples
NOVQ2PB3	9	11-50 samples
NOVK41QT	20	>50 samples
NOVQTO3J	1	< 10 samples
NOVK29RK	28	>50 samples
NOVMQJWC	24	>50 samples
NOVIFBZ8	8	11-50 samples
NOVEI0DP	15	>50 samples
NOV926J0	12	11-50 samples
NOVJN2PM	11	11-50 samples
NOV4WJ34	6	11-50 samples
NOVR19XV	21	>50 samples
NOVP48XA	5	< 10 samples
NOVP585D	5	11-50 samples
NOV3RJES	4	11-50 samples
NOVH72SI	8	11-50 samples
NOVRGISM	2	< 10 samples
NOVMHL7E	22	>50 samples
NOV35FJK	1	< 10 samples
NOVRHIX6	11	>50 samples
NOVB1GJI	7	< 10 samples
NOVNCT4Q	16	>50 samples
NOVZ63P3	11	11-50 samples
NOVYSDLH	16	>50 samples
NOVTOQ7N	2	< 10 samples
NOV1LJ4K	4	>50 samples
NOVKVR9Y	13	11-50 samples
NOVTPH9N	8	11-50 samples
NOVVP5OX	14	>50 samples
NOV7XCN7	77	>50 samples
NOV563UA	16	>50 samples
NOVR64I9	26	>50 samples
NOVZ6I3Y	14	>50 samples
NOVVNUR9	26	>50 samples
NOV2MMIT	10	11-50 samples
NOVUJYZJ	2	11-50 samples
NOV8JFEY	1	< 10 samples
NOVDKMCJ	4	>50 samples
NOVPSKET	11	>50 samples
NOVYCBWV	9	>50 samples
NOVGL7MJ	15	11-50 samples
NOV820QC	4	11-50 samples
NOVXDDN3	21	>50 samples
NOVA5M7D	3	< 10 samples
NOVE0KVP	4	11-50 samples
NOVBQFN3	3	< 10 samples
NOV2K4RM	28	>50 samples
NOV8WRZ7	17	>50 samples
NOVRQQ93	16	>50 samples
NOV1YMNT	22	>50 samples
NOVC9I2C	3	< 10 samples
NOVK7NLT	1	< 10 samples
NOVKPYUK	20	>50 samples
NOVD87VV	6	11-50 samples
NOVYXYNI	7	11-50 samples
NOVQGXRC	9	11-50 samples
NOVX1B9N	12	>50 samples
NOV1S67Z	1	< 10 samples
NOVK2Z0H	13	>50 samples
NOVT6SJF	2	< 10 samples
NOVNS517	7	11-50 samples
NOV0XZCF	2	< 10 samples
NOVZDJLD	1	< 10 samples
NOVJ8A47	14	11-50 samples
NOVEAPON	17	>50 samples
NOVAGKMT	22	>50 samples
NOVDE3W3	2	< 10 samples
NOVS12Q1	19	>50 samples
NOVJEXW8	3	11-50 samples
NOVO9AM3	8	11-50 samples
NOV2HAG2	2	< 10 samples
NOVUP31L	31	>50 samples
NOVMLU6V	3	11-50 samples
NOV8RI4U	5	< 10 samples
NOVVFZNV	1	< 10 samples
NOVEPE1G	8	11-50 samples
NOV5QQQ6	3	< 10 samples
NOVEF4G5	9	>50 samples
NOVHYCE6	45	>50 samples
NOVGZPKV	16	>50 samples
NOVF8Q0N	22	>50 samples
NOV5W95Q	17	>50 samples
NOV2CNDF	2	< 10 samples
NOVXIKGY	2	< 10 samples
NOVC28WQ	4	11-50 samples
NOV92UM5	1	< 10 samples
NOVVB8SL	4	< 10 samples
NOVHOJKB	6	11-50 samples
NOVPXYN6	25	>50 samples
NOVHN5EE	25	>50 samples
NOVEEO3P	4	11-50 samples
NOV77NEY	14	>50 samples
NOVHA68H	8	>50 samples
NOVLOQWR	40	>50 samples
NOVLUK55	15	>50 samples
NOVWJ2KQ	2	< 10 samples
NOV4YT0Y	10	>50 samples
NOVAWNWG	12	11-50 samples
NOVY5LPY	7	11-50 samples
NOVS65DP	8	>50 samples
NOVLE8HM	24	>50 samples
NOVF0I85	13	>50 samples
NOVAV7XC	2	< 10 samples
NOVXGIT3	4	11-50 samples
NOVVEQ4P	35	>50 samples
NOVY8IZT	15	>50 samples
NOVEYDU2	28	>50 samples
NOV19EGB	3	< 10 samples
NOVS4KX4	13	11-50 samples
NOV6H3PY	40	>50 samples
NOVQN2IH	1	< 10 samples
NOVE6GV5	1	< 10 samples
NOV7FGE1	16	>50 samples
NOVMR2ZU	2	< 10 samples
NOVAGG6D	5	< 10 samples
NOVBS99L	21	>50 samples
NOVW97PA	2	< 10 samples
NOV6LULM	3	< 10 samples
NOVFPVOU	30	>50 samples
NOVX2TRA	36	>50 samples
NOVUYEDO	21	>50 samples
NOV745YQ	7	>50 samples
NOVH7OEB	5	< 10 samples
NOVQZE64	19	>50 samples
NOVF1DTX	47	>50 samples
NOVGWZBI	12	>50 samples
NOVK2ZOG	6	11-50 samples
NOV9ICSN	7	11-50 samples
NOVRQCUR	7	11-50 samples
NOV2B072	1	< 10 samples
NOV4S653	6	>50 samples
NOV3ETLX	4	< 10 samples
NOVXR0JQ	24	>50 samples
NOVF706N	4	< 10 samples
NOVFN54V	5	11-50 samples
NOVML4FE	6	11-50 samples
NOVE7JPA	28	>50 samples
NOVPKBH3	26	>50 samples
NOV8IHNT	21	>50 samples
NOVZMRKN	1	< 10 samples
NOVZNU2P	31	>50 samples
NOVJGRA7	4	>50 samples
NOVKEL4P	1	< 10 samples
NOVKK9W7	4	11-50 samples
NOVIDPLY	9	11-50 samples
NOVWI52B	5	11-50 samples
NOVBP0GK	50	>50 samples
NOVJDU69	31	>50 samples
NOVIQQBC	4	< 10 samples
NOVUELNT	3	11-50 samples
NOVYX5NS	12	>50 samples
NOV2KQKD	34	>50 samples
NOV8VPVW	45	>50 samples
NOV4CG5P	11	11-50 samples
NOVU0C64	4	< 10 samples
NOV6H7V7	7	11-50 samples
NOVXAFSL	1	< 10 samples
NOVXQ2JS	7	11-50 samples
NOVPZUHW	5	< 10 samples
NOVVF3WE	55	>50 samples
NOV0L6ZC	14	>50 samples
NOVQEOHH	4	11-50 samples
NOVDGIBX	3	11-50 samples
NOVPLZHG	2	< 10 samples
NOVJ8RQ2	38	>50 samples
NOV786X6	6	>50 samples
NOVTITXX	6	11-50 samples
NOV4SI7K	7	11-50 samples
NOVUKO2P	3	11-50 samples
NOVWE19P	2	< 10 samples
NOVBF3U1	4	11-50 samples
NOV00Y23	35	>50 samples
NOVNBMC0	33	>50 samples
NOVL8GNV	48	>50 samples
NOV8LFPY	1	< 10 samples
NOVUNQPA	42	>50 samples
NOVG6TXJ	8	11-50 samples
NOVIT1KT	3	11-50 samples
NOVQ2VX7	6	>50 samples
NOVVEH93	1	< 10 samples
NOV7XWV0	2	< 10 samples
NOVMXEDE	15	11-50 samples
NOVGWND5	10	>50 samples
NOVBYY14	20	>50 samples
NOVBQACK	23	>50 samples
NOVAGMD0	29	>50 samples
NOVQZUUM	6	11-50 samples
NOVOE9JR	13	>50 samples
NOVEQ3UF	14	>50 samples
NOVU5RXO	20	>50 samples
NOVZRPYZ	45	>50 samples
NOV57L7J	16	>50 samples
NOV4Y06A	22	>50 samples
NOVG5RD8	4	< 10 samples
NOV2YBZ2	6	11-50 samples
NOV0A01O	6	11-50 samples
NOV51RZK	2	11-50 samples
NOV7Q260	6	< 10 samples
NOVM1P5Q	22	>50 samples
NOVD76DW	2	< 10 samples
NOVOWSM0	4	< 10 samples
NOVUN44M	3	< 10 samples
NOVYLC89	46	>50 samples
NOVMOGO1	10	>50 samples
NOV465R0	13	11-50 samples
NOVFIEV3	5	11-50 samples
NOV7RKBJ	36	>50 samples
NOVK10UZ	31	>50 samples
NOV36UR0	9	11-50 samples
NOV7Q6DW	10	11-50 samples
NOVSTXJI	19	>50 samples
NOVN8Q5I	9	11-50 samples
NOVSM8WY	12	>50 samples
NOV50VI1	6	>50 samples
NOVFIF0K	4	11-50 samples
NOVR9PVU	37	>50 samples
NOVM5BX4	1	< 10 samples
NOVPR4GJ	8	>50 samples
NOVI5YXS	4	11-50 samples
NOV4L7Y4	6	>50 samples
NOVW9HBJ	4	11-50 samples
NOVB45V2	21	>50 samples
NOVTTPFF	7	>50 samples
NOV5DCH9	8	11-50 samples
NOVFGXSL	15	>50 samples
NOVSGBTH	46	>50 samples
NOVCV2J6	27	>50 samples
NOVVFQWY	25	>50 samples
NOVP7WUW	6	>50 samples
NOVCPZ4H	7	11-50 samples
NOVVQD6G	12	>50 samples
NOVK940G	10	11-50 samples
NOVBP0BP	29	>50 samples
NOVDRVFX	1	< 10 samples
NOVC1RDN	28	>50 samples
NOVPMTCZ	10	11-50 samples
NOVFZXGF	3	< 10 samples
NOV9E2Y5	18	>50 samples
NOVA4IOK	2	11-50 samples
NOVSXJQE	6	11-50 samples
NOV4OG3X	9	>50 samples
NOV0H27U	4	11-50 samples
NOVM7VT9	37	>50 samples
NOVSDM6J	15	>50 samples
NOVEU4PC	28	>50 samples
NOVPEYXZ	8	>50 samples
NOVDQ33H	21	>50 samples
NOV370PE	7	11-50 samples
NOVGBPV6	19	>50 samples
NOVO7L31	18	>50 samples
NOVKBUK0	40	>50 samples
NOVG6JR1	16	>50 samples
NOVDLW4V	8	>50 samples
NOV1K4H9	38	>50 samples
NOVZ25MS	4	11-50 samples
NOVXL8XM	3	< 10 samples
NOVM2G8K	25	>50 samples
NOVXCMV8	13	11-50 samples
NOVAOZ7D	6	11-50 samples
NOVI9XFC	17	>50 samples
NOVFA9QB	4	>50 samples
NOV2ZMJZ	9	11-50 samples
NOVMERJY	5	>50 samples
NOVJXXS2	1	< 10 samples
NOVA7B42	14	>50 samples
NOVZ0N15	11	>50 samples
NOVHGVSW	1	< 10 samples
NOVVSO8G	7	11-50 samples
NOV5QHIB	4	11-50 samples
NOVYLMJX	4	>50 samples
NOVUETZW	3	11-50 samples
NOVRRSNI	2	< 10 samples
NOVIBLO4	25	>50 samples
NOVF9610	29	>50 samples
NOVIFN8Y	33	>50 samples
NOVZ6AZO	12	>50 samples
NOVILAJU	3	< 10 samples
NOVTE51I	12	11-50 samples
NOVCXIM5	22	>50 samples
NOV89VCX	4	< 10 samples
NOVDPLOF	23	>50 samples
NOVXEPZL	5	>50 samples
NOVJWZOM	8	>50 samples
NOVJD8KB	21	>50 samples
NOVB1IXH	12	>50 samples
NOVWP8U9	6	11-50 samples
NOV4N48D	22	>50 samples
NOVCPS03	8	11-50 samples
NOV27Z8S	22	>50 samples
NOVK3AFL	6	11-50 samples
NOVUUIWN	15	>50 samples
NOV2VCYU	5	< 10 samples
NOVRWSJB	8	11-50 samples
NOVCDN33	4	< 10 samples
NOVVMBWQ	5	11-50 samples
NOVVHPL7	1	< 10 samples
NOVT9F0P	12	11-50 samples
NOVGNREA	4	< 10 samples
NOVD4JDJ	4	< 10 samples
NOVFZ62N	2	< 10 samples
NOV2BYJP	16	>50 samples
NOVI8TYU	15	>50 samples
NOVO3ZYY	2	< 10 samples
NOV3QS5D	5	11-50 samples
NOVX5B6D	4	< 10 samples
NOVBJMP6	36	>50 samples
NOVRWY5W	15	11-50 samples
NOV3X0WX	56	>50 samples
NOV0Q7UI	13	>50 samples
NOVSUELJ	17	>50 samples
NOVVMXZ7	8	>50 samples
NOVFAV4S	32	>50 samples
NOVUCPTK	12	>50 samples
NOVNRZUQ	5	11-50 samples
NOVKD5I1	1	< 10 samples
NOVXF7ZB	36	>50 samples
NOVCFZ2X	26	>50 samples
NOV3ME60	3	11-50 samples
NOVJ5MWZ	1	< 10 samples
NOVDLJ9F	34	>50 samples
NOVJO2VI	2	< 10 samples
NOVPS5M6	3	11-50 samples
NOV944QR	29	>50 samples
NOVMRN9S	23	>50 samples
NOV63U9L	12	>50 samples
NOVJYNXJ	39	>50 samples
NOVOS8LY	2	< 10 samples
NOVJ4ZLN	27	>50 samples
NOVRXPFX	12	11-50 samples
NOV76DOG	4	11-50 samples
NOV7VQFD	7	11-50 samples
NOVTO0KV	12	>50 samples
NOVTR5JP	22	>50 samples
NOV76UO1	23	>50 samples
NOVH6PEH	1	< 10 samples
NOVVMGLI	4	11-50 samples
NOV3M0Z2	2	11-50 samples
NOVKQ6FG	15	>50 samples
NOVZTN54	19	>50 samples
NOVTYA9S	5	11-50 samples
NOVZ52CC	43	>50 samples
NOVBJH2E	12	11-50 samples
NOVSIFYD	49	>50 samples
NOVIMDFE	4	< 10 samples
NOVGPDAP	6	11-50 samples
NOVV5DHW	9	11-50 samples
NOV9RGC0	2	< 10 samples
NOVLM4FU	12	11-50 samples
NOV9FXZG	27	>50 samples
NOVGTV47	4	< 10 samples
NOVJXJVT	6	>50 samples
NOVMEVYQ	12	11-50 samples
NOVONKO0	17	>50 samples
NOVN2G29	10	11-50 samples
NOV7RP7Z	22	>50 samples
NOVVKTNB	23	>50 samples
NOVKB670	12	>50 samples
NOV0V81F	20	>50 samples
NOVAXOMF	13	>50 samples
NOV01U1W	8	11-50 samples
NOV8E7DC	2	< 10 samples
NOVTWCZP	32	>50 samples
NOVXG6K8	8	>50 samples
NOV9Z0QD	13	>50 samples
NOVP9ZTV	28	>50 samples
NOVKE5Z3	4	< 10 samples
NOV7IEG8	39	>50 samples
NOV014Z4	4	< 10 samples
NOVVJL8H	60	>50 samples
NOVKVKM8	2	11-50 samples
NOV196G2	14	>50 samples
NOVHGECS	7	>50 samples
NOV560ZT	13	>50 samples
NOVO7YMG	34	>50 samples
NOVRDZLW	28	>50 samples
NOVHBC6G	2	< 10 samples
NOVSD6SC	3	11-50 samples
NOVF3OVR	16	>50 samples
NOVV6034	16	>50 samples
NOVPYEC3	11	11-50 samples
NOVPX6CD	14	>50 samples
NOV626Q0	4	< 10 samples
NOVVBJA5	19	>50 samples
NOV2HQI6	2	< 10 samples
NOVC3RN3	15	>50 samples
NOVTZERC	39	>50 samples
NOVQ0GU3	8	>50 samples
NOVPJDG1	20	>50 samples
NOV9VKGU	2	< 10 samples
NOVIJSXA	14	>50 samples
NOVKZ8VT	5	< 10 samples
NOVVM3X0	2	11-50 samples
NOV6UWR2	6	11-50 samples
NOVB6O5K	11	>50 samples
NOVNIMM7	25	>50 samples
NOVVNPJ8	18	>50 samples
NOVJTW3Q	7	11-50 samples
NOV2MZVB	4	11-50 samples
NOV87FY0	8	>50 samples
NOV1PKHD	56	>50 samples
NOV75GAW	41	>50 samples
NOVM1EQ1	31	>50 samples
NOVHWDBM	6	11-50 samples
NOV0NGI4	12	11-50 samples
NOVNYRAY	9	11-50 samples
NOV10HQJ	17	>50 samples
NOVNL2YV	4	11-50 samples
NOV5ZN97	17	>50 samples
NOVYL0A0	10	>50 samples
NOVQDVIT	71	>50 samples
NOVV9U8W	7	11-50 samples
NOV1TLF9	12	>50 samples
NOVUCIS0	30	>50 samples
NOV5033E	28	>50 samples
NOVGD42I	5	11-50 samples
NOVHHQR4	14	11-50 samples
NOVTBNGI	8	11-50 samples
NOVVS5GL	21	>50 samples
NOVVDBHL	55	>50 samples
NOVWGOJX	20	>50 samples
NOVBJMD2	7	>50 samples
NOVFLS30	2	< 10 samples
NOVNSPR0	1	< 10 samples
NOVY7XP2	12	>50 samples
NOVP1O85	20	>50 samples
NOVUQJMY	26	>50 samples
NOVZDN2R	6	>50 samples
NOV8XU8V	3	< 10 samples
NOV1AA3C	6	< 10 samples
NOVEGPH9	3	< 10 samples
NOV87LHZ	22	>50 samples
NOV39DHH	3	< 10 samples
NOVJZAP0	6	11-50 samples
NOV8RDH6	15	>50 samples
NOVN52HK	5	< 10 samples
NOVDQ64J	5	11-50 samples
NOVXP2D6	1	< 10 samples
NOVQ6696	7	>50 samples
NOVORE3U	2	< 10 samples
NOVUXD1X	7	11-50 samples
NOVZ7XI9	2	>50 samples
NOVR8TGX	1	< 10 samples
NOVHL3RL	21	>50 samples
NOV3P18M	2	< 10 samples
NOVWAA5A	2	< 10 samples
NOV2M82Z	36	>50 samples
NOVB55SN	10	11-50 samples
NOVZNFJG	12	>50 samples
NOV10GS7	28	>50 samples
NOV2BKBP	8	>50 samples
NOV3BJHP	22	>50 samples
NOVNYEVR	25	>50 samples
NOVW2F8R	1	< 10 samples
NOVXJPGN	17	>50 samples
NOVXQ0RC	5	< 10 samples
NOVCKO50	23	>50 samples
NOVK0GKY	10	11-50 samples
NOVBLMQF	9	11-50 samples
NOVQA6KS	6	11-50 samples
NOVBDPFO	14	>50 samples
NOV8L16L	1	< 10 samples
NOVGD911	16	>50 samples
NOVIEA60	1	< 10 samples
NOVR7SET	4	< 10 samples
NOVLDEQD	6	11-50 samples
NOVYO071	10	>50 samples
NOVPC9OA	3	< 10 samples
NOVTNS46	15	>50 samples
NOVQUG0M	2	< 10 samples
NOVBM7IT	2	< 10 samples
NOVPE2IG	6	11-50 samples
NOV9RQ8S	19	11-50 samples
NOVSQP5R	1	< 10 samples
NOVZR0SI	39	>50 samples
NOVBIOZH	2	< 10 samples
NOVUPQZX	7	11-50 samples
NOV8P0KV	6	11-50 samples
NOV6ECFX	3	< 10 samples
NOV1U9W6	7	11-50 samples
NOVZQ8HA	4	11-50 samples
NOVG04FD	14	>50 samples
NOVSDMIM	41	>50 samples
NOVBM7WO	33	>50 samples
NOVE439R	8	11-50 samples
NOVRWZNN	1	< 10 samples
NOVVEGQK	26	>50 samples
NOVV3GX4	23	>50 samples
NOV934CJ	56	>50 samples
NOV27C2O	14	>50 samples
NOVEUC4L	5	11-50 samples
NOV2HXE2	2	< 10 samples
NOVL0TVJ	35	>50 samples
NOVREQVE	2	< 10 samples
NOVALW7E	7	11-50 samples
NOVGGWZT	22	>50 samples
NOV4IYIA	18	>50 samples
NOVBIFPL	11	11-50 samples
NOV56I1L	21	>50 samples
NOV43VRK	2	< 10 samples
NOV1MYHA	3	11-50 samples
NOVRCBE4	27	>50 samples
NOV69XRK	24	>50 samples
NOVFYKON	1	< 10 samples
NOV7RU4U	16	>50 samples
NOVA72XF	35	>50 samples
NOVRPRGN	6	< 10 samples
NOV95FYC	4	>50 samples
NOV9OZAK	10	11-50 samples
NOV634P0	4	11-50 samples
NOVUXBGM	27	>50 samples
NOVMQIMQ	7	11-50 samples
NOVRVATH	5	>50 samples
NOVFZ2PP	22	>50 samples
NOV6D9NM	2	< 10 samples
NOV5SCSV	1	< 10 samples
NOVVE20R	10	11-50 samples
NOVQ8OMY	30	>50 samples
NOVTB88Y	4	>50 samples
NOV7K1XM	2	< 10 samples
NOVOZX3X	19	>50 samples
NOVLUPFN	9	11-50 samples
NOVOECSI	9	11-50 samples
NOVU79N0	9	>50 samples
NOVW1R9Z	34	>50 samples
NOVXEDWL	25	>50 samples
NOV0ZUQ6	32	>50 samples
NOVL6CTJ	2	< 10 samples
NOVZSNNI	26	>50 samples
NOVQ5FVK	19	>50 samples
NOV6BFR2	4	< 10 samples
NOVLN6Q5	2	< 10 samples
NOV9TKSD	13	>50 samples
NOVREO7Y	2	< 10 samples
NOVLZ686	11	>50 samples
NOV64ZRU	60	>50 samples
NOVKL4QE	2	< 10 samples
NOV16A0J	2	< 10 samples
NOVFYJVL	7	>50 samples
NOVL3XK1	23	>50 samples
NOV4V73A	7	>50 samples
NOVNH51F	2	< 10 samples
NOV0WGPX	5	11-50 samples
NOV3CYQ8	20	>50 samples
NOVJUDBE	15	>50 samples
NOV8C3FJ	2	< 10 samples
NOVB2J7S	13	>50 samples
NOV9ST62	9	>50 samples
NOVGYMCL	1	< 10 samples
NOV8FS7O	20	>50 samples
NOV7S1WH	5	11-50 samples
NOVAC5FF	4	< 10 samples
NOVPE7S9	14	>50 samples
NOVRXT14	12	>50 samples
NOV91UTW	3	< 10 samples
NOV7CZ8G	13	>50 samples
NOV7NSKG	3	< 10 samples
NOVMVP11	39	>50 samples
NOVBFTQW	10	11-50 samples
NOVD355V	5	< 10 samples
NOVYY5GJ	6	11-50 samples
NOVF9SQL	12	>50 samples
NOV6BIP4	14	>50 samples
NOVJWZGQ	7	11-50 samples
NOV66XUY	7	11-50 samples
NOVXI9RD	11	11-50 samples
NOV5633I	5	11-50 samples
NOVWSJXJ	21	>50 samples
NOVDKTQ3	18	>50 samples
NOVBEW1N	8	>50 samples
NOV5LC62	12	>50 samples
NOVAQORO	11	11-50 samples
NOVZZHCU	1	< 10 samples
NOVZWMFL	9	11-50 samples
NOVZX8J9	4	< 10 samples
NOV5STFJ	8	11-50 samples
NOVVPZUH	13	>50 samples
NOVKGBFA	10	>50 samples
NOVO4SZP	38	>50 samples
NOV8WO00	10	11-50 samples
NOV905W5	16	11-50 samples
NOVFAN47	12	>50 samples
NOV9DSB1	25	>50 samples
NOVVVD04	7	11-50 samples
NOVJH98D	13	>50 samples
NOVJ06KL	54	>50 samples
NOVH00H9	12	>50 samples
NOV8VUCE	11	>50 samples
NOVARI4F	9	11-50 samples
NOVBOLXD	5	11-50 samples
NOVJJ9ML	5	>50 samples
NOV3VMF7	9	>50 samples
NOVY4H45	11	11-50 samples
NOVRUL5P	2	< 10 samples
NOVBGPR2	9	>50 samples
NOV34R5R	23	>50 samples
NOV205KL	4	11-50 samples
NOVNB55N	11	>50 samples
NOV3AZWV	21	>50 samples
NOVFUOZ9	27	>50 samples
NOVWJRLD	5	11-50 samples
NOVRCOEC	7	11-50 samples
NOV7Y8UT	7	>50 samples
NOVOT2N7	20	>50 samples
NOVPSIBL	1	< 10 samples
NOVGRSK8	10	>50 samples
NOVEQG3V	8	>50 samples
NOVDDM2Q	30	>50 samples
NOVXEQ1B	3	11-50 samples
NOVKHTMX	41	>50 samples
NOVLU28X	3	< 10 samples
NOVVOQ7B	14	>50 samples
NOVE9JDI	2	< 10 samples
NOVZK8E3	5	11-50 samples
NOVN6N5L	29	>50 samples
NOVF900B	17	>50 samples
NOV1KAVK	3	< 10 samples
NOV1DOZG	23	>50 samples
NOVE3940	4	11-50 samples
NOVS08GL	18	>50 samples
NOVDZEEP	16	>50 samples
NOVJMQO7	45	>50 samples
NOV0SL34	12	>50 samples
NOVLCIJL	10	>50 samples
NOVMDC9Y	35	>50 samples
NOVYH3SE	43	>50 samples
NOV5F7GQ	2	11-50 samples
NOVOJDOP	5	11-50 samples
NOVQCDL1	8	>50 samples
NOV8MNW4	14	>50 samples
NOVXUCPY	11	>50 samples
NOVCS8C9	26	>50 samples
NOVI9P46	6	>50 samples
NOVGS7FR	12	11-50 samples
NOV8Q744	20	>50 samples
NOVEW63M	4	11-50 samples
NOV0QOK7	2	< 10 samples
NOVIQPCK	7	>50 samples
NOVM03SN	6	>50 samples
NOVLNRBB	19	>50 samples
NOVPGTSU	11	>50 samples
NOVO9QHU	18	>50 samples
NOVPBTGK	2	< 10 samples
NOV3ABJD	15	>50 samples
NOVJR603	3	11-50 samples
NOV0II9M	1	< 10 samples
NOV70B0L	3	< 10 samples
NOVUMVT7	2	< 10 samples
NOVFB4NU	1	< 10 samples
NOV5MNJX	5	11-50 samples
NOV0OJE7	14	>50 samples
NOVVGE4E	45	>50 samples
NOV6CWFX	4	< 10 samples
NOVCX0GU	14	11-50 samples
NOVQS52K	46	>50 samples
NOVTH0KW	5	11-50 samples
NOV35YQO	1	< 10 samples
NOVLEI02	23	>50 samples
NOVCBT1Q	18	>50 samples
NOVQY0YF	18	>50 samples
NOVLAF65	21	>50 samples
NOV77WSD	13	>50 samples
NOVC7CWJ	19	>50 samples
NOV3LKGZ	22	>50 samples
NOV4XZL3	9	>50 samples
NOVUI4OI	25	>50 samples
NOVG1JCK	7	11-50 samples
NOV22S6Q	5	11-50 samples
NOV19OEF	3	< 10 samples
NOVT9FI9	14	>50 samples
NOVSRSAY	18	>50 samples
NOV8D0OT	48	>50 samples
NOV3793T	25	>50 samples
NOV5WGF3	3	11-50 samples
NOV2BNE7	27	>50 samples
NOV08137	19	>50 samples
NOVK70PU	5	11-50 samples
NOV5275O	14	11-50 samples
NOVJQWWE	2	< 10 samples
NOVWFWCW	1	< 10 samples
NOVPF59G	3	11-50 samples
NOVD4XAV	7	11-50 samples
NOVNJKTF	11	>50 samples
NOVTRCV9	7	11-50 samples
NOVO6P8N	2	< 10 samples
NOV5FWC5	5	11-50 samples
NOVIHQPI	2	< 10 samples
NOVXNQCX	3	< 10 samples
NOVRUGY9	2	< 10 samples
NOVKKH0G	15	>50 samples
NOV9GU94	18	>50 samples
NOVQM9FS	24	>50 samples
NOVGBOA3	5	11-50 samples
NOVIX6ER	12	11-50 samples
NOVUXWPX	5	11-50 samples
NOV8XAH8	9	11-50 samples
NOV1PWWA	18	>50 samples
NOVKQ3WQ	24	>50 samples
NOV8SVKP	43	>50 samples
NOVAJOA5	21	>50 samples
NOVSW532	3	11-50 samples
NOV7XKJM	26	>50 samples
NOVR9YYS	15	11-50 samples
NOVQ5YRW	6	>50 samples
NOVDMSGC	25	>50 samples
NOVFLAPR	16	>50 samples
NOVEHGSZ	26	>50 samples
NOVZAA2S	7	>50 samples
NOVYPI9P	11	>50 samples
NOV2NLV4	2	< 10 samples
NOVPBXCV	1	< 10 samples
NOV8DRWI	10	>50 samples
NOVXB8MK	1	< 10 samples
NOVRQNGE	44	>50 samples
NOV8SUDT	8	11-50 samples
NOVSOI50	33	>50 samples
NOVQDZQ4	20	>50 samples
NOV8NNCX	4	11-50 samples
NOVDXX0E	15	>50 samples
NOVS053J	3	11-50 samples
NOV5LRQF	2	< 10 samples
NOVC51TS	5	11-50 samples
NOV654GB	22	>50 samples
NOV1KJUU	36	>50 samples
NOVHGNNK	4	11-50 samples
NOV713BJ	21	>50 samples
NOV7T7R9	1	< 10 samples
NOVX0SOX	9	11-50 samples
NOV4OESE	21	>50 samples
NOVD0BSN	6	11-50 samples
NOVLZ3RB	17	>50 samples
NOVSYQGM	10	>50 samples
NOVGJ8N2	5	>50 samples
NOVGHJET	7	11-50 samples
[truncated: 301,516+ more rows]

## Sheet: 3B_mot
num_biomes	prop	origin
1	0.0436527	prop_v
2	0.0406579	prop_v
3	0.0378593	prop_v
4	0.0354203	prop_v
5	0.0332877	prop_v
6	0.0333419	prop_v
7	0.0323151	prop_v
8	0.0314621	prop_v
9	0.0307474	prop_v
10	0.0326756	prop_v
11	0.0314883	prop_v
12	0.0299337	prop_v
13	0.0325278	prop_v
14	0.0368286	prop_v
15	0.0373591	prop_v
16	0.0342216	prop_v
17	0.0341426	prop_v
18	0.0296443	prop_v
19	0.0375067	prop_v
20	0.0364654	prop_v
21	0.0368616	prop_v
22	0.0387855	prop_v
23	0.0353107	prop_v
24	0.0410855	prop_v
25	0.0347732	prop_v
26	0.0373886	prop_v
27	0.0445995	prop_v
28	0.0397149	prop_v
29	0.0331492	prop_v
30	0.0436	prop_v
31	0.0491597	prop_v
32	0.0495141	prop_v
33	0.0393013	prop_v
34	0.0470402	prop_v
35	0.0440252	prop_v
36	0.0391917	prop_v
37	0.0472131	prop_v
38	0.0530973	prop_v
39	0.0506912	prop_v
40	0.0570934	prop_v
41	0.0483092	prop_v
42	0.0516529	prop_v
43	0.0672451	prop_v
44	0.0523752	prop_v
45	0.0501982	prop_v
46	0.0603086	prop_v
47	0.0588235	prop_v
48	0.0517799	prop_v
49	0.0798548	prop_v
50	0.0656371	prop_v
51	0.0783848	prop_v
52	0.0776256	prop_v
53	0.0779221	prop_v
54	0.0837838	prop_v
55	0.0539683	prop_v
56	0.0522648	prop_v
57	0.0912281	prop_v
58	0.0916031	prop_v
59	0.0956175	prop_v
60	0.0693069	prop_v
61	0.0740741	prop_v
62	0.114754	prop_v
63	0.11976	prop_v
64	0.100671	prop_v
65	0.0634921	prop_v
66	0.129496	prop_v
67	0.0928571	prop_v
68	0.12	prop_v
69	0.155556	prop_v
70	0.192771	prop_v
71	0.047619	prop_v
72	0.170732	prop_v
73	0.0967742	prop_v
74	0.138889	prop_v
75	0.188406	prop_v
76	0.142857	prop_v
77	0.26087	prop_v
78	0.170213	prop_v
79	0.0851064	prop_v
1	0.0458549	prop_p
2	0.0516078	prop_p
3	0.0539193	prop_p
4	0.0556218	prop_p
5	0.0597273	prop_p
6	0.0626287	prop_p
7	0.0625088	prop_p
8	0.0637724	prop_p
9	0.0621615	prop_p
10	0.0697864	prop_p
11	0.0664422	prop_p
12	0.0659611	prop_p
13	0.0696369	prop_p
14	0.0720666	prop_p
15	0.0705067	prop_p
16	0.0643759	prop_p
17	0.0731411	prop_p
18	0.0701581	prop_p
19	0.0750134	prop_p
20	0.0800695	prop_p
21	0.0739292	prop_p
22	0.0789007	prop_p
23	0.076742	prop_p
24	0.0809029	prop_p
25	0.0828579	prop_p
26	0.0851309	prop_p
27	0.0816141	prop_p
28	0.0889341	prop_p
29	0.0839779	prop_p
30	0.0908	prop_p
31	0.101261	prop_p
32	0.0906988	prop_p
33	0.086851	prop_p
34	0.095666	prop_p
35	0.0966266	prop_p
36	0.089406	prop_p
37	0.0918033	prop_p
38	0.0951327	prop_p
39	0.113671	prop_p
40	0.108997	prop_p
41	0.108213	prop_p
42	0.106405	prop_p
43	0.127983	prop_p
44	0.103532	prop_p
45	0.107001	prop_p
46	0.126227	prop_p
47	0.129412	prop_p
48	0.12945	prop_p
49	0.130672	prop_p
50	0.121622	prop_p
51	0.125891	prop_p
52	0.105023	prop_p
53	0.127273	prop_p
54	0.135135	prop_p
55	0.139683	prop_p
56	0.10453	prop_p
57	0.161404	prop_p
58	0.118321	prop_p
59	0.167331	prop_p
60	0.143564	prop_p
61	0.148148	prop_p
62	0.136612	prop_p
63	0.149701	prop_p
64	0.154362	prop_p
65	0.142857	prop_p
66	0.129496	prop_p
67	0.121429	prop_p
68	0.15	prop_p
69	0.177778	prop_p
70	0.168675	prop_p
71	0.142857	prop_p
72	0.182927	prop_p
73	0.0806452	prop_p
74	0.25	prop_p
75	0.202899	prop_p
76	0.22449	prop_p
77	0.173913	prop_p
78	0.12766	prop_p
79	0.148936	prop_p

## Sheet: 3C_histogram
lin_sp	n
c	29567
d	51904
f	114530
g	138080
o	43717
p	17216
r	9071

## Sheet: 3C_mot
lin_sp	prop	origin
c	0.0284777	prop_v
d	0.0553137	prop_v
f	0.0337728	prop_v
g	0.030801	prop_v
o	0.0319555	prop_v
p	0.0458295	prop_v
r	0.156102	prop_v
c	0.0744411	prop_p
d	0.117371	prop_p
f	0.0512442	prop_p
g	0.0493192	prop_p
o	0.0475559	prop_p
p	0.0697026	prop_p
r	0.133833	prop_p
