# Supplementary material for: Functional and evolutionary significance of unknown genes from uncultivated taxa
Source: Nature. 2023 Dec 18;626(7998):377–84. doi: 10.1038/s41586-023-06955-z (PMC10849945; doi:10.1038/s41586-023-06955-z)
Supplement: Supplementary file 22 — Source Data Fig. 4 [file 41586_2023_6955_MOESM22_ESM.xlsx]

## Sheet: 4C
fam	syn	max_cons
GTDBiso@GB_GCA_003487805@DNNE01000062.1_116@d__Bacteria|p__Acidobacteriota	FALSE	0.816327
GTDBiso@GB_GCA_003161815@PMNN01000107.1_11@d__Archaea|p__Methanobacteriota	FALSE	0.4
GTDBiso@GB_GCA_003649225@QMRD01000061.1_7@d__Archaea|p__Thermoproteota	FALSE	0.666667
GTDBiso@GB_GCA_002451165@DKBH01000046.1_37@d__Bacteria|p__Nitrospirota	FALSE	0.666667
GTDBiso@GB_GCA_002404195@DHJF01000003.1_17@d__Bacteria|p__Patescibacteria	FALSE	0.571429
GEM@3300014656_23@3300014656_23_00372@d__Bacteria|p__Fermentibacterota	FALSE	0.25
GTDBiso@GB_GCA_002742885@PDOO01000025.1_47@d__Bacteria|p__Cloacimonadota	FALSE	1
GMGBhq@GMBC10.018_025@GMBC10.018_025_01714@d__Bacteria|p__Spirochaetota	FALSE	0.25
GTDBiso@GB_GCA_900546715@UREA01000005.1_95@d__Bacteria|p__Firmicutes	FALSE	0.833333
Ocean@TARA_SAMEA4396515_METAG_MGMJMNAH@TARA_SAMEA4396515_METAG-scaffold_24-gene_296@d__Bacteria|p__Proteobacteria	FALSE	0.5
GTDBiso@GB_GCA_002479245@DLMG01000309.1_3@d__Bacteria|p__Verrucomicrobiota	FALSE	0.612903
GTDBiso@GB_GCA_900317625@ONHK01000018.1_2@d__Bacteria|p__Spirochaetota	FALSE	0.444444
GMGBhq@GMBC10.025_536@GMBC10.025_536_00978@d__Bacteria|p__Firmicutes_A	FALSE	1
GTDBiso@GB_GCA_002367275@DFBE01000035.1_8@d__Bacteria|p__Chloroflexota	FALSE	0.363636
GTDBiso@GB_GCA_002338715@DDIR01000083.1_2@d__Bacteria|p__Planctomycetota	FALSE	0.333333
GEM@3300000171_15@3300000171_15_00467@d__Archaea|p__Nanoarchaeota	FALSE	0.384615
GEM@3300025770_20@3300025770_20_01466@d__Bacteria|p__Planctomycetota	FALSE	0.727273
GTDBiso@GB_GCA_002373675@DFLF01000016.1_255@d__Bacteria|p__Firmicutes_A	FALSE	0.75
GEM@3300007362_22@3300007362_22_01227@d__Bacteria|p__Firmicutes_C	FALSE	0.7
GTDBiso@GB_GCA_003345555@PRDJ01000012.1_18@d__Archaea|p__Asgardarchaeota	FALSE	0.333333
UHGG@MGYG-HGUT-04154@GUT_GENOME257768_01778@d__Bacteria|p__Firmicutes_A	FALSE	0.947368
GTDBiso@GB_GCA_002298665@DBKW01000095.1_9@d__Bacteria|p__Verrucomicrobiota	FALSE	1
GEM@3300005330_17@3300005330_17_01967@d__Bacteria|p__Verrucomicrobiota	FALSE	0.4
GTDBiso@GB_GCA_002869535@PKUK01000002.1_248@d__Bacteria|p__Campylobacterota	FALSE	0.666667
UHGG@MGYG-HGUT-02099@GUT_GENOME127797_01941@d__Bacteria|p__Firmicutes_A	FALSE	1
Ocean@TARA_SAMEA2623350_METAG_HOOADIOJ@TARA_SAMEA2623350_METAG-scaffold_3364-gene_4@d__Bacteria|p__Myxococcota	FALSE	1
GTDBiso@GB_GCA_003576875@QEVH01000022.1_40@d__Bacteria|p__Planctomycetota	FALSE	0.307692
GTDBiso@GB_GCA_900315755@ONAI01000001.1_126@d__Bacteria|p__Firmicutes_A	FALSE	0.333333
GTDBiso@GB_GCA_004375875@SOKE01000006.1_38@d__Bacteria|p__Dependentiae	FALSE	0.5
GTDBiso@GB_GCA_900552855@USBG01000064.1_3@d__Bacteria|p__Firmicutes_C	FALSE	0.789474
UHGG@MGYG-HGUT-03641@GUT_GENOME238258_01865@d__Bacteria|p__Firmicutes_A	FALSE	0.5
GTDBiso@GB_GCA_002083825@DAZV01000046.1_17@d__Bacteria|p__Cyanobacteria	FALSE	0.428571
GMGBhq@GMBC10.019_375@GMBC10.019_375_03769@d__Bacteria|p__Bacteroidota	FALSE	1
GTDBiso@GB_GCA_002401225@NVSM01000033.1_7@d__Bacteria|p__Planctomycetota	FALSE	0.777778
GTDBiso@GB_GCA_002788865@PFSC01000016.1_14@d__Bacteria|p__Patescibacteria	FALSE	0.5
GTDBiso@GB_GCA_002708465@PAOC01000117.1_9@d__Bacteria|p__Planctomycetota	FALSE	0.85
Ocean@TARA_SAMEA2621099_METAG_LNGKDKOO@TARA_SAMEA2621099_METAG-scaffold_2937-gene_3@d__Archaea|p__Crenarchaeota	FALSE	0.679487
GTDBiso@GB_GCA_001800075@MGUR01000015.1_21@d__Bacteria|p__Elusimicrobiota	FALSE	1
GTDBiso@GB_GCA_002723085@PBNK01000001.1_46@d__Bacteria|p__Bacteroidota	FALSE	1
GTDBiso@GB_GCA_900319955@ONQM01000023.1_11@d__Bacteria|p__Firmicutes	FALSE	0.333333
GEM@3300008333_3@3300008333_3_00694@d__Bacteria|p__Fusobacteriota	FALSE	1
GTDBiso@GB_GCA_002421585@DIKD01000105.1_20@d__Bacteria|p__Chloroflexota	FALSE	0.666667
GTDBiso@GB_GCA_001769535@MEOH01000007.1_73@d__Bacteria|p__Bacteroidota	FALSE	1
GTDBiso@GB_GCA_002504435@DAQP01000029.1_8@d__Archaea|p__Thermoplasmatota	FALSE	1
GTDBiso@GB_GCA_001595785@LSSJ01000006.1_7@d__Archaea|p__Nanoarchaeota	FALSE	1
GTDBiso@GB_GCA_001793095@MGHG01000004.1_86@d__Bacteria|p__Patescibacteria	FALSE	0.333333
Ocean@GORG_SAMEA6076166_SAGS_AG410P15@GORG_AG410P15_SAGS-scaffold_4-gene_2@d__Bacteria|p__Proteobacteria	FALSE	0.666667
GEM@3300017565_9@3300017565_9_02117@d__Bacteria|p__Acidobacteriota	FALSE	0.428571
GMGBhq@GMBC10.060_588@GMBC10.060_588_00529@d__Bacteria|p__Bacteroidota	FALSE	0.285714
GEM@3300002063_4@3300002063_4_04072@d__Bacteria|p__Bacteroidota	FALSE	1
GTDBiso@GB_GCA_900320085@ONRC01000037.1_8@d__Bacteria|p__Firmicutes_A	FALSE	1
GEM@3300027704_7@3300027704_7_02217@d__Bacteria|p__Cyanobacteriota	FALSE	1
GMGBhq@GMBC10.009_784@GMBC10.009_784_01044@d__Bacteria|p__Firmicutes_A	FALSE	0.705882
GTDBiso@GB_GCA_002346475@DDZV01000056.1_9@d__Bacteria|p__Acidobacteriota	FALSE	0.6
GTDBiso@GB_GCA_002840305@PHAI01000001.1_27@d__Bacteria|p__Patescibacteria	FALSE	0.4
GTDBiso@GB_GCA_002311135@DBZK01000005.1_106@d__Bacteria|p__Chloroflexota	FALSE	0.645833
GTDBiso@GB_GCA_900320855@ONTV01000098.1_2@d__Bacteria|p__Verrucomicrobiota	FALSE	0.666667
GTDBiso@GB_GCA_003644265@QNBX01000151.1_1@d__Bacteria|p__Planctomycetota	FALSE	0.666667
GEM@3300025847_5@3300025847_5_03678@d__Bacteria|p__Planctomycetota	FALSE	0.875
GTDBiso@GB_GCA_001593855@LUCC01000019.1_3@d__Archaea|p__Thermoproteota	FALSE	0.75
GTDBiso@GB_GCA_002382025@DFZB01000012.1_1@d__Bacteria|p__Patescibacteria	FALSE	0.5
GTDBiso@GB_GCA_003854985@RQOG01000105.1_45@d__Bacteria|p__Calditrichota	FALSE	0.666667
GTDBiso@GB_GCA_002688335@NZCQ01000027.1_8@d__Archaea|p__Nanoarchaeota	FALSE	0.6
GTDBiso@GB_GCA_002404095@DHJA01000016.1_42@d__Bacteria|p__Planctomycetota	FALSE	0.8
Ocean@TARA_SAMEA2622822_METAG_EMKGLKMA@TARA_SAMEA2622822_METAG-scaffold_4959-gene_17@d__Bacteria|p__Chloroflexota	FALSE	0.8
GEM@3300025476_12@3300025476_12_00735@d__Bacteria|p__Chloroflexota	FALSE	0.8
GEM@3300011006_15@3300011006_15_00165@d__Bacteria|p__Firmicutes_A	FALSE	0.75
GMGBhq@GMBC10.051_230@GMBC10.051_230_01211@d__Bacteria|p__Firmicutes_A	FALSE	1
GTDBiso@GB_GCA_002794515@PGTJ01000157.1_4@d__Bacteria|p__Chloroflexota	FALSE	0.8
GTDBiso@GB_GCA_001689485@LUJQ01000034.1_8@d__Bacteria|p__Bacteroidota	FALSE	0.5
GTDBiso@GB_GCA_007122885@SKSR01000055.1_4@d__Bacteria|p__Gemmatimonadota	FALSE	0.545455
GTDBiso@GB_GCA_002368805@DFFH01000093.1_8@d__Bacteria|p__Firmicutes_A	FALSE	0.833333
GTDBiso@GB_GCA_002441265@DJVQ01000025.1_35@d__Bacteria|p__Desulfobacterota	FALSE	0.65
GTDBiso@GB_GCA_003250275@QKGW01000052.1_3@d__Bacteria|p__Proteobacteria	FALSE	1
GTDBiso@GB_GCA_002435785@DIUC01000049.1_45@d__Bacteria|p__Bacteroidota	FALSE	1
GTDBiso@GB_GCA_002304835@DBPK01000001.1_4@d__Bacteria|p__Firmicutes_A	FALSE	0.75
GEM@3300027980_23@3300027980_23_02577@d__Bacteria|p__Bacteroidota	FALSE	1
GTDBiso@GB_GCA_900545885@URAF01000008.1_100@d__Bacteria|p__Firmicutes_A	FALSE	1
GTDBiso@GB_GCA_001778695@MFHU01000003.1_32@d__Bacteria|p__Patescibacteria	FALSE	1
GTDBiso@GB_GCA_002746305@NVWV01000012.1_97@d__Bacteria|p__Bacteroidota	FALSE	0.333333
GEM@3300015061_1@3300015061_1_00706@d__Bacteria|p__Verrucomicrobiota	FALSE	0.363636
UHGG@MGYG-HGUT-03627@GUT_GENOME238203_00095@d__Bacteria|p__Verrucomicrobiota	FALSE	1
Ocean@TARA_SAMEA2620097_METAG_EMGCDCCC@TARA_SAMEA2620097_METAG-scaffold_67747-gene_2@d__Bacteria|p__Proteobacteria	FALSE	1
GEM@3300008101_34@3300008101_34_01316@d__Bacteria|p__Firmicutes	FALSE	0.326531
GEM@3300012983_37@3300012983_37_00254@d__Bacteria|p__Bacteroidota	FALSE	0.8
GMGBhq@GMBC10.022_453@GMBC10.022_453_01234@d__Bacteria|p__Proteobacteria	FALSE	0.666667
GTDBiso@GB_GCA_000434435@FR895596.1_1@d__Bacteria|p__Firmicutes_A	FALSE	0.578947
GTDBiso@GB_GCA_003094535@NATV01000045.1_1@d__Bacteria|p__Proteobacteria	FALSE	0.5
GTDBiso@GB_GCA_003559755@PWKM01000073.1_4@d__Bacteria|p__Planctomycetota	FALSE	0.666667
GTDBiso@GB_GCA_003650865@QMSN01000195.1_2@d__Archaea|p__Thermoproteota	FALSE	0.4
GTDBiso@GB_GCA_002705565@PAHJ01000127.1_12@d__Bacteria|p__Proteobacteria	FALSE	0.833333
GEM@3300013126_68@3300013126_68_00869@d__Bacteria|p__Bdellovibrionota	FALSE	0.333333
GMGBhq@GMBC10.062_541@GMBC10.062_541_00435@d__Bacteria|p__Firmicutes	FALSE	1
GTDBiso@GB_GCA_002127415@MWJR01000169.1_13@d__Bacteria|p__AABM5-125-24	FALSE	0.571429
GTDBiso@GB_GCA_002293525@DBDJ01000005.1_42@d__Bacteria|p__Firmicutes_A	FALSE	0.666667
GTDBiso@GB_GCA_002842495@PHDB01000006.1_70@d__Bacteria|p__Bacteroidota	FALSE	1
GTDBiso@GB_GCA_002314145@DCCG01000002.1_56@d__Bacteria|p__Proteobacteria	FALSE	0.909091
GTDBiso@GB_GCA_002254975@NJEB01000032.1_3@d__Archaea|p__Thermoproteota	FALSE	0.727273
GEM@3300029464_21@3300029464_21_00520@d__Bacteria|p__Firmicutes	FALSE	1
GTDBiso@GB_GCA_002869435@PKSX01000191.1_9@d__Bacteria|p__Bacteroidota	FALSE	0.666667
GTDBiso@GB_GCA_002343455@DDSR01000055.1_10@d__Bacteria|p__Myxococcota	FALSE	0.5
GEM@3300017452_13@3300017452_13_00271@d__Bacteria|p__Fibrobacterota	FALSE	0.7
GEM@3300022854_9@3300022854_9_00219@d__Bacteria|p__Omnitrophota	FALSE	0.6
GEM@3300025629_36@3300025629_36_00258@d__Bacteria|p__Desulfobacterota	FALSE	0.333333
GTDBiso@GB_GCA_900553855@USFG01000005.1_66@d__Bacteria|p__Firmicutes	FALSE	1
GTDBiso@GB_GCA_002428045@DIZZ01000188.1_2@d__Bacteria|p__Verrucomicrobiota	FALSE	0.75
GTDBiso@GB_GCA_003598175@QZKN01000016.1_135@d__Bacteria|p__OLB16	FALSE	0.5
GEM@3300020201_48@3300020201_48_01024@d__Bacteria|p__Patescibacteria	FALSE	0.333333
GTDBiso@GB_GCA_002474345@DKQD01000053.1_12@d__Bacteria|p__Bdellovibrionota	FALSE	0.636364
GTDBiso@GB_GCA_002691405@NZHM01000109.1_13@d__Bacteria|p__Proteobacteria	FALSE	1
GTDBiso@GB_GCA_900317765@ONID01000001.1_19@d__Bacteria|p__Firmicutes_A	FALSE	1
GTDBiso@GB_GCA_002067705@MVRL01000030.1_5@d__Archaea|p__Halobacteriota	FALSE	0.315789
GEM@3300028581_62@3300028581_62_00050@d__Bacteria|p__Patescibacteria	FALSE	0.5
UHGG@MGYG-HGUT-00433@GUT_GENOME009824_01162@d__Bacteria|p__Firmicutes	FALSE	0.883333
GTDBiso@GB_GCA_003695705@RFHU01000165.1_9@d__Bacteria|p__Planctomycetota	FALSE	0.666667
GTDBiso@GB_GCA_002709225@PAQH01000084.1_2@d__Bacteria|p__Planctomycetota	FALSE	0.625
GTDBiso@GB_GCA_002705205@PAHP01000016.1_21@d__Bacteria|p__Bacteroidota	FALSE	0.4
GEM@3300026119_14@3300026119_14_00007@d__Bacteria|p__Proteobacteria	FALSE	0.1875
GEM@3300025619_20@3300025619_20_00583@d__Bacteria|p__Patescibacteria	FALSE	0.333333
GEM@3300028048_133@3300028048_133_00537@d__Bacteria|p__Firmicutes_A	FALSE	0.961538
GEM@3300029191_7@3300029191_7_00633@d__Bacteria|p__Firmicutes_A	FALSE	0.555556
GTDBiso@GB_GCA_002687275@NYZT01000031.1_6@d__Archaea|p__Nanoarchaeota	FALSE	1
GTDBiso@GB_GCA_003820375@RPQH01000013.1_6@d__Bacteria|p__Bacteroidota	FALSE	0.333333
GMGBhq@GMBC10.055_348@GMBC10.055_348_04183@d__Bacteria|p__Bacteroidota	FALSE	0.5
GTDBiso@GB_GCA_005880915@VBIW01000037.1_228@d__Bacteria|p__Dormibacterota	FALSE	1
GMGBhq@GMBC10.034_116@GMBC10.034_116_01675@d__Bacteria|p__Firmicutes_A	FALSE	1
GEM@3300024186_3@3300024186_3_02470@d__Bacteria|p__Acidobacteriota	FALSE	0.666667
GTDBiso@GB_GCA_002722315@PBLG01000017.1_80@d__Bacteria|p__Proteobacteria	FALSE	0.6
GTDBiso@GB_GCA_002333425@DDBL01000254.1_11@d__Bacteria|p__Spirochaetota	FALSE	1
GEM@3300020173_22@3300020173_22_00809@d__Bacteria|p__Planctomycetota	FALSE	0.545455
GTDBiso@GB_GCA_004297205@SCUL01000002.1_370@d__Bacteria|p__Patescibacteria	FALSE	0.166667
GTDBiso@GB_GCA_003561895@PWXP01000546.1_2@d__Bacteria|p__Planctomycetota	FALSE	0.333333
GTDBiso@GB_GCA_005792355@SXSC01000172.1_4@d__Bacteria|p__Verrucomicrobiota	FALSE	0.666667
GTDBiso@GB_GCA_002762915@PCYF01000004.1_2@d__Archaea|p__Nanoarchaeota	FALSE	0.4
GEM@3300027843_14@3300027843_14_02273@d__Bacteria|p__Acidobacteriota	FALSE	0.2
GEM@3300022908_5@3300022908_5_03174@d__Bacteria|p__Bacteroidota	FALSE	1
GTDBiso@GB_GCA_002292345@DBBT01000080.1_30@d__Bacteria|p__Verrucomicrobiota	FALSE	1
GTDBiso@GB_GCA_002170165@NHFY01000084.1_16@d__Bacteria|p__Bacteroidota	FALSE	0.166667
GEM@3300011013_38@3300011013_38_00330@d__Archaea|p__Nanoarchaeota	FALSE	1
Ocean@TARA_SAMEA2621242_METAG_OHMBAKCE@TARA_SAMEA2621242_METAG-scaffold_14580-gene_6@d__Bacteria|p__Bacteroidota	FALSE	0.518519
GTDBiso@GB_GCA_002292365@DBBU01000006.1_5@d__Bacteria|p__Bacteroidota	FALSE	0.625
GEM@3300029372_23@3300029372_23_01638@d__Bacteria|p__Firmicutes_A	FALSE	0.333333
GEM@3300026280_21@3300026280_21_00628@d__Bacteria|p__Bacteroidota	FALSE	0.555556
GEM@3300020057_51@3300020057_51_00300@d__Bacteria|p__Patescibacteria	FALSE	0.571429
GEM@3300028399_21@3300028399_21_01227@d__Bacteria|p__Nitrospirota	FALSE	0.6
GTDBiso@GB_GCA_002360495@DEQO01000196.1_55@d__Bacteria|p__Bacteroidota	FALSE	0.333333
GEM@3300029621_30@3300029621_30_01519@d__Bacteria|p__Firmicutes_A	FALSE	0.291667
GTDBiso@GB_GCA_002787775@PCUW01000048.1_1@d__Bacteria|p__Bdellovibrionota	FALSE	0.944444
GTDBiso@GB_GCA_002730975@PCBO01000115.1_9@d__Bacteria|p__Verrucomicrobiota	FALSE	0.857143
GTDBiso@GB_GCA_900318835@ONLW01000029.1_10@d__Bacteria|p__Bacteroidota	FALSE	0.5
GTDBiso@GB_GCA_003556325@PWRF01000161.1_4@d__Bacteria|p__Bacteroidota	FALSE	0.666667
GEM@3300027819_107@3300027819_107_00142@d__Bacteria|p__Patescibacteria	FALSE	0.666667
GEM@3300007098_4@3300007098_4_02771@d__Bacteria|p__Bacteroidota	FALSE	0.916667
GMGBhq@GMBC10.021_410@GMBC10.021_410_01914@d__Bacteria|p__Bacteroidota	FALSE	0.666667
GEM@3300025408_3@3300025408_3_02025@d__Bacteria|p__Riflebacteria	FALSE	0.875
GMGBhq@GMBC10.047_826@GMBC10.047_826_00257@d__Bacteria|p__Firmicutes	FALSE	0.6
GEM@3300017444_29@3300017444_29_03143@d__Bacteria|p__Proteobacteria	FALSE	0.5
GTDBiso@GB_GCA_900546705@URDP01000038.1_23@d__Bacteria|p__Firmicutes_A	FALSE	0.714286
GTDBiso@GB_GCA_003162615@PMNG01000079.1_1@d__Archaea|p__Halobacteriota	FALSE	0.4
GTDBiso@GB_GCA_002451155@DKBG01000127.1_9@d__Bacteria|p__Bacteroidota	FALSE	0.333333
GEM@3300026290_4@3300026290_4_00108@d__Bacteria|p__Hydrogenedentota	FALSE	0.666667
GEM@3300028048_58@3300028048_58_01835@d__Bacteria|p__Bacteroidota	FALSE	1
GTDBiso@GB_GCA_900319235@ONNR01000018.1_47@d__Bacteria|p__Bacteroidota	FALSE	1
GEM@3300012007_3@3300012007_3_01565@d__Bacteria|p__Fibrobacterota	FALSE	0.5
GEM@3300029413_7@3300029413_7_00435@d__Bacteria|p__Bacteroidota	FALSE	0.790323
GTDBiso@GB_GCA_003136335@PLEA01000297.1_6@d__Bacteria|p__Acidobacteriota	FALSE	1
GTDBiso@GB_GCA_001604275@LVBD01000014.1_30@d__Bacteria|p__Spirochaetota	FALSE	0.375
GTDBiso@GB_GCA_002344125@DDTQ01000011.1_342@d__Bacteria|p__Bacteroidota	FALSE	0.833333
GTDBiso@GB_GCA_900315075@OMXV01000014.1_30@d__Bacteria|p__Bacteroidota	FALSE	0.4
GTDBiso@GB_GCA_002685715@NYXU01000034.1_48@d__Bacteria|p__Proteobacteria	FALSE	0.352941
GTDBiso@GB_GCA_900543315@UWSG01000047.1_6@d__Bacteria|p__Firmicutes_A	FALSE	1
GTDBiso@GB_GCA_003130845@QEXW01000001.1_1@d__Bacteria|p__Chloroflexota	FALSE	0.666667
GEM@3300027690_87@3300027690_87_00672@d__Archaea|p__Hadesarchaeota	FALSE	0.666667
Ocean@TARA_SAMEA2622021_METAG_LODGFNPF@TARA_SAMEA2622021_METAG-scaffold_25980-gene_4@d__Bacteria|p__Bacteroidota	FALSE	0.428571
GTDBiso@GB_GCA_900539345@UQBS01000066.1_7@d__Bacteria|p__Actinobacteriota	FALSE	1
GTDBiso@GB_GCA_002280725@NCEM01000013.1_175@d__Bacteria|p__Proteobacteria	FALSE	1
GTDBiso@GB_GCA_007131555@SLQH01000350.1_2@d__Bacteria|p__Planctomycetota	FALSE	0.5
Ocean@TARA_SAMEA4397034_METAG_FFGJDONG@TARA_SAMEA4397034_METAG-scaffold_291-gene_6@d__Bacteria|p__Verrucomicrobiota	FALSE	1
GEM@3300027909_43@3300027909_43_00294@d__Bacteria|p__Eisenbacteria	FALSE	0.6
GEM@3300017553_12@3300017553_12_00541@d__Bacteria|p__Bdellovibrionota	FALSE	1
GEM@3300027996_12@3300027996_12_00244@d__Bacteria|p__Dependentiae	FALSE	1
GEM@3300025503_50@3300025503_50_00363@d__Archaea|p__Crenarchaeota	FALSE	0.4
GTDBiso@GB_GCA_003452655@DMNR01000232.1_11@d__Bacteria|p__Actinobacteriota	FALSE	1
GTDBiso@GB_GCA_001917995@MNFB01000027.1_11@d__Archaea|p__Thermoproteota	FALSE	0.333333
GTDBiso@GB_GCA_002840305@PHAI01000002.1_176@d__Bacteria|p__Patescibacteria	FALSE	1
GTDBiso@GB_GCA_003647095@QMME01000037.1_10@d__Bacteria|p__B64-G9	FALSE	0.25
GTDBiso@GB_GCA_002408465@DHSM01000022.1_22@d__Bacteria|p__Firmicutes_D	FALSE	0.75
GTDBiso@GB_GCA_002238965@MPNJ01000007.1_53@d__Bacteria|p__Nitrospinota_A	FALSE	0.833333
GTDBiso@GB_GCA_004552445@SFOJ01000018.1_2@d__Bacteria|p__Firmicutes	FALSE	1
GTDBiso@GB_GCA_003645255@QNES01000304.1_2@d__Bacteria|p__Proteobacteria	FALSE	0.5
GEM@3300027819_105@3300027819_105_01117@d__Archaea|p__Micrarchaeota	FALSE	0.5
GTDBiso@GB_GCA_005882895@VBBD01000028.1_18@d__Archaea|p__Thermoproteota	FALSE	0.428571
GTDBiso@GB_GCA_002382645@DFYP01000074.1_40@d__Bacteria|p__Desulfobacterota	FALSE	1
GEM@3300021306_10@3300021306_10_00718@d__Bacteria|p__Firmicutes_A	FALSE	0.666667
GTDBiso@GB_GCA_002333435@DDBS01000106.1_52@d__Bacteria|p__Acidobacteriota	FALSE	0.75
GTDBiso@GB_GCA_002238965@MPNJ01000003.1_56@d__Bacteria|p__Nitrospinota_A	FALSE	0.625
GTDBiso@GB_GCA_005778315@SXOW01000470.1_15@d__Bacteria|p__Acidobacteriota	FALSE	0.16
GTDBiso@GB_GCA_002425705@DIMT01000039.1_12@d__Bacteria|p__Firmicutes_A	FALSE	1
GEM@3300029419_22@3300029419_22_00027@d__Bacteria|p__Actinobacteriota	FALSE	0.5
GTDBiso@GB_GCA_002294665@DBFQ01000003.1_27@d__Bacteria|p__Acidobacteriota	FALSE	0.5
GTDBiso@GB_GCA_002083825@DAZV01000051.1_112@d__Bacteria|p__Cyanobacteria	FALSE	0.666667
GEM@3300015024_23@3300015024_23_00815@d__Bacteria|p__Proteobacteria	FALSE	0.666667
Ocean@TARA_SAMEA2620812_METAG_JCKFCHDC@TARA_SAMEA2620812_METAG-scaffold_14909-gene_3@d__Bacteria|p__Proteobacteria	FALSE	0.958333
GEM@3300029749_29@3300029749_29_00494@d__Bacteria|p__Firmicutes_A	FALSE	0.8
GTDBiso@GB_GCA_002385605@DGDU01000001.1_7@d__Bacteria|p__Firmicutes_A	FALSE	0.8
GTDBiso@GB_GCA_002774185@PEZG01000055.1_7@d__Bacteria|p__Patescibacteria	FALSE	0.5
GTDBiso@GB_GCA_001782975@MFQD01000042.1_21@d__Bacteria|p__Patescibacteria	FALSE	0.875
GEM@3300027835_77@3300027835_77_00108@d__Archaea|p__Nanoarchaeota	FALSE	0.666667
GTDBiso@GB_GCA_000433775@HF998492.1_11@d__Bacteria|p__Firmicutes_A	FALSE	1
GTDBiso@GB_GCA_003662645@QMYL01000042.1_1@d__Archaea|p__Thermoproteota	FALSE	0.5
GTDBiso@GB_GCA_002451275@DKBS01000044.1_6@d__Bacteria|p__Planctomycetota	FALSE	0.909091
GTDBiso@GB_GCA_001438145@LICD01000039.1_12@d__Bacteria|p__Proteobacteria	FALSE	0.833333
GTDBiso@GB_GCA_900321315@ONVP01000045.1_1@d__Bacteria|p__Bacteroidota	FALSE	0.666667
GTDBiso@GB_GCA_003641745@QNAI01000286.1_5@d__Bacteria|p__Verrucomicrobiota	FALSE	0.923077
GMGBhq@GMBC10.025_983@GMBC10.025_983_00392@d__Bacteria|p__Firmicutes_A	FALSE	0.722222
GEM@3300029297_22@3300029297_22_00181@d__Bacteria|p__Bacteroidota	FALSE	0.5
GEM@3300020418_14@3300020418_14_02014@d__Bacteria|p__Bdellovibrionota	FALSE	0.956522
GTDBiso@GB_GCA_002170005@NHGT02000011.1_106@d__Bacteria|p__Marinisomatota	FALSE	0.875
GEM@3300007105_14@3300007105_14_00126@d__Bacteria|p__Firmicutes_A	FALSE	0.833333
GTDBiso@GB_GCA_001512485@LFRV01000055.1_5@d__Bacteria|p__Firmicutes_A	FALSE	1
GEM@3300013131_99@3300013131_99_00934@d__Bacteria|p__Margulisbacteria	FALSE	0.5
GEM@3300027690_20@3300027690_20_01499@d__Bacteria|p__Desulfobacterota	FALSE	0.428571
UHGG@MGYG-HGUT-01850@GUT_GENOME112300_01080@d__Bacteria|p__Firmicutes_A	FALSE	1
GEM@3300020139_16@3300020139_16_01891@d__Bacteria|p__Planctomycetota	FALSE	1
GTDBiso@GB_GCA_002748355@PDSF01000047.1_10@d__Bacteria|p__Planctomycetota	FALSE	0.714286
GMGBhq@GMBC10.031_941@GMBC10.031_941_00820@d__Bacteria|p__Firmicutes	FALSE	0.96875
GMGBhq@GMBC10.079_462@GMBC10.079_462_01896@d__Bacteria|p__Firmicutes	FALSE	0.666667
GEM@3300008640_30@3300008640_30_01170@d__Bacteria|p__Firmicutes_A	FALSE	1
GMGBhq@GMBC10.029_333@GMBC10.029_333_01809@d__Bacteria|p__Firmicutes_A	FALSE	0.714286
GEM@3300010275_5@3300010275_5_00022@d__Bacteria|p__Firmicutes_A	FALSE	0.5
GTDBiso@GB_GCA_003222385@QHVV01000090.1_7@d__Bacteria|p__Acidobacteriota	FALSE	0.5
GEM@3300008664_15@3300008664_15_01804@d__Bacteria|p__Firmicutes_A	FALSE	1
Ocean@TARA_SAMEA2621221_METAG_EEOHHGEE@TARA_SAMEA2621221_METAG-scaffold_39340-gene_2@d__Bacteria|p__Proteobacteria	FALSE	0.949153
GEM@3300025581_14@3300025581_14_01566@d__Bacteria|p__Gemmatimonadota	FALSE	0.416667
GTDBiso@GB_GCA_005792145@SXSS01000016.1_22@d__Bacteria|p__Planctomycetota	FALSE	0.921053
Ocean@TARA_SAMEA2619907_METAG_JMCCHKLE@TARA_SAMEA2619907_METAG-scaffold_11612-gene_2@d__Bacteria|p__Chloroflexota	FALSE	0.571429
GEM@3300017964_13@3300017964_13_03730@d__Bacteria|p__UBP17	FALSE	0.454545
GMGBhq@GMBC10.051_005@GMBC10.051_005_01798@d__Bacteria|p__Firmicutes_A	FALSE	1
GTDBiso@GB_GCA_002483285@DLHP01000012.1_49@d__Bacteria|p__Bacteroidota	FALSE	1
GTDBiso@GB_GCA_002495885@DAHG01000033.1_132@d__Archaea|p__Halobacteriota	FALSE	0.214286
GEM@3300015214_26@3300015214_26_02695@d__Bacteria|p__Firmicutes_A	FALSE	0.428571
GTDBiso@GB_GCA_005792725@SXQZ01000044.1_6@d__Bacteria|p__Actinobacteriota	TRUE	0.939394
GTDBiso@GB_GCA_900555985@USNF01000015.1_36@d__Bacteria|p__Firmicutes	FALSE	1
GEM@3300014497_12@3300014497_12_02085@d__Bacteria|p__Gemmatimonadota	FALSE	0.5
GTDBiso@GB_GCA_003539755@DPOH01000007.1_3@d__Bacteria|p__Firmicutes_A	FALSE	0.666667
GTDBiso@GB_GCA_002293065@DBCN01000136.1_9@d__Bacteria|p__Verrucomicrobiota	FALSE	1
GTDBiso@GB_GCA_900545335@UQYP01000006.1_1@d__Bacteria|p__Proteobacteria	FALSE	0.714286
GTDBiso@GB_GCA_002337045@DDFF01000006.1_511@d__Bacteria|p__Bacteroidota	FALSE	1
GTDBiso@GB_GCA_900550445@URSF01000003.1_40@d__Bacteria|p__Proteobacteria	FALSE	1
GTDBiso@GB_GCA_003449675@DMGW01000002.1_21@d__Bacteria|p__Firmicutes_A	FALSE	0.978261
GTDBiso@GB_GCA_003153375@PLYM01000125.1_29@d__Bacteria|p__Planctomycetota	FALSE	0.666667
GTDBiso@GB_GCA_002693165@NZOP01000045.1_10@d__Archaea|p__Thermoproteota	FALSE	0.528846
GTDBiso@GB_GCA_001779205@MFJM01000006.1_25@d__Bacteria|p__Patescibacteria	FALSE	0.666667
GEM@3300029513_4@3300029513_4_02796@d__Bacteria|p__Bacteroidota	FALSE	0.6
GEM@3300006056_42@3300006056_42_00146@d__Bacteria|p__Bacteroidota	FALSE	0.5
GTDBiso@GB_GCA_001781095@MFKU01000016.1_6@d__Bacteria|p__Patescibacteria	FALSE	1
GTDBiso@GB_GCA_002407855@DHPF01000010.1_17@d__Bacteria|p__Bacteroidota	FALSE	0.966667
GTDBiso@GB_GCA_003551965@PUOC01000098.1_10@d__Bacteria|p__Firmicutes_G	FALSE	0.5
GTDBiso@GB_GCA_900317445@ONGV01000018.1_1@d__Bacteria|p__Firmicutes_A	FALSE	1
GTDBiso@GB_GCA_002345725@DDWP01000076.1_3@d__Bacteria|p__Patescibacteria	FALSE	1
GEM@3300025927_21@3300025927_21_02510@d__Bacteria|p__Actinobacteriota	FALSE	0.333333
GTDBiso@GB_GCA_003453835@DMMN01000243.1_8@d__Bacteria|p__Bacteroidota	FALSE	0.545455
GTDBiso@GB_GCA_002426275@DIPB01000095.1_11@d__Bacteria|p__Firmicutes_G	FALSE	1
GTDBiso@GB_GCA_002509745@DAWK01000181.1_7@d__Archaea|p__Methanobacteriota	FALSE	0.6
GTDBiso@GB_GCA_001303185@LJNP01000004.1_14@d__Bacteria|p__Patescibacteria	FALSE	0.5
GTDBiso@GB_GCA_002327845@DCUP01000003.1_41@d__Bacteria|p__Patescibacteria	FALSE	0.928571
GTDBiso@GB_GCA_002351955@DEHO01000041.1_38@d__Bacteria|p__Bacteroidota	FALSE	0.772727
GTDBiso@GB_GCA_002699425@PABV01000039.1_16@d__Archaea|p__Thermoplasmatota	FALSE	0.875
GTDBiso@GB_GCA_002320485@DCKW01000079.1_23@d__Bacteria|p__Proteobacteria	FALSE	0.666667
GTDBiso@GB_GCA_003158195@PMHP01000066.1_33@d__Bacteria|p__Eremiobacterota	FALSE	0.317073
GTDBiso@GB_GCA_002435145@DJLT01000099.1_32@d__Bacteria|p__Proteobacteria	FALSE	1
GEM@3300014785_6@3300014785_6_01051@d__Bacteria|p__Firmicutes	FALSE	0.75
GTDBiso@GB_GCA_003561965@PWXJ01000033.1_12@d__Bacteria|p__Aureabacteria	FALSE	0.666667
GTDBiso@GB_GCA_002722435@PBLX01000048.1_34@d__Bacteria|p__Proteobacteria	FALSE	0.571429
GTDBiso@GB_GCA_001771315@METK01000019.1_20@d__Bacteria|p__Dependentiae	FALSE	1
Ocean@TARA_SAMEA2619677_METAG_HBPDHLHH@TARA_SAMEA2619677_METAG-scaffold_848-gene_34@d__Bacteria|p__Proteobacteria	FALSE	0.285714
GTDBiso@GB_GCA_002337525@DDGG01000017.1_114@d__Bacteria|p__Proteobacteria	FALSE	0.4
GTDBiso@GB_GCA_001643535@LXTG01000104.1_4@d__Bacteria|p__Methylomirabilota	FALSE	0.75
GTDBiso@GB_GCA_002503665@DASF01000132.1_6@d__Archaea|p__Thermoplasmatota	FALSE	1
GTDBiso@GB_GCA_002690045@NZDE01000011.1_150@d__Bacteria|p__Proteobacteria	FALSE	0.941176
GMGBhq@GMBC10.015_698@GMBC10.015_698_01356@d__Bacteria|p__Firmicutes_A	FALSE	0.666667
GTDBiso@GB_GCA_900316245@ONCE01000017.1_96@d__Bacteria|p__Bacteroidota	FALSE	0.875
GTDBiso@GB_GCA_003670885@QWQI01000199.1_3@d__Bacteria|p__Planctomycetota	FALSE	1
GEM@3300021061_7@3300021061_7_00023@d__Bacteria|p__Patescibacteria	FALSE	0.538462
GTDBiso@GB_GCA_900557185@USRP01000017.1_8@d__Bacteria|p__Firmicutes	FALSE	0.583333
GTDBiso@GB_GCA_002344075@DDTM01000025.1_35@d__Bacteria|p__Bacteroidota	FALSE	1
GEM@3300029187_4@3300029187_4_00457@d__Bacteria|p__Firmicutes_C	FALSE	1
GEM@3300010368_16@3300010368_16_01108@d__Bacteria|p__Actinobacteriota	FALSE	0.666667
GTDBiso@GB_GCA_003242885@QKMZ01000001.1_397@d__Bacteria|p__Cyanobacteria	FALSE	0.4
GMGBhq@GMBC10.014_702@GMBC10.014_702_01547@d__Bacteria|p__Firmicutes_A	FALSE	0.75
GEM@3300007931_4@3300007931_4_00839@d__Bacteria|p__Proteobacteria	FALSE	0.571429
GEM@3300021404_13@3300021404_13_00164@d__Bacteria|p__Verrucomicrobiota	FALSE	0.714286
GMGBhq@GMBC10.070_049@GMBC10.070_049_00908@d__Bacteria|p__Firmicutes	FALSE	1
GTDBiso@GB_GCA_004297825@SCSX01000055.1_42@d__Bacteria|p__Spirochaetota	FALSE	0.5
GTDBiso@GB_GCA_002407045@DHKB01000060.1_26@d__Bacteria|p__Eremiobacterota	FALSE	0.615385
GTDBiso@GB_GCA_002898555@BEHR01000003.1_82@d__Bacteria|p__Armatimonadota	FALSE	0.5
GEM@3300028048_58@3300028048_58_00586@d__Bacteria|p__Bacteroidota	FALSE	0.388889
GTDBiso@GB_GCA_900553765@USET01000019.1_8@d__Bacteria|p__Firmicutes	FALSE	1
GTDBiso@GB_GCA_003562845@PWTL01000100.1_3@d__Bacteria|p__Bipolaricaulota	FALSE	0.5
GEM@3300006524_40@3300006524_40_00695@d__Bacteria|p__Patescibacteria	FALSE	0.814815
GTDBiso@GB_GCA_002435745@DIWT01000056.1_67@d__Bacteria|p__UBP15	FALSE	1
GTDBiso@GB_GCA_002365735@DEZY01000155.1_16@d__Bacteria|p__Actinobacteriota	FALSE	0.978723
GMGBhq@GMBC10.034_364@GMBC10.034_364_01043@d__Bacteria|p__Firmicutes_A	FALSE	1
GEM@3300013023_5@3300013023_5_00532@d__Bacteria|p__Proteobacteria	FALSE	1
GTDBiso@GB_GCA_002794105@PHFL01000026.1_71@d__Bacteria|p__Bacteroidota	FALSE	1
GTDBiso@GB_GCA_002722995@PBNF01000003.1_2@d__Bacteria|p__Proteobacteria	FALSE	1
Ocean@GORG_SAMEA6074453_SAGS_AG917M04@GORG_AG917M04_SAGS-scaffold_22-gene_2@d__Bacteria|p__Proteobacteria	FALSE	1
GEM@3300018065_44@3300018065_44_01223@d__Bacteria|p__Actinobacteriota	FALSE	0.2
GTDBiso@GB_GCA_001303445@LJTQ01000011.1_5@d__Bacteria|p__Proteobacteria	FALSE	0.642857
GEM@3300025855_8@3300025855_8_01771@d__Bacteria|p__Riflebacteria	FALSE	0.8
GTDBiso@GB_GCA_002686355@NZBV01000032.1_11@d__Archaea|p__Nanoarchaeota	FALSE	0.75
GEM@3300006464_40@3300006464_40_01177@d__Bacteria|p__Firmicutes	FALSE	1
GEM@3300027746_3@3300027746_3_01061@d__Bacteria|p__Verrucomicrobiota	FALSE	0.75
GEM@3300017788_69@3300017788_69_01225@d__Bacteria|p__Verrucomicrobiota	FALSE	0.5
Ocean@TARA_SAMEA4398413_METAG_FIHPIGOJ@TARA_SAMEA4398413_METAG-scaffold_926-gene_26@d__Bacteria|p__Proteobacteria	FALSE	0.575758
GEM@3300027819_118@3300027819_118_00427@d__Bacteria|p__Patescibacteria	FALSE	0.333333
GMGBhq@GMBC10.018_023@GMBC10.018_023_00729@d__Bacteria|p__Spirochaetota	FALSE	0.935484
GTDBiso@GB_GCA_001604645@LVBZ01000119.1_2@d__Bacteria|p__Verrucomicrobiota	FALSE	0.883721
GTDBiso@GB_GCA_001770205@MEQL01000041.1_50@d__Bacteria|p__Bdellovibrionota	FALSE	0.333333
GEM@3300029359_13@3300029359_13_00009@d__Bacteria|p__Firmicutes_A	FALSE	0.75
GEM@3300017532_100@3300017532_100_00172@d__Bacteria|p__Patescibacteria	FALSE	0.142857
GEM@3300021310_13@3300021310_13_00352@d__Bacteria|p__Bacteroidota	FALSE	0.75
GEM@3300020148_5@3300020148_5_01071@d__Bacteria|p__Verrucomicrobiota	FALSE	1
GEM@3300025689_3@3300025689_3_03012@d__Bacteria|p__Planctomycetota	FALSE	0.941176
GTDBiso@GB_GCA_000433035@FR890815.1_256@d__Bacteria|p__Firmicutes	FALSE	0.953488
GTDBiso@GB_GCA_002841945@PHBI01000226.1_4@d__Bacteria|p__Myxococcota	FALSE	1
GTDBiso@GB_GCA_002309615@DBXT01000053.1_46@d__Bacteria|p__Bacteroidota	FALSE	0.25
GTDBiso@GB_GCA_002306945@DBTH01000062.1_4@d__Bacteria|p__Verrucomicrobiota	FALSE	0.666667
GEM@3300025477_10@3300025477_10_02016@d__Bacteria|p__Planctomycetota	FALSE	0.666667
GTDBiso@GB_GCA_003161195@PMOV01000069.1_2@d__Bacteria|p__Acidobacteriota	FALSE	0.5
GTDBiso@GB_GCA_003165655@PMOY01000270.1_2@d__Bacteria|p__Actinobacteriota	FALSE	0.5
GTDBiso@GB_GCA_002256925@NCGI01000063.1_4@d__Bacteria|p__Proteobacteria	FALSE	0.5
GTDBiso@GB_GCA_002452735@DKFD01000002.1_43@d__Bacteria|p__Patescibacteria	FALSE	0.75
GTDBiso@GB_GCA_005878485@VBMG01000026.1_2@d__Archaea|p__Thermoplasmatota	FALSE	0.375
Ocean@TARA_SAMEA2623116_METAG_AOBFPEDB@TARA_SAMEA2623116_METAG-scaffold_5379-gene_3@d__Bacteria|p__Planctomycetota	FALSE	0.96875
GEM@3300029475_11@3300029475_11_00751@d__Bacteria|p__Firmicutes_A	FALSE	0.96875
GTDBiso@GB_GCA_003601775@PIYN01000012.1_50@d__Archaea|p__Thermoproteota	FALSE	0.625
GTDBiso@GB_GCA_005882445@VBAN01000404.1_4@d__Bacteria|p__CSP1-3	FALSE	0.333333
GTDBiso@GB_GCA_003252535@QKDN01000046.1_13@d__Bacteria|p__Campylobacterota	FALSE	0.5
GTDBiso@GB_GCA_003228175@QGNQ01000003.1_66@d__Bacteria|p__Chloroflexota	FALSE	1
GEM@3300017975_12@3300017975_12_00771@d__Archaea|p__Halobacterota	FALSE	0.866667
GEM@3300025600_10@3300025600_10_02077@d__Bacteria|p__Bacteroidota	FALSE	0.5
GTDBiso@GB_GCA_900315305@OMYS01000062.1_18@d__Bacteria|p__Firmicutes_A	FALSE	1
GEM@3300024960_1@3300024960_1_06413@d__Bacteria|p__Myxococcota	FALSE	0.5
GTDBiso@GB_GCA_003139975@PLHN01000258.1_5@d__Bacteria|p__Acidobacteriota	FALSE	0.891892
GTDBiso@GB_GCA_002323795@DCPZ01000056.1_12@d__Bacteria|p__Bacteroidota	FALSE	0.77381
GMGBhq@GMBC10.032_906@GMBC10.032_906_00034@d__Bacteria|p__Bacteroidota	FALSE	0.75
GTDBiso@GB_GCA_003153775@PMBI01000010.1_5@d__Bacteria|p__Desulfobacterota	FALSE	0.5
Ocean@TARA_SAMEA2622765_METAG_KOCIIGHO@TARA_SAMEA2622765_METAG-scaffold_16492-gene_2@d__Bacteria|p__Planctomycetota	FALSE	1
GEM@3300028103_8@3300028103_8_01326@d__Bacteria|p__Proteobacteria	FALSE	0.947368
GEM@3300025482_3@3300025482_3_03101@d__Bacteria|p__Actinobacteriota	FALSE	1
GTDBiso@GB_GCA_003158175@PMHJ01000004.1_27@d__Bacteria|p__Eremiobacterota	FALSE	0.333333
GEM@3300022661_125@3300022661_125_00003@d__Bacteria|p__Firmicutes_A	FALSE	0.545455
GEM@3300010049_73@3300010049_73_00188@d__Bacteria|p__Proteobacteria	FALSE	1
GEM@3300026510_18@3300026510_18_00185@d__Bacteria|p__Campylobacterota	FALSE	1
GEM@3300007208_22@3300007208_22_01225@d__Bacteria|p__Firmicutes_A	FALSE	0.8
Ocean@TARA_SAMEA4397004_METAG_JPDEEDJH@TARA_SAMEA4397004_METAG-scaffold_2287-gene_3@d__Bacteria|p__Bdellovibrionota	FALSE	0.714286
GTDBiso@GB_GCA_002338525@DDIM01000001.1_253@d__Bacteria|p__Proteobacteria	FALSE	0.5
Ocean@TARA_SAMEA4397363_METAG_LJPOFFIJ@TARA_SAMEA4397363_METAG-scaffold_5461-gene_3@d__Bacteria|p__Planctomycetota	FALSE	1
GTDBiso@GB_GCA_002840405@PHAR01000004.1_8@d__Bacteria|p__Desulfobacterota	FALSE	1
Ocean@TARA_SAMEA2622737_METAG_IDAHLIGD@TARA_SAMEA2622737_METAG-scaffold_9205-gene_1@d__Bacteria|p__Chloroflexota	FALSE	1
GTDBiso@GB_GCA_004193555@RPGP01000040.1_217@d__Bacteria|p__Desulfobacterota	FALSE	0.666667
GTDBiso@GB_GCA_001790575@MGCV01000002.1_4@d__Bacteria|p__Patescibacteria	FALSE	0.909091
GMGBhq@GMBC10.032_198@GMBC10.032_198_00009@d__Bacteria|p__Firmicutes_A	FALSE	1
GTDBiso@GB_GCA_001604185@LVAV01000092.1_64@d__Bacteria|p__Firmicutes_A	FALSE	0.857143
GTDBiso@GB_GCA_001821055@MHRT01000001.1_62@d__Bacteria|p__Patescibacteria	FALSE	0.5
GTDBiso@GB_GCA_001303445@LJTQ01000034.1_17@d__Bacteria|p__Proteobacteria	FALSE	0.333333
GEM@3300029310_30@3300029310_30_00185@d__Bacteria|p__Proteobacteria	FALSE	1
UHGG@MGYG-HGUT-04433@GUT_GENOME274466_00885@d__Bacteria|p__Desulfobacterota_A	FALSE	0.947368
GEM@3300023253_5@3300023253_5_02150@d__Bacteria|p__UBP6	FALSE	0.7
GTDBiso@GB_GCA_005801395@SYDV01000301.1_7@d__Bacteria|p__Planctomycetota	FALSE	0.5
GMGBhq@GMBC10.051_051@GMBC10.051_051_00187@d__Bacteria|p__Firmicutes_A	FALSE	0.28
GTDBiso@GB_GCA_001563915@LKMP01000004.1_5@d__Archaea|p__Nanohaloarchaeota	FALSE	1
GEM@3300006177_14@3300006177_14_01362@d__Bacteria|p__Verrucomicrobiota	FALSE	0.777778
GTDBiso@GB_GCA_002704665@PAHB01000107.1_10@d__Bacteria|p__Proteobacteria	FALSE	0.5
GTDBiso@GB_GCA_002402585@DHGC01000051.1_8@d__Bacteria|p__Firmicutes	FALSE	1
UHGG@MGYG-HGUT-01103@GUT_GENOME081297_00278@d__Bacteria|p__Firmicutes_A	FALSE	0.5
GTDBiso@GB_GCA_000432835@FR890371.1_109@d__Bacteria|p__Firmicutes	FALSE	0.598131
UHGG@MGYG-HGUT-00608@GUT_GENOME018614_00194@d__Bacteria|p__Verrucomicrobiota	FALSE	1
Ocean@TARA_SAMEA4396941_METAG_LBLFLNAI@TARA_SAMEA4396941_METAG-scaffold_2-gene_428@d__Bacteria|p__Proteobacteria	FALSE	0.875
GTDBiso@GB_GCA_003554185@PWFU01000035.1_34@d__Bacteria|p__Patescibacteria	FALSE	0.4
Ocean@TARA_SAMEA2622652_METAG_PCCKKEDJ@TARA_SAMEA2622652_METAG-scaffold_30937-gene_1@d__Bacteria|p__Proteobacteria	FALSE	0.857143
GTDBiso@GB_GCA_002336485@DDCZ01000025.1_23@d__Bacteria|p__Bacteroidota	FALSE	0.64
GTDBiso@GB_GCA_002482685@DLGL01000074.1_53@d__Bacteria|p__Bdellovibrionota	FALSE	0.7
GTDBiso@GB_GCA_002393065@DGGW01000021.1_25@d__Bacteria|p__Proteobacteria	FALSE	1
GEM@3300017418_3@3300017418_3_00372@d__Bacteria|p__Planctomycetota	FALSE	0.333333
GEM@3300028603_101@3300028603_101_00514@d__Bacteria|p__Bacteroidota	FALSE	1
GTDBiso@GB_GCA_003135055@PLDF01000172.1_5@d__Bacteria|p__Acidobacteriota	FALSE	0.666667
GTDBiso@GB_GCA_900316665@ONDV01000028.1_3@d__Bacteria|p__Firmicutes_A	FALSE	0.6
GEM@3300024433_22@3300024433_22_00843@d__Bacteria|p__WOR-3	FALSE	1
GTDBiso@GB_GCA_003649565@QMSF01000223.1_2@d__Archaea|p__Thermoproteota	FALSE	1
Ocean@TARA_SAMEA2622801_METAG_HIBPNBDN@TARA_SAMEA2622801_METAG-scaffold_4997-gene_4@d__Bacteria|p__Verrucomicrobiota	FALSE	0.9
GTDBiso@GB_GCA_002898995@BEIM01000228.1_4@d__Bacteria|p__Planctomycetota	FALSE	1
GTDBiso@GB_GCA_004524425@SDNN01000206.1_2@d__Archaea|p__Asgardarchaeota	FALSE	0.75
GTDBiso@GB_GCA_002405805@DHMN01000060.1_16@d__Bacteria|p__Cyanobacteria	FALSE	1
GTDBiso@GB_GCA_002314565@DCGL01000118.1_1@d__Bacteria|p__Firmicutes_A	FALSE	0.833333
Ocean@TARA_SAMEA2621155_METAG_LDOGOCBG@TARA_SAMEA2621155_METAG-scaffold_208-gene_37@d__Bacteria|p__Margulisbacteria	FALSE	0.727273
GTDBiso@GB_GCA_002344895@DDUR01000034.1_68@d__Bacteria|p__Bacteroidota	FALSE	1
GMGBhq@GMBC10.052_738@GMBC10.052_738_01614@d__Bacteria|p__Bacteroidota	FALSE	0.666667
GTDBiso@GB_GCA_002729515@PBYF01000100.1_4@d__Bacteria|p__Myxococcota_A	FALSE	0.8
GMGBhq@GMBC10.019_897@GMBC10.019_897_01029@d__Bacteria|p__Firmicutes_A	FALSE	0.833333
GTDBiso@GB_GCA_002361175@DESG01000060.1_40@d__Bacteria|p__Firmicutes_A	FALSE	0.928571
GTDBiso@GB_GCA_003649495@QMRZ01000128.1_6@d__Archaea|p__Thermoproteota	FALSE	1
GEM@3300011013_40@3300011013_40_00999@d__Archaea|p__Thermoplasmatota	FALSE	0.916667
GTDBiso@GB_GCA_001399805@LIHJ01000055.1_37@d__Archaea|p__Thermoproteota	FALSE	0.333333
GTDBiso@GB_GCA_002419295@DIFW01000016.1_23@d__Bacteria|p__Patescibacteria	FALSE	1
GTDBiso@GB_GCA_002418835@DIEX01000033.1_227@d__Bacteria|p__Spirochaetota	FALSE	0.714286
GTDBiso@GB_GCA_003140665@PLKS01000043.1_4@d__Bacteria|p__Verrucomicrobiota	FALSE	0.625
GTDBiso@GB_GCA_003562775@PWTU01000304.1_3@d__Bacteria|p__Bacteroidota	FALSE	0.333333
GTDBiso@GB_GCA_001800285@MGVC01000068.1_10@d__Bacteria|p__Elusimicrobiota	FALSE	0.5625
GEM@3300015360_41@3300015360_41_01304@d__Bacteria|p__Bdellovibrionota	FALSE	1
GEM@3300026026_3@3300026026_3_00321@d__Bacteria|p__Proteobacteria	FALSE	0.6
GEM@3300027844_27@3300027844_27_00162@d__Bacteria|p__Chloroflexota	FALSE	0.7
GTDBiso@GB_GCA_002704465@PAGI01000024.1_10@d__Bacteria|p__Proteobacteria	FALSE	0.948276
GEM@3300017533_18@3300017533_18_01058@d__Bacteria|p__Chloroflexota	FALSE	0.75
GMGBhq@GMBC10.074_139@GMBC10.074_139_03827@d__Bacteria|p__Bacteroidota	FALSE	1
GMGBhq@GMBC10.002_014@GMBC10.002_014_00638@d__Bacteria|p__Bacteroidota	FALSE	0.5
GTDBiso@GB_GCA_003485015@DNCN01000134.1_2@d__Bacteria|p__UBA9089	FALSE	0.666667
GEM@3300029249_13@3300029249_13_00826@d__Bacteria|p__Firmicutes_A	FALSE	1
GTDBiso@GB_GCA_900321565@ONWQ01000459.1_10@d__Bacteria|p__Firmicutes_A	FALSE	0.75
GTDBiso@GB_GCA_002718135@PBDN01000006.1_42@d__Bacteria|p__Proteobacteria	FALSE	0.8
GEM@3300027820_48@3300027820_48_02149@d__Bacteria|p__Proteobacteria	FALSE	0.5
GTDBiso@GB_GCA_000431135@HF987866.1_3@d__Bacteria|p__Firmicutes_A	FALSE	0.166667
GEM@3300027976_52@3300027976_52_01387@d__Bacteria|p__Actinobacteriota	FALSE	0.6
GTDBiso@GB_GCA_003641415@QNAG01000068.1_5@d__Bacteria|p__Zixibacteria	FALSE	0.243902
GTDBiso@GB_GCA_003134655@PLBY01000070.1_56@d__Bacteria|p__Acidobacteriota	FALSE	1
UHGG@MGYG-HGUT-03665@GUT_GENOME239074_01405@d__Bacteria|p__Firmicutes	FALSE	1
GEM@3300025654_22@3300025654_22_00642@d__Bacteria|p__Actinobacteriota	FALSE	0.868421
GTDBiso@GB_GCA_000220355@GL982569.1_1176@d__Archaea|p__Nanohaloarchaeota	FALSE	0.8
GTDBiso@GB_GCA_005240095@SBAX01000176.1_7@d__Bacteria|p__Planctomycetota	FALSE	0.428571
GEM@3300009767_21@3300009767_21_00505@d__Bacteria|p__Hydrogenedentota	FALSE	0.4
GEM@3300014911_58@3300014911_58_00770@d__Archaea|p__Thermoplasmatota	FALSE	0.571429
GTDBiso@GB_GCA_002702575@PAAJ01000019.1_117@d__Bacteria|p__Planctomycetota	FALSE	1
GTDBiso@GB_GCA_900316935@ONEW01000027.1_1@d__Bacteria|p__Firmicutes_C	FALSE	0.8
GTDBiso@GB_GCA_002928875@PERO01000002.1_39@d__Bacteria|p__Proteobacteria	FALSE	0.666667
GTDBiso@GB_GCA_001899315@MOYA01000001.1_2481@d__Bacteria|p__Cyanobacteria	FALSE	0.625
GTDBiso@GB_GCA_003561835@PWVN01000060.1_3@d__Bacteria|p__Firmicutes_D	FALSE	1
GMGBhq@GMBC10.013_857@GMBC10.013_857_00156@d__Bacteria|p__Bacteroidota	FALSE	0.5
GTDBiso@GB_GCA_002711555@PARQ01000013.1_84@d__Bacteria|p__Proteobacteria	FALSE	1
GTDBiso@GB_GCA_002067405@MVRP01000141.1_9@d__Bacteria|p__Desulfobacterota	FALSE	0.823529
UHGG@MGYG-HGUT-03292@GUT_GENOME220728_00907@d__Bacteria|p__Firmicutes	FALSE	0.666667
GTDBiso@GB_GCA_002343825@DDSL01000134.1_36@d__Bacteria|p__Armatimonadota	FALSE	0.333333
Ocean@TARA_SAMEA2619376_METAG_KIGNPPAL@TARA_SAMEA2619376_METAG-scaffold_22466-gene_7@d__Bacteria|p__Proteobacteria	FALSE	1
GTDBiso@GB_GCA_003222975@QHXN01000012.1_19@d__Bacteria|p__Acidobacteriota	FALSE	0.217391
GTDBiso@GB_GCA_002304915@DBPO01000012.1_4@d__Bacteria|p__Verrucomicrobiota	FALSE	0.473684
GEM@3300025784_14@3300025784_14_02679@d__Bacteria|p__Bacteroidota	FALSE	0.5
GTDBiso@GB_GCA_003223645@QHVT01000014.1_67@d__Bacteria|p__Acidobacteriota	FALSE	0.785714
GMGBhq@GMBC10.062_541@GMBC10.062_541_00642@d__Bacteria|p__Firmicutes	FALSE	1
GEM@3300021471_17@3300021471_17_00143@d__Archaea|p__Thermoplasmatota	FALSE	0.5
GEM@3300022660_152@3300022660_152_00143@d__Bacteria|p__Firmicutes_A	FALSE	0.4
GTDBiso@GB_GCA_003136895@PLDY01000171.1_21@d__Bacteria|p__Eremiobacterota	FALSE	1
GEM@3300029570_21@3300029570_21_00621@d__Bacteria|p__Firmicutes_A	FALSE	0.6
GEM@3300020200_87@3300020200_87_00207@d__Archaea|p__Nanoarchaeota	FALSE	0.25
GTDBiso@GB_GCA_002401965@NVUR01000021.1_68@d__Bacteria|p__Proteobacteria	FALSE	0.666667
UHGG@MGYG-HGUT-03220@GUT_GENOME214864_00631@d__Bacteria|p__Firmicutes_A	FALSE	0.571429
GEM@3300028557_51@3300028557_51_01136@d__Bacteria|p__Proteobacteria	FALSE	0.355556
GEM@3300000347_6@3300000347_6_01343@d__Bacteria|p__Gemmatimonadota	FALSE	0.75
GTDBiso@GB_GCA_003152485@PMAE01000099.1_49@d__Bacteria|p__Gemmatimonadota	FALSE	1
GEM@3300025350_3@3300025350_3_01415@d__Bacteria|p__Armatimonadota	FALSE	0.4
Ocean@TARA_SAMEA2621859_METAG_GAEHGPFE@TARA_SAMEA2621859_METAG-scaffold_1481-gene_3@d__Bacteria|p__Verrucomicrobiota	FALSE	1
GMGBhq@GMBC10.045_399@GMBC10.045_399_00182@d__Bacteria|p__Firmicutes_A	FALSE	0.8
GEM@3300006056_40@3300006056_40_02562@d__Bacteria|p__Planctomycetota	FALSE	0.846154
GTDBiso@GB_GCA_002396885@DGXY01000046.1_45@d__Bacteria|p__Verrucomicrobiota	FALSE	1
GTDBiso@GB_GCA_900553365@USDL01000009.1_6@d__Bacteria|p__Firmicutes_A	FALSE	1
GTDBiso@GB_GCA_900317975@ONIZ01000020.1_46@d__Bacteria|p__Firmicutes	FALSE	0.9
GTDBiso@GB_GCA_004144935@SDZP01000106.1_8@d__Bacteria|p__Proteobacteria	FALSE	1
GEM@3300010397_8@3300010397_8_00336@d__Bacteria|p__Acidobacteriota	FALSE	1
GTDBiso@GB_GCA_007124345@SLFH01000330.1_7@d__Bacteria|p__Planctomycetota	FALSE	0.777778
GTDBiso@GB_GCA_002238965@MPNJ01000008.1_3@d__Bacteria|p__Nitrospinota_A	FALSE	0.833333
GTDBiso@GB_GCA_000432775@HF990406.1_4@d__Bacteria|p__Bacteroidota	FALSE	1
GTDBiso@GB_GCA_002699695@PACC02000025.1_8@d__Bacteria|p__Proteobacteria	FALSE	0.925
GEM@3300027860_14@3300027860_14_00219@d__Bacteria|p__Proteobacteria	FALSE	0.8
Ocean@TARA_SAMEA4397072_METAG_NEHJPJII@TARA_SAMEA4397072_METAG-scaffold_3122-gene_9@d__Bacteria|p__Latescibacterota	FALSE	0.54
GTDBiso@GB_GCA_002696345@NZRT01000118.1_11@d__Bacteria|p__Myxococcota	FALSE	1
GTDBiso@GB_GCA_003136095@PNBO01000419.1_38@d__Bacteria|p__Myxococcota	FALSE	1
GEM@3300029088_7@3300029088_7_01755@d__Bacteria|p__Firmicutes	FALSE	1
GTDBiso@GB_GCA_002170595@NHDP01000023.1_13@d__Bacteria|p__Proteobacteria	FALSE	0.644444
GTDBiso@GB_GCA_004524425@SDNN01000158.1_6@d__Archaea|p__Asgardarchaeota	FALSE	1
Ocean@TARA_SAMEA2619399_METAG_MDEDMKFI@TARA_SAMEA2619399_METAG-scaffold_19571-gene_3@d__Archaea|p__Thermoplasmatota	FALSE	0.285714
GTDBiso@GB_GCA_002690045@NZDE01000012.1_15@d__Bacteria|p__Proteobacteria	FALSE	1
GTDBiso@GB_GCA_007244385@SCVX01000031.1_21@d__Bacteria|p__Desulfobacterota	FALSE	1
GTDBiso@GB_GCA_003487805@DNNE01000204.1_57@d__Bacteria|p__Acidobacteriota	FALSE	1
GTDBiso@GB_GCA_002688965@NZEE01000096.1_1@d__Archaea|p__Aenigmatarchaeota	FALSE	0.333333
GEM@3300009702_143@3300009702_143_00111@d__Archaea|p__Nanoarchaeota	FALSE	0.3
GTDBiso@GB_GCA_001603105@LVBE01000061.1_7@d__Bacteria|p__Spirochaetota	FALSE	1
GTDBiso@GB_GCA_003649235@QMRG01000192.1_3@d__Archaea|p__Thermoproteota	FALSE	1
GEM@3300014152_10@3300014152_10_02066@d__Bacteria|p__Bacteroidota	FALSE	0.428571
GEM@3300025942_17@3300025942_17_00706@d__Bacteria|p__Myxococcota	FALSE	0.945946
GTDBiso@GB_GCA_003635185@PYJA01000016.1_15@d__Bacteria|p__Poribacteria	FALSE	0.714286
GMGBhq@GMBC10.023_270@GMBC10.023_270_01242@d__Bacteria|p__Bacteroidota	FALSE	0.8
GEM@3300017480_10@3300017480_10_00647@d__Bacteria|p__Myxococcota	FALSE	0.666667
GTDBiso@GB_GCA_900321485@ONWG01000164.1_4@d__Bacteria|p__Firmicutes	FALSE	1
GEM@3300026255_13@3300026255_13_02031@d__Bacteria|p__Planctomycetota	FALSE	1
GTDBiso@GB_GCA_004356825@SMXC01000039.1_9@d__Bacteria|p__KSB1	FALSE	1
GTDBiso@GB_GCA_002869895@NEWP02000061.1_9@d__Bacteria|p__Nitrospirota	FALSE	0.8
GEM@3300025859_5@3300025859_5_03097@d__Bacteria|p__Planctomycetota	FALSE	0.5
GEM@3300028577_8@3300028577_8_00182@d__Bacteria|p__Bacteroidota	FALSE	0.363636
GTDBiso@GB_GCA_002404055@DHIZ01000255.1_19@d__Bacteria|p__Chloroflexota	FALSE	0.5
GTDBiso@GB_GCA_900552105@URYH01000003.1_22@d__Bacteria|p__Firmicutes_A	FALSE	0.8
GTDBiso@GB_GCA_900546715@UREA01000015.1_11@d__Bacteria|p__Firmicutes	FALSE	1
GTDBiso@GB_GCA_003164675@PLTX01000028.1_17@d__Bacteria|p__Verrucomicrobiota	FALSE	1
GTDBiso@GB_GCA_900555105@USJP01000192.1_4@d__Bacteria|p__Actinobacteriota	FALSE	0.8
GTDBiso@GB_GCA_002495185@DAEB01000040.1_16@d__Archaea|p__Thermoplasmatota	FALSE	0.823529
GEM@3300025855_140@3300025855_140_00592@d__Bacteria|p__Patescibacteria	FALSE	0.823529
GEM@3300019360_21@3300019360_21_00048@d__Archaea|p__Crenarchaeota	FALSE	0.5
GEM@3300024054_47@3300024054_47_00780@d__Bacteria|p__Proteobacteria	FALSE	1
GTDBiso@GB_GCA_001899005@MKUW01000009.1_29@d__Bacteria|p__Chloroflexota	FALSE	0.666667
GTDBiso@GB_GCA_002422205@DITS01000048.1_55@d__Bacteria|p__Proteobacteria	FALSE	0.571429
GTDBiso@GB_GCA_002422315@DIUJ01000020.1_24@d__Bacteria|p__Bacteroidota	FALSE	0.333333
GEM@3300019861_21@3300019861_21_01903@d__Bacteria|p__Edwardsbacteria	FALSE	0.333333
GTDBiso@GB_GCA_003151795@PLYL01000012.1_18@d__Bacteria|p__Patescibacteria	FALSE	1
GTDBiso@GB_GCA_002436105@DIXU01000020.1_153@d__Bacteria|p__Acidobacteriota	FALSE	0.571429
GEM@3300025617_17@3300025617_17_01680@d__Bacteria|p__Bacteroidota	FALSE	0.981132
GMGBhq@GMBC10.050_514@GMBC10.050_514_01933@d__Bacteria|p__Bacteroidota	FALSE	0.636364
GEM@3300013132_42@3300013132_42_03023@d__Bacteria|p__Proteobacteria	FALSE	0.428571
GTDBiso@GB_GCA_005882255@VBEZ01000124.1_131@d__Bacteria|p__Chloroflexota	FALSE	1
GTDBiso@GB_GCA_005879945@VBHX01000175.1_7@d__Bacteria|p__Dormibacterota	FALSE	0.861111
GTDBiso@GB_GCA_002440905@DJWA01000020.1_36@d__Bacteria|p__Patescibacteria	FALSE	0.25
GTDBiso@GB_GCA_002708085@PAOU01000006.1_18@d__Bacteria|p__Chloroflexota	FALSE	0.875
GEM@3300017444_35@3300017444_35_00122@d__Bacteria|p__Chloroflexota	FALSE	0.8
GTDBiso@GB_GCA_003133485@PKXR01000236.1_22@d__Bacteria|p__Dormibacterota	FALSE	1
GEM@3300017518_12@3300017518_12_03472@d__Bacteria|p__Bacteroidota	FALSE	0.333333
GEM@3300025632_35@3300025632_35_00440@d__Bacteria|p__Patescibacteria	FALSE	0.5
GEM@3300009083_186@3300009083_186_01072@d__Bacteria|p__Patescibacteria	FALSE	0.5
GTDBiso@GB_GCA_004294855@SHOI01000027.1_4@d__Bacteria|p__Spirochaetota	FALSE	0.875
GEM@3300027842_18@3300027842_18_00148@d__Archaea|p__Crenarchaeota	FALSE	0.2
GEM@3300005985_21@3300005985_21_00985@d__Bacteria|p__Chloroflexota	FALSE	0.4
UHGG@MGYG-HGUT-01846@GUT_GENOME112054_00513@d__Bacteria|p__Firmicutes_A	FALSE	0.714286
GTDBiso@GB_GCA_002701555@NZVS01000062.1_5@d__Bacteria|p__Proteobacteria	FALSE	1
GEM@3300027781_18@3300027781_18_00044@d__Bacteria|p__Actinobacteriota	FALSE	0.333333
GTDBiso@GB_GCA_001799895@MGUI01000018.1_5@d__Bacteria|p__Elusimicrobiota	FALSE	0.909091
GEM@3300010262_18@3300010262_18_00881@d__Bacteria|p__Bacteroidota	FALSE	0.894737
GEM@3300025713_35@3300025713_35_00207@d__Bacteria|p__Thermotogota	FALSE	1
Ocean@TARA_SAMEA2622801_METAG_DBAKEMHA@TARA_SAMEA2622801_METAG-scaffold_1134-gene_25@d__Bacteria|p__Myxococcota	FALSE	1
GTDBiso@GB_GCA_003155915@PMFA01000021.1_139@d__Bacteria|p__Actinobacteriota	FALSE	0.777778
GTDBiso@GB_GCA_900543105@UQQA01000162.1_1@d__Bacteria|p__Firmicutes_A	FALSE	0.571429
GTDBiso@GB_GCA_003225315@QHZD01000014.1_17@d__Bacteria|p__Acidobacteriota	FALSE	0.333333
GTDBiso@GB_GCA_002690925@NZGD01000291.1_59@d__Bacteria|p__Planctomycetota	FALSE	0.571429
GTDBiso@GB_GCA_002327905@DCUY01000015.1_1@d__Bacteria|p__WOR-3	FALSE	0.333333
GTDBiso@GB_GCA_003662715@QMYO01000002.1_3@d__Archaea|p__Thermoproteota	FALSE	1
GEM@3300015159_2@3300015159_2_03116@d__Bacteria|p__Acidobacteriota	FALSE	0.833333
GTDBiso@GB_GCA_002390675@DGPZ01000019.1_55@d__Bacteria|p__Myxococcota_A	FALSE	0.875
GTDBiso@GB_GCA_001896865@MKRH01000088.1_5@d__Bacteria|p__Proteobacteria	FALSE	0.75
GEM@3300025682_41@3300025682_41_01172@d__Bacteria|p__Firmicutes_A	FALSE	0.753846
GTDBiso@GB_GCA_003152225@PLZQ01000163.1_5@d__Bacteria|p__Verrucomicrobiota	FALSE	0.428571
GTDBiso@GB_GCA_002390745@DGQK01000015.1_57@d__Bacteria|p__Bacteroidota	FALSE	1
GEM@3300025161_37@3300025161_37_01343@d__Bacteria|p__Chloroflexota	FALSE	1
GTDBiso@GB_GCA_002731275@PCBK01000030.1_87@d__Bacteria|p__Myxococcota_B	FALSE	0.833333
GMGBhq@GMBC10.038_369@GMBC10.038_369_00338@d__Bacteria|p__Proteobacteria	FALSE	0.333333
GEM@3300025597_3@3300025597_3_02310@d__Bacteria|p__Hydrogenedentota	FALSE	0.75
GTDBiso@GB_GCA_002898115@BDTL01000031.1_4@d__Bacteria|p__Actinobacteriota	FALSE	0.2
GMGBhq@GMBC10.043_398@GMBC10.043_398_00794@d__Bacteria|p__Firmicutes_A	FALSE	0.666667
GTDBiso@GB_GCA_900543625@UQSF01000004.1_87@d__Bacteria|p__Firmicutes_A	FALSE	1
GTDBiso@GB_GCA_005888095@VBKF01000150.1_3@d__Bacteria|p__Desulfobacterota_B	FALSE	0.285714
GTDBiso@GB_GCA_002497485@DADH01000121.1_2@d__Archaea|p__Halobacteriota	FALSE	0.75
GTDBiso@GB_GCA_005223045@NJBM01000001.1_247@d__Bacteria|p__Planctomycetota	FALSE	0.83871
GTDBiso@GB_GCA_002474345@DKQD01000094.1_3@d__Bacteria|p__Bdellovibrionota	FALSE	0.888889
GEM@3300027688_6@3300027688_6_00404@d__Bacteria|p__Planctomycetota	FALSE	0.714286
GEM@3300026294_6@3300026294_6_03852@d__Bacteria|p__Bacteroidota	FALSE	0.25
GTDBiso@GB_GCA_003155465@PMCR01000477.1_3@d__Bacteria|p__Myxococcota	FALSE	0.75
GTDBiso@GB_GCA_001464755@LNDR01000166.1_5@d__Bacteria|p__Proteobacteria	FALSE	0.333333
GEM@3300015360_59@3300015360_59_01092@d__Bacteria|p__Proteobacteria	FALSE	0.6
GTDBiso@GB_GCA_002320775@DCKY01000092.1_3@d__Bacteria|p__Planctomycetota	FALSE	0.75
GEM@3300017444_38@3300017444_38_01226@d__Bacteria|p__Eisenbacteria	FALSE	0.625
GTDBiso@GB_GCA_002335425@DDCB01000022.1_59@d__Bacteria|p__Armatimonadota	FALSE	0.666667
GEM@3300005858_9@3300005858_9_00175@d__Bacteria|p__Firmicutes_H	FALSE	0.666667
GTDBiso@GB_GCA_002709225@PAQH01000109.1_15@d__Bacteria|p__Planctomycetota	FALSE	0.875
GTDBiso@GB_GCA_007136375@SLHB01000168.1_3@d__Bacteria|p__Hydrogenedentota	FALSE	0.444444
GTDBiso@GB_GCA_007124395@SLFF01000036.1_4@d__Bacteria|p__Chloroflexota	FALSE	0.666667
GEM@3300027965_28@3300027965_28_04067@d__Bacteria|p__Acidobacteriota	FALSE	0.8
GEM@3300005300_1@3300005300_1_01567@d__Bacteria|p__Armatimonadota	FALSE	0.545455
GTDBiso@GB_GCA_003487785@DNNG01000136.1_3@d__Bacteria|p__Bacteroidota	FALSE	0.925
GTDBiso@GB_GCA_002453155@DKGG01000064.1_7@d__Bacteria|p__Bdellovibrionota	FALSE	1
GTDBiso@GB_GCA_005223125@NJBH01000003.1_125@d__Archaea|p__Asgardarchaeota	FALSE	1
GEM@3300009503_118@3300009503_118_00184@d__Bacteria|p__Acidobacteriota	FALSE	0.928571
GTDBiso@GB_GCA_002730875@PCBI01000005.1_161@d__Bacteria|p__Spirochaetota	FALSE	1
GEM@3300015159_2@3300015159_2_02586@d__Bacteria|p__Acidobacteriota	FALSE	0.916667
Ocean@TARA_SAMEA2622119_METAG_PPKCDGLG@TARA_SAMEA2622119_METAG-scaffold_6282-gene_7@d__Bacteria|p__Planctomycetota	FALSE	0.75
GTDBiso@GB_GCA_002704825@PAIY01000015.1_4@d__Bacteria|p__Planctomycetota	FALSE	1
GTDBiso@GB_GCA_003963305@RXJR01000002.1_32@d__Bacteria|p__Cyanobacteria	FALSE	1
GEM@3300029583_15@3300029583_15_01725@d__Bacteria|p__Firmicutes_A	FALSE	0.501695
GEM@3300027815_77@3300027815_77_00207@d__Bacteria|p__Patescibacteria	FALSE	0.4
GEM@3300013414_14@3300013414_14_01832@d__Bacteria|p__Firmicutes_A	FALSE	1
GEM@3300028028_42@3300028028_42_00188@d__Bacteria|p__Patescibacteria	FALSE	0.181818
GMGBhq@GMBC10.029_482@GMBC10.029_482_00666@d__Bacteria|p__Bacteroidota	FALSE	1
GTDBiso@GB_GCA_002336895@DDFC01000010.1_366@d__Bacteria|p__Verrucomicrobiota	FALSE	0.4
GTDBiso@GB_GCA_002699335@PACG01000079.1_45@d__Bacteria|p__Poribacteria	FALSE	1
GTDBiso@GB_GCA_003135575@PLCG01000068.1_219@d__Archaea|p__Thermoproteota	FALSE	0.333333
GTDBiso@GB_GCA_003552765@PUOI01000102.1_4@d__Bacteria|p__Hydrogenedentota	FALSE	0.5
GEM@3300027878_45@3300027878_45_01087@d__Bacteria|p__Chloroflexota	FALSE	1
GEM@3300015370_18@3300015370_18_02365@d__Bacteria|p__UBP1	FALSE	0.142857
GTDBiso@GB_GCA_002789675@PFTR01000074.1_11@d__Bacteria|p__Proteobacteria	FALSE	0.666667
GTDBiso@GB_GCA_002898535@BEHN01000001.1_207@d__Bacteria|p__Acidobacteriota	FALSE	1
GEM@3300027983_51@3300027983_51_00925@d__Bacteria|p__Actinobacteriota	FALSE	1
GTDBiso@GB_GCA_007118765@SKQZ01000398.1_3@d__Bacteria|p__Hydrogenedentota	FALSE	0.52381
GTDBiso@GB_GCA_001871905@MNUG01000018.1_60@d__Bacteria|p__Proteobacteria	FALSE	0.571429
GTDBiso@GB_GCA_002783105@PFJN01000019.1_23@d__Bacteria|p__Patescibacteria	FALSE	0.571429
GTDBiso@GB_GCA_002724985@PBQK01000059.1_5@d__Bacteria|p__Planctomycetota	FALSE	0.857143
GTDBiso@GB_GCA_002413095@DHWI01000052.1_7@d__Bacteria|p__Actinobacteriota	FALSE	0.783784
GTDBiso@GB_GCA_001800675@MGVW01000046.1_9@d__Archaea|p__Thermoplasmatota	FALSE	1
GTDBiso@GB_GCA_002430725@DJCU01000040.1_44@d__Bacteria|p__Patescibacteria	FALSE	1
GEM@3300022902_11@3300022902_11_02785@d__Bacteria|p__Latescibacterota	FALSE	0.909091
GTDBiso@GB_GCA_001002765@LCMS01000022.1_7@d__Bacteria|p__Patescibacteria	FALSE	0.5
Ocean@TARA_SAMEA2621487_METAG_HCGJLDAA@TARA_SAMEA2621487_METAG-scaffold_1703-gene_14@d__Bacteria|p__Bacteroidota	FALSE	0.622642
GTDBiso@GB_GCA_900549465@UROP01000199.1_1@d__Bacteria|p__Fusobacteriota	FALSE	1
GTDBiso@GB_GCA_001603335@LUYR01000183.1_2@d__Bacteria|p__Proteobacteria	FALSE	1
GTDBiso@GB_GCA_004769085@DUDS01000015.1_127@d__Bacteria|p__Cyanobacteria	FALSE	1
GTDBiso@GB_GCA_005881825@VBEO01000075.1_2@d__Bacteria|p__Dormibacterota	FALSE	0.4
GEM@3300017398_17@3300017398_17_00983@d__Archaea|p__Crenarchaeota	FALSE	0.666667
GTDBiso@GB_GCA_005879585@VBKG01000335.1_11@d__Bacteria|p__Desulfobacterota_B	FALSE	1
GTDBiso@GB_GCA_003539915@DPNX01000003.1_2@d__Bacteria|p__Patescibacteria	FALSE	0.666667
GMGBhq@GMBC10.037_762@GMBC10.037_762_00697@d__Bacteria|p__Firmicutes	FALSE	1
GTDBiso@GB_GCA_900319365@ONOE01000007.1_51@d__Bacteria|p__Cyanobacteria	FALSE	1
GTDBiso@GB_GCA_002421685@DISB01000018.1_388@d__Bacteria|p__Bacteroidota	FALSE	0.6
GTDBiso@GB_GCA_001000675@LCHW01000001.1_168@d__Bacteria|p__Patescibacteria	FALSE	1
GMGBhq@GMBC10.067_823@GMBC10.067_823_00389@d__Bacteria|p__Firmicutes	FALSE	0.875
GEM@3300027904_12@3300027904_12_01128@d__Bacteria|p__Bacteroidota	FALSE	0.75
GTDBiso@GB_GCA_004356615@SMWT01000060.1_8@d__Bacteria|p__Bdellovibrionota	FALSE	1
GTDBiso@GB_GCA_900320745@ONTK01000177.1_3@d__Bacteria|p__Firmicutes	FALSE	0.375
GEM@3300017423_4@3300017423_4_03755@d__Bacteria|p__Bacteroidota	FALSE	0.882353
GTDBiso@GB_GCA_003133485@PKXR01000202.1_36@d__Bacteria|p__Dormibacterota	FALSE	1
GEM@3300029239_14@3300029239_14_00112@d__Bacteria|p__Patescibacteria	FALSE	0.75
GEM@3300020603_60@3300020603_60_01624@d__Bacteria|p__Bacteroidota	FALSE	0.944444
GTDBiso@GB_GCA_001778595@MFHL01000036.1_48@d__Bacteria|p__Patescibacteria	FALSE	0.666667
GTDBiso@GB_GCA_002825535@PJES01000166.1_10@d__Archaea|p__Asgardarchaeota	FALSE	0.8
GEM@3300013127_110@3300013127_110_00670@d__Archaea|p__Nanoarchaeota	FALSE	0.5
GTDBiso@GB_GCA_006226595@SBGP01000012.1_25@d__Bacteria|p__Myxococcota	FALSE	0.142857
Ocean@TARA_SAMEA4397730_METAG_CGKHBPDI@TARA_SAMEA4397730_METAG-scaffold_2675-gene_9@d__Archaea|p__Crenarchaeota	FALSE	0.955556
GTDBiso@GB_GCA_001821395@MHLM01000004.1_42@d__Bacteria|p__Patescibacteria	FALSE	0.5
GTDBiso@GB_GCA_003343845@QAKK01000025.1_9@d__Bacteria|p__Firmicutes_A	FALSE	0.866667
Ocean@TARA_SAMEA4396988_METAG_MIJAAAFI@TARA_SAMEA4396988_METAG-scaffold_90-gene_167@d__Bacteria|p__Bacteroidota	FALSE	0.8
GTDBiso@GB_GCA_900547945@URIT01000124.1_3@d__Bacteria|p__Verrucomicrobiota	FALSE	1
GTDBiso@GB_GCA_001768965@MEMY01000105.1_8@d__Archaea|p__Thermoproteota	FALSE	0.75
GEM@3300027566_29@3300027566_29_00544@d__Bacteria|p__Firmicutes	FALSE	0.705882
GEM@3300013656_1@3300013656_1_02927@d__Bacteria|p__Proteobacteria	FALSE	0.5
GTDBiso@GB_GCA_003243425@QFQP01000080.1_1@d__Bacteria|p__Myxococcota	FALSE	0.4
GEM@3300009769_17@3300009769_17_00571@d__Bacteria|p__Bacteroidota	FALSE	0.75
GEM@3300025708_11@3300025708_11_01026@d__Bacteria|p__Bacteroidota	FALSE	0.5
GTDBiso@GB_GCA_002353275@DEJH01000008.1_41@d__Bacteria|p__Firmicutes	FALSE	1
GTDBiso@GB_GCA_001464455@LNEI01000004.1_46@d__Bacteria|p__Acidobacteriota	FALSE	0.483871
GMGBhq@GMBC10.010_533@GMBC10.010_533_00344@d__Bacteria|p__Proteobacteria	FALSE	0.9
GTDBiso@GB_GCA_003167055@PMUE01000215.1_2@d__Bacteria|p__Eremiobacterota	FALSE	1
GEM@3300025408_31@3300025408_31_00329@d__Archaea|p__Nanoarchaeota	FALSE	0.5
GTDBiso@GB_GCA_002363545@DEWF01000006.1_3@d__Bacteria|p__Firmicutes_A	FALSE	1
GMGBhq@GMBC10.004_659@GMBC10.004_659_00309@d__Bacteria|p__Proteobacteria	FALSE	1
Ocean@GORG_SAMEA6078657_SAGS_AG457C05@GORG_AG457C05_SAGS-scaffold_5-gene_12@d__Bacteria|p__Proteobacteria	FALSE	0.4
GTDBiso@GB_GCA_002171155@NHHF01000054.1_6@d__Bacteria|p__Proteobacteria	FALSE	0.25
UHGG@MGYG-HGUT-02650@GUT_GENOME157138_00089@d__Bacteria|p__Verrucomicrobiota	FALSE	0.290323
GTDBiso@GB_GCA_900550955@URUF01000008.1_58@d__Bacteria|p__Firmicutes_A	FALSE	1
GEM@3300025408_3@3300025408_3_01547@d__Bacteria|p__Riflebacteria	FALSE	0.6
GTDBiso@GB_GCA_002457055@NTKT01000012.1_83@d__Bacteria|p__Proteobacteria	FALSE	0.935484
GTDBiso@GB_GCA_002690445@NZER01000320.1_1@d__Archaea|p__Nanoarchaeota	FALSE	0.666667
GTDBiso@GB_GCA_900542185@UQMZ01000080.1_7@d__Bacteria|p__Bacteroidota	FALSE	1
GEM@3300013136_38@3300013136_38_01466@d__Bacteria|p__WOR-3	FALSE	0.571429
GEM@3300005985_12@3300005985_12_04985@d__Bacteria|p__Bacteroidota	FALSE	0.6
UHGG@MGYG-HGUT-01220@GUT_GENOME093248_01109@d__Bacteria|p__Firmicutes_A	FALSE	1
GTDBiso@GB_GCA_900315395@OMZC01000095.1_17@d__Bacteria|p__Proteobacteria	FALSE	1
GTDBiso@GB_GCA_002422165@DITQ01000003.1_10@d__Bacteria|p__Patescibacteria	FALSE	0.285714
GEM@3300026534_17@3300026534_17_01020@d__Bacteria|p__Calditrichota	FALSE	0.333333
GEM@3300017648_16@3300017648_16_01943@d__Bacteria|p__Chloroflexota	FALSE	0.5
GTDBiso@GB_GCA_003512875@DONZ01000211.1_4@d__Bacteria|p__Desulfobacterota	FALSE	0.791667
GTDBiso@GB_GCA_002366725@DFBT01000116.1_13@d__Bacteria|p__WOR-3	FALSE	1
GTDBiso@GB_GCA_900066695@FMHH01000010.1_20@d__Bacteria|p__Firmicutes_A	FALSE	0.818182
GEM@3300009084_81@3300009084_81_00611@d__Bacteria|p__Verrucomicrobiota	FALSE	0.5
Ocean@MALA_SAMN05421699_METAG_ACDJADOH@MALA_SAMN05421699_METAG-scaffold_388-gene_9@d__Bacteria|p__Proteobacteria	FALSE	0.4
GTDBiso@GB_GCA_003142035@PLOF01000133.1_29@d__Bacteria|p__Dormibacterota	FALSE	0.909091
GTDBiso@GB_GCA_900541355@UQJU01000015.1_12@d__Bacteria|p__Elusimicrobiota	FALSE	0.666667
GTDBiso@GB_GCA_002842985@PHEQ01000009.1_132@d__Bacteria|p__Proteobacteria	FALSE	1
GTDBiso@GB_GCA_003694775@RFJV01000298.1_1@d__Bacteria|p__Chloroflexota	FALSE	0.666667
GTDBiso@GB_GCA_900539775@UQDL01000002.1_187@d__Bacteria|p__Firmicutes_A	FALSE	0.985915
GTDBiso@GB_GCA_002399235@DHDH01000049.1_12@d__Bacteria|p__Firmicutes_G	FALSE	0.833333
GEM@3300005255_5@3300005255_5_00294@d__Archaea|p__Crenarchaeota	FALSE	0.727273
GEM@3300028593_15@3300028593_15_04483@d__Bacteria|p__Desulfobacterota	FALSE	0.333333
GEM@3300009503_145@3300009503_145_00927@d__Bacteria|p__Chloroflexota	FALSE	0.32
GTDBiso@GB_GCA_900545725@URAI01000059.1_8@d__Bacteria|p__Firmicutes_A	FALSE	1
GEM@3300014162_17@3300014162_17_00728@d__Archaea|p__Micrarchaeota	FALSE	0.333333
GTDBiso@GB_GCA_003671075@QWPT01000007.1_61@d__Bacteria|p__Planctomycetota	FALSE	0.833333
GEM@3300011999_4@3300011999_4_03548@d__Bacteria|p__Verrucomicrobiota	FALSE	0.375
GTDBiso@GB_GCA_002168155@NHBY01000019.1_84@d__Bacteria|p__Cyanobacteria	FALSE	1
GTDBiso@GB_GCA_003169195@PMQB01000178.1_7@d__Bacteria|p__Acidobacteriota	FALSE	0.666667
Ocean@TARA_SAMEA4398111_METAG_POCKDNGE@TARA_SAMEA4398111_METAG-scaffold_1-gene_239@d__Bacteria|p__Proteobacteria	FALSE	1
GTDBiso@GB_GCA_001603105@LVBE01000048.1_16@d__Bacteria|p__Spirochaetota	FALSE	1
GTDBiso@GB_GCA_007280315@QYQC01000002.1_9@d__Bacteria|p__Proteobacteria	FALSE	1
GTDBiso@GB_GCA_002256435@NKJC01000006.1_37@d__Bacteria|p__Bacteroidota	FALSE	0.666667
GEM@3300021319_36@3300021319_36_00031@d__Archaea|p__Thermoplasmatota	FALSE	0.75
GEM@3300029419_10@3300029419_10_02167@d__Bacteria|p__Proteobacteria	FALSE	1
GMGBhq@GMBC10.070_384@GMBC10.070_384_03880@d__Bacteria|p__Planctomycetota	FALSE	0.333333
GTDBiso@GB_GCA_002367255@DFBD01000029.1_2@d__Bacteria|p__Proteobacteria	FALSE	0.25
GTDBiso@GB_GCA_001787475@MFXB01000049.1_7@d__Bacteria|p__Patescibacteria	FALSE	0.4
GTDBiso@GB_GCA_002335055@DDCH01000004.1_397@d__Bacteria|p__Campylobacterota	FALSE	0.571429
GTDBiso@GB_GCA_003512585@DOQE01000137.1_3@d__Bacteria|p__Firmicutes	FALSE	1
GMGBhq@GMBC10.045_563@GMBC10.045_563_00287@d__Bacteria|p__Proteobacteria	FALSE	0.444444
Ocean@TARA_SAMEA2620980_METAG_LINNCFCJ@TARA_SAMEA2620980_METAG-scaffold_4477-gene_12@d__Bacteria|p__Bacteroidota	FALSE	0.850746
GEM@3300025822_10@3300025822_10_00622@d__Bacteria|p__Bacteroidota	FALSE	0.428571
GTDBiso@GB_GCA_002369415@DFEZ01000011.1_187@d__Bacteria|p__Firmicutes	FALSE	1
GTDBiso@GB_GCA_002869335@PKTE01000246.1_8@d__Bacteria|p__Bacteroidota	FALSE	0.166667
GMGBhq@GMBC10.048_533@GMBC10.048_533_00235@d__Bacteria|p__Firmicutes_A	FALSE	1
GTDBiso@GB_GCA_003154095@PMCK01000223.1_11@d__Bacteria|p__Myxococcota	FALSE	1
GMGBhq@GMBC10.011_340@GMBC10.011_340_01219@d__Bacteria|p__Firmicutes_A	FALSE	1
GTDBiso@GB_GCA_005798285@SYKE01000237.1_5@d__Bacteria|p__Armatimonadota	FALSE	0.818182
GTDBiso@GB_GCA_003221075@QHUF01000173.1_5@d__Bacteria|p__Gemmatimonadota	FALSE	1
GTDBiso@GB_GCA_002725315@PBOL01000048.1_5@d__Archaea|p__Thermoplasmatota	FALSE	0.242424
GTDBiso@GB_GCA_001897525@MKTB01000007.1_56@d__Bacteria|p__Bacteroidota	FALSE	0.625
GEM@3300013768_4@3300013768_4_00193@d__Bacteria|p__Actinobacteriota	FALSE	0.692308
GEM@3300013131_18@3300013131_18_00824@d__Bacteria|p__Planctomycetota	FALSE	1
UHGG@MGYG-HGUT-01859@GUT_GENOME112529_01659@d__Bacteria|p__Firmicutes_C	FALSE	0.333333
GEM@3300028174_7@3300028174_7_03152@d__Bacteria|p__UBP17	FALSE	0.8125
GTDBiso@GB_GCA_002329445@DCTU01000044.1_3@d__Bacteria|p__Eremiobacterota	FALSE	1
GTDBiso@GB_GCA_002687275@NYZT01000048.1_10@d__Archaea|p__Nanoarchaeota	FALSE	1
GTDBiso@GB_GCA_002163155@MAAO01000002.1_189@d__Bacteria|p__Bdellovibrionota	FALSE	0.666667
GTDBiso@GB_GCA_003978475@QNZR01000188.1_9@d__Bacteria|p__Campylobacterota	FALSE	0.375
GTDBiso@GB_GCA_900554615@USIB01000017.1_3@d__Bacteria|p__Firmicutes	FALSE	1
GEM@3300014766_8@3300014766_8_00697@d__Bacteria|p__Bacteroidota	FALSE	0.961538
GEM@3300028191_21@3300028191_21_01180@d__Bacteria|p__Firmicutes	FALSE	0.235294
GTDBiso@GB_GCA_004562765@SFRL01000005.1_21@d__Bacteria|p__Firmicutes_A	FALSE	1
GEM@3300005529_29@3300005529_29_01864@d__Bacteria|p__Chloroflexota	FALSE	0.6
GTDBiso@GB_GCA_003158675@PMKN01000099.1_3@d__Bacteria|p__Chloroflexota	FALSE	0.8
GTDBiso@GB_GCA_002711125@PAHN01000003.1_21@d__Bacteria|p__Bacteroidota	FALSE	0.5
GTDBiso@GB_GCA_002478145@DLMI01000027.1_4@d__Bacteria|p__Acidobacteriota	FALSE	0.454545
GTDBiso@GB_GCA_002502295@DANX01000097.1_11@d__Archaea|p__Thermoplasmatota	FALSE	0.333333
GTDBiso@GB_GCA_003650365@QMPA01000103.1_12@d__Bacteria|p__Bacteroidota	FALSE	0.583333
GTDBiso@GB_GCA_002050155@MWSU01000329.1_6@d__Bacteria|p__Bacteroidota	FALSE	1
GEM@3300007190_10@3300007190_10_00423@d__Bacteria|p__Verrucomicrobiota	FALSE	1
GTDBiso@GB_GCA_900555015@USJL01000005.1_26@d__Bacteria|p__Firmicutes_A	FALSE	1
GMGBhq@GMBC10.043_588@GMBC10.043_588_00564@d__Archaea|p__Thermoplasmatota	FALSE	0.416667
GTDBiso@GB_GCA_900543675@UQRY01000004.1_26@d__Bacteria|p__Firmicutes	FALSE	0.631579
GTDBiso@GB_GCA_003553825@PWFL01000013.1_5@d__Archaea|p__Iainarchaeota	FALSE	1
GTDBiso@GB_GCA_002343425@DDSO01000128.1_22@d__Bacteria|p__Proteobacteria	FALSE	1
GTDBiso@GB_GCA_002359655@DENL01000024.1_2@d__Bacteria|p__Proteobacteria	FALSE	0.666667
GTDBiso@GB_GCA_003671075@QWPT01000012.1_29@d__Bacteria|p__Planctomycetota	FALSE	0.7
GTDBiso@GB_GCA_002390525@DGPR01000049.1_6@d__Bacteria|p__Proteobacteria	FALSE	0.517857
GTDBiso@GB_GCA_003246625@QJZR01000015.1_17@d__Bacteria|p__Proteobacteria	FALSE	1
GEM@3300022661_80@3300022661_80_00053@d__Bacteria|p__Firmicutes_A	FALSE	0.75
GEM@3300003177_7@3300003177_7_00018@d__Bacteria|p__Campylobacterota	FALSE	0.88
GTDBiso@GB_GCA_005788075@SXZC01000013.1_5@d__Bacteria|p__Actinobacteriota	FALSE	0.941176
GEM@3300029312_1@3300029312_1_04881@d__Bacteria|p__Firmicutes_A	FALSE	0.666667
GTDBiso@GB_GCA_002862305@PKCS01000017.1_2@d__Bacteria|p__Planctomycetota	FALSE	0.8
GEM@3300013123_29@3300013123_29_03039@d__Bacteria|p__Chloroflexota	FALSE	0.65
GTDBiso@GB_GCA_002405165@DHLF01000005.1_131@d__Bacteria|p__Firmicutes_A	FALSE	1
GEM@3300027760_26@3300027760_26_01554@d__Bacteria|p__Verrucomicrobiota	FALSE	0.6
UHGG@MGYG-HGUT-01851@GUT_GENOME112384_01254@d__Bacteria|p__Firmicutes_A	FALSE	0.428571
GTDBiso@GB_GCA_002343265@DDSC01000035.1_43@d__Bacteria|p__Proteobacteria	FALSE	0.888889
GEM@3300014887_45@3300014887_45_00517@d__Archaea|p__Crenarchaeota	FALSE	0.333333
GEM@3300017513_38@3300017513_38_00304@d__Archaea|p__Crenarchaeota	FALSE	0.5
GEM@3300017467_7@3300017467_7_01046@d__Bacteria|p__Proteobacteria	FALSE	0.666667
GTDBiso@GB_GCA_001917175@MNTV01000040.1_27@d__Bacteria|p__Proteobacteria	FALSE	1
GTDBiso@GB_GCA_002343335@DDSI01000238.1_3@d__Bacteria|p__Bdellovibrionota	FALSE	0.5
GEM@3300028603_61@3300028603_61_01726@d__Bacteria|p__Bacteroidota	FALSE	0.75
GTDBiso@GB_GCA_002352145@DEHX01000181.1_5@d__Bacteria|p__Bacteroidota	FALSE	0.4
GTDBiso@GB_GCA_003153455@PLYS01000153.1_8@d__Bacteria|p__Proteobacteria	FALSE	0.2
GEM@3300000228_17@3300000228_17_01397@d__Bacteria|p__Bdellovibrionota	FALSE	0.5
GTDBiso@GB_GCA_002491945@DKWX01000065.1_22@d__Bacteria|p__Bacteroidota	FALSE	0.875
GTDBiso@GB_GCA_006226565@SBGO01000455.1_2@d__Bacteria|p__Myxococcota	FALSE	1
GEM@3300013132_75@3300013132_75_01466@d__Bacteria|p__Actinobacteriota	FALSE	0.75
GTDBiso@GB_GCA_002314725@DCGV01000075.1_29@d__Bacteria|p__Bacteroidota	FALSE	0.8
GTDBiso@GB_GCA_003538775@DPRG01000144.1_10@d__Bacteria|p__Thermotogota	FALSE	1
GTDBiso@GB_GCA_002898795@BEIG01000147.1_6@d__Bacteria|p__Desulfobacterota_B	FALSE	1
GEM@3300017513_21@3300017513_21_00739@d__Archaea|p__Crenarchaeota	FALSE	0.833333
GTDBiso@GB_GCA_002440825@DJVH01000096.1_201@d__Bacteria|p__Bdellovibrionota	FALSE	1
GEM@3300026512_26@3300026512_26_01000@d__Archaea|p__Crenarchaeota	FALSE	0.705882
GEM@3300027789_8@3300027789_8_03144@d__Bacteria|p__Cyanobacteriota	FALSE	0.590909
GEM@3300009703_34@3300009703_34_00718@d__Bacteria|p__UBP10	FALSE	1
GMGBhq@GMBC10.027_141@GMBC10.027_141_00293@d__Bacteria|p__Bacteroidota	FALSE	0.666667
GTDBiso@GB_GCA_002503985@DASW01000008.1_160@d__Archaea|p__Thermoplasmatota	FALSE	0.931034
GTDBiso@GB_GCA_900548705@URLF01000101.1_4@d__Bacteria|p__Bacteroidota	FALSE	0.931818
GTDBiso@GB_GCA_002293045@DBCM01000117.1_1@d__Bacteria|p__Bacteroidota	FALSE	1
GEM@3300026961_4@3300026961_4_03098@d__Archaea|p__Halobacterota	FALSE	0.5
GTDBiso@GB_GCA_000309865@AMGN01000016.1_111@d__Archaea|p__Methanobacteriota	FALSE	1
GEM@3300009084_35@3300009084_35_00679@d__Bacteria|p__Myxococcota	FALSE	0.666667
GEM@3300025546_26@3300025546_26_00599@d__Archaea|p__Crenarchaeota	FALSE	0.193103
GEM@3300025697_14@3300025697_14_01062@d__Bacteria|p__Omnitrophota	FALSE	0.333333
GEM@3300013306_64@3300013306_64_00354@d__Bacteria|p__Proteobacteria	FALSE	1
GTDBiso@GB_GCA_003152875@PMBF01000018.1_21@d__Bacteria|p__Bacteroidota	FALSE	0.5
GTDBiso@GB_GCA_900696455@CAADGB010000242.1_12@d__Bacteria|p__Myxococcota	FALSE	0.6
GTDBiso@GB_GCA_002720865@PBIO01000014.1_1040@d__Bacteria|p__Bdellovibrionota	FALSE	0.3
GTDBiso@GB_GCA_000433015@HF998013.1_146@d__Bacteria|p__Firmicutes	FALSE	0.833333
GTDBiso@GB_GCA_003151975@PLZD01000059.1_43@d__Bacteria|p__Elusimicrobiota	FALSE	0.166667
GEM@3300027747_8@3300027747_8_01432@d__Bacteria|p__Verrucomicrobiota	FALSE	0.666667
GTDBiso@GB_GCA_003558575@PWPY01000016.1_2@d__Bacteria|p__Desulfobacterota	FALSE	0.666667
GEM@3300009702_83@3300009702_83_01188@d__Bacteria|p__Myxococcota	FALSE	0.333333
GEM@3300008103_19@3300008103_19_00187@d__Bacteria|p__Proteobacteria	FALSE	0.769231
GEM@3300024054_44@3300024054_44_00476@d__Bacteria|p__Proteobacteria	FALSE	1
GTDBiso@GB_GCA_001858525@LAPX01000014.1_69@d__Bacteria|p__Cyanobacteria	FALSE	0.833333
GTDBiso@GB_GCA_007130885@SLRQ01000050.1_65@d__Bacteria|p__Myxococcota	FALSE	0.714286
GEM@3300020184_42@3300020184_42_00361@d__Bacteria|p__Proteobacteria	FALSE	0.428571
GTDBiso@GB_GCA_002717625@PBEF01000002.1_175@d__Bacteria|p__Marinisomatota	FALSE	0.941176
GEM@3300005545_10@3300005545_10_01042@d__Bacteria|p__Acidobacteriota	FALSE	0.5
GTDBiso@GB_GCA_003154095@PMCK01000310.1_8@d__Bacteria|p__Myxococcota	FALSE	0.333333
GTDBiso@GB_GCA_002401445@NVTD01000037.1_5@d__Bacteria|p__Patescibacteria	FALSE	0.666667
GEM@3300027736_32@3300027736_32_00862@d__Bacteria|p__Bacteroidota	FALSE	0.857143
GEM@3300014208_96@3300014208_96_01238@d__Bacteria|p__Patescibacteria	FALSE	0.428571
GMGBhq@GMBC10.011_242@GMBC10.011_242_01293@d__Bacteria|p__Elusimicrobiota	FALSE	1
GTDBiso@GB_GCA_002686465@NZCP01000042.1_11@d__Bacteria|p__Patescibacteria	FALSE	0.6
GTDBiso@GB_GCA_003550625@PUKU01000074.1_4@d__Archaea|p__PWEA01	FALSE	0.5
GEM@3300025544_4@3300025544_4_02997@d__Bacteria|p__Gemmatimonadota	FALSE	0.131148
GEM@3300011249_4@3300011249_4_00086@d__Bacteria|p__Bacteroidota	FALSE	0.5
GTDBiso@GB_GCA_002394185@DGTB01000163.1_11@d__Bacteria|p__Bacteroidota	FALSE	0.923077
GEM@3300029013_13@3300029013_13_00063@d__Bacteria|p__Firmicutes_A	FALSE	0.846154
GTDBiso@GB_GCA_004356105@SMYC01000259.1_9@d__Bacteria|p__Acidobacteriota	FALSE	0.857143
GTDBiso@GB_GCA_001771275@METE01000004.1_126@d__Bacteria|p__Patescibacteria	FALSE	0.333333
GTDBiso@GB_GCA_002320595@DCKB01000022.1_8@d__Bacteria|p__Firmicutes_A	FALSE	0.85
GEM@3300029544_10@3300029544_10_01680@d__Bacteria|p__Firmicutes_A	FALSE	0.777778
GTDBiso@GB_GCA_002402755@DHGK01000253.1_13@d__Bacteria|p__Planctomycetota	TRUE	1
GTDBiso@GB_GCA_005879405@VBKW01000244.1_2@d__Bacteria|p__Desulfobacterota_B	FALSE	0.5
GTDBiso@GB_GCA_002432085@DJFN01000068.1_12@d__Bacteria|p__Bacteroidota	FALSE	0.75
GTDBiso@GB_GCA_002707085@PALY01000017.1_1@d__Bacteria|p__Myxococcota	FALSE	0.538462
GTDBiso@GB_GCA_002923375@BEIJ01000002.1_603@d__Bacteria|p__Gemmatimonadota	FALSE	0.65
GTDBiso@GB_GCA_002401485@NVTF01000003.1_20@d__Bacteria|p__Elusimicrobiota	FALSE	1
GTDBiso@GB_GCA_001464755@LNDR01000383.1_26@d__Bacteria|p__Proteobacteria	FALSE	0.666667
GTDBiso@GB_GCA_900545705@URAK01000014.1_2@d__Bacteria|p__Verrucomicrobiota	FALSE	0.888889
GTDBiso@GB_GCA_003444085@DLVL01000013.1_5@d__Bacteria|p__Thermotogota	FALSE	0.6
GTDBiso@GB_GCA_002697625@NZWX01000045.1_26@d__Bacteria|p__Bacteroidota	FALSE	0.888889
GTDBiso@GB_GCA_003134995@PLDC01000019.1_340@d__Bacteria|p__Acidobacteriota	FALSE	1
GTDBiso@GB_GCA_003576975@QEVD01000461.1_2@d__Bacteria|p__KSB1	FALSE	1
GMGBhq@GMBC10.036_019@GMBC10.036_019_00223@d__Bacteria|p__Proteobacteria	FALSE	0.666667
GEM@3300025642_13@3300025642_13_00349@d__Bacteria|p__Cloacimonadota	FALSE	1
GTDBiso@GB_GCA_002394385@DGTS01000026.1_48@d__Bacteria|p__Bacteroidota	FALSE	1
GTDBiso@GB_GCA_002501285@DLSG01000106.1_9@d__Bacteria|p__Firmicutes_A	FALSE	0.666667
GTDBiso@GB_GCA_002369525@DFFN01000219.1_4@d__Bacteria|p__Firmicutes_A	FALSE	0.5
GEM@3300024298_2@3300024298_2_03277@d__Bacteria|p__Planctomycetota	FALSE	0.962963
GTDBiso@GB_GCA_005862225@SZXV01000013.1_73@d__Bacteria|p__Bacteroidota	FALSE	0.666667
GTDBiso@GB_GCA_002842085@PHCA01000057.1_4@d__Bacteria|p__Chloroflexota	FALSE	0.333333
GEM@3300012032_12@3300012032_12_01343@d__Bacteria|p__Proteobacteria	FALSE	0.25
GEM@3300012530_4@3300012530_4_02613@d__Bacteria|p__Chloroflexota	FALSE	0.4
GTDBiso@GB_GCA_003669555@QWOS01000001.1_14@d__Bacteria|p__Planctomycetota	FALSE	1
Ocean@TARA_SAMEA2621232_METAG_LFHKKFMK@TARA_SAMEA2621232_METAG-scaffold_3795-gene_10@d__Bacteria|p__Poribacteria	FALSE	0.928571
GTDBiso@GB_GCA_002793115@PFPP01000022.1_10@d__Bacteria|p__Patescibacteria	FALSE	0.846154
GEM@3300027607_18@3300027607_18_02938@d__Bacteria|p__Planctomycetota	FALSE	1
GEM@3300008639_13@3300008639_13_00885@d__Bacteria|p__Firmicutes_A	FALSE	0.666667
GEM@3300005253_34@3300005253_34_00535@d__Bacteria|p__Patescibacteria	FALSE	0.166667
GEM@3300018080_47@3300018080_47_00237@d__Bacteria|p__UBP7	FALSE	1
GTDBiso@GB_GCA_000437355@FR899774.1_128@d__Bacteria|p__Firmicutes	FALSE	1
GEM@3300025815_3@3300025815_3_00367@d__Bacteria|p__Proteobacteria	FALSE	0.846154
GTDBiso@GB_GCA_001858525@LAPX01000007.1_197@d__Bacteria|p__Cyanobacteria	FALSE	1
GTDBiso@GB_GCA_002309375@DBXK01000017.1_45@d__Bacteria|p__Firmicutes_A	FALSE	0.666667
GTDBiso@GB_GCA_003246795@QKCS01000374.1_21@d__Bacteria|p__Proteobacteria	FALSE	0.75
GTDBiso@GB_GCA_900315885@ONAT01000005.1_32@d__Bacteria|p__Firmicutes	FALSE	0.75
GMGBhq@GMBC10.037_143@GMBC10.037_143_02103@d__Bacteria|p__Firmicutes_A	FALSE	1
GEM@3300028630_17@3300028630_17_01167@d__Bacteria|p__Bacteroidota	FALSE	0.6875
GMGBhq@GMBC10.006_103@GMBC10.006_103_00203@d__Bacteria|p__Firmicutes	FALSE	0.888889
GTDBiso@GB_GCA_003500765@DNQL01000224.1_5@d__Bacteria|p__Elusimicrobiota	FALSE	0.28
GMGBhq@GMBC10.032_447@GMBC10.032_447_01304@d__Bacteria|p__Firmicutes_C	FALSE	0.40678
Ocean@TARA_SAMEA4397363_METAG_PHNCINOG@TARA_SAMEA4397363_METAG-scaffold_22216-gene_3@d__Bacteria|p__Proteobacteria	FALSE	1
GTDBiso@GB_GCA_002102825@DABJ01000039.1_41@d__Bacteria|p__Cyanobacteria	FALSE	1
Ocean@TARA_SAMEA2619907_METAG_IKLKAHOB@TARA_SAMEA2619907_METAG-scaffold_3832-gene_5@d__Bacteria|p__UBP7	TRUE	1
UHGG@MGYG-HGUT-04078@GUT_GENOME255855_00272@d__Bacteria|p__Firmicutes_A	FALSE	0.5
GEM@3300005326_75@3300005326_75_00420@d__Bacteria|p__Patescibacteria	FALSE	0.5
GTDBiso@GB_GCA_002320035@DCJL01000033.1_21@d__Bacteria|p__Firmicutes_A	FALSE	0.333333
GTDBiso@GB_GCA_002385805@DGEF01000083.1_7@d__Bacteria|p__Firmicutes_B	FALSE	1
GEM@3300006226_80@3300006226_80_02188@d__Bacteria|p__Firmicutes_A	FALSE	0.333333
GTDBiso@GB_GCA_002440885@DJVY01000121.1_43@d__Bacteria|p__Bacteroidota	FALSE	0.5
GTDBiso@GB_GCA_002392945@DGHZ01000019.1_11@d__Bacteria|p__Firmicutes	FALSE	0.666667
GEM@3300026877_10@3300026877_10_00197@d__Archaea|p__Thermoplasmatota	FALSE	0.291667
GEM@3300025448_12@3300025448_12_00174@d__Bacteria|p__Chloroflexota	FALSE	0.333333
GEM@3300027896_118@3300027896_118_00131@d__Bacteria|p__Patescibacteria	FALSE	0.5
GEM@3300000146_14@3300000146_14_00289@d__Archaea|p__Crenarchaeota	FALSE	0.75
GTDBiso@GB_GCA_900319535@ONOR01000001.1_25@d__Archaea|p__Methanobacteriota	FALSE	0.5
GEM@3300019458_33@3300019458_33_00022@d__Archaea|p__Nanoarchaeota	FALSE	0.375
GEM@3300029104_12@3300029104_12_01532@d__Bacteria|p__Firmicutes_A	FALSE	0.986047
Ocean@TARA_SAMEA2620035_METAG_GDLPOACF@TARA_SAMEA2620035_METAG-scaffold_11040-gene_5@d__Archaea|p__Nanoarchaeota	FALSE	0.384615
GTDBiso@GB_GCA_900547165@URFZ01000023.1_9@d__Bacteria|p__Firmicutes_A	FALSE	0.5
GTDBiso@GB_GCA_001794755@MGKT01000002.1_2@d__Bacteria|p__Patescibacteria	FALSE	1
GEM@3300007530_9@3300007530_9_00274@d__Bacteria|p__Bacteroidota	FALSE	0.966667
GEM@3300025862_18@3300025862_18_03074@d__Bacteria|p__UBP12	FALSE	0.166667
GTDBiso@GB_GCA_005777185@SXNL01000056.1_15@d__Bacteria|p__Myxococcota	FALSE	0.666667
GTDBiso@GB_GCA_003599175@QZIY01000030.1_10@d__Bacteria|p__Patescibacteria	FALSE	0.4
GTDBiso@GB_GCA_006969385@CP030884.1_2746@d__Bacteria|p__Planctomycetota	FALSE	1
GEM@3300027965_35@3300027965_35_03421@d__Bacteria|p__Gemmatimonadota	FALSE	0.947368
GTDBiso@GB_GCA_900079685@LT599018.1_1636@d__Bacteria|p__Desulfobacterota	FALSE	0.5
GMGBhq@GMBC10.001_090@GMBC10.001_090_02157@d__Bacteria|p__Firmicutes_A	FALSE	1
Ocean@TARA_SAMEA2623116_METAG_NJHAHFFJ@TARA_SAMEA2623116_METAG-scaffold_14355-gene_2@d__Bacteria|p__Myxococcota	FALSE	0.8
GTDBiso@GB_GCA_005889295@VBEY01000055.1_16@d__Bacteria|p__Chloroflexota	FALSE	0.571429
GEM@3300021561_48@3300021561_48_01465@d__Bacteria|p__Verrucomicrobiota	FALSE	1
GEM@3300027864_65@3300027864_65_00549@d__Bacteria|p__Firmicutes_A	FALSE	1
GEM@3300009770_38@3300009770_38_01783@d__Bacteria|p__Chloroflexota	FALSE	0.4
GTDBiso@GB_GCA_003151155@PLWX01000241.1_18@d__Bacteria|p__Acidobacteriota	FALSE	0.333333
GTDBiso@GB_GCA_002424575@DIKN01000063.1_2@d__Bacteria|p__Firmicutes	FALSE	1
GTDBiso@GB_GCA_002428985@DIYL01000021.1_62@d__Bacteria|p__Chloroflexota	FALSE	0.666667
Ocean@TARA_SAMEA2620035_METAG_MBPBHCGO@TARA_SAMEA2620035_METAG-scaffold_627-gene_4@d__Bacteria|p__Actinobacteriota	FALSE	0.928571
GTDBiso@GB_GCA_002450985@DKBA01000006.1_42@d__Bacteria|p__Actinobacteriota	FALSE	0.4
GEM@3300028483_8@3300028483_8_01294@d__Bacteria|p__Proteobacteria	FALSE	0.5
GEM@3300025548_7@3300025548_7_01707@d__Bacteria|p__Acidobacteriota	FALSE	0.75
GTDBiso@GB_GCA_900318045@ONJE01000139.1_7@d__Bacteria|p__Firmicutes_A	FALSE	0.333333
GTDBiso@GB_GCA_002698995@PAAX01000030.1_53@d__Bacteria|p__Bacteroidota	FALSE	0.8
GTDBiso@GB_GCA_001464455@LNEI01000010.1_14@d__Bacteria|p__Acidobacteriota	FALSE	0.285714
GTDBiso@GB_GCA_002687275@NYZT01000011.1_66@d__Archaea|p__Nanoarchaeota	FALSE	1
GTDBiso@GB_GCA_007124105@SLFT01000124.1_8@d__Bacteria|p__Hydrogenedentota	FALSE	0.37931
GTDBiso@GB_GCA_002067485@MVQE01000063.1_21@d__Archaea|p__Halobacteriota	FALSE	0.5
Ocean@BGEO_SAMN07136491_METAG_CNFJCJEK@BGEO_SAMN07136491_METAG-scaffold_188-gene_1@d__Archaea|p__Thermoplasmatota	FALSE	0.666667
GEM@3300029782_8@3300029782_8_02102@d__Bacteria|p__Proteobacteria	FALSE	0.5
GTDBiso@GB_GCA_005798855@SYIF01000032.1_4@d__Bacteria|p__Actinobacteriota	FALSE	0.833333
GMGBhq@GMBC10.027_538@GMBC10.027_538_01433@d__Bacteria|p__Bacteroidota	FALSE	0.714286
GEM@3300026023_22@3300026023_22_01148@d__Bacteria|p__Proteobacteria	FALSE	1
Ocean@MALA_SAMN05422121_METAG_PMNELIKC@MALA_SAMN05422121_METAG-scaffold_47-gene_34@d__Bacteria|p__Bdellovibrionota	FALSE	0.9
GTDBiso@GB_GCA_002310095@DBYH01000016.1_48@d__Bacteria|p__Firmicutes_A	FALSE	1
GEM@3300007352_34@3300007352_34_01953@d__Bacteria|p__Firmicutes_B	FALSE	1
GTDBiso@GB_GCA_003194425@PQXB01000001.1_1138@d__Archaea|p__Halobacteriota	FALSE	0.5
GEM@3300017452_2@3300017452_2_02112@d__Bacteria|p__Planctomycetota	FALSE	0.5
GTDBiso@GB_GCA_002719695@PBEQ01000021.1_11@d__Bacteria|p__Margulisbacteria	FALSE	0.823529
GTDBiso@GB_GCA_002343715@DDSA01000071.1_2@d__Bacteria|p__Planctomycetota	FALSE	0.285714
Ocean@TARA_SAMEA2621487_METAG_HMPOEMOI@TARA_SAMEA2621487_METAG-scaffold_2169-gene_2@d__Bacteria|p__Bacteroidota	FALSE	0.666667
GEM@3300027225_6@3300027225_6_00007@d__Bacteria|p__Bacteroidota	FALSE	0.25
GTDBiso@GB_GCA_002403305@DHHM01000024.1_74@d__Bacteria|p__Bacteroidota	FALSE	0.857143
GTDBiso@GB_GCA_002429065@DIYN01000019.1_125@d__Bacteria|p__Verrucomicrobiota	FALSE	1
GTDBiso@GB_GCA_002483465@DLHX01000008.1_372@d__Bacteria|p__Proteobacteria	FALSE	1
GEM@3300009769_12@3300009769_12_00983@d__Bacteria|p__Myxococcota	FALSE	0.181818
GEM@3300019775_6@3300019775_6_00559@d__Bacteria|p__Bacteroidota	FALSE	0.25
Ocean@TARA_SAMEA2591057_METAG_LKPMBOAD@TARA_SAMEA2591057_METAG-scaffold_15253-gene_1@d__Bacteria|p__Verrucomicrobiota	FALSE	0.823529
GEM@3300025836_26@3300025836_26_00144@d__Archaea|p__Halobacterota	FALSE	0.416667
GTDBiso@GB_GCA_001805105@MHEE01000006.1_4@d__Bacteria|p__Nitrospirota	FALSE	0.666667
GEM@3300005460_63@3300005460_63_00148@d__Bacteria|p__Cyanobacteriota	FALSE	0.5
GEM@3300014656_9@3300014656_9_04062@d__Bacteria|p__Riflebacteria	FALSE	0.9
GEM@3300017788_45@3300017788_45_02063@d__Bacteria|p__Proteobacteria	FALSE	1
GTDBiso@GB_GCA_004554425@SFMI01000038.1_11@d__Bacteria|p__Eremiobacterota	FALSE	1
GTDBiso@GB_GCA_005882045@VBHO01000012.1_5@d__Bacteria|p__Dormibacterota	FALSE	0.941176
GTDBiso@GB_GCA_002730485@PCAH01000121.1_1@d__Bacteria|p__Chloroflexota	FALSE	0.776316
GEM@3300017448_25@3300017448_25_01757@d__Bacteria|p__Actinobacteriota	FALSE	1
GMGBhq@GMBC10.034_396@GMBC10.034_396_00703@d__Bacteria|p__Firmicutes	FALSE	0.714286
GTDBiso@GB_GCA_900545405@UQYT01000022.1_13@d__Bacteria|p__Firmicutes_A	FALSE	1
GTDBiso@GB_GCA_001799635@MGTV01000039.1_76@d__Bacteria|p__Elusimicrobiota	FALSE	1
GTDBiso@GB_GCA_002690725@NZFS01000005.1_47@d__Bacteria|p__Proteobacteria	FALSE	1
GTDBiso@GB_GCA_003135135@PLDK01000034.1_11@d__Bacteria|p__Desulfobacterota_B	FALSE	0.75
GEM@3300029709_23@3300029709_23_00854@d__Bacteria|p__Firmicutes_A	FALSE	1
GTDBiso@GB_GCA_002725175@PBQX02000074.1_20@d__Bacteria|p__Proteobacteria	FALSE	0.666667
GEM@3300018026_20@3300018026_20_00023@d__Bacteria|p__Desulfobacterota	FALSE	0.666667
GTDBiso@GB_GCA_003649235@QMRG01000030.1_3@d__Archaea|p__Thermoproteota	FALSE	1
GTDBiso@GB_GCA_003483505@DMZD01000160.1_3@d__Bacteria|p__Proteobacteria	FALSE	0.666667
GTDBiso@GB_GCA_005880875@VBJI01000078.1_56@d__Bacteria|p__Dormibacterota	FALSE	1
GEM@3300006307_10@3300006307_10_00448@d__Bacteria|p__Fusobacteriota	FALSE	0.727273
GTDBiso@GB_GCA_003021705@PXRJ01000001.1_140@d__Archaea|p__Halobacteriota	FALSE	1
GMGBhq@GMBC10.046_996@GMBC10.046_996_00236@d__Bacteria|p__Cyanobacteria	FALSE	0.916667
GTDBiso@GB_GCA_002344895@DDUR01000012.1_12@d__Bacteria|p__Bacteroidota	FALSE	0.333333
GEM@3300005294_14@3300005294_14_01373@d__Bacteria|p__Acidobacteriota	FALSE	0.666667
UHGG@MGYG-HGUT-03743@GUT_GENOME243299_01117@d__Bacteria|p__Firmicutes_A	FALSE	0.448276
GTDBiso@GB_GCA_003222245@QHVH01000007.1_2@d__Bacteria|p__Acidobacteriota	FALSE	0.8
GEM@3300025855_72@3300025855_72_00220@d__Bacteria|p__Patescibacteria	FALSE	0.25
GTDBiso@GB_GCA_002310235@DBYO01000036.1_54@d__Bacteria|p__Bacteroidota	FALSE	0.6
GEM@3300011624_3@3300011624_3_01736@d__Bacteria|p__Proteobacteria	FALSE	1
GTDBiso@GB_GCA_003553825@PWFL01000030.1_4@d__Archaea|p__Iainarchaeota	FALSE	0.5
GTDBiso@GB_GCA_002362385@DEUB01000055.1_52@d__Bacteria|p__Firmicutes_A	FALSE	0.75
GEM@3300006499_8@3300006499_8_00926@d__Bacteria|p__Bacteroidota	FALSE	0.882353
GMGBhq@GMBC10.010_455@GMBC10.010_455_00875@d__Bacteria|p__Firmicutes_A	FALSE	1
GTDBiso@GB_GCA_002373675@DFLF01000017.1_279@d__Bacteria|p__Firmicutes_A	FALSE	1
GEM@3300015214_60@3300015214_60_01229@d__Archaea|p__Halobacterota	FALSE	0.8
GTDBiso@GB_GCA_900541495@UQKC01000069.1_1@d__Bacteria|p__Firmicutes_A	FALSE	0.333333
GTDBiso@GB_GCA_002717285@PBDF01000007.1_294@d__Bacteria|p__Proteobacteria	FALSE	0.846154
GEM@3300013137_5@3300013137_5_03057@d__Bacteria|p__Verrucomicrobiota	FALSE	0.5
GTDBiso@GB_GCA_002340675@DDMP01000068.1_17@d__Bacteria|p__Proteobacteria	FALSE	0.571429
UHGG@MGYG-HGUT-04093@GUT_GENOME256138_02637@d__Bacteria|p__Firmicutes_B	FALSE	0.333333
GEM@3300029772_14@3300029772_14_02007@d__Bacteria|p__Firmicutes_A	FALSE	0.902439
GTDBiso@GB_GCA_002321305@DCMF01000049.1_1@d__Bacteria|p__Verrucomicrobiota	FALSE	0.6
Ocean@GORG_SAMEA6069154_SAGS_AG360G06@GORG_AG360G06_SAGS-scaffold_2-gene_7@d__Bacteria|p__Proteobacteria	FALSE	0.222222
GEM@3300013132_92@3300013132_92_01350@d__Bacteria|p__Proteobacteria	FALSE	0.8125
GEM@3300025571_45@3300025571_45_00380@d__Bacteria|p__Patescibacteria	FALSE	0.5
GEM@3300014838_16@3300014838_16_00023@d__Bacteria|p__Bacteroidota	FALSE	0.333333
GTDBiso@GB_GCA_002366995@DFCM01000116.1_2@d__Bacteria|p__UBA3054	FALSE	0.75
GTDBiso@GB_GCA_001792465@MGGO01000005.1_31@d__Bacteria|p__Patescibacteria	FALSE	0.315789
GTDBiso@GB_GCA_003599285@QZJJ01000034.1_15@d__Bacteria|p__Chloroflexota	FALSE	0.5
GTDBiso@GB_GCA_002390455@DGPN01000005.1_2@d__Bacteria|p__Bacteroidota	FALSE	1
GMGBhq@GMBC10.039_218@GMBC10.039_218_00381@d__Bacteria|p__Firmicutes	FALSE	1
UHGG@MGYG-HGUT-02204@GUT_GENOME137688_00333@d__Bacteria|p__Firmicutes_A	FALSE	0.9
GEM@3300010882_38@3300010882_38_00442@d__Bacteria|p__Spirochaetota	FALSE	0.333333
GEM@3300029194_9@3300029194_9_02177@d__Bacteria|p__Firmicutes_A	FALSE	1
UHGG@MGYG-HGUT-01050@GUT_GENOME071719_00744@d__Bacteria|p__Firmicutes_A	FALSE	1
GTDBiso@GB_GCA_001512885@LFSZ01000088.1_8@d__Bacteria|p__Bacteroidota	FALSE	0.470588
GTDBiso@GB_GCA_003249255@QKJP01000049.1_163@d__Bacteria|p__Bacteroidota	FALSE	0.75
GEM@3300029119_11@3300029119_11_00941@d__Bacteria|p__Bacteroidota	FALSE	1
GTDBiso@GB_GCA_005881235@VBEQ01000075.1_5@d__Bacteria|p__Dormibacterota	FALSE	0.383333
GEM@3300027419_10@3300027419_10_01884@d__Bacteria|p__Wallbacteria	FALSE	1
GTDBiso@GB_GCA_002683785@NYUB01000104.1_7@d__Bacteria|p__SAR324	FALSE	0.392857
GTDBiso@GB_GCA_002841685@PHAM01000017.1_20@d__Bacteria|p__CG03	FALSE	0.666667
GTDBiso@GB_GCA_002839805@PGYT01000024.1_39@d__Bacteria|p__Bacteroidota	FALSE	0.4
GEM@3300011777_3@3300011777_3_01838@d__Bacteria|p__Firmicutes_A	FALSE	0.787234
Ocean@TARA_SAMEA2619974_METAG_HJABLLLO@TARA_SAMEA2619974_METAG-scaffold_41235-gene_1@d__Archaea|p__Nanoarchaeota	FALSE	0.428571
GTDBiso@GB_GCA_003142495@PLMM01000091.1_8@d__Bacteria|p__Gemmatimonadota	FALSE	1
GEM@3300015370_12@3300015370_12_01983@d__Bacteria|p__SAR324	FALSE	0.25
GEM@3300025690_8@3300025690_8_00212@d__Bacteria|p__Proteobacteria	FALSE	0.794521
GEM@3300028603_49@3300028603_49_01198@d__Bacteria|p__Actinobacteriota	FALSE	1
GTDBiso@GB_GCA_900546185@URCC01000004.1_74@d__Bacteria|p__Proteobacteria	FALSE	0.833333
GTDBiso@GB_GCA_002315335@DCGW01000019.1_4@d__Bacteria|p__Firmicutes_A	FALSE	1
GTDBiso@GB_GCA_900696685@CAADHA010000161.1_60@d__Bacteria|p__Planctomycetota	FALSE	0.222222
GEM@3300027986_59@3300027986_59_02011@d__Bacteria|p__UBP12	FALSE	1
GEM@3300029436_11@3300029436_11_00892@d__Bacteria|p__Firmicutes_A	FALSE	1
GTDBiso@GB_GCA_900543055@UQQI01000054.1_8@d__Bacteria|p__Firmicutes	FALSE	0.5
GEM@3300009702_247@3300009702_247_00024@d__Bacteria|p__Patescibacteria	FALSE	0.166667
GTDBiso@GB_GCA_900553845@USEW01000102.1_6@d__Bacteria|p__Cyanobacteria	FALSE	0.833333
GTDBiso@GB_GCA_003818285@RPRB01000182.1_4@d__Bacteria|p__Myxococcota	FALSE	1
GTDBiso@GB_GCA_003445095@DLVS01000680.1_7@d__Bacteria|p__Verrucomicrobiota	FALSE	0.333333
GEM@3300020720_2@3300020720_2_01231@d__Bacteria|p__Proteobacteria	FALSE	0.5
GTDBiso@GB_GCA_001567245@LMZU01000035.1_24@d__Bacteria|p__Patescibacteria	FALSE	0.333333
GTDBiso@GB_GCA_003551325@PUMK01000162.1_4@d__Bacteria|p__Bipolaricaulota	FALSE	0.8
GTDBiso@GB_GCA_001787855@MFYY01000075.1_7@d__Bacteria|p__Riflebacteria	FALSE	0.7
GTDBiso@GB_GCA_002449585@DJXD01000018.1_3@d__Bacteria|p__Firmicutes_A	FALSE	1
GTDBiso@GB_GCA_003389385@QQVM01000002.1_45@d__Bacteria|p__Bacteroidota	FALSE	0.5
GTDBiso@GB_GCA_003558235@PWMI01000046.1_3@d__Archaea|p__Iainarchaeota	FALSE	1
GEM@3300028026_6@3300028026_6_00273@d__Bacteria|p__WOR-3	FALSE	1
GEM@3300013136_163@3300013136_163_00093@d__Bacteria|p__Patescibacteria	FALSE	0.444444
GEM@3300027499_4@3300027499_4_01854@d__Bacteria|p__Cyanobacteriota	FALSE	0.75
GEM@3300014055_3@3300014055_3_01557@d__Bacteria|p__Myxococcota	FALSE	0.75
GEM@3300029819_11@3300029819_11_02041@d__Bacteria|p__Firmicutes	FALSE	1
GEM@3300014206_60@3300014206_60_00867@d__Bacteria|p__Campylobacterota	FALSE	0.714286
GMGBhq@GMBC10.048_199@GMBC10.048_199_02431@d__Bacteria|p__Firmicutes_A	FALSE	0.5
GTDBiso@GB_GCA_003223595@QHVR01000223.1_6@d__Bacteria|p__Acidobacteriota	FALSE	0.333333
GTDBiso@GB_GCA_005883885@VAYF01000116.1_7@d__Bacteria|p__Actinobacteriota	FALSE	1
GMGBhq@GMBC10.007_478@GMBC10.007_478_01897@d__Bacteria|p__Firmicutes_A	FALSE	1
GMGBhq@GMBC10.018_023@GMBC10.018_023_01395@d__Bacteria|p__Spirochaetota	FALSE	1
GEM@3300008138_9@3300008138_9_00652@d__Bacteria|p__Fusobacteriota	FALSE	0.333333
GMGBhq@GMBC10.024_459@GMBC10.024_459_00421@d__Bacteria|p__Firmicutes_A	FALSE	0.586207
GEM@3300009566_7@3300009566_7_01195@d__Bacteria|p__Desulfobacterota	FALSE	0.428571
GEM@3300011488_1@3300011488_1_02373@d__Bacteria|p__Proteobacteria	FALSE	0.666667
GEM@3300028590_20@3300028590_20_01457@d__Bacteria|p__Cyanobacteriota	FALSE	0.5
Ocean@TARA_SAMEA4397983_METAG_CAKBINKG@TARA_SAMEA4397983_METAG-scaffold_564-gene_3@d__Bacteria|p__Verrucomicrobiota	FALSE	0.571429
GTDBiso@GB_GCA_001780275@MFGB01000013.1_31@d__Bacteria|p__Patescibacteria	FALSE	0.5
GTDBiso@GB_GCA_001872315@MNVZ01000010.1_79@d__Archaea|p__Nanoarchaeota	FALSE	0.428571
GEM@3300009503_15@3300009503_15_01683@d__Bacteria|p__Verrucomicrobiota	FALSE	0.694915
GTDBiso@GB_GCA_900552405@URZQ01000024.1_2@d__Bacteria|p__Bacteroidota	FALSE	1
GTDBiso@GB_GCA_002083825@DAZV01000026.1_234@d__Bacteria|p__Cyanobacteria	FALSE	0.5
GEM@3300012942_42@3300012942_42_00937@d__Bacteria|p__Bdellovibrionota	FALSE	0.25
GTDBiso@GB_GCA_004524535@SDNY01000137.1_5@d__Archaea|p__Asgardarchaeota	FALSE	0.625
GEM@3300027800_23@3300027800_23_02305@d__Bacteria|p__Verrucomicrobiota	FALSE	0.333333
GTDBiso@GB_GCA_003164655@PLTW01000127.1_32@d__Bacteria|p__Actinobacteriota	FALSE	0.666667
GTDBiso@GB_GCA_002350845@DEFL01000064.1_20@d__Bacteria|p__Firmicutes_A	FALSE	0.4
GEM@3300012890_8@3300012890_8_03384@d__Bacteria|p__Armatimonadota	FALSE	0.75
GTDBiso@GB_GCA_003551305@PUMJ01000095.1_5@d__Bacteria|p__Planctomycetota	FALSE	0.290323
GTDBiso@GB_GCA_002440825@DJVH01000123.1_50@d__Bacteria|p__Bdellovibrionota	FALSE	0.692308
GEM@3300013126_12@3300013126_12_04795@d__Bacteria|p__Chloroflexota	FALSE	0.416667
GEM@3300026968_10@3300026968_10_01197@d__Archaea|p__Thermoplasmatota	FALSE	0.25
GTDBiso@GB_GCA_900548225@URJM01000045.1_8@d__Bacteria|p__Verrucomicrobiota	FALSE	1
GEM@3300027905_46@3300027905_46_00928@d__Bacteria|p__Elusimicrobiota	TRUE	0.533333
GEM@3300027819_94@3300027819_94_00456@d__Archaea|p__Micrarchaeota	FALSE	0.333333
GTDBiso@GB_GCA_002411015@DHPY01000080.1_40@d__Bacteria|p__Armatimonadota	FALSE	0.666667
GTDBiso@GB_GCA_003142215@PLOT01000277.1_3@d__Bacteria|p__Acidobacteriota	FALSE	0.75
Ocean@TARA_SAMEA2621551_METAG_BLBKBPAO@TARA_SAMEA2621551_METAG-scaffold_1841-gene_19@d__Bacteria|p__Bacteroidota	FALSE	0.615385
GTDBiso@GB_GCA_002701385@NZVD01000054.1_7@d__Bacteria|p__Planctomycetota	FALSE	0.777778
GTDBiso@GB_GCA_900550905@URTT01000001.1_14@d__Bacteria|p__Verrucomicrobiota	FALSE	1
GEM@3300025907_15@3300025907_15_02064@d__Bacteria|p__Acidobacteriota	FALSE	0.4
GMGBhq@GMBC10.044_963@GMBC10.044_963_01578@d__Bacteria|p__Verrucomicrobiota	FALSE	1
GEM@3300005858_29@3300005858_29_01418@d__Archaea|p__Crenarchaeota	FALSE	0.333333
GTDBiso@GB_GCA_007123775@SLGK01000019.1_1@d__Bacteria|p__Chloroflexota	FALSE	0.333333
GTDBiso@GB_GCA_002084585@NBLM01000033.1_9@d__Bacteria|p__Planctomycetota	FALSE	0.625
GEM@3300027819_87@3300027819_87_01327@d__Archaea|p__Micrarchaeota	FALSE	0.2
GTDBiso@GB_GCA_002399265@DHDG01000068.1_10@d__Bacteria|p__Firmicutes_G	FALSE	1
Ocean@TARA_SAMN05326648_METAG_IOS00035@TARA_IOS00035_METAG-scaffold_337-gene_1@d__Bacteria|p__Verrucomicrobiota	FALSE	0.66
GTDBiso@GB_GCA_900546255@URCB01000034.1_7@d__Bacteria|p__Firmicutes_A	FALSE	0.75
GEM@3300010282_37@3300010282_37_00449@d__Bacteria|p__Firmicutes_A	FALSE	0.5
GTDBiso@GB_GCA_002702065@NZXX01000009.1_353@d__Bacteria|p__Chloroflexota	FALSE	0.333333
GTDBiso@GB_GCA_002780005@PEWV01000074.1_27@d__Bacteria|p__Omnitrophota	FALSE	0.4
GTDBiso@GB_GCA_007131045@SLRI01000130.1_2@d__Bacteria|p__Proteobacteria	FALSE	1
GEM@3300021472_34@3300021472_34_00488@d__Archaea|p__Crenarchaeota	FALSE	1
GTDBiso@GB_GCA_002308495@DBVW01000008.1_18@d__Bacteria|p__Proteobacteria	FALSE	0.666667
GTDBiso@GB_GCA_002869585@PKUO01000104.1_68@d__Bacteria|p__Proteobacteria	FALSE	0.666667
GTDBiso@GB_GCA_900550905@URTT01000052.1_3@d__Bacteria|p__Verrucomicrobiota	FALSE	0.666667
GEM@3300029442_15@3300029442_15_01181@d__Bacteria|p__Omnitrophota	FALSE	1
GTDBiso@GB_GCA_000434015@HF999505.1_105@d__Bacteria|p__Firmicutes_A	FALSE	0.666667
GTDBiso@GB_GCA_003134995@PLDC01000004.1_126@d__Bacteria|p__Acidobacteriota	FALSE	0.84
Ocean@TARA_SAMEA4398238_METAG_IPMCJFCD@TARA_SAMEA4398238_METAG-scaffold_2530-gene_17@d__Bacteria|p__Verrucomicrobiota	FALSE	0.45
GTDBiso@GB_GCA_003604975@QZIR01000051.1_57@d__Bacteria|p__Firmicutes_B	FALSE	1
GTDBiso@GB_GCA_900539865@UQDS01000001.1_214@d__Bacteria|p__Firmicutes	FALSE	0.75
GEM@3300026519_31@3300026519_31_00082@d__Bacteria|p__Proteobacteria	FALSE	0.5
GTDBiso@GB_GCA_003167015@PMUF01000202.1_2@d__Bacteria|p__Bacteroidota	FALSE	0.928571
GEM@3300028593_38@3300028593_38_00321@d__Bacteria|p__Spirochaetota	FALSE	0.291667
GTDBiso@GB_GCA_002394305@DGTM01000011.1_27@d__Bacteria|p__Bacteroidota	FALSE	0.4
GTDBiso@GB_GCA_000435335@FR891307.1_5@d__Bacteria|p__Firmicutes_A	FALSE	1
GTDBiso@GB_GCA_003456605@DMQK01000152.1_12@d__Bacteria|p__Nitrospirota	FALSE	1
GTDBiso@GB_GCA_002402755@DHGK01000173.1_6@d__Bacteria|p__Planctomycetota	TRUE	1
GEM@3300009083_51@3300009083_51_04150@d__Bacteria|p__Planctomycetota	FALSE	0.333333
GTDBiso@GB_GCA_005776725@SXOO01000208.1_15@d__Bacteria|p__Myxococcota	FALSE	0.333333
GTDBiso@GB_GCA_002347155@DDXO01000067.1_5@d__Bacteria|p__WOR-3	FALSE	0.384615
GMGBhq@GMBC10.047_591@GMBC10.047_591_02985@d__Bacteria|p__Bacteroidota	FALSE	0.466667
GTDBiso@GB_GCA_002372015@DFIA01000088.1_11@d__Bacteria|p__Bacteroidota	FALSE	1
GTDBiso@GB_GCA_003154635@PMDX01000013.1_5@d__Bacteria|p__Actinobacteriota	FALSE	0.4
GEM@3300027673_21@3300027673_21_02202@d__Bacteria|p__Bacteroidota	FALSE	0.666667
GEM@3300008127_4@3300008127_4_00630@d__Bacteria|p__Proteobacteria	FALSE	0.833333
GTDBiso@GB_GCA_001464715@LNDT01000013.1_78@d__Bacteria|p__Bdellovibrionota	FALSE	0.5
GTDBiso@GB_GCA_002435305@DJMH01000022.1_32@d__Bacteria|p__Chloroflexota	FALSE	0.896552
GTDBiso@GB_GCA_003167155@PMTY01000165.1_41@d__Bacteria|p__Eremiobacterota	FALSE	0.2
GEM@3300014963_36@3300014963_36_00946@d__Bacteria|p__Firmicutes_A	FALSE	0.95
GTDBiso@GB_GCA_002238965@MPNJ01000003.1_267@d__Bacteria|p__Nitrospinota_A	FALSE	0.875
GTDBiso@GB_GCA_002862545@PKDJ01000260.1_61@d__Bacteria|p__Myxococcota	FALSE	1
Ocean@TARA_SAMEA4397295_METAG_NJJHJPKO@TARA_SAMEA4397295_METAG-scaffold_2314-gene_11@d__Bacteria|p__Planctomycetota	FALSE	0.454545
GTDBiso@GB_GCA_002427845@DIYZ01000256.1_35@d__Bacteria|p__Acidobacteriota	FALSE	0.571429
GEM@3300027055_2@3300027055_2_00136@d__Bacteria|p__Bacteroidota	FALSE	0.571429
GEM@3300007361_16@3300007361_16_01899@d__Bacteria|p__Firmicutes_A	FALSE	1
GEM@3300023208_20@3300023208_20_01890@d__Bacteria|p__Bacteroidota	FALSE	0.333333
Ocean@TARA_SAMEA2620106_METAG_JCOGCNLE@TARA_SAMEA2620106_METAG-scaffold_1553-gene_4@d__Archaea|p__Nanoarchaeota	FALSE	0.25
GTDBiso@GB_GCA_003566815@PXBT01000092.1_18@d__Bacteria|p__Caldisericota	FALSE	1
GTDBiso@GB_GCA_002431975@DJFA01000087.1_19@d__Bacteria|p__Firmicutes_A	FALSE	0.592593
GEM@3300025573_1@3300025573_1_03499@d__Bacteria|p__Myxococcota	FALSE	0.666667
GTDBiso@GB_GCA_002469545@DKMK01000124.1_11@d__Bacteria|p__Proteobacteria	FALSE	1
GTDBiso@GB_GCA_002707155@PAME01000010.1_13@d__Bacteria|p__Bacteroidota	FALSE	0.978723
GEM@3300011933_13@3300011933_13_00006@d__Bacteria|p__Bacteroidota	FALSE	0.875
GTDBiso@GB_GCA_001803165@MHAZ01000019.1_166@d__Bacteria|p__Bacteroidota	FALSE	1
GTDBiso@GB_GCA_001871075@MNUP01000092.1_16@d__Bacteria|p__Desantisbacteria	FALSE	0.6
GTDBiso@GB_GCA_900696465@CAADGE010000033.1_71@d__Bacteria|p__Planctomycetota	FALSE	1
GEM@3300025727_12@3300025727_12_01955@d__Bacteria|p__Planctomycetota	FALSE	0.866667
GTDBiso@GB_GCA_002333425@DDBL01000177.1_6@d__Bacteria|p__Spirochaetota	FALSE	1
GTDBiso@GB_GCA_003250375@QKGR01000011.1_10@d__Bacteria|p__Patescibacteria	FALSE	0.5
GTDBiso@GB_GCA_004556155@SFIM01000037.1_9@d__Bacteria|p__Firmicutes_A	FALSE	0.818182
GTDBiso@GB_GCA_002254335@NIVA01000026.1_6@d__Bacteria|p__Bacteroidota	FALSE	0.428571
GEM@3300027863_333@3300027863_333_00479@d__Bacteria|p__Patescibacteria	FALSE	1
GEM@3300029483_10@3300029483_10_00751@d__Bacteria|p__Firmicutes_C	FALSE	0.555556
GTDBiso@GB_GCA_001784555@MFRM01000017.1_36@d__Bacteria|p__Cyanobacteria	FALSE	1
GEM@3300024433_6@3300024433_6_03515@d__Bacteria|p__WOR-3	FALSE	0.512821
GTDBiso@GB_GCA_001776425@MFBN01000044.1_5@d__Bacteria|p__Patescibacteria	FALSE	1
GEM@3300012344_2@3300012344_2_00311@d__Bacteria|p__Bacteroidota	FALSE	0.333333
GEM@3300017470_14@3300017470_14_00480@d__Bacteria|p__Desulfobacterota	FALSE	1
GMGBhq@GMBC10.002_342@GMBC10.002_342_00215@d__Bacteria|p__Firmicutes	FALSE	0.487179
GTDBiso@GB_GCA_007136405@SLHA01000133.1_2@d__Bacteria|p__Latescibacterota	FALSE	0.285714
GEM@3300027370_2@3300027370_2_03694@d__Bacteria|p__Acidobacteriota	FALSE	0.8
GEM@3300029538_19@3300029538_19_01465@d__Bacteria|p__Actinobacteriota	FALSE	0.6875
GTDBiso@GB_GCA_001778785@MFIE01000005.1_21@d__Bacteria|p__Patescibacteria	FALSE	0.666667
GTDBiso@GB_GCA_002450895@DKAR01000164.1_3@d__Bacteria|p__Proteobacteria	FALSE	0.333333
GTDBiso@GB_GCA_002383325@DFYJ01000138.1_32@d__Bacteria|p__Acidobacteriota	FALSE	0.928571
GTDBiso@GB_GCA_002404155@DHJC01000023.1_125@d__Bacteria|p__Chloroflexota	FALSE	0.25
GEM@3300010403_12@3300010403_12_01779@d__Bacteria|p__Bacteroidota	FALSE	0.333333
GTDBiso@GB_GCA_002707025@PALG01000032.1_1@d__Bacteria|p__Bacteroidota	FALSE	1
GEM@3300024335_10@3300024335_10_01299@d__Bacteria|p__Bacteroidota	FALSE	0.130435
GEM@3300025623_20@3300025623_20_01419@d__Bacteria|p__Marinisomatota	FALSE	0.428571
GEM@3300028168_6@3300028168_6_03942@d__Bacteria|p__Chloroflexota	FALSE	0.6
GTDBiso@GB_GCA_003569365@BGOS01000023.1_87@d__Bacteria|p__Chloroflexota	FALSE	1
GEM@3300009704_23@3300009704_23_00940@d__Bacteria|p__Spirochaetota	FALSE	0.875
GEM@3300005298_10@3300005298_10_00344@d__Bacteria|p__Chloroflexota	FALSE	0.4
Ocean@TARA_SAMEA2621551_METAG_HJGDCJHC@TARA_SAMEA2621551_METAG-scaffold_648-gene_5@d__Bacteria|p__Planctomycetota	FALSE	0.285714
GTDBiso@GB_GCA_002404055@DHIZ01000137.1_13@d__Bacteria|p__Chloroflexota	FALSE	1
GTDBiso@GB_GCA_001915385@MNQK01000034.1_128@d__Bacteria|p__Bacteroidota	FALSE	0.666667
GEM@3300012151_4@3300012151_4_03289@d__Bacteria|p__Firmicutes_A	FALSE	1
GEM@3300012267_8@3300012267_8_01406@d__Bacteria|p__Proteobacteria	FALSE	0.454545
GEM@3300008130_22@3300008130_22_01216@d__Bacteria|p__Fusobacteriota	FALSE	0.666667
GTDBiso@GB_GCA_000996895@LCBB01000004.1_4@d__Bacteria|p__Patescibacteria	FALSE	0.333333
GTDBiso@GB_GCA_002380805@DFWH01000019.1_99@d__Bacteria|p__Firmicutes_A	FALSE	1
GTDBiso@GB_GCA_003222245@QHVH01000034.1_27@d__Bacteria|p__Acidobacteriota	FALSE	0.714286
GEM@3300023208_20@3300023208_20_00546@d__Bacteria|p__Bacteroidota	FALSE	0.5
GTDBiso@GB_GCA_900317085@ONFJ01000083.1_5@d__Bacteria|p__Firmicutes_A	FALSE	1
GTDBiso@GB_GCA_005878415@VBMM01000317.1_2@d__Archaea|p__Thermoplasmatota	FALSE	0.6
GEM@3300028603_50@3300028603_50_01648@d__Bacteria|p__Chloroflexota	FALSE	0.428571
GEM@3300018062_12@3300018062_12_01978@d__Archaea|p__Halobacterota	FALSE	0.782609
GTDBiso@GB_GCA_003170575@PMZB01000078.1_3@d__Bacteria|p__Verrucomicrobiota_A	FALSE	0.25
GTDBiso@GB_GCA_001563995@LKMV01000001.1_36@d__Archaea|p__Nanohaloarchaeota	FALSE	0.954545
GTDBiso@GB_GCA_002171155@NHHF01000002.1_16@d__Bacteria|p__Proteobacteria	FALSE	0.4
GEM@3300013136_185@3300013136_185_00318@d__Bacteria|p__Patescibacteria	FALSE	0.666667
GTDBiso@GB_GCA_001004005@LCQF01000022.1_21@d__Bacteria|p__Patescibacteria	FALSE	0.6
GTDBiso@GB_GCA_002449395@DKDP01000046.1_1@d__Bacteria|p__Firmicutes_A	FALSE	0.666667
GEM@3300012956_65@3300012956_65_01098@d__Bacteria|p__Myxococcota	FALSE	0.5
UHGG@MGYG-HGUT-02252@GUT_GENOME139825_00226@d__Bacteria|p__Firmicutes_A	FALSE	0.6
GTDBiso@GB_GCA_003598015@QZKE01000060.1_4@d__Bacteria|p__Actinobacteriota	FALSE	0.666667
GTDBiso@GB_GCA_002711625@PARR01000006.1_7@d__Bacteria|p__Proteobacteria	FALSE	0.428571
GTDBiso@GB_GCA_002762735@PCVV01000017.1_3@d__Archaea|p__Nanoarchaeota	FALSE	1
UHGG@MGYG-HGUT-01821@GUT_GENOME111204_02089@d__Bacteria|p__Firmicutes_A	FALSE	0.928571
GEM@3300027685_28@3300027685_28_00592@d__Archaea|p__Thermoplasmatota	FALSE	0.975
GTDBiso@GB_GCA_005888465@VAYJ01000017.1_15@d__Bacteria|p__Actinobacteriota	FALSE	0.666667
Ocean@MARD_SAMN04285587_SAGS_MMP04285587@MARD_MMP04285587_SAGS-scaffold_76-gene_1@d__Bacteria|p__Chloroflexota	FALSE	0.25
GEM@3300009503_167@3300009503_167_00027@d__Bacteria|p__Omnitrophota	FALSE	0.333333
GTDBiso@GB_GCA_002708145@PAOV01000041.1_24@d__Bacteria|p__Chloroflexota	FALSE	1
GTDBiso@GB_GCA_006969385@CP030884.1_4020@d__Bacteria|p__Planctomycetota	FALSE	0.5
GTDBiso@GB_GCA_003170295@PNAJ01000114.1_72@d__Bacteria|p__Acidobacteriota	FALSE	0.5
GTDBiso@GB_GCA_900316365@ONCO01000006.1_17@d__Bacteria|p__Firmicutes	FALSE	0.666667
GTDBiso@GB_GCA_003556805@PWQI01000005.1_8@d__Bacteria|p__Deinococcota	FALSE	0.6
Ocean@TARA_SAMEA2621221_METAG_AAEOKLBO@TARA_SAMEA2621221_METAG-scaffold_7544-gene_5@d__Bacteria|p__Bacteroidota	FALSE	0.695652
GEM@3300025691_35@3300025691_35_01576@d__Bacteria|p__Cloacimonadota	FALSE	1
GTDBiso@GB_GCA_002351795@DEHG01000051.1_6@d__Bacteria|p__Firmicutes_A	FALSE	0.8
GEM@3300027844_58@3300027844_58_00309@d__Archaea|p__Thermoplasmatota	FALSE	1
GEM@3300020219_26@3300020219_26_02417@d__Bacteria|p__Planctomycetota	FALSE	0.714286
GEM@3300025861_13@3300025861_13_02742@d__Bacteria|p__Spirochaetota	FALSE	0.8
GTDBiso@GB_GCA_002429085@DIYR01000175.1_10@d__Bacteria|p__Bacteroidota	FALSE	1
Ocean@GORG_SAMEA6078256_SAGS_AG343K16@GORG_AG343K16_SAGS-scaffold_5-gene_46@d__Bacteria|p__Proteobacteria	FALSE	1
GTDBiso@GB_GCA_002435745@DIWT01000004.1_66@d__Bacteria|p__UBP15	FALSE	1
GTDBiso@GB_GCA_002715545@PAZI01000003.1_11@d__Archaea|p__Thermoplasmatota	FALSE	1
UHGG@MGYG-HGUT-00728@GUT_GENOME025996_01686@d__Bacteria|p__Firmicutes_A	FALSE	0.764706
Ocean@TARA_SAMEA4398296_METAG_DAILBIBF@TARA_SAMEA4398296_METAG-scaffold_151692-gene_1@d__Bacteria|p__Proteobacteria	FALSE	1
GTDBiso@GB_GCA_002067705@MVRL01000175.1_5@d__Archaea|p__Halobacteriota	FALSE	0.46
GEM@3300029187_4@3300029187_4_01960@d__Bacteria|p__Firmicutes_C	FALSE	0.6
GEM@3300009704_27@3300009704_27_01145@d__Bacteria|p__Desulfobacterota	FALSE	0.666667
Ocean@TARA_SAMEA4397072_METAG_NEHJPJII@TARA_SAMEA4397072_METAG-scaffold_6135-gene_5@d__Bacteria|p__Latescibacterota	FALSE	0.666667
GEM@3300013138_197@3300013138_197_00776@d__Bacteria|p__Patescibacteria	FALSE	0.5
GTDBiso@GB_GCA_004553625@SFKX01000027.1_13@d__Bacteria|p__Firmicutes_A	FALSE	0.40625
GTDBiso@GB_GCA_002050035@MVCR01000092.1_6@d__Bacteria|p__UBP7_A	FALSE	0.666667
GTDBiso@GB_GCA_002433065@DJHK01000028.1_89@d__Bacteria|p__Chloroflexota	FALSE	1
GTDBiso@GB_GCA_002433075@DJHM01000024.1_24@d__Bacteria|p__Latescibacterota	FALSE	0.5
GTDBiso@GB_GCA_002450755@DKAI01000046.1_23@d__Bacteria|p__Myxococcota_A	FALSE	0.75
GEM@3300017426_18@3300017426_18_01576@d__Bacteria|p__Chloroflexota	FALSE	0.5
GTDBiso@GB_GCA_002431715@DJHI01000321.1_8@d__Bacteria|p__Armatimonadota	FALSE	1
GTDBiso@GB_GCA_003162115@PMMV01000095.1_11@d__Archaea|p__Methanobacteriota	FALSE	0.714286
GTDBiso@GB_GCA_002294665@DBFQ01000040.1_6@d__Bacteria|p__Acidobacteriota	FALSE	0.5
GEM@3300003541_18@3300003541_18_00058@d__Bacteria|p__Fibrobacterota	FALSE	0.357143
GEM@3300027819_115@3300027819_115_00855@d__Archaea|p__Nanoarchaeota	FALSE	0.4
Ocean@HOTS_SAMN07137021_METAG_EDCENBBM@HOTS_SAMN07137021_METAG-scaffold_1241-gene_2@d__Bacteria|p__Cyanobacteria	FALSE	0.875
GEM@3300019458_14@3300019458_14_02912@d__Bacteria|p__Acidobacteriota	FALSE	0.586207
GTDBiso@GB_GCA_002684575@NYVP01000095.1_8@d__Bacteria|p__Verrucomicrobiota	FALSE	0.454545
GTDBiso@GB_GCA_003164215@PLSR01000013.1_44@d__Bacteria|p__Patescibacteria	FALSE	0.25
GTDBiso@GB_GCA_003561825@PWVO01000201.1_7@d__Archaea|p__Nanoarchaeota	FALSE	0.75
GTDBiso@GB_GCA_003696865@RFHM01000045.1_9@d__Bacteria|p__Acidobacteriota	FALSE	0.714286
GMGBhq@GMBC10.066_461@GMBC10.066_461_01989@d__Bacteria|p__Bacteroidota	FALSE	0.333333
GEM@3300029464_21@3300029464_21_00518@d__Bacteria|p__Firmicutes	FALSE	0.8
GEM@3300027962_34@3300027962_34_00116@d__Archaea|p__Thermoplasmatota	FALSE	0.25
GTDBiso@GB_GCA_003650675@QMRH01000006.1_41@d__Archaea|p__Thermoproteota	FALSE	0.181818
GEM@3300017402_14@3300017402_14_00242@d__Archaea|p__Crenarchaeota	FALSE	1
GEM@3300029442_9@3300029442_9_02412@d__Archaea|p__Halobacterota	FALSE	0.333333
GEM@3300012921_7@3300012921_7_02571@d__Bacteria|p__Cyanobacteriota	FALSE	0.25
GTDBiso@GB_GCA_002503985@DASW01000002.1_317@d__Archaea|p__Thermoplasmatota	FALSE	1
GTDBiso@GB_GCA_900547465@URHJ01000001.1_126@d__Bacteria|p__Firmicutes	FALSE	0.587302
GMGBhq@GMBC10.044_871@GMBC10.044_871_00369@d__Bacteria|p__Firmicutes_A	FALSE	0.894737
GEM@3300017992_27@3300017992_27_00243@d__Bacteria|p__UBA3054	FALSE	0.285714
GTDBiso@GB_GCA_002393575@DGSN01000063.1_20@d__Bacteria|p__Bacteroidota	FALSE	0.5
GMGBhq@GMBC10.022_623@GMBC10.022_623_01679@d__Bacteria|p__Planctomycetota	FALSE	0.785714
GMGBhq@GMBC10.056_739@GMBC10.056_739_02121@d__Bacteria|p__Actinobacteriota	FALSE	0.5
GEM@2162886008_15@2162886008_15_00398@d__Archaea|p__Halobacterota	FALSE	0.5
GEM@3300012943_12@3300012943_12_01375@d__Bacteria|p__Myxococcota	FALSE	0.666667
GTDBiso@GB_GCA_002309675@DBXX01000019.1_36@d__Bacteria|p__Firmicutes_A	FALSE	1
Ocean@TARA_SAMN05326650_METAG_MED00119@TARA_MED00119_METAG-scaffold_85-gene_2@d__Bacteria|p__Bacteroidota	FALSE	1
GEM@3300013307_74@3300013307_74_01437@d__Bacteria|p__Patescibacteria	FALSE	0.363636
GTDBiso@GB_GCA_001516055@LOEZ01000065.1_5@d__Bacteria|p__Firmicutes_B	FALSE	0.666667
GTDBiso@GB_GCA_003175695@PSRA01000143.1_6@d__Bacteria|p__Bacteroidota	FALSE	0.75
GEM@3300005471_39@3300005471_39_01683@d__Archaea|p__Crenarchaeota	FALSE	1
GTDBiso@GB_GCA_002343265@DDSC01000006.1_33@d__Bacteria|p__Proteobacteria	FALSE	0.583333
GTDBiso@GB_GCA_900319235@ONNR01000001.1_8@d__Bacteria|p__Bacteroidota	FALSE	0.666667
GTDBiso@GB_GCA_002411345@DHSL01000070.1_7@d__Bacteria|p__Bacteroidota	FALSE	0.5
GTDBiso@GB_GCA_001797445@MGPO01000075.1_10@d__Bacteria|p__Desulfobacterota	FALSE	0.666667
GEM@3300027704_7@3300027704_7_00791@d__Bacteria|p__Cyanobacteriota	FALSE	0.909091
GTDBiso@GB_GCA_900542185@UQMZ01000008.1_66@d__Bacteria|p__Bacteroidota	FALSE	0.375
GMGBhq@GMBC10.006_614@GMBC10.006_614_02028@d__Bacteria|p__Firmicutes_A	FALSE	0.428571
GEM@3300023211_11@3300023211_11_01697@d__Bacteria|p__Bdellovibrionota	FALSE	0.833333
UHGG@MGYG-HGUT-03828@GUT_GENOME244875_01600@d__Bacteria|p__Firmicutes_A	FALSE	0.666667
GEM@3300013006_46@3300013006_46_01414@d__Bacteria|p__Actinobacteriota	FALSE	0.875
GTDBiso@GB_GCA_002704825@PAIY01000015.1_2@d__Bacteria|p__Planctomycetota	FALSE	1
GTDBiso@GB_GCA_001603005@LVAJ01000050.1_18@d__Bacteria|p__Firmicutes_A	FALSE	0.625
GMGBhq@GMBC10.074_631@GMBC10.074_631_00456@d__Bacteria|p__Spirochaetota	FALSE	1
GTDBiso@GB_GCA_003152795@PMBA01000112.1_10@d__Bacteria|p__Acidobacteriota	FALSE	0.302326
GTDBiso@GB_GCA_002840165@PGZN01000013.1_2@d__Bacteria|p__Firmicutes_B	FALSE	1
GTDBiso@GB_GCA_900313705@OMSJ01000006.1_21@d__Bacteria|p__Bacteroidota	FALSE	0.666667
Ocean@MARD_SAMD00036654_REFG_MMP00036654@MARD_MMP00036654_REFG-scaffold_124-gene_1@d__Bacteria|p__Proteobacteria	FALSE	0.4
GTDBiso@GB_GCA_001789635@MGAF01000026.1_65@d__Bacteria|p__Patescibacteria	FALSE	0.333333
GTDBiso@GB_GCA_002413835@DHXU01000009.1_220@d__Bacteria|p__Patescibacteria	FALSE	0.9
GEM@3300021376_16@3300021376_16_01505@d__Bacteria|p__Planctomycetota	FALSE	0.769231
Ocean@TARA_SAMEA4398094_METAG_AAPKHDJI@TARA_SAMEA4398094_METAG-scaffold_8585-gene_3@d__Bacteria|p__Proteobacteria	FALSE	0.823529
GEM@3300027777_22@3300027777_22_01023@d__Bacteria|p__Proteobacteria	FALSE	0.333333
GTDBiso@GB_GCA_004297765@SCTZ01000025.1_15@d__Bacteria|p__Chloroflexota	FALSE	0.222222
GMGBhq@GMBC10.036_923@GMBC10.036_923_00339@d__Bacteria|p__Firmicutes_A	FALSE	0.294118
GEM@3300025857_22@3300025857_22_00244@d__Bacteria|p__Actinobacteriota	FALSE	0.666667
GTDBiso@GB_GCA_003134685@PLCA01000003.1_377@d__Bacteria|p__Gemmatimonadota	FALSE	0.75
Ocean@BGEO_SAMN07136936_METAG_FCJONIHI@BGEO_SAMN07136936_METAG-scaffold_15293-gene_4@d__Archaea|p__Thermoplasmatota	FALSE	0.869565
GEM@3300020180_57@3300020180_57_00480@d__Bacteria|p__Patescibacteria	FALSE	1
GMGBhq@GMBC10.032_827@GMBC10.032_827_00694@d__Bacteria|p__Firmicutes	FALSE	0.666667
GTDBiso@GB_GCA_001778495@MFHE01000002.1_63@d__Bacteria|p__Patescibacteria	FALSE	0.75
Ocean@GORG_SAMEA6076313_SAGS_AG422J20@GORG_AG422J20_SAGS-scaffold_1-gene_144@d__Bacteria|p__Proteobacteria	FALSE	0.454545
GTDBiso@GB_GCA_002429005@DIYK01000015.1_11@d__Bacteria|p__Verrucomicrobiota	FALSE	0.5
GTDBiso@GB_GCA_001465015@LNEO01000143.1_71@d__Bacteria|p__Myxococcota	FALSE	0.875
GTDBiso@GB_GCA_002323935@DCQP01000032.1_11@d__Bacteria|p__Proteobacteria	FALSE	0.6
GTDBiso@GB_GCA_002428985@DIYL01000017.1_133@d__Bacteria|p__Chloroflexota	FALSE	0.666667
GEM@3300027907_25@3300027907_25_02225@d__Archaea|p__Crenarchaeota	FALSE	0.4
GTDBiso@GB_GCA_003599205@QZJA01000006.1_40@d__Bacteria|p__Patescibacteria	FALSE	0.285714
GTDBiso@GB_GCA_002714565@PAXU01000051.1_14@d__Bacteria|p__Planctomycetota	FALSE	0.9
GEM@3300010358_12@3300010358_12_01039@d__Archaea|p__Crenarchaeota	FALSE	1
GMGBhq@GMBC10.015_432@GMBC10.015_432_01533@d__Bacteria|p__Bacteroidota	FALSE	0.5
GTDBiso@GB_GCA_002316545@DCDR01000001.1_655@d__Bacteria|p__Patescibacteria	FALSE	1
GTDBiso@GB_GCA_002327905@DCUY01000067.1_52@d__Bacteria|p__WOR-3	FALSE	0.333333
GEM@3300012956_25@3300012956_25_01407@d__Bacteria|p__Myxococcota	FALSE	0.4
GEM@3300029442_9@3300029442_9_01517@d__Archaea|p__Halobacterota	FALSE	0.470588
GMGBhq@GMBC10.003_337@GMBC10.003_337_01606@d__Bacteria|p__Bacteroidota	FALSE	0.857143
GTDBiso@GB_GCA_000437315@FR899383.1_6@d__Bacteria|p__Firmicutes	FALSE	1
GTDBiso@GB_GCA_002428205@DIUH01000105.1_50@d__Bacteria|p__Planctomycetota	FALSE	0.666667
Ocean@BGEO_SAMN07136955_METAG_NOFBANNO@BGEO_SAMN07136955_METAG-scaffold_3347-gene_2@d__Bacteria|p__Actinobacteriota	FALSE	0.789474
GTDBiso@GB_GCA_900552335@URZL01000004.1_66@d__Bacteria|p__Firmicutes	FALSE	0.78125
GEM@3300011976_11@3300011976_11_01967@d__Bacteria|p__Spirochaetota	FALSE	0.666667
GEM@3300027690_56@3300027690_56_01976@d__Bacteria|p__Actinobacteriota	FALSE	0.5625
GTDBiso@GB_GCA_000437215@FR898648.1_79@d__Bacteria|p__Firmicutes_A	FALSE	1
GTDBiso@GB_GCA_003165095@PLSH01000109.1_5@d__Bacteria|p__Acidobacteriota	FALSE	0.7
Ocean@TARA_SAMEA2623350_METAG_HOOADIOJ@TARA_SAMEA2623350_METAG-scaffold_24665-gene_1@d__Bacteria|p__Myxococcota	FALSE	1
GTDBiso@GB_GCA_003650505@QMQL01000004.1_4@d__Bacteria|p__Bipolaricaulota	FALSE	0.285714
GTDBiso@GB_GCA_900551955@UWSE01000001.1_16@d__Bacteria|p__Firmicutes	FALSE	1
GTDBiso@GB_GCA_002257235@NCGZ01000007.1_21@d__Bacteria|p__Proteobacteria	FALSE	0.333333
GEM@3300010282_40@3300010282_40_00075@d__Bacteria|p__Firmicutes_A	FALSE	0.333333
GTDBiso@GB_GCA_003150755@QAMT01000022.1_56@d__Bacteria|p__Firmicutes_C	FALSE	0.75
GEM@3300027799_6@3300027799_6_01293@d__Bacteria|p__Proteobacteria	FALSE	1
GTDBiso@GB_GCA_002838945@PGXB01000002.1_121@d__Bacteria|p__Zixibacteria	FALSE	0.5
GTDBiso@GB_GCA_004524545@SDNX01000054.1_4@d__Archaea|p__Asgardarchaeota	TRUE	0.9
GTDBiso@GB_GCA_003131625@PKVY01000130.1_46@d__Bacteria|p__Acidobacteriota	FALSE	1
GTDBiso@GB_GCA_007130345@SLSP01000227.1_5@d__Bacteria|p__Chloroflexota	FALSE	0.333333
GEM@3300027976_47@3300027976_47_01780@d__Bacteria|p__Planctomycetota	FALSE	0.461538
GEM@3300027976_6@3300027976_6_03843@d__Bacteria|p__Myxococcota	FALSE	1
GTDBiso@GB_GCA_002788855@PFSB01000003.1_10@d__Bacteria|p__Patescibacteria	FALSE	0.2
Ocean@TARA_SAMEA2622715_METAG_LEMABAHB@TARA_SAMEA2622715_METAG-scaffold_32-gene_129@d__Archaea|p__Thermoplasmatota	FALSE	1
GTDBiso@GB_GCA_001823605@MHUZ01000030.1_18@d__Bacteria|p__Patescibacteria	FALSE	0.6
GTDBiso@GB_GCA_002298225@DBMU01000036.1_80@d__Bacteria|p__Acidobacteriota	FALSE	0.75
GTDBiso@GB_GCA_003818495@RPRK01000106.1_3@d__Bacteria|p__Proteobacteria	FALSE	0.8
GEM@3300029442_9@3300029442_9_01368@d__Archaea|p__Halobacterota	FALSE	0.615385
GTDBiso@GB_GCA_002780705@PEUP01000003.1_4@d__Bacteria|p__CG03	FALSE	1
GTDBiso@GB_GCA_002709755@PAQN01000023.1_13@d__Bacteria|p__Planctomycetota	FALSE	1
GTDBiso@GB_GCA_000433635@HF997947.1_87@d__Bacteria|p__Firmicutes_A	FALSE	0.975
GTDBiso@GB_GCA_002471275@DKPQ01000005.1_3@d__Bacteria|p__Bacteroidota	FALSE	0.9
GEM@3300026516_6@3300026516_6_00264@d__Bacteria|p__Bacteroidota	FALSE	0.75
GMGBhq@GMBC10.044_351@GMBC10.044_351_00110@d__Bacteria|p__Firmicutes	FALSE	0.8
GTDBiso@GB_GCA_003520365@DOUW01000090.1_3@d__Bacteria|p__Proteobacteria	FALSE	1
Ocean@TARA_SAMEA2622074_METAG_CIHHNPGO@TARA_SAMEA2622074_METAG-scaffold_8246-gene_2@d__Bacteria|p__Planctomycetota	FALSE	1
GMGBhq@GMBC10.044_687@GMBC10.044_687_01575@d__Bacteria|p__Firmicutes_A	FALSE	0.444444
GTDBiso@GB_GCA_005880805@VBFZ01000002.1_14@d__Bacteria|p__Chloroflexota	FALSE	0.639344
GMGBhq@GMBC10.021_741@GMBC10.021_741_01956@d__Bacteria|p__Firmicutes_A	FALSE	0.5
GTDBiso@GB_GCA_900551945@URYE01000050.1_26@d__Bacteria|p__Firmicutes_A	FALSE	0.465116
GTDBiso@GB_GCA_002327305@DCUZ01000103.1_45@d__Bacteria|p__Acidobacteriota	FALSE	0.5
GEM@3300017480_10@3300017480_10_05446@d__Bacteria|p__Myxococcota	FALSE	1
GEM@3300025424_5@3300025424_5_00049@d__Bacteria|p__Proteobacteria	FALSE	0.666667
GTDBiso@GB_GCA_002705125@PAHQ01000035.1_17@d__Bacteria|p__Verrucomicrobiota	FALSE	1
GEM@3300006253_4@3300006253_4_02982@d__Bacteria|p__Firmicutes_A	FALSE	1
GTDBiso@GB_GCA_002361485@DESZ01000009.1_33@d__Bacteria|p__Cyanobacteria	FALSE	0.714286
GTDBiso@GB_GCA_002715405@PAZD01000047.1_7@d__Bacteria|p__Actinobacteriota	FALSE	1
GTDBiso@GB_GCA_003050645@PEBX01000042.1_3@d__Bacteria|p__Firmicutes	FALSE	0.666667
GTDBiso@GB_GCA_900543825@UQSR01000004.1_135@d__Bacteria|p__Firmicutes	FALSE	0.985714
GTDBiso@GB_GCA_003552185@PUOW01000149.1_15@d__Bacteria|p__Spirochaetota	FALSE	0.333333
GMGBhq@GMBC10.062_818@GMBC10.062_818_00017@d__Bacteria|p__Firmicutes_A	FALSE	1
GTDBiso@GB_GCA_003567135@PXAI01000091.1_4@d__Bacteria|p__Bacteroidota	FALSE	0.666667
GTDBiso@GB_GCA_900317935@ONIU01000117.1_6@d__Bacteria|p__Riflebacteria	FALSE	1
GEM@3300021319_7@3300021319_7_03662@d__Bacteria|p__Firmicutes_A	FALSE	0.333333
GEM@3300028582_20@3300028582_20_02481@d__Bacteria|p__Firmicutes_A	FALSE	1
GTDBiso@GB_GCA_000431535@HF991811.1_7@d__Bacteria|p__Firmicutes_A	FALSE	1
GMGBhq@GMBC10.026_867@GMBC10.026_867_01038@d__Bacteria|p__Firmicutes_C	FALSE	0.965517
GTDBiso@GB_GCA_005879785@VBJV01000015.1_12@d__Bacteria|p__Dormibacterota	FALSE	0.75
GTDBiso@GB_GCA_004561455@SFVR01000132.1_2@d__Bacteria|p__Bacteroidota	FALSE	1
GEM@3300029128_17@3300029128_17_01530@d__Bacteria|p__Proteobacteria	FALSE	1
GTDBiso@GB_GCA_003221085@QHUD01000161.1_2@d__Bacteria|p__Gemmatimonadota	FALSE	0.611111
GTDBiso@GB_GCA_001273385@LFWW01000042.1_12@d__Archaea|p__Thermoproteota	FALSE	0.25
GEM@3300000062_23@3300000062_23_00094@d__Bacteria|p__Firmicutes	FALSE	0.666667
GMGBhq@GMBC10.017_528@GMBC10.017_528_01040@d__Bacteria|p__Bacteroidota	FALSE	1
GTDBiso@GB_GCA_003160215@PLQW01000127.1_25@d__Bacteria|p__Acidobacteriota	FALSE	0.333333
UHGG@MGYG-HGUT-00610@GUT_GENOME018669_01416@d__Bacteria|p__Proteobacteria	FALSE	1
GTDBiso@GB_GCA_002704665@PAHB01000045.1_16@d__Bacteria|p__Proteobacteria	FALSE	0.516129
GMGBhq@GMBC10.036_349@GMBC10.036_349_01706@d__Bacteria|p__Firmicutes_A	FALSE	0.764706
GTDBiso@GB_GCA_000438195@FR903072.1_32@d__Bacteria|p__Firmicutes	FALSE	1
GTDBiso@GB_GCA_001769215@MEOL01000034.1_151@d__Bacteria|p__Bacteroidota	FALSE	0.333333
GTDBiso@GB_GCA_002493835@DLAA01000025.1_45@d__Bacteria|p__Firmicutes_A	FALSE	0.666667
GTDBiso@GB_GCA_000999095@LCFP01000012.1_1@d__Bacteria|p__Patescibacteria	FALSE	0.333333
GTDBiso@GB_GCA_002407045@DHKB01000071.1_43@d__Bacteria|p__Eremiobacterota	FALSE	0.833333
GTDBiso@GB_GCA_002501855@DAOM01000211.1_9@d__Archaea|p__Thermoproteota	FALSE	0.642857
GEM@3300029482_14@3300029482_14_00053@d__Bacteria|p__Proteobacteria	FALSE	1
GTDBiso@GB_GCA_001577185@LSCM01000003.1_8@d__Bacteria|p__Cloacimonadota	FALSE	0.75
GTDBiso@GB_GCA_001784555@MFRM01000023.1_31@d__Bacteria|p__Cyanobacteria	FALSE	0.666667
GTDBiso@GB_GCA_001917135@MNTT01000016.1_46@d__Bacteria|p__Proteobacteria	FALSE	0.75
GTDBiso@GB_GCA_900543695@UQSG01000024.1_11@d__Bacteria|p__Firmicutes_A	FALSE	1
GEM@3300028274_8@3300028274_8_02660@d__Bacteria|p__Chloroflexota	FALSE	0.875
GTDBiso@GB_GCA_002471275@DKPQ01000025.1_65@d__Bacteria|p__Bacteroidota	FALSE	0.777778
GEM@3300027276_28@3300027276_28_01242@d__Bacteria|p__Firmicutes_A	FALSE	1
GTDBiso@GB_GCA_900321895@ONYB01000207.1_3@d__Bacteria|p__Cyanobacteria	FALSE	0.857143
GTDBiso@GB_GCA_004556205@SFIL01000059.1_4@d__Bacteria|p__Firmicutes_A	FALSE	0.4
GTDBiso@GB_GCA_002305085@DBQE01000009.1_55@d__Bacteria|p__Bacteroidota	FALSE	0.347826
GTDBiso@GB_GCA_002691785@NZIX01000042.1_3@d__Bacteria|p__Marinisomatota	FALSE	0.583333
GTDBiso@GB_GCA_002299625@DBOP01000083.1_5@d__Bacteria|p__Firmicutes_A	FALSE	1
GEM@3300027690_66@3300027690_66_01326@d__Archaea|p__Thermoplasmatota	FALSE	1
GTDBiso@GB_GCA_002787775@PCUW01000033.1_7@d__Bacteria|p__Bdellovibrionota	FALSE	0.166667
GTDBiso@GB_GCA_003151795@PLYL01000005.1_41@d__Bacteria|p__Patescibacteria	FALSE	0.666667
GEM@3300007517_37@3300007517_37_00620@d__Bacteria|p__Myxococcota	FALSE	0.428571
GTDBiso@GB_GCA_003152075@PLZG01000055.1_31@d__Bacteria|p__FCPU426	FALSE	0.5
Ocean@TARA_SAMEA2621272_METAG_OPKEEAIE@TARA_SAMEA2621272_METAG-scaffold_7966-gene_3@d__Bacteria|p__Planctomycetota	FALSE	0.571429
GTDBiso@GB_GCA_007125155@SLDR01000029.1_7@d__Bacteria|p__Patescibacteria	FALSE	0.655172
GEM@3300024509_7@3300024509_7_00906@d__Bacteria|p__Proteobacteria	FALSE	1
GTDBiso@GB_GCA_002448815@DKAJ01000003.1_122@d__Bacteria|p__Proteobacteria	FALSE	0.466667
GTDBiso@GB_GCA_002011235@MTMO01000002.1_212@d__Archaea|p__Halobacteriota	FALSE	0.6
GEM@3300025902_3@3300025902_3_02444@d__Bacteria|p__Planctomycetota	FALSE	0.608696
GEM@3300013132_90@3300013132_90_01256@d__Bacteria|p__Gemmatimonadota	FALSE	0.509804
GTDBiso@GB_GCA_003153495@PLYU01000381.1_12@d__Bacteria|p__Myxococcota	FALSE	0.333333
GTDBiso@GB_GCA_003242645@QGVC01000003.1_26@d__Bacteria|p__Proteobacteria	FALSE	0.588235
GTDBiso@GB_GCA_002506905@DAYM01000002.1_74@d__Archaea|p__Thermoplasmatota	FALSE	0.875
GEM@3300025468_7@3300025468_7_00889@d__Bacteria|p__Marinisomatota	FALSE	0.576923
GEM@3300006904_22@3300006904_22_02592@d__Bacteria|p__Acidobacteriota	FALSE	0.5
GTDBiso@GB_GCA_003523945@DOFS01000225.1_16@d__Bacteria|p__Nitrospirota	FALSE	1
GEM@3300025642_4@3300025642_4_02697@d__Bacteria|p__Desulfobacterota	FALSE	0.25
GEM@3300017452_8@3300017452_8_02531@d__Bacteria|p__UBP10	FALSE	0.5
GTDBiso@GB_GCA_003661265@QMVU01000001.1_10@d__Archaea|p__Thermoproteota	FALSE	1
GTDBiso@GB_GCA_001464165@LNEX01000368.1_21@d__Bacteria|p__Cyanobacteria	FALSE	0.5
GEM@3300025377_9@3300025377_9_01183@d__Bacteria|p__Bdellovibrionota	FALSE	0.727273
GTDBiso@GB_GCA_002687275@NYZT01000041.1_23@d__Archaea|p__Nanoarchaeota	FALSE	1
GTDBiso@GB_GCA_002309675@DBXX01000001.1_42@d__Bacteria|p__Firmicutes_A	FALSE	1
GTDBiso@GB_GCA_003696725@RFGI01000055.1_2@d__Bacteria|p__Planctomycetota	FALSE	0.666667
GEM@3300014208_126@3300014208_126_00643@d__Bacteria|p__Patescibacteria	FALSE	0.75
GEM@3300013125_85@3300013125_85_00141@d__Archaea|p__Nanoarchaeota	FALSE	0.8
GTDBiso@GB_GCA_900555795@USMP01000252.1_1@d__Bacteria|p__Firmicutes_A	FALSE	0.666667
GEM@3300010368_5@3300010368_5_02273@d__Bacteria|p__Bdellovibrionota	FALSE	0.6
GEM@3300023088_5@3300023088_5_02372@d__Bacteria|p__Bacteroidota	FALSE	0.75
GMGBhq@GMBC10.058_620@GMBC10.058_620_00183@d__Bacteria|p__Verrucomicrobiota	FALSE	0.75
GMGBhq@GMBC10.002_658@GMBC10.002_658_00082@d__Bacteria|p__Firmicutes_A	FALSE	0.727273
GTDBiso@GB_GCA_002780785@PEUE01000018.1_5@d__Bacteria|p__Patescibacteria	FALSE	0.75
GTDBiso@GB_GCA_005881435@VBHP01000079.1_5@d__Bacteria|p__Chloroflexota	FALSE	0.25
GTDBiso@GB_GCA_007118765@SKQZ01000262.1_2@d__Bacteria|p__Hydrogenedentota	FALSE	0.578947
GMGBhq@GMBC10.014_714@GMBC10.014_714_00507@d__Bacteria|p__Firmicutes_A	FALSE	1
GTDBiso@GB_GCA_003225335@QHZE01000088.1_6@d__Bacteria|p__Acidobacteriota	FALSE	0.666667
GEM@3300022902_11@3300022902_11_01507@d__Bacteria|p__Latescibacterota	FALSE	0.631579
GMGBhq@GMBC10.042_842@GMBC10.042_842_02115@d__Bacteria|p__Firmicutes_A	FALSE	0.666667
Ocean@TARA_SAMEA2623135_METAG_IGHNCOPM@TARA_SAMEA2623135_METAG-scaffold_2881-gene_8@d__Archaea|p__Thermoplasmatota	FALSE	1
UHGG@MGYG-HGUT-02722@GUT_GENOME159508_01085@d__Bacteria|p__Bacteroidota	FALSE	0.966667
GEM@3300027835_165@3300027835_165_00628@d__Bacteria|p__Patescibacteria	FALSE	0.2
GEM@3300025393_33@3300025393_33_00767@d__Bacteria|p__Firmicutes	FALSE	0.888889
Ocean@TARA_SAMEA4397730_METAG_FDAGLLED@TARA_SAMEA4397730_METAG-scaffold_9860-gene_7@d__Archaea|p__Thermoplasmatota	FALSE	0.625
GTDBiso@GB_GCA_002334985@DDBY01000095.1_11@d__Bacteria|p__Proteobacteria	FALSE	0.8
GMGBhq@GMBC10.009_357@GMBC10.009_357_00704@d__Bacteria|p__Proteobacteria	FALSE	0.5
GTDBiso@GB_GCA_003223995@QHYA01000047.1_14@d__Bacteria|p__Acidobacteriota	FALSE	0.333333
GEM@3300028570_79@3300028570_79_00476@d__Bacteria|p__Patescibacteria	FALSE	0.666667
GTDBiso@GB_GCA_002344125@DDTQ01000009.1_185@d__Bacteria|p__Bacteroidota	FALSE	1
GEM@3300004097_8@3300004097_8_06417@d__Bacteria|p__Myxococcota	FALSE	0.6
GTDBiso@GB_GCA_005791575@SXWA01000226.1_5@d__Bacteria|p__Planctomycetota	FALSE	0.846154
Ocean@TARA_SAMEA2619970_METAG_GPPOLLDG@TARA_SAMEA2619970_METAG-scaffold_11450-gene_1@d__Bacteria|p__Chloroflexota	FALSE	0.5
Ocean@TARA_SAMEA4397295_METAG_NJJHJPKO@TARA_SAMEA4397295_METAG-scaffold_1762-gene_1@d__Bacteria|p__Planctomycetota	FALSE	0.9
GTDBiso@GB_GCA_003577245@QEVS01000004.1_42@d__Bacteria|p__Chloroflexota	FALSE	0.25
GMGBhq@GMBC10.018_025@GMBC10.018_025_01801@d__Bacteria|p__Spirochaetota	FALSE	0.666667
GTDBiso@GB_GCA_003151825@PLYO01000037.1_50@d__Bacteria|p__Bacteroidota	FALSE	1
GTDBiso@GB_GCA_001786095@MFVN01000046.1_7@d__Bacteria|p__Patescibacteria	FALSE	0.666667
Ocean@TARA_SAMEA4397295_METAG_IJPKGPCH@TARA_SAMEA4397295_METAG-scaffold_83351-gene_1@d__Bacteria|p__Planctomycetota	FALSE	0.666667
GTDBiso@GB_GCA_900550025@URQP01000137.1_3@d__Bacteria|p__Bacteroidota	FALSE	1
GTDBiso@GB_GCA_003135255@PLAX01000147.1_10@d__Bacteria|p__Dormibacterota	FALSE	1
GEM@3300025377_9@3300025377_9_01664@d__Bacteria|p__Bdellovibrionota	FALSE	0.6
GEM@3300013232_46@3300013232_46_00049@d__Bacteria|p__Patescibacteria	FALSE	0.8
GTDBiso@GB_GCA_003170935@PMYA01000036.1_17@d__Archaea|p__Halobacteriota	FALSE	0.734375
GTDBiso@GB_GCA_900552125@URYK01000002.1_98@d__Bacteria|p__Firmicutes	FALSE	0.714286
GTDBiso@GB_GCA_005880855@VBGM01000203.1_5@d__Bacteria|p__Dormibacterota	FALSE	0.666667
GTDBiso@GB_GCA_002343775@DDSH01000024.1_178@d__Bacteria|p__Chloroflexota	FALSE	0.625
GEM@3300018012_5@3300018012_5_00349@d__Bacteria|p__Verrucomicrobiota	FALSE	0.583333
GTDBiso@GB_GCA_002428295@DIVS01000019.1_40@d__Bacteria|p__Caldisericota	FALSE	0.75
GTDBiso@GB_GCA_001821055@MHRT01000011.1_3@d__Bacteria|p__Patescibacteria	FALSE	0.25
GTDBiso@GB_GCA_900553245@USCP01000139.1_2@d__Bacteria|p__Firmicutes_B	FALSE	0.8
GMGBhq@GMBC10.024_360@GMBC10.024_360_01333@d__Bacteria|p__Firmicutes_A	FALSE	0.5
UHGG@MGYG-HGUT-04580@GUT_GENOME283623_01359@d__Bacteria|p__Firmicutes_A	FALSE	0.833333
GTDBiso@GB_GCA_003222975@QHXN01000150.1_5@d__Bacteria|p__Acidobacteriota	FALSE	0.5
GTDBiso@GB_GCA_003133505@PKXT01000263.1_4@d__Bacteria|p__Acidobacteriota	FALSE	0.2
Ocean@TARA_SAMEA2622823_METAG_INOGNMCC@TARA_SAMEA2622823_METAG-scaffold_61319-gene_4@d__Bacteria|p__Verrucomicrobiota	FALSE	0.888889
GMGBhq@GMBC10.063_690@GMBC10.063_690_01303@d__Bacteria|p__Bacteroidota	FALSE	0.8
GTDBiso@GB_GCA_002792315@PFOB01000045.1_6@d__Bacteria|p__Patescibacteria	FALSE	0.8
GEM@3300027858_36@3300027858_36_00072@d__Bacteria|p__Acidobacteriota	FALSE	0.545455
GTDBiso@GB_GCA_007130025@SLTF01000379.1_3@d__Bacteria|p__Spirochaetota	FALSE	0.875
GEM@3300005529_32@3300005529_32_01169@d__Bacteria|p__UBP10	FALSE	0.4375
GTDBiso@GB_GCA_003509895@DOMJ01000039.1_7@d__Bacteria|p__Patescibacteria	FALSE	0.666667
GTDBiso@GB_GCA_003135435@PLBR01000097.1_22@d__Bacteria|p__Nitrospirota	FALSE	0.5
GTDBiso@GB_GCA_003649235@QMRG01000006.1_2@d__Archaea|p__Thermoproteota	FALSE	0.636364
GEM@3300006502_25@3300006502_25_01047@d__Bacteria|p__Proteobacteria	FALSE	0.913043
GTDBiso@GB_GCA_004297315@SCTU01000202.1_9@d__Bacteria|p__Chloroflexota	FALSE	0.72
GTDBiso@GB_GCA_002712165@PASS01000028.1_8@d__Bacteria|p__Proteobacteria	FALSE	0.333333
GEM@3300029711_14@3300029711_14_00179@d__Bacteria|p__Verrucomicrobiota	FALSE	0.833333
GTDBiso@GB_GCA_002683825@NYUD01000083.1_34@d__Bacteria|p__Planctomycetota	FALSE	0.5
GTDBiso@GB_GCA_002718415@PBEM01000004.1_163@d__Bacteria|p__Chloroflexota	FALSE	1
Ocean@TARA_SAMEA2622822_METAG_POIMECNF@TARA_SAMEA2622822_METAG-scaffold_121-gene_66@d__Bacteria|p__Chloroflexota	FALSE	1
GTDBiso@GB_GCA_003331265@QOPV01000017.1_10@d__Bacteria|p__Bacteroidota	FALSE	0.481481
GTDBiso@GB_GCA_003134035@PLAE01000203.1_10@d__Bacteria|p__Eremiobacterota	FALSE	0.125
GEM@3300015069_4@3300015069_4_01714@d__Bacteria|p__Verrucomicrobiota	FALSE	0.666667
GTDBiso@GB_GCA_900550445@URSF01000044.1_1@d__Bacteria|p__Proteobacteria	FALSE	0.875
GTDBiso@GB_GCA_003142635@PLMX01000075.1_13@d__Bacteria|p__Desulfobacterota	FALSE	0.75
GTDBiso@GB_GCA_900555325@USKP01000131.1_13@d__Bacteria|p__Cyanobacteria	FALSE	0.428571
GEM@3300028581_23@3300028581_23_01630@d__Bacteria|p__Desulfobacterota	FALSE	0.666667
GMGBhq@GMBC10.027_058@GMBC10.027_058_00551@d__Bacteria|p__Bacteroidota	FALSE	0.555556
GEM@3300010397_51@3300010397_51_00976@d__Bacteria|p__Patescibacteria	FALSE	0.642857
GTDBiso@GB_GCA_002353295@DEJG01000023.1_13@d__Bacteria|p__Bacteroidota	FALSE	0.75
GTDBiso@GB_GCA_003151625@PLYC01000010.1_34@d__Bacteria|p__Patescibacteria	FALSE	1
GEM@3300009767_20@3300009767_20_01130@d__Bacteria|p__Verrucomicrobiota	FALSE	0.375
GTDBiso@GB_GCA_900556615@USPP01000009.1_7@d__Bacteria|p__Firmicutes_A	FALSE	0.5
GTDBiso@GB_GCA_002358905@DEPT01000052.1_1@d__Bacteria|p__Verrucomicrobiota	FALSE	1
GTDBiso@GB_GCA_002428985@DIYL01000062.1_128@d__Bacteria|p__Chloroflexota	FALSE	0.4
GEM@3300014655_8@3300014655_8_02301@d__Bacteria|p__Spirochaetota	FALSE	0.566667
GTDBiso@GB_GCA_002316545@DCDR01000001.1_183@d__Bacteria|p__Patescibacteria	FALSE	1
GTDBiso@GB_GCA_002449335@DKDL01000035.1_1@d__Bacteria|p__Proteobacteria	FALSE	0.705882
Ocean@TARA_SAMEA2622822_METAG_ELINGBAA@TARA_SAMEA2622822_METAG-scaffold_7282-gene_8@d__Bacteria|p__Actinobacteriota	FALSE	1
GEM@3300027736_6@3300027736_6_02496@d__Bacteria|p__Chloroflexota	FALSE	0.833333
GMGBhq@GMBC10.021_367@GMBC10.021_367_01420@d__Bacteria|p__Firmicutes	FALSE	0.851852
Ocean@TARA_SAMEA2621300_METAG_MHLFBAAF@TARA_SAMEA2621300_METAG-scaffold_5397-gene_2@d__Bacteria|p__Proteobacteria	FALSE	1
GEM@3300017653_17@3300017653_17_02205@d__Bacteria|p__Chloroflexota	FALSE	0.5
GEM@3300028026_6@3300028026_6_01062@d__Bacteria|p__WOR-3	FALSE	0.75
GTDBiso@GB_GCA_900317765@ONID01000043.1_11@d__Bacteria|p__Firmicutes_A	FALSE	0.5
Ocean@TARA_SAMEA4397330_METAG_INBJHHPP@TARA_SAMEA4397330_METAG-scaffold_32-gene_193@d__Bacteria|p__Proteobacteria	FALSE	0.447368
GMGBhq@GMBC10.035_959@GMBC10.035_959_00656@d__Bacteria|p__Firmicutes_A	FALSE	0.947368
GTDBiso@GB_GCA_001724995@MEFD01000006.1_17@d__Bacteria|p__Proteobacteria	FALSE	1
GEM@3300027730_37@3300027730_37_00487@d__Bacteria|p__Actinobacteriota	FALSE	0.75
Ocean@TARA_SAMEA4397215_METAG_GIHILDFN@TARA_SAMEA4397215_METAG-scaffold_2364-gene_17@d__Bacteria|p__Planctomycetota	FALSE	0.769231
GTDBiso@GB_GCA_002413355@DHWV01000093.1_6@d__Bacteria|p__Desulfobacterota	FALSE	0.333333
GEM@3300014204_90@3300014204_90_00194@d__Bacteria|p__Patescibacteria	FALSE	0.219512
GTDBiso@GB_GCA_900540305@UQFL01000036.1_2@d__Bacteria|p__Firmicutes_A	FALSE	0.961538
GEM@3300022377_8@3300022377_8_01414@d__Bacteria|p__Firmicutes_C	FALSE	0.8
GTDBiso@GB_GCA_002480565@DLCK01000029.1_10@d__Bacteria|p__Planctomycetota	FALSE	1
GEM@3300000367_15@3300000367_15_01324@d__Bacteria|p__Proteobacteria	FALSE	0.666667
GTDBiso@GB_GCA_002435585@DJDY01000125.1_6@d__Bacteria|p__Firmicutes_A	FALSE	1
GEM@3300011724_2@3300011724_2_00950@d__Bacteria|p__Firmicutes	FALSE	0.666667
GTDBiso@GB_GCA_900019985@FIZM01000143.1_3@d__Bacteria|p__Firmicutes_G	FALSE	0.923077
GEM@3300027726_15@3300027726_15_00126@d__Archaea|p__Nanoarchaeota	FALSE	0.571429
Ocean@TARA_SAMEA4398111_METAG_POCKDNGE@TARA_SAMEA4398111_METAG-scaffold_1-gene_496@d__Bacteria|p__Proteobacteria	FALSE	1
GTDBiso@GB_GCA_002483345@DLHS01000003.1_37@d__Bacteria|p__Bacteroidota	FALSE	1
GTDBiso@GB_GCA_002718735@PBFR01000013.1_6@d__Bacteria|p__Bdellovibrionota	FALSE	1
GEM@3300029621_30@3300029621_30_00006@d__Bacteria|p__Firmicutes_A	FALSE	0.428571
GTDBiso@GB_GCA_002364485@DEYK01000054.1_105@d__Bacteria|p__Planctomycetota	FALSE	1
GTDBiso@GB_GCA_003671025@QWPW01000035.1_6@d__Bacteria|p__Planctomycetota	FALSE	0.727273
GEM@3300020709_6@3300020709_6_00327@d__Bacteria|p__Actinobacteriota	FALSE	0.4
GEM@3300013497_3@3300013497_3_01103@d__Bacteria|p__Firmicutes_A	FALSE	0.571429
GTDBiso@GB_GCA_003649565@QMSF01000001.1_61@d__Archaea|p__Thermoproteota	FALSE	1
GTDBiso@GB_GCA_900315455@OMZE01000027.1_13@d__Bacteria|p__Bacteroidota	FALSE	0.2
GMGBhq@GMBC10.020_443@GMBC10.020_443_03675@d__Bacteria|p__Bacteroidota	FALSE	1
GTDBiso@GB_GCA_001785195@MFTB01000089.1_4@d__Bacteria|p__Proteobacteria	FALSE	0.666667
GMGBhq@GMBC10.020_262@GMBC10.020_262_00490@d__Bacteria|p__Bacteroidota	FALSE	0.9
GTDBiso@GB_GCA_002400415@DGQP01000004.1_61@d__Bacteria|p__Bacteroidota	FALSE	0.666667
GTDBiso@GB_GCA_002448235@DIXF01000008.1_168@d__Bacteria|p__Desulfobacterota	FALSE	1
GTDBiso@GB_GCA_003151975@PLZD01000010.1_57@d__Bacteria|p__Elusimicrobiota	FALSE	0.6
GEM@3300010278_29@3300010278_29_01037@d__Bacteria|p__Firmicutes	FALSE	0.954545
GEM@3300006298_6@3300006298_6_00729@d__Bacteria|p__Firmicutes_A	FALSE	0.53125
GTDBiso@GB_GCA_002254895@NJDF01000016.1_6@d__Archaea|p__Thermoproteota	FALSE	0.666667
GTDBiso@GB_GCA_003555025@PWHV01000018.1_15@d__Archaea|p__Thermoplasmatota	FALSE	0.727273
GEM@3300025546_9@3300025546_9_01713@d__Bacteria|p__Armatimonadota	FALSE	0.833333
GTDBiso@GB_GCA_003560545@PWLK01000103.1_2@d__Archaea|p__Nanoarchaeota	FALSE	1
GMGBhq@GMBC10.046_878@GMBC10.046_878_00990@d__Bacteria|p__Firmicutes_A	FALSE	1
GTDBiso@GB_GCA_004524385@SDNM01000084.1_3@d__Archaea|p__Asgardarchaeota	FALSE	0.333333
GEM@3300026198_1@3300026198_1_00729@d__Bacteria|p__Planctomycetota	FALSE	0.714286
GTDBiso@GB_GCA_003222195@QHVB01000024.1_39@d__Bacteria|p__Gemmatimonadota	FALSE	0.263158
GEM@3300027968_36@3300027968_36_01848@d__Bacteria|p__Chloroflexota	FALSE	0.875
Ocean@GORG_SAMEA6076665_SAGS_AG447O15@GORG_AG447O15_SAGS-scaffold_6-gene_75@d__Bacteria|p__Proteobacteria	FALSE	1
GTDBiso@GB_GCA_002400775@NVRF01000037.1_17@d__Bacteria|p__Proteobacteria	FALSE	0.333333
GTDBiso@GB_GCA_005888635@VBAW01000025.1_5@d__Archaea|p__Thermoproteota	FALSE	0.8
GTDBiso@GB_GCA_002381645@DFXE01000010.1_407@d__Bacteria|p__Bacteroidota	FALSE	0.666667
GTDBiso@GB_GCA_001767455@MELC01000079.1_3@d__Bacteria|p__Acidobacteriota	FALSE	0.666667
GTDBiso@GB_GCA_000434835@FR881489.1_132@d__Bacteria|p__Firmicutes	FALSE	1
GEM@3300014522_4@3300014522_4_03037@d__Bacteria|p__Firmicutes_A	FALSE	0.9
GTDBiso@GB_GCA_005779305@SXJR01000150.1_8@d__Bacteria|p__Myxococcota	FALSE	0.5
GTDBiso@GB_GCA_002704825@PAIY01000120.1_8@d__Bacteria|p__Planctomycetota	FALSE	1
GTDBiso@GB_GCA_900542735@UQOS01000008.1_35@d__Bacteria|p__Firmicutes	FALSE	0.941176
GMGBhq@GMBC10.028_698@GMBC10.028_698_04252@d__Bacteria|p__Bacteroidota	FALSE	0.75
GTDBiso@GB_GCA_003450735@DMEZ01000075.1_3@d__Bacteria|p__Elusimicrobiota	FALSE	0.176471
GEM@3300025469_19@3300025469_19_01198@d__Archaea|p__Halobacterota	FALSE	0.9375
GTDBiso@GB_GCA_002297045@DBJE01000005.1_3@d__Bacteria|p__Firmicutes	FALSE	0.75
GTDBiso@GB_GCA_002714465@PAXL01000015.1_31@d__Bacteria|p__Latescibacterota	FALSE	0.875
GTDBiso@GB_GCA_005877535@VBOM01000482.1_5@d__Bacteria|p__Nitrospirota	FALSE	0.2
GTDBiso@GB_GCA_900539945@UQDV01000022.1_35@d__Bacteria|p__Firmicutes_A	FALSE	0.393939
GEM@3300029190_11@3300029190_11_00244@d__Bacteria|p__Proteobacteria	FALSE	0.34375
Ocean@TARA_SAMEA2619907_METAG_EENECKNC@TARA_SAMEA2619907_METAG-scaffold_871-gene_37@d__Bacteria|p__Planctomycetota	FALSE	0.7
GTDBiso@GB_GCA_003645615@QNBE01000070.1_8@d__Bacteria|p__WOR-3	FALSE	0.666667
GTDBiso@GB_GCA_900545125@UQXS01000069.1_9@d__Bacteria|p__Firmicutes_A	FALSE	1
GTDBiso@GB_GCA_900545015@UQXJ01000006.1_80@d__Bacteria|p__Firmicutes	FALSE	0.4
GEM@3300005326_14@3300005326_14_03052@d__Archaea|p__Halobacterota	FALSE	0.4
GEM@3300027730_44@3300027730_44_00345@d__Bacteria|p__Patescibacteria	FALSE	0.75
GTDBiso@GB_GCA_002422065@DITO01000018.1_24@d__Bacteria|p__Firmicutes	FALSE	0.6
GTDBiso@GB_GCA_003141855@PLNS01000016.1_12@d__Archaea|p__Thermoproteota	FALSE	0.933333
GTDBiso@GB_GCA_001916035@MNRQ01000008.1_24@d__Bacteria|p__Firmicutes_A	FALSE	0.75
UHGG@MGYG-HGUT-03207@GUT_GENOME213359_01341@d__Bacteria|p__Firmicutes_A	FALSE	1
GTDBiso@GB_GCA_002687905@NZBM01000010.1_5@d__Bacteria|p__Patescibacteria	FALSE	0.55
GTDBiso@GB_GCA_002702975@PADM01000035.1_10@d__Bacteria|p__Chloroflexota	FALSE	1
GTDBiso@GB_GCA_002366835@DFBZ01000081.1_72@d__Bacteria|p__Proteobacteria	FALSE	0.666667
GEM@3300006195_25@3300006195_25_00284@d__Bacteria|p__Patescibacteria	FALSE	0.6
GTDBiso@GB_GCA_003105035@PQAL01000004.1_87@d__Bacteria|p__Chloroflexota	FALSE	0.7
Ocean@TARA_SAMEA2621221_METAG_BHGHGNNC@TARA_SAMEA2621221_METAG-scaffold_48981-gene_1@d__Bacteria|p__Chloroflexota	FALSE	0.736842
GEM@3300027847_66@3300027847_66_00145@d__Bacteria|p__Chloroflexota	FALSE	0.692308
GTDBiso@GB_GCA_900316255@ONCI01000003.1_52@d__Bacteria|p__Firmicutes_A	FALSE	1
GEM@3300024960_1@3300024960_1_01033@d__Bacteria|p__Myxococcota	FALSE	1
GTDBiso@GB_GCA_001788215@MGAO01000039.1_2@d__Bacteria|p__Patescibacteria	FALSE	0.5
GTDBiso@GB_GCA_001917125@MNTU01000042.1_39@d__Bacteria|p__Proteobacteria	FALSE	0.968254
GTDBiso@GB_GCA_900696465@CAADGE010000046.1_246@d__Bacteria|p__Planctomycetota	FALSE	0.76087
GTDBiso@GB_GCA_002494015@DLAR01000110.1_24@d__Bacteria|p__Bacteroidota	FALSE	0.833333
GMGBhq@GMBC10.025_419@GMBC10.025_419_00287@d__Bacteria|p__Firmicutes_A	FALSE	0.5
GTDBiso@GB_GCA_004297625@SCTY01000049.1_9@d__Bacteria|p__Proteobacteria	FALSE	0.666667
GTDBiso@GB_GCA_001443365@LDXL01000005.1_69@d__Archaea|p__Thermoproteota	FALSE	1
UHGG@MGYG-HGUT-01169@GUT_GENOME089207_01242@d__Bacteria|p__Firmicutes_A	FALSE	0.625
GTDBiso@GB_GCA_002377695@DFQH01000001.1_2@d__Bacteria|p__Proteobacteria	FALSE	1
GTDBiso@GB_GCA_002493865@DLAC01000030.1_25@d__Bacteria|p__Firmicutes	FALSE	0.333333
GTDBiso@GB_GCA_003135475@PLBW01000206.1_66@d__Bacteria|p__Acidobacteriota	FALSE	0.333333
GTDBiso@GB_GCA_003164275@PLSY01000427.1_3@d__Bacteria|p__Actinobacteriota	FALSE	0.285714
GTDBiso@GB_GCA_003164955@PLRW01000051.1_12@d__Bacteria|p__Actinobacteriota	FALSE	0.333333
Ocean@TARA_SAMN05326641_METAG_ANW00030@TARA_ANW00030_METAG-scaffold_123-gene_2@d__Bacteria|p__Marinisomatota	FALSE	0.333333
GEM@3300021341_8@3300021341_8_01454@d__Bacteria|p__Chloroflexota	FALSE	0.25
GTDBiso@GB_GCA_002716385@PBAX01000008.1_82@d__Bacteria|p__Planctomycetota	FALSE	1
GEM@3300014815_10@3300014815_10_02398@d__Bacteria|p__Actinobacteriota	FALSE	1
Ocean@TARA_SAMEA2619974_METAG_KAKMNKLG@TARA_SAMEA2619974_METAG-scaffold_41654-gene_3@d__Bacteria|p__Chloroflexota	FALSE	0.75
GTDBiso@GB_GCA_000433035@FR890797.1_62@d__Bacteria|p__Firmicutes	FALSE	1
GTDBiso@GB_GCA_002711415@PARI01000006.1_25@d__Bacteria|p__Planctomycetota	FALSE	0.75
GEM@3300014208_78@3300014208_78_00819@d__Bacteria|p__Patescibacteria	FALSE	0.333333
GEM@3300026067_19@3300026067_19_00412@d__Bacteria|p__Proteobacteria	FALSE	0.909091
GTDBiso@GB_GCA_002401695@NVTV01000003.1_33@d__Bacteria|p__Proteobacteria	FALSE	0.9
GEM@3300001095_40@3300001095_40_00107@d__Bacteria|p__Patescibacteria	FALSE	0.25
GEM@3300020137_5@3300020137_5_00779@d__Bacteria|p__Bacteroidota	FALSE	1
GMGBhq@GMBC10.035_476@GMBC10.035_476_00351@d__Bacteria|p__Nitrospirota	FALSE	0.75
GTDBiso@GB_GCA_004524515@SDNV01000107.1_6@d__Archaea|p__Asgardarchaeota	FALSE	0.5
GTDBiso@GB_GCA_003539515@DPOZ01000005.1_81@d__Bacteria|p__Firmicutes_A	FALSE	0.6
GTDBiso@GB_GCA_002496725@DALI01000072.1_32@d__Archaea|p__Thermoplasmatota	FALSE	1
GMGBhq@GMBC10.001_148@GMBC10.001_148_01738@d__Bacteria|p__Firmicutes_A	FALSE	0.666667
GTDBiso@GB_GCA_002305355@DBQS01000009.1_3@d__Bacteria|p__Patescibacteria	FALSE	0.622951
GEM@3300029776_12@3300029776_12_01875@d__Bacteria|p__Firmicutes_C	FALSE	1
GEM@3300026215_1@3300026215_1_02992@d__Bacteria|p__Myxococcota	FALSE	0.666667
GTDBiso@GB_GCA_006969385@CP030884.1_2635@d__Bacteria|p__Planctomycetota	FALSE	0.6
GEM@3300008282_6@3300008282_6_01431@d__Bacteria|p__Bacteroidota	FALSE	0.939394
GEM@3300027863_48@3300027863_48_02445@d__Bacteria|p__UBP6	FALSE	0.333333
GTDBiso@GB_GCA_003153875@PMBY01000508.1_5@d__Bacteria|p__Myxococcota	FALSE	0.6
GTDBiso@GB_GCA_004525685@SPBW01000267.1_2@d__Bacteria|p__Bipolaricaulota	FALSE	1
GEM@3300005253_16@3300005253_16_00114@d__Bacteria|p__Acidobacteriota	FALSE	0.666667
GTDBiso@GB_GCA_003485885@DNHM01000029.1_2@d__Bacteria|p__Actinobacteriota	FALSE	0.875
GTDBiso@GB_GCA_003569405@BGOV01000008.1_4@d__Bacteria|p__Verrucomicrobiota	FALSE	0.666667
GTDBiso@GB_GCA_001774245@MEZF01000098.1_22@d__Archaea|p__Thermoproteota	FALSE	0.4
GEM@3300015189_4@3300015189_4_03663@d__Bacteria|p__Bacteroidota	FALSE	0.444444
GTDBiso@GB_GCA_001512785@LFSQ01000002.1_13@d__Bacteria|p__Firmicutes_B	FALSE	1
GTDBiso@GB_GCA_001789695@MGAI01000026.1_16@d__Bacteria|p__Patescibacteria	FALSE	0.2
GEM@3300017992_42@3300017992_42_00001@d__Bacteria|p__Bipolaricaulota	FALSE	0.818182
GTDBiso@GB_GCA_005893165@VBOR01000058.1_12@d__Bacteria|p__Eisenbacteria	FALSE	1
GTDBiso@GB_GCA_900066105@FMHC01000004.1_11@d__Bacteria|p__Firmicutes_A	FALSE	0.965517
GEM@3300010882_48@3300010882_48_00251@d__Bacteria|p__Proteobacteria	FALSE	0.909091
GTDBiso@GB_GCA_003503995@DOCA01000149.1_3@d__Bacteria|p__Proteobacteria	FALSE	1
GEM@3300026549_95@3300026549_95_00203@d__Bacteria|p__Elusimicrobiota	FALSE	0.333333
Ocean@TARA_SAMEA4398370_METAG_KKLLIOCH@TARA_SAMEA4398370_METAG-scaffold_288-gene_7@d__Bacteria|p__Proteobacteria	FALSE	0.771429
GTDBiso@GB_GCA_003963305@RXJR01000015.1_39@d__Bacteria|p__Cyanobacteria	FALSE	0.75
GTDBiso@GB_GCA_002708985@PAPS01000003.1_68@d__Bacteria|p__Bacteroidota	FALSE	1
GEM@3300014059_13@3300014059_13_00079@d__Bacteria|p__Patescibacteria	FALSE	0.2
GTDBiso@GB_GCA_003512955@DOTG01000039.1_11@d__Bacteria|p__Bacteroidota	FALSE	1
GTDBiso@GB_GCA_003558435@PWLR01000146.1_1@d__Bacteria|p__Actinobacteriota	FALSE	0.666667
GEM@3300012082_7@3300012082_7_00059@d__Bacteria|p__Actinobacteriota	FALSE	0.333333
Ocean@GORG_SAMEA6076384_SAGS_AG422O03@GORG_AG422O03_SAGS-scaffold_1-gene_111@d__Bacteria|p__Actinobacteriota	FALSE	0.366667
GTDBiso@GB_GCA_003554145@PWFS01000091.1_5@d__Bacteria|p__Firmicutes_F	FALSE	1
GTDBiso@GB_GCA_003151275@PLXC01000035.1_84@d__Bacteria|p__Cyanobacteria	FALSE	0.5
GTDBiso@GB_GCA_002899805@POCB01000168.1_4@d__Archaea|p__Thermoproteota	FALSE	1
UHGG@MGYG-HGUT-03970@GUT_GENOME252036_01359@d__Bacteria|p__Firmicutes_A	FALSE	0.433333
GTDBiso@GB_GCA_002841945@PHBI01000096.1_4@d__Bacteria|p__Myxococcota	FALSE	0.75
GEM@3300026977_1@3300026977_1_02773@d__Bacteria|p__Bacteroidota	FALSE	0.777778
GEM@3300009772_6@3300009772_6_00095@d__Bacteria|p__Spirochaetota	FALSE	0.4
GEM@3300019373_18@3300019373_18_00571@d__Bacteria|p__Firmicutes_A	FALSE	1
GMGBhq@GMBC10.042_394@GMBC10.042_394_00744@d__Bacteria|p__Firmicutes_A	FALSE	0.4
GEM@3300027607_46@3300027607_46_00308@d__Bacteria|p__Bacteroidota	FALSE	0.5
GTDBiso@GB_GCA_002320665@DCKO01000043.1_17@d__Bacteria|p__Proteobacteria	FALSE	1
GEM@3300027638_9@3300027638_9_01501@d__Bacteria|p__Chloroflexota	FALSE	0.8
GEM@3300027279_18@3300027279_18_00423@d__Bacteria|p__Bacteroidota	FALSE	0.666667
GTDBiso@GB_GCA_002361485@DESZ01000014.1_11@d__Bacteria|p__Cyanobacteria	FALSE	0.333333
GEM@3300014656_62@3300014656_62_00458@d__Bacteria|p__Patescibacteria	FALSE	0.444444
GTDBiso@GB_GCA_003158495@PMJT01000027.1_14@d__Bacteria|p__Chloroflexota	FALSE	1
GTDBiso@GB_GCA_002688415@NZCX01000025.1_8@d__Archaea|p__Nanoarchaeota	FALSE	0.25
GEM@3300014720_44@3300014720_44_00561@d__Bacteria|p__Proteobacteria	FALSE	0.666667
GEM@3300008412_6@3300008412_6_01156@d__Bacteria|p__Spirochaetota	FALSE	1
GEM@3300029249_18@3300029249_18_01483@d__Bacteria|p__Firmicutes_A	FALSE	1
GTDBiso@GB_GCA_007127275@SKZP01000221.1_1@d__Bacteria|p__Planctomycetota	FALSE	0.333333
GTDBiso@GB_GCA_005888745@VBBS01000026.1_189@d__Archaea|p__Thermoproteota	FALSE	0.909091
GTDBiso@GB_GCA_003697015@RFGL01000335.1_9@d__Bacteria|p__Acidobacteriota	FALSE	0.4
GTDBiso@GB_GCA_002422845@DITM01000093.1_6@d__Bacteria|p__Proteobacteria	FALSE	1
GTDBiso@GB_GCA_005887855@VBQB01000382.1_3@d__Bacteria|p__Verrucomicrobiota	FALSE	0.5
GTDBiso@GB_GCA_002746305@NVWV01000006.1_42@d__Bacteria|p__Bacteroidota	FALSE	1
GTDBiso@GB_GCA_001003855@LCPX01000009.1_17@d__Bacteria|p__Patescibacteria	FALSE	0.666667
GEM@3300013126_93@3300013126_93_01142@d__Bacteria|p__Cyanobacteriota	FALSE	0.666667
GEM@3300010998_61@3300010998_61_00696@d__Bacteria|p__Firmicutes_A	FALSE	0.571429
GTDBiso@GB_GCA_001899005@MKUW01000007.1_182@d__Bacteria|p__Chloroflexota	FALSE	1
GTDBiso@GB_GCA_000980375@LARD01000004.1_180@d__Bacteria|p__Cyanobacteria	FALSE	1
GEM@3300015370_46@3300015370_46_00635@d__Archaea|p__JdFR-18	FALSE	0.333333
GTDBiso@GB_GCA_002343545@DDRA01000127.1_27@d__Bacteria|p__Bdellovibrionota	FALSE	1
GTDBiso@GB_GCA_004298155@SCRD01000016.1_60@d__Bacteria|p__Acidobacteriota	FALSE	0.571429
GTDBiso@GB_GCA_002423145@DIUU01000004.1_30@d__Bacteria|p__Firmicutes	FALSE	1
GTDBiso@GB_GCA_001781685@MFLZ01000005.1_18@d__Bacteria|p__Patescibacteria	FALSE	0.666667
GTDBiso@GB_GCA_002688965@NZEE01000011.1_3@d__Archaea|p__Aenigmatarchaeota	FALSE	0.833333
GTDBiso@GB_GCA_001780825@MFIX01000065.1_16@d__Bacteria|p__Gemmatimonadota	FALSE	1
GTDBiso@GB_GCA_003149375@QFWH01000011.1_33@d__Bacteria|p__Cyanobacteria	FALSE	0.8
GTDBiso@GB_GCA_900553435@USDC01000071.1_2@d__Bacteria|p__Firmicutes	FALSE	0.666667
GTDBiso@GB_GCA_003650935@QMSQ01000220.1_1@d__Archaea|p__Thermoplasmatota	FALSE	0.428571
GTDBiso@GB_GCA_003934985@JSUN01000089.1_15@d__Bacteria|p__Proteobacteria	FALSE	0.25
GTDBiso@GB_GCA_002937495@PTJW01000004.1_5@d__Bacteria|p__Proteobacteria	FALSE	1
GEM@3300029526_5@3300029526_5_00987@d__Bacteria|p__Firmicutes_C	FALSE	0.9
GTDBiso@GB_GCA_001899075@MKVA01000006.1_265@d__Bacteria|p__Proteobacteria	FALSE	0.666667
GTDBiso@GB_GCA_002353275@DEJH01000041.1_42@d__Bacteria|p__Firmicutes	FALSE	0.666667
GEM@3300014205_37@3300014205_37_01110@d__Bacteria|p__Bacteroidota	FALSE	0.5625
GTDBiso@GB_GCA_002420145@DIHL01000054.1_16@d__Bacteria|p__Bacteroidota	FALSE	0.666667
GTDBiso@GB_GCA_003258725@QHMG01000006.1_34@d__Bacteria|p__Cyanobacteria	FALSE	1
GTDBiso@GB_GCA_900543675@UQRY01000009.1_40@d__Bacteria|p__Firmicutes	FALSE	1
GEM@3300012044_27@3300012044_27_00176@d__Bacteria|p__Planctomycetota	FALSE	0.307692
GTDBiso@GB_GCA_004558535@SFCP01000089.1_5@d__Bacteria|p__Bacteroidota	FALSE	1
GTDBiso@GB_GCA_002421785@DIRZ01000002.1_54@d__Bacteria|p__Patescibacteria	FALSE	1
GTDBiso@GB_GCA_001464155@LNEN01000305.1_243@d__Bacteria|p__Bacteroidota	FALSE	0.5
GEM@3300029473_8@3300029473_8_01006@d__Bacteria|p__Firmicutes	FALSE	0.428571
GTDBiso@GB_GCA_003136655@PLFC01000080.1_18@d__Bacteria|p__Eremiobacterota	FALSE	0.375
GTDBiso@GB_GCA_003488655@DNKW01000080.1_16@d__Bacteria|p__Patescibacteria	FALSE	1
GEM@3300026627_2@3300026627_2_00355@d__Archaea|p__Crenarchaeota	FALSE	0.956522
GTDBiso@GB_GCA_003245835@QKCC01000101.1_28@d__Bacteria|p__Spirochaetota	FALSE	1
GTDBiso@GB_GCA_002780895@PEUB01000106.1_29@d__Bacteria|p__Nitrospirota	FALSE	0.6
GEM@3300017480_10@3300017480_10_02812@d__Bacteria|p__Myxococcota	FALSE	1
GTDBiso@GB_GCA_002374095@DFKY01000023.1_90@d__Bacteria|p__Firmicutes_A	FALSE	0.666667
GTDBiso@GB_GCA_900541495@UQKC01000001.1_27@d__Bacteria|p__Firmicutes_A	FALSE	1
GEM@3300024238_3@3300024238_3_00172@d__Bacteria|p__Fibrobacterota	FALSE	0.777778
GEM@3300026516_48@3300026516_48_01642@d__Bacteria|p__Proteobacteria	FALSE	0.333333
GTDBiso@GB_GCA_003599595@QZIP01000011.1_13@d__Bacteria|p__Patescibacteria	FALSE	1
GTDBiso@GB_GCA_002721815@PBLQ01000045.1_188@d__Bacteria|p__Myxococcota	FALSE	0.833333
GTDBiso@GB_GCA_003245835@QKCC01000137.1_1@d__Bacteria|p__Spirochaetota	FALSE	1
GTDBiso@GB_GCA_003562775@PWTU01000466.1_11@d__Bacteria|p__Bacteroidota	FALSE	0.333333
GTDBiso@GB_GCA_002366635@DFBN01000053.1_5@d__Bacteria|p__WOR-3	FALSE	0.555556
GMGBhq@GMBC10.016_185@GMBC10.016_185_01160@d__Bacteria|p__Firmicutes	FALSE	1
GEM@3300025869_19@3300025869_19_02141@d__Bacteria|p__Bacteroidota	FALSE	1
GTDBiso@GB_GCA_002162955@MABD01000005.1_19@d__Bacteria|p__Proteobacteria	FALSE	0.666667
GTDBiso@GB_GCA_000437315@FR899412.1_39@d__Bacteria|p__Firmicutes	FALSE	1
GEM@3300029733_8@3300029733_8_00471@d__Bacteria|p__Firmicutes_A	FALSE	0.952941
GTDBiso@GB_GCA_002503705@DASH01000061.1_8@d__Archaea|p__Nanoarchaeota	FALSE	0.6
GMGBhq@GMBC10.016_061@GMBC10.016_061_01609@d__Bacteria|p__Firmicutes_A	FALSE	1
GEM@3300006568_31@3300006568_31_00889@d__Bacteria|p__Firmicutes_A	FALSE	1
GEM@3300018023_9@3300018023_9_00110@d__Bacteria|p__Methylomirabilota	FALSE	0.666667
GEM@3300025442_7@3300025442_7_00793@d__Bacteria|p__Acidobacteriota	FALSE	0.227273
GEM@3300010277_32@3300010277_32_00023@d__Bacteria|p__Firmicutes_A	FALSE	1
GTDBiso@GB_GCA_003559395@PWLL01000051.1_4@d__Archaea|p__Iainarchaeota	FALSE	1
GEM@3300027976_6@3300027976_6_01982@d__Bacteria|p__Myxococcota	FALSE	1
GTDBiso@GB_GCA_900321905@ONXZ01000038.1_20@d__Bacteria|p__Firmicutes_A	FALSE	0.888889
GTDBiso@GB_GCA_001805205@MHER01000039.1_7@d__Bacteria|p__Nitrospirota	FALSE	0.333333
GTDBiso@GB_GCA_003646875@QMLT01000128.1_4@d__Bacteria|p__Desulfobacterota	FALSE	0.571429
GEM@3300029423_15@3300029423_15_01691@d__Bacteria|p__Actinobacteriota	FALSE	0.947368
GTDBiso@GB_GCA_002350765@DEFK01000004.1_26@d__Bacteria|p__Firmicutes_A	FALSE	0.5
GTDBiso@GB_GCA_900542735@UQOS01000009.1_4@d__Bacteria|p__Firmicutes	FALSE	0.666667
GTDBiso@GB_GCA_002348225@DEAP01000020.1_9@d__Bacteria|p__Chloroflexota	FALSE	0.529412
GTDBiso@GB_GCA_007123785@SLGL01000028.1_7@d__Bacteria|p__Bacteroidota	FALSE	1
GEM@3300010339_7@3300010339_7_02687@d__Bacteria|p__Actinobacteriota	FALSE	0.333333
GEM@3300027536_41@3300027536_41_00792@d__Bacteria|p__Nitrospirota	FALSE	0.166667
GTDBiso@GB_GCA_002394725@DGUQ01000197.1_26@d__Bacteria|p__Firmicutes_A	FALSE	1
GTDBiso@GB_GCA_003963305@RXJR01000010.1_174@d__Bacteria|p__Cyanobacteria	FALSE	0.4
GTDBiso@GB_GCA_003160215@PLQW01000216.1_22@d__Bacteria|p__Acidobacteriota	FALSE	0.333333
GTDBiso@GB_GCA_002697345@NZVE01000071.1_22@d__Bacteria|p__Proteobacteria	FALSE	1
GMGBhq@GMBC10.045_382@GMBC10.045_382_02651@d__Bacteria|p__Bacteroidota	FALSE	0.666667
GEM@3300009703_15@3300009703_15_02615@d__Bacteria|p__Planctomycetota	FALSE	1
GEM@3300029245_29@3300029245_29_01860@d__Bacteria|p__Proteobacteria	FALSE	1
Ocean@GORG_SAMEA6076116_SAGS_AG410J22@GORG_AG410J22_SAGS-scaffold_20-gene_7@d__Bacteria|p__Myxococcota	FALSE	0.5
GTDBiso@GB_GCA_900543525@UQRS01000007.1_16@d__Bacteria|p__Firmicutes_A	FALSE	0.75
GEM@3300013902_5@3300013902_5_01788@d__Bacteria|p__Bacteroidota	FALSE	0.5
GEM@3300022660_77@3300022660_77_01016@d__Bacteria|p__Firmicutes_A	FALSE	0.4
GEM@3300020200_24@3300020200_24_01364@d__Bacteria|p__Verrucomicrobiota	FALSE	0.25
GEM@3300009784_15@3300009784_15_03293@d__Bacteria|p__Myxococcota	FALSE	0.666667
GEM@3300027773_101@3300027773_101_00010@d__Bacteria|p__Gemmatimonadota	FALSE	0.333333
Ocean@TARA_SAMEA2619974_METAG_FNCIMBNC@TARA_SAMEA2619974_METAG-scaffold_79-gene_102@d__Archaea|p__Nanoarchaeota	FALSE	0.142857
GTDBiso@GB_GCA_001564055@LKNB01000018.1_46@d__Bacteria|p__Bacteroidota	FALSE	1
GTDBiso@GB_GCA_004376185@SOJK01000028.1_1@d__Bacteria|p__Aerophobota	FALSE	0.857143
GTDBiso@GB_GCA_900554095@USGC01000021.1_4@d__Bacteria|p__Cyanobacteria	FALSE	0.6
GTDBiso@GB_GCA_002711995@PASN01000008.1_243@d__Bacteria|p__Bdellovibrionota	FALSE	0.866667
GEM@3300025718_23@3300025718_23_00574@d__Bacteria|p__Proteobacteria	FALSE	0.5
UHGG@MGYG-HGUT-00608@GUT_GENOME018614_00524@d__Bacteria|p__Verrucomicrobiota	FALSE	0.333333
GTDBiso@GB_GCA_003389325@QQVE01000061.1_2@d__Bacteria|p__Planctomycetota	FALSE	0.75
Ocean@TARA_SAMEA2622149_METAG_PCFLMEFL@TARA_SAMEA2622149_METAG-scaffold_5452-gene_2@d__Archaea|p__Thermoplasmatota	FALSE	0.916667
GEM@3300021341_9@3300021341_9_00016@d__Bacteria|p__Myxococcota	FALSE	0.375
GTDBiso@GB_GCA_002385805@DGEF01000022.1_8@d__Bacteria|p__Firmicutes_B	FALSE	0.5
GTDBiso@GB_GCA_001899395@MOYD01000031.1_2@d__Bacteria|p__Cyanobacteria	FALSE	0.588235
GEM@3300027868_9@3300027868_9_00884@d__Bacteria|p__Acidobacteriota	FALSE	0.375
GTDBiso@GB_GCA_004375785@SOKM01000310.1_2@d__Bacteria|p__WOR-3	FALSE	0.333333
GTDBiso@GB_GCA_900696455@CAADGB010000126.1_7@d__Bacteria|p__Myxococcota	FALSE	1
GTDBiso@GB_GCA_900313465@OMRU01000022.1_13@d__Bacteria|p__Firmicutes	FALSE	0.65625
UHGG@MGYG-HGUT-03413@GUT_GENOME232848_01094@d__Bacteria|p__Verrucomicrobiota	FALSE	0.666667
GEM@3300018044_7@3300018044_7_01928@d__Bacteria|p__Desulfobacterota	FALSE	0.428571
GEM@3300010275_27@3300010275_27_01004@d__Bacteria|p__Firmicutes_A	FALSE	1
GEM@3300019458_16@3300019458_16_03106@d__Bacteria|p__Proteobacteria	FALSE	1
GTDBiso@GB_GCA_001823545@MHUV01000006.1_112@d__Bacteria|p__Patescibacteria	FALSE	0.75
GEM@3300022859_2@3300022859_2_04841@d__Bacteria|p__Proteobacteria	FALSE	0.933333
GTDBiso@GB_GCA_900554225@USGH01000239.1_2@d__Bacteria|p__Firmicutes_A	FALSE	0.666667
GTDBiso@GB_GCA_003445455@DMDQ01000096.1_2@d__Bacteria|p__Actinobacteriota	FALSE	0.857143
GTDBiso@GB_GCA_003243865@QHBQ01000492.1_2@d__Bacteria|p__Chloroflexota	FALSE	0.666667
GTDBiso@GB_GCA_001775395@MEWP01000165.1_14@d__Bacteria|p__Zixibacteria	FALSE	0.333333
GEM@3300001567_30@3300001567_30_01717@d__Bacteria|p__Fermentibacterota	FALSE	0.1
GTDBiso@GB_GCA_001914705@MNDB01000078.1_11@d__Bacteria|p__Actinobacteriota	FALSE	1
GTDBiso@GB_GCA_002690445@NZER01000147.1_2@d__Archaea|p__Nanoarchaeota	FALSE	0.333333
GEM@3300006744_3@3300006744_3_00035@d__Bacteria|p__Fusobacteriota	FALSE	1
GMGBhq@GMBC10.055_360@GMBC10.055_360_01619@d__Bacteria|p__Firmicutes	FALSE	0.814815
Ocean@TARA_SAMEA2622716_METAG_ICIICELK@TARA_SAMEA2622716_METAG-scaffold_13722-gene_2@d__Bacteria|p__Bacteroidota	FALSE	0.666667
GTDBiso@GB_GCA_002710765@PALK01000027.1_31@d__Bacteria|p__Proteobacteria	FALSE	0.333333
GTDBiso@GB_GCA_002720195@PBHH01000002.1_12@d__Bacteria|p__Proteobacteria	FALSE	0.711538
GTDBiso@GB_GCA_002011795@MTOX01000006.1_46@d__Bacteria|p__Nitrospirota	FALSE	0.5
GTDBiso@GB_GCA_002501535@DLTY01000039.1_9@d__Bacteria|p__UBP7	FALSE	1
GTDBiso@GB_GCA_900540275@UQFO01000011.1_13@d__Bacteria|p__Firmicutes_A	FALSE	0.681818
GTDBiso@GB_GCA_002501855@DAOM01000331.1_6@d__Archaea|p__Thermoproteota	FALSE	0.363636
GTDBiso@GB_GCA_900554435@USHC01000079.1_6@d__Bacteria|p__Bacteroidota	FALSE	1
GEM@3300011974_18@3300011974_18_00255@d__Bacteria|p__Campylobacterota	FALSE	1
GEM@3300027738_7@3300027738_7_01524@d__Bacteria|p__Verrucomicrobiota	FALSE	0.138889
GTDBiso@GB_GCA_900318275@ONJY01000002.1_62@d__Bacteria|p__Bacteroidota	FALSE	1
Ocean@TARA_SAMEA4397363_METAG_PEIHIEPH@TARA_SAMEA4397363_METAG-scaffold_123-gene_120@d__Bacteria|p__Planctomycetota	FALSE	0.333333
GTDBiso@GB_GCA_003135415@PLBP01000027.1_49@d__Bacteria|p__Proteobacteria	FALSE	1
Ocean@TARA_SAMEA2622695_METAG_MJBOOMLP@TARA_SAMEA2622695_METAG-scaffold_4880-gene_6@d__Bacteria|p__Chloroflexota	FALSE	0.922414
GEM@3300020195_9@3300020195_9_02588@d__Bacteria|p__Planctomycetota	FALSE	0.875
GTDBiso@GB_GCA_002684715@NYVV01000051.1_11@d__Bacteria|p__Proteobacteria	FALSE	0.888889
GTDBiso@GB_GCA_002479255@DLMJ01000032.1_13@d__Bacteria|p__Desulfobacterota_B	FALSE	0.8
GEM@3300027784_41@3300027784_41_00278@d__Bacteria|p__Firmicutes_D	FALSE	0.916667
GTDBiso@GB_GCA_003133685@PKYQ01000020.1_1@d__Bacteria|p__Actinobacteriota	FALSE	1
Ocean@TARA_SAMEA2619907_METAG_GBDGCHPF@TARA_SAMEA2619907_METAG-scaffold_39857-gene_1@d__Bacteria|p__Planctomycetota	FALSE	0.423077
GTDBiso@GB_GCA_003155415@PMCP01000125.1_18@d__Bacteria|p__Proteobacteria	FALSE	0.666667
GEM@3300025161_40@3300025161_40_00327@d__Bacteria|p__Chloroflexota	FALSE	0.25
GTDBiso@GB_GCA_002308115@DBVJ01000081.1_4@d__Bacteria|p__Firmicutes_A	FALSE	0.6
GEM@3300025871_55@3300025871_55_00461@d__Bacteria|p__Thermotogota	FALSE	1
GTDBiso@GB_GCA_900549755@URPQ01000002.1_18@d__Bacteria|p__Firmicutes_A	FALSE	1
GTDBiso@GB_GCA_007121175@SKMG01000434.1_4@d__Bacteria|p__Deinococcota	FALSE	1
GTDBiso@GB_GCA_005877705@VBNY01000252.1_3@d__Bacteria|p__Proteobacteria	FALSE	0.5
GTDBiso@GB_GCA_007125125@SLDT01000064.1_33@d__Bacteria|p__Gemmatimonadota	FALSE	1
GEM@3300005286_39@3300005286_39_02759@d__Bacteria|p__Bacteroidota	FALSE	0.444444
GTDBiso@GB_GCA_003194425@PQXB01000001.1_696@d__Archaea|p__Halobacteriota	FALSE	0.6
GEM@3300017485_1@3300017485_1_01638@d__Bacteria|p__Myxococcota	FALSE	0.666667
GTDBiso@GB_GCA_002441315@DJVS01000052.1_3@d__Bacteria|p__Actinobacteriota	FALSE	0.666667
GTDBiso@GB_GCA_003151215@PLXB01000106.1_2@d__Bacteria|p__Bacteroidota	FALSE	1
GEM@3300018878_64@3300018878_64_00860@d__Bacteria|p__Myxococcota	FALSE	0.666667
GEM@3300007517_37@3300007517_37_01774@d__Bacteria|p__Myxococcota	FALSE	1
GTDBiso@GB_GCA_003552925@PUOX01000038.1_27@d__Bacteria|p__Firmicutes	FALSE	1
GTDBiso@GB_GCA_002693615@NZQT01000171.1_13@d__Bacteria|p__Actinobacteriota	FALSE	1
GTDBiso@GB_GCA_005879585@VBKG01000187.1_4@d__Bacteria|p__Desulfobacterota_B	FALSE	0.333333
Ocean@TARA_SAMEA4397355_METAG_CPKCBEHO@TARA_SAMEA4397355_METAG-scaffold_12483-gene_3@d__Bacteria|p__Latescibacterota	FALSE	0.631579
GEM@3300026278_9@3300026278_9_00008@d__Bacteria|p__Chloroflexota	FALSE	0.176471
GTDBiso@GB_GCA_002711995@PASN01000007.1_78@d__Bacteria|p__Bdellovibrionota	FALSE	0.8
GEM@3300000838_5@3300000838_5_00349@d__Archaea|p__Thermoplasmatota	FALSE	0.333333
UHGG@MGYG-HGUT-01853@GUT_GENOME112405_00845@d__Bacteria|p__Firmicutes_A	FALSE	1
GTDBiso@GB_GCA_005880165@VBJP01000201.1_2@d__Bacteria|p__Chloroflexota	FALSE	1
GTDBiso@GB_GCA_001899315@MOYA01000004.1_158@d__Bacteria|p__Cyanobacteria	FALSE	0.666667
GTDBiso@GB_GCA_900313725@OMSK01000018.1_5@d__Bacteria|p__Firmicutes	FALSE	0.980583
GTDBiso@GB_GCA_002713145@PAVS01000014.1_7@d__Bacteria|p__Bdellovibrionota	FALSE	0.6
Ocean@GORG_SAMEA6080323_SAGS_AG439K17@GORG_AG439K17_SAGS-scaffold_3-gene_28@d__Bacteria|p__Proteobacteria	FALSE	1
GTDBiso@GB_GCA_002862785@PKDZ01000073.1_54@d__Bacteria|p__Bacteroidota	FALSE	0.727273
GEM@3300021419_16@3300021419_16_01909@d__Bacteria|p__Bacteroidota	FALSE	0.535714
GTDBiso@GB_GCA_003452295@DMIS01000030.1_11@d__Bacteria|p__Proteobacteria	FALSE	0.8
GTDBiso@GB_GCA_003696675@RFGH01000215.1_4@d__Bacteria|p__Planctomycetota	FALSE	0.5
GEM@3300029564_10@3300029564_10_02031@d__Bacteria|p__Firmicutes	FALSE	1
GEM@3300017448_12@3300017448_12_03614@d__Bacteria|p__Planctomycetota	FALSE	0.75
GTDBiso@GB_GCA_001899335@MOYE01000001.1_103@d__Bacteria|p__Cyanobacteria	FALSE	0.846154
GEM@3300027858_40@3300027858_40_01584@d__Bacteria|p__Proteobacteria	FALSE	0.5
GTDBiso@GB_GCA_002404055@DHIZ01000412.1_9@d__Bacteria|p__Chloroflexota	FALSE	0.25
GTDBiso@GB_GCA_900538765@UQAB01000015.1_22@d__Bacteria|p__Proteobacteria	FALSE	0.555556
GTDBiso@GB_GCA_003156805@PMHV01000006.1_8@d__Bacteria|p__Acidobacteriota	FALSE	0.7
GMGBhq@GMBC10.037_631@GMBC10.037_631_02380@d__Bacteria|p__Firmicutes_A	FALSE	0.5
GTDBiso@GB_GCA_003151735@PLYI01000102.1_21@d__Archaea|p__Thermoproteota	FALSE	0.285714
GEM@3300014656_9@3300014656_9_00835@d__Bacteria|p__Riflebacteria	FALSE	0.692308
GEM@3300009084_130@3300009084_130_00309@d__Bacteria|p__Planctomycetota	FALSE	0.238095
GTDBiso@GB_GCA_002347925@DDYL01000020.1_1@d__Bacteria|p__Chloroflexota	TRUE	0.866667
GTDBiso@GB_GCA_007129495@SKVJ01000039.1_29@d__Bacteria|p__Chloroflexota	FALSE	0.833333
GTDBiso@GB_GCA_002493305@DKYJ01000046.1_101@d__Bacteria|p__Firmicutes_A	FALSE	0.6
GEM@3300029427_11@3300029427_11_00373@d__Bacteria|p__Firmicutes_A	FALSE	0.8125
UHGG@MGYG-HGUT-04212@GUT_GENOME259760_00275@d__Bacteria|p__Firmicutes_A	FALSE	0.384615
GTDBiso@GB_GCA_003159495@PLPI01000114.1_2@d__Bacteria|p__Goldbacteria	FALSE	1
GEM@3300027509_14@3300027509_14_04811@d__Bacteria|p__Actinobacteriota	FALSE	1
GEM@3300008634_20@3300008634_20_00585@d__Bacteria|p__Bacteroidota	FALSE	1
GTDBiso@GB_GCA_001421185@LJKK01000098.1_99@d__Archaea|p__Thermoplasmatota	FALSE	0.6
GTDBiso@GB_GCA_002291875@DBAV01000251.1_1@d__Bacteria|p__Proteobacteria	FALSE	0.666667
GEM@3300017444_8@3300017444_8_03698@d__Bacteria|p__Chloroflexota	FALSE	0.963636
GEM@3300017968_39@3300017968_39_00033@d__Bacteria|p__Bdellovibrionota	FALSE	0.529412
GTDBiso@GB_GCA_002451155@DKBG01000340.1_21@d__Bacteria|p__Bacteroidota	FALSE	1
GMGBhq@GMBC10.058_197@GMBC10.058_197_02030@d__Bacteria|p__Firmicutes_A	FALSE	1
GTDBiso@GB_GCA_900316365@ONCO01000017.1_14@d__Bacteria|p__Firmicutes	FALSE	0.375
GTDBiso@GB_GCA_900553685@USEI01000006.1_7@d__Bacteria|p__Firmicutes_A	FALSE	0.75
Ocean@TARA_SAMEA2620217_METAG_LBOFOKIJ@TARA_SAMEA2620217_METAG-scaffold_7406-gene_7@d__Archaea|p__Thermoplasmatota	FALSE	1
GTDBiso@GB_GCA_001510295@LFEZ01000001.1_15@d__Archaea|p__Thermoproteota	FALSE	0.992857
GTDBiso@GB_GCA_003447545@DLYX01000420.1_1@d__Bacteria|p__Desulfobacterota_B	FALSE	0.333333
GTDBiso@GB_GCA_002296975@DBIS01000003.1_3@d__Bacteria|p__Myxococcota	FALSE	1
GTDBiso@GB_GCA_900556025@USNG01000009.1_37@d__Bacteria|p__Firmicutes	FALSE	0.61194
GEM@3300025911_11@3300025911_11_02749@d__Bacteria|p__Bacteroidota	FALSE	1
GTDBiso@GB_GCA_005889475@VBGT01000026.1_7@d__Bacteria|p__Chloroflexota	FALSE	0.888889
GTDBiso@GB_GCA_003661745@QMWS01000019.1_2@d__Archaea|p__Thermoproteota	FALSE	0.714286
GTDBiso@GB_GCA_001464455@LNEI01000016.1_51@d__Bacteria|p__Acidobacteriota	FALSE	0.5
GTDBiso@GB_GCA_002683585@NYTQ01000025.1_24@d__Bacteria|p__Bacteroidota	FALSE	1
GEM@3300001683_37@3300001683_37_00015@d__Bacteria|p__Nitrospirota	FALSE	0.333333
GEM@3300027704_7@3300027704_7_04096@d__Bacteria|p__Cyanobacteriota	FALSE	0.428571
Ocean@TARA_SAMN05326644_METAG_PON00015@TARA_PON00015_METAG-scaffold_23-gene_3@d__Bacteria|p__Myxococcota	FALSE	1
GTDBiso@GB_GCA_003649715@QMSS01000114.1_6@d__Archaea|p__Thermoplasmatota	FALSE	0.333333
GTDBiso@GB_GCA_002311285@DBZU01000061.1_15@d__Bacteria|p__Chloroflexota	FALSE	1
GEM@3300027835_84@3300027835_84_01068@d__Archaea|p__Nanoarchaeota	FALSE	0.638655
Ocean@TARA_SAMEA2620259_METAG_IACPLIHC@TARA_SAMEA2620259_METAG-scaffold_17912-gene_2@d__Archaea|p__Thermoplasmatota	FALSE	0.5
GTDBiso@GB_GCA_001508935@LGFQ01000004.1_42@d__Bacteria|p__Synergistota	FALSE	1
GTDBiso@GB_GCA_002480645@DLCN01000029.1_168@d__Bacteria|p__Bacteroidota	FALSE	0.972973
Ocean@TARA_SAMEA4398247_METAG_EFGINLON@TARA_SAMEA4398247_METAG-scaffold_34988-gene_2@d__Bacteria|p__Bacteroidota	FALSE	0.333333
GTDBiso@GB_GCA_003576975@QEVD01000740.1_1@d__Bacteria|p__KSB1	FALSE	0.833333
GTDBiso@GB_GCA_002428225@DIUD01000006.1_2@d__Bacteria|p__Proteobacteria	FALSE	1
GTDBiso@GB_GCA_003170655@PMYY01000136.1_2@d__Bacteria|p__Nitrospirota	FALSE	0.5
GTDBiso@GB_GCA_004213565@SHBB01000441.1_5@d__Bacteria|p__Myxococcota	FALSE	0.6
GTDBiso@GB_GCA_002431905@DJER01000036.1_11@d__Bacteria|p__Firmicutes_A	FALSE	0.285714
GEM@3300027649_10@3300027649_10_00002@d__Bacteria|p__Bacteroidota	FALSE	0.571429
GEM@3300020329_2@3300020329_2_01306@d__Bacteria|p__Bacteroidota	FALSE	0.657143
GTDBiso@GB_GCA_002420015@DIHF01000033.1_28@d__Bacteria|p__Proteobacteria	FALSE	0.6
GEM@3300010401_10@3300010401_10_03118@d__Bacteria|p__Acidobacteriota	FALSE	0.2
GTDBiso@GB_GCA_002362065@DESX01000054.1_42@d__Bacteria|p__Firmicutes	FALSE	0.388889
GMGBhq@GMBC10.040_075@GMBC10.040_075_01506@d__Bacteria|p__Chloroflexota	FALSE	0.95082
GTDBiso@GB_GCA_007124945@SLED01000336.1_7@d__Bacteria|p__Bacteroidota	FALSE	1
Ocean@HOTS_SAMN07137003_METAG_DONJFEFM@HOTS_SAMN07137003_METAG-scaffold_7206-gene_1@d__Bacteria|p__Chloroflexota	FALSE	1
UHGG@MGYG-HGUT-04154@GUT_GENOME257768_01258@d__Bacteria|p__Firmicutes_A	FALSE	1
GTDBiso@GB_GCA_001443495@LDXR01000002.1_258@d__Bacteria|p__Methylomirabilota	FALSE	0.4
UHGG@MGYG-HGUT-00610@GUT_GENOME018669_00293@d__Bacteria|p__Proteobacteria	FALSE	1
GEM@3300008268_13@3300008268_13_00966@d__Bacteria|p__Bacteroidota	FALSE	0.3
GTDBiso@GB_GCA_002451855@DKDS01000074.1_13@d__Bacteria|p__Firmicutes_A	FALSE	0.666667
GTDBiso@GB_GCA_900545155@UQYB01000003.1_92@d__Bacteria|p__Verrucomicrobiota	FALSE	0.995238
GTDBiso@GB_GCA_005889075@VBDQ01000069.1_8@d__Bacteria|p__Chloroflexota	FALSE	0.6
GMGBhq@GMBC10.059_331@GMBC10.059_331_01421@d__Bacteria|p__Proteobacteria	FALSE	0.538462
GTDBiso@GB_GCA_002897895@BDSY01000030.1_16@d__Bacteria|p__Nitrospirota	FALSE	0.555556
GTDBiso@GB_GCA_900553395@USDJ01000007.1_58@d__Bacteria|p__Firmicutes	FALSE	0.909091
GTDBiso@GB_GCA_000416275@ASZJ01000086.1_19@d__Bacteria|p__Proteobacteria	FALSE	0.75
Ocean@TARA_SAMEA2619974_METAG_LBOKPMHO@TARA_SAMEA2619974_METAG-scaffold_17734-gene_3@d__Bacteria|p__Patescibacteria	FALSE	0.8
GTDBiso@GB_GCA_000437915@FR901000.1_107@d__Bacteria|p__Firmicutes_A	FALSE	1
GEM@3300027980_5@3300027980_5_05081@d__Bacteria|p__Myxococcota	FALSE	0.75
GEM@3300008621_48@3300008621_48_00241@d__Bacteria|p__Firmicutes	FALSE	1
GTDBiso@GB_GCA_002371265@DFGT01000030.1_8@d__Bacteria|p__Bacteroidota	FALSE	0.515152
GEM@3300015360_48@3300015360_48_00549@d__Bacteria|p__Gemmatimonadota	FALSE	0.833333
GTDBiso@GB_GCA_002782605@PFIF01000164.1_6@d__Bacteria|p__Desulfobacterota	FALSE	0.6
GEM@3300023100_7@3300023100_7_00144@d__Bacteria|p__Bacteroidota	FALSE	0.666667
GTDBiso@GB_GCA_004322325@SCTP01000133.1_11@d__Bacteria|p__Proteobacteria	FALSE	0.333333
GTDBiso@GB_GCA_002256395@NKJG01000001.1_760@d__Bacteria|p__Bacteroidota	FALSE	1
GTDBiso@GB_GCA_007117285@SKGW01000037.1_2@d__Bacteria|p__Firmicutes	FALSE	0.666667
GEM@3300029668_11@3300029668_11_00668@d__Bacteria|p__Firmicutes_A	FALSE	1
GTDBiso@GB_GCA_002697535@NZWE01000002.1_11@d__Bacteria|p__Margulisbacteria	FALSE	0.764706
GMGBhq@GMBC10.048_580@GMBC10.048_580_04375@d__Bacteria|p__Firmicutes_A	FALSE	0.666667
GTDBiso@GB_GCA_002841975@PHBQ01000041.1_7@d__Bacteria|p__Cloacimonadota	FALSE	0.666667
GTDBiso@GB_GCA_900546745@URDT01000001.1_102@d__Bacteria|p__Firmicutes	FALSE	0.428571
GEM@3300029256_18@3300029256_18_00758@d__Bacteria|p__Firmicutes_A	FALSE	1
GTDBiso@GB_GCA_003153195@PLXG01000417.1_13@d__Bacteria|p__Myxococcota	FALSE	0.333333
GEM@3300009503_42@3300009503_42_02192@d__Bacteria|p__Armatimonadota	FALSE	0.695652
GEM@3300020220_21@3300020220_21_04038@d__Bacteria|p__Planctomycetota	FALSE	0.894737
GEM@3300029137_6@3300029137_6_01354@d__Bacteria|p__Firmicutes_C	FALSE	0.714286
GTDBiso@GB_GCA_001786765@MFTH01000008.1_10@d__Bacteria|p__Patescibacteria	FALSE	0.869565
GTDBiso@GB_GCA_005777155@SXNM01000288.1_15@d__Bacteria|p__Myxococcota	FALSE	0.333333
GTDBiso@GB_GCA_003598015@QZKE01000003.1_28@d__Bacteria|p__Actinobacteriota	FALSE	0.666667
GTDBiso@GB_GCA_003104975@PQAM01000015.1_105@d__Bacteria|p__Methylomirabilota	FALSE	0.666667
GTDBiso@GB_GCA_002451275@DKBS01000068.1_2@d__Bacteria|p__Planctomycetota	FALSE	0.647059
GEM@2013843002_1@2013843002_1_00462@d__Bacteria|p__Bacteroidota	FALSE	0.714286
GTDBiso@GB_GCA_003156695@PMHN01000138.1_2@d__Bacteria|p__Proteobacteria	FALSE	0.9
Ocean@TARA_SAMEA2619974_METAG_LDLHILJB@TARA_SAMEA2619974_METAG-scaffold_5232-gene_3@d__Archaea|p__Nanoarchaeota	FALSE	0.375
GTDBiso@GB_GCA_900555155@USKA01000001.1_21@d__Bacteria|p__Firmicutes	FALSE	0.5
GTDBiso@GB_GCA_002451465@DKCJ01000009.1_5@d__Bacteria|p__Firmicutes	FALSE	0.5
GMGBhq@GMBC10.024_058@GMBC10.024_058_02012@d__Bacteria|p__Bacteroidota	FALSE	0.916667
GTDBiso@GB_GCA_007120085@SKOK01000236.1_5@d__Bacteria|p__Bacteroidota	FALSE	0.6
GEM@3300008268_17@3300008268_17_02098@d__Bacteria|p__Firmicutes_A	FALSE	0.6
GMGBhq@GMBC10.028_237@GMBC10.028_237_00526@d__Bacteria|p__Bacteroidota	FALSE	0.428571
GTDBiso@GB_GCA_900552455@URZX01000008.1_57@d__Bacteria|p__Firmicutes_B	FALSE	0.9
GMGBhq@GMBC10.029_423@GMBC10.029_423_00464@d__Bacteria|p__Firmicutes	FALSE	0.6
GTDBiso@GB_GCA_003524145@DODZ01000020.1_128@d__Bacteria|p__Firmicutes_A	FALSE	0.666667
UHGG@MGYG-HGUT-01878@GUT_GENOME113217_02538@d__Bacteria|p__Bacteroidota	FALSE	0.666667
GEM@3300018430_120@3300018430_120_00529@d__Bacteria|p__Proteobacteria	FALSE	0.6
GEM@3300018018_22@3300018018_22_00182@d__Bacteria|p__Actinobacteriota	FALSE	0.888889
Ocean@TARA_SAMEA4397118_METAG_LFEMFAAD@TARA_SAMEA4397118_METAG-scaffold_18592-gene_5@d__Bacteria|p__Planctomycetota	FALSE	0.666667
GTDBiso@GB_GCA_003151275@PLXC01000159.1_70@d__Bacteria|p__Cyanobacteria	FALSE	1
GTDBiso@GB_GCA_002424525@DIKJ01000148.1_35@d__Bacteria|p__Bacteroidota	FALSE	0.5
GMGBhq@GMBC10.042_498@GMBC10.042_498_00557@d__Bacteria|p__Firmicutes_A	FALSE	1
GTDBiso@GB_GCA_001797695@MGQD01000049.1_2@d__Bacteria|p__Desulfobacterota	FALSE	0.75
Ocean@TARA_SAMEA2620672_METAG_JLDJDONG@TARA_SAMEA2620672_METAG-scaffold_2581-gene_7@d__Bacteria|p__Verrucomicrobiota	FALSE	0.792208
GTDBiso@GB_GCA_003561965@PWXJ01000097.1_9@d__Bacteria|p__Aureabacteria	FALSE	0.333333
GEM@3300000385_13@3300000385_13_00887@d__Bacteria|p__Proteobacteria	FALSE	0.75
GTDBiso@GB_GCA_002394695@DGUM01000050.1_55@d__Bacteria|p__Firmicutes_A	FALSE	0.857143
GTDBiso@GB_GCA_002428985@DIYL01000037.1_37@d__Bacteria|p__Chloroflexota	FALSE	0.538462
GTDBiso@GB_GCA_003454605@DMKD01000004.1_7@d__Bacteria|p__Spirochaetota	FALSE	1
GTDBiso@GB_GCA_900314795@OMWP01000009.1_73@d__Bacteria|p__Firmicutes_A	FALSE	0.7
GTDBiso@GB_GCA_002722435@PBLX01000047.1_5@d__Bacteria|p__Proteobacteria	FALSE	0.866667
Ocean@TARA_SAMEA4398238_METAG_HOCBHCFI@TARA_SAMEA4398238_METAG-scaffold_34272-gene_5@d__Bacteria|p__Bacteroidota	FALSE	0.777778
GEM@3300025536_5@3300025536_5_01353@d__Bacteria|p__Gemmatimonadota	FALSE	1
GMGBhq@GMBC10.016_674@GMBC10.016_674_04505@d__Bacteria|p__Proteobacteria	FALSE	1
GTDBiso@GB_GCA_003345555@PRDJ01000047.1_14@d__Archaea|p__Asgardarchaeota	FALSE	0.9375
GTDBiso@GB_GCA_003021705@PXRJ01000020.1_52@d__Archaea|p__Halobacteriota	FALSE	1
GTDBiso@GB_GCA_002439555@DJOC01000063.1_19@d__Bacteria|p__Firmicutes	FALSE	1
GMGBhq@GMBC10.035_707@GMBC10.035_707_01069@d__Bacteria|p__Firmicutes_C	FALSE	0.285714
GMGBhq@GMBC10.056_351@GMBC10.056_351_02317@d__Bacteria|p__Firmicutes_A	FALSE	0.75
GTDBiso@GB_GCA_003503995@DOCA01000113.1_1@d__Bacteria|p__Proteobacteria	FALSE	0.75
GEM@3300014493_21@3300014493_21_00904@d__Bacteria|p__Patescibacteria	FALSE	1
GTDBiso@GB_GCA_001778235@MFGJ01000006.1_8@d__Bacteria|p__Patescibacteria	FALSE	1
GEM@3300025561_4@3300025561_4_00114@d__Bacteria|p__Desulfobacterota	FALSE	0.25
UHGG@MGYG-HGUT-03988@GUT_GENOME252961_00433@d__Bacteria|p__Firmicutes	FALSE	0.857143
GTDBiso@GB_GCA_900544575@UQVO01000019.1_25@d__Bacteria|p__Firmicutes_A	FALSE	0.857143
GEM@3300017426_8@3300017426_8_00974@d__Bacteria|p__Chloroflexota	FALSE	0.666667
GTDBiso@GB_GCA_005888595@VBAL01000112.1_78@d__Bacteria|p__CSP1-3	FALSE	0.666667
GEM@3300022744_8@3300022744_8_01162@d__Bacteria|p__Bacteroidota	FALSE	0.5
GTDBiso@GB_GCA_900317835@ONIL01000042.1_14@d__Bacteria|p__Bacteroidota	FALSE	0.833333
Ocean@TARA_SAMEA2621295_METAG_CLAPHFAP@TARA_SAMEA2621295_METAG-scaffold_5258-gene_4@d__Bacteria|p__Proteobacteria	FALSE	0.8
GTDBiso@GB_GCA_002433595@DJIL01000049.1_1@d__Bacteria|p__Margulisbacteria	FALSE	0.625
GTDBiso@GB_GCA_900553945@USFR01000006.1_76@d__Bacteria|p__Firmicutes_A	FALSE	1
GEM@3300005529_32@3300005529_32_00792@d__Bacteria|p__UBP10	FALSE	1
Ocean@TARA_SAMEA2621536_METAG_JKOGBKOH@TARA_SAMEA2621536_METAG-scaffold_132-gene_32@d__Bacteria|p__Bacteroidota	FALSE	0.944444
GTDBiso@GB_GCA_000993535@LBWG01000003.1_14@d__Bacteria|p__Patescibacteria	FALSE	0.8
GMGBhq@GMBC10.041_429@GMBC10.041_429_00659@d__Bacteria|p__Bacteroidota	FALSE	0.916667
GEM@3300013005_30@3300013005_30_00227@d__Bacteria|p__Bdellovibrionota	FALSE	1
GTDBiso@GB_GCA_005792635@SXRF01000065.1_2@d__Bacteria|p__Proteobacteria	FALSE	0.285714
GEM@3300024344_3@3300024344_3_02879@d__Bacteria|p__Myxococcota	FALSE	0.333333
GEM@3300024960_1@3300024960_1_05104@d__Bacteria|p__Myxococcota	FALSE	0.875
GTDBiso@GB_GCA_900556855@USQG01000137.1_2@d__Bacteria|p__Elusimicrobiota	FALSE	1
GEM@3300026311_62@3300026311_62_00209@d__Archaea|p__Crenarchaeota	FALSE	0.363636
GEM@3300002504_2@3300002504_2_01170@d__Bacteria|p__Proteobacteria	FALSE	0.333333
GEM@3300027899_26@3300027899_26_00467@d__Bacteria|p__Patescibacteria	FALSE	0.4
GTDBiso@GB_GCA_003343585@QAKY01000155.1_19@d__Bacteria|p__Firmicutes	FALSE	0.4
GTDBiso@GB_GCA_002344135@DDTO01000004.1_203@d__Bacteria|p__Armatimonadota	FALSE	0.2
GEM@3300029117_13@3300029117_13_01597@d__Bacteria|p__Firmicutes	FALSE	0.333333
UHGG@MGYG-HGUT-04457@GUT_GENOME275708_00243@d__Bacteria|p__Bacteroidota	FALSE	0.694444
GTDBiso@GB_GCA_002338605@DDIP01000072.1_16@d__Bacteria|p__Proteobacteria	FALSE	1
GTDBiso@GB_GCA_002305655@DBPZ01000030.1_25@d__Bacteria|p__Verrucomicrobiota	FALSE	0.5
GTDBiso@GB_GCA_002690705@NZFO01000003.1_8@d__Bacteria|p__Proteobacteria	FALSE	0.375
GEM@3300025925_16@3300025925_16_02944@d__Bacteria|p__Acidobacteriota	FALSE	1
GTDBiso@GB_GCA_002455335@DKKP01000316.1_4@d__Bacteria|p__Chloroflexota	FALSE	0.857143
GTDBiso@GB_GCA_900544265@UQUQ01000005.1_77@d__Bacteria|p__Bacteroidota	FALSE	0.875
GTDBiso@GB_GCA_003646995@QMLZ01000352.1_3@d__Bacteria|p__Desulfobacterota	FALSE	0.25
GTDBiso@GB_GCA_002500565@DLRV01000008.1_18@d__Bacteria|p__Proteobacteria	FALSE	0.857143
GTDBiso@GB_GCA_006226345@SBHD01000293.1_5@d__Bacteria|p__Bacteroidota	FALSE	0.5
GTDBiso@GB_GCA_002352465@DEIN01000017.1_66@d__Bacteria|p__Patescibacteria	FALSE	0.833333
GEM@3300000970_19@3300000970_19_00232@d__Bacteria|p__Proteobacteria	FALSE	0.375
GEM@3300010266_22@3300010266_22_00302@d__Bacteria|p__Firmicutes_A	FALSE	1
GTDBiso@GB_GCA_003105035@PQAL01000004.1_55@d__Bacteria|p__Chloroflexota	FALSE	0.818182
GTDBiso@GB_GCA_002422685@DITC01000071.1_153@d__Bacteria|p__Proteobacteria	FALSE	1
GTDBiso@GB_GCA_002368805@DFFH01000116.1_8@d__Bacteria|p__Firmicutes_A	FALSE	0.857143
GTDBiso@GB_GCA_002482775@DLGQ01000015.1_29@d__Bacteria|p__Bacteroidota	FALSE	0.666667
GTDBiso@GB_GCA_001778095@MFGA01000023.1_129@d__Bacteria|p__Patescibacteria	FALSE	0.333333
GMGBhq@GMBC10.056_166@GMBC10.056_166_02037@d__Bacteria|p__Firmicutes_A	FALSE	0.5
GEM@3300025762_81@3300025762_81_00580@d__Bacteria|p__Patescibacteria	FALSE	1
GEM@3300029254_19@3300029254_19_01045@d__Bacteria|p__Firmicutes_A	FALSE	1
GEM@3300027819_159@3300027819_159_00076@d__Bacteria|p__Patescibacteria	FALSE	0.25
GTDBiso@GB_GCA_900551295@URVJ01000030.1_5@d__Bacteria|p__Firmicutes_A	FALSE	1
GTDBiso@GB_GCA_003567005@PXBF01000158.1_9@d__Bacteria|p__Verrucomicrobiota	FALSE	1
GMGBhq@GMBC10.039_885@GMBC10.039_885_01419@d__Bacteria|p__Firmicutes	FALSE	1
GTDBiso@GB_GCA_001629255@LURZ01000027.1_9@d__Archaea|p__Thermoplasmatota	FALSE	1
GEM@3300029118_23@3300029118_23_00524@d__Bacteria|p__Firmicutes_A	FALSE	0.5
GMGBhq@GMBC10.061_485@GMBC10.061_485_01766@d__Bacteria|p__Proteobacteria	FALSE	0.5
GTDBiso@GB_GCA_900543055@UQQI01000027.1_16@d__Bacteria|p__Firmicutes	FALSE	0.457627
GTDBiso@GB_GCA_002708995@PAPT01000006.1_19@d__Bacteria|p__Proteobacteria	FALSE	0.8
GTDBiso@GB_GCA_002385705@DGDZ01000024.1_8@d__Bacteria|p__Verrucomicrobiota	FALSE	0.2
GMGBhq@GMBC10.043_706@GMBC10.043_706_01065@d__Bacteria|p__Firmicutes	FALSE	0.666667
GEM@3300021474_5@3300021474_5_03475@d__Bacteria|p__Bacteroidota	FALSE	0.625
GTDBiso@GB_GCA_001563325@LRSK01000171.1_2@d__Archaea|p__Asgardarchaeota	FALSE	0.733333
GTDBiso@GB_GCA_003663565@QMTT01000192.1_7@d__Archaea|p__Thermoplasmatota	FALSE	0.333333
UHGG@MGYG-HGUT-01875@GUT_GENOME113174_01749@d__Bacteria|p__Cyanobacteria	FALSE	0.363636
GEM@3300022377_7@3300022377_7_00849@d__Bacteria|p__Firmicutes_A	FALSE	0.428571
GTDBiso@GB_GCA_002314265@DCEW01000030.1_12@d__Bacteria|p__Bacteroidota	FALSE	1
GTDBiso@GB_GCA_001000865@LCIE01000026.1_9@d__Bacteria|p__Patescibacteria	FALSE	1
GTDBiso@GB_GCA_001872605@MNXM01000192.1_6@d__Bacteria|p__Armatimonadota	FALSE	0.666667
GTDBiso@GB_GCA_003520925@DOTV01000134.1_19@d__Bacteria|p__Bacteroidota	FALSE	0.846154
GMGBhq@GMBC10.035_374@GMBC10.035_374_01264@d__Bacteria|p__Spirochaetota	FALSE	1
GEM@3300005298_1@3300005298_1_01227@d__Bacteria|p__Planctomycetota	FALSE	0.4
GTDBiso@GB_GCA_002309335@DBXH01000040.1_17@d__Bacteria|p__Bacteroidota	FALSE	1
GTDBiso@GB_GCA_003142295@PLLV01000218.1_35@d__Bacteria|p__Desulfobacterota	FALSE	0.35
GEM@3300007079_4@3300007079_4_01060@d__Bacteria|p__Fusobacteriota	FALSE	0.928571
GEM@3300013014_12@3300013014_12_01198@d__Bacteria|p__Myxococcota	FALSE	0.272727
GTDBiso@GB_GCA_002419135@DIFM01000003.1_19@d__Bacteria|p__Chloroflexota	FALSE	0.571429
GTDBiso@GB_GCA_003152075@PLZG01000075.1_22@d__Bacteria|p__FCPU426	FALSE	1
GTDBiso@GB_GCA_002313255@DCBA01000039.1_4@d__Bacteria|p__Proteobacteria	FALSE	0.571429
[truncated: 402,022+ more rows]

## Sheet: 4B
cluster	syn	dnds
GTDBiso@GB_GCA_003487805@DNNE01000062.1_116@d__Bacteria|p__Acidobacteriota	FALSE	0.214691
GTDBiso@GB_GCA_003161815@PMNN01000107.1_11@d__Archaea|p__Methanobacteriota	FALSE	0.196052
GTDBiso@GB_GCA_003649225@QMRD01000061.1_7@d__Archaea|p__Thermoproteota	FALSE	0.0659058
GTDBiso@GB_GCA_002451165@DKBH01000046.1_37@d__Bacteria|p__Nitrospirota	FALSE	0.437214
GTDBiso@GB_GCA_002404195@DHJF01000003.1_17@d__Bacteria|p__Patescibacteria	FALSE	0.0628374
GEM@3300014656_23@3300014656_23_00372@d__Bacteria|p__Fermentibacterota	FALSE	0.117954
GTDBiso@GB_GCA_002742885@PDOO01000025.1_47@d__Bacteria|p__Cloacimonadota	FALSE	0.219046
GMGBhq@GMBC10.018_025@GMBC10.018_025_01714@d__Bacteria|p__Spirochaetota	FALSE	0.162929
GTDBiso@GB_GCA_900546715@UREA01000005.1_95@d__Bacteria|p__Firmicutes	FALSE	0.175005
Ocean@TARA_SAMEA4396515_METAG_MGMJMNAH@TARA_SAMEA4396515_METAG-scaffold_24-gene_296@d__Bacteria|p__Proteobacteria	FALSE	0.290595
GTDBiso@GB_GCA_002479245@DLMG01000309.1_3@d__Bacteria|p__Verrucomicrobiota	FALSE	0.271539
GTDBiso@GB_GCA_900317625@ONHK01000018.1_2@d__Bacteria|p__Spirochaetota	FALSE	0.155248
GMGBhq@GMBC10.025_536@GMBC10.025_536_00978@d__Bacteria|p__Firmicutes_A	FALSE	0
GTDBiso@GB_GCA_002367275@DFBE01000035.1_8@d__Bacteria|p__Chloroflexota	FALSE	0.15357
GTDBiso@GB_GCA_002338715@DDIR01000083.1_2@d__Bacteria|p__Planctomycetota	FALSE	0.084007
GEM@3300000171_15@3300000171_15_00467@d__Archaea|p__Nanoarchaeota	FALSE	0.0478627
GEM@3300025770_20@3300025770_20_01466@d__Bacteria|p__Planctomycetota	FALSE	0.229816
GTDBiso@GB_GCA_002373675@DFLF01000016.1_255@d__Bacteria|p__Firmicutes_A	FALSE	0.0124517
GEM@3300007362_22@3300007362_22_01227@d__Bacteria|p__Firmicutes_C	FALSE	0.058752
GTDBiso@GB_GCA_003345555@PRDJ01000012.1_18@d__Archaea|p__Asgardarchaeota	FALSE	0.0684298
UHGG@MGYG-HGUT-04154@GUT_GENOME257768_01778@d__Bacteria|p__Firmicutes_A	FALSE	0.12215
GTDBiso@GB_GCA_002298665@DBKW01000095.1_9@d__Bacteria|p__Verrucomicrobiota	FALSE	0.268705
GEM@3300005330_17@3300005330_17_01967@d__Bacteria|p__Verrucomicrobiota	FALSE	0.328635
GTDBiso@GB_GCA_002869535@PKUK01000002.1_248@d__Bacteria|p__Campylobacterota	FALSE	0.231613
UHGG@MGYG-HGUT-02099@GUT_GENOME127797_01941@d__Bacteria|p__Firmicutes_A	FALSE	0.104876
Ocean@TARA_SAMEA2623350_METAG_HOOADIOJ@TARA_SAMEA2623350_METAG-scaffold_3364-gene_4@d__Bacteria|p__Myxococcota	FALSE	0.0905166
GTDBiso@GB_GCA_003576875@QEVH01000022.1_40@d__Bacteria|p__Planctomycetota	FALSE	0.132429
GTDBiso@GB_GCA_900315755@ONAI01000001.1_126@d__Bacteria|p__Firmicutes_A	FALSE	0.209865
GTDBiso@GB_GCA_004375875@SOKE01000006.1_38@d__Bacteria|p__Dependentiae	FALSE	0.301541
GTDBiso@GB_GCA_900552855@USBG01000064.1_3@d__Bacteria|p__Firmicutes_C	FALSE	0.0486504
UHGG@MGYG-HGUT-03641@GUT_GENOME238258_01865@d__Bacteria|p__Firmicutes_A	FALSE	0.0897357
GTDBiso@GB_GCA_002083825@DAZV01000046.1_17@d__Bacteria|p__Cyanobacteria	FALSE	0.0902525
GMGBhq@GMBC10.019_375@GMBC10.019_375_03769@d__Bacteria|p__Bacteroidota	FALSE	0.0479749
GTDBiso@GB_GCA_002401225@NVSM01000033.1_7@d__Bacteria|p__Planctomycetota	FALSE	0.133205
GTDBiso@GB_GCA_002788865@PFSC01000016.1_14@d__Bacteria|p__Patescibacteria	FALSE	0.0610704
GTDBiso@GB_GCA_002708465@PAOC01000117.1_9@d__Bacteria|p__Planctomycetota	FALSE	0.152012
Ocean@TARA_SAMEA2621099_METAG_LNGKDKOO@TARA_SAMEA2621099_METAG-scaffold_2937-gene_3@d__Archaea|p__Crenarchaeota	FALSE	0.133903
GTDBiso@GB_GCA_001800075@MGUR01000015.1_21@d__Bacteria|p__Elusimicrobiota	FALSE	0.0136408
GTDBiso@GB_GCA_002723085@PBNK01000001.1_46@d__Bacteria|p__Bacteroidota	FALSE	0.206564
GTDBiso@GB_GCA_900319955@ONQM01000023.1_11@d__Bacteria|p__Firmicutes	FALSE	0.0377154
GEM@3300008333_3@3300008333_3_00694@d__Bacteria|p__Fusobacteriota	FALSE	0.154809
GTDBiso@GB_GCA_002421585@DIKD01000105.1_20@d__Bacteria|p__Chloroflexota	FALSE	0.133102
GTDBiso@GB_GCA_001769535@MEOH01000007.1_73@d__Bacteria|p__Bacteroidota	FALSE	0.0287242
GTDBiso@GB_GCA_002504435@DAQP01000029.1_8@d__Archaea|p__Thermoplasmatota	FALSE	0.226836
GTDBiso@GB_GCA_001595785@LSSJ01000006.1_7@d__Archaea|p__Nanoarchaeota	FALSE	0.17651
GTDBiso@GB_GCA_001793095@MGHG01000004.1_86@d__Bacteria|p__Patescibacteria	FALSE	0.135411
Ocean@GORG_SAMEA6076166_SAGS_AG410P15@GORG_AG410P15_SAGS-scaffold_4-gene_2@d__Bacteria|p__Proteobacteria	FALSE	0.0916173
GEM@3300017565_9@3300017565_9_02117@d__Bacteria|p__Acidobacteriota	FALSE	0.0802354
GMGBhq@GMBC10.060_588@GMBC10.060_588_00529@d__Bacteria|p__Bacteroidota	FALSE	0.128202
GEM@3300002063_4@3300002063_4_04072@d__Bacteria|p__Bacteroidota	FALSE	0.342492
GTDBiso@GB_GCA_900320085@ONRC01000037.1_8@d__Bacteria|p__Firmicutes_A	FALSE	0.143958
GEM@3300027704_7@3300027704_7_02217@d__Bacteria|p__Cyanobacteriota	FALSE	0.233341
GMGBhq@GMBC10.009_784@GMBC10.009_784_01044@d__Bacteria|p__Firmicutes_A	FALSE	0.10775
GTDBiso@GB_GCA_002346475@DDZV01000056.1_9@d__Bacteria|p__Acidobacteriota	FALSE	0.112549
GTDBiso@GB_GCA_002840305@PHAI01000001.1_27@d__Bacteria|p__Patescibacteria	FALSE	0.16863
GTDBiso@GB_GCA_002311135@DBZK01000005.1_106@d__Bacteria|p__Chloroflexota	FALSE	0.106561
GTDBiso@GB_GCA_900320855@ONTV01000098.1_2@d__Bacteria|p__Verrucomicrobiota	FALSE	0.158922
GTDBiso@GB_GCA_003644265@QNBX01000151.1_1@d__Bacteria|p__Planctomycetota	FALSE	0.0474062
GEM@3300025847_5@3300025847_5_03678@d__Bacteria|p__Planctomycetota	FALSE	0.0849973
GTDBiso@GB_GCA_001593855@LUCC01000019.1_3@d__Archaea|p__Thermoproteota	FALSE	0.155968
GTDBiso@GB_GCA_002382025@DFZB01000012.1_1@d__Bacteria|p__Patescibacteria	FALSE	0.0383514
GTDBiso@GB_GCA_003854985@RQOG01000105.1_45@d__Bacteria|p__Calditrichota	FALSE	0.0315837
GTDBiso@GB_GCA_002688335@NZCQ01000027.1_8@d__Archaea|p__Nanoarchaeota	FALSE	0.17848
GTDBiso@GB_GCA_002404095@DHJA01000016.1_42@d__Bacteria|p__Planctomycetota	FALSE	0.103438
Ocean@TARA_SAMEA2622822_METAG_EMKGLKMA@TARA_SAMEA2622822_METAG-scaffold_4959-gene_17@d__Bacteria|p__Chloroflexota	FALSE	0.177243
GEM@3300025476_12@3300025476_12_00735@d__Bacteria|p__Chloroflexota	FALSE	0.13502
GEM@3300011006_15@3300011006_15_00165@d__Bacteria|p__Firmicutes_A	FALSE	0.232178
GMGBhq@GMBC10.051_230@GMBC10.051_230_01211@d__Bacteria|p__Firmicutes_A	FALSE	0.315234
GTDBiso@GB_GCA_002794515@PGTJ01000157.1_4@d__Bacteria|p__Chloroflexota	FALSE	0.154092
GTDBiso@GB_GCA_001689485@LUJQ01000034.1_8@d__Bacteria|p__Bacteroidota	FALSE	0.205864
GTDBiso@GB_GCA_007122885@SKSR01000055.1_4@d__Bacteria|p__Gemmatimonadota	FALSE	0.130397
GTDBiso@GB_GCA_002368805@DFFH01000093.1_8@d__Bacteria|p__Firmicutes_A	FALSE	0.18616
GTDBiso@GB_GCA_002441265@DJVQ01000025.1_35@d__Bacteria|p__Desulfobacterota	FALSE	0.176542
GTDBiso@GB_GCA_003250275@QKGW01000052.1_3@d__Bacteria|p__Proteobacteria	FALSE	0.427077
GTDBiso@GB_GCA_002435785@DIUC01000049.1_45@d__Bacteria|p__Bacteroidota	FALSE	0.0971419
GTDBiso@GB_GCA_002304835@DBPK01000001.1_4@d__Bacteria|p__Firmicutes_A	FALSE	0.0204926
GEM@3300027980_23@3300027980_23_02577@d__Bacteria|p__Bacteroidota	FALSE	0.0430246
GTDBiso@GB_GCA_900545885@URAF01000008.1_100@d__Bacteria|p__Firmicutes_A	FALSE	0.0602644
GTDBiso@GB_GCA_001778695@MFHU01000003.1_32@d__Bacteria|p__Patescibacteria	FALSE	0.350477
GTDBiso@GB_GCA_002746305@NVWV01000012.1_97@d__Bacteria|p__Bacteroidota	FALSE	0.124838
GEM@3300015061_1@3300015061_1_00706@d__Bacteria|p__Verrucomicrobiota	FALSE	0.227431
UHGG@MGYG-HGUT-03627@GUT_GENOME238203_00095@d__Bacteria|p__Verrucomicrobiota	FALSE	0.182781
Ocean@TARA_SAMEA2620097_METAG_EMGCDCCC@TARA_SAMEA2620097_METAG-scaffold_67747-gene_2@d__Bacteria|p__Proteobacteria	FALSE	0.116432
GEM@3300008101_34@3300008101_34_01316@d__Bacteria|p__Firmicutes	FALSE	0.0915225
GEM@3300012983_37@3300012983_37_00254@d__Bacteria|p__Bacteroidota	FALSE	0.112936
GMGBhq@GMBC10.022_453@GMBC10.022_453_01234@d__Bacteria|p__Proteobacteria	FALSE	0.050459
GTDBiso@GB_GCA_000434435@FR895596.1_1@d__Bacteria|p__Firmicutes_A	FALSE	0.0259654
GTDBiso@GB_GCA_003094535@NATV01000045.1_1@d__Bacteria|p__Proteobacteria	FALSE	0.102424
GTDBiso@GB_GCA_003559755@PWKM01000073.1_4@d__Bacteria|p__Planctomycetota	FALSE	0.200615
GTDBiso@GB_GCA_003650865@QMSN01000195.1_2@d__Archaea|p__Thermoproteota	FALSE	0.123037
GTDBiso@GB_GCA_002705565@PAHJ01000127.1_12@d__Bacteria|p__Proteobacteria	FALSE	0.0693564
GEM@3300013126_68@3300013126_68_00869@d__Bacteria|p__Bdellovibrionota	FALSE	0.0601957
GMGBhq@GMBC10.062_541@GMBC10.062_541_00435@d__Bacteria|p__Firmicutes	FALSE	0.437142
GTDBiso@GB_GCA_002127415@MWJR01000169.1_13@d__Bacteria|p__AABM5-125-24	FALSE	0.0731642
GTDBiso@GB_GCA_002293525@DBDJ01000005.1_42@d__Bacteria|p__Firmicutes_A	FALSE	0.123521
GTDBiso@GB_GCA_002842495@PHDB01000006.1_70@d__Bacteria|p__Bacteroidota	FALSE	0.0929766
GTDBiso@GB_GCA_002314145@DCCG01000002.1_56@d__Bacteria|p__Proteobacteria	FALSE	0.149171
GTDBiso@GB_GCA_002254975@NJEB01000032.1_3@d__Archaea|p__Thermoproteota	FALSE	0.110765
GEM@3300029464_21@3300029464_21_00520@d__Bacteria|p__Firmicutes	FALSE	0.138592
GTDBiso@GB_GCA_002869435@PKSX01000191.1_9@d__Bacteria|p__Bacteroidota	FALSE	0.246176
GTDBiso@GB_GCA_002343455@DDSR01000055.1_10@d__Bacteria|p__Myxococcota	FALSE	0.0715396
GEM@3300017452_13@3300017452_13_00271@d__Bacteria|p__Fibrobacterota	FALSE	0.0703328
GEM@3300022854_9@3300022854_9_00219@d__Bacteria|p__Omnitrophota	FALSE	0.0469726
GEM@3300025629_36@3300025629_36_00258@d__Bacteria|p__Desulfobacterota	FALSE	0.101439
GTDBiso@GB_GCA_900553855@USFG01000005.1_66@d__Bacteria|p__Firmicutes	FALSE	0.115424
GTDBiso@GB_GCA_002428045@DIZZ01000188.1_2@d__Bacteria|p__Verrucomicrobiota	FALSE	0.0468661
GTDBiso@GB_GCA_003598175@QZKN01000016.1_135@d__Bacteria|p__OLB16	FALSE	0.240956
GEM@3300020201_48@3300020201_48_01024@d__Bacteria|p__Patescibacteria	FALSE	0.0439325
GTDBiso@GB_GCA_002474345@DKQD01000053.1_12@d__Bacteria|p__Bdellovibrionota	FALSE	0.0951213
GTDBiso@GB_GCA_002691405@NZHM01000109.1_13@d__Bacteria|p__Proteobacteria	FALSE	0.0604269
GTDBiso@GB_GCA_900317765@ONID01000001.1_19@d__Bacteria|p__Firmicutes_A	FALSE	0.053923
GTDBiso@GB_GCA_002067705@MVRL01000030.1_5@d__Archaea|p__Halobacteriota	FALSE	0.147057
GEM@3300028581_62@3300028581_62_00050@d__Bacteria|p__Patescibacteria	FALSE	0.077124
UHGG@MGYG-HGUT-00433@GUT_GENOME009824_01162@d__Bacteria|p__Firmicutes	FALSE	0.224845
GTDBiso@GB_GCA_003695705@RFHU01000165.1_9@d__Bacteria|p__Planctomycetota	FALSE	0.318913
GTDBiso@GB_GCA_002709225@PAQH01000084.1_2@d__Bacteria|p__Planctomycetota	FALSE	0.232287
GTDBiso@GB_GCA_002705205@PAHP01000016.1_21@d__Bacteria|p__Bacteroidota	FALSE	0.276218
GEM@3300026119_14@3300026119_14_00007@d__Bacteria|p__Proteobacteria	FALSE	0.246517
GEM@3300025619_20@3300025619_20_00583@d__Bacteria|p__Patescibacteria	FALSE	0.0122569
GEM@3300028048_133@3300028048_133_00537@d__Bacteria|p__Firmicutes_A	FALSE	0.099465
GEM@3300029191_7@3300029191_7_00633@d__Bacteria|p__Firmicutes_A	FALSE	0.0818835
GTDBiso@GB_GCA_002687275@NYZT01000031.1_6@d__Archaea|p__Nanoarchaeota	FALSE	0.360314
GTDBiso@GB_GCA_003820375@RPQH01000013.1_6@d__Bacteria|p__Bacteroidota	FALSE	0.103566
GMGBhq@GMBC10.055_348@GMBC10.055_348_04183@d__Bacteria|p__Bacteroidota	FALSE	0.164307
GTDBiso@GB_GCA_005880915@VBIW01000037.1_228@d__Bacteria|p__Dormibacterota	FALSE	0.223319
GMGBhq@GMBC10.034_116@GMBC10.034_116_01675@d__Bacteria|p__Firmicutes_A	FALSE	0.275312
GEM@3300024186_3@3300024186_3_02470@d__Bacteria|p__Acidobacteriota	FALSE	0.0172329
GTDBiso@GB_GCA_002722315@PBLG01000017.1_80@d__Bacteria|p__Proteobacteria	FALSE	0.186386
GTDBiso@GB_GCA_002333425@DDBL01000254.1_11@d__Bacteria|p__Spirochaetota	FALSE	0.0275929
GEM@3300020173_22@3300020173_22_00809@d__Bacteria|p__Planctomycetota	FALSE	0.0481686
GTDBiso@GB_GCA_004297205@SCUL01000002.1_370@d__Bacteria|p__Patescibacteria	FALSE	0.169785
GTDBiso@GB_GCA_003561895@PWXP01000546.1_2@d__Bacteria|p__Planctomycetota	FALSE	0.0380259
GTDBiso@GB_GCA_005792355@SXSC01000172.1_4@d__Bacteria|p__Verrucomicrobiota	FALSE	0.187233
GTDBiso@GB_GCA_002762915@PCYF01000004.1_2@d__Archaea|p__Nanoarchaeota	FALSE	0.0893175
GEM@3300027843_14@3300027843_14_02273@d__Bacteria|p__Acidobacteriota	FALSE	0.140475
GEM@3300022908_5@3300022908_5_03174@d__Bacteria|p__Bacteroidota	FALSE	0.113612
GTDBiso@GB_GCA_002292345@DBBT01000080.1_30@d__Bacteria|p__Verrucomicrobiota	FALSE	0.207136
GTDBiso@GB_GCA_002170165@NHFY01000084.1_16@d__Bacteria|p__Bacteroidota	FALSE	0.0913433
GEM@3300011013_38@3300011013_38_00330@d__Archaea|p__Nanoarchaeota	FALSE	0.0417402
Ocean@TARA_SAMEA2621242_METAG_OHMBAKCE@TARA_SAMEA2621242_METAG-scaffold_14580-gene_6@d__Bacteria|p__Bacteroidota	FALSE	0.0573574
GTDBiso@GB_GCA_002292365@DBBU01000006.1_5@d__Bacteria|p__Bacteroidota	FALSE	0.0809301
GEM@3300029372_23@3300029372_23_01638@d__Bacteria|p__Firmicutes_A	FALSE	0.0542516
GEM@3300026280_21@3300026280_21_00628@d__Bacteria|p__Bacteroidota	FALSE	0.242145
GEM@3300020057_51@3300020057_51_00300@d__Bacteria|p__Patescibacteria	FALSE	0.0441736
GEM@3300028399_21@3300028399_21_01227@d__Bacteria|p__Nitrospirota	FALSE	0.111879
GTDBiso@GB_GCA_002360495@DEQO01000196.1_55@d__Bacteria|p__Bacteroidota	FALSE	0.0376741
GEM@3300029621_30@3300029621_30_01519@d__Bacteria|p__Firmicutes_A	FALSE	0.187786
GTDBiso@GB_GCA_002787775@PCUW01000048.1_1@d__Bacteria|p__Bdellovibrionota	FALSE	0.0978388
GTDBiso@GB_GCA_002730975@PCBO01000115.1_9@d__Bacteria|p__Verrucomicrobiota	FALSE	0.224781
GTDBiso@GB_GCA_900318835@ONLW01000029.1_10@d__Bacteria|p__Bacteroidota	FALSE	0.255509
GTDBiso@GB_GCA_003556325@PWRF01000161.1_4@d__Bacteria|p__Bacteroidota	FALSE	0.0239061
GEM@3300027819_107@3300027819_107_00142@d__Bacteria|p__Patescibacteria	FALSE	0.0302053
GEM@3300007098_4@3300007098_4_02771@d__Bacteria|p__Bacteroidota	FALSE	0.223681
GMGBhq@GMBC10.021_410@GMBC10.021_410_01914@d__Bacteria|p__Bacteroidota	FALSE	0.0657939
GEM@3300025408_3@3300025408_3_02025@d__Bacteria|p__Riflebacteria	FALSE	0.148893
GMGBhq@GMBC10.047_826@GMBC10.047_826_00257@d__Bacteria|p__Firmicutes	FALSE	0.252696
GEM@3300017444_29@3300017444_29_03143@d__Bacteria|p__Proteobacteria	FALSE	0.0332087
GTDBiso@GB_GCA_900546705@URDP01000038.1_23@d__Bacteria|p__Firmicutes_A	FALSE	0.26491
GTDBiso@GB_GCA_003162615@PMNG01000079.1_1@d__Archaea|p__Halobacteriota	FALSE	0.069031
GTDBiso@GB_GCA_002451155@DKBG01000127.1_9@d__Bacteria|p__Bacteroidota	FALSE	0.259742
GEM@3300026290_4@3300026290_4_00108@d__Bacteria|p__Hydrogenedentota	FALSE	0.106049
GEM@3300028048_58@3300028048_58_01835@d__Bacteria|p__Bacteroidota	FALSE	0.194522
GTDBiso@GB_GCA_900319235@ONNR01000018.1_47@d__Bacteria|p__Bacteroidota	FALSE	0.0274169
GEM@3300012007_3@3300012007_3_01565@d__Bacteria|p__Fibrobacterota	FALSE	0.201041
GEM@3300029413_7@3300029413_7_00435@d__Bacteria|p__Bacteroidota	FALSE	0.239796
GTDBiso@GB_GCA_003136335@PLEA01000297.1_6@d__Bacteria|p__Acidobacteriota	FALSE	0.471649
GTDBiso@GB_GCA_001604275@LVBD01000014.1_30@d__Bacteria|p__Spirochaetota	FALSE	0.0818307
GTDBiso@GB_GCA_002344125@DDTQ01000011.1_342@d__Bacteria|p__Bacteroidota	FALSE	0.111645
GTDBiso@GB_GCA_900315075@OMXV01000014.1_30@d__Bacteria|p__Bacteroidota	FALSE	0.25724
GTDBiso@GB_GCA_002685715@NYXU01000034.1_48@d__Bacteria|p__Proteobacteria	FALSE	0.0364151
GTDBiso@GB_GCA_900543315@UWSG01000047.1_6@d__Bacteria|p__Firmicutes_A	FALSE	0.478323
GTDBiso@GB_GCA_003130845@QEXW01000001.1_1@d__Bacteria|p__Chloroflexota	FALSE	0.11161
GEM@3300027690_87@3300027690_87_00672@d__Archaea|p__Hadesarchaeota	FALSE	0.19674
Ocean@TARA_SAMEA2622021_METAG_LODGFNPF@TARA_SAMEA2622021_METAG-scaffold_25980-gene_4@d__Bacteria|p__Bacteroidota	FALSE	0.0243054
GTDBiso@GB_GCA_900539345@UQBS01000066.1_7@d__Bacteria|p__Actinobacteriota	FALSE	0.138181
GTDBiso@GB_GCA_002280725@NCEM01000013.1_175@d__Bacteria|p__Proteobacteria	FALSE	0.104135
GTDBiso@GB_GCA_007131555@SLQH01000350.1_2@d__Bacteria|p__Planctomycetota	FALSE	0.0299575
Ocean@TARA_SAMEA4397034_METAG_FFGJDONG@TARA_SAMEA4397034_METAG-scaffold_291-gene_6@d__Bacteria|p__Verrucomicrobiota	FALSE	0.378151
GEM@3300027909_43@3300027909_43_00294@d__Bacteria|p__Eisenbacteria	FALSE	0.213064
GEM@3300017553_12@3300017553_12_00541@d__Bacteria|p__Bdellovibrionota	FALSE	0.0691312
GEM@3300027996_12@3300027996_12_00244@d__Bacteria|p__Dependentiae	FALSE	0.259038
GEM@3300025503_50@3300025503_50_00363@d__Archaea|p__Crenarchaeota	FALSE	0.0704484
GTDBiso@GB_GCA_003452655@DMNR01000232.1_11@d__Bacteria|p__Actinobacteriota	FALSE	0.0677678
GTDBiso@GB_GCA_001917995@MNFB01000027.1_11@d__Archaea|p__Thermoproteota	FALSE	0.331539
GTDBiso@GB_GCA_002840305@PHAI01000002.1_176@d__Bacteria|p__Patescibacteria	FALSE	0.123026
GTDBiso@GB_GCA_003647095@QMME01000037.1_10@d__Bacteria|p__B64-G9	FALSE	0.142993
GTDBiso@GB_GCA_002408465@DHSM01000022.1_22@d__Bacteria|p__Firmicutes_D	FALSE	0.38027
GTDBiso@GB_GCA_002238965@MPNJ01000007.1_53@d__Bacteria|p__Nitrospinota_A	FALSE	0.10697
GTDBiso@GB_GCA_004552445@SFOJ01000018.1_2@d__Bacteria|p__Firmicutes	FALSE	0.128844
GTDBiso@GB_GCA_003645255@QNES01000304.1_2@d__Bacteria|p__Proteobacteria	FALSE	0.324655
GEM@3300027819_105@3300027819_105_01117@d__Archaea|p__Micrarchaeota	FALSE	0.127719
GTDBiso@GB_GCA_005882895@VBBD01000028.1_18@d__Archaea|p__Thermoproteota	FALSE	0.230515
GTDBiso@GB_GCA_002382645@DFYP01000074.1_40@d__Bacteria|p__Desulfobacterota	FALSE	0.145234
GEM@3300021306_10@3300021306_10_00718@d__Bacteria|p__Firmicutes_A	FALSE	0.0798834
GTDBiso@GB_GCA_002333435@DDBS01000106.1_52@d__Bacteria|p__Acidobacteriota	FALSE	0.190643
GTDBiso@GB_GCA_002238965@MPNJ01000003.1_56@d__Bacteria|p__Nitrospinota_A	FALSE	0.0779389
GTDBiso@GB_GCA_005778315@SXOW01000470.1_15@d__Bacteria|p__Acidobacteriota	FALSE	0.144931
GTDBiso@GB_GCA_002425705@DIMT01000039.1_12@d__Bacteria|p__Firmicutes_A	FALSE	0.203077
GEM@3300029419_22@3300029419_22_00027@d__Bacteria|p__Actinobacteriota	FALSE	0.0609756
GTDBiso@GB_GCA_002294665@DBFQ01000003.1_27@d__Bacteria|p__Acidobacteriota	FALSE	0.220564
GTDBiso@GB_GCA_002083825@DAZV01000051.1_112@d__Bacteria|p__Cyanobacteria	FALSE	0.177653
GEM@3300015024_23@3300015024_23_00815@d__Bacteria|p__Proteobacteria	FALSE	0.0966744
Ocean@TARA_SAMEA2620812_METAG_JCKFCHDC@TARA_SAMEA2620812_METAG-scaffold_14909-gene_3@d__Bacteria|p__Proteobacteria	FALSE	0.217231
GEM@3300029749_29@3300029749_29_00494@d__Bacteria|p__Firmicutes_A	FALSE	0.306171
GTDBiso@GB_GCA_002385605@DGDU01000001.1_7@d__Bacteria|p__Firmicutes_A	FALSE	0.0585219
GTDBiso@GB_GCA_002774185@PEZG01000055.1_7@d__Bacteria|p__Patescibacteria	FALSE	0.181582
GTDBiso@GB_GCA_001782975@MFQD01000042.1_21@d__Bacteria|p__Patescibacteria	FALSE	0.11963
GEM@3300027835_77@3300027835_77_00108@d__Archaea|p__Nanoarchaeota	FALSE	0.176405
GTDBiso@GB_GCA_000433775@HF998492.1_11@d__Bacteria|p__Firmicutes_A	FALSE	0.308432
GTDBiso@GB_GCA_003662645@QMYL01000042.1_1@d__Archaea|p__Thermoproteota	FALSE	0.197377
GTDBiso@GB_GCA_002451275@DKBS01000044.1_6@d__Bacteria|p__Planctomycetota	FALSE	0.0750257
GTDBiso@GB_GCA_001438145@LICD01000039.1_12@d__Bacteria|p__Proteobacteria	FALSE	0.0670675
GTDBiso@GB_GCA_900321315@ONVP01000045.1_1@d__Bacteria|p__Bacteroidota	FALSE	0.245359
GTDBiso@GB_GCA_003641745@QNAI01000286.1_5@d__Bacteria|p__Verrucomicrobiota	FALSE	0.194766
GMGBhq@GMBC10.025_983@GMBC10.025_983_00392@d__Bacteria|p__Firmicutes_A	FALSE	0.267418
GEM@3300029297_22@3300029297_22_00181@d__Bacteria|p__Bacteroidota	FALSE	0.169236
GEM@3300020418_14@3300020418_14_02014@d__Bacteria|p__Bdellovibrionota	FALSE	0.243831
GTDBiso@GB_GCA_002170005@NHGT02000011.1_106@d__Bacteria|p__Marinisomatota	FALSE	0.327379
GEM@3300007105_14@3300007105_14_00126@d__Bacteria|p__Firmicutes_A	FALSE	0.373447
GTDBiso@GB_GCA_001512485@LFRV01000055.1_5@d__Bacteria|p__Firmicutes_A	FALSE	0.494826
GEM@3300013131_99@3300013131_99_00934@d__Bacteria|p__Margulisbacteria	FALSE	0.0808299
GEM@3300027690_20@3300027690_20_01499@d__Bacteria|p__Desulfobacterota	FALSE	0.0901724
UHGG@MGYG-HGUT-01850@GUT_GENOME112300_01080@d__Bacteria|p__Firmicutes_A	FALSE	0.0347142
GEM@3300020139_16@3300020139_16_01891@d__Bacteria|p__Planctomycetota	FALSE	0.101324
GTDBiso@GB_GCA_002748355@PDSF01000047.1_10@d__Bacteria|p__Planctomycetota	FALSE	0.0642794
GMGBhq@GMBC10.031_941@GMBC10.031_941_00820@d__Bacteria|p__Firmicutes	FALSE	0.147706
GMGBhq@GMBC10.079_462@GMBC10.079_462_01896@d__Bacteria|p__Firmicutes	FALSE	0.111703
GEM@3300008640_30@3300008640_30_01170@d__Bacteria|p__Firmicutes_A	FALSE	0.455186
GMGBhq@GMBC10.029_333@GMBC10.029_333_01809@d__Bacteria|p__Firmicutes_A	FALSE	0.185385
GEM@3300010275_5@3300010275_5_00022@d__Bacteria|p__Firmicutes_A	FALSE	0.0834736
GTDBiso@GB_GCA_003222385@QHVV01000090.1_7@d__Bacteria|p__Acidobacteriota	FALSE	0.355644
GEM@3300008664_15@3300008664_15_01804@d__Bacteria|p__Firmicutes_A	FALSE	0.143801
Ocean@TARA_SAMEA2621221_METAG_EEOHHGEE@TARA_SAMEA2621221_METAG-scaffold_39340-gene_2@d__Bacteria|p__Proteobacteria	FALSE	0.0479071
GEM@3300025581_14@3300025581_14_01566@d__Bacteria|p__Gemmatimonadota	FALSE	0.208464
GTDBiso@GB_GCA_005792145@SXSS01000016.1_22@d__Bacteria|p__Planctomycetota	FALSE	0.0608244
Ocean@TARA_SAMEA2619907_METAG_JMCCHKLE@TARA_SAMEA2619907_METAG-scaffold_11612-gene_2@d__Bacteria|p__Chloroflexota	FALSE	0.240203
GEM@3300017964_13@3300017964_13_03730@d__Bacteria|p__UBP17	FALSE	0.0687846
GMGBhq@GMBC10.051_005@GMBC10.051_005_01798@d__Bacteria|p__Firmicutes_A	FALSE	0.415638
GTDBiso@GB_GCA_002483285@DLHP01000012.1_49@d__Bacteria|p__Bacteroidota	FALSE	0.125428
GTDBiso@GB_GCA_002495885@DAHG01000033.1_132@d__Archaea|p__Halobacteriota	FALSE	0.118149
GEM@3300015214_26@3300015214_26_02695@d__Bacteria|p__Firmicutes_A	FALSE	0.0598594
GTDBiso@GB_GCA_005792725@SXQZ01000044.1_6@d__Bacteria|p__Actinobacteriota	TRUE	0.0937324
GTDBiso@GB_GCA_900555985@USNF01000015.1_36@d__Bacteria|p__Firmicutes	FALSE	0.214983
GEM@3300014497_12@3300014497_12_02085@d__Bacteria|p__Gemmatimonadota	FALSE	0.0858052
GTDBiso@GB_GCA_003539755@DPOH01000007.1_3@d__Bacteria|p__Firmicutes_A	FALSE	0.0796304
GTDBiso@GB_GCA_002293065@DBCN01000136.1_9@d__Bacteria|p__Verrucomicrobiota	FALSE	0.231032
GTDBiso@GB_GCA_900545335@UQYP01000006.1_1@d__Bacteria|p__Proteobacteria	FALSE	0.169951
GTDBiso@GB_GCA_002337045@DDFF01000006.1_511@d__Bacteria|p__Bacteroidota	FALSE	0.102726
GTDBiso@GB_GCA_900550445@URSF01000003.1_40@d__Bacteria|p__Proteobacteria	FALSE	0.12551
GTDBiso@GB_GCA_003449675@DMGW01000002.1_21@d__Bacteria|p__Firmicutes_A	FALSE	0.460403
GTDBiso@GB_GCA_003153375@PLYM01000125.1_29@d__Bacteria|p__Planctomycetota	FALSE	0.0726041
GTDBiso@GB_GCA_002693165@NZOP01000045.1_10@d__Archaea|p__Thermoproteota	FALSE	0.101788
GTDBiso@GB_GCA_001779205@MFJM01000006.1_25@d__Bacteria|p__Patescibacteria	FALSE	0.0638287
GEM@3300029513_4@3300029513_4_02796@d__Bacteria|p__Bacteroidota	FALSE	0.316017
GEM@3300006056_42@3300006056_42_00146@d__Bacteria|p__Bacteroidota	FALSE	0.22128
GTDBiso@GB_GCA_001781095@MFKU01000016.1_6@d__Bacteria|p__Patescibacteria	FALSE	0.0774324
GTDBiso@GB_GCA_002407855@DHPF01000010.1_17@d__Bacteria|p__Bacteroidota	FALSE	0.0856436
GTDBiso@GB_GCA_003551965@PUOC01000098.1_10@d__Bacteria|p__Firmicutes_G	FALSE	0.0512546
GTDBiso@GB_GCA_900317445@ONGV01000018.1_1@d__Bacteria|p__Firmicutes_A	FALSE	0.183792
GTDBiso@GB_GCA_002345725@DDWP01000076.1_3@d__Bacteria|p__Patescibacteria	FALSE	0.0689545
GEM@3300025927_21@3300025927_21_02510@d__Bacteria|p__Actinobacteriota	FALSE	0.149815
GTDBiso@GB_GCA_003453835@DMMN01000243.1_8@d__Bacteria|p__Bacteroidota	FALSE	0.0872431
GTDBiso@GB_GCA_002426275@DIPB01000095.1_11@d__Bacteria|p__Firmicutes_G	FALSE	0.193057
GTDBiso@GB_GCA_002509745@DAWK01000181.1_7@d__Archaea|p__Methanobacteriota	FALSE	0.175345
GTDBiso@GB_GCA_001303185@LJNP01000004.1_14@d__Bacteria|p__Patescibacteria	FALSE	0.0982662
GTDBiso@GB_GCA_002327845@DCUP01000003.1_41@d__Bacteria|p__Patescibacteria	FALSE	0.100375
GTDBiso@GB_GCA_002351955@DEHO01000041.1_38@d__Bacteria|p__Bacteroidota	FALSE	0.0601879
GTDBiso@GB_GCA_002699425@PABV01000039.1_16@d__Archaea|p__Thermoplasmatota	FALSE	0.07019
GTDBiso@GB_GCA_002320485@DCKW01000079.1_23@d__Bacteria|p__Proteobacteria	FALSE	0.0450519
GTDBiso@GB_GCA_003158195@PMHP01000066.1_33@d__Bacteria|p__Eremiobacterota	FALSE	0.181992
GTDBiso@GB_GCA_002435145@DJLT01000099.1_32@d__Bacteria|p__Proteobacteria	FALSE	0.146928
GEM@3300014785_6@3300014785_6_01051@d__Bacteria|p__Firmicutes	FALSE	0.297459
GTDBiso@GB_GCA_003561965@PWXJ01000033.1_12@d__Bacteria|p__Aureabacteria	FALSE	0.0485434
GTDBiso@GB_GCA_002722435@PBLX01000048.1_34@d__Bacteria|p__Proteobacteria	FALSE	0.0431533
GTDBiso@GB_GCA_001771315@METK01000019.1_20@d__Bacteria|p__Dependentiae	FALSE	0.0833833
Ocean@TARA_SAMEA2619677_METAG_HBPDHLHH@TARA_SAMEA2619677_METAG-scaffold_848-gene_34@d__Bacteria|p__Proteobacteria	FALSE	0.0329713
GTDBiso@GB_GCA_002337525@DDGG01000017.1_114@d__Bacteria|p__Proteobacteria	FALSE	0.189247
GTDBiso@GB_GCA_001643535@LXTG01000104.1_4@d__Bacteria|p__Methylomirabilota	FALSE	0.170244
GTDBiso@GB_GCA_002503665@DASF01000132.1_6@d__Archaea|p__Thermoplasmatota	FALSE	0.328495
GTDBiso@GB_GCA_002690045@NZDE01000011.1_150@d__Bacteria|p__Proteobacteria	FALSE	0.0614903
GMGBhq@GMBC10.015_698@GMBC10.015_698_01356@d__Bacteria|p__Firmicutes_A	FALSE	0.19407
GTDBiso@GB_GCA_900316245@ONCE01000017.1_96@d__Bacteria|p__Bacteroidota	FALSE	0.210576
GTDBiso@GB_GCA_003670885@QWQI01000199.1_3@d__Bacteria|p__Planctomycetota	FALSE	0.204797
GEM@3300021061_7@3300021061_7_00023@d__Bacteria|p__Patescibacteria	FALSE	0.0554261
GTDBiso@GB_GCA_900557185@USRP01000017.1_8@d__Bacteria|p__Firmicutes	FALSE	0.0722281
GTDBiso@GB_GCA_002344075@DDTM01000025.1_35@d__Bacteria|p__Bacteroidota	FALSE	0.0972928
GEM@3300029187_4@3300029187_4_00457@d__Bacteria|p__Firmicutes_C	FALSE	0.131176
GEM@3300010368_16@3300010368_16_01108@d__Bacteria|p__Actinobacteriota	FALSE	0.0459915
GTDBiso@GB_GCA_003242885@QKMZ01000001.1_397@d__Bacteria|p__Cyanobacteria	FALSE	0.138609
GMGBhq@GMBC10.014_702@GMBC10.014_702_01547@d__Bacteria|p__Firmicutes_A	FALSE	0.240282
GEM@3300007931_4@3300007931_4_00839@d__Bacteria|p__Proteobacteria	FALSE	0.15362
GEM@3300021404_13@3300021404_13_00164@d__Bacteria|p__Verrucomicrobiota	FALSE	0.190953
GMGBhq@GMBC10.070_049@GMBC10.070_049_00908@d__Bacteria|p__Firmicutes	FALSE	0.317342
GTDBiso@GB_GCA_004297825@SCSX01000055.1_42@d__Bacteria|p__Spirochaetota	FALSE	0.0741309
GTDBiso@GB_GCA_002407045@DHKB01000060.1_26@d__Bacteria|p__Eremiobacterota	FALSE	0.0424877
GTDBiso@GB_GCA_002898555@BEHR01000003.1_82@d__Bacteria|p__Armatimonadota	FALSE	0.162344
GEM@3300028048_58@3300028048_58_00586@d__Bacteria|p__Bacteroidota	FALSE	0.12676
GTDBiso@GB_GCA_900553765@USET01000019.1_8@d__Bacteria|p__Firmicutes	FALSE	0.111762
GTDBiso@GB_GCA_003562845@PWTL01000100.1_3@d__Bacteria|p__Bipolaricaulota	FALSE	0.0880439
GEM@3300006524_40@3300006524_40_00695@d__Bacteria|p__Patescibacteria	FALSE	0.113526
GTDBiso@GB_GCA_002435745@DIWT01000056.1_67@d__Bacteria|p__UBP15	FALSE	0.122816
GTDBiso@GB_GCA_002365735@DEZY01000155.1_16@d__Bacteria|p__Actinobacteriota	FALSE	0.230827
GMGBhq@GMBC10.034_364@GMBC10.034_364_01043@d__Bacteria|p__Firmicutes_A	FALSE	0.0867287
GEM@3300013023_5@3300013023_5_00532@d__Bacteria|p__Proteobacteria	FALSE	0.306977
GTDBiso@GB_GCA_002794105@PHFL01000026.1_71@d__Bacteria|p__Bacteroidota	FALSE	0.111824
GTDBiso@GB_GCA_002722995@PBNF01000003.1_2@d__Bacteria|p__Proteobacteria	FALSE	0.176823
Ocean@GORG_SAMEA6074453_SAGS_AG917M04@GORG_AG917M04_SAGS-scaffold_22-gene_2@d__Bacteria|p__Proteobacteria	FALSE	0.240633
GEM@3300018065_44@3300018065_44_01223@d__Bacteria|p__Actinobacteriota	FALSE	0.352106
GTDBiso@GB_GCA_001303445@LJTQ01000011.1_5@d__Bacteria|p__Proteobacteria	FALSE	0.272504
GEM@3300025855_8@3300025855_8_01771@d__Bacteria|p__Riflebacteria	FALSE	0.0818453
GTDBiso@GB_GCA_002686355@NZBV01000032.1_11@d__Archaea|p__Nanoarchaeota	FALSE	0.0542255
GEM@3300006464_40@3300006464_40_01177@d__Bacteria|p__Firmicutes	FALSE	0.278416
GEM@3300027746_3@3300027746_3_01061@d__Bacteria|p__Verrucomicrobiota	FALSE	0.344477
GEM@3300017788_69@3300017788_69_01225@d__Bacteria|p__Verrucomicrobiota	FALSE	0.045908
Ocean@TARA_SAMEA4398413_METAG_FIHPIGOJ@TARA_SAMEA4398413_METAG-scaffold_926-gene_26@d__Bacteria|p__Proteobacteria	FALSE	0.0717316
GEM@3300027819_118@3300027819_118_00427@d__Bacteria|p__Patescibacteria	FALSE	0.0318544
GMGBhq@GMBC10.018_023@GMBC10.018_023_00729@d__Bacteria|p__Spirochaetota	FALSE	0.206436
GTDBiso@GB_GCA_001604645@LVBZ01000119.1_2@d__Bacteria|p__Verrucomicrobiota	FALSE	0.220829
GTDBiso@GB_GCA_001770205@MEQL01000041.1_50@d__Bacteria|p__Bdellovibrionota	FALSE	0.0651509
GEM@3300029359_13@3300029359_13_00009@d__Bacteria|p__Firmicutes_A	FALSE	0.111857
GEM@3300017532_100@3300017532_100_00172@d__Bacteria|p__Patescibacteria	FALSE	0.0798484
GEM@3300021310_13@3300021310_13_00352@d__Bacteria|p__Bacteroidota	FALSE	0.315547
GEM@3300020148_5@3300020148_5_01071@d__Bacteria|p__Verrucomicrobiota	FALSE	0.0292231
GEM@3300025689_3@3300025689_3_03012@d__Bacteria|p__Planctomycetota	FALSE	0.216797
GTDBiso@GB_GCA_000433035@FR890815.1_256@d__Bacteria|p__Firmicutes	FALSE	0.07881
GTDBiso@GB_GCA_002841945@PHBI01000226.1_4@d__Bacteria|p__Myxococcota	FALSE	0.0529004
GTDBiso@GB_GCA_002309615@DBXT01000053.1_46@d__Bacteria|p__Bacteroidota	FALSE	0.0977286
GTDBiso@GB_GCA_002306945@DBTH01000062.1_4@d__Bacteria|p__Verrucomicrobiota	FALSE	0.0371259
GEM@3300025477_10@3300025477_10_02016@d__Bacteria|p__Planctomycetota	FALSE	0.0727437
GTDBiso@GB_GCA_003161195@PMOV01000069.1_2@d__Bacteria|p__Acidobacteriota	FALSE	0.0711915
GTDBiso@GB_GCA_003165655@PMOY01000270.1_2@d__Bacteria|p__Actinobacteriota	FALSE	0.0407716
GTDBiso@GB_GCA_002256925@NCGI01000063.1_4@d__Bacteria|p__Proteobacteria	FALSE	0.468587
GTDBiso@GB_GCA_002452735@DKFD01000002.1_43@d__Bacteria|p__Patescibacteria	FALSE	0.304551
GTDBiso@GB_GCA_005878485@VBMG01000026.1_2@d__Archaea|p__Thermoplasmatota	FALSE	0.13716
Ocean@TARA_SAMEA2623116_METAG_AOBFPEDB@TARA_SAMEA2623116_METAG-scaffold_5379-gene_3@d__Bacteria|p__Planctomycetota	FALSE	0.142536
GEM@3300029475_11@3300029475_11_00751@d__Bacteria|p__Firmicutes_A	FALSE	0.110206
GTDBiso@GB_GCA_003601775@PIYN01000012.1_50@d__Archaea|p__Thermoproteota	FALSE	0.0595736
GTDBiso@GB_GCA_005882445@VBAN01000404.1_4@d__Bacteria|p__CSP1-3	FALSE	0.140712
GTDBiso@GB_GCA_003252535@QKDN01000046.1_13@d__Bacteria|p__Campylobacterota	FALSE	0.0584944
GTDBiso@GB_GCA_003228175@QGNQ01000003.1_66@d__Bacteria|p__Chloroflexota	FALSE	0.0892993
GEM@3300017975_12@3300017975_12_00771@d__Archaea|p__Halobacterota	FALSE	0.088439
GEM@3300025600_10@3300025600_10_02077@d__Bacteria|p__Bacteroidota	FALSE	0.335484
GTDBiso@GB_GCA_900315305@OMYS01000062.1_18@d__Bacteria|p__Firmicutes_A	FALSE	0.116438
GEM@3300024960_1@3300024960_1_06413@d__Bacteria|p__Myxococcota	FALSE	0.189272
GTDBiso@GB_GCA_003139975@PLHN01000258.1_5@d__Bacteria|p__Acidobacteriota	FALSE	0.148383
GTDBiso@GB_GCA_002323795@DCPZ01000056.1_12@d__Bacteria|p__Bacteroidota	FALSE	0.0707027
GMGBhq@GMBC10.032_906@GMBC10.032_906_00034@d__Bacteria|p__Bacteroidota	FALSE	0.486576
GTDBiso@GB_GCA_003153775@PMBI01000010.1_5@d__Bacteria|p__Desulfobacterota	FALSE	0.301293
Ocean@TARA_SAMEA2622765_METAG_KOCIIGHO@TARA_SAMEA2622765_METAG-scaffold_16492-gene_2@d__Bacteria|p__Planctomycetota	FALSE	0.0977868
GEM@3300028103_8@3300028103_8_01326@d__Bacteria|p__Proteobacteria	FALSE	0.199199
GEM@3300025482_3@3300025482_3_03101@d__Bacteria|p__Actinobacteriota	FALSE	0.257904
GTDBiso@GB_GCA_003158175@PMHJ01000004.1_27@d__Bacteria|p__Eremiobacterota	FALSE	0.144571
GEM@3300022661_125@3300022661_125_00003@d__Bacteria|p__Firmicutes_A	FALSE	0.0162216
GEM@3300010049_73@3300010049_73_00188@d__Bacteria|p__Proteobacteria	FALSE	0.355349
GEM@3300026510_18@3300026510_18_00185@d__Bacteria|p__Campylobacterota	FALSE	0.0969145
GEM@3300007208_22@3300007208_22_01225@d__Bacteria|p__Firmicutes_A	FALSE	0.361326
Ocean@TARA_SAMEA4397004_METAG_JPDEEDJH@TARA_SAMEA4397004_METAG-scaffold_2287-gene_3@d__Bacteria|p__Bdellovibrionota	FALSE	0.290371
GTDBiso@GB_GCA_002338525@DDIM01000001.1_253@d__Bacteria|p__Proteobacteria	FALSE	0.246004
Ocean@TARA_SAMEA4397363_METAG_LJPOFFIJ@TARA_SAMEA4397363_METAG-scaffold_5461-gene_3@d__Bacteria|p__Planctomycetota	FALSE	0.395983
GTDBiso@GB_GCA_002840405@PHAR01000004.1_8@d__Bacteria|p__Desulfobacterota	FALSE	0.226311
Ocean@TARA_SAMEA2622737_METAG_IDAHLIGD@TARA_SAMEA2622737_METAG-scaffold_9205-gene_1@d__Bacteria|p__Chloroflexota	FALSE	0.273597
GTDBiso@GB_GCA_004193555@RPGP01000040.1_217@d__Bacteria|p__Desulfobacterota	FALSE	0.0325031
GTDBiso@GB_GCA_001790575@MGCV01000002.1_4@d__Bacteria|p__Patescibacteria	FALSE	0.00988839
GMGBhq@GMBC10.032_198@GMBC10.032_198_00009@d__Bacteria|p__Firmicutes_A	FALSE	0.120292
GTDBiso@GB_GCA_001604185@LVAV01000092.1_64@d__Bacteria|p__Firmicutes_A	FALSE	0.122495
GTDBiso@GB_GCA_001821055@MHRT01000001.1_62@d__Bacteria|p__Patescibacteria	FALSE	0.166081
GTDBiso@GB_GCA_001303445@LJTQ01000034.1_17@d__Bacteria|p__Proteobacteria	FALSE	0.0449374
GEM@3300029310_30@3300029310_30_00185@d__Bacteria|p__Proteobacteria	FALSE	0.208113
UHGG@MGYG-HGUT-04433@GUT_GENOME274466_00885@d__Bacteria|p__Desulfobacterota_A	FALSE	0.315506
GEM@3300023253_5@3300023253_5_02150@d__Bacteria|p__UBP6	FALSE	0.0333319
GTDBiso@GB_GCA_005801395@SYDV01000301.1_7@d__Bacteria|p__Planctomycetota	FALSE	0.056816
GMGBhq@GMBC10.051_051@GMBC10.051_051_00187@d__Bacteria|p__Firmicutes_A	FALSE	0.189844
GTDBiso@GB_GCA_001563915@LKMP01000004.1_5@d__Archaea|p__Nanohaloarchaeota	FALSE	0.0728297
GEM@3300006177_14@3300006177_14_01362@d__Bacteria|p__Verrucomicrobiota	FALSE	0.14405
GTDBiso@GB_GCA_002704665@PAHB01000107.1_10@d__Bacteria|p__Proteobacteria	FALSE	0.197224
GTDBiso@GB_GCA_002402585@DHGC01000051.1_8@d__Bacteria|p__Firmicutes	FALSE	0.0429109
UHGG@MGYG-HGUT-01103@GUT_GENOME081297_00278@d__Bacteria|p__Firmicutes_A	FALSE	0.161314
GTDBiso@GB_GCA_000432835@FR890371.1_109@d__Bacteria|p__Firmicutes	FALSE	0.220341
UHGG@MGYG-HGUT-00608@GUT_GENOME018614_00194@d__Bacteria|p__Verrucomicrobiota	FALSE	0.0779619
Ocean@TARA_SAMEA4396941_METAG_LBLFLNAI@TARA_SAMEA4396941_METAG-scaffold_2-gene_428@d__Bacteria|p__Proteobacteria	FALSE	0.108842
GTDBiso@GB_GCA_003554185@PWFU01000035.1_34@d__Bacteria|p__Patescibacteria	FALSE	0.146181
Ocean@TARA_SAMEA2622652_METAG_PCCKKEDJ@TARA_SAMEA2622652_METAG-scaffold_30937-gene_1@d__Bacteria|p__Proteobacteria	FALSE	0.158512
GTDBiso@GB_GCA_002336485@DDCZ01000025.1_23@d__Bacteria|p__Bacteroidota	FALSE	0.363355
GTDBiso@GB_GCA_002482685@DLGL01000074.1_53@d__Bacteria|p__Bdellovibrionota	FALSE	0.0400134
GTDBiso@GB_GCA_002393065@DGGW01000021.1_25@d__Bacteria|p__Proteobacteria	FALSE	0.244491
GEM@3300017418_3@3300017418_3_00372@d__Bacteria|p__Planctomycetota	FALSE	0.139676
GEM@3300028603_101@3300028603_101_00514@d__Bacteria|p__Bacteroidota	FALSE	0.168724
GTDBiso@GB_GCA_003135055@PLDF01000172.1_5@d__Bacteria|p__Acidobacteriota	FALSE	0.241779
GTDBiso@GB_GCA_900316665@ONDV01000028.1_3@d__Bacteria|p__Firmicutes_A	FALSE	0.219848
GEM@3300024433_22@3300024433_22_00843@d__Bacteria|p__WOR-3	FALSE	0.263074
GTDBiso@GB_GCA_003649565@QMSF01000223.1_2@d__Archaea|p__Thermoproteota	FALSE	0.0637532
Ocean@TARA_SAMEA2622801_METAG_HIBPNBDN@TARA_SAMEA2622801_METAG-scaffold_4997-gene_4@d__Bacteria|p__Verrucomicrobiota	FALSE	0.235412
GTDBiso@GB_GCA_002898995@BEIM01000228.1_4@d__Bacteria|p__Planctomycetota	FALSE	0.175733
GTDBiso@GB_GCA_004524425@SDNN01000206.1_2@d__Archaea|p__Asgardarchaeota	FALSE	0.0406553
GTDBiso@GB_GCA_002405805@DHMN01000060.1_16@d__Bacteria|p__Cyanobacteria	FALSE	0.26316
GTDBiso@GB_GCA_002314565@DCGL01000118.1_1@d__Bacteria|p__Firmicutes_A	FALSE	0.10528
Ocean@TARA_SAMEA2621155_METAG_LDOGOCBG@TARA_SAMEA2621155_METAG-scaffold_208-gene_37@d__Bacteria|p__Margulisbacteria	FALSE	0.0152108
GTDBiso@GB_GCA_002344895@DDUR01000034.1_68@d__Bacteria|p__Bacteroidota	FALSE	0.0507814
GMGBhq@GMBC10.052_738@GMBC10.052_738_01614@d__Bacteria|p__Bacteroidota	FALSE	0.0796434
GTDBiso@GB_GCA_002729515@PBYF01000100.1_4@d__Bacteria|p__Myxococcota_A	FALSE	0.314357
GMGBhq@GMBC10.019_897@GMBC10.019_897_01029@d__Bacteria|p__Firmicutes_A	FALSE	0.173329
GTDBiso@GB_GCA_002361175@DESG01000060.1_40@d__Bacteria|p__Firmicutes_A	FALSE	0.338466
GTDBiso@GB_GCA_003649495@QMRZ01000128.1_6@d__Archaea|p__Thermoproteota	FALSE	0.271858
GEM@3300011013_40@3300011013_40_00999@d__Archaea|p__Thermoplasmatota	FALSE	0.109381
GTDBiso@GB_GCA_001399805@LIHJ01000055.1_37@d__Archaea|p__Thermoproteota	FALSE	0.0620582
GTDBiso@GB_GCA_002419295@DIFW01000016.1_23@d__Bacteria|p__Patescibacteria	FALSE	0.189548
GTDBiso@GB_GCA_002418835@DIEX01000033.1_227@d__Bacteria|p__Spirochaetota	FALSE	0.199424
GTDBiso@GB_GCA_003140665@PLKS01000043.1_4@d__Bacteria|p__Verrucomicrobiota	FALSE	0.114623
GTDBiso@GB_GCA_003562775@PWTU01000304.1_3@d__Bacteria|p__Bacteroidota	FALSE	0.2292
GTDBiso@GB_GCA_001800285@MGVC01000068.1_10@d__Bacteria|p__Elusimicrobiota	FALSE	0.103435
GEM@3300015360_41@3300015360_41_01304@d__Bacteria|p__Bdellovibrionota	FALSE	0.0447821
GEM@3300026026_3@3300026026_3_00321@d__Bacteria|p__Proteobacteria	FALSE	0.283535
GEM@3300027844_27@3300027844_27_00162@d__Bacteria|p__Chloroflexota	FALSE	0.102094
GTDBiso@GB_GCA_002704465@PAGI01000024.1_10@d__Bacteria|p__Proteobacteria	FALSE	0.213002
GEM@3300017533_18@3300017533_18_01058@d__Bacteria|p__Chloroflexota	FALSE	0.0206971
GMGBhq@GMBC10.074_139@GMBC10.074_139_03827@d__Bacteria|p__Bacteroidota	FALSE	0.0373908
GMGBhq@GMBC10.002_014@GMBC10.002_014_00638@d__Bacteria|p__Bacteroidota	FALSE	0.282661
GTDBiso@GB_GCA_003485015@DNCN01000134.1_2@d__Bacteria|p__UBA9089	FALSE	0.179531
GEM@3300029249_13@3300029249_13_00826@d__Bacteria|p__Firmicutes_A	FALSE	0.105843
GTDBiso@GB_GCA_900321565@ONWQ01000459.1_10@d__Bacteria|p__Firmicutes_A	FALSE	0.152676
GTDBiso@GB_GCA_002718135@PBDN01000006.1_42@d__Bacteria|p__Proteobacteria	FALSE	0.220977
GEM@3300027820_48@3300027820_48_02149@d__Bacteria|p__Proteobacteria	FALSE	0.153452
GTDBiso@GB_GCA_000431135@HF987866.1_3@d__Bacteria|p__Firmicutes_A	FALSE	0.364715
GEM@3300027976_52@3300027976_52_01387@d__Bacteria|p__Actinobacteriota	FALSE	0.139757
GTDBiso@GB_GCA_003641415@QNAG01000068.1_5@d__Bacteria|p__Zixibacteria	FALSE	0.0663346
GTDBiso@GB_GCA_003134655@PLBY01000070.1_56@d__Bacteria|p__Acidobacteriota	FALSE	0.392069
UHGG@MGYG-HGUT-03665@GUT_GENOME239074_01405@d__Bacteria|p__Firmicutes	FALSE	0.111733
GEM@3300025654_22@3300025654_22_00642@d__Bacteria|p__Actinobacteriota	FALSE	0.201147
GTDBiso@GB_GCA_000220355@GL982569.1_1176@d__Archaea|p__Nanohaloarchaeota	FALSE	0.0974598
GTDBiso@GB_GCA_005240095@SBAX01000176.1_7@d__Bacteria|p__Planctomycetota	FALSE	0.0918887
GEM@3300009767_21@3300009767_21_00505@d__Bacteria|p__Hydrogenedentota	FALSE	0.0749565
GEM@3300014911_58@3300014911_58_00770@d__Archaea|p__Thermoplasmatota	FALSE	0.094286
GTDBiso@GB_GCA_002702575@PAAJ01000019.1_117@d__Bacteria|p__Planctomycetota	FALSE	0.127955
GTDBiso@GB_GCA_900316935@ONEW01000027.1_1@d__Bacteria|p__Firmicutes_C	FALSE	0.0567483
GTDBiso@GB_GCA_002928875@PERO01000002.1_39@d__Bacteria|p__Proteobacteria	FALSE	0.0676817
GTDBiso@GB_GCA_001899315@MOYA01000001.1_2481@d__Bacteria|p__Cyanobacteria	FALSE	0.0537469
GTDBiso@GB_GCA_003561835@PWVN01000060.1_3@d__Bacteria|p__Firmicutes_D	FALSE	0.1748
GMGBhq@GMBC10.013_857@GMBC10.013_857_00156@d__Bacteria|p__Bacteroidota	FALSE	0.0813726
GTDBiso@GB_GCA_002711555@PARQ01000013.1_84@d__Bacteria|p__Proteobacteria	FALSE	0.220092
GTDBiso@GB_GCA_002067405@MVRP01000141.1_9@d__Bacteria|p__Desulfobacterota	FALSE	0.0951096
UHGG@MGYG-HGUT-03292@GUT_GENOME220728_00907@d__Bacteria|p__Firmicutes	FALSE	0.287753
GTDBiso@GB_GCA_002343825@DDSL01000134.1_36@d__Bacteria|p__Armatimonadota	FALSE	0.108893
Ocean@TARA_SAMEA2619376_METAG_KIGNPPAL@TARA_SAMEA2619376_METAG-scaffold_22466-gene_7@d__Bacteria|p__Proteobacteria	FALSE	0.260192
GTDBiso@GB_GCA_003222975@QHXN01000012.1_19@d__Bacteria|p__Acidobacteriota	FALSE	0.2098
GTDBiso@GB_GCA_002304915@DBPO01000012.1_4@d__Bacteria|p__Verrucomicrobiota	FALSE	0.110956
GEM@3300025784_14@3300025784_14_02679@d__Bacteria|p__Bacteroidota	FALSE	0.0654787
GTDBiso@GB_GCA_003223645@QHVT01000014.1_67@d__Bacteria|p__Acidobacteriota	FALSE	0.143712
GMGBhq@GMBC10.062_541@GMBC10.062_541_00642@d__Bacteria|p__Firmicutes	FALSE	0.0789843
GEM@3300021471_17@3300021471_17_00143@d__Archaea|p__Thermoplasmatota	FALSE	0.322205
GEM@3300022660_152@3300022660_152_00143@d__Bacteria|p__Firmicutes_A	FALSE	0.0504397
GTDBiso@GB_GCA_003136895@PLDY01000171.1_21@d__Bacteria|p__Eremiobacterota	FALSE	0.033273
GEM@3300029570_21@3300029570_21_00621@d__Bacteria|p__Firmicutes_A	FALSE	0.17918
GEM@3300020200_87@3300020200_87_00207@d__Archaea|p__Nanoarchaeota	FALSE	0.0393247
GTDBiso@GB_GCA_002401965@NVUR01000021.1_68@d__Bacteria|p__Proteobacteria	FALSE	0.112596
UHGG@MGYG-HGUT-03220@GUT_GENOME214864_00631@d__Bacteria|p__Firmicutes_A	FALSE	0.0550179
GEM@3300028557_51@3300028557_51_01136@d__Bacteria|p__Proteobacteria	FALSE	0.0240813
GEM@3300000347_6@3300000347_6_01343@d__Bacteria|p__Gemmatimonadota	FALSE	0.0786901
GTDBiso@GB_GCA_003152485@PMAE01000099.1_49@d__Bacteria|p__Gemmatimonadota	FALSE	0.0596938
GEM@3300025350_3@3300025350_3_01415@d__Bacteria|p__Armatimonadota	FALSE	0.0986344
Ocean@TARA_SAMEA2621859_METAG_GAEHGPFE@TARA_SAMEA2621859_METAG-scaffold_1481-gene_3@d__Bacteria|p__Verrucomicrobiota	FALSE	0.374208
GMGBhq@GMBC10.045_399@GMBC10.045_399_00182@d__Bacteria|p__Firmicutes_A	FALSE	0.0972005
GEM@3300006056_40@3300006056_40_02562@d__Bacteria|p__Planctomycetota	FALSE	0.0776958
GTDBiso@GB_GCA_002396885@DGXY01000046.1_45@d__Bacteria|p__Verrucomicrobiota	FALSE	0.13018
GTDBiso@GB_GCA_900553365@USDL01000009.1_6@d__Bacteria|p__Firmicutes_A	FALSE	0.063588
GTDBiso@GB_GCA_900317975@ONIZ01000020.1_46@d__Bacteria|p__Firmicutes	FALSE	0.116333
GTDBiso@GB_GCA_004144935@SDZP01000106.1_8@d__Bacteria|p__Proteobacteria	FALSE	0.00461591
GEM@3300010397_8@3300010397_8_00336@d__Bacteria|p__Acidobacteriota	FALSE	0.175396
GTDBiso@GB_GCA_007124345@SLFH01000330.1_7@d__Bacteria|p__Planctomycetota	FALSE	0.0620386
GTDBiso@GB_GCA_002238965@MPNJ01000008.1_3@d__Bacteria|p__Nitrospinota_A	FALSE	0.185788
GTDBiso@GB_GCA_000432775@HF990406.1_4@d__Bacteria|p__Bacteroidota	FALSE	0.280458
GTDBiso@GB_GCA_002699695@PACC02000025.1_8@d__Bacteria|p__Proteobacteria	FALSE	0.110078
GEM@3300027860_14@3300027860_14_00219@d__Bacteria|p__Proteobacteria	FALSE	0.169486
Ocean@TARA_SAMEA4397072_METAG_NEHJPJII@TARA_SAMEA4397072_METAG-scaffold_3122-gene_9@d__Bacteria|p__Latescibacterota	FALSE	0.0692715
GTDBiso@GB_GCA_002696345@NZRT01000118.1_11@d__Bacteria|p__Myxococcota	FALSE	0.0555502
GTDBiso@GB_GCA_003136095@PNBO01000419.1_38@d__Bacteria|p__Myxococcota	FALSE	0.0752295
GEM@3300029088_7@3300029088_7_01755@d__Bacteria|p__Firmicutes	FALSE	0.0426236
GTDBiso@GB_GCA_002170595@NHDP01000023.1_13@d__Bacteria|p__Proteobacteria	FALSE	0.107645
GTDBiso@GB_GCA_004524425@SDNN01000158.1_6@d__Archaea|p__Asgardarchaeota	FALSE	0.0699763
Ocean@TARA_SAMEA2619399_METAG_MDEDMKFI@TARA_SAMEA2619399_METAG-scaffold_19571-gene_3@d__Archaea|p__Thermoplasmatota	FALSE	0.363398
GTDBiso@GB_GCA_002690045@NZDE01000012.1_15@d__Bacteria|p__Proteobacteria	FALSE	0.247645
GTDBiso@GB_GCA_007244385@SCVX01000031.1_21@d__Bacteria|p__Desulfobacterota	FALSE	0.128931
GTDBiso@GB_GCA_003487805@DNNE01000204.1_57@d__Bacteria|p__Acidobacteriota	FALSE	0.336348
GTDBiso@GB_GCA_002688965@NZEE01000096.1_1@d__Archaea|p__Aenigmatarchaeota	FALSE	0.0446405
GEM@3300009702_143@3300009702_143_00111@d__Archaea|p__Nanoarchaeota	FALSE	0.0353814
GTDBiso@GB_GCA_001603105@LVBE01000061.1_7@d__Bacteria|p__Spirochaetota	FALSE	0.158834
GTDBiso@GB_GCA_003649235@QMRG01000192.1_3@d__Archaea|p__Thermoproteota	FALSE	0.0831167
GEM@3300014152_10@3300014152_10_02066@d__Bacteria|p__Bacteroidota	FALSE	0.109356
GEM@3300025942_17@3300025942_17_00706@d__Bacteria|p__Myxococcota	FALSE	0.122154
GTDBiso@GB_GCA_003635185@PYJA01000016.1_15@d__Bacteria|p__Poribacteria	FALSE	0.122592
GMGBhq@GMBC10.023_270@GMBC10.023_270_01242@d__Bacteria|p__Bacteroidota	FALSE	0.0610099
GEM@3300017480_10@3300017480_10_00647@d__Bacteria|p__Myxococcota	FALSE	0.335179
GTDBiso@GB_GCA_900321485@ONWG01000164.1_4@d__Bacteria|p__Firmicutes	FALSE	0.0992828
GEM@3300026255_13@3300026255_13_02031@d__Bacteria|p__Planctomycetota	FALSE	0.105641
GTDBiso@GB_GCA_004356825@SMXC01000039.1_9@d__Bacteria|p__KSB1	FALSE	0.125278
GTDBiso@GB_GCA_002869895@NEWP02000061.1_9@d__Bacteria|p__Nitrospirota	FALSE	0.35005
GEM@3300025859_5@3300025859_5_03097@d__Bacteria|p__Planctomycetota	FALSE	0.0338834
GEM@3300028577_8@3300028577_8_00182@d__Bacteria|p__Bacteroidota	FALSE	0.131667
GTDBiso@GB_GCA_002404055@DHIZ01000255.1_19@d__Bacteria|p__Chloroflexota	FALSE	0.0495983
GTDBiso@GB_GCA_900552105@URYH01000003.1_22@d__Bacteria|p__Firmicutes_A	FALSE	0.191094
GTDBiso@GB_GCA_900546715@UREA01000015.1_11@d__Bacteria|p__Firmicutes	FALSE	0.0618629
GTDBiso@GB_GCA_003164675@PLTX01000028.1_17@d__Bacteria|p__Verrucomicrobiota	FALSE	0.181597
GTDBiso@GB_GCA_900555105@USJP01000192.1_4@d__Bacteria|p__Actinobacteriota	FALSE	0.0820295
GTDBiso@GB_GCA_002495185@DAEB01000040.1_16@d__Archaea|p__Thermoplasmatota	FALSE	0.0389983
GEM@3300025855_140@3300025855_140_00592@d__Bacteria|p__Patescibacteria	FALSE	0.0563468
GEM@3300019360_21@3300019360_21_00048@d__Archaea|p__Crenarchaeota	FALSE	0.0457937
GEM@3300024054_47@3300024054_47_00780@d__Bacteria|p__Proteobacteria	FALSE	0.0836101
GTDBiso@GB_GCA_001899005@MKUW01000009.1_29@d__Bacteria|p__Chloroflexota	FALSE	0.239044
GTDBiso@GB_GCA_002422205@DITS01000048.1_55@d__Bacteria|p__Proteobacteria	FALSE	0.117921
GTDBiso@GB_GCA_002422315@DIUJ01000020.1_24@d__Bacteria|p__Bacteroidota	FALSE	0.168016
GEM@3300019861_21@3300019861_21_01903@d__Bacteria|p__Edwardsbacteria	FALSE	0.294235
GTDBiso@GB_GCA_003151795@PLYL01000012.1_18@d__Bacteria|p__Patescibacteria	FALSE	0.305692
GTDBiso@GB_GCA_002436105@DIXU01000020.1_153@d__Bacteria|p__Acidobacteriota	FALSE	0.0650816
GEM@3300025617_17@3300025617_17_01680@d__Bacteria|p__Bacteroidota	FALSE	0.067317
GMGBhq@GMBC10.050_514@GMBC10.050_514_01933@d__Bacteria|p__Bacteroidota	FALSE	0.0869811
GEM@3300013132_42@3300013132_42_03023@d__Bacteria|p__Proteobacteria	FALSE	0.16796
GTDBiso@GB_GCA_005882255@VBEZ01000124.1_131@d__Bacteria|p__Chloroflexota	FALSE	0.108742
GTDBiso@GB_GCA_005879945@VBHX01000175.1_7@d__Bacteria|p__Dormibacterota	FALSE	0.200062
GTDBiso@GB_GCA_002440905@DJWA01000020.1_36@d__Bacteria|p__Patescibacteria	FALSE	0.0862549
GTDBiso@GB_GCA_002708085@PAOU01000006.1_18@d__Bacteria|p__Chloroflexota	FALSE	0.145237
GEM@3300017444_35@3300017444_35_00122@d__Bacteria|p__Chloroflexota	FALSE	0.21532
GTDBiso@GB_GCA_003133485@PKXR01000236.1_22@d__Bacteria|p__Dormibacterota	FALSE	0.12142
GEM@3300017518_12@3300017518_12_03472@d__Bacteria|p__Bacteroidota	FALSE	0.0424911
GEM@3300025632_35@3300025632_35_00440@d__Bacteria|p__Patescibacteria	FALSE	0.11645
GEM@3300009083_186@3300009083_186_01072@d__Bacteria|p__Patescibacteria	FALSE	0.0509099
GTDBiso@GB_GCA_004294855@SHOI01000027.1_4@d__Bacteria|p__Spirochaetota	FALSE	0.262239
GEM@3300027842_18@3300027842_18_00148@d__Archaea|p__Crenarchaeota	FALSE	0.163171
GEM@3300005985_21@3300005985_21_00985@d__Bacteria|p__Chloroflexota	FALSE	0.0528078
UHGG@MGYG-HGUT-01846@GUT_GENOME112054_00513@d__Bacteria|p__Firmicutes_A	FALSE	0.238247
GTDBiso@GB_GCA_002701555@NZVS01000062.1_5@d__Bacteria|p__Proteobacteria	FALSE	0.0920089
GEM@3300027781_18@3300027781_18_00044@d__Bacteria|p__Actinobacteriota	FALSE	0.0693864
GTDBiso@GB_GCA_001799895@MGUI01000018.1_5@d__Bacteria|p__Elusimicrobiota	FALSE	0.210383
GEM@3300010262_18@3300010262_18_00881@d__Bacteria|p__Bacteroidota	FALSE	0.14161
GEM@3300025713_35@3300025713_35_00207@d__Bacteria|p__Thermotogota	FALSE	0.25137
Ocean@TARA_SAMEA2622801_METAG_DBAKEMHA@TARA_SAMEA2622801_METAG-scaffold_1134-gene_25@d__Bacteria|p__Myxococcota	FALSE	0.0722011
GTDBiso@GB_GCA_003155915@PMFA01000021.1_139@d__Bacteria|p__Actinobacteriota	FALSE	0.293798
GTDBiso@GB_GCA_900543105@UQQA01000162.1_1@d__Bacteria|p__Firmicutes_A	FALSE	0.161882
GTDBiso@GB_GCA_003225315@QHZD01000014.1_17@d__Bacteria|p__Acidobacteriota	FALSE	0.23827
GTDBiso@GB_GCA_002690925@NZGD01000291.1_59@d__Bacteria|p__Planctomycetota	FALSE	0.0720856
GTDBiso@GB_GCA_002327905@DCUY01000015.1_1@d__Bacteria|p__WOR-3	FALSE	0.0621661
GTDBiso@GB_GCA_003662715@QMYO01000002.1_3@d__Archaea|p__Thermoproteota	FALSE	0.0588598
GEM@3300015159_2@3300015159_2_03116@d__Bacteria|p__Acidobacteriota	FALSE	0.188241
GTDBiso@GB_GCA_002390675@DGPZ01000019.1_55@d__Bacteria|p__Myxococcota_A	FALSE	0.156271
GTDBiso@GB_GCA_001896865@MKRH01000088.1_5@d__Bacteria|p__Proteobacteria	FALSE	0.237738
GEM@3300025682_41@3300025682_41_01172@d__Bacteria|p__Firmicutes_A	FALSE	0.125147
GTDBiso@GB_GCA_003152225@PLZQ01000163.1_5@d__Bacteria|p__Verrucomicrobiota	FALSE	0.164939
GTDBiso@GB_GCA_002390745@DGQK01000015.1_57@d__Bacteria|p__Bacteroidota	FALSE	0.120077
GEM@3300025161_37@3300025161_37_01343@d__Bacteria|p__Chloroflexota	FALSE	0.206526
GTDBiso@GB_GCA_002731275@PCBK01000030.1_87@d__Bacteria|p__Myxococcota_B	FALSE	0.486886
GMGBhq@GMBC10.038_369@GMBC10.038_369_00338@d__Bacteria|p__Proteobacteria	FALSE	0.188326
GEM@3300025597_3@3300025597_3_02310@d__Bacteria|p__Hydrogenedentota	FALSE	0.212286
GTDBiso@GB_GCA_002898115@BDTL01000031.1_4@d__Bacteria|p__Actinobacteriota	FALSE	0.119194
GMGBhq@GMBC10.043_398@GMBC10.043_398_00794@d__Bacteria|p__Firmicutes_A	FALSE	0.15096
GTDBiso@GB_GCA_900543625@UQSF01000004.1_87@d__Bacteria|p__Firmicutes_A	FALSE	0.38807
GTDBiso@GB_GCA_005888095@VBKF01000150.1_3@d__Bacteria|p__Desulfobacterota_B	FALSE	0.131826
GTDBiso@GB_GCA_002497485@DADH01000121.1_2@d__Archaea|p__Halobacteriota	FALSE	0.399501
GTDBiso@GB_GCA_005223045@NJBM01000001.1_247@d__Bacteria|p__Planctomycetota	FALSE	0.0407303
GTDBiso@GB_GCA_002474345@DKQD01000094.1_3@d__Bacteria|p__Bdellovibrionota	FALSE	0.0342571
GEM@3300027688_6@3300027688_6_00404@d__Bacteria|p__Planctomycetota	FALSE	0.0539212
GEM@3300026294_6@3300026294_6_03852@d__Bacteria|p__Bacteroidota	FALSE	0.178601
GTDBiso@GB_GCA_003155465@PMCR01000477.1_3@d__Bacteria|p__Myxococcota	FALSE	0.156755
GTDBiso@GB_GCA_001464755@LNDR01000166.1_5@d__Bacteria|p__Proteobacteria	FALSE	0.0408924
GEM@3300015360_59@3300015360_59_01092@d__Bacteria|p__Proteobacteria	FALSE	0.214823
GTDBiso@GB_GCA_002320775@DCKY01000092.1_3@d__Bacteria|p__Planctomycetota	FALSE	0.355033
GEM@3300017444_38@3300017444_38_01226@d__Bacteria|p__Eisenbacteria	FALSE	0.212965
GTDBiso@GB_GCA_002335425@DDCB01000022.1_59@d__Bacteria|p__Armatimonadota	FALSE	0.291236
GEM@3300005858_9@3300005858_9_00175@d__Bacteria|p__Firmicutes_H	FALSE	0.0761029
GTDBiso@GB_GCA_002709225@PAQH01000109.1_15@d__Bacteria|p__Planctomycetota	FALSE	0.310703
GTDBiso@GB_GCA_007136375@SLHB01000168.1_3@d__Bacteria|p__Hydrogenedentota	FALSE	0.0426934
GTDBiso@GB_GCA_007124395@SLFF01000036.1_4@d__Bacteria|p__Chloroflexota	FALSE	0.143886
GEM@3300027965_28@3300027965_28_04067@d__Bacteria|p__Acidobacteriota	FALSE	0.0516381
GEM@3300005300_1@3300005300_1_01567@d__Bacteria|p__Armatimonadota	FALSE	0.150437
GTDBiso@GB_GCA_003487785@DNNG01000136.1_3@d__Bacteria|p__Bacteroidota	FALSE	0.169451
GTDBiso@GB_GCA_002453155@DKGG01000064.1_7@d__Bacteria|p__Bdellovibrionota	FALSE	0.166058
GTDBiso@GB_GCA_005223125@NJBH01000003.1_125@d__Archaea|p__Asgardarchaeota	FALSE	0.258208
GEM@3300009503_118@3300009503_118_00184@d__Bacteria|p__Acidobacteriota	FALSE	0.0809072
GTDBiso@GB_GCA_002730875@PCBI01000005.1_161@d__Bacteria|p__Spirochaetota	FALSE	0.0689087
GEM@3300015159_2@3300015159_2_02586@d__Bacteria|p__Acidobacteriota	FALSE	0.131002
Ocean@TARA_SAMEA2622119_METAG_PPKCDGLG@TARA_SAMEA2622119_METAG-scaffold_6282-gene_7@d__Bacteria|p__Planctomycetota	FALSE	0.199919
GTDBiso@GB_GCA_002704825@PAIY01000015.1_4@d__Bacteria|p__Planctomycetota	FALSE	0.233707
GTDBiso@GB_GCA_003963305@RXJR01000002.1_32@d__Bacteria|p__Cyanobacteria	FALSE	0.0526275
GEM@3300029583_15@3300029583_15_01725@d__Bacteria|p__Firmicutes_A	FALSE	0.268269
GEM@3300027815_77@3300027815_77_00207@d__Bacteria|p__Patescibacteria	FALSE	0.069842
GEM@3300013414_14@3300013414_14_01832@d__Bacteria|p__Firmicutes_A	FALSE	0.303508
GEM@3300028028_42@3300028028_42_00188@d__Bacteria|p__Patescibacteria	FALSE	0.0895696
GMGBhq@GMBC10.029_482@GMBC10.029_482_00666@d__Bacteria|p__Bacteroidota	FALSE	0.244382
GTDBiso@GB_GCA_002336895@DDFC01000010.1_366@d__Bacteria|p__Verrucomicrobiota	FALSE	0.0453057
GTDBiso@GB_GCA_002699335@PACG01000079.1_45@d__Bacteria|p__Poribacteria	FALSE	0.275436
GTDBiso@GB_GCA_003135575@PLCG01000068.1_219@d__Archaea|p__Thermoproteota	FALSE	0.144278
GTDBiso@GB_GCA_003552765@PUOI01000102.1_4@d__Bacteria|p__Hydrogenedentota	FALSE	0.159939
GEM@3300027878_45@3300027878_45_01087@d__Bacteria|p__Chloroflexota	FALSE	0.427089
GEM@3300015370_18@3300015370_18_02365@d__Bacteria|p__UBP1	FALSE	0.0295101
GTDBiso@GB_GCA_002789675@PFTR01000074.1_11@d__Bacteria|p__Proteobacteria	FALSE	0.0984614
GTDBiso@GB_GCA_002898535@BEHN01000001.1_207@d__Bacteria|p__Acidobacteriota	FALSE	0.183945
GEM@3300027983_51@3300027983_51_00925@d__Bacteria|p__Actinobacteriota	FALSE	0.0800143
GTDBiso@GB_GCA_007118765@SKQZ01000398.1_3@d__Bacteria|p__Hydrogenedentota	FALSE	0.0752029
GTDBiso@GB_GCA_001871905@MNUG01000018.1_60@d__Bacteria|p__Proteobacteria	FALSE	0.130635
GTDBiso@GB_GCA_002783105@PFJN01000019.1_23@d__Bacteria|p__Patescibacteria	FALSE	0.0641735
GTDBiso@GB_GCA_002724985@PBQK01000059.1_5@d__Bacteria|p__Planctomycetota	FALSE	0.0950025
GTDBiso@GB_GCA_002413095@DHWI01000052.1_7@d__Bacteria|p__Actinobacteriota	FALSE	0.138875
GTDBiso@GB_GCA_001800675@MGVW01000046.1_9@d__Archaea|p__Thermoplasmatota	FALSE	0.0496414
GTDBiso@GB_GCA_002430725@DJCU01000040.1_44@d__Bacteria|p__Patescibacteria	FALSE	0.0866074
GEM@3300022902_11@3300022902_11_02785@d__Bacteria|p__Latescibacterota	FALSE	0.231974
GTDBiso@GB_GCA_001002765@LCMS01000022.1_7@d__Bacteria|p__Patescibacteria	FALSE	0.432576
Ocean@TARA_SAMEA2621487_METAG_HCGJLDAA@TARA_SAMEA2621487_METAG-scaffold_1703-gene_14@d__Bacteria|p__Bacteroidota	FALSE	0.119402
GTDBiso@GB_GCA_900549465@UROP01000199.1_1@d__Bacteria|p__Fusobacteriota	FALSE	0.00873804
GTDBiso@GB_GCA_001603335@LUYR01000183.1_2@d__Bacteria|p__Proteobacteria	FALSE	0.250641
GTDBiso@GB_GCA_004769085@DUDS01000015.1_127@d__Bacteria|p__Cyanobacteria	FALSE	0.025832
GTDBiso@GB_GCA_005881825@VBEO01000075.1_2@d__Bacteria|p__Dormibacterota	FALSE	0.0911764
GEM@3300017398_17@3300017398_17_00983@d__Archaea|p__Crenarchaeota	FALSE	0.269777
GTDBiso@GB_GCA_005879585@VBKG01000335.1_11@d__Bacteria|p__Desulfobacterota_B	FALSE	0.17025
GTDBiso@GB_GCA_003539915@DPNX01000003.1_2@d__Bacteria|p__Patescibacteria	FALSE	0.0568845
GMGBhq@GMBC10.037_762@GMBC10.037_762_00697@d__Bacteria|p__Firmicutes	FALSE	0.0835768
GTDBiso@GB_GCA_900319365@ONOE01000007.1_51@d__Bacteria|p__Cyanobacteria	FALSE	0.281612
GTDBiso@GB_GCA_002421685@DISB01000018.1_388@d__Bacteria|p__Bacteroidota	FALSE	0.122184
GTDBiso@GB_GCA_001000675@LCHW01000001.1_168@d__Bacteria|p__Patescibacteria	FALSE	0.2164
GMGBhq@GMBC10.067_823@GMBC10.067_823_00389@d__Bacteria|p__Firmicutes	FALSE	0.42349
GEM@3300027904_12@3300027904_12_01128@d__Bacteria|p__Bacteroidota	FALSE	0.230194
GTDBiso@GB_GCA_004356615@SMWT01000060.1_8@d__Bacteria|p__Bdellovibrionota	FALSE	0.210592
GTDBiso@GB_GCA_900320745@ONTK01000177.1_3@d__Bacteria|p__Firmicutes	FALSE	0.0714244
GEM@3300017423_4@3300017423_4_03755@d__Bacteria|p__Bacteroidota	FALSE	0.163051
GTDBiso@GB_GCA_003133485@PKXR01000202.1_36@d__Bacteria|p__Dormibacterota	FALSE	0.170089
GEM@3300029239_14@3300029239_14_00112@d__Bacteria|p__Patescibacteria	FALSE	0.0494998
GEM@3300020603_60@3300020603_60_01624@d__Bacteria|p__Bacteroidota	FALSE	0.0402916
GTDBiso@GB_GCA_001778595@MFHL01000036.1_48@d__Bacteria|p__Patescibacteria	FALSE	0.262406
GTDBiso@GB_GCA_002825535@PJES01000166.1_10@d__Archaea|p__Asgardarchaeota	FALSE	0.0857575
GEM@3300013127_110@3300013127_110_00670@d__Archaea|p__Nanoarchaeota	FALSE	0.111896
GTDBiso@GB_GCA_006226595@SBGP01000012.1_25@d__Bacteria|p__Myxococcota	FALSE	0.12657
Ocean@TARA_SAMEA4397730_METAG_CGKHBPDI@TARA_SAMEA4397730_METAG-scaffold_2675-gene_9@d__Archaea|p__Crenarchaeota	FALSE	0.115261
GTDBiso@GB_GCA_001821395@MHLM01000004.1_42@d__Bacteria|p__Patescibacteria	FALSE	0.0748262
GTDBiso@GB_GCA_003343845@QAKK01000025.1_9@d__Bacteria|p__Firmicutes_A	FALSE	0.18243
Ocean@TARA_SAMEA4396988_METAG_MIJAAAFI@TARA_SAMEA4396988_METAG-scaffold_90-gene_167@d__Bacteria|p__Bacteroidota	FALSE	0.0607662
GTDBiso@GB_GCA_900547945@URIT01000124.1_3@d__Bacteria|p__Verrucomicrobiota	FALSE	0.230729
GTDBiso@GB_GCA_001768965@MEMY01000105.1_8@d__Archaea|p__Thermoproteota	FALSE	0.0773749
GEM@3300027566_29@3300027566_29_00544@d__Bacteria|p__Firmicutes	FALSE	0.0297222
GEM@3300013656_1@3300013656_1_02927@d__Bacteria|p__Proteobacteria	FALSE	0.0898815
GTDBiso@GB_GCA_003243425@QFQP01000080.1_1@d__Bacteria|p__Myxococcota	FALSE	0.0257528
GEM@3300009769_17@3300009769_17_00571@d__Bacteria|p__Bacteroidota	FALSE	0.249739
GEM@3300025708_11@3300025708_11_01026@d__Bacteria|p__Bacteroidota	FALSE	0.179482
GTDBiso@GB_GCA_002353275@DEJH01000008.1_41@d__Bacteria|p__Firmicutes	FALSE	0.0855378
GTDBiso@GB_GCA_001464455@LNEI01000004.1_46@d__Bacteria|p__Acidobacteriota	FALSE	0.216095
GMGBhq@GMBC10.010_533@GMBC10.010_533_00344@d__Bacteria|p__Proteobacteria	FALSE	0.374824
GTDBiso@GB_GCA_003167055@PMUE01000215.1_2@d__Bacteria|p__Eremiobacterota	FALSE	0.261669
GEM@3300025408_31@3300025408_31_00329@d__Archaea|p__Nanoarchaeota	FALSE	0.0748399
GTDBiso@GB_GCA_002363545@DEWF01000006.1_3@d__Bacteria|p__Firmicutes_A	FALSE	0.185407
GMGBhq@GMBC10.004_659@GMBC10.004_659_00309@d__Bacteria|p__Proteobacteria	FALSE	0.21283
Ocean@GORG_SAMEA6078657_SAGS_AG457C05@GORG_AG457C05_SAGS-scaffold_5-gene_12@d__Bacteria|p__Proteobacteria	FALSE	0.159126
GTDBiso@GB_GCA_002171155@NHHF01000054.1_6@d__Bacteria|p__Proteobacteria	FALSE	0.149601
UHGG@MGYG-HGUT-02650@GUT_GENOME157138_00089@d__Bacteria|p__Verrucomicrobiota	FALSE	0.160756
GTDBiso@GB_GCA_900550955@URUF01000008.1_58@d__Bacteria|p__Firmicutes_A	FALSE	0.155162
GEM@3300025408_3@3300025408_3_01547@d__Bacteria|p__Riflebacteria	FALSE	0.0818518
GTDBiso@GB_GCA_002457055@NTKT01000012.1_83@d__Bacteria|p__Proteobacteria	FALSE	0.421179
GTDBiso@GB_GCA_002690445@NZER01000320.1_1@d__Archaea|p__Nanoarchaeota	FALSE	0.1594
GTDBiso@GB_GCA_900542185@UQMZ01000080.1_7@d__Bacteria|p__Bacteroidota	FALSE	0.228687
GEM@3300013136_38@3300013136_38_01466@d__Bacteria|p__WOR-3	FALSE	0.268007
GEM@3300005985_12@3300005985_12_04985@d__Bacteria|p__Bacteroidota	FALSE	0.107585
UHGG@MGYG-HGUT-01220@GUT_GENOME093248_01109@d__Bacteria|p__Firmicutes_A	FALSE	0.140055
GTDBiso@GB_GCA_900315395@OMZC01000095.1_17@d__Bacteria|p__Proteobacteria	FALSE	0.306202
GTDBiso@GB_GCA_002422165@DITQ01000003.1_10@d__Bacteria|p__Patescibacteria	FALSE	0.0666452
GEM@3300026534_17@3300026534_17_01020@d__Bacteria|p__Calditrichota	FALSE	0.0562957
GEM@3300017648_16@3300017648_16_01943@d__Bacteria|p__Chloroflexota	FALSE	0.0319409
GTDBiso@GB_GCA_003512875@DONZ01000211.1_4@d__Bacteria|p__Desulfobacterota	FALSE	0.15697
GTDBiso@GB_GCA_002366725@DFBT01000116.1_13@d__Bacteria|p__WOR-3	FALSE	0.228471
GTDBiso@GB_GCA_900066695@FMHH01000010.1_20@d__Bacteria|p__Firmicutes_A	FALSE	0.093176
GEM@3300009084_81@3300009084_81_00611@d__Bacteria|p__Verrucomicrobiota	FALSE	0.0641623
Ocean@MALA_SAMN05421699_METAG_ACDJADOH@MALA_SAMN05421699_METAG-scaffold_388-gene_9@d__Bacteria|p__Proteobacteria	FALSE	0.192476
GTDBiso@GB_GCA_003142035@PLOF01000133.1_29@d__Bacteria|p__Dormibacterota	FALSE	0.301639
GTDBiso@GB_GCA_900541355@UQJU01000015.1_12@d__Bacteria|p__Elusimicrobiota	FALSE	0.0982383
GTDBiso@GB_GCA_002842985@PHEQ01000009.1_132@d__Bacteria|p__Proteobacteria	FALSE	0.256282
GTDBiso@GB_GCA_003694775@RFJV01000298.1_1@d__Bacteria|p__Chloroflexota	FALSE	0.231397
GTDBiso@GB_GCA_900539775@UQDL01000002.1_187@d__Bacteria|p__Firmicutes_A	FALSE	0.21414
GTDBiso@GB_GCA_002399235@DHDH01000049.1_12@d__Bacteria|p__Firmicutes_G	FALSE	0.153159
GEM@3300005255_5@3300005255_5_00294@d__Archaea|p__Crenarchaeota	FALSE	0.0760144
GEM@3300028593_15@3300028593_15_04483@d__Bacteria|p__Desulfobacterota	FALSE	0.14287
GEM@3300009503_145@3300009503_145_00927@d__Bacteria|p__Chloroflexota	FALSE	0.24556
GTDBiso@GB_GCA_900545725@URAI01000059.1_8@d__Bacteria|p__Firmicutes_A	FALSE	0.108215
GEM@3300014162_17@3300014162_17_00728@d__Archaea|p__Micrarchaeota	FALSE	0.166113
GTDBiso@GB_GCA_003671075@QWPT01000007.1_61@d__Bacteria|p__Planctomycetota	FALSE	0.244556
GEM@3300011999_4@3300011999_4_03548@d__Bacteria|p__Verrucomicrobiota	FALSE	0.196169
GTDBiso@GB_GCA_002168155@NHBY01000019.1_84@d__Bacteria|p__Cyanobacteria	FALSE	0.265602
GTDBiso@GB_GCA_003169195@PMQB01000178.1_7@d__Bacteria|p__Acidobacteriota	FALSE	0.194123
Ocean@TARA_SAMEA4398111_METAG_POCKDNGE@TARA_SAMEA4398111_METAG-scaffold_1-gene_239@d__Bacteria|p__Proteobacteria	FALSE	0.0663163
GTDBiso@GB_GCA_001603105@LVBE01000048.1_16@d__Bacteria|p__Spirochaetota	FALSE	0.106309
GTDBiso@GB_GCA_007280315@QYQC01000002.1_9@d__Bacteria|p__Proteobacteria	FALSE	0.158045
GTDBiso@GB_GCA_002256435@NKJC01000006.1_37@d__Bacteria|p__Bacteroidota	FALSE	0.0615039
GEM@3300021319_36@3300021319_36_00031@d__Archaea|p__Thermoplasmatota	FALSE	0.083646
GEM@3300029419_10@3300029419_10_02167@d__Bacteria|p__Proteobacteria	FALSE	0.202709
GMGBhq@GMBC10.070_384@GMBC10.070_384_03880@d__Bacteria|p__Planctomycetota	FALSE	0.0514505
GTDBiso@GB_GCA_002367255@DFBD01000029.1_2@d__Bacteria|p__Proteobacteria	FALSE	0.0576852
GTDBiso@GB_GCA_001787475@MFXB01000049.1_7@d__Bacteria|p__Patescibacteria	FALSE	0.0938872
GTDBiso@GB_GCA_002335055@DDCH01000004.1_397@d__Bacteria|p__Campylobacterota	FALSE	0.0858132
GTDBiso@GB_GCA_003512585@DOQE01000137.1_3@d__Bacteria|p__Firmicutes	FALSE	0.0606519
GMGBhq@GMBC10.045_563@GMBC10.045_563_00287@d__Bacteria|p__Proteobacteria	FALSE	0.118675
Ocean@TARA_SAMEA2620980_METAG_LINNCFCJ@TARA_SAMEA2620980_METAG-scaffold_4477-gene_12@d__Bacteria|p__Bacteroidota	FALSE	0.13238
GEM@3300025822_10@3300025822_10_00622@d__Bacteria|p__Bacteroidota	FALSE	0.0485837
GTDBiso@GB_GCA_002369415@DFEZ01000011.1_187@d__Bacteria|p__Firmicutes	FALSE	0.0935951
GTDBiso@GB_GCA_002869335@PKTE01000246.1_8@d__Bacteria|p__Bacteroidota	FALSE	0.0597059
GMGBhq@GMBC10.048_533@GMBC10.048_533_00235@d__Bacteria|p__Firmicutes_A	FALSE	0.315041
GTDBiso@GB_GCA_003154095@PMCK01000223.1_11@d__Bacteria|p__Myxococcota	FALSE	0.102033
GMGBhq@GMBC10.011_340@GMBC10.011_340_01219@d__Bacteria|p__Firmicutes_A	FALSE	0.0382075
GTDBiso@GB_GCA_005798285@SYKE01000237.1_5@d__Bacteria|p__Armatimonadota	FALSE	0.0901797
GTDBiso@GB_GCA_003221075@QHUF01000173.1_5@d__Bacteria|p__Gemmatimonadota	FALSE	0.136707
GTDBiso@GB_GCA_002725315@PBOL01000048.1_5@d__Archaea|p__Thermoplasmatota	FALSE	0.188097
GTDBiso@GB_GCA_001897525@MKTB01000007.1_56@d__Bacteria|p__Bacteroidota	FALSE	0.131301
GEM@3300013768_4@3300013768_4_00193@d__Bacteria|p__Actinobacteriota	FALSE	0.470725
GEM@3300013131_18@3300013131_18_00824@d__Bacteria|p__Planctomycetota	FALSE	0.024909
UHGG@MGYG-HGUT-01859@GUT_GENOME112529_01659@d__Bacteria|p__Firmicutes_C	FALSE	0.0155239
GEM@3300028174_7@3300028174_7_03152@d__Bacteria|p__UBP17	FALSE	0.0306413
GTDBiso@GB_GCA_002329445@DCTU01000044.1_3@d__Bacteria|p__Eremiobacterota	FALSE	0.130194
GTDBiso@GB_GCA_002687275@NYZT01000048.1_10@d__Archaea|p__Nanoarchaeota	FALSE	0.0600794
GTDBiso@GB_GCA_002163155@MAAO01000002.1_189@d__Bacteria|p__Bdellovibrionota	FALSE	0.0610387
GTDBiso@GB_GCA_003978475@QNZR01000188.1_9@d__Bacteria|p__Campylobacterota	FALSE	0.108936
GTDBiso@GB_GCA_900554615@USIB01000017.1_3@d__Bacteria|p__Firmicutes	FALSE	0.250026
GEM@3300014766_8@3300014766_8_00697@d__Bacteria|p__Bacteroidota	FALSE	0.196873
GEM@3300028191_21@3300028191_21_01180@d__Bacteria|p__Firmicutes	FALSE	0.104272
GTDBiso@GB_GCA_004562765@SFRL01000005.1_21@d__Bacteria|p__Firmicutes_A	FALSE	0.0791217
GEM@3300005529_29@3300005529_29_01864@d__Bacteria|p__Chloroflexota	FALSE	0.0466788
GTDBiso@GB_GCA_003158675@PMKN01000099.1_3@d__Bacteria|p__Chloroflexota	FALSE	0.123379
GTDBiso@GB_GCA_002711125@PAHN01000003.1_21@d__Bacteria|p__Bacteroidota	FALSE	0.0494429
GTDBiso@GB_GCA_002478145@DLMI01000027.1_4@d__Bacteria|p__Acidobacteriota	FALSE	0.163278
GTDBiso@GB_GCA_002502295@DANX01000097.1_11@d__Archaea|p__Thermoplasmatota	FALSE	0.122101
GTDBiso@GB_GCA_003650365@QMPA01000103.1_12@d__Bacteria|p__Bacteroidota	FALSE	0.0228286
GTDBiso@GB_GCA_002050155@MWSU01000329.1_6@d__Bacteria|p__Bacteroidota	FALSE	0.0335094
GEM@3300007190_10@3300007190_10_00423@d__Bacteria|p__Verrucomicrobiota	FALSE	0.242635
GTDBiso@GB_GCA_900555015@USJL01000005.1_26@d__Bacteria|p__Firmicutes_A	FALSE	0.0938587
GMGBhq@GMBC10.043_588@GMBC10.043_588_00564@d__Archaea|p__Thermoplasmatota	FALSE	0.421104
GTDBiso@GB_GCA_900543675@UQRY01000004.1_26@d__Bacteria|p__Firmicutes	FALSE	0.180709
GTDBiso@GB_GCA_003553825@PWFL01000013.1_5@d__Archaea|p__Iainarchaeota	FALSE	0.105021
GTDBiso@GB_GCA_002343425@DDSO01000128.1_22@d__Bacteria|p__Proteobacteria	FALSE	0.0961192
GTDBiso@GB_GCA_002359655@DENL01000024.1_2@d__Bacteria|p__Proteobacteria	FALSE	0.0968656
GTDBiso@GB_GCA_003671075@QWPT01000012.1_29@d__Bacteria|p__Planctomycetota	FALSE	0.253167
GTDBiso@GB_GCA_002390525@DGPR01000049.1_6@d__Bacteria|p__Proteobacteria	FALSE	0.047047
GTDBiso@GB_GCA_003246625@QJZR01000015.1_17@d__Bacteria|p__Proteobacteria	FALSE	0.266363
GEM@3300022661_80@3300022661_80_00053@d__Bacteria|p__Firmicutes_A	FALSE	0.181912
GEM@3300003177_7@3300003177_7_00018@d__Bacteria|p__Campylobacterota	FALSE	0.275788
GTDBiso@GB_GCA_005788075@SXZC01000013.1_5@d__Bacteria|p__Actinobacteriota	FALSE	0.212819
GEM@3300029312_1@3300029312_1_04881@d__Bacteria|p__Firmicutes_A	FALSE	0.071484
GTDBiso@GB_GCA_002862305@PKCS01000017.1_2@d__Bacteria|p__Planctomycetota	FALSE	0.26127
GEM@3300013123_29@3300013123_29_03039@d__Bacteria|p__Chloroflexota	FALSE	0.173727
GTDBiso@GB_GCA_002405165@DHLF01000005.1_131@d__Bacteria|p__Firmicutes_A	FALSE	0.368367
GEM@3300027760_26@3300027760_26_01554@d__Bacteria|p__Verrucomicrobiota	FALSE	0.210747
UHGG@MGYG-HGUT-01851@GUT_GENOME112384_01254@d__Bacteria|p__Firmicutes_A	FALSE	0.0982271
GTDBiso@GB_GCA_002343265@DDSC01000035.1_43@d__Bacteria|p__Proteobacteria	FALSE	0.0496839
GEM@3300014887_45@3300014887_45_00517@d__Archaea|p__Crenarchaeota	FALSE	0.0817775
GEM@3300017513_38@3300017513_38_00304@d__Archaea|p__Crenarchaeota	FALSE	0.103216
GEM@3300017467_7@3300017467_7_01046@d__Bacteria|p__Proteobacteria	FALSE	0.305245
GTDBiso@GB_GCA_001917175@MNTV01000040.1_27@d__Bacteria|p__Proteobacteria	FALSE	0.13469
GTDBiso@GB_GCA_002343335@DDSI01000238.1_3@d__Bacteria|p__Bdellovibrionota	FALSE	0.0459992
GEM@3300028603_61@3300028603_61_01726@d__Bacteria|p__Bacteroidota	FALSE	0.228545
GTDBiso@GB_GCA_002352145@DEHX01000181.1_5@d__Bacteria|p__Bacteroidota	FALSE	0.0935664
GTDBiso@GB_GCA_003153455@PLYS01000153.1_8@d__Bacteria|p__Proteobacteria	FALSE	0.194174
GEM@3300000228_17@3300000228_17_01397@d__Bacteria|p__Bdellovibrionota	FALSE	0.042957
GTDBiso@GB_GCA_002491945@DKWX01000065.1_22@d__Bacteria|p__Bacteroidota	FALSE	0.0450287
GTDBiso@GB_GCA_006226565@SBGO01000455.1_2@d__Bacteria|p__Myxococcota	FALSE	0.200451
GEM@3300013132_75@3300013132_75_01466@d__Bacteria|p__Actinobacteriota	FALSE	0.181666
GTDBiso@GB_GCA_002314725@DCGV01000075.1_29@d__Bacteria|p__Bacteroidota	FALSE	0.157302
GTDBiso@GB_GCA_003538775@DPRG01000144.1_10@d__Bacteria|p__Thermotogota	FALSE	0.383686
GTDBiso@GB_GCA_002898795@BEIG01000147.1_6@d__Bacteria|p__Desulfobacterota_B	FALSE	0.042141
GEM@3300017513_21@3300017513_21_00739@d__Archaea|p__Crenarchaeota	FALSE	0.323525
GTDBiso@GB_GCA_002440825@DJVH01000096.1_201@d__Bacteria|p__Bdellovibrionota	FALSE	0.057074
GEM@3300026512_26@3300026512_26_01000@d__Archaea|p__Crenarchaeota	FALSE	0.17264
GEM@3300027789_8@3300027789_8_03144@d__Bacteria|p__Cyanobacteriota	FALSE	0.107402
GEM@3300009703_34@3300009703_34_00718@d__Bacteria|p__UBP10	FALSE	0.375927
GMGBhq@GMBC10.027_141@GMBC10.027_141_00293@d__Bacteria|p__Bacteroidota	FALSE	0.0575075
GTDBiso@GB_GCA_002503985@DASW01000008.1_160@d__Archaea|p__Thermoplasmatota	FALSE	0.197732
GTDBiso@GB_GCA_900548705@URLF01000101.1_4@d__Bacteria|p__Bacteroidota	FALSE	0.0907997
GTDBiso@GB_GCA_002293045@DBCM01000117.1_1@d__Bacteria|p__Bacteroidota	FALSE	0.104174
GEM@3300026961_4@3300026961_4_03098@d__Archaea|p__Halobacterota	FALSE	0.282776
GTDBiso@GB_GCA_000309865@AMGN01000016.1_111@d__Archaea|p__Methanobacteriota	FALSE	0.1535
GEM@3300009084_35@3300009084_35_00679@d__Bacteria|p__Myxococcota	FALSE	0.461225
GEM@3300025546_26@3300025546_26_00599@d__Archaea|p__Crenarchaeota	FALSE	0.0824269
GEM@3300025697_14@3300025697_14_01062@d__Bacteria|p__Omnitrophota	FALSE	0.0326128
GEM@3300013306_64@3300013306_64_00354@d__Bacteria|p__Proteobacteria	FALSE	0.115485
GTDBiso@GB_GCA_003152875@PMBF01000018.1_21@d__Bacteria|p__Bacteroidota	FALSE	0.0558545
GTDBiso@GB_GCA_900696455@CAADGB010000242.1_12@d__Bacteria|p__Myxococcota	FALSE	0.0322717
GTDBiso@GB_GCA_002720865@PBIO01000014.1_1040@d__Bacteria|p__Bdellovibrionota	FALSE	0.0522193
GTDBiso@GB_GCA_000433015@HF998013.1_146@d__Bacteria|p__Firmicutes	FALSE	0.0922271
GTDBiso@GB_GCA_003151975@PLZD01000059.1_43@d__Bacteria|p__Elusimicrobiota	FALSE	0.058983
GEM@3300027747_8@3300027747_8_01432@d__Bacteria|p__Verrucomicrobiota	FALSE	0.131639
GTDBiso@GB_GCA_003558575@PWPY01000016.1_2@d__Bacteria|p__Desulfobacterota	FALSE	0.174156
GEM@3300009702_83@3300009702_83_01188@d__Bacteria|p__Myxococcota	FALSE	0.0643352
GEM@3300008103_19@3300008103_19_00187@d__Bacteria|p__Proteobacteria	FALSE	0.0910642
GEM@3300024054_44@3300024054_44_00476@d__Bacteria|p__Proteobacteria	FALSE	0.289368
GTDBiso@GB_GCA_001858525@LAPX01000014.1_69@d__Bacteria|p__Cyanobacteria	FALSE	0.0857198
GTDBiso@GB_GCA_007130885@SLRQ01000050.1_65@d__Bacteria|p__Myxococcota	FALSE	0.0451126
GEM@3300020184_42@3300020184_42_00361@d__Bacteria|p__Proteobacteria	FALSE	0.0560118
GTDBiso@GB_GCA_002717625@PBEF01000002.1_175@d__Bacteria|p__Marinisomatota	FALSE	0.0979841
GEM@3300005545_10@3300005545_10_01042@d__Bacteria|p__Acidobacteriota	FALSE	0.0526823
GTDBiso@GB_GCA_003154095@PMCK01000310.1_8@d__Bacteria|p__Myxococcota	FALSE	0.462016
GTDBiso@GB_GCA_002401445@NVTD01000037.1_5@d__Bacteria|p__Patescibacteria	FALSE	0.075487
GEM@3300027736_32@3300027736_32_00862@d__Bacteria|p__Bacteroidota	FALSE	0.189584
GEM@3300014208_96@3300014208_96_01238@d__Bacteria|p__Patescibacteria	FALSE	0.261987
GMGBhq@GMBC10.011_242@GMBC10.011_242_01293@d__Bacteria|p__Elusimicrobiota	FALSE	0.12834
GTDBiso@GB_GCA_002686465@NZCP01000042.1_11@d__Bacteria|p__Patescibacteria	FALSE	0.146595
GTDBiso@GB_GCA_003550625@PUKU01000074.1_4@d__Archaea|p__PWEA01	FALSE	0.154293
GEM@3300025544_4@3300025544_4_02997@d__Bacteria|p__Gemmatimonadota	FALSE	0.284123
GEM@3300011249_4@3300011249_4_00086@d__Bacteria|p__Bacteroidota	FALSE	0.0493812
GTDBiso@GB_GCA_002394185@DGTB01000163.1_11@d__Bacteria|p__Bacteroidota	FALSE	0.116585
GEM@3300029013_13@3300029013_13_00063@d__Bacteria|p__Firmicutes_A	FALSE	0.0932009
GTDBiso@GB_GCA_004356105@SMYC01000259.1_9@d__Bacteria|p__Acidobacteriota	FALSE	0.0609536
GTDBiso@GB_GCA_001771275@METE01000004.1_126@d__Bacteria|p__Patescibacteria	FALSE	0.0615622
GTDBiso@GB_GCA_002320595@DCKB01000022.1_8@d__Bacteria|p__Firmicutes_A	FALSE	0.189703
GEM@3300029544_10@3300029544_10_01680@d__Bacteria|p__Firmicutes_A	FALSE	0.0402341
GTDBiso@GB_GCA_002402755@DHGK01000253.1_13@d__Bacteria|p__Planctomycetota	TRUE	0.189674
GTDBiso@GB_GCA_005879405@VBKW01000244.1_2@d__Bacteria|p__Desulfobacterota_B	FALSE	0.0642385
GTDBiso@GB_GCA_002432085@DJFN01000068.1_12@d__Bacteria|p__Bacteroidota	FALSE	0.079395
GTDBiso@GB_GCA_002707085@PALY01000017.1_1@d__Bacteria|p__Myxococcota	FALSE	0.145151
GTDBiso@GB_GCA_002923375@BEIJ01000002.1_603@d__Bacteria|p__Gemmatimonadota	FALSE	0.0758495
GTDBiso@GB_GCA_002401485@NVTF01000003.1_20@d__Bacteria|p__Elusimicrobiota	FALSE	0.0831613
GTDBiso@GB_GCA_001464755@LNDR01000383.1_26@d__Bacteria|p__Proteobacteria	FALSE	0.0212427
GTDBiso@GB_GCA_900545705@URAK01000014.1_2@d__Bacteria|p__Verrucomicrobiota	FALSE	0.222648
GTDBiso@GB_GCA_003444085@DLVL01000013.1_5@d__Bacteria|p__Thermotogota	FALSE	0.263804
GTDBiso@GB_GCA_002697625@NZWX01000045.1_26@d__Bacteria|p__Bacteroidota	FALSE	0.189354
GTDBiso@GB_GCA_003134995@PLDC01000019.1_340@d__Bacteria|p__Acidobacteriota	FALSE	0.0431936
GTDBiso@GB_GCA_003576975@QEVD01000461.1_2@d__Bacteria|p__KSB1	FALSE	0.0369023
GMGBhq@GMBC10.036_019@GMBC10.036_019_00223@d__Bacteria|p__Proteobacteria	FALSE	0.294921
GEM@3300025642_13@3300025642_13_00349@d__Bacteria|p__Cloacimonadota	FALSE	0.0496823
GTDBiso@GB_GCA_002394385@DGTS01000026.1_48@d__Bacteria|p__Bacteroidota	FALSE	0.135273
GTDBiso@GB_GCA_002501285@DLSG01000106.1_9@d__Bacteria|p__Firmicutes_A	FALSE	0.120763
GTDBiso@GB_GCA_002369525@DFFN01000219.1_4@d__Bacteria|p__Firmicutes_A	FALSE	0.304233
GEM@3300024298_2@3300024298_2_03277@d__Bacteria|p__Planctomycetota	FALSE	0.331939
GTDBiso@GB_GCA_005862225@SZXV01000013.1_73@d__Bacteria|p__Bacteroidota	FALSE	0.0597884
GTDBiso@GB_GCA_002842085@PHCA01000057.1_4@d__Bacteria|p__Chloroflexota	FALSE	0.151343
GEM@3300012032_12@3300012032_12_01343@d__Bacteria|p__Proteobacteria	FALSE	0.0273304
GEM@3300012530_4@3300012530_4_02613@d__Bacteria|p__Chloroflexota	FALSE	0.130618
GTDBiso@GB_GCA_003669555@QWOS01000001.1_14@d__Bacteria|p__Planctomycetota	FALSE	0.373322
Ocean@TARA_SAMEA2621232_METAG_LFHKKFMK@TARA_SAMEA2621232_METAG-scaffold_3795-gene_10@d__Bacteria|p__Poribacteria	FALSE	0.304785
GTDBiso@GB_GCA_002793115@PFPP01000022.1_10@d__Bacteria|p__Patescibacteria	FALSE	0.220265
GEM@3300027607_18@3300027607_18_02938@d__Bacteria|p__Planctomycetota	FALSE	0.148123
GEM@3300008639_13@3300008639_13_00885@d__Bacteria|p__Firmicutes_A	FALSE	0.152039
GEM@3300005253_34@3300005253_34_00535@d__Bacteria|p__Patescibacteria	FALSE	0.375489
GEM@3300018080_47@3300018080_47_00237@d__Bacteria|p__UBP7	FALSE	0.188016
GTDBiso@GB_GCA_000437355@FR899774.1_128@d__Bacteria|p__Firmicutes	FALSE	0.15254
GEM@3300025815_3@3300025815_3_00367@d__Bacteria|p__Proteobacteria	FALSE	0.0913013
GTDBiso@GB_GCA_001858525@LAPX01000007.1_197@d__Bacteria|p__Cyanobacteria	FALSE	0.148819
GTDBiso@GB_GCA_002309375@DBXK01000017.1_45@d__Bacteria|p__Firmicutes_A	FALSE	0.169936
GTDBiso@GB_GCA_003246795@QKCS01000374.1_21@d__Bacteria|p__Proteobacteria	FALSE	0.0834547
GTDBiso@GB_GCA_900315885@ONAT01000005.1_32@d__Bacteria|p__Firmicutes	FALSE	0.0755644
GMGBhq@GMBC10.037_143@GMBC10.037_143_02103@d__Bacteria|p__Firmicutes_A	FALSE	0.188764
GEM@3300028630_17@3300028630_17_01167@d__Bacteria|p__Bacteroidota	FALSE	0.140928
GMGBhq@GMBC10.006_103@GMBC10.006_103_00203@d__Bacteria|p__Firmicutes	FALSE	0.186592
GTDBiso@GB_GCA_003500765@DNQL01000224.1_5@d__Bacteria|p__Elusimicrobiota	FALSE	0.141782
GMGBhq@GMBC10.032_447@GMBC10.032_447_01304@d__Bacteria|p__Firmicutes_C	FALSE	0.33242
Ocean@TARA_SAMEA4397363_METAG_PHNCINOG@TARA_SAMEA4397363_METAG-scaffold_22216-gene_3@d__Bacteria|p__Proteobacteria	FALSE	0.258438
GTDBiso@GB_GCA_002102825@DABJ01000039.1_41@d__Bacteria|p__Cyanobacteria	FALSE	0.0560083
Ocean@TARA_SAMEA2619907_METAG_IKLKAHOB@TARA_SAMEA2619907_METAG-scaffold_3832-gene_5@d__Bacteria|p__UBP7	TRUE	0.172294
UHGG@MGYG-HGUT-04078@GUT_GENOME255855_00272@d__Bacteria|p__Firmicutes_A	FALSE	0.23015
GEM@3300005326_75@3300005326_75_00420@d__Bacteria|p__Patescibacteria	FALSE	0.0299039
GTDBiso@GB_GCA_002320035@DCJL01000033.1_21@d__Bacteria|p__Firmicutes_A	FALSE	0.217288
GTDBiso@GB_GCA_002385805@DGEF01000083.1_7@d__Bacteria|p__Firmicutes_B	FALSE	0.128581
GEM@3300006226_80@3300006226_80_02188@d__Bacteria|p__Firmicutes_A	FALSE	0.2167
GTDBiso@GB_GCA_002440885@DJVY01000121.1_43@d__Bacteria|p__Bacteroidota	FALSE	0.342165
GTDBiso@GB_GCA_002392945@DGHZ01000019.1_11@d__Bacteria|p__Firmicutes	FALSE	0.354522
GEM@3300026877_10@3300026877_10_00197@d__Archaea|p__Thermoplasmatota	FALSE	0.310156
GEM@3300025448_12@3300025448_12_00174@d__Bacteria|p__Chloroflexota	FALSE	0.0841262
GEM@3300027896_118@3300027896_118_00131@d__Bacteria|p__Patescibacteria	FALSE	0.10016
GEM@3300000146_14@3300000146_14_00289@d__Archaea|p__Crenarchaeota	FALSE	0.0360337
GTDBiso@GB_GCA_900319535@ONOR01000001.1_25@d__Archaea|p__Methanobacteriota	FALSE	0.0756075
GEM@3300019458_33@3300019458_33_00022@d__Archaea|p__Nanoarchaeota	FALSE	0.116776
GEM@3300029104_12@3300029104_12_01532@d__Bacteria|p__Firmicutes_A	FALSE	0.0431391
Ocean@TARA_SAMEA2620035_METAG_GDLPOACF@TARA_SAMEA2620035_METAG-scaffold_11040-gene_5@d__Archaea|p__Nanoarchaeota	FALSE	0.0787312
GTDBiso@GB_GCA_900547165@URFZ01000023.1_9@d__Bacteria|p__Firmicutes_A	FALSE	0.0536514
GTDBiso@GB_GCA_001794755@MGKT01000002.1_2@d__Bacteria|p__Patescibacteria	FALSE	0.29671
GEM@3300007530_9@3300007530_9_00274@d__Bacteria|p__Bacteroidota	FALSE	0.23367
GEM@3300025862_18@3300025862_18_03074@d__Bacteria|p__UBP12	FALSE	0.16581
GTDBiso@GB_GCA_005777185@SXNL01000056.1_15@d__Bacteria|p__Myxococcota	FALSE	0.0240037
GTDBiso@GB_GCA_003599175@QZIY01000030.1_10@d__Bacteria|p__Patescibacteria	FALSE	0.0563318
GTDBiso@GB_GCA_006969385@CP030884.1_2746@d__Bacteria|p__Planctomycetota	FALSE	0.243372
GEM@3300027965_35@3300027965_35_03421@d__Bacteria|p__Gemmatimonadota	FALSE	0.102227
GTDBiso@GB_GCA_900079685@LT599018.1_1636@d__Bacteria|p__Desulfobacterota	FALSE	0.171749
GMGBhq@GMBC10.001_090@GMBC10.001_090_02157@d__Bacteria|p__Firmicutes_A	FALSE	0.127224
Ocean@TARA_SAMEA2623116_METAG_NJHAHFFJ@TARA_SAMEA2623116_METAG-scaffold_14355-gene_2@d__Bacteria|p__Myxococcota	FALSE	0.060532
GTDBiso@GB_GCA_005889295@VBEY01000055.1_16@d__Bacteria|p__Chloroflexota	FALSE	0.139038
GEM@3300021561_48@3300021561_48_01465@d__Bacteria|p__Verrucomicrobiota	FALSE	0.123223
GEM@3300027864_65@3300027864_65_00549@d__Bacteria|p__Firmicutes_A	FALSE	0.150239
GEM@3300009770_38@3300009770_38_01783@d__Bacteria|p__Chloroflexota	FALSE	0.160949
GTDBiso@GB_GCA_003151155@PLWX01000241.1_18@d__Bacteria|p__Acidobacteriota	FALSE	0.0419
GTDBiso@GB_GCA_002424575@DIKN01000063.1_2@d__Bacteria|p__Firmicutes	FALSE	0.129618
GTDBiso@GB_GCA_002428985@DIYL01000021.1_62@d__Bacteria|p__Chloroflexota	FALSE	0.323681
Ocean@TARA_SAMEA2620035_METAG_MBPBHCGO@TARA_SAMEA2620035_METAG-scaffold_627-gene_4@d__Bacteria|p__Actinobacteriota	FALSE	0.130399
GTDBiso@GB_GCA_002450985@DKBA01000006.1_42@d__Bacteria|p__Actinobacteriota	FALSE	0.0987646
GEM@3300028483_8@3300028483_8_01294@d__Bacteria|p__Proteobacteria	FALSE	0.115961
GEM@3300025548_7@3300025548_7_01707@d__Bacteria|p__Acidobacteriota	FALSE	0.3285
GTDBiso@GB_GCA_900318045@ONJE01000139.1_7@d__Bacteria|p__Firmicutes_A	FALSE	0.366193
GTDBiso@GB_GCA_002698995@PAAX01000030.1_53@d__Bacteria|p__Bacteroidota	FALSE	0.3878
GTDBiso@GB_GCA_001464455@LNEI01000010.1_14@d__Bacteria|p__Acidobacteriota	FALSE	0.0294469
GTDBiso@GB_GCA_002687275@NYZT01000011.1_66@d__Archaea|p__Nanoarchaeota	FALSE	0.027788
GTDBiso@GB_GCA_007124105@SLFT01000124.1_8@d__Bacteria|p__Hydrogenedentota	FALSE	0.0525642
GTDBiso@GB_GCA_002067485@MVQE01000063.1_21@d__Archaea|p__Halobacteriota	FALSE	0.213668
Ocean@BGEO_SAMN07136491_METAG_CNFJCJEK@BGEO_SAMN07136491_METAG-scaffold_188-gene_1@d__Archaea|p__Thermoplasmatota	FALSE	0.179011
GEM@3300029782_8@3300029782_8_02102@d__Bacteria|p__Proteobacteria	FALSE	0.0385119
GTDBiso@GB_GCA_005798855@SYIF01000032.1_4@d__Bacteria|p__Actinobacteriota	FALSE	0.0507619
GMGBhq@GMBC10.027_538@GMBC10.027_538_01433@d__Bacteria|p__Bacteroidota	FALSE	0.111292
GEM@3300026023_22@3300026023_22_01148@d__Bacteria|p__Proteobacteria	FALSE	0.253166
Ocean@MALA_SAMN05422121_METAG_PMNELIKC@MALA_SAMN05422121_METAG-scaffold_47-gene_34@d__Bacteria|p__Bdellovibrionota	FALSE	0.0658316
GTDBiso@GB_GCA_002310095@DBYH01000016.1_48@d__Bacteria|p__Firmicutes_A	FALSE	0.131918
GEM@3300007352_34@3300007352_34_01953@d__Bacteria|p__Firmicutes_B	FALSE	0.131703
GTDBiso@GB_GCA_003194425@PQXB01000001.1_1138@d__Archaea|p__Halobacteriota	FALSE	0.158959
GEM@3300017452_2@3300017452_2_02112@d__Bacteria|p__Planctomycetota	FALSE	0.0319303
GTDBiso@GB_GCA_002719695@PBEQ01000021.1_11@d__Bacteria|p__Margulisbacteria	FALSE	0.138171
GTDBiso@GB_GCA_002343715@DDSA01000071.1_2@d__Bacteria|p__Planctomycetota	FALSE	0.0889756
Ocean@TARA_SAMEA2621487_METAG_HMPOEMOI@TARA_SAMEA2621487_METAG-scaffold_2169-gene_2@d__Bacteria|p__Bacteroidota	FALSE	0.0584291
GEM@3300027225_6@3300027225_6_00007@d__Bacteria|p__Bacteroidota	FALSE	0.0439749
GTDBiso@GB_GCA_002403305@DHHM01000024.1_74@d__Bacteria|p__Bacteroidota	FALSE	0.114068
GTDBiso@GB_GCA_002429065@DIYN01000019.1_125@d__Bacteria|p__Verrucomicrobiota	FALSE	0.0883219
GTDBiso@GB_GCA_002483465@DLHX01000008.1_372@d__Bacteria|p__Proteobacteria	FALSE	0.116587
GEM@3300009769_12@3300009769_12_00983@d__Bacteria|p__Myxococcota	FALSE	0.0872061
GEM@3300019775_6@3300019775_6_00559@d__Bacteria|p__Bacteroidota	FALSE	0.131323
Ocean@TARA_SAMEA2591057_METAG_LKPMBOAD@TARA_SAMEA2591057_METAG-scaffold_15253-gene_1@d__Bacteria|p__Verrucomicrobiota	FALSE	0.139813
GEM@3300025836_26@3300025836_26_00144@d__Archaea|p__Halobacterota	FALSE	0.0810603
GTDBiso@GB_GCA_001805105@MHEE01000006.1_4@d__Bacteria|p__Nitrospirota	FALSE	0.154357
GEM@3300005460_63@3300005460_63_00148@d__Bacteria|p__Cyanobacteriota	FALSE	0.358769
GEM@3300014656_9@3300014656_9_04062@d__Bacteria|p__Riflebacteria	FALSE	0.15589
GEM@3300017788_45@3300017788_45_02063@d__Bacteria|p__Proteobacteria	FALSE	0.157441
GTDBiso@GB_GCA_004554425@SFMI01000038.1_11@d__Bacteria|p__Eremiobacterota	FALSE	0.151543
GTDBiso@GB_GCA_005882045@VBHO01000012.1_5@d__Bacteria|p__Dormibacterota	FALSE	0.0988157
GTDBiso@GB_GCA_002730485@PCAH01000121.1_1@d__Bacteria|p__Chloroflexota	FALSE	0.0756621
GEM@3300017448_25@3300017448_25_01757@d__Bacteria|p__Actinobacteriota	FALSE	0.224456
GMGBhq@GMBC10.034_396@GMBC10.034_396_00703@d__Bacteria|p__Firmicutes	FALSE	0.0945433
GTDBiso@GB_GCA_900545405@UQYT01000022.1_13@d__Bacteria|p__Firmicutes_A	FALSE	0.155374
GTDBiso@GB_GCA_001799635@MGTV01000039.1_76@d__Bacteria|p__Elusimicrobiota	FALSE	0.211673
GTDBiso@GB_GCA_002690725@NZFS01000005.1_47@d__Bacteria|p__Proteobacteria	FALSE	0.171344
GTDBiso@GB_GCA_003135135@PLDK01000034.1_11@d__Bacteria|p__Desulfobacterota_B	FALSE	0.24555
GEM@3300029709_23@3300029709_23_00854@d__Bacteria|p__Firmicutes_A	FALSE	0.114865
GTDBiso@GB_GCA_002725175@PBQX02000074.1_20@d__Bacteria|p__Proteobacteria	FALSE	0.0718417
GEM@3300018026_20@3300018026_20_00023@d__Bacteria|p__Desulfobacterota	FALSE	0.0853399
GTDBiso@GB_GCA_003649235@QMRG01000030.1_3@d__Archaea|p__Thermoproteota	FALSE	0.126097
GTDBiso@GB_GCA_003483505@DMZD01000160.1_3@d__Bacteria|p__Proteobacteria	FALSE	0.363226
GTDBiso@GB_GCA_005880875@VBJI01000078.1_56@d__Bacteria|p__Dormibacterota	FALSE	0.101706
GEM@3300006307_10@3300006307_10_00448@d__Bacteria|p__Fusobacteriota	FALSE	0.420455
GTDBiso@GB_GCA_003021705@PXRJ01000001.1_140@d__Archaea|p__Halobacteriota	FALSE	0.110607
GMGBhq@GMBC10.046_996@GMBC10.046_996_00236@d__Bacteria|p__Cyanobacteria	FALSE	0.127504
GTDBiso@GB_GCA_002344895@DDUR01000012.1_12@d__Bacteria|p__Bacteroidota	FALSE	0.0714502
GEM@3300005294_14@3300005294_14_01373@d__Bacteria|p__Acidobacteriota	FALSE	0.0771437
UHGG@MGYG-HGUT-03743@GUT_GENOME243299_01117@d__Bacteria|p__Firmicutes_A	FALSE	0.214294
GTDBiso@GB_GCA_003222245@QHVH01000007.1_2@d__Bacteria|p__Acidobacteriota	FALSE	0.147675
GEM@3300025855_72@3300025855_72_00220@d__Bacteria|p__Patescibacteria	FALSE	0.119259
GTDBiso@GB_GCA_002310235@DBYO01000036.1_54@d__Bacteria|p__Bacteroidota	FALSE	0.254284
GEM@3300011624_3@3300011624_3_01736@d__Bacteria|p__Proteobacteria	FALSE	0.0849304
GTDBiso@GB_GCA_003553825@PWFL01000030.1_4@d__Archaea|p__Iainarchaeota	FALSE	0.0905185
GTDBiso@GB_GCA_002362385@DEUB01000055.1_52@d__Bacteria|p__Firmicutes_A	FALSE	0.0898289
GEM@3300006499_8@3300006499_8_00926@d__Bacteria|p__Bacteroidota	FALSE	0.125464
GMGBhq@GMBC10.010_455@GMBC10.010_455_00875@d__Bacteria|p__Firmicutes_A	FALSE	0
GTDBiso@GB_GCA_002373675@DFLF01000017.1_279@d__Bacteria|p__Firmicutes_A	FALSE	0.0672993
GEM@3300015214_60@3300015214_60_01229@d__Archaea|p__Halobacterota	FALSE	0.208378
GTDBiso@GB_GCA_900541495@UQKC01000069.1_1@d__Bacteria|p__Firmicutes_A	FALSE	0.148572
GTDBiso@GB_GCA_002717285@PBDF01000007.1_294@d__Bacteria|p__Proteobacteria	FALSE	0.243065
GEM@3300013137_5@3300013137_5_03057@d__Bacteria|p__Verrucomicrobiota	FALSE	0.0752975
GTDBiso@GB_GCA_002340675@DDMP01000068.1_17@d__Bacteria|p__Proteobacteria	FALSE	0.0770688
UHGG@MGYG-HGUT-04093@GUT_GENOME256138_02637@d__Bacteria|p__Firmicutes_B	FALSE	0.0466735
GEM@3300029772_14@3300029772_14_02007@d__Bacteria|p__Firmicutes_A	FALSE	0.0677769
GTDBiso@GB_GCA_002321305@DCMF01000049.1_1@d__Bacteria|p__Verrucomicrobiota	FALSE	0.145799
Ocean@GORG_SAMEA6069154_SAGS_AG360G06@GORG_AG360G06_SAGS-scaffold_2-gene_7@d__Bacteria|p__Proteobacteria	FALSE	0.0623156
GEM@3300013132_92@3300013132_92_01350@d__Bacteria|p__Proteobacteria	FALSE	0.0909545
GEM@3300025571_45@3300025571_45_00380@d__Bacteria|p__Patescibacteria	FALSE	0.108879
GEM@3300014838_16@3300014838_16_00023@d__Bacteria|p__Bacteroidota	FALSE	0.222834
GTDBiso@GB_GCA_002366995@DFCM01000116.1_2@d__Bacteria|p__UBA3054	FALSE	0.245547
GTDBiso@GB_GCA_001792465@MGGO01000005.1_31@d__Bacteria|p__Patescibacteria	FALSE	0.0506688
GTDBiso@GB_GCA_003599285@QZJJ01000034.1_15@d__Bacteria|p__Chloroflexota	FALSE	0.1928
GTDBiso@GB_GCA_002390455@DGPN01000005.1_2@d__Bacteria|p__Bacteroidota	FALSE	0.341721
GMGBhq@GMBC10.039_218@GMBC10.039_218_00381@d__Bacteria|p__Firmicutes	FALSE	0.112341
UHGG@MGYG-HGUT-02204@GUT_GENOME137688_00333@d__Bacteria|p__Firmicutes_A	FALSE	0.297107
GEM@3300010882_38@3300010882_38_00442@d__Bacteria|p__Spirochaetota	FALSE	0.364142
GEM@3300029194_9@3300029194_9_02177@d__Bacteria|p__Firmicutes_A	FALSE	0.26388
UHGG@MGYG-HGUT-01050@GUT_GENOME071719_00744@d__Bacteria|p__Firmicutes_A	FALSE	0.208253
GTDBiso@GB_GCA_001512885@LFSZ01000088.1_8@d__Bacteria|p__Bacteroidota	FALSE	0.14112
GTDBiso@GB_GCA_003249255@QKJP01000049.1_163@d__Bacteria|p__Bacteroidota	FALSE	0.0564519
GEM@3300029119_11@3300029119_11_00941@d__Bacteria|p__Bacteroidota	FALSE	0.369351
GTDBiso@GB_GCA_005881235@VBEQ01000075.1_5@d__Bacteria|p__Dormibacterota	FALSE	0.113807
GEM@3300027419_10@3300027419_10_01884@d__Bacteria|p__Wallbacteria	FALSE	0.167884
GTDBiso@GB_GCA_002683785@NYUB01000104.1_7@d__Bacteria|p__SAR324	FALSE	0.0171886
GTDBiso@GB_GCA_002841685@PHAM01000017.1_20@d__Bacteria|p__CG03	FALSE	0.447117
GTDBiso@GB_GCA_002839805@PGYT01000024.1_39@d__Bacteria|p__Bacteroidota	FALSE	0.109252
GEM@3300011777_3@3300011777_3_01838@d__Bacteria|p__Firmicutes_A	FALSE	0.224319
Ocean@TARA_SAMEA2619974_METAG_HJABLLLO@TARA_SAMEA2619974_METAG-scaffold_41235-gene_1@d__Archaea|p__Nanoarchaeota	FALSE	0.0268494
GTDBiso@GB_GCA_003142495@PLMM01000091.1_8@d__Bacteria|p__Gemmatimonadota	FALSE	0.0637338
GEM@3300015370_12@3300015370_12_01983@d__Bacteria|p__SAR324	FALSE	0.128828
GEM@3300025690_8@3300025690_8_00212@d__Bacteria|p__Proteobacteria	FALSE	0.0869829
GEM@3300028603_49@3300028603_49_01198@d__Bacteria|p__Actinobacteriota	FALSE	0.0605349
GTDBiso@GB_GCA_900546185@URCC01000004.1_74@d__Bacteria|p__Proteobacteria	FALSE	0.0493349
GTDBiso@GB_GCA_002315335@DCGW01000019.1_4@d__Bacteria|p__Firmicutes_A	FALSE	0.0283226
GTDBiso@GB_GCA_900696685@CAADHA010000161.1_60@d__Bacteria|p__Planctomycetota	FALSE	0.0823354
GEM@3300027986_59@3300027986_59_02011@d__Bacteria|p__UBP12	FALSE	0.0524181
GEM@3300029436_11@3300029436_11_00892@d__Bacteria|p__Firmicutes_A	FALSE	0.157092
GTDBiso@GB_GCA_900543055@UQQI01000054.1_8@d__Bacteria|p__Firmicutes	FALSE	0.212064
GEM@3300009702_247@3300009702_247_00024@d__Bacteria|p__Patescibacteria	FALSE	0.0426071
GTDBiso@GB_GCA_900553845@USEW01000102.1_6@d__Bacteria|p__Cyanobacteria	FALSE	0.100079
GTDBiso@GB_GCA_003818285@RPRB01000182.1_4@d__Bacteria|p__Myxococcota	FALSE	0.196478
GTDBiso@GB_GCA_003445095@DLVS01000680.1_7@d__Bacteria|p__Verrucomicrobiota	FALSE	0.0188173
GEM@3300020720_2@3300020720_2_01231@d__Bacteria|p__Proteobacteria	FALSE	0.160159
GTDBiso@GB_GCA_001567245@LMZU01000035.1_24@d__Bacteria|p__Patescibacteria	FALSE	0.0313829
GTDBiso@GB_GCA_003551325@PUMK01000162.1_4@d__Bacteria|p__Bipolaricaulota	FALSE	0.159371
GTDBiso@GB_GCA_001787855@MFYY01000075.1_7@d__Bacteria|p__Riflebacteria	FALSE	0.145525
GTDBiso@GB_GCA_002449585@DJXD01000018.1_3@d__Bacteria|p__Firmicutes_A	FALSE	0.0506109
GTDBiso@GB_GCA_003389385@QQVM01000002.1_45@d__Bacteria|p__Bacteroidota	FALSE	0.015607
GTDBiso@GB_GCA_003558235@PWMI01000046.1_3@d__Archaea|p__Iainarchaeota	FALSE	0.0548803
GEM@3300028026_6@3300028026_6_00273@d__Bacteria|p__WOR-3	FALSE	0.338176
GEM@3300013136_163@3300013136_163_00093@d__Bacteria|p__Patescibacteria	FALSE	0.275315
GEM@3300027499_4@3300027499_4_01854@d__Bacteria|p__Cyanobacteriota	FALSE	0.0646463
GEM@3300014055_3@3300014055_3_01557@d__Bacteria|p__Myxococcota	FALSE	0.102981
GEM@3300029819_11@3300029819_11_02041@d__Bacteria|p__Firmicutes	FALSE	0.0857807
GEM@3300014206_60@3300014206_60_00867@d__Bacteria|p__Campylobacterota	FALSE	0.127457
GMGBhq@GMBC10.048_199@GMBC10.048_199_02431@d__Bacteria|p__Firmicutes_A	FALSE	0.0641198
GTDBiso@GB_GCA_003223595@QHVR01000223.1_6@d__Bacteria|p__Acidobacteriota	FALSE	0.154819
GTDBiso@GB_GCA_005883885@VAYF01000116.1_7@d__Bacteria|p__Actinobacteriota	FALSE	0.125234
GMGBhq@GMBC10.007_478@GMBC10.007_478_01897@d__Bacteria|p__Firmicutes_A	FALSE	0.161863
GMGBhq@GMBC10.018_023@GMBC10.018_023_01395@d__Bacteria|p__Spirochaetota	FALSE	0.161083
GEM@3300008138_9@3300008138_9_00652@d__Bacteria|p__Fusobacteriota	FALSE	0.0895775
GMGBhq@GMBC10.024_459@GMBC10.024_459_00421@d__Bacteria|p__Firmicutes_A	FALSE	0.108156
GEM@3300009566_7@3300009566_7_01195@d__Bacteria|p__Desulfobacterota	FALSE	0.0768628
GEM@3300011488_1@3300011488_1_02373@d__Bacteria|p__Proteobacteria	FALSE	0.0928711
GEM@3300028590_20@3300028590_20_01457@d__Bacteria|p__Cyanobacteriota	FALSE	0.075204
Ocean@TARA_SAMEA4397983_METAG_CAKBINKG@TARA_SAMEA4397983_METAG-scaffold_564-gene_3@d__Bacteria|p__Verrucomicrobiota	FALSE	0.0716396
GTDBiso@GB_GCA_001780275@MFGB01000013.1_31@d__Bacteria|p__Patescibacteria	FALSE	0.168488
GTDBiso@GB_GCA_001872315@MNVZ01000010.1_79@d__Archaea|p__Nanoarchaeota	FALSE	0.0513015
GEM@3300009503_15@3300009503_15_01683@d__Bacteria|p__Verrucomicrobiota	FALSE	0.271821
GTDBiso@GB_GCA_900552405@URZQ01000024.1_2@d__Bacteria|p__Bacteroidota	FALSE	0.499767
GTDBiso@GB_GCA_002083825@DAZV01000026.1_234@d__Bacteria|p__Cyanobacteria	FALSE	0.0938143
GEM@3300012942_42@3300012942_42_00937@d__Bacteria|p__Bdellovibrionota	FALSE	0.0510743
GTDBiso@GB_GCA_004524535@SDNY01000137.1_5@d__Archaea|p__Asgardarchaeota	FALSE	0.111017
GEM@3300027800_23@3300027800_23_02305@d__Bacteria|p__Verrucomicrobiota	FALSE	0.0367692
GTDBiso@GB_GCA_003164655@PLTW01000127.1_32@d__Bacteria|p__Actinobacteriota	FALSE	0.135118
GTDBiso@GB_GCA_002350845@DEFL01000064.1_20@d__Bacteria|p__Firmicutes_A	FALSE	0.112975
GEM@3300012890_8@3300012890_8_03384@d__Bacteria|p__Armatimonadota	FALSE	0.0223328
GTDBiso@GB_GCA_003551305@PUMJ01000095.1_5@d__Bacteria|p__Planctomycetota	FALSE	0.110743
GTDBiso@GB_GCA_002440825@DJVH01000123.1_50@d__Bacteria|p__Bdellovibrionota	FALSE	0.0350508
GEM@3300013126_12@3300013126_12_04795@d__Bacteria|p__Chloroflexota	FALSE	0.231614
GEM@3300026968_10@3300026968_10_01197@d__Archaea|p__Thermoplasmatota	FALSE	0.06208
GTDBiso@GB_GCA_900548225@URJM01000045.1_8@d__Bacteria|p__Verrucomicrobiota	FALSE	0.0847312
GEM@3300027905_46@3300027905_46_00928@d__Bacteria|p__Elusimicrobiota	TRUE	0.0889632
GEM@3300027819_94@3300027819_94_00456@d__Archaea|p__Micrarchaeota	FALSE	0.0153935
GTDBiso@GB_GCA_002411015@DHPY01000080.1_40@d__Bacteria|p__Armatimonadota	FALSE	0.036867
GTDBiso@GB_GCA_003142215@PLOT01000277.1_3@d__Bacteria|p__Acidobacteriota	FALSE	0.373401
Ocean@TARA_SAMEA2621551_METAG_BLBKBPAO@TARA_SAMEA2621551_METAG-scaffold_1841-gene_19@d__Bacteria|p__Bacteroidota	FALSE	0.197929
GTDBiso@GB_GCA_002701385@NZVD01000054.1_7@d__Bacteria|p__Planctomycetota	FALSE	0.306176
GTDBiso@GB_GCA_900550905@URTT01000001.1_14@d__Bacteria|p__Verrucomicrobiota	FALSE	0.236636
GEM@3300025907_15@3300025907_15_02064@d__Bacteria|p__Acidobacteriota	FALSE	0.247661
GMGBhq@GMBC10.044_963@GMBC10.044_963_01578@d__Bacteria|p__Verrucomicrobiota	FALSE	0.417632
GEM@3300005858_29@3300005858_29_01418@d__Archaea|p__Crenarchaeota	FALSE	0.029594
GTDBiso@GB_GCA_007123775@SLGK01000019.1_1@d__Bacteria|p__Chloroflexota	FALSE	0.123313
GTDBiso@GB_GCA_002084585@NBLM01000033.1_9@d__Bacteria|p__Planctomycetota	FALSE	0.278386
GEM@3300027819_87@3300027819_87_01327@d__Archaea|p__Micrarchaeota	FALSE	0.100513
GTDBiso@GB_GCA_002399265@DHDG01000068.1_10@d__Bacteria|p__Firmicutes_G	FALSE	0.0961439
Ocean@TARA_SAMN05326648_METAG_IOS00035@TARA_IOS00035_METAG-scaffold_337-gene_1@d__Bacteria|p__Verrucomicrobiota	FALSE	0.198691
GTDBiso@GB_GCA_900546255@URCB01000034.1_7@d__Bacteria|p__Firmicutes_A	FALSE	0.13473
GEM@3300010282_37@3300010282_37_00449@d__Bacteria|p__Firmicutes_A	FALSE	0.073131
GTDBiso@GB_GCA_002702065@NZXX01000009.1_353@d__Bacteria|p__Chloroflexota	FALSE	0.124976
GTDBiso@GB_GCA_002780005@PEWV01000074.1_27@d__Bacteria|p__Omnitrophota	FALSE	0.0356615
GTDBiso@GB_GCA_007131045@SLRI01000130.1_2@d__Bacteria|p__Proteobacteria	FALSE	0.0311146
GEM@3300021472_34@3300021472_34_00488@d__Archaea|p__Crenarchaeota	FALSE	0.193526
GTDBiso@GB_GCA_002308495@DBVW01000008.1_18@d__Bacteria|p__Proteobacteria	FALSE	0.0841505
GTDBiso@GB_GCA_002869585@PKUO01000104.1_68@d__Bacteria|p__Proteobacteria	FALSE	0.0322046
GTDBiso@GB_GCA_900550905@URTT01000052.1_3@d__Bacteria|p__Verrucomicrobiota	FALSE	0.310079
GEM@3300029442_15@3300029442_15_01181@d__Bacteria|p__Omnitrophota	FALSE	0.255328
GTDBiso@GB_GCA_000434015@HF999505.1_105@d__Bacteria|p__Firmicutes_A	FALSE	0.0309467
GTDBiso@GB_GCA_003134995@PLDC01000004.1_126@d__Bacteria|p__Acidobacteriota	FALSE	0.240949
Ocean@TARA_SAMEA4398238_METAG_IPMCJFCD@TARA_SAMEA4398238_METAG-scaffold_2530-gene_17@d__Bacteria|p__Verrucomicrobiota	FALSE	0.110778
GTDBiso@GB_GCA_003604975@QZIR01000051.1_57@d__Bacteria|p__Firmicutes_B	FALSE	0.236644
GTDBiso@GB_GCA_900539865@UQDS01000001.1_214@d__Bacteria|p__Firmicutes	FALSE	0.469786
GEM@3300026519_31@3300026519_31_00082@d__Bacteria|p__Proteobacteria	FALSE	0.387461
GTDBiso@GB_GCA_003167015@PMUF01000202.1_2@d__Bacteria|p__Bacteroidota	FALSE	0.174475
GEM@3300028593_38@3300028593_38_00321@d__Bacteria|p__Spirochaetota	FALSE	0.0799954
GTDBiso@GB_GCA_002394305@DGTM01000011.1_27@d__Bacteria|p__Bacteroidota	FALSE	0.0777649
GTDBiso@GB_GCA_000435335@FR891307.1_5@d__Bacteria|p__Firmicutes_A	FALSE	0.256752
GTDBiso@GB_GCA_003456605@DMQK01000152.1_12@d__Bacteria|p__Nitrospirota	FALSE	0.189701
GTDBiso@GB_GCA_002402755@DHGK01000173.1_6@d__Bacteria|p__Planctomycetota	TRUE	0.189561
GEM@3300009083_51@3300009083_51_04150@d__Bacteria|p__Planctomycetota	FALSE	0.0295952
GTDBiso@GB_GCA_005776725@SXOO01000208.1_15@d__Bacteria|p__Myxococcota	FALSE	0.0936198
GTDBiso@GB_GCA_002347155@DDXO01000067.1_5@d__Bacteria|p__WOR-3	FALSE	0.344385
GMGBhq@GMBC10.047_591@GMBC10.047_591_02985@d__Bacteria|p__Bacteroidota	FALSE	0.222839
GTDBiso@GB_GCA_002372015@DFIA01000088.1_11@d__Bacteria|p__Bacteroidota	FALSE	0.429186
GTDBiso@GB_GCA_003154635@PMDX01000013.1_5@d__Bacteria|p__Actinobacteriota	FALSE	0.123362
GEM@3300027673_21@3300027673_21_02202@d__Bacteria|p__Bacteroidota	FALSE	0.0348187
GEM@3300008127_4@3300008127_4_00630@d__Bacteria|p__Proteobacteria	FALSE	0.208932
GTDBiso@GB_GCA_001464715@LNDT01000013.1_78@d__Bacteria|p__Bdellovibrionota	FALSE	0.0752443
GTDBiso@GB_GCA_002435305@DJMH01000022.1_32@d__Bacteria|p__Chloroflexota	FALSE	0.323042
GTDBiso@GB_GCA_003167155@PMTY01000165.1_41@d__Bacteria|p__Eremiobacterota	FALSE	0.182053
GEM@3300014963_36@3300014963_36_00946@d__Bacteria|p__Firmicutes_A	FALSE	0.148443
GTDBiso@GB_GCA_002238965@MPNJ01000003.1_267@d__Bacteria|p__Nitrospinota_A	FALSE	0.167766
GTDBiso@GB_GCA_002862545@PKDJ01000260.1_61@d__Bacteria|p__Myxococcota	FALSE	0.183478
Ocean@TARA_SAMEA4397295_METAG_NJJHJPKO@TARA_SAMEA4397295_METAG-scaffold_2314-gene_11@d__Bacteria|p__Planctomycetota	FALSE	0.0901813
GTDBiso@GB_GCA_002427845@DIYZ01000256.1_35@d__Bacteria|p__Acidobacteriota	FALSE	0.243192
GEM@3300027055_2@3300027055_2_00136@d__Bacteria|p__Bacteroidota	FALSE	0.303378
GEM@3300007361_16@3300007361_16_01899@d__Bacteria|p__Firmicutes_A	FALSE	0.215444
GEM@3300023208_20@3300023208_20_01890@d__Bacteria|p__Bacteroidota	FALSE	0.1155
Ocean@TARA_SAMEA2620106_METAG_JCOGCNLE@TARA_SAMEA2620106_METAG-scaffold_1553-gene_4@d__Archaea|p__Nanoarchaeota	FALSE	0.212039
GTDBiso@GB_GCA_003566815@PXBT01000092.1_18@d__Bacteria|p__Caldisericota	FALSE	0.122467
GTDBiso@GB_GCA_002431975@DJFA01000087.1_19@d__Bacteria|p__Firmicutes_A	FALSE	0.0947396
GEM@3300025573_1@3300025573_1_03499@d__Bacteria|p__Myxococcota	FALSE	0.349978
GTDBiso@GB_GCA_002469545@DKMK01000124.1_11@d__Bacteria|p__Proteobacteria	FALSE	0.175136
GTDBiso@GB_GCA_002707155@PAME01000010.1_13@d__Bacteria|p__Bacteroidota	FALSE	0.132868
GEM@3300011933_13@3300011933_13_00006@d__Bacteria|p__Bacteroidota	FALSE	0.0825783
GTDBiso@GB_GCA_001803165@MHAZ01000019.1_166@d__Bacteria|p__Bacteroidota	FALSE	0.183366
GTDBiso@GB_GCA_001871075@MNUP01000092.1_16@d__Bacteria|p__Desantisbacteria	FALSE	0.231638
GTDBiso@GB_GCA_900696465@CAADGE010000033.1_71@d__Bacteria|p__Planctomycetota	FALSE	0.197387
GEM@3300025727_12@3300025727_12_01955@d__Bacteria|p__Planctomycetota	FALSE	0.175728
GTDBiso@GB_GCA_002333425@DDBL01000177.1_6@d__Bacteria|p__Spirochaetota	FALSE	0.110297
GTDBiso@GB_GCA_003250375@QKGR01000011.1_10@d__Bacteria|p__Patescibacteria	FALSE	0.244452
GTDBiso@GB_GCA_004556155@SFIM01000037.1_9@d__Bacteria|p__Firmicutes_A	FALSE	0.137544
GTDBiso@GB_GCA_002254335@NIVA01000026.1_6@d__Bacteria|p__Bacteroidota	FALSE	0.211363
GEM@3300027863_333@3300027863_333_00479@d__Bacteria|p__Patescibacteria	FALSE	0.128199
GEM@3300029483_10@3300029483_10_00751@d__Bacteria|p__Firmicutes_C	FALSE	0.0846358
GTDBiso@GB_GCA_001784555@MFRM01000017.1_36@d__Bacteria|p__Cyanobacteria	FALSE	0.0139956
GEM@3300024433_6@3300024433_6_03515@d__Bacteria|p__WOR-3	FALSE	0.18713
GTDBiso@GB_GCA_001776425@MFBN01000044.1_5@d__Bacteria|p__Patescibacteria	FALSE	0.0674122
GEM@3300012344_2@3300012344_2_00311@d__Bacteria|p__Bacteroidota	FALSE	0.0872191
GEM@3300017470_14@3300017470_14_00480@d__Bacteria|p__Desulfobacterota	FALSE	0.44106
GMGBhq@GMBC10.002_342@GMBC10.002_342_00215@d__Bacteria|p__Firmicutes	FALSE	0.101399
GTDBiso@GB_GCA_007136405@SLHA01000133.1_2@d__Bacteria|p__Latescibacterota	FALSE	0.096058
GEM@3300027370_2@3300027370_2_03694@d__Bacteria|p__Acidobacteriota	FALSE	0.20673
GEM@3300029538_19@3300029538_19_01465@d__Bacteria|p__Actinobacteriota	FALSE	0.174639
GTDBiso@GB_GCA_001778785@MFIE01000005.1_21@d__Bacteria|p__Patescibacteria	FALSE	0.153987
GTDBiso@GB_GCA_002450895@DKAR01000164.1_3@d__Bacteria|p__Proteobacteria	FALSE	0.0612669
GTDBiso@GB_GCA_002383325@DFYJ01000138.1_32@d__Bacteria|p__Acidobacteriota	FALSE	0.246355
GTDBiso@GB_GCA_002404155@DHJC01000023.1_125@d__Bacteria|p__Chloroflexota	FALSE	0.139562
GEM@3300010403_12@3300010403_12_01779@d__Bacteria|p__Bacteroidota	FALSE	0.164009
GTDBiso@GB_GCA_002707025@PALG01000032.1_1@d__Bacteria|p__Bacteroidota	FALSE	0.259802
GEM@3300024335_10@3300024335_10_01299@d__Bacteria|p__Bacteroidota	FALSE	0.170063
GEM@3300025623_20@3300025623_20_01419@d__Bacteria|p__Marinisomatota	FALSE	0.0500461
GEM@3300028168_6@3300028168_6_03942@d__Bacteria|p__Chloroflexota	FALSE	0.0507478
GTDBiso@GB_GCA_003569365@BGOS01000023.1_87@d__Bacteria|p__Chloroflexota	FALSE	0.234411
GEM@3300009704_23@3300009704_23_00940@d__Bacteria|p__Spirochaetota	FALSE	0.261343
GEM@3300005298_10@3300005298_10_00344@d__Bacteria|p__Chloroflexota	FALSE	0.21374
Ocean@TARA_SAMEA2621551_METAG_HJGDCJHC@TARA_SAMEA2621551_METAG-scaffold_648-gene_5@d__Bacteria|p__Planctomycetota	FALSE	0.0357415
GTDBiso@GB_GCA_002404055@DHIZ01000137.1_13@d__Bacteria|p__Chloroflexota	FALSE	0.0678779
GTDBiso@GB_GCA_001915385@MNQK01000034.1_128@d__Bacteria|p__Bacteroidota	FALSE	0.0529119
GEM@3300012151_4@3300012151_4_03289@d__Bacteria|p__Firmicutes_A	FALSE	0.247492
GEM@3300012267_8@3300012267_8_01406@d__Bacteria|p__Proteobacteria	FALSE	0.0563672
GEM@3300008130_22@3300008130_22_01216@d__Bacteria|p__Fusobacteriota	FALSE	0.127659
GTDBiso@GB_GCA_000996895@LCBB01000004.1_4@d__Bacteria|p__Patescibacteria	FALSE	0.0636264
GTDBiso@GB_GCA_002380805@DFWH01000019.1_99@d__Bacteria|p__Firmicutes_A	FALSE	0.164072
GTDBiso@GB_GCA_003222245@QHVH01000034.1_27@d__Bacteria|p__Acidobacteriota	FALSE	0.139043
GEM@3300023208_20@3300023208_20_00546@d__Bacteria|p__Bacteroidota	FALSE	0.130328
GTDBiso@GB_GCA_900317085@ONFJ01000083.1_5@d__Bacteria|p__Firmicutes_A	FALSE	0.0947974
GTDBiso@GB_GCA_005878415@VBMM01000317.1_2@d__Archaea|p__Thermoplasmatota	FALSE	0.0654953
GEM@3300028603_50@3300028603_50_01648@d__Bacteria|p__Chloroflexota	FALSE	0.0914845
GEM@3300018062_12@3300018062_12_01978@d__Archaea|p__Halobacterota	FALSE	0.276834
GTDBiso@GB_GCA_003170575@PMZB01000078.1_3@d__Bacteria|p__Verrucomicrobiota_A	FALSE	0.117185
GTDBiso@GB_GCA_001563995@LKMV01000001.1_36@d__Archaea|p__Nanohaloarchaeota	FALSE	0.193352
GTDBiso@GB_GCA_002171155@NHHF01000002.1_16@d__Bacteria|p__Proteobacteria	FALSE	0.0472238
GEM@3300013136_185@3300013136_185_00318@d__Bacteria|p__Patescibacteria	FALSE	0.0427492
GTDBiso@GB_GCA_001004005@LCQF01000022.1_21@d__Bacteria|p__Patescibacteria	FALSE	0.167672
GTDBiso@GB_GCA_002449395@DKDP01000046.1_1@d__Bacteria|p__Firmicutes_A	FALSE	0.137001
GEM@3300012956_65@3300012956_65_01098@d__Bacteria|p__Myxococcota	FALSE	0.078126
UHGG@MGYG-HGUT-02252@GUT_GENOME139825_00226@d__Bacteria|p__Firmicutes_A	FALSE	0.367216
GTDBiso@GB_GCA_003598015@QZKE01000060.1_4@d__Bacteria|p__Actinobacteriota	FALSE	0.136855
GTDBiso@GB_GCA_002711625@PARR01000006.1_7@d__Bacteria|p__Proteobacteria	FALSE	0.240975
GTDBiso@GB_GCA_002762735@PCVV01000017.1_3@d__Archaea|p__Nanoarchaeota	FALSE	0.0525017
UHGG@MGYG-HGUT-01821@GUT_GENOME111204_02089@d__Bacteria|p__Firmicutes_A	FALSE	0.23181
GEM@3300027685_28@3300027685_28_00592@d__Archaea|p__Thermoplasmatota	FALSE	0.103679
GTDBiso@GB_GCA_005888465@VAYJ01000017.1_15@d__Bacteria|p__Actinobacteriota	FALSE	0.124191
Ocean@MARD_SAMN04285587_SAGS_MMP04285587@MARD_MMP04285587_SAGS-scaffold_76-gene_1@d__Bacteria|p__Chloroflexota	FALSE	0.0955564
GEM@3300009503_167@3300009503_167_00027@d__Bacteria|p__Omnitrophota	FALSE	0.169413
GTDBiso@GB_GCA_002708145@PAOV01000041.1_24@d__Bacteria|p__Chloroflexota	FALSE	0.14444
GTDBiso@GB_GCA_006969385@CP030884.1_4020@d__Bacteria|p__Planctomycetota	FALSE	0.086217
GTDBiso@GB_GCA_003170295@PNAJ01000114.1_72@d__Bacteria|p__Acidobacteriota	FALSE	0.138743
GTDBiso@GB_GCA_900316365@ONCO01000006.1_17@d__Bacteria|p__Firmicutes	FALSE	0.218746
GTDBiso@GB_GCA_003556805@PWQI01000005.1_8@d__Bacteria|p__Deinococcota	FALSE	0.144581
Ocean@TARA_SAMEA2621221_METAG_AAEOKLBO@TARA_SAMEA2621221_METAG-scaffold_7544-gene_5@d__Bacteria|p__Bacteroidota	FALSE	0.149452
GEM@3300025691_35@3300025691_35_01576@d__Bacteria|p__Cloacimonadota	FALSE	0.0464844
GTDBiso@GB_GCA_002351795@DEHG01000051.1_6@d__Bacteria|p__Firmicutes_A	FALSE	0.180892
GEM@3300027844_58@3300027844_58_00309@d__Archaea|p__Thermoplasmatota	FALSE	0.128467
GEM@3300020219_26@3300020219_26_02417@d__Bacteria|p__Planctomycetota	FALSE	0.162281
GEM@3300025861_13@3300025861_13_02742@d__Bacteria|p__Spirochaetota	FALSE	0.11461
GTDBiso@GB_GCA_002429085@DIYR01000175.1_10@d__Bacteria|p__Bacteroidota	FALSE	0.0355545
Ocean@GORG_SAMEA6078256_SAGS_AG343K16@GORG_AG343K16_SAGS-scaffold_5-gene_46@d__Bacteria|p__Proteobacteria	FALSE	0.175448
GTDBiso@GB_GCA_002435745@DIWT01000004.1_66@d__Bacteria|p__UBP15	FALSE	0.123043
GTDBiso@GB_GCA_002715545@PAZI01000003.1_11@d__Archaea|p__Thermoplasmatota	FALSE	0.145505
UHGG@MGYG-HGUT-00728@GUT_GENOME025996_01686@d__Bacteria|p__Firmicutes_A	FALSE	0.0892571
Ocean@TARA_SAMEA4398296_METAG_DAILBIBF@TARA_SAMEA4398296_METAG-scaffold_151692-gene_1@d__Bacteria|p__Proteobacteria	FALSE	0.16414
GTDBiso@GB_GCA_002067705@MVRL01000175.1_5@d__Archaea|p__Halobacteriota	FALSE	0.138306
GEM@3300029187_4@3300029187_4_01960@d__Bacteria|p__Firmicutes_C	FALSE	0.0745966
GEM@3300009704_27@3300009704_27_01145@d__Bacteria|p__Desulfobacterota	FALSE	0.170649
Ocean@TARA_SAMEA4397072_METAG_NEHJPJII@TARA_SAMEA4397072_METAG-scaffold_6135-gene_5@d__Bacteria|p__Latescibacterota	FALSE	0.0527226
GEM@3300013138_197@3300013138_197_00776@d__Bacteria|p__Patescibacteria	FALSE	0.0662501
GTDBiso@GB_GCA_004553625@SFKX01000027.1_13@d__Bacteria|p__Firmicutes_A	FALSE	0.0107369
GTDBiso@GB_GCA_002050035@MVCR01000092.1_6@d__Bacteria|p__UBP7_A	FALSE	0.0279849
GTDBiso@GB_GCA_002433065@DJHK01000028.1_89@d__Bacteria|p__Chloroflexota	FALSE	0.21601
GTDBiso@GB_GCA_002433075@DJHM01000024.1_24@d__Bacteria|p__Latescibacterota	FALSE	0.214781
GTDBiso@GB_GCA_002450755@DKAI01000046.1_23@d__Bacteria|p__Myxococcota_A	FALSE	0.0494911
GEM@3300017426_18@3300017426_18_01576@d__Bacteria|p__Chloroflexota	FALSE	0.0878266
GTDBiso@GB_GCA_002431715@DJHI01000321.1_8@d__Bacteria|p__Armatimonadota	FALSE	0.0672456
GTDBiso@GB_GCA_003162115@PMMV01000095.1_11@d__Archaea|p__Methanobacteriota	FALSE	0.134347
GTDBiso@GB_GCA_002294665@DBFQ01000040.1_6@d__Bacteria|p__Acidobacteriota	FALSE	0.0600178
GEM@3300003541_18@3300003541_18_00058@d__Bacteria|p__Fibrobacterota	FALSE	0.157081
GEM@3300027819_115@3300027819_115_00855@d__Archaea|p__Nanoarchaeota	FALSE	0.117194
Ocean@HOTS_SAMN07137021_METAG_EDCENBBM@HOTS_SAMN07137021_METAG-scaffold_1241-gene_2@d__Bacteria|p__Cyanobacteria	FALSE	0.162369
GEM@3300019458_14@3300019458_14_02912@d__Bacteria|p__Acidobacteriota	FALSE	0.139926
GTDBiso@GB_GCA_002684575@NYVP01000095.1_8@d__Bacteria|p__Verrucomicrobiota	FALSE	0.0974814
GTDBiso@GB_GCA_003164215@PLSR01000013.1_44@d__Bacteria|p__Patescibacteria	FALSE	0.0438457
GTDBiso@GB_GCA_003561825@PWVO01000201.1_7@d__Archaea|p__Nanoarchaeota	FALSE	0.114036
GTDBiso@GB_GCA_003696865@RFHM01000045.1_9@d__Bacteria|p__Acidobacteriota	FALSE	0.024466
GMGBhq@GMBC10.066_461@GMBC10.066_461_01989@d__Bacteria|p__Bacteroidota	FALSE	0.0801488
GEM@3300029464_21@3300029464_21_00518@d__Bacteria|p__Firmicutes	FALSE	0.200292
GEM@3300027962_34@3300027962_34_00116@d__Archaea|p__Thermoplasmatota	FALSE	0.292379
GTDBiso@GB_GCA_003650675@QMRH01000006.1_41@d__Archaea|p__Thermoproteota	FALSE	0.064256
GEM@3300017402_14@3300017402_14_00242@d__Archaea|p__Crenarchaeota	FALSE	0.0739059
GEM@3300029442_9@3300029442_9_02412@d__Archaea|p__Halobacterota	FALSE	0.328102
GEM@3300012921_7@3300012921_7_02571@d__Bacteria|p__Cyanobacteriota	FALSE	0.0484753
GTDBiso@GB_GCA_002503985@DASW01000002.1_317@d__Archaea|p__Thermoplasmatota	FALSE	0.00617289
GTDBiso@GB_GCA_900547465@URHJ01000001.1_126@d__Bacteria|p__Firmicutes	FALSE	0.0452148
GMGBhq@GMBC10.044_871@GMBC10.044_871_00369@d__Bacteria|p__Firmicutes_A	FALSE	0.0535614
GEM@3300017992_27@3300017992_27_00243@d__Bacteria|p__UBA3054	FALSE	0.0369759
GTDBiso@GB_GCA_002393575@DGSN01000063.1_20@d__Bacteria|p__Bacteroidota	FALSE	0.075685
GMGBhq@GMBC10.022_623@GMBC10.022_623_01679@d__Bacteria|p__Planctomycetota	FALSE	0.29334
GMGBhq@GMBC10.056_739@GMBC10.056_739_02121@d__Bacteria|p__Actinobacteriota	FALSE	0.452424
GEM@2162886008_15@2162886008_15_00398@d__Archaea|p__Halobacterota	FALSE	0.358761
GEM@3300012943_12@3300012943_12_01375@d__Bacteria|p__Myxococcota	FALSE	0.110876
GTDBiso@GB_GCA_002309675@DBXX01000019.1_36@d__Bacteria|p__Firmicutes_A	FALSE	0.194619
Ocean@TARA_SAMN05326650_METAG_MED00119@TARA_MED00119_METAG-scaffold_85-gene_2@d__Bacteria|p__Bacteroidota	FALSE	0.395578
GEM@3300013307_74@3300013307_74_01437@d__Bacteria|p__Patescibacteria	FALSE	0.103709
GTDBiso@GB_GCA_001516055@LOEZ01000065.1_5@d__Bacteria|p__Firmicutes_B	FALSE	0.173361
GTDBiso@GB_GCA_003175695@PSRA01000143.1_6@d__Bacteria|p__Bacteroidota	FALSE	0.161732
GEM@3300005471_39@3300005471_39_01683@d__Archaea|p__Crenarchaeota	FALSE	0.048527
GTDBiso@GB_GCA_002343265@DDSC01000006.1_33@d__Bacteria|p__Proteobacteria	FALSE	0.133255
GTDBiso@GB_GCA_900319235@ONNR01000001.1_8@d__Bacteria|p__Bacteroidota	FALSE	0.236549
GTDBiso@GB_GCA_002411345@DHSL01000070.1_7@d__Bacteria|p__Bacteroidota	FALSE	0.266021
GTDBiso@GB_GCA_001797445@MGPO01000075.1_10@d__Bacteria|p__Desulfobacterota	FALSE	0.45477
GEM@3300027704_7@3300027704_7_00791@d__Bacteria|p__Cyanobacteriota	FALSE	0.0732667
GTDBiso@GB_GCA_900542185@UQMZ01000008.1_66@d__Bacteria|p__Bacteroidota	FALSE	0.187964
GMGBhq@GMBC10.006_614@GMBC10.006_614_02028@d__Bacteria|p__Firmicutes_A	FALSE	0.274175
GEM@3300023211_11@3300023211_11_01697@d__Bacteria|p__Bdellovibrionota	FALSE	0.111884
UHGG@MGYG-HGUT-03828@GUT_GENOME244875_01600@d__Bacteria|p__Firmicutes_A	FALSE	0.204811
GEM@3300013006_46@3300013006_46_01414@d__Bacteria|p__Actinobacteriota	FALSE	0.062086
GTDBiso@GB_GCA_002704825@PAIY01000015.1_2@d__Bacteria|p__Planctomycetota	FALSE	0.107824
GTDBiso@GB_GCA_001603005@LVAJ01000050.1_18@d__Bacteria|p__Firmicutes_A	FALSE	0.169938
GMGBhq@GMBC10.074_631@GMBC10.074_631_00456@d__Bacteria|p__Spirochaetota	FALSE	0.353056
GTDBiso@GB_GCA_003152795@PMBA01000112.1_10@d__Bacteria|p__Acidobacteriota	FALSE	0.0757131
GTDBiso@GB_GCA_002840165@PGZN01000013.1_2@d__Bacteria|p__Firmicutes_B	FALSE	0.179834
GTDBiso@GB_GCA_900313705@OMSJ01000006.1_21@d__Bacteria|p__Bacteroidota	FALSE	0.319899
Ocean@MARD_SAMD00036654_REFG_MMP00036654@MARD_MMP00036654_REFG-scaffold_124-gene_1@d__Bacteria|p__Proteobacteria	FALSE	0.0662938
GTDBiso@GB_GCA_001789635@MGAF01000026.1_65@d__Bacteria|p__Patescibacteria	FALSE	0.0224194
GTDBiso@GB_GCA_002413835@DHXU01000009.1_220@d__Bacteria|p__Patescibacteria	FALSE	0.230452
GEM@3300021376_16@3300021376_16_01505@d__Bacteria|p__Planctomycetota	FALSE	0.0904808
Ocean@TARA_SAMEA4398094_METAG_AAPKHDJI@TARA_SAMEA4398094_METAG-scaffold_8585-gene_3@d__Bacteria|p__Proteobacteria	FALSE	0.273985
GEM@3300027777_22@3300027777_22_01023@d__Bacteria|p__Proteobacteria	FALSE	0.14875
GTDBiso@GB_GCA_004297765@SCTZ01000025.1_15@d__Bacteria|p__Chloroflexota	FALSE	0.126262
GMGBhq@GMBC10.036_923@GMBC10.036_923_00339@d__Bacteria|p__Firmicutes_A	FALSE	0.136153
GEM@3300025857_22@3300025857_22_00244@d__Bacteria|p__Actinobacteriota	FALSE	0.188314
GTDBiso@GB_GCA_003134685@PLCA01000003.1_377@d__Bacteria|p__Gemmatimonadota	FALSE	0.170357
Ocean@BGEO_SAMN07136936_METAG_FCJONIHI@BGEO_SAMN07136936_METAG-scaffold_15293-gene_4@d__Archaea|p__Thermoplasmatota	FALSE	0.0845497
GEM@3300020180_57@3300020180_57_00480@d__Bacteria|p__Patescibacteria	FALSE	0.124117
GMGBhq@GMBC10.032_827@GMBC10.032_827_00694@d__Bacteria|p__Firmicutes	FALSE	0.0679108
GTDBiso@GB_GCA_001778495@MFHE01000002.1_63@d__Bacteria|p__Patescibacteria	FALSE	0.25395
Ocean@GORG_SAMEA6076313_SAGS_AG422J20@GORG_AG422J20_SAGS-scaffold_1-gene_144@d__Bacteria|p__Proteobacteria	FALSE	0.0867346
GTDBiso@GB_GCA_002429005@DIYK01000015.1_11@d__Bacteria|p__Verrucomicrobiota	FALSE	0.222779
GTDBiso@GB_GCA_001465015@LNEO01000143.1_71@d__Bacteria|p__Myxococcota	FALSE	0.108832
GTDBiso@GB_GCA_002323935@DCQP01000032.1_11@d__Bacteria|p__Proteobacteria	FALSE	0.114011
GTDBiso@GB_GCA_002428985@DIYL01000017.1_133@d__Bacteria|p__Chloroflexota	FALSE	0.422567
GEM@3300027907_25@3300027907_25_02225@d__Archaea|p__Crenarchaeota	FALSE	0.0784778
GTDBiso@GB_GCA_003599205@QZJA01000006.1_40@d__Bacteria|p__Patescibacteria	FALSE	0.0800838
GTDBiso@GB_GCA_002714565@PAXU01000051.1_14@d__Bacteria|p__Planctomycetota	FALSE	0.423303
GEM@3300010358_12@3300010358_12_01039@d__Archaea|p__Crenarchaeota	FALSE	0.0627697
GMGBhq@GMBC10.015_432@GMBC10.015_432_01533@d__Bacteria|p__Bacteroidota	FALSE	0.222937
GTDBiso@GB_GCA_002316545@DCDR01000001.1_655@d__Bacteria|p__Patescibacteria	FALSE	0.09731
GTDBiso@GB_GCA_002327905@DCUY01000067.1_52@d__Bacteria|p__WOR-3	FALSE	0.209781
GEM@3300012956_25@3300012956_25_01407@d__Bacteria|p__Myxococcota	FALSE	0.0797346
GEM@3300029442_9@3300029442_9_01517@d__Archaea|p__Halobacterota	FALSE	0.0812686
GMGBhq@GMBC10.003_337@GMBC10.003_337_01606@d__Bacteria|p__Bacteroidota	FALSE	0.334408
GTDBiso@GB_GCA_000437315@FR899383.1_6@d__Bacteria|p__Firmicutes	FALSE	0.130674
GTDBiso@GB_GCA_002428205@DIUH01000105.1_50@d__Bacteria|p__Planctomycetota	FALSE	0.159367
Ocean@BGEO_SAMN07136955_METAG_NOFBANNO@BGEO_SAMN07136955_METAG-scaffold_3347-gene_2@d__Bacteria|p__Actinobacteriota	FALSE	0.205369
GTDBiso@GB_GCA_900552335@URZL01000004.1_66@d__Bacteria|p__Firmicutes	FALSE	0.183027
GEM@3300011976_11@3300011976_11_01967@d__Bacteria|p__Spirochaetota	FALSE	0.241795
GEM@3300027690_56@3300027690_56_01976@d__Bacteria|p__Actinobacteriota	FALSE	0.198594
GTDBiso@GB_GCA_000437215@FR898648.1_79@d__Bacteria|p__Firmicutes_A	FALSE	0.126003
GTDBiso@GB_GCA_003165095@PLSH01000109.1_5@d__Bacteria|p__Acidobacteriota	FALSE	0.220543
Ocean@TARA_SAMEA2623350_METAG_HOOADIOJ@TARA_SAMEA2623350_METAG-scaffold_24665-gene_1@d__Bacteria|p__Myxococcota	FALSE	0.0438456
GTDBiso@GB_GCA_003650505@QMQL01000004.1_4@d__Bacteria|p__Bipolaricaulota	FALSE	0.0564293
GTDBiso@GB_GCA_900551955@UWSE01000001.1_16@d__Bacteria|p__Firmicutes	FALSE	0.0274649
GTDBiso@GB_GCA_002257235@NCGZ01000007.1_21@d__Bacteria|p__Proteobacteria	FALSE	0.0484403
GEM@3300010282_40@3300010282_40_00075@d__Bacteria|p__Firmicutes_A	FALSE	0.0288867
GTDBiso@GB_GCA_003150755@QAMT01000022.1_56@d__Bacteria|p__Firmicutes_C	FALSE	0.185333
GEM@3300027799_6@3300027799_6_01293@d__Bacteria|p__Proteobacteria	FALSE	0.0772973
GTDBiso@GB_GCA_002838945@PGXB01000002.1_121@d__Bacteria|p__Zixibacteria	FALSE	0.0725317
GTDBiso@GB_GCA_004524545@SDNX01000054.1_4@d__Archaea|p__Asgardarchaeota	TRUE	0.202029
GTDBiso@GB_GCA_003131625@PKVY01000130.1_46@d__Bacteria|p__Acidobacteriota	FALSE	0.11592
GTDBiso@GB_GCA_007130345@SLSP01000227.1_5@d__Bacteria|p__Chloroflexota	FALSE	0.101641
GEM@3300027976_47@3300027976_47_01780@d__Bacteria|p__Planctomycetota	FALSE	0.0910371
GEM@3300027976_6@3300027976_6_03843@d__Bacteria|p__Myxococcota	FALSE	0.0090056
GTDBiso@GB_GCA_002788855@PFSB01000003.1_10@d__Bacteria|p__Patescibacteria	FALSE	0.0354535
Ocean@TARA_SAMEA2622715_METAG_LEMABAHB@TARA_SAMEA2622715_METAG-scaffold_32-gene_129@d__Archaea|p__Thermoplasmatota	FALSE	0.364806
GTDBiso@GB_GCA_001823605@MHUZ01000030.1_18@d__Bacteria|p__Patescibacteria	FALSE	0.0798066
GTDBiso@GB_GCA_002298225@DBMU01000036.1_80@d__Bacteria|p__Acidobacteriota	FALSE	0.0648131
GTDBiso@GB_GCA_003818495@RPRK01000106.1_3@d__Bacteria|p__Proteobacteria	FALSE	0.320564
GEM@3300029442_9@3300029442_9_01368@d__Archaea|p__Halobacterota	FALSE	0.265021
GTDBiso@GB_GCA_002780705@PEUP01000003.1_4@d__Bacteria|p__CG03	FALSE	0.17317
GTDBiso@GB_GCA_002709755@PAQN01000023.1_13@d__Bacteria|p__Planctomycetota	FALSE	0.231631
GTDBiso@GB_GCA_000433635@HF997947.1_87@d__Bacteria|p__Firmicutes_A	FALSE	0.404153
GTDBiso@GB_GCA_002471275@DKPQ01000005.1_3@d__Bacteria|p__Bacteroidota	FALSE	0.114518
GEM@3300026516_6@3300026516_6_00264@d__Bacteria|p__Bacteroidota	FALSE	0.151479
GMGBhq@GMBC10.044_351@GMBC10.044_351_00110@d__Bacteria|p__Firmicutes	FALSE	0.0232412
GTDBiso@GB_GCA_003520365@DOUW01000090.1_3@d__Bacteria|p__Proteobacteria	FALSE	0.215469
Ocean@TARA_SAMEA2622074_METAG_CIHHNPGO@TARA_SAMEA2622074_METAG-scaffold_8246-gene_2@d__Bacteria|p__Planctomycetota	FALSE	0.227015
GMGBhq@GMBC10.044_687@GMBC10.044_687_01575@d__Bacteria|p__Firmicutes_A	FALSE	0.0755024
GTDBiso@GB_GCA_005880805@VBFZ01000002.1_14@d__Bacteria|p__Chloroflexota	FALSE	0.117839
GMGBhq@GMBC10.021_741@GMBC10.021_741_01956@d__Bacteria|p__Firmicutes_A	FALSE	0.391894
GTDBiso@GB_GCA_900551945@URYE01000050.1_26@d__Bacteria|p__Firmicutes_A	FALSE	0.275909
GTDBiso@GB_GCA_002327305@DCUZ01000103.1_45@d__Bacteria|p__Acidobacteriota	FALSE	0.0984924
GEM@3300017480_10@3300017480_10_05446@d__Bacteria|p__Myxococcota	FALSE	0.0277199
GEM@3300025424_5@3300025424_5_00049@d__Bacteria|p__Proteobacteria	FALSE	0.292736
GTDBiso@GB_GCA_002705125@PAHQ01000035.1_17@d__Bacteria|p__Verrucomicrobiota	FALSE	0.16909
GEM@3300006253_4@3300006253_4_02982@d__Bacteria|p__Firmicutes_A	FALSE	0.366583
GTDBiso@GB_GCA_002361485@DESZ01000009.1_33@d__Bacteria|p__Cyanobacteria	FALSE	0.00716809
GTDBiso@GB_GCA_002715405@PAZD01000047.1_7@d__Bacteria|p__Actinobacteriota	FALSE	0.0152707
GTDBiso@GB_GCA_003050645@PEBX01000042.1_3@d__Bacteria|p__Firmicutes	FALSE	0.296801
GTDBiso@GB_GCA_900543825@UQSR01000004.1_135@d__Bacteria|p__Firmicutes	FALSE	0.0527144
GTDBiso@GB_GCA_003552185@PUOW01000149.1_15@d__Bacteria|p__Spirochaetota	FALSE	0.0122316
GMGBhq@GMBC10.062_818@GMBC10.062_818_00017@d__Bacteria|p__Firmicutes_A	FALSE	0.141763
GTDBiso@GB_GCA_003567135@PXAI01000091.1_4@d__Bacteria|p__Bacteroidota	FALSE	0.181965
GTDBiso@GB_GCA_900317935@ONIU01000117.1_6@d__Bacteria|p__Riflebacteria	FALSE	0.073864
GEM@3300021319_7@3300021319_7_03662@d__Bacteria|p__Firmicutes_A	FALSE	0.077018
GEM@3300028582_20@3300028582_20_02481@d__Bacteria|p__Firmicutes_A	FALSE	0.0847392
GTDBiso@GB_GCA_000431535@HF991811.1_7@d__Bacteria|p__Firmicutes_A	FALSE	0.0959588
GMGBhq@GMBC10.026_867@GMBC10.026_867_01038@d__Bacteria|p__Firmicutes_C	FALSE	0.27301
GTDBiso@GB_GCA_005879785@VBJV01000015.1_12@d__Bacteria|p__Dormibacterota	FALSE	0.0700999
GTDBiso@GB_GCA_004561455@SFVR01000132.1_2@d__Bacteria|p__Bacteroidota	FALSE	0.117743
GEM@3300029128_17@3300029128_17_01530@d__Bacteria|p__Proteobacteria	FALSE	0.150286
GTDBiso@GB_GCA_003221085@QHUD01000161.1_2@d__Bacteria|p__Gemmatimonadota	FALSE	0.289118
GTDBiso@GB_GCA_001273385@LFWW01000042.1_12@d__Archaea|p__Thermoproteota	FALSE	0.0394723
GEM@3300000062_23@3300000062_23_00094@d__Bacteria|p__Firmicutes	FALSE	0.126488
GMGBhq@GMBC10.017_528@GMBC10.017_528_01040@d__Bacteria|p__Bacteroidota	FALSE	0.141947
GTDBiso@GB_GCA_003160215@PLQW01000127.1_25@d__Bacteria|p__Acidobacteriota	FALSE	0.291538
UHGG@MGYG-HGUT-00610@GUT_GENOME018669_01416@d__Bacteria|p__Proteobacteria	FALSE	0.123824
GTDBiso@GB_GCA_002704665@PAHB01000045.1_16@d__Bacteria|p__Proteobacteria	FALSE	0.0531273
GMGBhq@GMBC10.036_349@GMBC10.036_349_01706@d__Bacteria|p__Firmicutes_A	FALSE	0.122651
GTDBiso@GB_GCA_000438195@FR903072.1_32@d__Bacteria|p__Firmicutes	FALSE	0.040842
GTDBiso@GB_GCA_001769215@MEOL01000034.1_151@d__Bacteria|p__Bacteroidota	FALSE	0.102309
GTDBiso@GB_GCA_002493835@DLAA01000025.1_45@d__Bacteria|p__Firmicutes_A	FALSE	0.196171
GTDBiso@GB_GCA_000999095@LCFP01000012.1_1@d__Bacteria|p__Patescibacteria	FALSE	0.0449628
GTDBiso@GB_GCA_002407045@DHKB01000071.1_43@d__Bacteria|p__Eremiobacterota	FALSE	0.103339
GTDBiso@GB_GCA_002501855@DAOM01000211.1_9@d__Archaea|p__Thermoproteota	FALSE	0.221903
GEM@3300029482_14@3300029482_14_00053@d__Bacteria|p__Proteobacteria	FALSE	0.373494
GTDBiso@GB_GCA_001577185@LSCM01000003.1_8@d__Bacteria|p__Cloacimonadota	FALSE	0.0510495
GTDBiso@GB_GCA_001784555@MFRM01000023.1_31@d__Bacteria|p__Cyanobacteria	FALSE	0.137185
GTDBiso@GB_GCA_001917135@MNTT01000016.1_46@d__Bacteria|p__Proteobacteria	FALSE	0.0807419
GTDBiso@GB_GCA_900543695@UQSG01000024.1_11@d__Bacteria|p__Firmicutes_A	FALSE	0.377317
GEM@3300028274_8@3300028274_8_02660@d__Bacteria|p__Chloroflexota	FALSE	0.197714
GTDBiso@GB_GCA_002471275@DKPQ01000025.1_65@d__Bacteria|p__Bacteroidota	FALSE	0.0573936
GEM@3300027276_28@3300027276_28_01242@d__Bacteria|p__Firmicutes_A	FALSE	0.226974
GTDBiso@GB_GCA_900321895@ONYB01000207.1_3@d__Bacteria|p__Cyanobacteria	FALSE	0.129495
GTDBiso@GB_GCA_004556205@SFIL01000059.1_4@d__Bacteria|p__Firmicutes_A	FALSE	0.247322
GTDBiso@GB_GCA_002305085@DBQE01000009.1_55@d__Bacteria|p__Bacteroidota	FALSE	0.168729
GTDBiso@GB_GCA_002691785@NZIX01000042.1_3@d__Bacteria|p__Marinisomatota	FALSE	0.167082
GTDBiso@GB_GCA_002299625@DBOP01000083.1_5@d__Bacteria|p__Firmicutes_A	FALSE	0.0809745
GEM@3300027690_66@3300027690_66_01326@d__Archaea|p__Thermoplasmatota	FALSE	0.251622
GTDBiso@GB_GCA_002787775@PCUW01000033.1_7@d__Bacteria|p__Bdellovibrionota	FALSE	0.0927927
GTDBiso@GB_GCA_003151795@PLYL01000005.1_41@d__Bacteria|p__Patescibacteria	FALSE	0.0785872
GEM@3300007517_37@3300007517_37_00620@d__Bacteria|p__Myxococcota	FALSE	0.0900163
GTDBiso@GB_GCA_003152075@PLZG01000055.1_31@d__Bacteria|p__FCPU426	FALSE	0.265612
Ocean@TARA_SAMEA2621272_METAG_OPKEEAIE@TARA_SAMEA2621272_METAG-scaffold_7966-gene_3@d__Bacteria|p__Planctomycetota	FALSE	0.361893
GTDBiso@GB_GCA_007125155@SLDR01000029.1_7@d__Bacteria|p__Patescibacteria	FALSE	0.102187
GEM@3300024509_7@3300024509_7_00906@d__Bacteria|p__Proteobacteria	FALSE	0.0206245
GTDBiso@GB_GCA_002448815@DKAJ01000003.1_122@d__Bacteria|p__Proteobacteria	FALSE	0.0424974
GTDBiso@GB_GCA_002011235@MTMO01000002.1_212@d__Archaea|p__Halobacteriota	FALSE	0.0620962
GEM@3300025902_3@3300025902_3_02444@d__Bacteria|p__Planctomycetota	FALSE	0.0712559
GEM@3300013132_90@3300013132_90_01256@d__Bacteria|p__Gemmatimonadota	FALSE	0.0260024
GTDBiso@GB_GCA_003153495@PLYU01000381.1_12@d__Bacteria|p__Myxococcota	FALSE	0.123689
GTDBiso@GB_GCA_003242645@QGVC01000003.1_26@d__Bacteria|p__Proteobacteria	FALSE	0.0654483
GTDBiso@GB_GCA_002506905@DAYM01000002.1_74@d__Archaea|p__Thermoplasmatota	FALSE	0.153585
GEM@3300025468_7@3300025468_7_00889@d__Bacteria|p__Marinisomatota	FALSE	0.0644792
GEM@3300006904_22@3300006904_22_02592@d__Bacteria|p__Acidobacteriota	FALSE	0.194421
GTDBiso@GB_GCA_003523945@DOFS01000225.1_16@d__Bacteria|p__Nitrospirota	FALSE	0.290642
GEM@3300025642_4@3300025642_4_02697@d__Bacteria|p__Desulfobacterota	FALSE	0.0268596
GEM@3300017452_8@3300017452_8_02531@d__Bacteria|p__UBP10	FALSE	0.185675
GTDBiso@GB_GCA_003661265@QMVU01000001.1_10@d__Archaea|p__Thermoproteota	FALSE	0.11784
GTDBiso@GB_GCA_001464165@LNEX01000368.1_21@d__Bacteria|p__Cyanobacteria	FALSE	0.0635972
GEM@3300025377_9@3300025377_9_01183@d__Bacteria|p__Bdellovibrionota	FALSE	0.0531573
GTDBiso@GB_GCA_002687275@NYZT01000041.1_23@d__Archaea|p__Nanoarchaeota	FALSE	0.496563
GTDBiso@GB_GCA_002309675@DBXX01000001.1_42@d__Bacteria|p__Firmicutes_A	FALSE	0.210584
GTDBiso@GB_GCA_003696725@RFGI01000055.1_2@d__Bacteria|p__Planctomycetota	FALSE	0.178054
GEM@3300014208_126@3300014208_126_00643@d__Bacteria|p__Patescibacteria	FALSE	0.0981593
GEM@3300013125_85@3300013125_85_00141@d__Archaea|p__Nanoarchaeota	FALSE	0.0468635
GTDBiso@GB_GCA_900555795@USMP01000252.1_1@d__Bacteria|p__Firmicutes_A	FALSE	0.0472086
GEM@3300010368_5@3300010368_5_02273@d__Bacteria|p__Bdellovibrionota	FALSE	0.0498685
GEM@3300023088_5@3300023088_5_02372@d__Bacteria|p__Bacteroidota	FALSE	0.20948
GMGBhq@GMBC10.058_620@GMBC10.058_620_00183@d__Bacteria|p__Verrucomicrobiota	FALSE	0.0841044
GMGBhq@GMBC10.002_658@GMBC10.002_658_00082@d__Bacteria|p__Firmicutes_A	FALSE	0.259209
GTDBiso@GB_GCA_002780785@PEUE01000018.1_5@d__Bacteria|p__Patescibacteria	FALSE	0.42189
GTDBiso@GB_GCA_005881435@VBHP01000079.1_5@d__Bacteria|p__Chloroflexota	FALSE	0.324561
GTDBiso@GB_GCA_007118765@SKQZ01000262.1_2@d__Bacteria|p__Hydrogenedentota	FALSE	0.0150068
GMGBhq@GMBC10.014_714@GMBC10.014_714_00507@d__Bacteria|p__Firmicutes_A	FALSE	0.0706482
GTDBiso@GB_GCA_003225335@QHZE01000088.1_6@d__Bacteria|p__Acidobacteriota	FALSE	0.222774
GEM@3300022902_11@3300022902_11_01507@d__Bacteria|p__Latescibacterota	FALSE	0.1476
GMGBhq@GMBC10.042_842@GMBC10.042_842_02115@d__Bacteria|p__Firmicutes_A	FALSE	0.0562916
Ocean@TARA_SAMEA2623135_METAG_IGHNCOPM@TARA_SAMEA2623135_METAG-scaffold_2881-gene_8@d__Archaea|p__Thermoplasmatota	FALSE	0.129571
UHGG@MGYG-HGUT-02722@GUT_GENOME159508_01085@d__Bacteria|p__Bacteroidota	FALSE	0.126155
GEM@3300027835_165@3300027835_165_00628@d__Bacteria|p__Patescibacteria	FALSE	0.0818684
GEM@3300025393_33@3300025393_33_00767@d__Bacteria|p__Firmicutes	FALSE	0.0834727
Ocean@TARA_SAMEA4397730_METAG_FDAGLLED@TARA_SAMEA4397730_METAG-scaffold_9860-gene_7@d__Archaea|p__Thermoplasmatota	FALSE	0.188313
GTDBiso@GB_GCA_002334985@DDBY01000095.1_11@d__Bacteria|p__Proteobacteria	FALSE	0.169831
GMGBhq@GMBC10.009_357@GMBC10.009_357_00704@d__Bacteria|p__Proteobacteria	FALSE	0.161397
GTDBiso@GB_GCA_003223995@QHYA01000047.1_14@d__Bacteria|p__Acidobacteriota	FALSE	0.0387218
GEM@3300028570_79@3300028570_79_00476@d__Bacteria|p__Patescibacteria	FALSE	0.0763785
GTDBiso@GB_GCA_002344125@DDTQ01000009.1_185@d__Bacteria|p__Bacteroidota	FALSE	0.155305
GEM@3300004097_8@3300004097_8_06417@d__Bacteria|p__Myxococcota	FALSE	0.206466
GTDBiso@GB_GCA_005791575@SXWA01000226.1_5@d__Bacteria|p__Planctomycetota	FALSE	0.123308
Ocean@TARA_SAMEA2619970_METAG_GPPOLLDG@TARA_SAMEA2619970_METAG-scaffold_11450-gene_1@d__Bacteria|p__Chloroflexota	FALSE	0.195581
Ocean@TARA_SAMEA4397295_METAG_NJJHJPKO@TARA_SAMEA4397295_METAG-scaffold_1762-gene_1@d__Bacteria|p__Planctomycetota	FALSE	0.122013
GTDBiso@GB_GCA_003577245@QEVS01000004.1_42@d__Bacteria|p__Chloroflexota	FALSE	0.176148
GMGBhq@GMBC10.018_025@GMBC10.018_025_01801@d__Bacteria|p__Spirochaetota	FALSE	0.314887
GTDBiso@GB_GCA_003151825@PLYO01000037.1_50@d__Bacteria|p__Bacteroidota	FALSE	0.276483
GTDBiso@GB_GCA_001786095@MFVN01000046.1_7@d__Bacteria|p__Patescibacteria	FALSE	0.307156
Ocean@TARA_SAMEA4397295_METAG_IJPKGPCH@TARA_SAMEA4397295_METAG-scaffold_83351-gene_1@d__Bacteria|p__Planctomycetota	FALSE	0.190015
GTDBiso@GB_GCA_900550025@URQP01000137.1_3@d__Bacteria|p__Bacteroidota	FALSE	0.15089
GTDBiso@GB_GCA_003135255@PLAX01000147.1_10@d__Bacteria|p__Dormibacterota	FALSE	0.364542
GEM@3300025377_9@3300025377_9_01664@d__Bacteria|p__Bdellovibrionota	FALSE	0.0759632
GEM@3300013232_46@3300013232_46_00049@d__Bacteria|p__Patescibacteria	FALSE	0.237869
GTDBiso@GB_GCA_003170935@PMYA01000036.1_17@d__Archaea|p__Halobacteriota	FALSE	0.128401
GTDBiso@GB_GCA_900552125@URYK01000002.1_98@d__Bacteria|p__Firmicutes	FALSE	0.0536089
GTDBiso@GB_GCA_005880855@VBGM01000203.1_5@d__Bacteria|p__Dormibacterota	FALSE	0.187203
GTDBiso@GB_GCA_002343775@DDSH01000024.1_178@d__Bacteria|p__Chloroflexota	FALSE	0.24709
GEM@3300018012_5@3300018012_5_00349@d__Bacteria|p__Verrucomicrobiota	FALSE	0.0507604
GTDBiso@GB_GCA_002428295@DIVS01000019.1_40@d__Bacteria|p__Caldisericota	FALSE	0.0286116
GTDBiso@GB_GCA_001821055@MHRT01000011.1_3@d__Bacteria|p__Patescibacteria	FALSE	0.0625994
GTDBiso@GB_GCA_900553245@USCP01000139.1_2@d__Bacteria|p__Firmicutes_B	FALSE	0.0924198
GMGBhq@GMBC10.024_360@GMBC10.024_360_01333@d__Bacteria|p__Firmicutes_A	FALSE	0.0602542
UHGG@MGYG-HGUT-04580@GUT_GENOME283623_01359@d__Bacteria|p__Firmicutes_A	FALSE	0.0947771
GTDBiso@GB_GCA_003222975@QHXN01000150.1_5@d__Bacteria|p__Acidobacteriota	FALSE	0.100761
GTDBiso@GB_GCA_003133505@PKXT01000263.1_4@d__Bacteria|p__Acidobacteriota	FALSE	0.0811728
Ocean@TARA_SAMEA2622823_METAG_INOGNMCC@TARA_SAMEA2622823_METAG-scaffold_61319-gene_4@d__Bacteria|p__Verrucomicrobiota	FALSE	0.0935788
GMGBhq@GMBC10.063_690@GMBC10.063_690_01303@d__Bacteria|p__Bacteroidota	FALSE	0.108495
GTDBiso@GB_GCA_002792315@PFOB01000045.1_6@d__Bacteria|p__Patescibacteria	FALSE	0.0819934
GEM@3300027858_36@3300027858_36_00072@d__Bacteria|p__Acidobacteriota	FALSE	0.0926757
GTDBiso@GB_GCA_007130025@SLTF01000379.1_3@d__Bacteria|p__Spirochaetota	FALSE	0.185254
GEM@3300005529_32@3300005529_32_01169@d__Bacteria|p__UBP10	FALSE	0.144009
GTDBiso@GB_GCA_003509895@DOMJ01000039.1_7@d__Bacteria|p__Patescibacteria	FALSE	0.0554253
GTDBiso@GB_GCA_003135435@PLBR01000097.1_22@d__Bacteria|p__Nitrospirota	FALSE	0.410073
GTDBiso@GB_GCA_003649235@QMRG01000006.1_2@d__Archaea|p__Thermoproteota	FALSE	0.130731
GEM@3300006502_25@3300006502_25_01047@d__Bacteria|p__Proteobacteria	FALSE	0.159187
GTDBiso@GB_GCA_004297315@SCTU01000202.1_9@d__Bacteria|p__Chloroflexota	FALSE	0.072906
GTDBiso@GB_GCA_002712165@PASS01000028.1_8@d__Bacteria|p__Proteobacteria	FALSE	0.0604479
GEM@3300029711_14@3300029711_14_00179@d__Bacteria|p__Verrucomicrobiota	FALSE	0.355928
GTDBiso@GB_GCA_002683825@NYUD01000083.1_34@d__Bacteria|p__Planctomycetota	FALSE	0.0877624
GTDBiso@GB_GCA_002718415@PBEM01000004.1_163@d__Bacteria|p__Chloroflexota	FALSE	0
Ocean@TARA_SAMEA2622822_METAG_POIMECNF@TARA_SAMEA2622822_METAG-scaffold_121-gene_66@d__Bacteria|p__Chloroflexota	FALSE	0.131735
GTDBiso@GB_GCA_003331265@QOPV01000017.1_10@d__Bacteria|p__Bacteroidota	FALSE	0.0440908
GTDBiso@GB_GCA_003134035@PLAE01000203.1_10@d__Bacteria|p__Eremiobacterota	FALSE	0.314178
GEM@3300015069_4@3300015069_4_01714@d__Bacteria|p__Verrucomicrobiota	FALSE	0.185612
GTDBiso@GB_GCA_900550445@URSF01000044.1_1@d__Bacteria|p__Proteobacteria	FALSE	0.464179
GTDBiso@GB_GCA_003142635@PLMX01000075.1_13@d__Bacteria|p__Desulfobacterota	FALSE	0.272639
GTDBiso@GB_GCA_900555325@USKP01000131.1_13@d__Bacteria|p__Cyanobacteria	FALSE	0.0381836
GEM@3300028581_23@3300028581_23_01630@d__Bacteria|p__Desulfobacterota	FALSE	0.114705
GMGBhq@GMBC10.027_058@GMBC10.027_058_00551@d__Bacteria|p__Bacteroidota	FALSE	0.111092
GEM@3300010397_51@3300010397_51_00976@d__Bacteria|p__Patescibacteria	FALSE	0.149433
GTDBiso@GB_GCA_002353295@DEJG01000023.1_13@d__Bacteria|p__Bacteroidota	FALSE	0.246902
GTDBiso@GB_GCA_003151625@PLYC01000010.1_34@d__Bacteria|p__Patescibacteria	FALSE	0.181349
GEM@3300009767_20@3300009767_20_01130@d__Bacteria|p__Verrucomicrobiota	FALSE	0.247771
GTDBiso@GB_GCA_900556615@USPP01000009.1_7@d__Bacteria|p__Firmicutes_A	FALSE	0.0835096
GTDBiso@GB_GCA_002358905@DEPT01000052.1_1@d__Bacteria|p__Verrucomicrobiota	FALSE	0.244315
GTDBiso@GB_GCA_002428985@DIYL01000062.1_128@d__Bacteria|p__Chloroflexota	FALSE	0.124168
GEM@3300014655_8@3300014655_8_02301@d__Bacteria|p__Spirochaetota	FALSE	0.138978
GTDBiso@GB_GCA_002316545@DCDR01000001.1_183@d__Bacteria|p__Patescibacteria	FALSE	0.0916392
GTDBiso@GB_GCA_002449335@DKDL01000035.1_1@d__Bacteria|p__Proteobacteria	FALSE	0.200373
Ocean@TARA_SAMEA2622822_METAG_ELINGBAA@TARA_SAMEA2622822_METAG-scaffold_7282-gene_8@d__Bacteria|p__Actinobacteriota	FALSE	0.0714198
GEM@3300027736_6@3300027736_6_02496@d__Bacteria|p__Chloroflexota	FALSE	0.117917
GMGBhq@GMBC10.021_367@GMBC10.021_367_01420@d__Bacteria|p__Firmicutes	FALSE	0.207655
Ocean@TARA_SAMEA2621300_METAG_MHLFBAAF@TARA_SAMEA2621300_METAG-scaffold_5397-gene_2@d__Bacteria|p__Proteobacteria	FALSE	0.311153
GEM@3300017653_17@3300017653_17_02205@d__Bacteria|p__Chloroflexota	FALSE	0.0619393
GEM@3300028026_6@3300028026_6_01062@d__Bacteria|p__WOR-3	FALSE	0.18551
GTDBiso@GB_GCA_900317765@ONID01000043.1_11@d__Bacteria|p__Firmicutes_A	FALSE	0.137646
Ocean@TARA_SAMEA4397330_METAG_INBJHHPP@TARA_SAMEA4397330_METAG-scaffold_32-gene_193@d__Bacteria|p__Proteobacteria	FALSE	0.115
GMGBhq@GMBC10.035_959@GMBC10.035_959_00656@d__Bacteria|p__Firmicutes_A	FALSE	0.479905
GTDBiso@GB_GCA_001724995@MEFD01000006.1_17@d__Bacteria|p__Proteobacteria	FALSE	0.166033
GEM@3300027730_37@3300027730_37_00487@d__Bacteria|p__Actinobacteriota	FALSE	0.0982881
Ocean@TARA_SAMEA4397215_METAG_GIHILDFN@TARA_SAMEA4397215_METAG-scaffold_2364-gene_17@d__Bacteria|p__Planctomycetota	FALSE	0.13788
GTDBiso@GB_GCA_002413355@DHWV01000093.1_6@d__Bacteria|p__Desulfobacterota	FALSE	0.0419354
GEM@3300014204_90@3300014204_90_00194@d__Bacteria|p__Patescibacteria	FALSE	0.138079
GTDBiso@GB_GCA_900540305@UQFL01000036.1_2@d__Bacteria|p__Firmicutes_A	FALSE	0.228691
GEM@3300022377_8@3300022377_8_01414@d__Bacteria|p__Firmicutes_C	FALSE	0.0636919
GTDBiso@GB_GCA_002480565@DLCK01000029.1_10@d__Bacteria|p__Planctomycetota	FALSE	0.152814
GEM@3300000367_15@3300000367_15_01324@d__Bacteria|p__Proteobacteria	FALSE	0.172113
GTDBiso@GB_GCA_002435585@DJDY01000125.1_6@d__Bacteria|p__Firmicutes_A	FALSE	0.457924
GEM@3300011724_2@3300011724_2_00950@d__Bacteria|p__Firmicutes	FALSE	0.136486
GTDBiso@GB_GCA_900019985@FIZM01000143.1_3@d__Bacteria|p__Firmicutes_G	FALSE	0.281374
GEM@3300027726_15@3300027726_15_00126@d__Archaea|p__Nanoarchaeota	FALSE	0.020542
Ocean@TARA_SAMEA4398111_METAG_POCKDNGE@TARA_SAMEA4398111_METAG-scaffold_1-gene_496@d__Bacteria|p__Proteobacteria	FALSE	0.0931582
GTDBiso@GB_GCA_002483345@DLHS01000003.1_37@d__Bacteria|p__Bacteroidota	FALSE	0.107133
GTDBiso@GB_GCA_002718735@PBFR01000013.1_6@d__Bacteria|p__Bdellovibrionota	FALSE	0.0890221
GEM@3300029621_30@3300029621_30_00006@d__Bacteria|p__Firmicutes_A	FALSE	0.0449359
GTDBiso@GB_GCA_002364485@DEYK01000054.1_105@d__Bacteria|p__Planctomycetota	FALSE	0.133155
GTDBiso@GB_GCA_003671025@QWPW01000035.1_6@d__Bacteria|p__Planctomycetota	FALSE	0.0492387
GEM@3300020709_6@3300020709_6_00327@d__Bacteria|p__Actinobacteriota	FALSE	0.100041
GEM@3300013497_3@3300013497_3_01103@d__Bacteria|p__Firmicutes_A	FALSE	0.0375569
GTDBiso@GB_GCA_003649565@QMSF01000001.1_61@d__Archaea|p__Thermoproteota	FALSE	0.0563754
GTDBiso@GB_GCA_900315455@OMZE01000027.1_13@d__Bacteria|p__Bacteroidota	FALSE	0.122419
GMGBhq@GMBC10.020_443@GMBC10.020_443_03675@d__Bacteria|p__Bacteroidota	FALSE	0.154226
GTDBiso@GB_GCA_001785195@MFTB01000089.1_4@d__Bacteria|p__Proteobacteria	FALSE	0.218871
GMGBhq@GMBC10.020_262@GMBC10.020_262_00490@d__Bacteria|p__Bacteroidota	FALSE	0.121803
GTDBiso@GB_GCA_002400415@DGQP01000004.1_61@d__Bacteria|p__Bacteroidota	FALSE	0.340359
GTDBiso@GB_GCA_002448235@DIXF01000008.1_168@d__Bacteria|p__Desulfobacterota	FALSE	0.120012
GTDBiso@GB_GCA_003151975@PLZD01000010.1_57@d__Bacteria|p__Elusimicrobiota	FALSE	0.169095
GEM@3300010278_29@3300010278_29_01037@d__Bacteria|p__Firmicutes	FALSE	0.13166
GEM@3300006298_6@3300006298_6_00729@d__Bacteria|p__Firmicutes_A	FALSE	0.144643
GTDBiso@GB_GCA_002254895@NJDF01000016.1_6@d__Archaea|p__Thermoproteota	FALSE	0.0825796
GTDBiso@GB_GCA_003555025@PWHV01000018.1_15@d__Archaea|p__Thermoplasmatota	FALSE	0.183461
GEM@3300025546_9@3300025546_9_01713@d__Bacteria|p__Armatimonadota	FALSE	0.0300514
GTDBiso@GB_GCA_003560545@PWLK01000103.1_2@d__Archaea|p__Nanoarchaeota	FALSE	0.229048
GMGBhq@GMBC10.046_878@GMBC10.046_878_00990@d__Bacteria|p__Firmicutes_A	FALSE	0.0888241
GTDBiso@GB_GCA_004524385@SDNM01000084.1_3@d__Archaea|p__Asgardarchaeota	FALSE	0.185429
GEM@3300026198_1@3300026198_1_00729@d__Bacteria|p__Planctomycetota	FALSE	0.206678
GTDBiso@GB_GCA_003222195@QHVB01000024.1_39@d__Bacteria|p__Gemmatimonadota	FALSE	0.135668
GEM@3300027968_36@3300027968_36_01848@d__Bacteria|p__Chloroflexota	FALSE	0.151114
Ocean@GORG_SAMEA6076665_SAGS_AG447O15@GORG_AG447O15_SAGS-scaffold_6-gene_75@d__Bacteria|p__Proteobacteria	FALSE	0.0519476
GTDBiso@GB_GCA_002400775@NVRF01000037.1_17@d__Bacteria|p__Proteobacteria	FALSE	0.0780941
GTDBiso@GB_GCA_005888635@VBAW01000025.1_5@d__Archaea|p__Thermoproteota	FALSE	0.201234
GTDBiso@GB_GCA_002381645@DFXE01000010.1_407@d__Bacteria|p__Bacteroidota	FALSE	0.458876
GTDBiso@GB_GCA_001767455@MELC01000079.1_3@d__Bacteria|p__Acidobacteriota	FALSE	0.221916
GTDBiso@GB_GCA_000434835@FR881489.1_132@d__Bacteria|p__Firmicutes	FALSE	0.0224603
GEM@3300014522_4@3300014522_4_03037@d__Bacteria|p__Firmicutes_A	FALSE	0
GTDBiso@GB_GCA_005779305@SXJR01000150.1_8@d__Bacteria|p__Myxococcota	FALSE	0.124406
GTDBiso@GB_GCA_002704825@PAIY01000120.1_8@d__Bacteria|p__Planctomycetota	FALSE	0.0433315
GTDBiso@GB_GCA_900542735@UQOS01000008.1_35@d__Bacteria|p__Firmicutes	FALSE	0.0990902
GMGBhq@GMBC10.028_698@GMBC10.028_698_04252@d__Bacteria|p__Bacteroidota	FALSE	0.043597
GTDBiso@GB_GCA_003450735@DMEZ01000075.1_3@d__Bacteria|p__Elusimicrobiota	FALSE	0.0801809
GEM@3300025469_19@3300025469_19_01198@d__Archaea|p__Halobacterota	FALSE	0.194921
GTDBiso@GB_GCA_002297045@DBJE01000005.1_3@d__Bacteria|p__Firmicutes	FALSE	0.163229
GTDBiso@GB_GCA_002714465@PAXL01000015.1_31@d__Bacteria|p__Latescibacterota	FALSE	0.0643847
GTDBiso@GB_GCA_005877535@VBOM01000482.1_5@d__Bacteria|p__Nitrospirota	FALSE	0.199457
GTDBiso@GB_GCA_900539945@UQDV01000022.1_35@d__Bacteria|p__Firmicutes_A	FALSE	0.265227
GEM@3300029190_11@3300029190_11_00244@d__Bacteria|p__Proteobacteria	FALSE	0.376773
Ocean@TARA_SAMEA2619907_METAG_EENECKNC@TARA_SAMEA2619907_METAG-scaffold_871-gene_37@d__Bacteria|p__Planctomycetota	FALSE	0.483415
GTDBiso@GB_GCA_003645615@QNBE01000070.1_8@d__Bacteria|p__WOR-3	FALSE	0.0756187
GTDBiso@GB_GCA_900545125@UQXS01000069.1_9@d__Bacteria|p__Firmicutes_A	FALSE	0.381532
GTDBiso@GB_GCA_900545015@UQXJ01000006.1_80@d__Bacteria|p__Firmicutes	FALSE	0.162662
GEM@3300005326_14@3300005326_14_03052@d__Archaea|p__Halobacterota	FALSE	0.131285
GEM@3300027730_44@3300027730_44_00345@d__Bacteria|p__Patescibacteria	FALSE	0.0897866
GTDBiso@GB_GCA_002422065@DITO01000018.1_24@d__Bacteria|p__Firmicutes	FALSE	0.14902
GTDBiso@GB_GCA_003141855@PLNS01000016.1_12@d__Archaea|p__Thermoproteota	FALSE	0.20399
GTDBiso@GB_GCA_001916035@MNRQ01000008.1_24@d__Bacteria|p__Firmicutes_A	FALSE	0.207899
UHGG@MGYG-HGUT-03207@GUT_GENOME213359_01341@d__Bacteria|p__Firmicutes_A	FALSE	0.153167
GTDBiso@GB_GCA_002687905@NZBM01000010.1_5@d__Bacteria|p__Patescibacteria	FALSE	0.177122
GTDBiso@GB_GCA_002702975@PADM01000035.1_10@d__Bacteria|p__Chloroflexota	FALSE	0.243708
GTDBiso@GB_GCA_002366835@DFBZ01000081.1_72@d__Bacteria|p__Proteobacteria	FALSE	0.102148
GEM@3300006195_25@3300006195_25_00284@d__Bacteria|p__Patescibacteria	FALSE	0.199227
GTDBiso@GB_GCA_003105035@PQAL01000004.1_87@d__Bacteria|p__Chloroflexota	FALSE	0.0901732
Ocean@TARA_SAMEA2621221_METAG_BHGHGNNC@TARA_SAMEA2621221_METAG-scaffold_48981-gene_1@d__Bacteria|p__Chloroflexota	FALSE	0.29529
GEM@3300027847_66@3300027847_66_00145@d__Bacteria|p__Chloroflexota	FALSE	0.0900431
GTDBiso@GB_GCA_900316255@ONCI01000003.1_52@d__Bacteria|p__Firmicutes_A	FALSE	0.255314
GEM@3300024960_1@3300024960_1_01033@d__Bacteria|p__Myxococcota	FALSE	0.319011
GTDBiso@GB_GCA_001788215@MGAO01000039.1_2@d__Bacteria|p__Patescibacteria	FALSE	0.0401226
GTDBiso@GB_GCA_001917125@MNTU01000042.1_39@d__Bacteria|p__Proteobacteria	FALSE	0.224864
GTDBiso@GB_GCA_900696465@CAADGE010000046.1_246@d__Bacteria|p__Planctomycetota	FALSE	0.267459
GTDBiso@GB_GCA_002494015@DLAR01000110.1_24@d__Bacteria|p__Bacteroidota	FALSE	0.25588
GMGBhq@GMBC10.025_419@GMBC10.025_419_00287@d__Bacteria|p__Firmicutes_A	FALSE	0.237717
GTDBiso@GB_GCA_004297625@SCTY01000049.1_9@d__Bacteria|p__Proteobacteria	FALSE	0.205463
GTDBiso@GB_GCA_001443365@LDXL01000005.1_69@d__Archaea|p__Thermoproteota	FALSE	0.0464406
UHGG@MGYG-HGUT-01169@GUT_GENOME089207_01242@d__Bacteria|p__Firmicutes_A	FALSE	0.266724
GTDBiso@GB_GCA_002377695@DFQH01000001.1_2@d__Bacteria|p__Proteobacteria	FALSE	0.170531
GTDBiso@GB_GCA_002493865@DLAC01000030.1_25@d__Bacteria|p__Firmicutes	FALSE	0.0514196
GTDBiso@GB_GCA_003135475@PLBW01000206.1_66@d__Bacteria|p__Acidobacteriota	FALSE	0.0513669
GTDBiso@GB_GCA_003164275@PLSY01000427.1_3@d__Bacteria|p__Actinobacteriota	FALSE	0.07034
GTDBiso@GB_GCA_003164955@PLRW01000051.1_12@d__Bacteria|p__Actinobacteriota	FALSE	0.143856
Ocean@TARA_SAMN05326641_METAG_ANW00030@TARA_ANW00030_METAG-scaffold_123-gene_2@d__Bacteria|p__Marinisomatota	FALSE	0.0368847
GEM@3300021341_8@3300021341_8_01454@d__Bacteria|p__Chloroflexota	FALSE	0.0164943
GTDBiso@GB_GCA_002716385@PBAX01000008.1_82@d__Bacteria|p__Planctomycetota	FALSE	0.109315
GEM@3300014815_10@3300014815_10_02398@d__Bacteria|p__Actinobacteriota	FALSE	0.0258218
Ocean@TARA_SAMEA2619974_METAG_KAKMNKLG@TARA_SAMEA2619974_METAG-scaffold_41654-gene_3@d__Bacteria|p__Chloroflexota	FALSE	0.0812901
GTDBiso@GB_GCA_000433035@FR890797.1_62@d__Bacteria|p__Firmicutes	FALSE	0.143316
GTDBiso@GB_GCA_002711415@PARI01000006.1_25@d__Bacteria|p__Planctomycetota	FALSE	0.0823019
GEM@3300014208_78@3300014208_78_00819@d__Bacteria|p__Patescibacteria	FALSE	0.192719
GEM@3300026067_19@3300026067_19_00412@d__Bacteria|p__Proteobacteria	FALSE	0.260874
GTDBiso@GB_GCA_002401695@NVTV01000003.1_33@d__Bacteria|p__Proteobacteria	FALSE	0.136445
GEM@3300001095_40@3300001095_40_00107@d__Bacteria|p__Patescibacteria	FALSE	0.0656353
GEM@3300020137_5@3300020137_5_00779@d__Bacteria|p__Bacteroidota	FALSE	0.157104
GMGBhq@GMBC10.035_476@GMBC10.035_476_00351@d__Bacteria|p__Nitrospirota	FALSE	0.304571
GTDBiso@GB_GCA_004524515@SDNV01000107.1_6@d__Archaea|p__Asgardarchaeota	FALSE	0.0739916
GTDBiso@GB_GCA_003539515@DPOZ01000005.1_81@d__Bacteria|p__Firmicutes_A	FALSE	0.0547551
GTDBiso@GB_GCA_002496725@DALI01000072.1_32@d__Archaea|p__Thermoplasmatota	FALSE	0.214659
GMGBhq@GMBC10.001_148@GMBC10.001_148_01738@d__Bacteria|p__Firmicutes_A	FALSE	0.345779
GTDBiso@GB_GCA_002305355@DBQS01000009.1_3@d__Bacteria|p__Patescibacteria	FALSE	0.0395322
GEM@3300029776_12@3300029776_12_01875@d__Bacteria|p__Firmicutes_C	FALSE	0.378232
GEM@3300026215_1@3300026215_1_02992@d__Bacteria|p__Myxococcota	FALSE	0.040617
GTDBiso@GB_GCA_006969385@CP030884.1_2635@d__Bacteria|p__Planctomycetota	FALSE	0.0473435
GEM@3300008282_6@3300008282_6_01431@d__Bacteria|p__Bacteroidota	FALSE	0.123716
GEM@3300027863_48@3300027863_48_02445@d__Bacteria|p__UBP6	FALSE	0.287361
GTDBiso@GB_GCA_003153875@PMBY01000508.1_5@d__Bacteria|p__Myxococcota	FALSE	0.292711
GTDBiso@GB_GCA_004525685@SPBW01000267.1_2@d__Bacteria|p__Bipolaricaulota	FALSE	0.163111
GEM@3300005253_16@3300005253_16_00114@d__Bacteria|p__Acidobacteriota	FALSE	0.0245235
GTDBiso@GB_GCA_003485885@DNHM01000029.1_2@d__Bacteria|p__Actinobacteriota	FALSE	0.0753037
GTDBiso@GB_GCA_003569405@BGOV01000008.1_4@d__Bacteria|p__Verrucomicrobiota	FALSE	0.231552
GTDBiso@GB_GCA_001774245@MEZF01000098.1_22@d__Archaea|p__Thermoproteota	FALSE	0.0395263
GEM@3300015189_4@3300015189_4_03663@d__Bacteria|p__Bacteroidota	FALSE	0.0571857
GTDBiso@GB_GCA_001512785@LFSQ01000002.1_13@d__Bacteria|p__Firmicutes_B	FALSE	0.238564
GTDBiso@GB_GCA_001789695@MGAI01000026.1_16@d__Bacteria|p__Patescibacteria	FALSE	0.0404264
GEM@3300017992_42@3300017992_42_00001@d__Bacteria|p__Bipolaricaulota	FALSE	0.206535
GTDBiso@GB_GCA_005893165@VBOR01000058.1_12@d__Bacteria|p__Eisenbacteria	FALSE	0.135548
GTDBiso@GB_GCA_900066105@FMHC01000004.1_11@d__Bacteria|p__Firmicutes_A	FALSE	0.0537
GEM@3300010882_48@3300010882_48_00251@d__Bacteria|p__Proteobacteria	FALSE	0.124067
GTDBiso@GB_GCA_003503995@DOCA01000149.1_3@d__Bacteria|p__Proteobacteria	FALSE	0.209706
GEM@3300026549_95@3300026549_95_00203@d__Bacteria|p__Elusimicrobiota	FALSE	0.172559
Ocean@TARA_SAMEA4398370_METAG_KKLLIOCH@TARA_SAMEA4398370_METAG-scaffold_288-gene_7@d__Bacteria|p__Proteobacteria	FALSE	0.0852046
GTDBiso@GB_GCA_003963305@RXJR01000015.1_39@d__Bacteria|p__Cyanobacteria	FALSE	0.135188
GTDBiso@GB_GCA_002708985@PAPS01000003.1_68@d__Bacteria|p__Bacteroidota	FALSE	0.0659832
GEM@3300014059_13@3300014059_13_00079@d__Bacteria|p__Patescibacteria	FALSE	0.0527984
GTDBiso@GB_GCA_003512955@DOTG01000039.1_11@d__Bacteria|p__Bacteroidota	FALSE	0.0337595
GTDBiso@GB_GCA_003558435@PWLR01000146.1_1@d__Bacteria|p__Actinobacteriota	FALSE	0.185859
GEM@3300012082_7@3300012082_7_00059@d__Bacteria|p__Actinobacteriota	FALSE	0.162809
Ocean@GORG_SAMEA6076384_SAGS_AG422O03@GORG_AG422O03_SAGS-scaffold_1-gene_111@d__Bacteria|p__Actinobacteriota	FALSE	0.193581
GTDBiso@GB_GCA_003554145@PWFS01000091.1_5@d__Bacteria|p__Firmicutes_F	FALSE	0.197396
GTDBiso@GB_GCA_003151275@PLXC01000035.1_84@d__Bacteria|p__Cyanobacteria	FALSE	0.131379
GTDBiso@GB_GCA_002899805@POCB01000168.1_4@d__Archaea|p__Thermoproteota	FALSE	0.0118489
UHGG@MGYG-HGUT-03970@GUT_GENOME252036_01359@d__Bacteria|p__Firmicutes_A	FALSE	0.284347
GTDBiso@GB_GCA_002841945@PHBI01000096.1_4@d__Bacteria|p__Myxococcota	FALSE	0.0705473
GEM@3300026977_1@3300026977_1_02773@d__Bacteria|p__Bacteroidota	FALSE	0.175341
GEM@3300009772_6@3300009772_6_00095@d__Bacteria|p__Spirochaetota	FALSE	0.169045
GEM@3300019373_18@3300019373_18_00571@d__Bacteria|p__Firmicutes_A	FALSE	0.321407
GMGBhq@GMBC10.042_394@GMBC10.042_394_00744@d__Bacteria|p__Firmicutes_A	FALSE	0.106893
GEM@3300027607_46@3300027607_46_00308@d__Bacteria|p__Bacteroidota	FALSE	0.117493
GTDBiso@GB_GCA_002320665@DCKO01000043.1_17@d__Bacteria|p__Proteobacteria	FALSE	0.0671524
GEM@3300027638_9@3300027638_9_01501@d__Bacteria|p__Chloroflexota	FALSE	0.0954924
GEM@3300027279_18@3300027279_18_00423@d__Bacteria|p__Bacteroidota	FALSE	0.273727
GTDBiso@GB_GCA_002361485@DESZ01000014.1_11@d__Bacteria|p__Cyanobacteria	FALSE	0.0802982
GEM@3300014656_62@3300014656_62_00458@d__Bacteria|p__Patescibacteria	FALSE	0.0341229
GTDBiso@GB_GCA_003158495@PMJT01000027.1_14@d__Bacteria|p__Chloroflexota	FALSE	0.278592
GTDBiso@GB_GCA_002688415@NZCX01000025.1_8@d__Archaea|p__Nanoarchaeota	FALSE	0.0491098
GEM@3300014720_44@3300014720_44_00561@d__Bacteria|p__Proteobacteria	FALSE	0.140733
GEM@3300008412_6@3300008412_6_01156@d__Bacteria|p__Spirochaetota	FALSE	0.0533645
GEM@3300029249_18@3300029249_18_01483@d__Bacteria|p__Firmicutes_A	FALSE	0.0490208
GTDBiso@GB_GCA_007127275@SKZP01000221.1_1@d__Bacteria|p__Planctomycetota	FALSE	0.0636909
GTDBiso@GB_GCA_005888745@VBBS01000026.1_189@d__Archaea|p__Thermoproteota	FALSE	0.148207
GTDBiso@GB_GCA_003697015@RFGL01000335.1_9@d__Bacteria|p__Acidobacteriota	FALSE	0.0524516
GTDBiso@GB_GCA_002422845@DITM01000093.1_6@d__Bacteria|p__Proteobacteria	FALSE	0.101416
GTDBiso@GB_GCA_005887855@VBQB01000382.1_3@d__Bacteria|p__Verrucomicrobiota	FALSE	0.267144
GTDBiso@GB_GCA_002746305@NVWV01000006.1_42@d__Bacteria|p__Bacteroidota	FALSE	0.101476
GTDBiso@GB_GCA_001003855@LCPX01000009.1_17@d__Bacteria|p__Patescibacteria	FALSE	0.14273
GEM@3300013126_93@3300013126_93_01142@d__Bacteria|p__Cyanobacteriota	FALSE	0.0853269
GEM@3300010998_61@3300010998_61_00696@d__Bacteria|p__Firmicutes_A	FALSE	0.0951934
GTDBiso@GB_GCA_001899005@MKUW01000007.1_182@d__Bacteria|p__Chloroflexota	FALSE	0.0521786
GTDBiso@GB_GCA_000980375@LARD01000004.1_180@d__Bacteria|p__Cyanobacteria	FALSE	0.0966429
GEM@3300015370_46@3300015370_46_00635@d__Archaea|p__JdFR-18	FALSE	0.131983
GTDBiso@GB_GCA_002343545@DDRA01000127.1_27@d__Bacteria|p__Bdellovibrionota	FALSE	0.0471247
GTDBiso@GB_GCA_004298155@SCRD01000016.1_60@d__Bacteria|p__Acidobacteriota	FALSE	0.131998
GTDBiso@GB_GCA_002423145@DIUU01000004.1_30@d__Bacteria|p__Firmicutes	FALSE	0.35559
GTDBiso@GB_GCA_001781685@MFLZ01000005.1_18@d__Bacteria|p__Patescibacteria	FALSE	0.153564
GTDBiso@GB_GCA_002688965@NZEE01000011.1_3@d__Archaea|p__Aenigmatarchaeota	FALSE	0.0497165
GTDBiso@GB_GCA_001780825@MFIX01000065.1_16@d__Bacteria|p__Gemmatimonadota	FALSE	0.193137
GTDBiso@GB_GCA_003149375@QFWH01000011.1_33@d__Bacteria|p__Cyanobacteria	FALSE	0.113799
GTDBiso@GB_GCA_900553435@USDC01000071.1_2@d__Bacteria|p__Firmicutes	FALSE	0.340964
GTDBiso@GB_GCA_003650935@QMSQ01000220.1_1@d__Archaea|p__Thermoplasmatota	FALSE	0.286713
GTDBiso@GB_GCA_003934985@JSUN01000089.1_15@d__Bacteria|p__Proteobacteria	FALSE	0.30173
GTDBiso@GB_GCA_002937495@PTJW01000004.1_5@d__Bacteria|p__Proteobacteria	FALSE	0.140482
GEM@3300029526_5@3300029526_5_00987@d__Bacteria|p__Firmicutes_C	FALSE	0.200731
GTDBiso@GB_GCA_001899075@MKVA01000006.1_265@d__Bacteria|p__Proteobacteria	FALSE	0.076336
GTDBiso@GB_GCA_002353275@DEJH01000041.1_42@d__Bacteria|p__Firmicutes	FALSE	0.27285
GEM@3300014205_37@3300014205_37_01110@d__Bacteria|p__Bacteroidota	FALSE	0.107574
GTDBiso@GB_GCA_002420145@DIHL01000054.1_16@d__Bacteria|p__Bacteroidota	FALSE	0.0866874
GTDBiso@GB_GCA_003258725@QHMG01000006.1_34@d__Bacteria|p__Cyanobacteria	FALSE	0.0853162
GTDBiso@GB_GCA_900543675@UQRY01000009.1_40@d__Bacteria|p__Firmicutes	FALSE	0.0561506
GEM@3300012044_27@3300012044_27_00176@d__Bacteria|p__Planctomycetota	FALSE	0.0498137
GTDBiso@GB_GCA_004558535@SFCP01000089.1_5@d__Bacteria|p__Bacteroidota	FALSE	0.359003
GTDBiso@GB_GCA_002421785@DIRZ01000002.1_54@d__Bacteria|p__Patescibacteria	FALSE	0.223643
GTDBiso@GB_GCA_001464155@LNEN01000305.1_243@d__Bacteria|p__Bacteroidota	FALSE	0.0569248
GEM@3300029473_8@3300029473_8_01006@d__Bacteria|p__Firmicutes	FALSE	0.184665
GTDBiso@GB_GCA_003136655@PLFC01000080.1_18@d__Bacteria|p__Eremiobacterota	FALSE	0.291644
GTDBiso@GB_GCA_003488655@DNKW01000080.1_16@d__Bacteria|p__Patescibacteria	FALSE	0.177351
GEM@3300026627_2@3300026627_2_00355@d__Archaea|p__Crenarchaeota	FALSE	0.162332
GTDBiso@GB_GCA_003245835@QKCC01000101.1_28@d__Bacteria|p__Spirochaetota	FALSE	0.200573
GTDBiso@GB_GCA_002780895@PEUB01000106.1_29@d__Bacteria|p__Nitrospirota	FALSE	0.233903
GEM@3300017480_10@3300017480_10_02812@d__Bacteria|p__Myxococcota	FALSE	0.0651898
GTDBiso@GB_GCA_002374095@DFKY01000023.1_90@d__Bacteria|p__Firmicutes_A	FALSE	0.0571376
GTDBiso@GB_GCA_900541495@UQKC01000001.1_27@d__Bacteria|p__Firmicutes_A	FALSE	0.20951
GEM@3300024238_3@3300024238_3_00172@d__Bacteria|p__Fibrobacterota	FALSE	0.211083
GEM@3300026516_48@3300026516_48_01642@d__Bacteria|p__Proteobacteria	FALSE	0.168669
GTDBiso@GB_GCA_003599595@QZIP01000011.1_13@d__Bacteria|p__Patescibacteria	FALSE	0.175057
GTDBiso@GB_GCA_002721815@PBLQ01000045.1_188@d__Bacteria|p__Myxococcota	FALSE	0.12585
GTDBiso@GB_GCA_003245835@QKCC01000137.1_1@d__Bacteria|p__Spirochaetota	FALSE	0.0517321
GTDBiso@GB_GCA_003562775@PWTU01000466.1_11@d__Bacteria|p__Bacteroidota	FALSE	0.183774
GTDBiso@GB_GCA_002366635@DFBN01000053.1_5@d__Bacteria|p__WOR-3	FALSE	0.0734835
GMGBhq@GMBC10.016_185@GMBC10.016_185_01160@d__Bacteria|p__Firmicutes	FALSE	0.0360612
GEM@3300025869_19@3300025869_19_02141@d__Bacteria|p__Bacteroidota	FALSE	0.0155888
GTDBiso@GB_GCA_002162955@MABD01000005.1_19@d__Bacteria|p__Proteobacteria	FALSE	0.0419554
GTDBiso@GB_GCA_000437315@FR899412.1_39@d__Bacteria|p__Firmicutes	FALSE	0.0486272
GEM@3300029733_8@3300029733_8_00471@d__Bacteria|p__Firmicutes_A	FALSE	0.061419
GTDBiso@GB_GCA_002503705@DASH01000061.1_8@d__Archaea|p__Nanoarchaeota	FALSE	0.0170799
GMGBhq@GMBC10.016_061@GMBC10.016_061_01609@d__Bacteria|p__Firmicutes_A	FALSE	0.0722148
GEM@3300006568_31@3300006568_31_00889@d__Bacteria|p__Firmicutes_A	FALSE	0.146425
GEM@3300018023_9@3300018023_9_00110@d__Bacteria|p__Methylomirabilota	FALSE	0.0623711
GEM@3300025442_7@3300025442_7_00793@d__Bacteria|p__Acidobacteriota	FALSE	0.186927
GEM@3300010277_32@3300010277_32_00023@d__Bacteria|p__Firmicutes_A	FALSE	0.137977
GTDBiso@GB_GCA_003559395@PWLL01000051.1_4@d__Archaea|p__Iainarchaeota	FALSE	0.120993
GEM@3300027976_6@3300027976_6_01982@d__Bacteria|p__Myxococcota	FALSE	0.142679
GTDBiso@GB_GCA_900321905@ONXZ01000038.1_20@d__Bacteria|p__Firmicutes_A	FALSE	0.0562256
GTDBiso@GB_GCA_001805205@MHER01000039.1_7@d__Bacteria|p__Nitrospirota	FALSE	0.0431181
GTDBiso@GB_GCA_003646875@QMLT01000128.1_4@d__Bacteria|p__Desulfobacterota	FALSE	0.279944
GEM@3300029423_15@3300029423_15_01691@d__Bacteria|p__Actinobacteriota	FALSE	0.154475
GTDBiso@GB_GCA_002350765@DEFK01000004.1_26@d__Bacteria|p__Firmicutes_A	FALSE	0.273882
GTDBiso@GB_GCA_900542735@UQOS01000009.1_4@d__Bacteria|p__Firmicutes	FALSE	0.0145745
GTDBiso@GB_GCA_002348225@DEAP01000020.1_9@d__Bacteria|p__Chloroflexota	FALSE	0.08182
GTDBiso@GB_GCA_007123785@SLGL01000028.1_7@d__Bacteria|p__Bacteroidota	FALSE	0.149424
GEM@3300010339_7@3300010339_7_02687@d__Bacteria|p__Actinobacteriota	FALSE	0.21599
GEM@3300027536_41@3300027536_41_00792@d__Bacteria|p__Nitrospirota	FALSE	0.255048
GTDBiso@GB_GCA_002394725@DGUQ01000197.1_26@d__Bacteria|p__Firmicutes_A	FALSE	0.18408
GTDBiso@GB_GCA_003963305@RXJR01000010.1_174@d__Bacteria|p__Cyanobacteria	FALSE	0.0265866
GTDBiso@GB_GCA_003160215@PLQW01000216.1_22@d__Bacteria|p__Acidobacteriota	FALSE	0.0369317
GTDBiso@GB_GCA_002697345@NZVE01000071.1_22@d__Bacteria|p__Proteobacteria	FALSE	0.443832
GMGBhq@GMBC10.045_382@GMBC10.045_382_02651@d__Bacteria|p__Bacteroidota	FALSE	0.0890708
GEM@3300009703_15@3300009703_15_02615@d__Bacteria|p__Planctomycetota	FALSE	0.196837
GEM@3300029245_29@3300029245_29_01860@d__Bacteria|p__Proteobacteria	FALSE	0.0173263
Ocean@GORG_SAMEA6076116_SAGS_AG410J22@GORG_AG410J22_SAGS-scaffold_20-gene_7@d__Bacteria|p__Myxococcota	FALSE	0.051578
GTDBiso@GB_GCA_900543525@UQRS01000007.1_16@d__Bacteria|p__Firmicutes_A	FALSE	0.0624228
GEM@3300013902_5@3300013902_5_01788@d__Bacteria|p__Bacteroidota	FALSE	0.456362
GEM@3300022660_77@3300022660_77_01016@d__Bacteria|p__Firmicutes_A	FALSE	0.210502
GEM@3300020200_24@3300020200_24_01364@d__Bacteria|p__Verrucomicrobiota	FALSE	0.122435
GEM@3300009784_15@3300009784_15_03293@d__Bacteria|p__Myxococcota	FALSE	0.0618644
GEM@3300027773_101@3300027773_101_00010@d__Bacteria|p__Gemmatimonadota	FALSE	0.0876561
Ocean@TARA_SAMEA2619974_METAG_FNCIMBNC@TARA_SAMEA2619974_METAG-scaffold_79-gene_102@d__Archaea|p__Nanoarchaeota	FALSE	0.0714888
GTDBiso@GB_GCA_001564055@LKNB01000018.1_46@d__Bacteria|p__Bacteroidota	FALSE	0.0174266
GTDBiso@GB_GCA_004376185@SOJK01000028.1_1@d__Bacteria|p__Aerophobota	FALSE	0.169998
GTDBiso@GB_GCA_900554095@USGC01000021.1_4@d__Bacteria|p__Cyanobacteria	FALSE	0.0696214
GTDBiso@GB_GCA_002711995@PASN01000008.1_243@d__Bacteria|p__Bdellovibrionota	FALSE	0.231841
GEM@3300025718_23@3300025718_23_00574@d__Bacteria|p__Proteobacteria	FALSE	0.197203
UHGG@MGYG-HGUT-00608@GUT_GENOME018614_00524@d__Bacteria|p__Verrucomicrobiota	FALSE	0.0606659
GTDBiso@GB_GCA_003389325@QQVE01000061.1_2@d__Bacteria|p__Planctomycetota	FALSE	0.0656144
Ocean@TARA_SAMEA2622149_METAG_PCFLMEFL@TARA_SAMEA2622149_METAG-scaffold_5452-gene_2@d__Archaea|p__Thermoplasmatota	FALSE	0.048222
GEM@3300021341_9@3300021341_9_00016@d__Bacteria|p__Myxococcota	FALSE	0.122037
GTDBiso@GB_GCA_002385805@DGEF01000022.1_8@d__Bacteria|p__Firmicutes_B	FALSE	0.0357828
GTDBiso@GB_GCA_001899395@MOYD01000031.1_2@d__Bacteria|p__Cyanobacteria	FALSE	0.066496
GEM@3300027868_9@3300027868_9_00884@d__Bacteria|p__Acidobacteriota	FALSE	0.191863
GTDBiso@GB_GCA_004375785@SOKM01000310.1_2@d__Bacteria|p__WOR-3	FALSE	0.157229
GTDBiso@GB_GCA_900696455@CAADGB010000126.1_7@d__Bacteria|p__Myxococcota	FALSE	0.200281
GTDBiso@GB_GCA_900313465@OMRU01000022.1_13@d__Bacteria|p__Firmicutes	FALSE	0.055327
UHGG@MGYG-HGUT-03413@GUT_GENOME232848_01094@d__Bacteria|p__Verrucomicrobiota	FALSE	0.16685
GEM@3300018044_7@3300018044_7_01928@d__Bacteria|p__Desulfobacterota	FALSE	0.171298
GEM@3300010275_27@3300010275_27_01004@d__Bacteria|p__Firmicutes_A	FALSE	0.150036
GEM@3300019458_16@3300019458_16_03106@d__Bacteria|p__Proteobacteria	FALSE	0.168174
GTDBiso@GB_GCA_001823545@MHUV01000006.1_112@d__Bacteria|p__Patescibacteria	FALSE	0.159766
GEM@3300022859_2@3300022859_2_04841@d__Bacteria|p__Proteobacteria	FALSE	0.098052
GTDBiso@GB_GCA_900554225@USGH01000239.1_2@d__Bacteria|p__Firmicutes_A	FALSE	0.298309
GTDBiso@GB_GCA_003445455@DMDQ01000096.1_2@d__Bacteria|p__Actinobacteriota	FALSE	0.333917
GTDBiso@GB_GCA_003243865@QHBQ01000492.1_2@d__Bacteria|p__Chloroflexota	FALSE	0.191624
GTDBiso@GB_GCA_001775395@MEWP01000165.1_14@d__Bacteria|p__Zixibacteria	FALSE	0.0257072
GEM@3300001567_30@3300001567_30_01717@d__Bacteria|p__Fermentibacterota	FALSE	0.073062
GTDBiso@GB_GCA_001914705@MNDB01000078.1_11@d__Bacteria|p__Actinobacteriota	FALSE	0.288136
GTDBiso@GB_GCA_002690445@NZER01000147.1_2@d__Archaea|p__Nanoarchaeota	FALSE	0.0333791
GEM@3300006744_3@3300006744_3_00035@d__Bacteria|p__Fusobacteriota	FALSE	0.195611
GMGBhq@GMBC10.055_360@GMBC10.055_360_01619@d__Bacteria|p__Firmicutes	FALSE	0.0886908
Ocean@TARA_SAMEA2622716_METAG_ICIICELK@TARA_SAMEA2622716_METAG-scaffold_13722-gene_2@d__Bacteria|p__Bacteroidota	FALSE	0.144288
GTDBiso@GB_GCA_002710765@PALK01000027.1_31@d__Bacteria|p__Proteobacteria	FALSE	0.146861
GTDBiso@GB_GCA_002720195@PBHH01000002.1_12@d__Bacteria|p__Proteobacteria	FALSE	0.0109015
GTDBiso@GB_GCA_002011795@MTOX01000006.1_46@d__Bacteria|p__Nitrospirota	FALSE	0.0687345
GTDBiso@GB_GCA_002501535@DLTY01000039.1_9@d__Bacteria|p__UBP7	FALSE	0.262596
GTDBiso@GB_GCA_900540275@UQFO01000011.1_13@d__Bacteria|p__Firmicutes_A	FALSE	0.140883
GTDBiso@GB_GCA_002501855@DAOM01000331.1_6@d__Archaea|p__Thermoproteota	FALSE	0.0440069
GTDBiso@GB_GCA_900554435@USHC01000079.1_6@d__Bacteria|p__Bacteroidota	FALSE	0.442931
GEM@3300011974_18@3300011974_18_00255@d__Bacteria|p__Campylobacterota	FALSE	0.0713036
GEM@3300027738_7@3300027738_7_01524@d__Bacteria|p__Verrucomicrobiota	FALSE	0.351709
GTDBiso@GB_GCA_900318275@ONJY01000002.1_62@d__Bacteria|p__Bacteroidota	FALSE	0.131182
Ocean@TARA_SAMEA4397363_METAG_PEIHIEPH@TARA_SAMEA4397363_METAG-scaffold_123-gene_120@d__Bacteria|p__Planctomycetota	FALSE	0.16598
GTDBiso@GB_GCA_003135415@PLBP01000027.1_49@d__Bacteria|p__Proteobacteria	FALSE	0.216805
Ocean@TARA_SAMEA2622695_METAG_MJBOOMLP@TARA_SAMEA2622695_METAG-scaffold_4880-gene_6@d__Bacteria|p__Chloroflexota	FALSE	0.0554759
GEM@3300020195_9@3300020195_9_02588@d__Bacteria|p__Planctomycetota	FALSE	0.100863
GTDBiso@GB_GCA_002684715@NYVV01000051.1_11@d__Bacteria|p__Proteobacteria	FALSE	0.177122
GTDBiso@GB_GCA_002479255@DLMJ01000032.1_13@d__Bacteria|p__Desulfobacterota_B	FALSE	0.220576
GEM@3300027784_41@3300027784_41_00278@d__Bacteria|p__Firmicutes_D	FALSE	0.095853
GTDBiso@GB_GCA_003133685@PKYQ01000020.1_1@d__Bacteria|p__Actinobacteriota	FALSE	0.336666
Ocean@TARA_SAMEA2619907_METAG_GBDGCHPF@TARA_SAMEA2619907_METAG-scaffold_39857-gene_1@d__Bacteria|p__Planctomycetota	FALSE	0.158378
GTDBiso@GB_GCA_003155415@PMCP01000125.1_18@d__Bacteria|p__Proteobacteria	FALSE	0.150013
GEM@3300025161_40@3300025161_40_00327@d__Bacteria|p__Chloroflexota	FALSE	0.0488747
GTDBiso@GB_GCA_002308115@DBVJ01000081.1_4@d__Bacteria|p__Firmicutes_A	FALSE	0.0556991
GEM@3300025871_55@3300025871_55_00461@d__Bacteria|p__Thermotogota	FALSE	0.171657
GTDBiso@GB_GCA_900549755@URPQ01000002.1_18@d__Bacteria|p__Firmicutes_A	FALSE	0.361265
GTDBiso@GB_GCA_007121175@SKMG01000434.1_4@d__Bacteria|p__Deinococcota	FALSE	0.100989
GTDBiso@GB_GCA_005877705@VBNY01000252.1_3@d__Bacteria|p__Proteobacteria	FALSE	0.178405
GTDBiso@GB_GCA_007125125@SLDT01000064.1_33@d__Bacteria|p__Gemmatimonadota	FALSE	0.242581
GEM@3300005286_39@3300005286_39_02759@d__Bacteria|p__Bacteroidota	FALSE	0.0813973
GTDBiso@GB_GCA_003194425@PQXB01000001.1_696@d__Archaea|p__Halobacteriota	FALSE	0.296033
GEM@3300017485_1@3300017485_1_01638@d__Bacteria|p__Myxococcota	FALSE	0.162562
GTDBiso@GB_GCA_002441315@DJVS01000052.1_3@d__Bacteria|p__Actinobacteriota	FALSE	0.215393
GTDBiso@GB_GCA_003151215@PLXB01000106.1_2@d__Bacteria|p__Bacteroidota	FALSE	0.231929
GEM@3300018878_64@3300018878_64_00860@d__Bacteria|p__Myxococcota	FALSE	0.117628
GEM@3300007517_37@3300007517_37_01774@d__Bacteria|p__Myxococcota	FALSE	0.21072
GTDBiso@GB_GCA_003552925@PUOX01000038.1_27@d__Bacteria|p__Firmicutes	FALSE	0.103753
GTDBiso@GB_GCA_002693615@NZQT01000171.1_13@d__Bacteria|p__Actinobacteriota	FALSE	0.118491
GTDBiso@GB_GCA_005879585@VBKG01000187.1_4@d__Bacteria|p__Desulfobacterota_B	FALSE	0.0620598
Ocean@TARA_SAMEA4397355_METAG_CPKCBEHO@TARA_SAMEA4397355_METAG-scaffold_12483-gene_3@d__Bacteria|p__Latescibacterota	FALSE	0.17571
GEM@3300026278_9@3300026278_9_00008@d__Bacteria|p__Chloroflexota	FALSE	0.165326
GTDBiso@GB_GCA_002711995@PASN01000007.1_78@d__Bacteria|p__Bdellovibrionota	FALSE	0.181604
GEM@3300000838_5@3300000838_5_00349@d__Archaea|p__Thermoplasmatota	FALSE	0.101493
UHGG@MGYG-HGUT-01853@GUT_GENOME112405_00845@d__Bacteria|p__Firmicutes_A	FALSE	0.0486318
GTDBiso@GB_GCA_005880165@VBJP01000201.1_2@d__Bacteria|p__Chloroflexota	FALSE	0.24654
GTDBiso@GB_GCA_001899315@MOYA01000004.1_158@d__Bacteria|p__Cyanobacteria	FALSE	0.0693268
GTDBiso@GB_GCA_900313725@OMSK01000018.1_5@d__Bacteria|p__Firmicutes	FALSE	0.329318
GTDBiso@GB_GCA_002713145@PAVS01000014.1_7@d__Bacteria|p__Bdellovibrionota	FALSE	0.0439787
Ocean@GORG_SAMEA6080323_SAGS_AG439K17@GORG_AG439K17_SAGS-scaffold_3-gene_28@d__Bacteria|p__Proteobacteria	FALSE	0.0520261
GTDBiso@GB_GCA_002862785@PKDZ01000073.1_54@d__Bacteria|p__Bacteroidota	FALSE	0.105452
GEM@3300021419_16@3300021419_16_01909@d__Bacteria|p__Bacteroidota	FALSE	0.0875676
GTDBiso@GB_GCA_003452295@DMIS01000030.1_11@d__Bacteria|p__Proteobacteria	FALSE	0.335839
GTDBiso@GB_GCA_003696675@RFGH01000215.1_4@d__Bacteria|p__Planctomycetota	FALSE	0.149491
GEM@3300029564_10@3300029564_10_02031@d__Bacteria|p__Firmicutes	FALSE	0.146588
GEM@3300017448_12@3300017448_12_03614@d__Bacteria|p__Planctomycetota	FALSE	0.0947852
GTDBiso@GB_GCA_001899335@MOYE01000001.1_103@d__Bacteria|p__Cyanobacteria	FALSE	0.041681
GEM@3300027858_40@3300027858_40_01584@d__Bacteria|p__Proteobacteria	FALSE	0.1125
GTDBiso@GB_GCA_002404055@DHIZ01000412.1_9@d__Bacteria|p__Chloroflexota	FALSE	0.0640705
GTDBiso@GB_GCA_900538765@UQAB01000015.1_22@d__Bacteria|p__Proteobacteria	FALSE	0.484548
GTDBiso@GB_GCA_003156805@PMHV01000006.1_8@d__Bacteria|p__Acidobacteriota	FALSE	0.416123
GMGBhq@GMBC10.037_631@GMBC10.037_631_02380@d__Bacteria|p__Firmicutes_A	FALSE	0.173097
GTDBiso@GB_GCA_003151735@PLYI01000102.1_21@d__Archaea|p__Thermoproteota	FALSE	0.166029
GEM@3300014656_9@3300014656_9_00835@d__Bacteria|p__Riflebacteria	FALSE	0.0919755
GEM@3300009084_130@3300009084_130_00309@d__Bacteria|p__Planctomycetota	FALSE	0.141725
GTDBiso@GB_GCA_002347925@DDYL01000020.1_1@d__Bacteria|p__Chloroflexota	TRUE	0.02355
GTDBiso@GB_GCA_007129495@SKVJ01000039.1_29@d__Bacteria|p__Chloroflexota	FALSE	0.141692
GTDBiso@GB_GCA_002493305@DKYJ01000046.1_101@d__Bacteria|p__Firmicutes_A	FALSE	0.0741724
GEM@3300029427_11@3300029427_11_00373@d__Bacteria|p__Firmicutes_A	FALSE	0.122626
UHGG@MGYG-HGUT-04212@GUT_GENOME259760_00275@d__Bacteria|p__Firmicutes_A	FALSE	0.0810474
GTDBiso@GB_GCA_003159495@PLPI01000114.1_2@d__Bacteria|p__Goldbacteria	FALSE	0.197905
GEM@3300027509_14@3300027509_14_04811@d__Bacteria|p__Actinobacteriota	FALSE	0.13014
GEM@3300008634_20@3300008634_20_00585@d__Bacteria|p__Bacteroidota	FALSE	0.226501
GTDBiso@GB_GCA_001421185@LJKK01000098.1_99@d__Archaea|p__Thermoplasmatota	FALSE	0.207892
GTDBiso@GB_GCA_002291875@DBAV01000251.1_1@d__Bacteria|p__Proteobacteria	FALSE	0.138498
GEM@3300017444_8@3300017444_8_03698@d__Bacteria|p__Chloroflexota	FALSE	0.0761682
GEM@3300017968_39@3300017968_39_00033@d__Bacteria|p__Bdellovibrionota	FALSE	0.0582237
GTDBiso@GB_GCA_002451155@DKBG01000340.1_21@d__Bacteria|p__Bacteroidota	FALSE	0.114238
GMGBhq@GMBC10.058_197@GMBC10.058_197_02030@d__Bacteria|p__Firmicutes_A	FALSE	0
GTDBiso@GB_GCA_900316365@ONCO01000017.1_14@d__Bacteria|p__Firmicutes	FALSE	0.0606249
GTDBiso@GB_GCA_900553685@USEI01000006.1_7@d__Bacteria|p__Firmicutes_A	FALSE	0.0855961
Ocean@TARA_SAMEA2620217_METAG_LBOFOKIJ@TARA_SAMEA2620217_METAG-scaffold_7406-gene_7@d__Archaea|p__Thermoplasmatota	FALSE	0.290855
GTDBiso@GB_GCA_001510295@LFEZ01000001.1_15@d__Archaea|p__Thermoproteota	FALSE	0.0442762
GTDBiso@GB_GCA_003447545@DLYX01000420.1_1@d__Bacteria|p__Desulfobacterota_B	FALSE	0.130802
GTDBiso@GB_GCA_002296975@DBIS01000003.1_3@d__Bacteria|p__Myxococcota	FALSE	0.0334811
GTDBiso@GB_GCA_900556025@USNG01000009.1_37@d__Bacteria|p__Firmicutes	FALSE	0.0481404
GEM@3300025911_11@3300025911_11_02749@d__Bacteria|p__Bacteroidota	FALSE	0.28546
GTDBiso@GB_GCA_005889475@VBGT01000026.1_7@d__Bacteria|p__Chloroflexota	FALSE	0.205667
GTDBiso@GB_GCA_003661745@QMWS01000019.1_2@d__Archaea|p__Thermoproteota	FALSE	0.0898406
GTDBiso@GB_GCA_001464455@LNEI01000016.1_51@d__Bacteria|p__Acidobacteriota	FALSE	0.318805
GTDBiso@GB_GCA_002683585@NYTQ01000025.1_24@d__Bacteria|p__Bacteroidota	FALSE	0.231679
GEM@3300001683_37@3300001683_37_00015@d__Bacteria|p__Nitrospirota	FALSE	0.136005
GEM@3300027704_7@3300027704_7_04096@d__Bacteria|p__Cyanobacteriota	FALSE	0.0335204
Ocean@TARA_SAMN05326644_METAG_PON00015@TARA_PON00015_METAG-scaffold_23-gene_3@d__Bacteria|p__Myxococcota	FALSE	0.132259
GTDBiso@GB_GCA_003649715@QMSS01000114.1_6@d__Archaea|p__Thermoplasmatota	FALSE	0.0543425
GTDBiso@GB_GCA_002311285@DBZU01000061.1_15@d__Bacteria|p__Chloroflexota	FALSE	0.0662647
GEM@3300027835_84@3300027835_84_01068@d__Archaea|p__Nanoarchaeota	FALSE	0.0695997
Ocean@TARA_SAMEA2620259_METAG_IACPLIHC@TARA_SAMEA2620259_METAG-scaffold_17912-gene_2@d__Archaea|p__Thermoplasmatota	FALSE	0.0806494
GTDBiso@GB_GCA_001508935@LGFQ01000004.1_42@d__Bacteria|p__Synergistota	FALSE	0.200479
GTDBiso@GB_GCA_002480645@DLCN01000029.1_168@d__Bacteria|p__Bacteroidota	FALSE	0.0729904
Ocean@TARA_SAMEA4398247_METAG_EFGINLON@TARA_SAMEA4398247_METAG-scaffold_34988-gene_2@d__Bacteria|p__Bacteroidota	FALSE	0.0559278
GTDBiso@GB_GCA_003576975@QEVD01000740.1_1@d__Bacteria|p__KSB1	FALSE	0.148227
GTDBiso@GB_GCA_002428225@DIUD01000006.1_2@d__Bacteria|p__Proteobacteria	FALSE	0.277017
GTDBiso@GB_GCA_003170655@PMYY01000136.1_2@d__Bacteria|p__Nitrospirota	FALSE	0.294093
GTDBiso@GB_GCA_004213565@SHBB01000441.1_5@d__Bacteria|p__Myxococcota	FALSE	0.0705038
GTDBiso@GB_GCA_002431905@DJER01000036.1_11@d__Bacteria|p__Firmicutes_A	FALSE	0.0348852
GEM@3300027649_10@3300027649_10_00002@d__Bacteria|p__Bacteroidota	FALSE	0.221368
GEM@3300020329_2@3300020329_2_01306@d__Bacteria|p__Bacteroidota	FALSE	0.234775
GTDBiso@GB_GCA_002420015@DIHF01000033.1_28@d__Bacteria|p__Proteobacteria	FALSE	0.27696
GEM@3300010401_10@3300010401_10_03118@d__Bacteria|p__Acidobacteriota	FALSE	0.111624
GTDBiso@GB_GCA_002362065@DESX01000054.1_42@d__Bacteria|p__Firmicutes	FALSE	0.0695717
GMGBhq@GMBC10.040_075@GMBC10.040_075_01506@d__Bacteria|p__Chloroflexota	FALSE	0.23914
GTDBiso@GB_GCA_007124945@SLED01000336.1_7@d__Bacteria|p__Bacteroidota	FALSE	0.0565687
Ocean@HOTS_SAMN07137003_METAG_DONJFEFM@HOTS_SAMN07137003_METAG-scaffold_7206-gene_1@d__Bacteria|p__Chloroflexota	FALSE	0.410611
UHGG@MGYG-HGUT-04154@GUT_GENOME257768_01258@d__Bacteria|p__Firmicutes_A	FALSE	0.281041
GTDBiso@GB_GCA_001443495@LDXR01000002.1_258@d__Bacteria|p__Methylomirabilota	FALSE	0.148557
UHGG@MGYG-HGUT-00610@GUT_GENOME018669_00293@d__Bacteria|p__Proteobacteria	FALSE	0.238513
GEM@3300008268_13@3300008268_13_00966@d__Bacteria|p__Bacteroidota	FALSE	0.074876
GTDBiso@GB_GCA_002451855@DKDS01000074.1_13@d__Bacteria|p__Firmicutes_A	FALSE	0.0307479
GTDBiso@GB_GCA_900545155@UQYB01000003.1_92@d__Bacteria|p__Verrucomicrobiota	FALSE	0.154015
GTDBiso@GB_GCA_005889075@VBDQ01000069.1_8@d__Bacteria|p__Chloroflexota	FALSE	0.318706
GMGBhq@GMBC10.059_331@GMBC10.059_331_01421@d__Bacteria|p__Proteobacteria	FALSE	0.290015
GTDBiso@GB_GCA_002897895@BDSY01000030.1_16@d__Bacteria|p__Nitrospirota	FALSE	0.167768
GTDBiso@GB_GCA_900553395@USDJ01000007.1_58@d__Bacteria|p__Firmicutes	FALSE	0.0724214
GTDBiso@GB_GCA_000416275@ASZJ01000086.1_19@d__Bacteria|p__Proteobacteria	FALSE	0.107577
Ocean@TARA_SAMEA2619974_METAG_LBOKPMHO@TARA_SAMEA2619974_METAG-scaffold_17734-gene_3@d__Bacteria|p__Patescibacteria	FALSE	0.161567
GTDBiso@GB_GCA_000437915@FR901000.1_107@d__Bacteria|p__Firmicutes_A	FALSE	0.201475
GEM@3300027980_5@3300027980_5_05081@d__Bacteria|p__Myxococcota	FALSE	0.138519
GEM@3300008621_48@3300008621_48_00241@d__Bacteria|p__Firmicutes	FALSE	0.0691659
GTDBiso@GB_GCA_002371265@DFGT01000030.1_8@d__Bacteria|p__Bacteroidota	FALSE	0.42707
GEM@3300015360_48@3300015360_48_00549@d__Bacteria|p__Gemmatimonadota	FALSE	0.131084
GTDBiso@GB_GCA_002782605@PFIF01000164.1_6@d__Bacteria|p__Desulfobacterota	FALSE	0.11663
GEM@3300023100_7@3300023100_7_00144@d__Bacteria|p__Bacteroidota	FALSE	0.0528538
GTDBiso@GB_GCA_004322325@SCTP01000133.1_11@d__Bacteria|p__Proteobacteria	FALSE	0.0409856
GTDBiso@GB_GCA_002256395@NKJG01000001.1_760@d__Bacteria|p__Bacteroidota	FALSE	0.0613246
GTDBiso@GB_GCA_007117285@SKGW01000037.1_2@d__Bacteria|p__Firmicutes	FALSE	0.0522647
GEM@3300029668_11@3300029668_11_00668@d__Bacteria|p__Firmicutes_A	FALSE	0.358253
GTDBiso@GB_GCA_002697535@NZWE01000002.1_11@d__Bacteria|p__Margulisbacteria	FALSE	0.0229737
GMGBhq@GMBC10.048_580@GMBC10.048_580_04375@d__Bacteria|p__Firmicutes_A	FALSE	0.277964
GTDBiso@GB_GCA_002841975@PHBQ01000041.1_7@d__Bacteria|p__Cloacimonadota	FALSE	0.0996178
GTDBiso@GB_GCA_900546745@URDT01000001.1_102@d__Bacteria|p__Firmicutes	FALSE	0.13296
GEM@3300029256_18@3300029256_18_00758@d__Bacteria|p__Firmicutes_A	FALSE	0.169348
GTDBiso@GB_GCA_003153195@PLXG01000417.1_13@d__Bacteria|p__Myxococcota	FALSE	0.195701
GEM@3300009503_42@3300009503_42_02192@d__Bacteria|p__Armatimonadota	FALSE	0.204987
GEM@3300020220_21@3300020220_21_04038@d__Bacteria|p__Planctomycetota	FALSE	0.175342
GEM@3300029137_6@3300029137_6_01354@d__Bacteria|p__Firmicutes_C	FALSE	0.0241082
GTDBiso@GB_GCA_001786765@MFTH01000008.1_10@d__Bacteria|p__Patescibacteria	FALSE	0.256683
GTDBiso@GB_GCA_005777155@SXNM01000288.1_15@d__Bacteria|p__Myxococcota	FALSE	0.0950838
GTDBiso@GB_GCA_003598015@QZKE01000003.1_28@d__Bacteria|p__Actinobacteriota	FALSE	0.0482981
GTDBiso@GB_GCA_003104975@PQAM01000015.1_105@d__Bacteria|p__Methylomirabilota	FALSE	0.304968
GTDBiso@GB_GCA_002451275@DKBS01000068.1_2@d__Bacteria|p__Planctomycetota	FALSE	0.148238
GEM@2013843002_1@2013843002_1_00462@d__Bacteria|p__Bacteroidota	FALSE	0.234376
GTDBiso@GB_GCA_003156695@PMHN01000138.1_2@d__Bacteria|p__Proteobacteria	FALSE	0.155636
Ocean@TARA_SAMEA2619974_METAG_LDLHILJB@TARA_SAMEA2619974_METAG-scaffold_5232-gene_3@d__Archaea|p__Nanoarchaeota	FALSE	0.15168
GTDBiso@GB_GCA_900555155@USKA01000001.1_21@d__Bacteria|p__Firmicutes	FALSE	0.0502358
GTDBiso@GB_GCA_002451465@DKCJ01000009.1_5@d__Bacteria|p__Firmicutes	FALSE	0.148853
GMGBhq@GMBC10.024_058@GMBC10.024_058_02012@d__Bacteria|p__Bacteroidota	FALSE	0.0987375
GTDBiso@GB_GCA_007120085@SKOK01000236.1_5@d__Bacteria|p__Bacteroidota	FALSE	0.101156
GEM@3300008268_17@3300008268_17_02098@d__Bacteria|p__Firmicutes_A	FALSE	0.211621
GMGBhq@GMBC10.028_237@GMBC10.028_237_00526@d__Bacteria|p__Bacteroidota	FALSE	0.0525815
GTDBiso@GB_GCA_900552455@URZX01000008.1_57@d__Bacteria|p__Firmicutes_B	FALSE	0.136444
GMGBhq@GMBC10.029_423@GMBC10.029_423_00464@d__Bacteria|p__Firmicutes	FALSE	0.0756996
GTDBiso@GB_GCA_003524145@DODZ01000020.1_128@d__Bacteria|p__Firmicutes_A	FALSE	0.166394
UHGG@MGYG-HGUT-01878@GUT_GENOME113217_02538@d__Bacteria|p__Bacteroidota	FALSE	0.270144
GEM@3300018430_120@3300018430_120_00529@d__Bacteria|p__Proteobacteria	FALSE	0.0346598
GEM@3300018018_22@3300018018_22_00182@d__Bacteria|p__Actinobacteriota	FALSE	0.0791516
Ocean@TARA_SAMEA4397118_METAG_LFEMFAAD@TARA_SAMEA4397118_METAG-scaffold_18592-gene_5@d__Bacteria|p__Planctomycetota	FALSE	0.302702
GTDBiso@GB_GCA_003151275@PLXC01000159.1_70@d__Bacteria|p__Cyanobacteria	FALSE	0.0695652
GTDBiso@GB_GCA_002424525@DIKJ01000148.1_35@d__Bacteria|p__Bacteroidota	FALSE	0.0806309
GMGBhq@GMBC10.042_498@GMBC10.042_498_00557@d__Bacteria|p__Firmicutes_A	FALSE	0.304278
GTDBiso@GB_GCA_001797695@MGQD01000049.1_2@d__Bacteria|p__Desulfobacterota	FALSE	0.192714
Ocean@TARA_SAMEA2620672_METAG_JLDJDONG@TARA_SAMEA2620672_METAG-scaffold_2581-gene_7@d__Bacteria|p__Verrucomicrobiota	FALSE	0.254913
GTDBiso@GB_GCA_003561965@PWXJ01000097.1_9@d__Bacteria|p__Aureabacteria	FALSE	0.136471
GEM@3300000385_13@3300000385_13_00887@d__Bacteria|p__Proteobacteria	FALSE	0.184642
GTDBiso@GB_GCA_002394695@DGUM01000050.1_55@d__Bacteria|p__Firmicutes_A	FALSE	0.25457
GTDBiso@GB_GCA_002428985@DIYL01000037.1_37@d__Bacteria|p__Chloroflexota	FALSE	0.0243757
GTDBiso@GB_GCA_003454605@DMKD01000004.1_7@d__Bacteria|p__Spirochaetota	FALSE	0.166675
GTDBiso@GB_GCA_900314795@OMWP01000009.1_73@d__Bacteria|p__Firmicutes_A	FALSE	0.162056
GTDBiso@GB_GCA_002722435@PBLX01000047.1_5@d__Bacteria|p__Proteobacteria	FALSE	0.100287
Ocean@TARA_SAMEA4398238_METAG_HOCBHCFI@TARA_SAMEA4398238_METAG-scaffold_34272-gene_5@d__Bacteria|p__Bacteroidota	FALSE	0.0636223
GEM@3300025536_5@3300025536_5_01353@d__Bacteria|p__Gemmatimonadota	FALSE	0.0860804
GMGBhq@GMBC10.016_674@GMBC10.016_674_04505@d__Bacteria|p__Proteobacteria	FALSE	0.139485
GTDBiso@GB_GCA_003345555@PRDJ01000047.1_14@d__Archaea|p__Asgardarchaeota	FALSE	0.131443
GTDBiso@GB_GCA_003021705@PXRJ01000020.1_52@d__Archaea|p__Halobacteriota	FALSE	0.119116
GTDBiso@GB_GCA_002439555@DJOC01000063.1_19@d__Bacteria|p__Firmicutes	FALSE	0.0531433
GMGBhq@GMBC10.035_707@GMBC10.035_707_01069@d__Bacteria|p__Firmicutes_C	FALSE	0.0243697
GMGBhq@GMBC10.056_351@GMBC10.056_351_02317@d__Bacteria|p__Firmicutes_A	FALSE	0.120817
GTDBiso@GB_GCA_003503995@DOCA01000113.1_1@d__Bacteria|p__Proteobacteria	FALSE	0.128117
GEM@3300014493_21@3300014493_21_00904@d__Bacteria|p__Patescibacteria	FALSE	0.120151
GTDBiso@GB_GCA_001778235@MFGJ01000006.1_8@d__Bacteria|p__Patescibacteria	FALSE	0.0340256
GEM@3300025561_4@3300025561_4_00114@d__Bacteria|p__Desulfobacterota	FALSE	0.215412
UHGG@MGYG-HGUT-03988@GUT_GENOME252961_00433@d__Bacteria|p__Firmicutes	FALSE	0.120789
GTDBiso@GB_GCA_900544575@UQVO01000019.1_25@d__Bacteria|p__Firmicutes_A	FALSE	0.130776
GEM@3300017426_8@3300017426_8_00974@d__Bacteria|p__Chloroflexota	FALSE	0.0444087
GTDBiso@GB_GCA_005888595@VBAL01000112.1_78@d__Bacteria|p__CSP1-3	FALSE	0.155762
GEM@3300022744_8@3300022744_8_01162@d__Bacteria|p__Bacteroidota	FALSE	0.0451259
GTDBiso@GB_GCA_900317835@ONIL01000042.1_14@d__Bacteria|p__Bacteroidota	FALSE	0.214213
Ocean@TARA_SAMEA2621295_METAG_CLAPHFAP@TARA_SAMEA2621295_METAG-scaffold_5258-gene_4@d__Bacteria|p__Proteobacteria	FALSE	0.0558267
GTDBiso@GB_GCA_002433595@DJIL01000049.1_1@d__Bacteria|p__Margulisbacteria	FALSE	0.0997374
GTDBiso@GB_GCA_900553945@USFR01000006.1_76@d__Bacteria|p__Firmicutes_A	FALSE	0.0161403
GEM@3300005529_32@3300005529_32_00792@d__Bacteria|p__UBP10	FALSE	0.175789
Ocean@TARA_SAMEA2621536_METAG_JKOGBKOH@TARA_SAMEA2621536_METAG-scaffold_132-gene_32@d__Bacteria|p__Bacteroidota	FALSE	0.0253516
GTDBiso@GB_GCA_000993535@LBWG01000003.1_14@d__Bacteria|p__Patescibacteria	FALSE	0.127207
GMGBhq@GMBC10.041_429@GMBC10.041_429_00659@d__Bacteria|p__Bacteroidota	FALSE	0.316614
GEM@3300013005_30@3300013005_30_00227@d__Bacteria|p__Bdellovibrionota	FALSE	0.0720685
GTDBiso@GB_GCA_005792635@SXRF01000065.1_2@d__Bacteria|p__Proteobacteria	FALSE	0.180928
GEM@3300024344_3@3300024344_3_02879@d__Bacteria|p__Myxococcota	FALSE	0.032678
GEM@3300024960_1@3300024960_1_05104@d__Bacteria|p__Myxococcota	FALSE	0.136353
GTDBiso@GB_GCA_900556855@USQG01000137.1_2@d__Bacteria|p__Elusimicrobiota	FALSE	0.302476
GEM@3300026311_62@3300026311_62_00209@d__Archaea|p__Crenarchaeota	FALSE	0.143346
GEM@3300002504_2@3300002504_2_01170@d__Bacteria|p__Proteobacteria	FALSE	0.0314964
GEM@3300027899_26@3300027899_26_00467@d__Bacteria|p__Patescibacteria	FALSE	0.0687533
GTDBiso@GB_GCA_003343585@QAKY01000155.1_19@d__Bacteria|p__Firmicutes	FALSE	0.0365206
GTDBiso@GB_GCA_002344135@DDTO01000004.1_203@d__Bacteria|p__Armatimonadota	FALSE	0.0994719
GEM@3300029117_13@3300029117_13_01597@d__Bacteria|p__Firmicutes	FALSE	0.188347
UHGG@MGYG-HGUT-04457@GUT_GENOME275708_00243@d__Bacteria|p__Bacteroidota	FALSE	0.0853742
GTDBiso@GB_GCA_002338605@DDIP01000072.1_16@d__Bacteria|p__Proteobacteria	FALSE	0.182714
GTDBiso@GB_GCA_002305655@DBPZ01000030.1_25@d__Bacteria|p__Verrucomicrobiota	FALSE	0.166826
GTDBiso@GB_GCA_002690705@NZFO01000003.1_8@d__Bacteria|p__Proteobacteria	FALSE	0.172556
GEM@3300025925_16@3300025925_16_02944@d__Bacteria|p__Acidobacteriota	FALSE	0.152994
GTDBiso@GB_GCA_002455335@DKKP01000316.1_4@d__Bacteria|p__Chloroflexota	FALSE	0.169912
GTDBiso@GB_GCA_900544265@UQUQ01000005.1_77@d__Bacteria|p__Bacteroidota	FALSE	0.438639
GTDBiso@GB_GCA_003646995@QMLZ01000352.1_3@d__Bacteria|p__Desulfobacterota	FALSE	0.168832
GTDBiso@GB_GCA_002500565@DLRV01000008.1_18@d__Bacteria|p__Proteobacteria	FALSE	0.0798786
GTDBiso@GB_GCA_006226345@SBHD01000293.1_5@d__Bacteria|p__Bacteroidota	FALSE	0.093031
GTDBiso@GB_GCA_002352465@DEIN01000017.1_66@d__Bacteria|p__Patescibacteria	FALSE	0.0481816
GEM@3300000970_19@3300000970_19_00232@d__Bacteria|p__Proteobacteria	FALSE	0.0883994
GEM@3300010266_22@3300010266_22_00302@d__Bacteria|p__Firmicutes_A	FALSE	0.32028
GTDBiso@GB_GCA_003105035@PQAL01000004.1_55@d__Bacteria|p__Chloroflexota	FALSE	0.0835811
GTDBiso@GB_GCA_002422685@DITC01000071.1_153@d__Bacteria|p__Proteobacteria	FALSE	0.374637
GTDBiso@GB_GCA_002368805@DFFH01000116.1_8@d__Bacteria|p__Firmicutes_A	FALSE	0.11563
GTDBiso@GB_GCA_002482775@DLGQ01000015.1_29@d__Bacteria|p__Bacteroidota	FALSE	0.179968
GTDBiso@GB_GCA_001778095@MFGA01000023.1_129@d__Bacteria|p__Patescibacteria	FALSE	0.063458
GMGBhq@GMBC10.056_166@GMBC10.056_166_02037@d__Bacteria|p__Firmicutes_A	FALSE	0.381057
GEM@3300025762_81@3300025762_81_00580@d__Bacteria|p__Patescibacteria	FALSE	0.0348849
GEM@3300029254_19@3300029254_19_01045@d__Bacteria|p__Firmicutes_A	FALSE	0.0629226
GEM@3300027819_159@3300027819_159_00076@d__Bacteria|p__Patescibacteria	FALSE	0.0621205
GTDBiso@GB_GCA_900551295@URVJ01000030.1_5@d__Bacteria|p__Firmicutes_A	FALSE	0.231785
GTDBiso@GB_GCA_003567005@PXBF01000158.1_9@d__Bacteria|p__Verrucomicrobiota	FALSE	0.1409
GMGBhq@GMBC10.039_885@GMBC10.039_885_01419@d__Bacteria|p__Firmicutes	FALSE	0.235529
GTDBiso@GB_GCA_001629255@LURZ01000027.1_9@d__Archaea|p__Thermoplasmatota	FALSE	0.0208832
GEM@3300029118_23@3300029118_23_00524@d__Bacteria|p__Firmicutes_A	FALSE	0.207838
GMGBhq@GMBC10.061_485@GMBC10.061_485_01766@d__Bacteria|p__Proteobacteria	FALSE	0.120394
GTDBiso@GB_GCA_900543055@UQQI01000027.1_16@d__Bacteria|p__Firmicutes	FALSE	0.0889643
GTDBiso@GB_GCA_002708995@PAPT01000006.1_19@d__Bacteria|p__Proteobacteria	FALSE	0.0502988
GTDBiso@GB_GCA_002385705@DGDZ01000024.1_8@d__Bacteria|p__Verrucomicrobiota	FALSE	0.129898
GMGBhq@GMBC10.043_706@GMBC10.043_706_01065@d__Bacteria|p__Firmicutes	FALSE	0.0937172
GEM@3300021474_5@3300021474_5_03475@d__Bacteria|p__Bacteroidota	FALSE	0.0386564
GTDBiso@GB_GCA_001563325@LRSK01000171.1_2@d__Archaea|p__Asgardarchaeota	FALSE	0.0484841
GTDBiso@GB_GCA_003663565@QMTT01000192.1_7@d__Archaea|p__Thermoplasmatota	FALSE	0.087762
UHGG@MGYG-HGUT-01875@GUT_GENOME113174_01749@d__Bacteria|p__Cyanobacteria	FALSE	0.116187
GEM@3300022377_7@3300022377_7_00849@d__Bacteria|p__Firmicutes_A	FALSE	0.106475
GTDBiso@GB_GCA_002314265@DCEW01000030.1_12@d__Bacteria|p__Bacteroidota	FALSE	0.080217
GTDBiso@GB_GCA_001000865@LCIE01000026.1_9@d__Bacteria|p__Patescibacteria	FALSE	0.153744
GTDBiso@GB_GCA_001872605@MNXM01000192.1_6@d__Bacteria|p__Armatimonadota	FALSE	0.0710937
GTDBiso@GB_GCA_003520925@DOTV01000134.1_19@d__Bacteria|p__Bacteroidota	FALSE	0.190594
GMGBhq@GMBC10.035_374@GMBC10.035_374_01264@d__Bacteria|p__Spirochaetota	FALSE	0.132295
GEM@3300005298_1@3300005298_1_01227@d__Bacteria|p__Planctomycetota	FALSE	0.21037
GTDBiso@GB_GCA_002309335@DBXH01000040.1_17@d__Bacteria|p__Bacteroidota	FALSE	0.178412
GTDBiso@GB_GCA_003142295@PLLV01000218.1_35@d__Bacteria|p__Desulfobacterota	FALSE	0.255475
GEM@3300007079_4@3300007079_4_01060@d__Bacteria|p__Fusobacteriota	FALSE	0.245372
GEM@3300013014_12@3300013014_12_01198@d__Bacteria|p__Myxococcota	FALSE	0.0526465
GTDBiso@GB_GCA_002419135@DIFM01000003.1_19@d__Bacteria|p__Chloroflexota	FALSE	0.108909
GTDBiso@GB_GCA_003152075@PLZG01000075.1_22@d__Bacteria|p__FCPU426	FALSE	0.0737612
GTDBiso@GB_GCA_002313255@DCBA01000039.1_4@d__Bacteria|p__Proteobacteria	FALSE	0.10365
[truncated: 402,086+ more rows]
