# Supplementary material for: Functional and evolutionary significance of unknown genes from uncultivated taxa
Source: Nature. 2023 Dec 18;626(7998):377–84. doi: 10.1038/s41586-023-06955-z (PMC10849945; doi:10.1038/s41586-023-06955-z)
Supplement: Supplementary file 23 — Source Data Fig. 5 [file 41586_2023_6955_MOESM23_ESM.xlsx]

## Sheet: 5
cluster	Group	Study	pval	direction	n_zeros	diff_crc_ctr	mean_diff
UHGG@MGYG-HGUT-03510@GUT_GENOME236862_01262@d__Bacteria|p__Firmicutes_A	CRC	AT	0.00666311	CTR	151	-2.01732e-06	-4.07095e-06
UHGG@MGYG-HGUT-03510@GUT_GENOME236862_01262@d__Bacteria|p__Firmicutes_A	CRC	CN	0.00666311	CTR	151	-5.10662e-06	-4.07095e-06
UHGG@MGYG-HGUT-03510@GUT_GENOME236862_01262@d__Bacteria|p__Firmicutes_A	CRC	DE	0.00666311	CTR	151	-2.7702e-06	-4.07095e-06
UHGG@MGYG-HGUT-03510@GUT_GENOME236862_01262@d__Bacteria|p__Firmicutes_A	CRC	FR	0.00666311	CTR	151	-5.3615e-06	-4.07095e-06
UHGG@MGYG-HGUT-03510@GUT_GENOME236862_01262@d__Bacteria|p__Firmicutes_A	CRC	US	0.00666311	CTR	151	-5.0991e-06	-4.07095e-06
GEM@3300027800_69@3300027800_69_00268@d__Bacteria|p__Firmicutes_A	CRC	AT	0.00360854	CTR	192	-1.57778e-06	-3.24409e-06
GEM@3300027800_69@3300027800_69_00268@d__Bacteria|p__Firmicutes_A	CRC	CN	0.00360854	CTR	192	-2.40096e-06	-3.24409e-06
GEM@3300027800_69@3300027800_69_00268@d__Bacteria|p__Firmicutes_A	CRC	DE	0.00360854	CTR	192	-2.42749e-06	-3.24409e-06
GEM@3300027800_69@3300027800_69_00268@d__Bacteria|p__Firmicutes_A	CRC	FR	0.00360854	CTR	192	-5.86065e-06	-3.24409e-06
GEM@3300027800_69@3300027800_69_00268@d__Bacteria|p__Firmicutes_A	CRC	US	0.00360854	CTR	192	-3.95357e-06	-3.24409e-06
UHGG@MGYG-HGUT-04119@GUT_GENOME256961_01092@d__Bacteria|p__Firmicutes_A	CRC	AT	0.0086353	CTR	212	-1.45384e-06	-2.98093e-06
UHGG@MGYG-HGUT-04119@GUT_GENOME256961_01092@d__Bacteria|p__Firmicutes_A	CRC	CN	0.0086353	CTR	212	-2.17955e-06	-2.98093e-06
UHGG@MGYG-HGUT-04119@GUT_GENOME256961_01092@d__Bacteria|p__Firmicutes_A	CRC	DE	0.0086353	CTR	212	-2.47876e-06	-2.98093e-06
UHGG@MGYG-HGUT-04119@GUT_GENOME256961_01092@d__Bacteria|p__Firmicutes_A	CRC	FR	0.0086353	CTR	212	-5.60212e-06	-2.98093e-06
UHGG@MGYG-HGUT-04119@GUT_GENOME256961_01092@d__Bacteria|p__Firmicutes_A	CRC	US	0.0086353	CTR	212	-3.19039e-06	-2.98093e-06
GTDBiso@GB_GCA_900553985@USFW01000006.1_41@d__Bacteria|p__Firmicutes_A	CRC	AT	0.00494619	CTR	224	-1.02291e-06	-2.64967e-06
GTDBiso@GB_GCA_900553985@USFW01000006.1_41@d__Bacteria|p__Firmicutes_A	CRC	CN	0.00494619	CTR	224	-1.83421e-06	-2.64967e-06
GTDBiso@GB_GCA_900553985@USFW01000006.1_41@d__Bacteria|p__Firmicutes_A	CRC	DE	0.00494619	CTR	224	-2.28019e-06	-2.64967e-06
GTDBiso@GB_GCA_900553985@USFW01000006.1_41@d__Bacteria|p__Firmicutes_A	CRC	FR	0.00494619	CTR	224	-4.58938e-06	-2.64967e-06
GTDBiso@GB_GCA_900553985@USFW01000006.1_41@d__Bacteria|p__Firmicutes_A	CRC	US	0.00494619	CTR	224	-3.52166e-06	-2.64967e-06
UHGG@MGYG-HGUT-04539@GUT_GENOME281910_00135@d__Bacteria|p__Firmicutes_A	CRC	AT	0.00514177	CTR	224	-1.14763e-06	-2.54726e-06
UHGG@MGYG-HGUT-04539@GUT_GENOME281910_00135@d__Bacteria|p__Firmicutes_A	CRC	CN	0.00514177	CTR	224	-1.31304e-06	-2.54726e-06
UHGG@MGYG-HGUT-04539@GUT_GENOME281910_00135@d__Bacteria|p__Firmicutes_A	CRC	DE	0.00514177	CTR	224	-2.68668e-06	-2.54726e-06
UHGG@MGYG-HGUT-04539@GUT_GENOME281910_00135@d__Bacteria|p__Firmicutes_A	CRC	FR	0.00514177	CTR	224	-4.19392e-06	-2.54726e-06
UHGG@MGYG-HGUT-04539@GUT_GENOME281910_00135@d__Bacteria|p__Firmicutes_A	CRC	US	0.00514177	CTR	224	-3.39505e-06	-2.54726e-06
GTDBiso@GB_GCA_900540305@UQFL01000067.1_10@d__Bacteria|p__Firmicutes_A	CRC	AT	0.00918408	CTR	173	-1.78222e-06	-2.37268e-06
GTDBiso@GB_GCA_900540305@UQFL01000067.1_10@d__Bacteria|p__Firmicutes_A	CRC	CN	0.00918408	CTR	173	-2.62115e-06	-2.37268e-06
GTDBiso@GB_GCA_900540305@UQFL01000067.1_10@d__Bacteria|p__Firmicutes_A	CRC	DE	0.00918408	CTR	173	-1.75478e-06	-2.37268e-06
GTDBiso@GB_GCA_900540305@UQFL01000067.1_10@d__Bacteria|p__Firmicutes_A	CRC	FR	0.00918408	CTR	173	-2.80889e-06	-2.37268e-06
GTDBiso@GB_GCA_900540305@UQFL01000067.1_10@d__Bacteria|p__Firmicutes_A	CRC	US	0.00918408	CTR	173	-2.89638e-06	-2.37268e-06
GEM@3300029690_25@3300029690_25_01577@d__Bacteria|p__Firmicutes_A	CRC	AT	0.00928738	CTR	125	-2.14011e-06	-2.31637e-06
GEM@3300029690_25@3300029690_25_01577@d__Bacteria|p__Firmicutes_A	CRC	CN	0.00928738	CTR	125	-2.39237e-06	-2.31637e-06
GEM@3300029690_25@3300029690_25_01577@d__Bacteria|p__Firmicutes_A	CRC	DE	0.00928738	CTR	125	-1.80347e-06	-2.31637e-06
GEM@3300029690_25@3300029690_25_01577@d__Bacteria|p__Firmicutes_A	CRC	FR	0.00928738	CTR	125	-2.14415e-06	-2.31637e-06
GEM@3300029690_25@3300029690_25_01577@d__Bacteria|p__Firmicutes_A	CRC	US	0.00928738	CTR	125	-3.10177e-06	-2.31637e-06
UHGG@MGYG-HGUT-04222@GUT_GENOME259948_00299@d__Bacteria|p__Firmicutes_A	CRC	AT	0.00634394	CTR	282	-1.06861e-06	-2.29404e-06
UHGG@MGYG-HGUT-04222@GUT_GENOME259948_00299@d__Bacteria|p__Firmicutes_A	CRC	CN	0.00634394	CTR	282	-3.32221e-06	-2.29404e-06
UHGG@MGYG-HGUT-04222@GUT_GENOME259948_00299@d__Bacteria|p__Firmicutes_A	CRC	DE	0.00634394	CTR	282	-1.56775e-06	-2.29404e-06
UHGG@MGYG-HGUT-04222@GUT_GENOME259948_00299@d__Bacteria|p__Firmicutes_A	CRC	FR	0.00634394	CTR	282	-4.04965e-06	-2.29404e-06
UHGG@MGYG-HGUT-04222@GUT_GENOME259948_00299@d__Bacteria|p__Firmicutes_A	CRC	US	0.00634394	CTR	282	-1.462e-06	-2.29404e-06
GTDBiso@GB_GCA_001915995@MNRO01000015.1_3@d__Bacteria|p__Firmicutes_A	CRC	AT	0.000672153	CTR	246	-1.80566e-06	-2.05258e-06
GTDBiso@GB_GCA_001915995@MNRO01000015.1_3@d__Bacteria|p__Firmicutes_A	CRC	CN	0.000672153	CTR	246	-2.70196e-06	-2.05258e-06
GTDBiso@GB_GCA_001915995@MNRO01000015.1_3@d__Bacteria|p__Firmicutes_A	CRC	DE	0.000672153	CTR	246	-9.49182e-07	-2.05258e-06
GTDBiso@GB_GCA_001915995@MNRO01000015.1_3@d__Bacteria|p__Firmicutes_A	CRC	FR	0.000672153	CTR	246	-3.74128e-06	-2.05258e-06
GTDBiso@GB_GCA_001915995@MNRO01000015.1_3@d__Bacteria|p__Firmicutes_A	CRC	US	0.000672153	CTR	246	-1.0648e-06	-2.05258e-06
GTDBiso@GB_GCA_900553405@USDF01000016.1_37@d__Bacteria|p__Firmicutes_A	CRC	AT	0.00588594	CTR	259	-7.37665e-07	-1.95299e-06
GTDBiso@GB_GCA_900553405@USDF01000016.1_37@d__Bacteria|p__Firmicutes_A	CRC	CN	0.00588594	CTR	259	-1.33437e-06	-1.95299e-06
GTDBiso@GB_GCA_900553405@USDF01000016.1_37@d__Bacteria|p__Firmicutes_A	CRC	DE	0.00588594	CTR	259	-1.92201e-06	-1.95299e-06
GTDBiso@GB_GCA_900553405@USDF01000016.1_37@d__Bacteria|p__Firmicutes_A	CRC	FR	0.00588594	CTR	259	-4.40963e-06	-1.95299e-06
GTDBiso@GB_GCA_900553405@USDF01000016.1_37@d__Bacteria|p__Firmicutes_A	CRC	US	0.00588594	CTR	259	-1.36129e-06	-1.95299e-06
GTDBiso@GB_GCA_900553695@USEM01000021.1_15@d__Bacteria|p__Firmicutes_A	CRC	AT	0.00267813	CTR	145	1.13776e-06	-1.73587e-06
GTDBiso@GB_GCA_900553695@USEM01000021.1_15@d__Bacteria|p__Firmicutes_A	CRC	CN	0.00267813	CTR	145	-2.79913e-06	-1.73587e-06
GTDBiso@GB_GCA_900553695@USEM01000021.1_15@d__Bacteria|p__Firmicutes_A	CRC	DE	0.00267813	CTR	145	-1.97823e-06	-1.73587e-06
GTDBiso@GB_GCA_900553695@USEM01000021.1_15@d__Bacteria|p__Firmicutes_A	CRC	FR	0.00267813	CTR	145	-2.12618e-06	-1.73587e-06
GTDBiso@GB_GCA_900553695@USEM01000021.1_15@d__Bacteria|p__Firmicutes_A	CRC	US	0.00267813	CTR	145	-2.91356e-06	-1.73587e-06
GEM@3300010278_16@3300010278_16_00376@d__Bacteria|p__Firmicutes_A	CRC	AT	0.00753656	CTR	293	-3.83744e-07	-1.68292e-06
GEM@3300010278_16@3300010278_16_00376@d__Bacteria|p__Firmicutes_A	CRC	CN	0.00753656	CTR	293	-2.49394e-06	-1.68292e-06
GEM@3300010278_16@3300010278_16_00376@d__Bacteria|p__Firmicutes_A	CRC	DE	0.00753656	CTR	293	-9.74222e-07	-1.68292e-06
GEM@3300010278_16@3300010278_16_00376@d__Bacteria|p__Firmicutes_A	CRC	FR	0.00753656	CTR	293	-3.68629e-06	-1.68292e-06
GEM@3300010278_16@3300010278_16_00376@d__Bacteria|p__Firmicutes_A	CRC	US	0.00753656	CTR	293	-8.76398e-07	-1.68292e-06
GTDBiso@GB_GCA_002313795@DCCL01000162.1_3@d__Bacteria|p__Firmicutes_A	CRC	AT	0.00196339	CTR	100	-1.20587e-06	-1.52598e-06
GTDBiso@GB_GCA_002313795@DCCL01000162.1_3@d__Bacteria|p__Firmicutes_A	CRC	CN	0.00196339	CTR	100	-1.11527e-06	-1.52598e-06
GTDBiso@GB_GCA_002313795@DCCL01000162.1_3@d__Bacteria|p__Firmicutes_A	CRC	DE	0.00196339	CTR	100	-4.68109e-06	-1.52598e-06
GTDBiso@GB_GCA_002313795@DCCL01000162.1_3@d__Bacteria|p__Firmicutes_A	CRC	FR	0.00196339	CTR	100	-3.34247e-07	-1.52598e-06
GTDBiso@GB_GCA_002313795@DCCL01000162.1_3@d__Bacteria|p__Firmicutes_A	CRC	US	0.00196339	CTR	100	-2.93419e-07	-1.52598e-06
GMGBhq@GMBC10.051_469@GMBC10.051_469_02611@d__Bacteria|p__Firmicutes_A	CRC	AT	0.00308667	CTR	145	-3.63592e-06	-1.47159e-06
GMGBhq@GMBC10.051_469@GMBC10.051_469_02611@d__Bacteria|p__Firmicutes_A	CRC	CN	0.00308667	CTR	145	1.20397e-07	-1.47159e-06
GMGBhq@GMBC10.051_469@GMBC10.051_469_02611@d__Bacteria|p__Firmicutes_A	CRC	DE	0.00308667	CTR	145	-1.29419e-06	-1.47159e-06
GMGBhq@GMBC10.051_469@GMBC10.051_469_02611@d__Bacteria|p__Firmicutes_A	CRC	FR	0.00308667	CTR	145	-1.97941e-06	-1.47159e-06
GMGBhq@GMBC10.051_469@GMBC10.051_469_02611@d__Bacteria|p__Firmicutes_A	CRC	US	0.00308667	CTR	145	-5.68844e-07	-1.47159e-06
GTDBiso@GB_GCA_000435175@FR880082.1_75@d__Bacteria|p__Firmicutes_A	CRC	AT	0.00813379	CTR	301	-1.11422e-06	-1.45511e-06
GTDBiso@GB_GCA_000435175@FR880082.1_75@d__Bacteria|p__Firmicutes_A	CRC	CN	0.00813379	CTR	301	-2.68131e-06	-1.45511e-06
GTDBiso@GB_GCA_000435175@FR880082.1_75@d__Bacteria|p__Firmicutes_A	CRC	DE	0.00813379	CTR	301	-1.91327e-06	-1.45511e-06
GTDBiso@GB_GCA_000435175@FR880082.1_75@d__Bacteria|p__Firmicutes_A	CRC	FR	0.00813379	CTR	301	1.52755e-07	-1.45511e-06
GTDBiso@GB_GCA_000435175@FR880082.1_75@d__Bacteria|p__Firmicutes_A	CRC	US	0.00813379	CTR	301	-1.71949e-06	-1.45511e-06
GTDBiso@GB_GCA_001915995@MNRO01000018.1_58@d__Bacteria|p__Firmicutes_A	CRC	AT	0.00596946	CTR	359	-9.69515e-07	-1.44795e-06
GTDBiso@GB_GCA_001915995@MNRO01000018.1_58@d__Bacteria|p__Firmicutes_A	CRC	CN	0.00596946	CTR	359	-1.44169e-06	-1.44795e-06
GTDBiso@GB_GCA_001915995@MNRO01000018.1_58@d__Bacteria|p__Firmicutes_A	CRC	DE	0.00596946	CTR	359	-7.64912e-07	-1.44795e-06
GTDBiso@GB_GCA_001915995@MNRO01000018.1_58@d__Bacteria|p__Firmicutes_A	CRC	FR	0.00596946	CTR	359	-3.45064e-06	-1.44795e-06
GTDBiso@GB_GCA_001915995@MNRO01000018.1_58@d__Bacteria|p__Firmicutes_A	CRC	US	0.00596946	CTR	359	-6.12979e-07	-1.44795e-06
GTDBiso@GB_GCA_002493325@DKYL01000049.1_5@d__Bacteria|p__Firmicutes_A	CRC	AT	0.000789421	CTR	225	-9.21888e-07	-1.42353e-06
GTDBiso@GB_GCA_002493325@DKYL01000049.1_5@d__Bacteria|p__Firmicutes_A	CRC	CN	0.000789421	CTR	225	-1.67443e-06	-1.42353e-06
GTDBiso@GB_GCA_002493325@DKYL01000049.1_5@d__Bacteria|p__Firmicutes_A	CRC	DE	0.000789421	CTR	225	-7.72297e-07	-1.42353e-06
GTDBiso@GB_GCA_002493325@DKYL01000049.1_5@d__Bacteria|p__Firmicutes_A	CRC	FR	0.000789421	CTR	225	-2.24608e-06	-1.42353e-06
GTDBiso@GB_GCA_002493325@DKYL01000049.1_5@d__Bacteria|p__Firmicutes_A	CRC	US	0.000789421	CTR	225	-1.50298e-06	-1.42353e-06
GMGBhq@GMBC10.017_413@GMBC10.017_413_01112@d__Bacteria|p__Firmicutes_A	CRC	AT	0.00751351	CTR	299	-1.80834e-06	-1.36912e-06
GMGBhq@GMBC10.017_413@GMBC10.017_413_01112@d__Bacteria|p__Firmicutes_A	CRC	CN	0.00751351	CTR	299	-1.63894e-06	-1.36912e-06
GMGBhq@GMBC10.017_413@GMBC10.017_413_01112@d__Bacteria|p__Firmicutes_A	CRC	DE	0.00751351	CTR	299	-8.75185e-07	-1.36912e-06
GMGBhq@GMBC10.017_413@GMBC10.017_413_01112@d__Bacteria|p__Firmicutes_A	CRC	FR	0.00751351	CTR	299	-1.41654e-06	-1.36912e-06
GMGBhq@GMBC10.017_413@GMBC10.017_413_01112@d__Bacteria|p__Firmicutes_A	CRC	US	0.00751351	CTR	299	-1.10659e-06	-1.36912e-06
GTDBiso@GB_GCA_900552135@URYN01000010.1_11@d__Bacteria|p__Firmicutes_A	CRC	AT	0.00152267	CTR	332	-5.98089e-07	-1.14101e-06
GTDBiso@GB_GCA_900552135@URYN01000010.1_11@d__Bacteria|p__Firmicutes_A	CRC	CN	0.00152267	CTR	332	-9.65708e-07	-1.14101e-06
GTDBiso@GB_GCA_900552135@URYN01000010.1_11@d__Bacteria|p__Firmicutes_A	CRC	DE	0.00152267	CTR	332	-1.06301e-06	-1.14101e-06
GTDBiso@GB_GCA_900552135@URYN01000010.1_11@d__Bacteria|p__Firmicutes_A	CRC	FR	0.00152267	CTR	332	-2.35948e-06	-1.14101e-06
GTDBiso@GB_GCA_900552135@URYN01000010.1_11@d__Bacteria|p__Firmicutes_A	CRC	US	0.00152267	CTR	332	-7.18759e-07	-1.14101e-06
GTDBiso@GB_GCA_001916035@MNRQ01000032.1_21@d__Bacteria|p__Firmicutes_A	CRC	AT	0.00931953	CTR	444	-5.55831e-07	-1.04195e-06
GTDBiso@GB_GCA_001916035@MNRQ01000032.1_21@d__Bacteria|p__Firmicutes_A	CRC	CN	0.00931953	CTR	444	-9.32441e-07	-1.04195e-06
GTDBiso@GB_GCA_001916035@MNRQ01000032.1_21@d__Bacteria|p__Firmicutes_A	CRC	DE	0.00931953	CTR	444	-4.22832e-07	-1.04195e-06
GTDBiso@GB_GCA_001916035@MNRQ01000032.1_21@d__Bacteria|p__Firmicutes_A	CRC	FR	0.00931953	CTR	444	-3.10915e-06	-1.04195e-06
GTDBiso@GB_GCA_001916035@MNRQ01000032.1_21@d__Bacteria|p__Firmicutes_A	CRC	US	0.00931953	CTR	444	-1.89489e-07	-1.04195e-06
GTDBiso@GB_GCA_900551615@URWN01000009.1_25@d__Bacteria|p__Firmicutes_A	CRC	AT	0.00133793	CTR	449	-5.69653e-07	-9.95105e-07
GTDBiso@GB_GCA_900551615@URWN01000009.1_25@d__Bacteria|p__Firmicutes_A	CRC	CN	0.00133793	CTR	449	-7.48021e-07	-9.95105e-07
GTDBiso@GB_GCA_900551615@URWN01000009.1_25@d__Bacteria|p__Firmicutes_A	CRC	DE	0.00133793	CTR	449	-4.22832e-07	-9.95105e-07
GTDBiso@GB_GCA_900551615@URWN01000009.1_25@d__Bacteria|p__Firmicutes_A	CRC	FR	0.00133793	CTR	449	-3.04553e-06	-9.95105e-07
GTDBiso@GB_GCA_900551615@URWN01000009.1_25@d__Bacteria|p__Firmicutes_A	CRC	US	0.00133793	CTR	449	-1.89489e-07	-9.95105e-07
GTDBiso@GB_GCA_002371215@DFGL01000063.1_29@d__Bacteria|p__Firmicutes_A	CRC	AT	0.00200059	CTR	347	-9.1305e-07	-9.33141e-07
GTDBiso@GB_GCA_002371215@DFGL01000063.1_29@d__Bacteria|p__Firmicutes_A	CRC	CN	0.00200059	CTR	347	-1.1283e-06	-9.33141e-07
GTDBiso@GB_GCA_002371215@DFGL01000063.1_29@d__Bacteria|p__Firmicutes_A	CRC	DE	0.00200059	CTR	347	-5.73936e-07	-9.33141e-07
GTDBiso@GB_GCA_002371215@DFGL01000063.1_29@d__Bacteria|p__Firmicutes_A	CRC	FR	0.00200059	CTR	347	-1.20737e-06	-9.33141e-07
GTDBiso@GB_GCA_002371215@DFGL01000063.1_29@d__Bacteria|p__Firmicutes_A	CRC	US	0.00200059	CTR	347	-8.43056e-07	-9.33141e-07
GMGBhq@GMBC10.009_601@GMBC10.009_601_00989@d__Bacteria|p__Firmicutes_A	CRC	AT	0.00302498	CTR	229	-1.01879e-06	-8.45801e-07
GMGBhq@GMBC10.009_601@GMBC10.009_601_00989@d__Bacteria|p__Firmicutes_A	CRC	CN	0.00302498	CTR	229	-8.89899e-07	-8.45801e-07
GMGBhq@GMBC10.009_601@GMBC10.009_601_00989@d__Bacteria|p__Firmicutes_A	CRC	DE	0.00302498	CTR	229	-2.01238e-06	-8.45801e-07
GMGBhq@GMBC10.009_601@GMBC10.009_601_00989@d__Bacteria|p__Firmicutes_A	CRC	FR	0.00302498	CTR	229	2.16297e-07	-8.45801e-07
GMGBhq@GMBC10.009_601@GMBC10.009_601_00989@d__Bacteria|p__Firmicutes_A	CRC	US	0.00302498	CTR	229	-5.24236e-07	-8.45801e-07
GMGBhq@GMBC10.007_086@GMBC10.007_086_01519@d__Bacteria|p__Firmicutes_A	CRC	AT	0.00262925	CTR	168	-8.77546e-07	-7.23453e-07
GMGBhq@GMBC10.007_086@GMBC10.007_086_01519@d__Bacteria|p__Firmicutes_A	CRC	CN	0.00262925	CTR	168	-5.37668e-07	-7.23453e-07
GMGBhq@GMBC10.007_086@GMBC10.007_086_01519@d__Bacteria|p__Firmicutes_A	CRC	DE	0.00262925	CTR	168	-5.18443e-07	-7.23453e-07
GMGBhq@GMBC10.007_086@GMBC10.007_086_01519@d__Bacteria|p__Firmicutes_A	CRC	FR	0.00262925	CTR	168	-9.45341e-07	-7.23453e-07
GMGBhq@GMBC10.007_086@GMBC10.007_086_01519@d__Bacteria|p__Firmicutes_A	CRC	US	0.00262925	CTR	168	-7.38269e-07	-7.23453e-07
GTDBiso@GB_GCA_001803225@MHBF01000088.1_16@d__Bacteria|p__Verrucomicrobiota	CRC	AT	0.00501256	CTR	86	-1.01678e-06	-6.91413e-07
GTDBiso@GB_GCA_001803225@MHBF01000088.1_16@d__Bacteria|p__Verrucomicrobiota	CRC	CN	0.00501256	CTR	86	-1.04487e-06	-6.91413e-07
GTDBiso@GB_GCA_001803225@MHBF01000088.1_16@d__Bacteria|p__Verrucomicrobiota	CRC	DE	0.00501256	CTR	86	-1.27031e-07	-6.91413e-07
GTDBiso@GB_GCA_001803225@MHBF01000088.1_16@d__Bacteria|p__Verrucomicrobiota	CRC	FR	0.00501256	CTR	86	-1.1843e-06	-6.91413e-07
GTDBiso@GB_GCA_001803225@MHBF01000088.1_16@d__Bacteria|p__Verrucomicrobiota	CRC	US	0.00501256	CTR	86	-8.40943e-08	-6.91413e-07
GMGBhq@GMBC10.027_790@GMBC10.027_790_01465@d__Bacteria|p__Firmicutes_A	CRC	AT	0.0024111	CTR	282	2.49876e-07	-5.62052e-07
GMGBhq@GMBC10.027_790@GMBC10.027_790_01465@d__Bacteria|p__Firmicutes_A	CRC	CN	0.0024111	CTR	282	-5.13007e-07	-5.62052e-07
GMGBhq@GMBC10.027_790@GMBC10.027_790_01465@d__Bacteria|p__Firmicutes_A	CRC	DE	0.0024111	CTR	282	-6.2403e-07	-5.62052e-07
GMGBhq@GMBC10.027_790@GMBC10.027_790_01465@d__Bacteria|p__Firmicutes_A	CRC	FR	0.0024111	CTR	282	-1.19693e-06	-5.62052e-07
GMGBhq@GMBC10.027_790@GMBC10.027_790_01465@d__Bacteria|p__Firmicutes_A	CRC	US	0.0024111	CTR	282	-7.26167e-07	-5.62052e-07
GEM@3300008537_15@3300008537_15_01200@d__Bacteria|p__Firmicutes_A	CRC	AT	0.000417544	CRC	536	4.06252e-08	5.73123e-08
GEM@3300008537_15@3300008537_15_01200@d__Bacteria|p__Firmicutes_A	CRC	CN	0.000417544	CRC	536	2.74391e-08	5.73123e-08
GEM@3300008537_15@3300008537_15_01200@d__Bacteria|p__Firmicutes_A	CRC	DE	0.000417544	CRC	536	4.01656e-08	5.73123e-08
GEM@3300008537_15@3300008537_15_01200@d__Bacteria|p__Firmicutes_A	CRC	FR	0.000417544	CRC	536	1.24073e-07	5.73123e-08
GEM@3300008537_15@3300008537_15_01200@d__Bacteria|p__Firmicutes_A	CRC	US	0.000417544	CRC	536	5.42581e-08	5.73123e-08
GEM@3300022170_6@3300022170_6_00966@d__Archaea|p__Crenarchaeota	CRC	AT	0.00266873	CRC	401	-7.85398e-08	7.38767e-08
GEM@3300022170_6@3300022170_6_00966@d__Archaea|p__Crenarchaeota	CRC	CN	0.00266873	CRC	401	1.33145e-07	7.38767e-08
GEM@3300022170_6@3300022170_6_00966@d__Archaea|p__Crenarchaeota	CRC	DE	0.00266873	CRC	401	1.25056e-07	7.38767e-08
GEM@3300022170_6@3300022170_6_00966@d__Archaea|p__Crenarchaeota	CRC	FR	0.00266873	CRC	401	1.38844e-07	7.38767e-08
GEM@3300022170_6@3300022170_6_00966@d__Archaea|p__Crenarchaeota	CRC	US	0.00266873	CRC	401	5.08781e-08	7.38767e-08
GEM@3300017988_17@3300017988_17_02365@d__Bacteria|p__Spirochaetota	CRC	AT	1.15185e-05	CRC	483	4.45885e-08	8.4353e-08
GEM@3300017988_17@3300017988_17_02365@d__Bacteria|p__Spirochaetota	CRC	CN	1.15185e-05	CRC	483	7.14164e-08	8.4353e-08
GEM@3300017988_17@3300017988_17_02365@d__Bacteria|p__Spirochaetota	CRC	DE	1.15185e-05	CRC	483	2.00679e-07	8.4353e-08
GEM@3300017988_17@3300017988_17_02365@d__Bacteria|p__Spirochaetota	CRC	FR	1.15185e-05	CRC	483	8.12207e-08	8.4353e-08
GEM@3300017988_17@3300017988_17_02365@d__Bacteria|p__Spirochaetota	CRC	US	1.15185e-05	CRC	483	2.38604e-08	8.4353e-08
GTDBiso@GB_GCA_900320465@ONSQ01000105.1_2@d__Bacteria|p__Firmicutes_A	CRC	AT	0.000141871	CRC	496	3.33712e-08	1.06926e-07
GTDBiso@GB_GCA_900320465@ONSQ01000105.1_2@d__Bacteria|p__Firmicutes_A	CRC	CN	0.000141871	CRC	496	6.14457e-08	1.06926e-07
GTDBiso@GB_GCA_900320465@ONSQ01000105.1_2@d__Bacteria|p__Firmicutes_A	CRC	DE	0.000141871	CRC	496	2.26116e-07	1.06926e-07
GTDBiso@GB_GCA_900320465@ONSQ01000105.1_2@d__Bacteria|p__Firmicutes_A	CRC	FR	0.000141871	CRC	496	1.80204e-07	1.06926e-07
GTDBiso@GB_GCA_900320465@ONSQ01000105.1_2@d__Bacteria|p__Firmicutes_A	CRC	US	0.000141871	CRC	496	3.34929e-08	1.06926e-07
GEM@3300024043_4@3300024043_4_00582@d__Bacteria|p__Bacteroidota	CRC	AT	1.58189e-11	CRC	502	6.78579e-08	1.14529e-07
GEM@3300024043_4@3300024043_4_00582@d__Bacteria|p__Bacteroidota	CRC	CN	1.58189e-11	CRC	502	9.22298e-08	1.14529e-07
GEM@3300024043_4@3300024043_4_00582@d__Bacteria|p__Bacteroidota	CRC	DE	1.58189e-11	CRC	502	2.90478e-07	1.14529e-07
GEM@3300024043_4@3300024043_4_00582@d__Bacteria|p__Bacteroidota	CRC	FR	1.58189e-11	CRC	502	8.69822e-08	1.14529e-07
GEM@3300024043_4@3300024043_4_00582@d__Bacteria|p__Bacteroidota	CRC	US	1.58189e-11	CRC	502	3.50962e-08	1.14529e-07
Ocean@GORG_SAMEA6077871_SAGS_AG337E14@GORG_AG337E14_SAGS-scaffold_19-gene_34@d__Bacteria|p__Proteobacteria	CRC	AT	0	CRC	494	5.97327e-08	1.28542e-07
Ocean@GORG_SAMEA6077871_SAGS_AG337E14@GORG_AG337E14_SAGS-scaffold_19-gene_34@d__Bacteria|p__Proteobacteria	CRC	CN	0	CRC	494	1.66834e-07	1.28542e-07
Ocean@GORG_SAMEA6077871_SAGS_AG337E14@GORG_AG337E14_SAGS-scaffold_19-gene_34@d__Bacteria|p__Proteobacteria	CRC	DE	0	CRC	494	9.85155e-08	1.28542e-07
Ocean@GORG_SAMEA6077871_SAGS_AG337E14@GORG_AG337E14_SAGS-scaffold_19-gene_34@d__Bacteria|p__Proteobacteria	CRC	FR	0	CRC	494	2.28861e-07	1.28542e-07
Ocean@GORG_SAMEA6077871_SAGS_AG337E14@GORG_AG337E14_SAGS-scaffold_19-gene_34@d__Bacteria|p__Proteobacteria	CRC	US	0	CRC	494	8.87659e-08	1.28542e-07
GTDBiso@GB_GCA_900542035@UQMJ01000019.1_52@d__Bacteria|p__Firmicutes_A	CRC	AT	7.92758e-06	CRC	417	7.87884e-08	1.60222e-07
GTDBiso@GB_GCA_900542035@UQMJ01000019.1_52@d__Bacteria|p__Firmicutes_A	CRC	CN	7.92758e-06	CRC	417	2.70376e-07	1.60222e-07
GTDBiso@GB_GCA_900542035@UQMJ01000019.1_52@d__Bacteria|p__Firmicutes_A	CRC	DE	7.92758e-06	CRC	417	9.72553e-08	1.60222e-07
GTDBiso@GB_GCA_900542035@UQMJ01000019.1_52@d__Bacteria|p__Firmicutes_A	CRC	FR	7.92758e-06	CRC	417	2.01148e-07	1.60222e-07
GTDBiso@GB_GCA_900542035@UQMJ01000019.1_52@d__Bacteria|p__Firmicutes_A	CRC	US	7.92758e-06	CRC	417	1.5354e-07	1.60222e-07
GEM@3300006255_10@3300006255_10_00623@d__Bacteria|p__Fusobacteriota	CRC	AT	0.000160699	CRC	531	1.22836e-08	1.7535e-07
GEM@3300006255_10@3300006255_10_00623@d__Bacteria|p__Fusobacteriota	CRC	CN	0.000160699	CRC	531	5.09113e-07	1.7535e-07
GEM@3300006255_10@3300006255_10_00623@d__Bacteria|p__Fusobacteriota	CRC	DE	0.000160699	CRC	531	2.76891e-07	1.7535e-07
GEM@3300006255_10@3300006255_10_00623@d__Bacteria|p__Fusobacteriota	CRC	FR	0.000160699	CRC	531	5.86442e-08	1.7535e-07
GEM@3300006255_10@3300006255_10_00623@d__Bacteria|p__Fusobacteriota	CRC	US	0.000160699	CRC	531	1.98187e-08	1.7535e-07
GEM@3300008715_39@3300008715_39_00490@d__Bacteria|p__Firmicutes	CRC	AT	2.0786e-08	CRC	457	9.04661e-08	2.07985e-07
GEM@3300008715_39@3300008715_39_00490@d__Bacteria|p__Firmicutes	CRC	CN	2.0786e-08	CRC	457	2.45098e-07	2.07985e-07
GEM@3300008715_39@3300008715_39_00490@d__Bacteria|p__Firmicutes	CRC	DE	2.0786e-08	CRC	457	4.10389e-07	2.07985e-07
GEM@3300008715_39@3300008715_39_00490@d__Bacteria|p__Firmicutes	CRC	FR	2.0786e-08	CRC	457	2.30969e-07	2.07985e-07
GEM@3300008715_39@3300008715_39_00490@d__Bacteria|p__Firmicutes	CRC	US	2.0786e-08	CRC	457	6.30046e-08	2.07985e-07
GTDBiso@GB_GCA_900554425@USHJ01000029.1_3@d__Bacteria|p__Firmicutes_A	CRC	AT	0.00589964	CRC	280	2.24217e-07	2.36337e-07
GTDBiso@GB_GCA_900554425@USHJ01000029.1_3@d__Bacteria|p__Firmicutes_A	CRC	CN	0.00589964	CRC	280	2.0388e-07	2.36337e-07
GTDBiso@GB_GCA_900554425@USHJ01000029.1_3@d__Bacteria|p__Firmicutes_A	CRC	DE	0.00589964	CRC	280	7.497e-08	2.36337e-07
GTDBiso@GB_GCA_900554425@USHJ01000029.1_3@d__Bacteria|p__Firmicutes_A	CRC	FR	0.00589964	CRC	280	5.70074e-07	2.36337e-07
GTDBiso@GB_GCA_900554425@USHJ01000029.1_3@d__Bacteria|p__Firmicutes_A	CRC	US	0.00589964	CRC	280	1.08545e-07	2.36337e-07
GTDBiso@GB_GCA_900544375@UQUZ01000011.1_30@d__Bacteria|p__Firmicutes_A	CRC	AT	0.00885221	CRC	511	7.04636e-08	2.83355e-07
GTDBiso@GB_GCA_900544375@UQUZ01000011.1_30@d__Bacteria|p__Firmicutes_A	CRC	CN	0.00885221	CRC	511	3.08655e-07	2.83355e-07
GTDBiso@GB_GCA_900544375@UQUZ01000011.1_30@d__Bacteria|p__Firmicutes_A	CRC	DE	0.00885221	CRC	511	1.59496e-07	2.83355e-07
GTDBiso@GB_GCA_900544375@UQUZ01000011.1_30@d__Bacteria|p__Firmicutes_A	CRC	FR	0.00885221	CRC	511	1.02781e-07	2.83355e-07
GTDBiso@GB_GCA_900544375@UQUZ01000011.1_30@d__Bacteria|p__Firmicutes_A	CRC	US	0.00885221	CRC	511	7.75378e-07	2.83355e-07
GEM@3300025691_113@3300025691_113_00490@d__Bacteria|p__Bacteroidota	CRC	AT	0.00134596	CRC	535	3.30582e-07	2.85039e-07
GEM@3300025691_113@3300025691_113_00490@d__Bacteria|p__Bacteroidota	CRC	CN	0.00134596	CRC	535	2.23479e-07	2.85039e-07
GEM@3300025691_113@3300025691_113_00490@d__Bacteria|p__Bacteroidota	CRC	DE	0.00134596	CRC	535	4.03056e-07	2.85039e-07
GEM@3300025691_113@3300025691_113_00490@d__Bacteria|p__Bacteroidota	CRC	FR	0.00134596	CRC	535	9.9001e-09	2.85039e-07
GEM@3300025691_113@3300025691_113_00490@d__Bacteria|p__Bacteroidota	CRC	US	0.00134596	CRC	535	4.58178e-07	2.85039e-07
GTDBiso@GB_GCA_900544715@UQWL01000016.1_13@d__Bacteria|p__Firmicutes_A	CRC	AT	0.0041523	CRC	507	9.07269e-08	3.10356e-07
GTDBiso@GB_GCA_900544715@UQWL01000016.1_13@d__Bacteria|p__Firmicutes_A	CRC	CN	0.0041523	CRC	507	2.17702e-07	3.10356e-07
GTDBiso@GB_GCA_900544715@UQWL01000016.1_13@d__Bacteria|p__Firmicutes_A	CRC	DE	0.0041523	CRC	507	2.98279e-07	3.10356e-07
GTDBiso@GB_GCA_900544715@UQWL01000016.1_13@d__Bacteria|p__Firmicutes_A	CRC	FR	0.0041523	CRC	507	1.61116e-07	3.10356e-07
GTDBiso@GB_GCA_900544715@UQWL01000016.1_13@d__Bacteria|p__Firmicutes_A	CRC	US	0.0041523	CRC	507	7.83955e-07	3.10356e-07
GTDBiso@GB_GCA_002311635@DBZJ01000183.1_45@d__Bacteria|p__Desulfobacterota	CRC	AT	0.00812488	CRC	489	1.15578e-07	3.21382e-07
GTDBiso@GB_GCA_002311635@DBZJ01000183.1_45@d__Bacteria|p__Desulfobacterota	CRC	CN	0.00812488	CRC	489	1.81025e-07	3.21382e-07
GTDBiso@GB_GCA_002311635@DBZJ01000183.1_45@d__Bacteria|p__Desulfobacterota	CRC	DE	0.00812488	CRC	489	2.63849e-07	3.21382e-07
GTDBiso@GB_GCA_002311635@DBZJ01000183.1_45@d__Bacteria|p__Desulfobacterota	CRC	FR	0.00812488	CRC	489	1.23189e-07	3.21382e-07
GTDBiso@GB_GCA_002311635@DBZJ01000183.1_45@d__Bacteria|p__Desulfobacterota	CRC	US	0.00812488	CRC	489	9.23269e-07	3.21382e-07
GEM@3300019375_4@3300019375_4_02135@d__Bacteria|p__Firmicutes_A	CRC	AT	0.00258526	CRC	496	1.074e-07	3.30282e-07
GEM@3300019375_4@3300019375_4_02135@d__Bacteria|p__Firmicutes_A	CRC	CN	0.00258526	CRC	496	2.89075e-07	3.30282e-07
GEM@3300019375_4@3300019375_4_02135@d__Bacteria|p__Firmicutes_A	CRC	DE	0.00258526	CRC	496	2.54641e-07	3.30282e-07
GEM@3300019375_4@3300019375_4_02135@d__Bacteria|p__Firmicutes_A	CRC	FR	0.00258526	CRC	496	1.03299e-07	3.30282e-07
GEM@3300019375_4@3300019375_4_02135@d__Bacteria|p__Firmicutes_A	CRC	US	0.00258526	CRC	496	8.96995e-07	3.30282e-07
GEM@3300018878_179@3300018878_179_00531@d__Bacteria|p__Firmicutes_A	CRC	AT	0.000206685	CRC	379	-4.84356e-09	3.38617e-07
GEM@3300018878_179@3300018878_179_00531@d__Bacteria|p__Firmicutes_A	CRC	CN	0.000206685	CRC	379	2.17728e-07	3.38617e-07
GEM@3300018878_179@3300018878_179_00531@d__Bacteria|p__Firmicutes_A	CRC	DE	0.000206685	CRC	379	1.42261e-07	3.38617e-07
GEM@3300018878_179@3300018878_179_00531@d__Bacteria|p__Firmicutes_A	CRC	FR	0.000206685	CRC	379	1.34166e-06	3.38617e-07
GEM@3300018878_179@3300018878_179_00531@d__Bacteria|p__Firmicutes_A	CRC	US	0.000206685	CRC	379	-3.7177e-09	3.38617e-07
GTDBiso@GB_GCA_900548415@URKO01000209.1_2@d__Bacteria|p__Bacteroidota	CRC	AT	0.000577179	CRC	537	5.4692e-07	3.60736e-07
GTDBiso@GB_GCA_900548415@URKO01000209.1_2@d__Bacteria|p__Bacteroidota	CRC	CN	0.000577179	CRC	537	2.55758e-08	3.60736e-07
GTDBiso@GB_GCA_900548415@URKO01000209.1_2@d__Bacteria|p__Bacteroidota	CRC	DE	0.000577179	CRC	537	5.34232e-07	3.60736e-07
GTDBiso@GB_GCA_900548415@URKO01000209.1_2@d__Bacteria|p__Bacteroidota	CRC	FR	0.000577179	CRC	537	7.69147e-08	3.60736e-07
GTDBiso@GB_GCA_900548415@URKO01000209.1_2@d__Bacteria|p__Bacteroidota	CRC	US	0.000577179	CRC	537	6.20039e-07	3.60736e-07
GEM@3300029694_9@3300029694_9_01705@d__Bacteria|p__Firmicutes_A	CRC	AT	0.00192234	CRC	501	9.92609e-08	3.63595e-07
GEM@3300029694_9@3300029694_9_01705@d__Bacteria|p__Firmicutes_A	CRC	CN	0.00192234	CRC	501	3.3813e-07	3.63595e-07
GEM@3300029694_9@3300029694_9_01705@d__Bacteria|p__Firmicutes_A	CRC	DE	0.00192234	CRC	501	2.52736e-07	3.63595e-07
GEM@3300029694_9@3300029694_9_01705@d__Bacteria|p__Firmicutes_A	CRC	FR	0.00192234	CRC	501	1.50269e-07	3.63595e-07
GEM@3300029694_9@3300029694_9_01705@d__Bacteria|p__Firmicutes_A	CRC	US	0.00192234	CRC	501	9.77577e-07	3.63595e-07
GTDBiso@GB_GCA_002492725@DLAF01000032.1_81@d__Bacteria|p__Firmicutes_A	CRC	AT	0.00158108	CRC	281	7.32633e-09	3.70587e-07
GTDBiso@GB_GCA_002492725@DLAF01000032.1_81@d__Bacteria|p__Firmicutes_A	CRC	CN	0.00158108	CRC	281	3.59782e-07	3.70587e-07
GTDBiso@GB_GCA_002492725@DLAF01000032.1_81@d__Bacteria|p__Firmicutes_A	CRC	DE	0.00158108	CRC	281	8.07614e-07	3.70587e-07
GTDBiso@GB_GCA_002492725@DLAF01000032.1_81@d__Bacteria|p__Firmicutes_A	CRC	FR	0.00158108	CRC	281	4.41535e-07	3.70587e-07
GTDBiso@GB_GCA_002492725@DLAF01000032.1_81@d__Bacteria|p__Firmicutes_A	CRC	US	0.00158108	CRC	281	2.36679e-07	3.70587e-07
GTDBiso@GB_GCA_002431305@DJEG01000055.1_41@d__Bacteria|p__Firmicutes_A	CRC	AT	0.00951766	CRC	487	1.00904e-07	3.78198e-07
GTDBiso@GB_GCA_002431305@DJEG01000055.1_41@d__Bacteria|p__Firmicutes_A	CRC	CN	0.00951766	CRC	487	3.56418e-07	3.78198e-07
GTDBiso@GB_GCA_002431305@DJEG01000055.1_41@d__Bacteria|p__Firmicutes_A	CRC	DE	0.00951766	CRC	487	2.1337e-07	3.78198e-07
GTDBiso@GB_GCA_002431305@DJEG01000055.1_41@d__Bacteria|p__Firmicutes_A	CRC	FR	0.00951766	CRC	487	1.39861e-07	3.78198e-07
GTDBiso@GB_GCA_002431305@DJEG01000055.1_41@d__Bacteria|p__Firmicutes_A	CRC	US	0.00951766	CRC	487	1.08044e-06	3.78198e-07
GMGBhq@GMBC10.017_512@GMBC10.017_512_00361@d__Bacteria|p__Bacteroidota	CRC	AT	0.000243179	CRC	542	5.92792e-07	3.9763e-07
GMGBhq@GMBC10.017_512@GMBC10.017_512_00361@d__Bacteria|p__Bacteroidota	CRC	CN	0.000243179	CRC	542	1.31916e-08	3.9763e-07
GMGBhq@GMBC10.017_512@GMBC10.017_512_00361@d__Bacteria|p__Bacteroidota	CRC	DE	0.000243179	CRC	542	5.57698e-07	3.9763e-07
GMGBhq@GMBC10.017_512@GMBC10.017_512_00361@d__Bacteria|p__Bacteroidota	CRC	FR	0.000243179	CRC	542	9.37409e-08	3.9763e-07
GMGBhq@GMBC10.017_512@GMBC10.017_512_00361@d__Bacteria|p__Bacteroidota	CRC	US	0.000243179	CRC	542	7.30727e-07	3.9763e-07
GTDBiso@GB_GCA_002320555@DCJV01000029.1_9@d__Bacteria|p__Firmicutes_A	CRC	AT	0.00770763	CRC	508	1.03294e-07	4.01661e-07
GTDBiso@GB_GCA_002320555@DCJV01000029.1_9@d__Bacteria|p__Firmicutes_A	CRC	CN	0.00770763	CRC	508	2.8004e-07	4.01661e-07
GTDBiso@GB_GCA_002320555@DCJV01000029.1_9@d__Bacteria|p__Firmicutes_A	CRC	DE	0.00770763	CRC	508	4.46938e-07	4.01661e-07
GTDBiso@GB_GCA_002320555@DCJV01000029.1_9@d__Bacteria|p__Firmicutes_A	CRC	FR	0.00770763	CRC	508	1.74872e-07	4.01661e-07
GTDBiso@GB_GCA_002320555@DCJV01000029.1_9@d__Bacteria|p__Firmicutes_A	CRC	US	0.00770763	CRC	508	1.00316e-06	4.01661e-07
GTDBiso@GB_GCA_002309175@DBWX01000003.1_45@d__Bacteria|p__Firmicutes_A	CRC	AT	0.00123182	CRC	486	2.16303e-07	4.052e-07
GTDBiso@GB_GCA_002309175@DBWX01000003.1_45@d__Bacteria|p__Firmicutes_A	CRC	CN	0.00123182	CRC	486	4.76837e-07	4.052e-07
GTDBiso@GB_GCA_002309175@DBWX01000003.1_45@d__Bacteria|p__Firmicutes_A	CRC	DE	0.00123182	CRC	486	3.00857e-07	4.052e-07
GTDBiso@GB_GCA_002309175@DBWX01000003.1_45@d__Bacteria|p__Firmicutes_A	CRC	FR	0.00123182	CRC	486	3.07916e-07	4.052e-07
GTDBiso@GB_GCA_002309175@DBWX01000003.1_45@d__Bacteria|p__Firmicutes_A	CRC	US	0.00123182	CRC	486	7.2409e-07	4.052e-07
GTDBiso@GB_GCA_002435905@DIWW01000011.1_249@d__Bacteria|p__Firmicutes_B	CRC	AT	0.00161924	CRC	305	-3.03735e-08	4.20727e-07
GTDBiso@GB_GCA_002435905@DIWW01000011.1_249@d__Bacteria|p__Firmicutes_B	CRC	CN	0.00161924	CRC	305	3.31644e-07	4.20727e-07
GTDBiso@GB_GCA_002435905@DIWW01000011.1_249@d__Bacteria|p__Firmicutes_B	CRC	DE	0.00161924	CRC	305	6.22343e-07	4.20727e-07
GTDBiso@GB_GCA_002435905@DIWW01000011.1_249@d__Bacteria|p__Firmicutes_B	CRC	FR	0.00161924	CRC	305	9.82637e-07	4.20727e-07
GTDBiso@GB_GCA_002435905@DIWW01000011.1_249@d__Bacteria|p__Firmicutes_B	CRC	US	0.00161924	CRC	305	1.97384e-07	4.20727e-07
GTDBiso@GB_GCA_002427015@DIPE01000097.1_7@d__Bacteria|p__Firmicutes_D	CRC	AT	0.00639293	CRC	508	8.91262e-08	4.23238e-07
GTDBiso@GB_GCA_002427015@DIPE01000097.1_7@d__Bacteria|p__Firmicutes_D	CRC	CN	0.00639293	CRC	508	3.06762e-07	4.23238e-07
GTDBiso@GB_GCA_002427015@DIPE01000097.1_7@d__Bacteria|p__Firmicutes_D	CRC	DE	0.00639293	CRC	508	3.0175e-07	4.23238e-07
GTDBiso@GB_GCA_002427015@DIPE01000097.1_7@d__Bacteria|p__Firmicutes_D	CRC	FR	0.00639293	CRC	508	1.57477e-07	4.23238e-07
GTDBiso@GB_GCA_002427015@DIPE01000097.1_7@d__Bacteria|p__Firmicutes_D	CRC	US	0.00639293	CRC	508	1.26107e-06	4.23238e-07
GEM@3300019375_4@3300019375_4_01939@d__Bacteria|p__Firmicutes_A	CRC	AT	0.00333077	CRC	462	8.42275e-08	4.35349e-07
GEM@3300019375_4@3300019375_4_01939@d__Bacteria|p__Firmicutes_A	CRC	CN	0.00333077	CRC	462	6.66465e-07	4.35349e-07
GEM@3300019375_4@3300019375_4_01939@d__Bacteria|p__Firmicutes_A	CRC	DE	0.00333077	CRC	462	2.1368e-07	4.35349e-07
GEM@3300019375_4@3300019375_4_01939@d__Bacteria|p__Firmicutes_A	CRC	FR	0.00333077	CRC	462	1.48624e-07	4.35349e-07
GEM@3300019375_4@3300019375_4_01939@d__Bacteria|p__Firmicutes_A	CRC	US	0.00333077	CRC	462	1.06375e-06	4.35349e-07
GTDBiso@GB_GCA_900544375@UQUZ01000002.1_21@d__Bacteria|p__Firmicutes_A	CRC	AT	0.00997429	CRC	280	-2.51084e-08	4.48469e-07
GTDBiso@GB_GCA_900544375@UQUZ01000002.1_21@d__Bacteria|p__Firmicutes_A	CRC	CN	0.00997429	CRC	280	3.50669e-07	4.48469e-07
GTDBiso@GB_GCA_900544375@UQUZ01000002.1_21@d__Bacteria|p__Firmicutes_A	CRC	DE	0.00997429	CRC	280	2.16403e-07	4.48469e-07
GTDBiso@GB_GCA_900544375@UQUZ01000002.1_21@d__Bacteria|p__Firmicutes_A	CRC	FR	0.00997429	CRC	280	5.27803e-07	4.48469e-07
GTDBiso@GB_GCA_900544375@UQUZ01000002.1_21@d__Bacteria|p__Firmicutes_A	CRC	US	0.00997429	CRC	280	1.17258e-06	4.48469e-07
GEM@3300029739_16@3300029739_16_01061@d__Bacteria|p__Firmicutes_A	CRC	AT	0.000507996	CRC	503	7.46008e-08	4.55153e-07
GEM@3300029739_16@3300029739_16_01061@d__Bacteria|p__Firmicutes_A	CRC	CN	0.000507996	CRC	503	2.5683e-07	4.55153e-07
GEM@3300029739_16@3300029739_16_01061@d__Bacteria|p__Firmicutes_A	CRC	DE	0.000507996	CRC	503	2.90563e-07	4.55153e-07
GEM@3300029739_16@3300029739_16_01061@d__Bacteria|p__Firmicutes_A	CRC	FR	0.000507996	CRC	503	7.91938e-07	4.55153e-07
GEM@3300029739_16@3300029739_16_01061@d__Bacteria|p__Firmicutes_A	CRC	US	0.000507996	CRC	503	8.61832e-07	4.55153e-07
UHGG@MGYG-HGUT-02697@GUT_GENOME158621_01875@d__Bacteria|p__Firmicutes_A	CRC	AT	0.00484648	CRC	369	1.50183e-07	4.77623e-07
UHGG@MGYG-HGUT-02697@GUT_GENOME158621_01875@d__Bacteria|p__Firmicutes_A	CRC	CN	0.00484648	CRC	369	4.4534e-07	4.77623e-07
UHGG@MGYG-HGUT-02697@GUT_GENOME158621_01875@d__Bacteria|p__Firmicutes_A	CRC	DE	0.00484648	CRC	369	3.72322e-07	4.77623e-07
UHGG@MGYG-HGUT-02697@GUT_GENOME158621_01875@d__Bacteria|p__Firmicutes_A	CRC	FR	0.00484648	CRC	369	2.46527e-07	4.77623e-07
UHGG@MGYG-HGUT-02697@GUT_GENOME158621_01875@d__Bacteria|p__Firmicutes_A	CRC	US	0.00484648	CRC	369	1.17374e-06	4.77623e-07
GTDBiso@GB_GCA_002451755@DKDF01000024.1_11@d__Bacteria|p__Firmicutes_A	CRC	AT	0.00132454	CRC	443	7.90991e-07	4.94712e-07
GTDBiso@GB_GCA_002451755@DKDF01000024.1_11@d__Bacteria|p__Firmicutes_A	CRC	CN	0.00132454	CRC	443	7.262e-07	4.94712e-07
GTDBiso@GB_GCA_002451755@DKDF01000024.1_11@d__Bacteria|p__Firmicutes_A	CRC	DE	0.00132454	CRC	443	9.15238e-07	4.94712e-07
GTDBiso@GB_GCA_002451755@DKDF01000024.1_11@d__Bacteria|p__Firmicutes_A	CRC	FR	0.00132454	CRC	443	-1.06457e-06	4.94712e-07
GTDBiso@GB_GCA_002451755@DKDF01000024.1_11@d__Bacteria|p__Firmicutes_A	CRC	US	0.00132454	CRC	443	1.1057e-06	4.94712e-07
GEM@3300011002_13@3300011002_13_00620@d__Bacteria|p__Firmicutes_A	CRC	AT	8.96759e-05	CRC	374	1.24038e-07	5.12192e-07
GEM@3300011002_13@3300011002_13_00620@d__Bacteria|p__Firmicutes_A	CRC	CN	8.96759e-05	CRC	374	9.32274e-07	5.12192e-07
GEM@3300011002_13@3300011002_13_00620@d__Bacteria|p__Firmicutes_A	CRC	DE	8.96759e-05	CRC	374	-1.44653e-09	5.12192e-07
GEM@3300011002_13@3300011002_13_00620@d__Bacteria|p__Firmicutes_A	CRC	FR	8.96759e-05	CRC	374	4.59208e-07	5.12192e-07
GEM@3300011002_13@3300011002_13_00620@d__Bacteria|p__Firmicutes_A	CRC	US	8.96759e-05	CRC	374	1.04689e-06	5.12192e-07
GEM@3300013498_3@3300013498_3_01058@d__Bacteria|p__Firmicutes_A	CRC	AT	0.00109339	CRC	490	1.98904e-07	5.16953e-07
GEM@3300013498_3@3300013498_3_01058@d__Bacteria|p__Firmicutes_A	CRC	CN	0.00109339	CRC	490	5.466e-07	5.16953e-07
GEM@3300013498_3@3300013498_3_01058@d__Bacteria|p__Firmicutes_A	CRC	DE	0.00109339	CRC	490	3.35861e-07	5.16953e-07
GEM@3300013498_3@3300013498_3_01058@d__Bacteria|p__Firmicutes_A	CRC	FR	0.00109339	CRC	490	1.75536e-07	5.16953e-07
GEM@3300013498_3@3300013498_3_01058@d__Bacteria|p__Firmicutes_A	CRC	US	0.00109339	CRC	490	1.32786e-06	5.16953e-07
GTDBiso@GB_GCA_900544375@UQUZ01000058.1_5@d__Bacteria|p__Firmicutes_A	CRC	AT	0.00972994	CRC	508	9.19373e-08	5.2013e-07
GTDBiso@GB_GCA_900544375@UQUZ01000058.1_5@d__Bacteria|p__Firmicutes_A	CRC	CN	0.00972994	CRC	508	7.74625e-07	5.2013e-07
GTDBiso@GB_GCA_900544375@UQUZ01000058.1_5@d__Bacteria|p__Firmicutes_A	CRC	DE	0.00972994	CRC	508	2.53285e-07	5.2013e-07
GTDBiso@GB_GCA_900544375@UQUZ01000058.1_5@d__Bacteria|p__Firmicutes_A	CRC	FR	0.00972994	CRC	508	1.60534e-07	5.2013e-07
GTDBiso@GB_GCA_900544375@UQUZ01000058.1_5@d__Bacteria|p__Firmicutes_A	CRC	US	0.00972994	CRC	508	1.32027e-06	5.2013e-07
GEM@3300029400_11@3300029400_11_02444@d__Bacteria|p__Firmicutes_A	CRC	AT	0.00138072	CRC	455	1.26101e-07	5.6471e-07
GEM@3300029400_11@3300029400_11_02444@d__Bacteria|p__Firmicutes_A	CRC	CN	0.00138072	CRC	455	7.23383e-07	5.6471e-07
GEM@3300029400_11@3300029400_11_02444@d__Bacteria|p__Firmicutes_A	CRC	DE	0.00138072	CRC	455	4.54619e-07	5.6471e-07
GEM@3300029400_11@3300029400_11_02444@d__Bacteria|p__Firmicutes_A	CRC	FR	0.00138072	CRC	455	2.04422e-07	5.6471e-07
GEM@3300029400_11@3300029400_11_02444@d__Bacteria|p__Firmicutes_A	CRC	US	0.00138072	CRC	455	1.31502e-06	5.6471e-07
GTDBiso@GB_GCA_900539155@UQBE01000032.1_1@d__Bacteria|p__Bacteroidota	CRC	AT	0.000130542	CRC	532	1.15432e-06	5.65955e-07
GTDBiso@GB_GCA_900539155@UQBE01000032.1_1@d__Bacteria|p__Bacteroidota	CRC	CN	0.000130542	CRC	532	3.48522e-08	5.65955e-07
GTDBiso@GB_GCA_900539155@UQBE01000032.1_1@d__Bacteria|p__Bacteroidota	CRC	DE	0.000130542	CRC	532	7.7834e-07	5.65955e-07
GTDBiso@GB_GCA_900539155@UQBE01000032.1_1@d__Bacteria|p__Bacteroidota	CRC	FR	0.000130542	CRC	532	1.45106e-07	5.65955e-07
GTDBiso@GB_GCA_900539155@UQBE01000032.1_1@d__Bacteria|p__Bacteroidota	CRC	US	0.000130542	CRC	532	7.17152e-07	5.65955e-07
GEM@3300006045_68@3300006045_68_00287@d__Bacteria|p__Firmicutes_A	CRC	AT	4.85677e-06	CRC	230	1.12237e-07	5.93825e-07
GEM@3300006045_68@3300006045_68_00287@d__Bacteria|p__Firmicutes_A	CRC	CN	4.85677e-06	CRC	230	8.35696e-07	5.93825e-07
GEM@3300006045_68@3300006045_68_00287@d__Bacteria|p__Firmicutes_A	CRC	DE	4.85677e-06	CRC	230	3.76905e-07	5.93825e-07
GEM@3300006045_68@3300006045_68_00287@d__Bacteria|p__Firmicutes_A	CRC	FR	4.85677e-06	CRC	230	1.51412e-06	5.93825e-07
GEM@3300006045_68@3300006045_68_00287@d__Bacteria|p__Firmicutes_A	CRC	US	4.85677e-06	CRC	230	1.30164e-07	5.93825e-07
GEM@3300021471_19@3300021471_19_00884@d__Bacteria|p__WOR-3	CRC	AT	0.000196877	CRC	535	1.98489e-07	5.97406e-07
GEM@3300021471_19@3300021471_19_00884@d__Bacteria|p__WOR-3	CRC	CN	0.000196877	CRC	535	1.13344e-07	5.97406e-07
GEM@3300021471_19@3300021471_19_00884@d__Bacteria|p__WOR-3	CRC	DE	0.000196877	CRC	535	1.42605e-06	5.97406e-07
GEM@3300021471_19@3300021471_19_00884@d__Bacteria|p__WOR-3	CRC	FR	0.000196877	CRC	535	7.89808e-08	5.97406e-07
GEM@3300021471_19@3300021471_19_00884@d__Bacteria|p__WOR-3	CRC	US	0.000196877	CRC	535	1.17016e-06	5.97406e-07
GEM@3300017658_13@3300017658_13_01875@d__Bacteria|p__Planctomycetota	CRC	AT	0.00475729	CRC	452	6.97183e-08	5.99131e-07
GEM@3300017658_13@3300017658_13_01875@d__Bacteria|p__Planctomycetota	CRC	CN	0.00475729	CRC	452	2.26389e-07	5.99131e-07
GEM@3300017658_13@3300017658_13_01875@d__Bacteria|p__Planctomycetota	CRC	DE	0.00475729	CRC	452	3.21078e-07	5.99131e-07
GEM@3300017658_13@3300017658_13_01875@d__Bacteria|p__Planctomycetota	CRC	FR	0.00475729	CRC	452	1.33956e-06	5.99131e-07
GEM@3300017658_13@3300017658_13_01875@d__Bacteria|p__Planctomycetota	CRC	US	0.00475729	CRC	452	1.03891e-06	5.99131e-07
GTDBiso@GB_GCA_003650815@QMSB01000020.1_7@d__Archaea|p__Thermoproteota	CRC	AT	0.00475729	CRC	452	6.97183e-08	5.99131e-07
GTDBiso@GB_GCA_003650815@QMSB01000020.1_7@d__Archaea|p__Thermoproteota	CRC	CN	0.00475729	CRC	452	2.26389e-07	5.99131e-07
GTDBiso@GB_GCA_003650815@QMSB01000020.1_7@d__Archaea|p__Thermoproteota	CRC	DE	0.00475729	CRC	452	3.21078e-07	5.99131e-07
GTDBiso@GB_GCA_003650815@QMSB01000020.1_7@d__Archaea|p__Thermoproteota	CRC	FR	0.00475729	CRC	452	1.33956e-06	5.99131e-07
GTDBiso@GB_GCA_003650815@QMSB01000020.1_7@d__Archaea|p__Thermoproteota	CRC	US	0.00475729	CRC	452	1.03891e-06	5.99131e-07
GEM@3300021255_95@3300021255_95_01310@d__Bacteria|p__Firmicutes_A	CRC	AT	0.000361962	CRC	169	4.79282e-07	6.37882e-07
GEM@3300021255_95@3300021255_95_01310@d__Bacteria|p__Firmicutes_A	CRC	CN	0.000361962	CRC	169	7.83516e-07	6.37882e-07
GEM@3300021255_95@3300021255_95_01310@d__Bacteria|p__Firmicutes_A	CRC	DE	0.000361962	CRC	169	3.78633e-07	6.37882e-07
GEM@3300021255_95@3300021255_95_01310@d__Bacteria|p__Firmicutes_A	CRC	FR	0.000361962	CRC	169	1.06818e-06	6.37882e-07
GEM@3300021255_95@3300021255_95_01310@d__Bacteria|p__Firmicutes_A	CRC	US	0.000361962	CRC	169	4.79795e-07	6.37882e-07
GEM@2189573022_5@2189573022_5_01611@d__Bacteria|p__Firmicutes_A	CRC	AT	0	CRC	441	8.42816e-08	6.72568e-07
GEM@2189573022_5@2189573022_5_01611@d__Bacteria|p__Firmicutes_A	CRC	CN	0	CRC	441	6.21046e-07	6.72568e-07
GEM@2189573022_5@2189573022_5_01611@d__Bacteria|p__Firmicutes_A	CRC	DE	0	CRC	441	4.81832e-07	6.72568e-07
GEM@2189573022_5@2189573022_5_01611@d__Bacteria|p__Firmicutes_A	CRC	FR	0	CRC	441	2.02394e-06	6.72568e-07
GEM@2189573022_5@2189573022_5_01611@d__Bacteria|p__Firmicutes_A	CRC	US	0	CRC	441	1.51741e-07	6.72568e-07
GEM@3300011976_21@3300011976_21_01155@d__Bacteria|p__Bacteroidota	CRC	AT	0.00653808	CRC	520	8.10456e-07	6.9125e-07
GEM@3300011976_21@3300011976_21_01155@d__Bacteria|p__Bacteroidota	CRC	CN	0.00653808	CRC	520	4.94712e-08	6.9125e-07
GEM@3300011976_21@3300011976_21_01155@d__Bacteria|p__Bacteroidota	CRC	DE	0.00653808	CRC	520	1.63857e-06	6.9125e-07
GEM@3300011976_21@3300011976_21_01155@d__Bacteria|p__Bacteroidota	CRC	FR	0.00653808	CRC	520	1.02231e-07	6.9125e-07
GEM@3300011976_21@3300011976_21_01155@d__Bacteria|p__Bacteroidota	CRC	US	0.00653808	CRC	520	8.55515e-07	6.9125e-07
GTDBiso@GB_GCA_900545625@UQZS01000055.1_1@d__Bacteria|p__Firmicutes_A	CRC	AT	0.00414614	CRC	402	1.48268e-07	7.20295e-07
GTDBiso@GB_GCA_900545625@UQZS01000055.1_1@d__Bacteria|p__Firmicutes_A	CRC	CN	0.00414614	CRC	402	6.71592e-07	7.20295e-07
GTDBiso@GB_GCA_900545625@UQZS01000055.1_1@d__Bacteria|p__Firmicutes_A	CRC	DE	0.00414614	CRC	402	4.01077e-07	7.20295e-07
GTDBiso@GB_GCA_900545625@UQZS01000055.1_1@d__Bacteria|p__Firmicutes_A	CRC	FR	0.00414614	CRC	402	3.62466e-07	7.20295e-07
GTDBiso@GB_GCA_900545625@UQZS01000055.1_1@d__Bacteria|p__Firmicutes_A	CRC	US	0.00414614	CRC	402	2.01807e-06	7.20295e-07
GEM@3300027515_34@3300027515_34_01250@d__Bacteria|p__Desulfobacterota	CRC	AT	0.00187066	CRC	450	3.40696e-08	7.33121e-07
GEM@3300027515_34@3300027515_34_01250@d__Bacteria|p__Desulfobacterota	CRC	CN	0.00187066	CRC	450	1.9081e-07	7.33121e-07
GEM@3300027515_34@3300027515_34_01250@d__Bacteria|p__Desulfobacterota	CRC	DE	0.00187066	CRC	450	3.76892e-07	7.33121e-07
GEM@3300027515_34@3300027515_34_01250@d__Bacteria|p__Desulfobacterota	CRC	FR	0.00187066	CRC	450	2.1308e-06	7.33121e-07
GEM@3300027515_34@3300027515_34_01250@d__Bacteria|p__Desulfobacterota	CRC	US	0.00187066	CRC	450	9.33033e-07	7.33121e-07
GEM@3300001919_13@3300001919_13_00481@d__Bacteria|p__Firmicutes_A	CRC	AT	0.00315283	CRC	506	1.84687e-07	7.53984e-07
GEM@3300001919_13@3300001919_13_00481@d__Bacteria|p__Firmicutes_A	CRC	CN	0.00315283	CRC	506	4.14326e-07	7.53984e-07
GEM@3300001919_13@3300001919_13_00481@d__Bacteria|p__Firmicutes_A	CRC	DE	0.00315283	CRC	506	6.01319e-07	7.53984e-07
GEM@3300001919_13@3300001919_13_00481@d__Bacteria|p__Firmicutes_A	CRC	FR	0.00315283	CRC	506	1.22345e-07	7.53984e-07
GEM@3300001919_13@3300001919_13_00481@d__Bacteria|p__Firmicutes_A	CRC	US	0.00315283	CRC	506	2.44724e-06	7.53984e-07
GTDBiso@GB_GCA_002389905@DGRE01000033.1_23@d__Bacteria|p__Firmicutes_A	CRC	AT	0.000300342	CRC	117	3.65475e-07	7.54103e-07
GTDBiso@GB_GCA_002389905@DGRE01000033.1_23@d__Bacteria|p__Firmicutes_A	CRC	CN	0.000300342	CRC	117	1.56226e-06	7.54103e-07
GTDBiso@GB_GCA_002389905@DGRE01000033.1_23@d__Bacteria|p__Firmicutes_A	CRC	DE	0.000300342	CRC	117	8.4867e-07	7.54103e-07
GTDBiso@GB_GCA_002389905@DGRE01000033.1_23@d__Bacteria|p__Firmicutes_A	CRC	FR	0.000300342	CRC	117	6.42974e-07	7.54103e-07
GTDBiso@GB_GCA_002389905@DGRE01000033.1_23@d__Bacteria|p__Firmicutes_A	CRC	US	0.000300342	CRC	117	3.51136e-07	7.54103e-07
GTDBiso@GB_GCA_900545625@UQZS01000055.1_9@d__Bacteria|p__Firmicutes_A	CRC	AT	0.000320231	CRC	471	1.87984e-07	8.37385e-07
GTDBiso@GB_GCA_900545625@UQZS01000055.1_9@d__Bacteria|p__Firmicutes_A	CRC	CN	0.000320231	CRC	471	1.14236e-06	8.37385e-07
GTDBiso@GB_GCA_900545625@UQZS01000055.1_9@d__Bacteria|p__Firmicutes_A	CRC	DE	0.000320231	CRC	471	2.53977e-07	8.37385e-07
GTDBiso@GB_GCA_900545625@UQZS01000055.1_9@d__Bacteria|p__Firmicutes_A	CRC	FR	0.000320231	CRC	471	2.40317e-07	8.37385e-07
GTDBiso@GB_GCA_900545625@UQZS01000055.1_9@d__Bacteria|p__Firmicutes_A	CRC	US	0.000320231	CRC	471	2.36229e-06	8.37385e-07
GTDBiso@GB_GCA_002780065@PEWQ01000170.1_15@d__Bacteria|p__Lindowbacteria	CRC	AT	1.58477e-06	CRC	536	1.91945e-06	8.54814e-07
GTDBiso@GB_GCA_002780065@PEWQ01000170.1_15@d__Bacteria|p__Lindowbacteria	CRC	CN	1.58477e-06	CRC	536	4.81486e-08	8.54814e-07
GTDBiso@GB_GCA_002780065@PEWQ01000170.1_15@d__Bacteria|p__Lindowbacteria	CRC	DE	1.58477e-06	CRC	536	8.93738e-07	8.54814e-07
GTDBiso@GB_GCA_002780065@PEWQ01000170.1_15@d__Bacteria|p__Lindowbacteria	CRC	FR	1.58477e-06	CRC	536	4.7967e-08	8.54814e-07
GTDBiso@GB_GCA_002780065@PEWQ01000170.1_15@d__Bacteria|p__Lindowbacteria	CRC	US	1.58477e-06	CRC	536	1.36477e-06	8.54814e-07
GEM@3300008620_15@3300008620_15_00553@d__Bacteria|p__Firmicutes_A	CRC	AT	0.00843031	CRC	215	-7.82428e-07	9.24579e-07
GEM@3300008620_15@3300008620_15_00553@d__Bacteria|p__Firmicutes_A	CRC	CN	0.00843031	CRC	215	9.31207e-07	9.24579e-07
GEM@3300008620_15@3300008620_15_00553@d__Bacteria|p__Firmicutes_A	CRC	DE	0.00843031	CRC	215	1.16394e-06	9.24579e-07
GEM@3300008620_15@3300008620_15_00553@d__Bacteria|p__Firmicutes_A	CRC	FR	0.00843031	CRC	215	1.75577e-06	9.24579e-07
GEM@3300008620_15@3300008620_15_00553@d__Bacteria|p__Firmicutes_A	CRC	US	0.00843031	CRC	215	1.55441e-06	9.24579e-07
GEM@3300011584_6@3300011584_6_02014@d__Bacteria|p__Firmicutes_A	CRC	AT	3.32055e-07	CRC	491	1.71233e-07	9.31743e-07
GEM@3300011584_6@3300011584_6_02014@d__Bacteria|p__Firmicutes_A	CRC	CN	3.32055e-07	CRC	491	9.54431e-07	9.31743e-07
GEM@3300011584_6@3300011584_6_02014@d__Bacteria|p__Firmicutes_A	CRC	DE	3.32055e-07	CRC	491	8.00654e-07	9.31743e-07
GEM@3300011584_6@3300011584_6_02014@d__Bacteria|p__Firmicutes_A	CRC	FR	3.32055e-07	CRC	491	2.49281e-06	9.31743e-07
GEM@3300011584_6@3300011584_6_02014@d__Bacteria|p__Firmicutes_A	CRC	US	3.32055e-07	CRC	491	2.39582e-07	9.31743e-07
GTDBiso@GB_GCA_004556705@SFGA01000026.1_22@d__Bacteria|p__Firmicutes_A	CRC	AT	1.58879e-06	CRC	368	6.75904e-07	9.42386e-07
GTDBiso@GB_GCA_004556705@SFGA01000026.1_22@d__Bacteria|p__Firmicutes_A	CRC	CN	1.58879e-06	CRC	368	9.08057e-07	9.42386e-07
GTDBiso@GB_GCA_004556705@SFGA01000026.1_22@d__Bacteria|p__Firmicutes_A	CRC	DE	1.58879e-06	CRC	368	1.43395e-06	9.42386e-07
GTDBiso@GB_GCA_004556705@SFGA01000026.1_22@d__Bacteria|p__Firmicutes_A	CRC	FR	1.58879e-06	CRC	368	4.39114e-07	9.42386e-07
GTDBiso@GB_GCA_004556705@SFGA01000026.1_22@d__Bacteria|p__Firmicutes_A	CRC	US	1.58879e-06	CRC	368	1.25491e-06	9.42386e-07
GMGBhq@GMBC10.034_494@GMBC10.034_494_01152@d__Bacteria|p__Bacteroidota	CRC	AT	7.18083e-07	CRC	437	1.17156e-06	1.06092e-06
GMGBhq@GMBC10.034_494@GMBC10.034_494_01152@d__Bacteria|p__Bacteroidota	CRC	CN	7.18083e-07	CRC	437	3.2033e-07	1.06092e-06
GMGBhq@GMBC10.034_494@GMBC10.034_494_01152@d__Bacteria|p__Bacteroidota	CRC	DE	7.18083e-07	CRC	437	1.67046e-06	1.06092e-06
GMGBhq@GMBC10.034_494@GMBC10.034_494_01152@d__Bacteria|p__Bacteroidota	CRC	FR	7.18083e-07	CRC	437	3.48709e-08	1.06092e-06
GMGBhq@GMBC10.034_494@GMBC10.034_494_01152@d__Bacteria|p__Bacteroidota	CRC	US	7.18083e-07	CRC	437	2.10737e-06	1.06092e-06
GEM@3300007531_19@3300007531_19_00067@d__Bacteria|p__Bacteroidota	CRC	AT	0	CRC	479	1.17215e-06	1.13659e-06
GEM@3300007531_19@3300007531_19_00067@d__Bacteria|p__Bacteroidota	CRC	CN	0	CRC	479	1.87757e-07	1.13659e-06
GEM@3300007531_19@3300007531_19_00067@d__Bacteria|p__Bacteroidota	CRC	DE	0	CRC	479	1.74744e-06	1.13659e-06
GEM@3300007531_19@3300007531_19_00067@d__Bacteria|p__Bacteroidota	CRC	FR	0	CRC	479	2.57082e-07	1.13659e-06
GEM@3300007531_19@3300007531_19_00067@d__Bacteria|p__Bacteroidota	CRC	US	0	CRC	479	2.31854e-06	1.13659e-06
GTDBiso@GB_GCA_004553625@SFKX01000004.1_44@d__Bacteria|p__Firmicutes_A	CRC	AT	0.00781475	CRC	447	2.99375e-07	1.17012e-06
GTDBiso@GB_GCA_004553625@SFKX01000004.1_44@d__Bacteria|p__Firmicutes_A	CRC	CN	0.00781475	CRC	447	4.95617e-07	1.17012e-06
GTDBiso@GB_GCA_004553625@SFKX01000004.1_44@d__Bacteria|p__Firmicutes_A	CRC	DE	0.00781475	CRC	447	7.70329e-07	1.17012e-06
GTDBiso@GB_GCA_004553625@SFKX01000004.1_44@d__Bacteria|p__Firmicutes_A	CRC	FR	0.00781475	CRC	447	1.99334e-06	1.17012e-06
GTDBiso@GB_GCA_004553625@SFKX01000004.1_44@d__Bacteria|p__Firmicutes_A	CRC	US	0.00781475	CRC	447	2.29194e-06	1.17012e-06
GEM@3300010280_2@3300010280_2_00043@d__Bacteria|p__Firmicutes_A	CRC	AT	0.00642217	CRC	288	3.10683e-07	1.40291e-06
GEM@3300010280_2@3300010280_2_00043@d__Bacteria|p__Firmicutes_A	CRC	CN	0.00642217	CRC	288	1.95732e-06	1.40291e-06
GEM@3300010280_2@3300010280_2_00043@d__Bacteria|p__Firmicutes_A	CRC	DE	0.00642217	CRC	288	6.38348e-07	1.40291e-06
GEM@3300010280_2@3300010280_2_00043@d__Bacteria|p__Firmicutes_A	CRC	FR	0.00642217	CRC	288	3.01855e-06	1.40291e-06
GEM@3300010280_2@3300010280_2_00043@d__Bacteria|p__Firmicutes_A	CRC	US	0.00642217	CRC	288	1.08964e-06	1.40291e-06
GTDBiso@GB_GCA_002329225@DCTF01000059.1_4@d__Bacteria|p__Firmicutes_A	CRC	AT	0.00013592	CRC	372	1.62885e-06	1.43435e-06
GTDBiso@GB_GCA_002329225@DCTF01000059.1_4@d__Bacteria|p__Firmicutes_A	CRC	CN	0.00013592	CRC	372	1.8243e-06	1.43435e-06
GTDBiso@GB_GCA_002329225@DCTF01000059.1_4@d__Bacteria|p__Firmicutes_A	CRC	DE	0.00013592	CRC	372	2.20624e-06	1.43435e-06
GTDBiso@GB_GCA_002329225@DCTF01000059.1_4@d__Bacteria|p__Firmicutes_A	CRC	FR	0.00013592	CRC	372	2.92937e-07	1.43435e-06
GTDBiso@GB_GCA_002329225@DCTF01000059.1_4@d__Bacteria|p__Firmicutes_A	CRC	US	0.00013592	CRC	372	1.21942e-06	1.43435e-06
GTDBiso@GB_GCA_002329365@DCUB01000034.1_24@d__Bacteria|p__Firmicutes_A	CRC	AT	0.00013592	CRC	372	1.62885e-06	1.43435e-06
GTDBiso@GB_GCA_002329365@DCUB01000034.1_24@d__Bacteria|p__Firmicutes_A	CRC	CN	0.00013592	CRC	372	1.8243e-06	1.43435e-06
GTDBiso@GB_GCA_002329365@DCUB01000034.1_24@d__Bacteria|p__Firmicutes_A	CRC	DE	0.00013592	CRC	372	2.20624e-06	1.43435e-06
GTDBiso@GB_GCA_002329365@DCUB01000034.1_24@d__Bacteria|p__Firmicutes_A	CRC	FR	0.00013592	CRC	372	2.92937e-07	1.43435e-06
GTDBiso@GB_GCA_002329365@DCUB01000034.1_24@d__Bacteria|p__Firmicutes_A	CRC	US	0.00013592	CRC	372	1.21942e-06	1.43435e-06
GTDBiso@GB_GCA_900544715@UQWL01000015.1_17@d__Bacteria|p__Firmicutes_A	CRC	AT	0.000523993	CRC	437	3.48002e-07	1.47189e-06
GTDBiso@GB_GCA_900544715@UQWL01000015.1_17@d__Bacteria|p__Firmicutes_A	CRC	CN	0.000523993	CRC	437	1.93705e-06	1.47189e-06
GTDBiso@GB_GCA_900544715@UQWL01000015.1_17@d__Bacteria|p__Firmicutes_A	CRC	DE	0.000523993	CRC	437	1.2298e-06	1.47189e-06
GTDBiso@GB_GCA_900544715@UQWL01000015.1_17@d__Bacteria|p__Firmicutes_A	CRC	FR	0.000523993	CRC	437	2.44715e-07	1.47189e-06
GTDBiso@GB_GCA_900544715@UQWL01000015.1_17@d__Bacteria|p__Firmicutes_A	CRC	US	0.000523993	CRC	437	3.59988e-06	1.47189e-06
GEM@3300018878_71@3300018878_71_01960@d__Bacteria|p__Firmicutes_A	CRC	AT	0.00145123	CRC	276	2.90389e-06	1.58336e-06
GEM@3300018878_71@3300018878_71_01960@d__Bacteria|p__Firmicutes_A	CRC	CN	0.00145123	CRC	276	2.37732e-06	1.58336e-06
GEM@3300018878_71@3300018878_71_01960@d__Bacteria|p__Firmicutes_A	CRC	DE	0.00145123	CRC	276	1.7757e-06	1.58336e-06
GEM@3300018878_71@3300018878_71_01960@d__Bacteria|p__Firmicutes_A	CRC	FR	0.00145123	CRC	276	-4.02827e-07	1.58336e-06
GEM@3300018878_71@3300018878_71_01960@d__Bacteria|p__Firmicutes_A	CRC	US	0.00145123	CRC	276	1.26273e-06	1.58336e-06
GEM@3300005460_53@3300005460_53_01146@d__Bacteria|p__Bacteroidota	CRC	AT	0.00245945	CRC	202	5.64533e-07	1.95501e-06
GEM@3300005460_53@3300005460_53_01146@d__Bacteria|p__Bacteroidota	CRC	CN	0.00245945	CRC	202	2.02968e-06	1.95501e-06
GEM@3300005460_53@3300005460_53_01146@d__Bacteria|p__Bacteroidota	CRC	DE	0.00245945	CRC	202	1.62816e-06	1.95501e-06
GEM@3300005460_53@3300005460_53_01146@d__Bacteria|p__Bacteroidota	CRC	FR	0.00245945	CRC	202	1.78723e-06	1.95501e-06
GEM@3300005460_53@3300005460_53_01146@d__Bacteria|p__Bacteroidota	CRC	US	0.00245945	CRC	202	3.76545e-06	1.95501e-06
GTDBiso@GB_GCA_001513045@LFSB01000012.1_22@d__Bacteria|p__Firmicutes_A	CRC	AT	0.00873452	CRC	256	4.0198e-06	2.07692e-06
GTDBiso@GB_GCA_001513045@LFSB01000012.1_22@d__Bacteria|p__Firmicutes_A	CRC	CN	0.00873452	CRC	256	2.90414e-06	2.07692e-06
GTDBiso@GB_GCA_001513045@LFSB01000012.1_22@d__Bacteria|p__Firmicutes_A	CRC	DE	0.00873452	CRC	256	2.49576e-06	2.07692e-06
GTDBiso@GB_GCA_001513045@LFSB01000012.1_22@d__Bacteria|p__Firmicutes_A	CRC	FR	0.00873452	CRC	256	-3.85884e-07	2.07692e-06
GTDBiso@GB_GCA_001513045@LFSB01000012.1_22@d__Bacteria|p__Firmicutes_A	CRC	US	0.00873452	CRC	256	1.3508e-06	2.07692e-06
GMGBhq@GMBC10.034_189@GMBC10.034_189_01018@d__Bacteria|p__Firmicutes_A	CRC	AT	0.00149763	CRC	277	3.13857e-06	2.32626e-06
GMGBhq@GMBC10.034_189@GMBC10.034_189_01018@d__Bacteria|p__Firmicutes_A	CRC	CN	0.00149763	CRC	277	3.22356e-06	2.32626e-06
GMGBhq@GMBC10.034_189@GMBC10.034_189_01018@d__Bacteria|p__Firmicutes_A	CRC	DE	0.00149763	CRC	277	3.16206e-06	2.32626e-06
GMGBhq@GMBC10.034_189@GMBC10.034_189_01018@d__Bacteria|p__Firmicutes_A	CRC	FR	0.00149763	CRC	277	-2.22168e-07	2.32626e-06
GMGBhq@GMBC10.034_189@GMBC10.034_189_01018@d__Bacteria|p__Firmicutes_A	CRC	US	0.00149763	CRC	277	2.3293e-06	2.32626e-06
GEM@3300029485_11@3300029485_11_01761@d__Bacteria|p__Firmicutes_A	CRC	AT	0.00390617	CRC	259	3.94193e-06	2.35885e-06
GEM@3300029485_11@3300029485_11_01761@d__Bacteria|p__Firmicutes_A	CRC	CN	0.00390617	CRC	259	3.1736e-06	2.35885e-06
GEM@3300029485_11@3300029485_11_01761@d__Bacteria|p__Firmicutes_A	CRC	DE	0.00390617	CRC	259	2.81245e-06	2.35885e-06
GEM@3300029485_11@3300029485_11_01761@d__Bacteria|p__Firmicutes_A	CRC	FR	0.00390617	CRC	259	-1.55453e-07	2.35885e-06
GEM@3300029485_11@3300029485_11_01761@d__Bacteria|p__Firmicutes_A	CRC	US	0.00390617	CRC	259	2.02174e-06	2.35885e-06
GEM@3300014564_7@3300014564_7_01793@d__Bacteria|p__Firmicutes_A	CRC	AT	0.00407367	CRC	291	4.28113e-06	2.50894e-06
GEM@3300014564_7@3300014564_7_01793@d__Bacteria|p__Firmicutes_A	CRC	CN	0.00407367	CRC	291	4.03825e-06	2.50894e-06
GEM@3300014564_7@3300014564_7_01793@d__Bacteria|p__Firmicutes_A	CRC	DE	0.00407367	CRC	291	3.71582e-06	2.50894e-06
GEM@3300014564_7@3300014564_7_01793@d__Bacteria|p__Firmicutes_A	CRC	FR	0.00407367	CRC	291	-1.39442e-06	2.50894e-06
GEM@3300014564_7@3300014564_7_01793@d__Bacteria|p__Firmicutes_A	CRC	US	0.00407367	CRC	291	1.90392e-06	2.50894e-06
GTDBiso@GB_GCA_000431775@FR888177.1_2@d__Bacteria|p__Firmicutes_A	CRC	AT	0.00398868	CRC	291	4.28113e-06	2.51495e-06
GTDBiso@GB_GCA_000431775@FR888177.1_2@d__Bacteria|p__Firmicutes_A	CRC	CN	0.00398868	CRC	291	4.03825e-06	2.51495e-06
GTDBiso@GB_GCA_000431775@FR888177.1_2@d__Bacteria|p__Firmicutes_A	CRC	DE	0.00398868	CRC	291	3.71582e-06	2.51495e-06
GTDBiso@GB_GCA_000431775@FR888177.1_2@d__Bacteria|p__Firmicutes_A	CRC	FR	0.00398868	CRC	291	-1.39442e-06	2.51495e-06
GTDBiso@GB_GCA_000431775@FR888177.1_2@d__Bacteria|p__Firmicutes_A	CRC	US	0.00398868	CRC	291	1.93399e-06	2.51495e-06
GTDBiso@GB_GCA_900319455@ONON01000204.1_2@d__Bacteria|p__Firmicutes_A	CRC	AT	0.000667104	CRC	257	4.36829e-06	2.78684e-06
GTDBiso@GB_GCA_900319455@ONON01000204.1_2@d__Bacteria|p__Firmicutes_A	CRC	CN	0.000667104	CRC	257	4.10034e-06	2.78684e-06
GTDBiso@GB_GCA_900319455@ONON01000204.1_2@d__Bacteria|p__Firmicutes_A	CRC	DE	0.000667104	CRC	257	3.80964e-06	2.78684e-06
GTDBiso@GB_GCA_900319455@ONON01000204.1_2@d__Bacteria|p__Firmicutes_A	CRC	FR	0.000667104	CRC	257	-4.96858e-07	2.78684e-06
GTDBiso@GB_GCA_900319455@ONON01000204.1_2@d__Bacteria|p__Firmicutes_A	CRC	US	0.000667104	CRC	257	2.15278e-06	2.78684e-06
GEM@3300022660_77@3300022660_77_00326@d__Bacteria|p__Firmicutes_A	CRC	AT	0.00505943	CRC	216	5.18005e-06	3.53517e-06
GEM@3300022660_77@3300022660_77_00326@d__Bacteria|p__Firmicutes_A	CRC	CN	0.00505943	CRC	216	5.3476e-06	3.53517e-06
GEM@3300022660_77@3300022660_77_00326@d__Bacteria|p__Firmicutes_A	CRC	DE	0.00505943	CRC	216	4.57162e-06	3.53517e-06
GEM@3300022660_77@3300022660_77_00326@d__Bacteria|p__Firmicutes_A	CRC	FR	0.00505943	CRC	216	-3.90576e-07	3.53517e-06
GEM@3300022660_77@3300022660_77_00326@d__Bacteria|p__Firmicutes_A	CRC	US	0.00505943	CRC	216	2.96718e-06	3.53517e-06
GEM@3300025720_40@3300025720_40_00528@d__Bacteria|p__Firmicutes_A	CRC	AT	0.00283088	CRC	124	4.57744e-06	4.66089e-06
GEM@3300025720_40@3300025720_40_00528@d__Bacteria|p__Firmicutes_A	CRC	CN	0.00283088	CRC	124	7.91949e-06	4.66089e-06
GEM@3300025720_40@3300025720_40_00528@d__Bacteria|p__Firmicutes_A	CRC	DE	0.00283088	CRC	124	4.27172e-06	4.66089e-06
GEM@3300025720_40@3300025720_40_00528@d__Bacteria|p__Firmicutes_A	CRC	FR	0.00283088	CRC	124	8.19465e-08	4.66089e-06
GEM@3300025720_40@3300025720_40_00528@d__Bacteria|p__Firmicutes_A	CRC	US	0.00283088	CRC	124	6.45385e-06	4.66089e-06
GEM@3300021306_13@3300021306_13_02405@d__Bacteria|p__Firmicutes_A	CRC	AT	0.00401315	CRC	3	2.99838e-06	5.43489e-06
GEM@3300021306_13@3300021306_13_02405@d__Bacteria|p__Firmicutes_A	CRC	CN	0.00401315	CRC	3	4.76456e-06	5.43489e-06
GEM@3300021306_13@3300021306_13_02405@d__Bacteria|p__Firmicutes_A	CRC	DE	0.00401315	CRC	3	1.01766e-05	5.43489e-06
GEM@3300021306_13@3300021306_13_02405@d__Bacteria|p__Firmicutes_A	CRC	FR	0.00401315	CRC	3	7.08217e-06	5.43489e-06
GEM@3300021306_13@3300021306_13_02405@d__Bacteria|p__Firmicutes_A	CRC	US	0.00401315	CRC	3	2.15279e-06	5.43489e-06
