# Supplementary material for: Functional and evolutionary significance of unknown genes from uncultivated taxa
Source: Nature. 2023 Dec 18;626(7998):377–84. doi: 10.1038/s41586-023-06955-z (PMC10849945; doi:10.1038/s41586-023-06955-z)
Supplement: Supplementary file 24 — Source Data Extended Data Fig. 1 [file 41586_2023_6955_MOESM24_ESM.xlsx]

## Sheet: Hoja2
	Swimming 1			Swimming 2			Swimming 3
	pBSK	pNOV3845Y		pBSK	pNOV3845Y		pBSK	pNOV3845Y
	1	1.2		0	1.6		0	1.9
	0	1.6		0	1.4		1.4	1.6
	1.5	2.1		1.9	2.3		1.5	1.8
	0	1.2		1.7	0.8		0	1.7
	1.9	1.9		1.9	2.1		1.6	1.9
	1.2	1.4		1.5	1.4		1.1	1.4
	2	1.2		1.3	1.4		1.1	1.8
	1.6	2		1.3	1.9		0.4	0.9
	1.9	1.9		1.5	1.8		1.8	1.5
	0	1.6		1.3	1.8		0	1.9
	0	1.8		1.5	1.5		0	2.2
	1.7	2.3		0.6	1.3		1.7	2
	1.06667	1.68333		1.20833	1.60833		1.3	1.71667
