# Supplementary material for: Functional and evolutionary significance of unknown genes from uncultivated taxa
Source: Nature. 2023 Dec 18;626(7998):377–84. doi: 10.1038/s41586-023-06955-z (PMC10849945; doi:10.1038/s41586-023-06955-z)
Supplement: Supplementary file 25 — Source Data Extended Data Fig. 2 [file 41586_2023_6955_MOESM25_ESM.xlsx]

## Sheet: Hoja1
		Paenibacillus polymyxa 24h					Bacillus subtilis 24h					Lactobacillus sp. 24h					Escherichia coli K12 24h					Pseudomonas putida KT2440 24h
	Control	100 µM	300 µM			Control	100 µM	300 µM			Control	100 µM	300 µM			Control	100 µM	300 µM			Control	100 µM	300 µM
R1	1.12	0.362	0.171		R1	0.545	0.383	0.274		R1	0.352	0.154	0.139		R1	0.549	0.432	0.43		R1	0.438	0.554	0.662
R2	0.617	0.208	0.386		R2	0.526	0.478	0.291		R2	0.3	0.137	0.126		R2	0.4	0.398	0.489		R2	0.568	0.547	0.837
R3	0.945	0.185	0.202		R3	0.519	0.4	0.195		R3	0.278	0.238	0.159		R3	0.372	0.405	0.552		R3	0.423	0.564	0.64
