# Supplementary material for: Functional and evolutionary significance of unknown genes from uncultivated taxa
Source: Nature. 2023 Dec 18;626(7998):377–84. doi: 10.1038/s41586-023-06955-z (PMC10849945; doi:10.1038/s41586-023-06955-z)
Supplement: Supplementary file 26 — Source Data Extended Data Fig. 5 [file 41586_2023_6955_MOESM26_ESM.xlsx]

## Sheet: S5
num_habs	prop_mob
1	0.0846628
2	0.0881076
3	0.0879021
4	0.0875217
5	0.0891443
6	0.0929454
7	0.0916419
8	0.0913017
9	0.0896592
10	0.0979363
11	0.0925834
12	0.0924738
13	0.0972397
14	0.103022
15	0.102568
16	0.0932679
17	0.100607
18	0.0961792
19	0.105376
20	0.10901
21	0.105437
22	0.11148
23	0.106168
24	0.114126
25	0.110568
26	0.116767
27	0.119539
28	0.118466
29	0.109024
30	0.1276
31	0.140336
32	0.131883
33	0.117904
34	0.135835
35	0.133219
36	0.120637
37	0.132459
38	0.138643
39	0.15361
40	0.156574
41	0.149758
42	0.149793
43	0.17462
44	0.142509
45	0.151915
46	0.172511
47	0.173529
48	0.16343
49	0.194192
50	0.175676
51	0.180523
52	0.171233
53	0.18961
54	0.186486
55	0.180952
56	0.146341
57	0.231579
58	0.20229
59	0.231076
60	0.19802
61	0.197531
62	0.229508
63	0.239521
64	0.214765
65	0.18254
66	0.230216
67	0.192857
68	0.24
69	0.266667
70	0.325301
71	0.190476
72	0.256098
73	0.129032
74	0.361111
75	0.304348
76	0.326531
77	0.347826
78	0.234043
79	0.212766
80	0.448276
81	0.4
82	0.25
83	0.192308
84	0.275862
85	0.538462
86	0.529412
87	0.266667
88	0.363636
89	0.25
90	0.384615
91	0.4
92	0.444444
93	0.5
94	0.571429
95	1
96	0.25
97	0.166667
98	0.25
99	0.333333
103	0.5
105	1
