# Supplementary material for: Functional and evolutionary significance of unknown genes from uncultivated taxa
Source: Nature. 2023 Dec 18;626(7998):377–84. doi: 10.1038/s41586-023-06955-z (PMC10849945; doi:10.1038/s41586-023-06955-z)
Supplement: Supplementary file 27 — Source Data Extended Data Fig. 6 [file 41586_2023_6955_MOESM27_ESM.xlsx]

## Sheet: S6A_histogram
lin_sp	n
c	29567
d	51904
f	114530
g	138080
o	43717
p	17216
r	9071

## Sheet: S6A_mot
lin_sp	prop	origin
c	0.0110934	prop_v
d	0.0229462	prop_v
f	0.0124945	prop_v
g	0.0165122	prop_v
o	0.0119404	prop_v
p	0.0204461	prop_v
r	0.0582075	prop_v
c	0.0148476	prop_p
d	0.0229269	prop_p
f	0.00823365	prop_p
g	0.0112833	prop_p
o	0.00745705	prop_p
p	0.0152184	prop_p
r	0.0238121	prop_p

## Sheet: S6B_histogram
lin_sp	n
c	24242
d	35009
f	96458
g	119283
o	34317
p	13889
r	5219

## Sheet: S6B_mot
lin_sp	prop	origin
c	0.031268	prop_v
d	0.0622411	prop_v
f	0.0373219	prop_v
g	0.0366188	prop_v
o	0.034327	prop_v
p	0.0485996	prop_v
r	0.137574	prop_v
c	0.0735913	prop_p
d	0.0982033	prop_p
f	0.0617989	prop_p
g	0.0602098	prop_p
o	0.0481394	prop_p
p	0.0616315	prop_p
r	0.0889059	prop_p
