# Supplementary material for: Functional and evolutionary significance of unknown genes from uncultivated taxa
Source: Nature. 2023 Dec 18;626(7998):377–84. doi: 10.1038/s41586-023-06955-z (PMC10849945; doi:10.1038/s41586-023-06955-z)
Supplement: Supplementary file 28 — Source Data Extended Data Fig. 7 [file 41586_2023_6955_MOESM28_ESM.xlsx]

## Sheet: S7A
tsne1	tsne2	country
-24.6445	-36.4097	Sweden
-14.3415	-25.9832	Sweden
1.89628	-12.9815	Sweden
0.142532	-23.5412	Sweden
-1.31855	3.49586	Sweden
-19.9089	-28.7466	Sweden
-13.2463	-42.6353	Sweden
-17.6377	-17.1911	Sweden
-9.89295	1.38563	Sweden
12.6312	-35.4062	Sweden
-8.3923	-28.2325	Sweden
-7.31159	-0.370569	Sweden
-1.25798	-24.2036	Sweden
-21.1957	-35.6804	Sweden
2.7439	-28.3163	Sweden
-22.0354	-24.6289	Sweden
4.55342	-27.7457	Sweden
-16.5989	-25.4994	Sweden
-24.1597	-39.1606	Sweden
-1.8029	-39.9458	Sweden
-21.3093	-3.21673	Sweden
-8.261	-33.1888	Sweden
-15.0774	-17.6489	Sweden
-17.9635	-13.131	Sweden
-2.86997	21.5303	Sweden
-15.6037	-25.7751	Sweden
-10.0252	2.89727	Sweden
-23.5436	-24.11	Sweden
-20.5685	-24.8211	Sweden
8.53152	-29.5099	Sweden
-21.898	-36.3039	Sweden
-2.38202	2.67591	Sweden
-20.0701	-26.5564	Sweden
-0.189249	-40.6933	Sweden
3.46203	-27.8447	Sweden
2.39973	-28.788	Sweden
-17.3571	-23.0375	Sweden
-8.84713	2.79968	Sweden
1.05194	-43.9171	Sweden
12.6286	-12.027	Sweden
-11.5558	4.79085	Sweden
2.62119	21.534	Sweden
-2.29108	-41.492	Sweden
-18.4528	-24.6607	Sweden
-22.2906	-27.3006	Sweden
-13.5316	-22.8498	Sweden
-21.1766	-29.7502	Sweden
-7.40428	1.20519	Sweden
-19.2721	-18.3642	Sweden
-22.1131	-23.0568	Sweden
-15.8423	-1.16361	Sweden
0.995759	-33.7005	Sweden
-14.3658	-19.1932	Sweden
-17.3005	-18.9576	Sweden
4.53765	-29.9128	Sweden
-24.055	-61.5611	Sweden
-11.037	3.63857	Sweden
-7.0499	2.34927	Sweden
-17.8805	-24.063	Sweden
-6.31296	2.78515	Sweden
2.039	-25.5951	Sweden
-18.7693	-20.4036	Sweden
-19.7186	-23.0324	Sweden
-14.5777	-21.412	Sweden
-20.9816	-3.18557	Sweden
-1.72279	-40.2769	Sweden
-15.9934	-47.2653	Sweden
-7.08919	-40.2685	Sweden
8.3537	-21.0837	Sweden
5.97903	-30.1758	Sweden
1.40808	19.3357	Sweden
-10.2854	6.76566	Sweden
-4.26641	-38.0394	Sweden
-2.16108	4.9069	Sweden
-18.3971	-18.7753	Sweden
-9.44372	-34.5712	Sweden
-21.0666	-35.5591	Sweden
-19.8145	-20.5684	Sweden
6.53342	-15.8147	Sweden
-12.9484	5.45946	Sweden
-13.7217	-29.9194	Sweden
2.32205	-13.3913	Sweden
-15.9272	-27.7377	Sweden
-8.29877	-34.1748	Sweden
-15.9822	-18.5548	Sweden
-8.49394	0.322767	Sweden
-2.7968	-46.0812	Sweden
2.88615	-28.901	Sweden
-10.9483	1.88887	Sweden
6.50047	-21.3299	Sweden
4.05638	-28.8005	Sweden
2.7129	-31.4738	Sweden
0.969745	-42.5729	Sweden
-17.4663	-20.1667	Sweden
11.5132	-11.2871	Sweden
0.789576	-41.7203	Sweden
-13.2711	-23.9773	Sweden
-22.1207	-29.9712	Sweden
-19.0483	-24.8678	Sweden
-13.7132	-24.3886	Sweden
-15.2511	-53.5937	Sweden
0.390057	-30.4553	Sweden
-7.38063	0.76393	Sweden
5.17754	-16.0516	Sweden
-11.2414	6.99668	Sweden
-9.35245	5.01615	Sweden
-22.2486	-22.1338	Sweden
-8.79028	4.82782	Sweden
-2.3079	3.23925	Sweden
-21.0853	-24.4422	Sweden
-23.3053	-36.7181	Sweden
-20.0941	-2.5174	Sweden
-8.41855	-32.609	Sweden
-18.0993	-18.4425	Sweden
3.04642	-6.2536	Sweden
-13.278	-23.9506	Sweden
14.158	-33.7911	Sweden
-3.53932	-39.0904	Sweden
5.25015	-14.9	Sweden
3.54792	-32.147	Sweden
-6.07243	5.22489	Sweden
-16.8794	-28.8271	Sweden
-15.8667	-46.9651	Sweden
-2.04408	-42.6107	Sweden
-7.75798	-35.4975	Sweden
1.82741	-39.5932	Sweden
3.63328	-27.6548	Sweden
5.24468	-28.8837	Sweden
-16.1704	-22.2048	Sweden
-10.1612	-20.4815	Sweden
1.64316	-41.3033	Sweden
-13.9437	-41.1966	Sweden
14.7346	-36.6573	Sweden
-8.90185	3.33817	Sweden
-0.278308	-41.8565	Sweden
-22.4151	-21.219	Sweden
-20.8095	-5.18852	Sweden
-6.03126	1.75636	Sweden
-7.1215	-31.3303	Sweden
-22.7965	-26.5819	Sweden
1.40112	20.4826	Sweden
-17.3614	-28.9713	Sweden
5.28459	-30.7905	Sweden
-7.63347	3.01274	Sweden
28.7729	-33.2991	Sweden
-19.1419	-3.62539	Denmark
-6.28591	-44.9498	Denmark
-4.39608	40.9344	Spain
-14.7914	1.90174	Spain
-9.03467	22.5615	Spain
-1.27553	-29.8581	Denmark
-2.76668	13.7751	Spain
-9.38808	-19.2064	Spain
1.188	-35.0072	Spain
-12.3574	-22.0176	Spain
-21.2428	0.39921	Spain
-9.35148	-2.22862	Spain
-8.66653	44.8012	Spain
5.81413	-51.0407	Denmark
5.12489	-49.8695	Spain
5.23964	27.0203	Spain
1.49684	28.2428	Spain
-9.10864	-9.60095	Spain
4.09142	-47.1625	Denmark
-15.1678	6.33421	Spain
3.87938	-37.4325	Spain
0.26101	-31.6092	Spain
3.99381	25.2237	Spain
-5.06322	-39.4123	Denmark
6.08936	-49.6915	Denmark
6.57373	-51.5355	Spain
-0.408181	12.0018	Spain
0.859649	26.921	Spain
-3.34506	-43.1027	Denmark
19.2399	-36.4201	Denmark
-11.6961	-5.88486	Spain
-2.29964	10.0336	Spain
1.76322	-47.4901	Denmark
-3.29028	10.8345	Denmark
-3.73549	0.439482	Spain
-1.5634	-1.98315	Spain
-15.5263	-20.0912	Spain
8.85423	-43.2384	Denmark
-15.1565	6.3205	Spain
-2.94374	-36.29	Spain
-4.00293	-0.957329	Spain
2.15686	-22.6529	Spain
-14.1729	-18.3872	Spain
11.7592	-33.8402	Denmark
-4.42761	-33.4346	Denmark
-14.8787	1.35993	Spain
-1.73818	-38.1347	Denmark
-25.135	-0.53405	Denmark
6.57788	-42.3593	Denmark
1.63818	-31.4422	Spain
-4.91093	-44.2219	Spain
-24.1807	52.1309	Spain
3.75953	-23.1079	Spain
7.28498	-13.8711	Spain
-4.69554	-9.28904	Spain
-1.72107	-36.5959	Spain
-4.68225	-8.27497	Spain
-3.99097	-9.74409	Spain
-3.39032	-8.55857	Spain
7.58842	3.38028	Spain
-9.05817	-36.7308	Spain
-4.03384	-32.809	Spain
-8.16571	-42.3839	Spain
5.23075	-49.23	Denmark
19.6852	-34.5212	Denmark
-6.80152	-27.0792	Denmark
0.525056	-46.996	Denmark
6.90626	-50.7289	Denmark
4.82009	-49.2872	Denmark
0.767786	-36.7597	Denmark
-4.26743	-43.8709	Denmark
18.7456	-35.5768	Denmark
6.2471	-22.7753	Denmark
-6.12793	-35.1125	Denmark
-12.1776	-24.4589	Denmark
-2.00353	-28.3127	Denmark
1.0436	-47.3424	Denmark
3.79536	-47.0228	Denmark
-5.23063	-41.5555	Denmark
0.36314	-32.2501	Denmark
-11.0403	-3.05655	Denmark
-14.5038	12.7289	Denmark
-5.07371	-4.9131	Denmark
5.0727	-43.92	Denmark
5.42406	-50.7249	Denmark
-90.6414	15.192	Denmark
-14.7296	-8.03193	Denmark
21.913	-33.632	Denmark
10.4265	-21.7903	Denmark
-2.74363	10.501	Denmark
1.11567	-33.2248	Denmark
0.577125	-31.5589	Denmark
-2.04854	15.128	Denmark
-8.96742	-7.07941	Spain
-0.620733	20.8661	Spain
1.44068	27.4703	Spain
3.70445	-23.2197	Spain
-7.65572	-8.53664	Spain
-4.89287	-9.47571	Spain
-3.75383	-25.2889	Spain
-2.80993	-34.9795	Spain
-21.2897	-0.0489917	Spain
-3.95956	-32.7152	Spain
-14.8034	2.05675	Spain
-2.79034	13.7262	Spain
-11.3721	-5.11806	Spain
-3.50391	-36.6053	Spain
-4.07924	11.8522	Spain
-9.50427	-2.12447	Spain
-11.97	-5.54014	Spain
-2.79241	23.0873	Spain
3.1204	27.4609	Spain
-16.8167	4.04526	Spain
5.05188	-20.5789	Spain
-6.10468	-38.8941	Spain
-16.9997	3.96991	Spain
-13.0277	-3.29941	Spain
11.8898	-25.5646	Spain
-16.971	-9.14093	Spain
-16.6981	-8.98328	Spain
-0.30509	-27.9244	Spain
-4.34947	13.978	Spain
-17.0829	3.3945	Spain
-9.85497	-7.58326	Spain
0.347146	26.5446	Spain
-3.26819	20.7837	Spain
-11.8522	-18.3849	Spain
-1.506	-15.7976	Spain
-3.79998	15.1904	Spain
-4.00253	-1.05829	Spain
25.2178	22.4153	Spain
-0.247492	-32.5069	Ghana
6.31889	-32.5045	Ghana
4.16639	-20.2965	Ghana
-13.6828	-10.5268	Ghana
-2.6823	-48.5408	Ghana
5.80512	-12.7916	Ghana
-10.2541	-20.7815	Ghana
7.21294	-0.573098	Ghana
2.68727	-20.9296	Ghana
11.5861	-40.5761	Ghana
2.22416	-24.6522	Ghana
-12.9096	-20.5006	Ghana
5.86833	-40.3789	Ghana
-18.6328	1.23619	Ghana
-3.71624	-28.854	Ghana
-11.9048	-18.9127	Ghana
-4.17991	-40.3778	Ghana
-16.2755	5.77205	Ghana
0.013941	-14.234	Ghana
-22.3572	-30.4272	Ghana
-2.38914	-27.1751	Ghana
7.07362	-6.16157	Ghana
-12.8929	-11.1339	Ghana
-5.30721	-37.1491	Ghana
11.6824	-14.0069	Ghana
-6.43973	-8.19273	Ghana
2.00183	-22.9401	Ghana
-8.71467	7.66118	Ghana
-0.959935	12.3022	Ghana
-8.07606	-5.90108	Ghana
-1.2751	-32.9614	Ghana
-13.3013	-3.73619	Ghana
4.81124	-18.9911	Ghana
-12.0395	-3.73558	Ghana
6.04154	8.50355	Ghana
-5.8188	-36.0332	Ghana
-2.99876	-23.0221	Ghana
-4.26253	-26.9708	Ghana
-3.1434	7.85897	Ghana
-1.97707	-35.5262	Ghana
-8.77882	-4.02337	Ghana
-63.9638	8.37205	Ghana
13.4174	-31.068	Ghana
12.5394	-29.0154	Ghana
10.377	-13.5369	Ghana
-4.96155	-15.572	Ghana
-0.993251	0.55623	Ghana
-0.943992	-28.5343	Ghana
-46.2979	-35.068	Ghana
12.5806	-27.2509	Ghana
12.2307	-28.94	Ghana
-6.35238	-4.77278	Ghana
-5.70332	-25.7468	Ghana
-3.75217	16.8858	Ghana
6.22654	8.53174	Ghana
-1.86332	-16.0572	Ghana
6.26326	-10.7106	Ghana
5.15392	-22.9938	Ghana
12.154	-24.2607	Ghana
11.2755	-16.9404	Ghana
10.0956	-19.9112	Ghana
5.18195	-26.9052	Ghana
-4.35215	-4.16047	Ghana
-7.04344	-1.0442	Ghana
-11.5451	-30.3996	Ghana
-5.11996	-2.59501	Ghana
-4.85509	-36.4464	Ghana
-0.667917	-26.5811	Ghana
-6.42628	-6.87762	Ghana
7.16738	-17.747	Ghana
8.67937	20.3005	Ghana
-1.99048	-18.315	Ghana
-7.44033	-3.50122	Ghana
24.8528	-28.3622	Ghana
-4.08174	-35.6575	Ghana
-0.57614	-19.7198	Ghana
-7.20141	-16.3242	Ghana
-4.2321	-18.0158	Ghana
-0.759262	-19.8363	Ghana
11.4016	-15.0181	Ghana
-5.2953	-17.9041	Ghana
6.09633	-9.57834	Ghana
-11.8667	-27.8151	Ghana
14.7765	-40.2639	Ghana
-12.9406	-9.07113	Ghana
1.53239	24.0217	Ghana
-19.0323	-9.68367	Ghana
6.7947	-9.83743	Ghana
-14.5918	-2.92467	Ghana
-9.33041	-11.3131	Ghana
-23.8016	-29.7476	Ghana
17.5256	-38.4954	Ghana
-11.5829	28.5559	Ghana
10.6362	-14.1324	Ghana
2.19909	26.5921	Ghana
-13.9197	-0.489955	Ghana
1.11498	-20.0689	Ghana
-16.478	-39.0443	Ghana
-9.49861	-4.33951	Ghana
3.92687	-41.7293	Ghana
1.87908	-20.684	Ghana
0.184555	5.5301	Ghana
1.20563	-18.6893	Ghana
-13.471	-11.5843	Ghana
6.47627	-24.7551	Ghana
3.05312	-26.1607	Ghana
-2.81721	-29.2329	Ghana
-0.873171	-28.5897	Ghana
-2.29398	-31.5957	Ghana
0.169873	3.46357	Ghana
-15.1741	3.80689	Ghana
-3.43711	-26.5095	Ghana
-14.6314	-10.3509	Ghana
6.29868	-17.7302	Ghana
2.87035	-11.3026	Ghana
-1.52117	-21.5555	Ghana
-13.1358	-1.4117	Ghana
-6.34794	-18.9824	Ghana
-6.76364	-17.2913	Ghana
-6.1308	-18.7074	Ghana
-10.005	-21.5504	Ghana
-4.13657	-18.5529	Ghana
-13.0814	-1.78793	Ghana
9.76685	-14.7631	Ghana
63.5414	27.2756	Ghana
-0.448057	10.6408	Ghana
-12.829	-12.4272	Ghana
-1.32625	-21.8438	Ghana
3.24225	-18.8924	Ghana
-1.60394	-18.0364	Ghana
-13.444	-5.57136	Ghana
-13.4527	-10.1528	Ghana
-9.1217	-13.1249	Ghana
-10.5251	-11.2573	Ghana
-0.99537	23.4785	Ghana
-11.6869	-10.1495	Ghana
-14.6215	-9.08269	Ghana
-11.9933	-10.6575	Ghana
3.08778	-16.8742	Ghana
-11.7672	-10.8756	Ghana
-1.89075	-25.8743	Ghana
-14.704	-13.0518	Ghana
-4.43167	-19.7724	Ghana
-86.916	-28.3313	Ghana
-10.9051	-21.7786	Ghana
-1.32302	1.35497	Ghana
-0.901545	8.56671	Ghana
-10.4073	-9.33903	Ghana
-0.811844	9.16977	Ghana
-0.772942	9.62699	Ghana
13.4285	10.6441	China
16.4141	-1.55478	China
11.6122	16.8484	China
-17.5455	21.3548	Denmark
-10.0664	44.749	Denmark
-0.797027	59.554	Denmark
1.67331	-37.7839	Denmark
-2.12285	51.7352	Denmark
-0.625559	54.6666	Denmark
10.0194	28.8621	Denmark
-3.35373	50.1261	Denmark
2.82986	38.4604	Denmark
-18.5479	57.6598	Denmark
-18.6687	57.8254	Denmark
-0.914601	-29.6557	Spain
-2.59216	-10.8941	Spain
-23.2895	52.6254	Spain
-9.96995	25.0431	Spain
-19.4905	54.518	Spain
-10.4403	-2.63479	Spain
-0.152905	51.6126	Spain
-23.8933	-14.3941	Spain
0.222338	43.5515	Spain
-7.29425	55.8604	Spain
-4.01364	-19.2053	Spain
6.62747	39.4221	Spain
-5.91	57.274	Spain
-17.6177	21.381	Spain
-4.93675	56.3485	Spain
-4.70055	56.7957	Spain
-16.1998	-14.2892	Spain
-20.784	-8.12172	Spain
-10.0486	27.3085	Spain
-9.70437	49.5322	Spain
-17.1655	58.3318	Spain
-10.8698	-0.635504	Spain
-6.94889	22.1006	Spain
7.89327	-19.421	Spain
-9.36649	23.3197	Spain
-9.00844	35.0117	Spain
5.88017	38.9766	Spain
1.43441	-29.2876	Spain
-9.17686	26.0697	Spain
4.79905	38.5037	Spain
37.5304	-3.39326	Spain
-9.46102	23.37	Spain
-20.9017	63.058	Spain
-11.4347	47.8651	Spain
-4.06815	63.1774	Spain
0.715709	43.9663	Spain
-0.645645	50.2477	Spain
-1.46239	54.5655	Spain
-2.69196	55.4688	Spain
-0.983142	53.1615	Spain
-10.6543	-7.60964	Spain
-19.1938	62.5895	Spain
11.2822	-37.2771	Spain
-7.52622	25.2705	Spain
-0.0842391	55.2122	Spain
5.01691	-31.7917	Spain
-20.0621	22.582	Spain
9.01384	-41.6967	Spain
-22.6846	10.5926	Spain
-4.04725	-34.6378	Spain
-0.237452	50.4474	Spain
-15.1297	48.4818	Spain
-23.6308	3.92088	Spain
-9.72687	49.755	Spain
-5.02694	-17.1418	Spain
-8.54325	23.8432	Spain
-3.8908	-29.7175	Spain
-5.86798	55.9026	Spain
-20.5002	2.80066	Spain
-2.47013	54.1902	Spain
-19.7016	54.1561	Spain
-1.10772	50.9474	Spain
-1.51524	49.7188	Spain
-12.4485	49.171	Spain
5.82659	38.7898	Spain
2.46201	56.2064	Spain
8.77343	1.08576	China
22.0807	1.25981	China
13.7436	18.1453	China
10.7648	-2.08742	China
15.3149	6.47179	China
15.1278	7.98652	China
20.7122	0.630995	China
13.3886	-0.0753412	China
20.9259	7.63032	China
20.9042	7.57868	China
-28.0611	-69.6908	China
20.3968	1.59419	China
15.085	20.4849	China
15.0243	21.4369	China
18.8335	5.63644	China
18.6416	-4.01913	China
14.0067	-4.82096	China
0.0452874	-52.4486	China
0.059722	-52.4423	China
14.1879	21.6528	China
15.7035	12.1695	China
15.4587	20.0027	China
14.4394	4.28595	China
15.174	10.7836	China
12.3946	-1.35993	China
15.5008	12.7526	China
17.8171	4.13685	China
16.7622	5.02367	China
14.1096	17.6662	China
20.9657	-0.55391	China
16.9644	10.7963	China
16.2248	3.93371	China
10.6641	11.0771	China
12.2606	17.2865	China
16.8175	2.23935	China
14.5768	20.0922	China
16.6911	2.22463	China
18.5573	-3.92461	China
19.2614	5.59848	China
19.8682	1.78182	China
15.2275	21.9586	China
19.2059	14.5768	China
11.5131	22.839	China
11.3097	15.7917	China
17.3398	17.4251	China
15.9063	7.55361	China
14.0727	12.4624	China
20.8835	11.2681	China
20.9052	11.2772	China
17.9098	13.4759	China
15.0868	15.1691	China
-1.19453	36.3431	China
-1.1918	36.344	China
18.1502	-1.44906	China
17.093	15.0399	China
17.6808	28.3205	China
17.6874	28.2804	China
9.36429	2.25896	China
12.2431	32.8031	China
12.3548	33.0255	China
11.7663	14.9671	China
22.5349	1.79522	China
12.0875	32.2108	China
16.7749	16.9236	China
14.6464	2.40004	China
12.3295	13.0835	China
13.8234	14.2601	China
13.4999	14.0533	China
10.6769	22.0468	China
12.3	7.01181	China
12.819	14.142	China
18.2259	6.00966	China
13.9669	-1.69338	China
18.1377	10.9471	China
13.7381	35.247	China
13.7273	35.2347	China
21.6956	-35.0877	China
15.4905	30.5608	China
15.4522	30.5966	China
-5.99486	31.1395	China
18.8381	7.2086	China
18.3519	15.2238	China
4.08946	48.36	China
18.9674	13.5037	China
16.7835	15.4328	China
16.1861	-5.28714	Denmark
15.1299	-6.93475	Denmark
10.1916	21.1048	Denmark
14.1257	8.49902	Denmark
15.3182	-7.27405	Denmark
12.4486	4.50878	Denmark
16.9258	-1.19586	Denmark
10.9849	5.61251	Denmark
11.6191	-5.05522	Denmark
24.0221	-1.18429	Denmark
4.12739	-11.8801	Denmark
-13.6451	-31.3041	Denmark
9.86488	24.4506	Denmark
12.1774	-2.78771	Denmark
13.9149	-6.34469	Denmark
14.7246	2.09538	Denmark
11.5009	-4.8364	Denmark
8.8133	22.5404	Denmark
-41.6492	-6.12087	Denmark
10.1417	7.48072	Denmark
11.0891	8.81319	Denmark
10.9039	-5.61396	Denmark
10.8782	5.43279	Denmark
13.3371	-3.4585	Denmark
12.7908	-3.36806	Denmark
0.456703	-31.1376	Denmark
11.7097	9.97824	Denmark
-6.90034	5.6665	Austria
-16.0678	-16.2023	Austria
-14.0005	-36.2455	Austria
-23.9464	-4.63105	Austria
-8.48661	-15.0338	Austria
-15.2515	-34.2089	Austria
-9.82997	-8.44775	Austria
20.3852	-32.1476	Austria
-11.8481	-29.8868	Austria
-18.1712	-32.0987	Austria
-7.46619	9.09201	Austria
-10.9406	-34.911	Austria
-8.80599	10.5835	Austria
-6.87974	11.7225	Austria
-14.7051	-34.8941	Austria
-18.2364	-3.95547	Austria
-6.05259	9.47705	Austria
-19.0727	-15.2835	Austria
-11.2114	-20.0715	Austria
10.2585	-29.5402	Austria
-2.80312	4.11337	Austria
-6.14405	-26.5211	Austria
-17.959	-32.1904	Austria
-1.92295	-4.11196	Austria
7.7797	29.5284	Austria
-12.018	-32.3593	Austria
-8.15035	11.9172	Austria
-16.7952	-2.72321	Austria
-9.86404	-30.9871	Austria
-13.4842	-28.6634	Austria
-17.6478	-2.60232	Austria
-13.6441	-29.8927	Austria
-2.94152	6.34226	Austria
-2.90237	8.8979	Austria
9.81811	25.8953	Austria
-9.17216	-31.2122	Austria
-62.1217	-53.6844	Austria
-7.5327	8.43069	Austria
-7.53934	9.6616	Austria
-5.14479	4.48939	Austria
-4.64925	-6.57708	Austria
-4.34953	2.2119	Austria
-1.74478	12.4541	Austria
-4.60954	-13.7452	Austria
-10.4968	-31.4589	Austria
7.28953	20.4743	Austria
-10.8793	-2.50959	Austria
-13.0371	-34.7909	Austria
-40.0194	-18.1984	Austria
-4.69905	3.59051	Austria
-18.9902	-32.5304	Austria
-6.14353	5.82935	Austria
-9.49068	-33.2082	Austria
-12.6377	-35.2127	Austria
-21.5673	31.5971	Austria
-7.62758	6.71929	Austria
12.1626	27.5769	Austria
-3.73664	1.77552	Austria
0.495671	-21.5483	Austria
1.55847	-29.877	Austria
6.46342	-24.6157	Austria
-5.57749	7.23108	Austria
-15.299	-32.0338	Austria
-19.2258	-15.4116	Austria
5.13361	-16.4445	Austria
7.87211	23.1298	Austria
-4.49784	4.34499	Austria
1.41034	24.7985	Austria
-6.28823	7.96321	Austria
-10.837	-33.4357	Austria
-14.9921	-30.9538	Austria
-22.6035	-10.6036	Austria
-9.90951	-32.876	Austria
12.7906	-38.3603	Austria
-4.30841	-31.5528	Austria
-17.9614	-11.5548	Austria
-10.0984	27.3837	Austria
-10.7459	-25.7942	Austria
-17.9539	-26.3286	Austria
-14.5907	-23.015	Austria
-4.04193	5.93304	Austria
14.5852	-31.0433	Austria
-6.54799	9.03176	Austria
-10.1977	-18.2428	Austria
-8.0768	9.70313	Austria
-5.78468	7.40663	Austria
3.65912	24.9345	Austria
0.793678	-22.1513	Austria
-14.6283	-32.6408	Austria
-5.9351	0.412956	Austria
-17.2312	-34.7099	Austria
-11.0075	-15.1851	Austria
-7.72424	-32.6516	Austria
-13.2086	-33.4712	Austria
-4.2807	5.46023	Austria
-2.39046	-28.1096	Austria
-4.90595	7.98301	Austria
-8.64502	-30.9206	Austria
-6.51453	-14.1212	Austria
6.42479	-19.1792	Austria
-0.421817	-31.0062	Austria
1.53768	-24.3572	Austria
-2.13737	-29.2326	Austria
-3.57348	1.32321	Austria
-6.83664	-14.4763	Austria
-9.85666	-16.9698	Austria
-1.05986	-8.15562	Austria
-0.312845	-8.32769	Austria
0.363355	-8.03895	Austria
-18.2829	-9.89539	Austria
-16.8367	-4.35938	Austria
15.0301	-31.52	Austria
-15.3127	-5.47528	Austria
-17.2374	-1.0376	Austria
-16.9082	-1.39849	Austria
-0.640463	-9.0321	Austria
3.95771	-27.8481	Austria
-13.5809	3.35867	Austria
-17.2665	-0.549072	Austria
0.0805606	-23.5561	Austria
-7.27111	8.18873	Austria
-2.52661	3.94925	Austria
-6.06773	0.578169	Austria
17.9591	-33.1474	Austria
-9.6552	-19.542	Austria
-15.4843	-27.4008	Austria
-14.1823	-35.5728	Austria
0.279341	-38.8554	Austria
2.73248	-24.4664	Austria
-1.03453	-6.21984	Austria
-3.48591	-15.6697	Austria
-0.481695	-25.1785	Austria
-8.40783	-19.1025	Austria
-3.48993	-2.79324	Austria
0.729967	-9.60211	Austria
-17.6428	-14.5109	Austria
-0.342875	-7.50923	Austria
-0.751125	-6.32291	Austria
-3.54071	-17.5571	Austria
1.06511	-10.1762	Austria
-0.547375	-5.31859	Austria
-19.0976	0.744747	Austria
-5.90543	-29.7922	Austria
-17.7802	-7.25461	Austria
-18.4145	-31.3561	Austria
-6.48686	11.6017	Austria
-4.85679	-10.9432	Austria
-13.7349	-6.4136	Austria
-7.72073	-29.9654	Austria
-20.2263	-16.2188	Austria
-7.54829	-20.824	United Kingdom of Great Britain and Northern Ireland
1.40737	-18.563	United Kingdom of Great Britain and Northern Ireland
-0.803816	-31.8069	United Kingdom of Great Britain and Northern Ireland
0.758415	-27.2821	United Kingdom of Great Britain and Northern Ireland
-6.55924	-21.9105	United Kingdom of Great Britain and Northern Ireland
-6.96544	-23.4916	United Kingdom of Great Britain and Northern Ireland
-7.7688	-21.0694	United Kingdom of Great Britain and Northern Ireland
0.414105	-29.0795	United Kingdom of Great Britain and Northern Ireland
0.797764	-28.2342	United Kingdom of Great Britain and Northern Ireland
-15.4632	-24.106	United Kingdom of Great Britain and Northern Ireland
-0.570294	-36.2167	United Kingdom of Great Britain and Northern Ireland
-17.3893	-13.0999	United Kingdom of Great Britain and Northern Ireland
-2.67825	-32.5678	United Kingdom of Great Britain and Northern Ireland
-5.57468	-29.3946	United Kingdom of Great Britain and Northern Ireland
-2.94774	-33.4417	United Kingdom of Great Britain and Northern Ireland
-5.60866	-20.026	United Kingdom of Great Britain and Northern Ireland
-9.83122	-27.5392	United Kingdom of Great Britain and Northern Ireland
-4.76175	-21.8772	United Kingdom of Great Britain and Northern Ireland
-2.65706	-30.5202	United Kingdom of Great Britain and Northern Ireland
-2.52451	-24.4394	United Kingdom of Great Britain and Northern Ireland
-7.17312	-29.1443	United Kingdom of Great Britain and Northern Ireland
-1.5747	-26.9216	United Kingdom of Great Britain and Northern Ireland
7.88465	-34.3468	United Kingdom of Great Britain and Northern Ireland
-1.99053	-24.3119	United Kingdom of Great Britain and Northern Ireland
5.81033	2.36708	United Kingdom of Great Britain and Northern Ireland
-1.34063	-13.0031	United Kingdom of Great Britain and Northern Ireland
-3.179	-4.89227	United Kingdom of Great Britain and Northern Ireland
0.419627	-25.5954	United Kingdom of Great Britain and Northern Ireland
-10.3505	-24.5345	United Kingdom of Great Britain and Northern Ireland
-7.44674	-27.9393	United Kingdom of Great Britain and Northern Ireland
-10.3526	-16.8937	United Kingdom of Great Britain and Northern Ireland
-9.04219	-27.0726	United Kingdom of Great Britain and Northern Ireland
-8.40544	15.859	United Kingdom of Great Britain and Northern Ireland
-6.30657	-30.5042	United Kingdom of Great Britain and Northern Ireland
-15.0548	-5.29304	United Kingdom of Great Britain and Northern Ireland
1.62774	-34.3331	United Kingdom of Great Britain and Northern Ireland
-7.73169	-25.8694	United Kingdom of Great Britain and Northern Ireland
-7.9951	-25.986	United Kingdom of Great Britain and Northern Ireland
-14.047	-16.7597	United Kingdom of Great Britain and Northern Ireland
-8.81013	-17.7491	United Kingdom of Great Britain and Northern Ireland
-12.9158	1.53551	United Kingdom of Great Britain and Northern Ireland
-13.9325	8.54846	United Kingdom of Great Britain and Northern Ireland
-12.0082	-38.458	United Kingdom of Great Britain and Northern Ireland
-12.7849	-13.608	United Kingdom of Great Britain and Northern Ireland
-10.2116	-28.8114	United Kingdom of Great Britain and Northern Ireland
-7.11743	-33.8962	United Kingdom of Great Britain and Northern Ireland
-7.4624	-8.99124	United Kingdom of Great Britain and Northern Ireland
9.93127	-16.2294	United Kingdom of Great Britain and Northern Ireland
-0.571755	-34.752	United Kingdom of Great Britain and Northern Ireland
-6.53143	-2.58719	United Kingdom of Great Britain and Northern Ireland
-7.77519	-22.5439	United Kingdom of Great Britain and Northern Ireland
-5.35622	-24.0373	United Kingdom of Great Britain and Northern Ireland
-8.23714	-23.4778	United Kingdom of Great Britain and Northern Ireland
-20.6424	-10.6155	United Kingdom of Great Britain and Northern Ireland
1.49695	-16.1644	United Kingdom of Great Britain and Northern Ireland
-14.86	-4.32852	United Kingdom of Great Britain and Northern Ireland
7.95195	-26.2467	United Kingdom of Great Britain and Northern Ireland
0.993832	-15.6677	United Kingdom of Great Britain and Northern Ireland
-8.22946	-21.4353	United Kingdom of Great Britain and Northern Ireland
-4.65397	-26.3284	United Kingdom of Great Britain and Northern Ireland
0.0225098	-33.7442	United Kingdom of Great Britain and Northern Ireland
-4.22385	-24.0388	United Kingdom of Great Britain and Northern Ireland
0.476571	-18.3895	United Kingdom of Great Britain and Northern Ireland
16.4347	-33.1624	United Kingdom of Great Britain and Northern Ireland
80.0894	39.3729	United Kingdom of Great Britain and Northern Ireland
1.91537	-27.25	United Kingdom of Great Britain and Northern Ireland
17.0878	-33.149	United Kingdom of Great Britain and Northern Ireland
-17.6785	-3.27832	United Kingdom of Great Britain and Northern Ireland
-14.7832	-16.1272	United Kingdom of Great Britain and Northern Ireland
-1.05891	-34.3551	United Kingdom of Great Britain and Northern Ireland
-11.2401	-16.1511	United Kingdom of Great Britain and Northern Ireland
-5.07063	-30.7749	United Kingdom of Great Britain and Northern Ireland
-5.41088	-34.9258	United Kingdom of Great Britain and Northern Ireland
-8.71352	-26.0963	United Kingdom of Great Britain and Northern Ireland
1.98553	-26.9725	United Kingdom of Great Britain and Northern Ireland
-17.3998	-6.84158	United Kingdom of Great Britain and Northern Ireland
-7.10276	-24.7227	United Kingdom of Great Britain and Northern Ireland
-49.8723	-67.0205	United Kingdom of Great Britain and Northern Ireland
5.55013	-6.60891	United Kingdom of Great Britain and Northern Ireland
-4.61568	-28.5367	United Kingdom of Great Britain and Northern Ireland
2.124	-16.5054	United Kingdom of Great Britain and Northern Ireland
-12.6286	-17.4645	United Kingdom of Great Britain and Northern Ireland
-1.3638	-31.1424	United Kingdom of Great Britain and Northern Ireland
-9.21525	-23.2686	United Kingdom of Great Britain and Northern Ireland
-4.89605	-30.2407	United Kingdom of Great Britain and Northern Ireland
-24.7685	-9.33013	United Kingdom of Great Britain and Northern Ireland
-5.07327	-4.14193	United Kingdom of Great Britain and Northern Ireland
-1.61953	-32.424	United Kingdom of Great Britain and Northern Ireland
-18.3226	-1.18111	United Kingdom of Great Britain and Northern Ireland
0.761076	-26.9521	United Kingdom of Great Britain and Northern Ireland
-50.3587	-12.1396	United Kingdom of Great Britain and Northern Ireland
-9.41905	-24.9397	United Kingdom of Great Britain and Northern Ireland
-6.68923	-27.9839	United Kingdom of Great Britain and Northern Ireland
-14.3337	-14.574	United Kingdom of Great Britain and Northern Ireland
-5.15728	-3.45936	United Kingdom of Great Britain and Northern Ireland
-4.36479	-22.5056	United Kingdom of Great Britain and Northern Ireland
-16.7152	-12.9532	United Kingdom of Great Britain and Northern Ireland
-9.79232	-25.1652	United Kingdom of Great Britain and Northern Ireland
-10.7086	-27.1594	United Kingdom of Great Britain and Northern Ireland
-7.4719	-29.2104	United Kingdom of Great Britain and Northern Ireland
-6.84444	-17.0581	United Kingdom of Great Britain and Northern Ireland
-2.00528	-23.4524	United Kingdom of Great Britain and Northern Ireland
-0.499159	-34.3278	United Kingdom of Great Britain and Northern Ireland
-8.5216	-17.8538	United Kingdom of Great Britain and Northern Ireland
-13.0904	-15.5802	United Kingdom of Great Britain and Northern Ireland
-3.16408	-30.9804	United Kingdom of Great Britain and Northern Ireland
-12.5064	-18.3036	United Kingdom of Great Britain and Northern Ireland
-9.61481	-29.2307	United Kingdom of Great Britain and Northern Ireland
-8.04552	-23.3917	United Kingdom of Great Britain and Northern Ireland
-5.42983	-27.7401	United Kingdom of Great Britain and Northern Ireland
-1.65135	-13.004	United Kingdom of Great Britain and Northern Ireland
-0.147396	-35.2776	United Kingdom of Great Britain and Northern Ireland
-12.2316	-16.1014	United Kingdom of Great Britain and Northern Ireland
-0.0755648	24.3268	Denmark
7.17337	12.5038	Denmark
11.1165	-8.30152	Denmark
11.371	24.996	Denmark
8.90133	6.2593	Denmark
10.1976	9.92226	Denmark
14.8897	-3.02461	Denmark
20.65	-38.1256	Denmark
10.7507	-2.88972	Denmark
5.93334	-27.6889	Denmark
13.6003	3.08812	Denmark
10.3725	5.30511	Denmark
15.3288	-4.45183	Denmark
5.12398	-33.1257	Israel
0.570298	-1.63338	Israel
-5.38775	-23.9988	Israel
3.92502	-36.0066	Israel
6.26212	-38.1213	Israel
9.75089	-25.3702	Israel
4.36741	-25.8461	Israel
22.4174	-8.31437	Israel
-0.110107	-12.9304	Israel
3.88706	-3.87199	Israel
9.45964	-34.3509	Israel
4.97562	-34.8167	Israel
6.76674	-32.927	Israel
5.93095	-26.2245	Israel
22.0732	-22.764	Israel
-5.8368	-33.2841	Israel
9.02283	-23.0803	Israel
9.03158	-33.3006	Israel
7.70418	-31.2756	Israel
5.3772	-33.092	Israel
6.08607	-34.1493	Israel
4.60693	-24.9797	Israel
7.58791	-32.5272	Israel
-78.1795	-44.3046	Israel
0.206464	2.29785	Israel
-18.8442	1.81496	Israel
6.59572	-28.1425	Israel
0.489164	7.42552	Israel
17.0601	-10.4186	Israel
10.6101	-31.5241	Israel
2.56584	-31.3843	Israel
11.0049	-31.649	Israel
-14.8971	-11.698	Israel
16.9318	-23.95	Israel
-3.00446	-6.77211	Israel
2.31727	-30.3942	Israel
7.36191	-28.4804	Israel
1.50481	4.51886	Israel
-0.366361	-11.9617	Israel
5.02569	-9.43319	Israel
-18.9513	6.86927	Israel
0.0104461	-18.0646	Israel
6.47638	-31.4393	Israel
34.8941	-35.8923	Israel
21.2138	-22.9025	Israel
8.50837	-17.9062	Israel
8.3011	-32.9367	Israel
1.43153	-5.76259	Israel
-4.47762	-8.0972	Israel
0.974212	10.5553	Israel
7.65567	-36.7705	Israel
1.85119	-4.00837	Israel
-63.8471	-13.9251	Israel
3.76708	-2.45802	Israel
3.47348	-33.897	Israel
-1.10354	-13.6072	Israel
0.837915	3.31705	Israel
-5.99116	-28.5758	Israel
15.0729	-24.5473	Israel
-18.5884	-7.28597	Israel
2.40762	-32.7959	Israel
19.4458	-24.0433	Israel
5.42066	-35.5298	Israel
7.61618	-17.5486	Israel
-13.128	-26.6112	Israel
0.0608387	1.90289	Israel
1.23648	10.6934	Israel
9.95056	-25.0252	Israel
1.75396	-36.067	Israel
7.26308	-29.9382	Israel
-7.82704	16.165	Israel
4.0067	-33.0939	Israel
30.5844	-30.8032	Israel
8.97895	-31.0111	Israel
10.4436	-26.8742	Israel
16.98	-25.1609	Israel
0.842223	-2.66403	Israel
8.58166	-27.6875	Israel
4.33294	-25.7836	Israel
4.20147	-37.9554	Israel
4.44262	-38.7851	Israel
1.98348	-1.87615	Israel
6.46576	-36.5809	Israel
10.0895	-33.152	Israel
4.40003	-34.3543	Israel
14.5084	-25.5006	Israel
9.27524	-28.047	Israel
9.26567	-32.4194	Israel
-1.18375	-37.7977	Israel
7.098	-35.5125	Israel
7.78844	-33.4648	Israel
4.10227	-36.7781	Israel
8.98561	-23.2827	Israel
3.19796	-36.1541	Israel
7.87495	-35.2889	Israel
1.45095	-2.05726	Israel
4.07856	-21.9446	Israel
1.11361	1.73794	Israel
0.759506	0.00634084	Israel
1.51146	0.243099	Israel
-0.668825	-37.6436	Israel
12.1236	-18.6938	Israel
1.4719	2.88433	Israel
1.29321	-0.132923	Israel
-16.1987	8.28898	Israel
-0.69299	-13.0027	Israel
3.72966	-31.2161	Israel
4.69232	-24.7951	Israel
17.1795	-23.6197	Israel
5.28052	-37.235	Israel
7.11286	-27.4193	Israel
3.11948	-33.7867	Israel
6.32894	-32.4466	Israel
5.33911	-36.0312	Israel
3.72047	-39.2747	Israel
-7.12056	-37.0695	Israel
3.25039	-35.1789	Israel
3.19339	-30.5961	Israel
-12.3638	-25.5018	Israel
17.2628	-22.712	Israel
3.78112	-4.05617	Israel
3.08318	-1.2602	Israel
4.77635	-16.8208	Israel
-2.42966	0.0743788	Israel
1.66799	-3.22406	Israel
9.18672	-38.5014	Israel
-2.27663	-34.1946	Israel
20.3229	4.85635	Israel
17.0977	-25.9433	Israel
9.07378	-36.9	Israel
7.00307	-22.8374	Israel
16.6602	-36.0179	Israel
12.86	-21.9113	Israel
7.79715	-39.7159	Israel
8.32169	-16.479	Israel
9.4121	-36.2155	Israel
20.9574	2.95255	Israel
3.42078	-37.5138	Israel
7.80751	-38.1058	Israel
3.15781	-8.22934	Israel
8.35664	17.5908	Israel
-23.1296	-1.17564	Israel
-3.04233	-37.9859	Israel
3.00615	1.5581	Israel
15.6578	-12.042	Israel
-19.1016	7.06707	Israel
-19.1109	7.05976	Israel
12.7426	-21.8252	Israel
12.7422	-21.8048	Israel
3.09357	-8.61384	Israel
10.0349	13.5439	Denmark
13.3543	3.28511	Denmark
11.5755	16.2774	Denmark
10.417	19.1631	Denmark
12.7219	7.55539	Denmark
13.4633	7.43539	Denmark
1.88659	43.1146	Denmark
16.3837	4.65554	Denmark
23.5564	-1.15275	Denmark
12.4768	-7.20836	Denmark
7.40718	11.3081	Denmark
12.3373	10.9306	Denmark
13.1991	5.30679	Denmark
13.4006	-0.855125	Denmark
8.11268	8.65114	Denmark
12.2511	12.208	Denmark
11.613	11.5658	Denmark
11.6962	18.8157	Denmark
11.2643	12.047	Denmark
10.2818	12.1807	Denmark
8.11122	9.67067	Denmark
7.63688	9.30701	Denmark
15.5601	-3.40489	Denmark
12.6862	8.54911	Denmark
17.6963	-1.68454	Denmark
11.2178	25.0824	Denmark
12.4526	3.56921	Denmark
9.23465	20.621	Denmark
15.7764	9.1319	Denmark
14.4158	0.0467043	Denmark
15.9637	9.51994	Denmark
11.3732	20.5956	Denmark
11.0321	-0.498841	Denmark
10.9666	4.48446	Denmark
8.45764	13.8484	Denmark
14.4943	-3.52886	Denmark
10.1377	27.878	Denmark
11.6574	2.85551	Denmark
12.2927	1.78613	Denmark
5.72946	44.4539	Denmark
14.3885	-3.91189	Denmark
-25.7057	-3.31153	United States of America
-1.61856	-26.4929	United States of America
8.7193	37.5963	United States of America
-2.82207	-21.5251	United States of America
15.8406	-13.5136	United States of America
-2.19155	-33.6996	United States of America
-0.807091	-29.5013	United States of America
-10.4149	-12.2905	United States of America
-16.0345	-12.7912	United States of America
-3.61987	-30.8838	United States of America
-10.1838	-10.8135	United States of America
-2.58106	-19.7703	United States of America
-18.2466	-10.0374	United States of America
13.8278	-30.0697	United States of America
11.8812	-15.4292	United States of America
-9.91458	-6.28392	United States of America
-11.7431	-9.25822	United States of America
-13.2749	-2.44401	United States of America
-4.70354	-32.5391	United States of America
-13.7705	-12.1913	United States of America
-1.93733	10.1296	United States of America
31.4308	5.16012	China
33.0004	1.69847	China
26.3579	0.752461	China
24.9705	-0.866604	China
32.8968	1.52457	China
31.6917	2.11656	China
29.9804	4.24003	China
21.409	25.1925	China
35.0397	3.85079	China
28.8324	2.82951	China
34.554	3.71007	China
29.4322	8.80945	China
13.0486	9.62708	China
15.6526	17.5819	China
28.8822	6.90754	China
35.0507	2.49563	China
26.4249	0.791588	China
28.8619	2.90503	China
17.6493	23.2918	China
31.5291	3.57679	China
25.3667	0.427439	China
21.2274	25.1603	China
25.4004	9.7671	China
36.1031	2.63583	China
29.3522	5.29392	China
27.4668	4.38137	China
30.8829	4.85223	China
14.6229	23.4295	China
12.7585	-4.45365	China
30.6622	5.64024	China
18.0273	21.5978	China
10.5619	23.6242	China
17.0184	24.2944	China
20.1453	22.8844	China
26.5881	5.8613	China
13.8354	18.3602	China
20.3177	23.0377	China
28.335	5.94538	China
28.0792	7.30308	China
36.8195	1.26124	China
12.4733	26.015	China
17.1551	22.0287	China
16.8961	24.4376	China
26.3082	5.72059	China
31.2562	4.32971	China
29.5984	7.39956	China
20.2411	24.9881	China
28.7156	2.67158	China
13.8883	24.1662	China
34.4542	2.784	China
34.0865	3.4795	China
13.0752	26.6456	China
36.5214	2.20802	China
29.6276	7.76652	China
17.5824	21.6209	China
1.52733	43.4109	China
19.9811	25.1728	China
33.1016	3.80913	China
16.8816	22.947	China
26.1779	10.1879	China
29.385	9.05005	China
35.1109	2.06448	China
9.35774	24.1487	Denmark
13.6134	6.58027	Denmark
13.0281	-6.72569	Denmark
12.3799	0.551144	Denmark
13.0968	8.48283	Denmark
10.928	8.73858	Denmark
11.6529	21.8238	Denmark
15.0214	-0.672299	Denmark
12.3099	23.5587	Denmark
13.4104	-2.82254	Denmark
11.8141	-3.25025	Denmark
-5.73512	51.5514	United States of America
-11.1268	38.5505	United States of America
4.10858	38.4992	United States of America
-17.6186	69.6881	United States of America
-18.7128	69.6584	United States of America
-23.9765	22.578	United States of America
-12.6106	48.023	United States of America
-14.2115	48.1709	United States of America
-17.7688	62.788	United States of America
-17.1873	73.7561	United States of America
-10.7502	46.705	United States of America
-16.9215	69.7993	United States of America
-16.5859	72.7055	United States of America
-3.73228	43.4374	United States of America
-12.6758	48.689	United States of America
-16.8396	71.0486	United States of America
-19.3268	70.665	United States of America
-18.2255	71.0274	United States of America
-19.1477	71.9791	United States of America
-17.4692	72.5661	United States of America
-17.9301	72.6836	United States of America
-19.1475	73.4315	United States of America
-18.8391	70.9333	United States of America
-2.67324	61.767	United States of America
-20.6577	74.4998	United States of America
-15.6505	63.4943	United States of America
-0.200016	49.3558	United States of America
-0.46007	61.2594	United States of America
-15.7005	63.6012	United States of America
-18.9431	73.4824	United States of America
-29.6276	59.28	United States of America
-0.640714	61.2191	United States of America
-18.7024	75.3516	United States of America
-18.6832	71.2441	United States of America
-17.1842	71.6462	United States of America
-17.4024	73.0647	United States of America
-18.532	74.3428	United States of America
-18.5386	70.2713	United States of America
-19.7115	71.1349	United States of America
-19.7121	70.6269	United States of America
-15.644	63.498	United States of America
-19.1845	73.2584	United States of America
-15.6753	72.1358	United States of America
-17.3398	68.6925	United States of America
-18.9514	72.9588	United States of America
-16.2474	74.3648	United States of America
-18.2976	71.0843	United States of America
-17.8114	60.8007	United States of America
24.6931	-34.737	Fiji
26.5712	-37.0788	Fiji
25.1789	-34.5345	Fiji
27.4462	-34.5568	Fiji
26.9537	-31.1975	Fiji
28.5801	-35.4408	Fiji
24.0703	-31.0064	Fiji
28.6679	-39.4629	Fiji
23.4224	-43.9505	Fiji
25.6857	-47.7668	Fiji
23.7667	-43.9167	Fiji
23.6166	-29.7836	Fiji
27.2218	-30.6926	Fiji
24.3493	-34.7004	Fiji
27.8904	-38.7897	Fiji
30.6659	-37.873	Fiji
25.554	-47.6673	Fiji
25.3516	-47.6214	Fiji
25.3174	-47.6116	Fiji
35.2844	-39.45	Fiji
23.1127	-35.0934	Fiji
25.6555	-47.7427	Fiji
28.4894	-33.4511	Fiji
26.0655	-32.1415	Fiji
35.4648	-38.1598	Fiji
25.8126	-35.0736	Fiji
27.6868	-37.0616	Fiji
24.2125	-35.1223	Fiji
31.5272	-33.0966	Fiji
29.7005	-36.4839	Fiji
24.3616	-33.9663	Fiji
47.376	-16.4084	Fiji
30.3438	-35.4468	Fiji
32.7718	-37.8352	Fiji
31.9155	-34.217	Fiji
32.2593	-36.7396	Fiji
49.9945	-50.0647	Fiji
28.5658	-36.7364	Fiji
29.1575	-32.0527	Fiji
31.0873	-38.7052	Fiji
24.9537	-32.4794	Fiji
25.5773	-35.4938	Fiji
26.0738	-33.712	Fiji
28.2648	-30.242	Fiji
29.4358	-37.6708	Fiji
32.9198	-35.3933	Fiji
30.4434	-38.9632	Fiji
27.6485	-46.6182	Fiji
25.2597	-33.7213	Fiji
22.6665	-37.7233	Fiji
23.9962	-43.8924	Fiji
23.3632	-33.9457	Fiji
25.8477	-34.8037	Fiji
27.6876	-35.9372	Fiji
25.1508	-40.143	Fiji
26.9243	-32.9373	Fiji
27.6749	-46.6087	Fiji
30.235	-39.5021	Fiji
24.0495	-43.8809	Fiji
25.7245	-33.1684	Fiji
29.6541	-35.1336	Fiji
28.6249	-35.946	Fiji
34.3116	-37.5671	Fiji
25.7608	-36.254	Fiji
30.2033	-33.5532	Fiji
33.5887	-36.805	Fiji
23.148	-34.0498	Fiji
30.6177	-32.4926	Fiji
35.0024	-42.6618	Fiji
24.6166	-34.9899	Fiji
23.619	-35.7462	Fiji
29.6191	-34.2132	Fiji
24.5966	-33.4217	Fiji
24.1429	-36.0016	Fiji
23.5998	-37.0788	Fiji
27.2365	-37.2694	Fiji
32.2607	-38.656	Fiji
24.2082	-31.6219	Fiji
31.192	-32.1345	Fiji
24.717	-36.9054	Fiji
33.4124	-40.0886	Fiji
25.8932	-37.5877	Fiji
26.8062	-36.2	Fiji
30.5477	-36.5155	Fiji
28.3614	-30.8449	Fiji
26.8729	-39.0481	Fiji
25.3845	-34.1727	Fiji
28.5632	-34.7616	Fiji
27.6045	-40.7725	Fiji
32.5594	-40.1869	Fiji
34.2633	-38.7765	Fiji
34.4603	-38.39	Fiji
27.5719	-31.6711	Fiji
35.0164	-42.6698	Fiji
22.9939	-32.5782	Fiji
27.4445	-32.929	Fiji
1.79109	-27.2852	Fiji
32.8406	-38.4031	Fiji
30.0155	-41.2646	Fiji
23.5437	-39.1184	Fiji
26.9511	-35.3691	Fiji
31.5814	-35.5981	Fiji
30.9051	-37.0351	Fiji
25.546	-31.247	Fiji
26.3022	-30.6924	Fiji
27.2046	-37.8743	Fiji
34.1342	-40.1615	Fiji
28.4109	-37.5547	Fiji
26.7553	-34.5513	Fiji
25.9871	-29.6997	Fiji
27.3655	-33.5771	Fiji
22.9348	-31.0462	Fiji
24.7051	-35.9804	Fiji
24.5405	-38.1829	Fiji
23.8802	-33.2889	Fiji
33.7801	-38.194	Fiji
25.6743	-38.6294	Fiji
22.4839	-36.2189	Fiji
24.8704	-35.3641	Fiji
3.65533	19.7866	Fiji
5.80641	20.6441	Fiji
3.69751	19.62	Fiji
3.1122	20.3394	Fiji
4.65021	18.4139	Fiji
4.92456	20.4323	Fiji
-33.319	-12.2326	Fiji
1.00424	32.7815	Fiji
3.47183	19.8875	Fiji
2.88375	20.5129	Fiji
5.81691	20.4655	Fiji
4.55377	20.7644	Fiji
5.04401	19.0155	Fiji
-33.2959	-12.2021	Fiji
1.16266	33.5994	Fiji
1.07956	34.2454	Fiji
3.75035	18.8558	Fiji
4.52423	18.6152	Fiji
5.02942	20.2129	Fiji
3.8573	20.8077	Fiji
-32.8805	-11.7372	Fiji
3.90828	19.7063	Fiji
3.93431	18.9806	Fiji
5.54603	19.7891	Fiji
1.29899	34.0431	Fiji
1.53804	34.3396	Fiji
0.914633	32.4948	Fiji
0.886889	32.3029	Fiji
4.72225	19.2652	Fiji
0.942338	32.567	Fiji
-15.8733	61.7145	United States of America
25.4856	-20.142	United States of America
26.2537	-18.9311	United States of America
26.7776	-18.3576	United States of America
25.0577	-20.3087	United States of America
-5.3613	14.4637	United States of America
-5.3305	14.5015	United States of America
-5.29699	14.4956	United States of America
11.7361	31.7074	United States of America
1.99666	24.1087	United States of America
25.7462	-19.4321	United States of America
25.1223	-20.1417	United States of America
-12.1643	4.55432	United States of America
24.2923	-20.0566	United States of America
-17.6917	34.5162	Russian Federation
-27.3368	4.43125	Estonia
-32.5763	3.88529	Finland
-26.1742	6.91568	Russian Federation
-16.298	23.2744	Estonia
-4.41212	48.7126	Estonia
-23.7002	22.6256	Finland
-21.8702	28.0768	Estonia
-24.2235	9.65971	Estonia
-27.475	4.37928	Estonia
0.666178	45.4852	Finland
-32.5712	3.84325	Estonia
-21.7934	28.2093	Russian Federation
-3.40487	49.7473	Estonia
-32.6527	4.47772	Finland
0.823117	51.3889	Estonia
-17.7714	34.4745	Finland
-5.79887	24.1541	Russian Federation
-18.2633	36.8212	Estonia
-16.5453	30.0738	Finland
-16.1605	23.3682	Russian Federation
-19.6255	29.4036	Estonia
-32.6625	4.60163	Finland
-24.1204	9.81412	Estonia
-11.9196	30.4368	Finland
-5.92582	24.1616	Russian Federation
-11.904	30.3631	Estonia
-18.2466	36.7574	Finland
-3.76603	47.1051	Russian Federation
-17.5002	28.692	Estonia
-16.9605	28.8317	Estonia
-21.3027	21.8103	Finland
-8.51169	26.7044	Russian Federation
-21.8377	28.2525	Finland
-9.72332	45.0586	Estonia
-12.4613	31.4717	Finland
-5.86589	24.2445	Russian Federation
-17.3691	29.2862	Estonia
-27.6329	4.38019	Finland
-23.8478	10.5976	Estonia
-8.68155	26.6523	Estonia
-10.7742	31.2547	Estonia
-19.8611	29.3037	Russian Federation
-16.9844	28.8971	Estonia
-19.7238	32.4252	Estonia
-24.4899	6.67241	Russian Federation
-14.2647	19.2492	Estonia
-4.53173	48.8007	Estonia
-20.2871	21.3333	Estonia
-21.9306	28.0334	Finland
-12.068	32.9427	Estonia
-0.228585	-17.2675	Finland
-24.419	6.59984	Estonia
-10.8792	34.3716	Finland
-21.9653	27.4242	Russian Federation
-19.0154	32.0469	Estonia
-2.89064	47.0153	Estonia
-13.0828	33.9282	Finland
3.16391	8.54115	Russian Federation
-19.2718	32.2005	Estonia
-4.08069	54.0305	Finland
-10.8689	34.3425	Russian Federation
3.20608	8.48061	Finland
-2.94139	48.1343	Estonia
3.29244	-15.5735	Russian Federation
3.13398	-16.2176	Russian Federation
18.5221	-17.1233	Russian Federation
25.7681	-12.342	Russian Federation
1.97061	-44.0627	Russian Federation
22.3032	-14.3547	Russian Federation
23.6562	-14.2048	Russian Federation
16.8567	-16.1169	Russian Federation
-3.75256	-27.7998	Russian Federation
17.961	-28.5187	Russian Federation
-32.6152	26.5348	Russian Federation
-28.4992	30.4805	Russian Federation
12.5113	-15.0698	Russian Federation
-28.5877	31.7158	Russian Federation
-28.6538	31.9128	Russian Federation
-28.8432	32.322	Russian Federation
-41.9557	6.97775	Russian Federation
13.2793	-15.1686	Russian Federation
24.1207	-14.3143	Russian Federation
9.09637	-41.7249	Russian Federation
7.81842	-50.1442	Russian Federation
-34.1323	32.5109	Russian Federation
3.7353	-14.2136	Russian Federation
-26.3162	35.309	Russian Federation
-26.3712	35.2805	Russian Federation
-33.123	34.4186	Russian Federation
-32.9739	29.8326	Russian Federation
-12.3672	-38.8353	Russian Federation
-30.985	31.3553	Russian Federation
-21.512	37.3848	Russian Federation
8.81145	-9.93089	Russian Federation
-32.6477	31.8438	Russian Federation
14.8119	-28.9141	Russian Federation
-33.0121	35.6103	Russian Federation
-33.4036	32.3941	Russian Federation
-29.7795	58.5145	Russian Federation
-29.4556	34.171	Russian Federation
-29.4502	33.8799	Russian Federation
-32.1747	-11.1206	Russian Federation
1.51582	-32.276	Russian Federation
-31.4257	35.286	Russian Federation
0.098577	-44.5592	Russian Federation
-6.45351	19.3981	Russian Federation
15.0864	-28.4434	Russian Federation
-32.6305	34.5959	Russian Federation
-32.777	33.4009	Russian Federation
-5.5518	17.0134	Russian Federation
-32.9396	26.1655	Russian Federation
14.1445	-29.5725	Russian Federation
-31.6344	26.0817	Russian Federation
-12.4885	9.69918	Russian Federation
-6.44868	19.3772	Russian Federation
-33.0053	32.2923	Russian Federation
-32.5218	27.5593	Russian Federation
17.9437	-28.484	Russian Federation
-32.5435	27.8721	Russian Federation
-12.3832	9.99031	Russian Federation
-10.3128	-48.4056	Russian Federation
-10.315	-48.4065	Russian Federation
7.01391	9.93596	Russian Federation
-30.3652	30.3786	Russian Federation
-11.987	-12.9151	Russian Federation
-32.8963	34.8735	Russian Federation
-35.867	32.0103	Russian Federation
-24.1612	4.76983	Russian Federation
-33.5503	37.3035	Russian Federation
-33.5184	37.304	Russian Federation
-29.6408	59.1437	Russian Federation
-35.3432	33.9553	Russian Federation
3.43205	-51.2964	Russian Federation
-30.7795	31.9983	Russian Federation
-35.2501	33.8136	Russian Federation
17.9513	-28.5232	Russian Federation
-21.2465	-4.64954	Russian Federation
37.2811	-29.3418	El Salvador
37.3006	-28.9185	El Salvador
36.2091	-27.3648	El Salvador
36.8353	-24.9944	El Salvador
36.5446	-24.4526	El Salvador
35.0783	-24.9711	El Salvador
40.0286	-27.6084	El Salvador
39.5488	-27.315	El Salvador
38.0197	-27.1242	El Salvador
46.9903	-24.184	El Salvador
42.4208	-27.1307	El Salvador
45.5452	-22.2333	El Salvador
37.2444	-29.346	El Salvador
37.2956	-28.8849	El Salvador
36.2047	-27.366	El Salvador
36.7822	-24.9474	El Salvador
36.5996	-24.4081	El Salvador
35.1196	-24.9596	El Salvador
40.0405	-27.6135	El Salvador
39.5169	-27.3331	El Salvador
38.0039	-27.1205	El Salvador
42.5081	-13.341	El Salvador
47.005	-24.1633	El Salvador
42.4177	-27.1421	El Salvador
45.8292	-17.5746	El Salvador
45.5358	-22.2445	El Salvador
37.0343	-21.7074	El Salvador
43.558	-17.7451	El Salvador
43.7995	-28.3857	El Salvador
35.5819	-21.5691	El Salvador
47.9213	-19.6623	El Salvador
40.4804	-22.5681	El Salvador
42.3282	-25.1802	El Salvador
46.9777	-17.0403	El Salvador
40.9811	-25.9791	El Salvador
43.987	-26.1533	El Salvador
42.5814	-13.388	El Salvador
43.0148	-13.744	El Salvador
50.2902	-18.8757	El Salvador
45.006	-14.9188	El Salvador
42.8096	-11.5616	El Salvador
50.3141	-18.8922	El Salvador
48.3714	-17.5314	El Salvador
39.2487	-20.2999	El Salvador
44.9881	-14.9096	El Salvador
42.8208	-11.5336	El Salvador
48.2495	-17.5292	El Salvador
38.775	-25.3878	El Salvador
39.2612	-20.3117	El Salvador
41.6091	-21.0041	El Salvador
45.7672	-17.5978	El Salvador
43.4588	-17.8524	El Salvador
47.9244	-19.6422	El Salvador
42.9305	-18.6975	El Salvador
46.1558	-28.0829	El Salvador
43.8059	-28.3993	El Salvador
43.2009	-21.651	El Salvador
42.8883	-19.7129	El Salvador
42.4437	-22.9968	El Salvador
37.0137	-21.7185	El Salvador
35.5687	-21.5701	El Salvador
40.5036	-22.5557	El Salvador
42.3317	-25.1756	El Salvador
41.0246	-25.9709	El Salvador
43.9323	-26.1471	El Salvador
38.7819	-25.3893	El Salvador
41.6365	-21.0316	El Salvador
46.15	-28.0834	El Salvador
43.1876	-21.66	El Salvador
42.8896	-19.7264	El Salvador
42.4193	-22.9851	El Salvador
40.583	-24.1881	El Salvador
38.821	-23.2932	El Salvador
43.7167	-23.787	El Salvador
48.7641	-26.4225	El Salvador
49.6038	-28.0948	El Salvador
32.9985	-27.1491	El Salvador
34.3108	-27.3332	El Salvador
34.6311	-29.1552	El Salvador
49.4653	-24.3202	El Salvador
32.0029	-24.3978	El Salvador
35.7572	-17.3846	El Salvador
39.767	-29.4787	El Salvador
40.5441	-24.2427	El Salvador
38.8034	-23.3078	El Salvador
43.7185	-23.7894	El Salvador
48.7221	-26.3957	El Salvador
49.6136	-28.1217	El Salvador
47.9395	-22.2646	El Salvador
33.0467	-27.1744	El Salvador
34.122	-27.3258	El Salvador
34.6252	-29.1361	El Salvador
49.4634	-24.3287	El Salvador
31.9989	-24.4055	El Salvador
35.7463	-17.372	El Salvador
39.7687	-29.4724	El Salvador
46.1537	-26.2852	El Salvador
45.5281	-24.6103	El Salvador
36.5223	-31.3736	El Salvador
37.412	-32.5369	El Salvador
41.5596	-31.8926	El Salvador
41.746	-29.3995	El Salvador
47.8859	-22.2652	El Salvador
39.12	-31.5599	El Salvador
38.2876	-30.5191	El Salvador
50.9829	-22.3263	El Salvador
50.9782	-22.3169	El Salvador
45.2374	-21.6626	El Salvador
46.1597	-26.284	El Salvador
45.5163	-24.6211	El Salvador
36.5152	-31.3859	El Salvador
37.4844	-32.5701	El Salvador
41.5516	-31.8921	El Salvador
41.7013	-29.3779	El Salvador
42.0156	-2.57146	Peru
43.8039	-2.75722	Peru
37.702	-0.641152	Peru
44.7756	-2.99649	Peru
-9.23778	1.49581	Peru
40.9657	1.54222	Peru
47.7136	-6.41064	Peru
46.9881	-22.2695	Peru
38.969	-1.55369	Peru
39.108	2.57529	Peru
47.3234	-5.32415	Peru
4.27705	-29.2167	Peru
-4.62501	22.9304	Peru
42.3966	3.07455	Peru
44.8051	2.23528	Peru
-14.647	56.6257	Peru
-6.43824	48.5204	Peru
47.3897	-4.32087	Peru
36.095	-0.333887	Peru
39.9586	-3.33658	Peru
39.4732	0.0931835	Peru
-18.5661	42.2144	Peru
-18.554	42.1689	Peru
43.5717	-0.146766	Peru
41.7061	0.254824	Peru
40.4427	-6.2222	Peru
38.8278	0.409055	Peru
38.1283	0.861727	Peru
39.9069	1.08038	Peru
40.3161	0.94195	Peru
42.6182	1.36645	Peru
40.6719	2.98506	Peru
26.9404	10.3447	Peru
40.9008	-1.53207	Peru
42.1902	-1.25819	Peru
40.5295	-0.510537	Peru
40.8517	-0.897141	Peru
37.7272	-0.63884	Peru
39.2049	2.65847	Peru
44.8005	2.18594	Peru
43.6268	1.13176	Peru
39.025	-1.46886	Peru
41.2734	1.49559	Peru
42.5329	3.05511	Peru
39.9707	-3.37724	Peru
38.2051	0.862108	Peru
44.8857	-1.93701	Peru
28.9463	-27.1797	Peru
45.3661	-1.10711	Peru
49.0456	-17.7538	Peru
7.20861	-50.2625	Peru
27.791	-27.4916	Peru
39.821	0.0350239	Peru
40.0082	1.11297	Peru
45.1012	-0.0696464	Peru
28.0282	-28.4603	Peru
40.8283	0.79603	Peru
46.15	-0.926104	Peru
42.6101	1.3681	Peru
40.834	3.39111	Peru
47.3412	-4.49812	Peru
43.7945	-1.24949	Peru
28.442	-27.5309	Peru
43.4958	-0.161967	Peru
45.5997	-2.48409	Peru
47.4467	-5.78032	Peru
34.507	-22.9638	Peru
41.9124	0.186634	Peru
40.4403	-6.21368	Peru
40.8861	-1.39481	Peru
41.8701	-1.14963	Peru
41.4212	-0.592569	Peru
41.4716	-1.10233	Peru
-24.7816	69.08	Turkey
-25.086	60.7992	Turkey
-25.0772	60.9133	Turkey
-25.0631	60.8081	Turkey
-25.3881	69.2235	Turkey
-25.6611	66.0891	Turkey
-25.8754	69.1247	Turkey
-24.6808	63.7385	Turkey
-24.3897	63.536	Turkey
-24.0192	74.601	Turkey
-24.254	75.4927	Turkey
-28.7987	72.2981	Turkey
-28.9249	72.1139	Turkey
-28.0128	71.1359	Turkey
-24.3622	70.8718	Turkey
-26.4263	64.533	Turkey
-26.2256	64.8253	Turkey
-30.6694	75.4112	Turkey
-26.151	75.6996	Turkey
-25.8155	67.7453	Turkey
-24.7606	76.811	Turkey
-24.6066	76.7258	Turkey
-23.6497	76.9941	Turkey
-24.0669	77.4424	Turkey
-24.8541	71.5975	Turkey
-24.9557	72.7484	Turkey
-8.7013	65.3306	Turkey
-8.74301	65.3132	Turkey
-9.00674	65.6705	Turkey
-8.74726	65.3872	Turkey
-9.28049	65.4445	Turkey
-9.03597	65.7508	Turkey
-24.3553	75.1024	Turkey
-26.9621	64.7404	Turkey
-22.8185	62.2467	Turkey
-22.8021	62.2945	Turkey
-22.1464	68.2598	Turkey
-30.3328	69.9971	Turkey
-25.5586	75.1944	Turkey
-23.5224	71.273	Turkey
-24.2922	70.9222	Turkey
-23.9984	69.9488	Turkey
-23.807	69.5124	Turkey
-24.3208	68.4681	Turkey
-23.8888	70.6014	Turkey
-27.552	80.2276	Turkey
-31.2018	69.8333	Turkey
-26.7468	68.5545	Turkey
-20.9247	58.9819	Turkey
-8.9631	63.2924	Turkey
-8.83867	62.5029	Turkey
-8.59871	62.0082	Turkey
-8.54874	61.9484	Turkey
-27.7015	79.2757	Turkey
-28.0709	78.0532	Turkey
-28.1107	77.9474	Turkey
-23.7836	66.1521	Turkey
-18.4943	58.2763	Turkey
-23.4006	67.4619	Turkey
-23.5356	67.5987	Turkey
-23.5742	67.6594	Turkey
-23.6147	73.8072	Turkey
-20.9977	58.9803	Turkey
-9.90354	62.5254	Turkey
-22.3345	64.8411	Turkey
-22.2623	64.7403	Turkey
-22.2416	64.6954	Turkey
-27.2153	72.2626	Turkey
-25.0336	69.9764	Turkey
-28.7243	74.9991	Turkey
-24.9908	74.1938	Turkey
-21.1246	73.2044	Turkey
-21.322	73.2287	Turkey
-27.7625	75.3617	Turkey
-23.0168	72.4997	Turkey
-21.6332	71.8894	Turkey
-22.8702	72.4968	Turkey
-22.6222	72.8442	Turkey
-22.2533	61.6556	Turkey
-24.1911	75.4826	Turkey
-24.5817	75.5584	Turkey
5.30496	55.3571	Turkey
-14.8057	68.1697	Turkey
-28.0793	66.1505	Turkey
-31.1218	69.8607	Turkey
-28.0177	65.8787	Turkey
-27.5127	65.716	Turkey
-31.3718	69.1316	Turkey
-31.411	68.8622	Turkey
-31.1911	69.2412	Turkey
-22.3348	70.9099	Turkey
-30.3945	69.9091	Turkey
-27.8006	73.449	Turkey
-25.0488	65.2815	Turkey
-24.9866	65.3259	Turkey
-24.7958	65.6225	Turkey
-24.7758	65.9802	Turkey
5.29988	55.3715	Turkey
-22.6412	70.7747	Turkey
-22.3076	69.0284	Turkey
-29.9412	75.1482	Turkey
-29.9671	75.1686	Turkey
-29.5606	69.7891	Turkey
-27.6728	73.7701	Turkey
-26.3063	74.3406	Turkey
-26.2221	74.4324	Turkey
-27.5916	79.756	Turkey
-2.79793	61.8729	Turkey
-21.5367	57.5795	Turkey
-21.5063	57.5813	Turkey
-32.5922	71.6762	Turkey
-26.5105	63.5546	Turkey
-31.4087	75.7246	Turkey
9.45035	37.5925	Egypt
9.44289	37.5895	Egypt
-27.3739	11.1212	Egypt
-27.3713	11.1244	Egypt
0.717472	53.1048	Egypt
0.631282	53.0327	Egypt
0.869519	53.2513	Egypt
0.856337	53.2072	Egypt
-8.52734	57.3411	Egypt
-8.59286	57.3717	Egypt
-4.57961	59.8879	Egypt
-4.58192	59.9064	Egypt
-4.58075	59.8993	Egypt
46.1347	-31.2342	Egypt
46.1332	-31.2322	Egypt
44.6636	-31.6464	Egypt
44.6663	-31.6411	Egypt
6.22787	42.084	Egypt
-7.38898	-12.0393	Egypt
-20.2078	68.5359	Egypt
-20.1707	68.6522	Egypt
-1.3706	60.6919	Egypt
-14.7192	58.0451	Egypt
-14.7413	58.0329	Egypt
4.42137	22.1629	Egypt
7.64863	-9.61896	Egypt
7.62293	-9.61431	Egypt
13.9769	-43.9636	Egypt
13.9974	-43.961	Egypt
-12.2921	65.38	Egypt
-12.3057	65.3808	Egypt
-0.916207	51.3824	Egypt
-29.8622	72.389	Egypt
-29.7975	72.252	Egypt
-16.0651	75.135	Egypt
-16.586	65.9172	Egypt
-16.5502	65.9978	Egypt
-13.4419	46.8001	Egypt
-13.4421	46.7991	Egypt
1.60349	48.1755	Egypt
1.60945	48.1773	Egypt
-1.53482	52.5744	Egypt
-1.48104	52.6134	Egypt
-8.93136	48.7716	Egypt
-8.93899	48.7911	Egypt
-13.9096	51.2975	Egypt
-13.9092	51.2861	Egypt
-11.8331	38.2406	Egypt
-11.8378	38.2889	Egypt
-1.86972	59.4017	Egypt
-1.80177	59.4051	Egypt
-4.29444	51.224	Egypt
-6.65238	51.5547	Egypt
18.1084	-31.701	Egypt
-13.2998	49.9875	Egypt
-11.5731	-11.758	Egypt
-22.5791	75.9014	Egypt
-22.4559	75.8425	Egypt
1.3454	50.6615	Egypt
1.37097	50.6363	Egypt
15.428	-19.3475	Egypt
15.4292	-19.3457	Egypt
15.014	-18.6581	Egypt
15.0134	-18.6617	Egypt
-19.5959	63.0724	Egypt
-19.5812	63.1159	Egypt
-19.5779	66.6147	Egypt
-19.5249	66.6555	Egypt
18.124	-16.159	Egypt
18.1297	-16.2024	Egypt
-12.3665	54.2177	Egypt
-12.369	54.213	Egypt
-7.07204	50.2696	Egypt
-7.0613	50.2807	Egypt
-15.844	54.4085	Egypt
-15.8247	54.401	Egypt
-19.1259	59.5166	Egypt
-19.2094	59.5887	Egypt
-19.9335	-43.3089	Egypt
-19.9335	-43.3087	Egypt
-8.15859	51.8696	Egypt
7.35224	28.0722	Turkey
6.47044	27.1103	Turkey
6.75981	26.3425	Turkey
6.75303	26.4338	Turkey
6.8019	26.4693	Turkey
6.73183	26.537	Turkey
7.14231	27.3895	Turkey
7.52014	28.0909	Turkey
-28.6766	-18.3273	Turkey
2.70116	14.7813	Turkey
-3.18817	18.3982	Turkey
-2.42851	22.0144	Turkey
5.8094	24.1662	Turkey
0.00169876	17.8006	Turkey
-0.354784	17.4956	Turkey
-1.96254	17.4611	Turkey
-1.94634	17.7354	Turkey
0.239439	16.3167	Turkey
-0.134314	16.8431	Turkey
4.05116	30.6401	Turkey
0.0641597	17.7881	Turkey
3.8065	29.8627	Turkey
-2.49452	18.9796	Turkey
-2.47796	19.0024	Turkey
-1.83389	19.1547	Turkey
7.70166	35.7358	Turkey
7.70078	35.7176	Turkey
4.03662	30.6586	Turkey
-20.5838	-12.9947	Turkey
-20.1817	-12.9332	Turkey
-20.2692	-12.9462	Turkey
-0.577078	22.466	Turkey
-0.986024	22.0655	Turkey
-0.911909	22.1214	Turkey
-0.873726	22.0513	Turkey
37.555	2.67655	Turkey
20.4051	-10.8467	Turkey
-31.9291	10.893	Russian Federation
-14.2091	15.6802	Russian Federation
-15.3358	42.8074	Estonia
-0.00719142	41.4207	Estonia
-9.01039	33.4134	Estonia
-7.62838	36.8479	Russian Federation
-1.26585	5.96543	Russian Federation
-18.5786	25.7327	Estonia
-0.549136	5.76925	Estonia
-23.0847	14.1463	Estonia
-12.2	22.9074	Finland
-11.513	36.0445	Finland
-5.42768	28.047	Finland
-12.3168	19.3497	Estonia
25.7111	20.2643	Estonia
-15.2479	16.8059	Estonia
-6.80529	32.6587	Russian Federation
-9.34976	54.9394	Finland
-13.1031	25.2244	Finland
1.09263	5.73882	Estonia
-9.24681	42.8399	Russian Federation
-6.15998	33.9749	Russian Federation
5.1759	5.15277	Russian Federation
5.58186	14.1466	Russian Federation
4.90202	37.5824	Russian Federation
-8.73691	47.587	Russian Federation
-14.2558	16.9578	Estonia
-19.7037	57.4073	Russian Federation
-11.8071	28.1343	Finland
-9.51067	54.7687	Finland
27.1471	19.8074	Estonia
-20.9813	15.8124	Finland
-10.0131	64.8678	Estonia
-27.5516	-2.85746	Estonia
-21.817	-17.8035	Finland
-28.601	15.9365	Finland
-14.6224	21.5723	Estonia
-31.8606	10.9159	Russian Federation
-17.8842	45.3877	Estonia
-15.2762	34.6913	Estonia
39.927	-17.2713	Estonia
-23.6081	12.5505	Estonia
-10.0281	20.0098	Estonia
-17.8258	45.4412	Estonia
-24.9424	18.751	Estonia
-13.4465	27.5949	Estonia
-15.2849	34.7405	Estonia
43.7729	32.0661	Estonia
-5.39065	-39.5677	Estonia
39.8944	-17.2589	Estonia
-11.4024	15.0329	Finland
-24.3814	20.4345	Finland
-18.1282	24.3214	Estonia
[truncated: 363 more rows]

## Sheet: S7B
tsne1	tsne2	country
32.9992	21.892	Sweden
0.65345	35.1316	Sweden
4.27367	31.5239	Sweden
55.948	-1.99473	Sweden
5.26441	28.9587	Sweden
-1.50934	34.8953	Sweden
32.3868	23.3117	Sweden
26.199	6.37269	Sweden
43.9212	-15.1271	Sweden
45.0045	-8.62649	Sweden
29.3681	21.0305	Sweden
25.8121	23.1767	Sweden
33.4201	20.0041	Sweden
28.7501	26.186	Sweden
4.17926	6.05309	Sweden
-1.18387	36.1915	Sweden
29.5568	22.8752	Sweden
3.92281	29.7799	Sweden
51.8323	-7.09065	Sweden
30.5048	20.6863	Sweden
-1.98242	36.8418	Sweden
28.919	19.8413	Sweden
4.10209	6.06529	Sweden
4.77968	28.8989	Sweden
-10.8757	-12.9246	Sweden
0.475499	34.3747	Sweden
-2.28523	22.8784	Sweden
4.37858	25.7479	Sweden
56.5116	-3.94707	Sweden
47.5547	-7.62771	Sweden
30.7724	26.4832	Sweden
2.76447	34.8019	Sweden
1.37341	34.7812	Sweden
27.9831	3.05124	Sweden
26.8753	21.2842	Sweden
25.3878	19.6047	Sweden
55.6778	-4.72368	Sweden
4.14867	30.393	Sweden
31.6633	24.9388	Sweden
3.75662	23.717	Sweden
-3.16913	37.5613	Sweden
-1.43743	21.3101	Sweden
28.6549	3.88163	Sweden
4.6471	25.6722	Sweden
1.3942	29.2764	Sweden
26.3143	25.5991	Sweden
7.49388	11.1058	Sweden
-1.67867	35.1273	Sweden
4.8513	30.7778	Sweden
28.0298	20.8972	Sweden
3.814	24.401	Sweden
57.0726	-5.30762	Sweden
-0.0492718	34.5437	Sweden
31.4901	21.9789	Sweden
31.9161	20.5086	Sweden
27.6672	22.0909	Sweden
-3.51937	32.656	Sweden
2.71796	34.1225	Sweden
26.0378	19.6255	Sweden
2.2728	34.3118	Sweden
31.1507	8.35438	Sweden
5.98227	27.6684	Sweden
3.4262	-8.32228	Sweden
-1.54986	33.9011	Sweden
-1.79218	36.6469	Sweden
28.5707	2.50073	Sweden
38.1278	15.7581	Sweden
43.1371	-16.3065	Sweden
0.0926461	38.2476	Sweden
57.6887	-5.8706	Sweden
-2.14073	21.0409	Sweden
-1.55548	-12.0582	Sweden
52.3489	-4.57979	Sweden
5.95337	29.4173	Sweden
27.5493	21.2531	Sweden
4.04945	-8.02923	Sweden
29.2144	25.5762	Sweden
4.85222	28.5233	Sweden
-0.192524	33.4108	Sweden
13.424	9.95036	Sweden
28.7252	24.0065	Sweden
5.82788	29.7363	Sweden
1.69632	35.9106	Sweden
26.8257	19.906	Sweden
5.88838	24.9001	Sweden
26.2142	21.4165	Sweden
42.6025	-15.918	Sweden
27.9924	3.89974	Sweden
2.75595	19.1909	Sweden
37.8329	17.5303	Sweden
31.3181	19.1905	Sweden
55.3401	-7.3416	Sweden
51.9492	-6.99133	Sweden
29.3639	20.8741	Sweden
4.21467	-9.52125	Sweden
28.2819	19.5359	Sweden
54.0446	-1.2725	Sweden
27.2737	24.2628	Sweden
43.7964	-14.4682	Sweden
26.1694	19.0811	Sweden
32.3362	21.3607	Sweden
43.0159	-18.1482	Sweden
27.9332	23.4416	Sweden
23.2869	-22.7463	Sweden
-14.2296	-2.13583	Sweden
59.1524	-3.48235	Sweden
5.22268	26.408	Sweden
2.56885	6.42053	Sweden
5.18719	33.2589	Sweden
6.60579	26.4902	Sweden
30.7305	26.2869	Sweden
3.67443	7.30215	Sweden
26.5755	24.4439	Sweden
24.7111	21.5721	Sweden
45.0888	-7.83584	Sweden
54.0363	-1.25681	Sweden
26.7678	18.3283	Sweden
59.2785	-7.53527	Sweden
25.212	20.4189	Sweden
-1.00534	29.3582	Sweden
3.79171	35.2581	Sweden
51.1069	-7.16479	Sweden
31.9762	21.1535	Sweden
30.8007	26.0369	Sweden
54.6013	-8.15605	Sweden
44.7102	-7.58216	Sweden
-0.0117576	34.5514	Sweden
3.43247	28.4773	Sweden
37.8733	17.5511	Sweden
5.94372	23.2029	Sweden
31.2772	20.2134	Sweden
57.303	-2.85769	Sweden
56.3338	-8.58853	Sweden
2.73436	-10.6738	Sweden
28.4113	21.484	Sweden
5.33665	26.7016	Sweden
-1.34397	36.5186	Sweden
4.24118	-7.56935	Sweden
27.9094	20.2383	Sweden
-3.01824	34.2332	Sweden
1.13396	6.2725	Sweden
29.4966	23.8521	Sweden
56.1797	-7.20456	Sweden
2.04351	36.6515	Sweden
27.5118	29.244	Sweden
-8.98351	31.7067	Denmark
46.0844	9.25918	Denmark
-37.8997	17.5998	Spain
-4.25209	23.5853	Spain
-12.3134	0.376638	Spain
22.1608	13.7419	Denmark
-6.23093	27.3761	Spain
1.62863	13.5621	Spain
56.951	-5.0832	Spain
32.5533	13.0279	Spain
-1.64227	16.991	Spain
-1.79543	29.0792	Spain
-40.8025	14.1096	Spain
-45.4558	15.7133	Denmark
-43.8705	16.2747	Spain
-21.2841	-0.689567	Spain
-12.4534	-4.05689	Spain
5.812	15.2407	Spain
-42.9546	16.8849	Denmark
-12.3627	20.8108	Spain
54.7565	-4.86151	Spain
27.0982	15.0128	Spain
-4.89609	5.21093	Spain
34.611	21.3228	Denmark
-44.8086	15.8642	Denmark
-45.6878	15.6306	Spain
0.191259	-7.12973	Spain
-12.5816	29.369	Spain
24.1701	14.3106	Denmark
49.004	6.54023	Denmark
3.43916	15.4492	Spain
-8.09719	30.6322	Spain
-16.8499	10.01	Denmark
-35.4388	17.0813	Denmark
3.01213	20.4436	Spain
-7.85231	30.4131	Spain
29.3525	18.4949	Spain
-6.98373	20.1207	Denmark
-4.50924	13.995	Spain
47.5068	-14.6739	Spain
3.47021	21.0078	Spain
25.5459	15.4498	Spain
29.2063	17.6566	Spain
45.4947	8.75521	Denmark
23.8064	27.8133	Denmark
-5.5289	22.3197	Spain
31.606	10.6908	Denmark
-10.1438	29.9573	Denmark
57.7454	-21.6917	Denmark
43.4374	9.53705	Spain
32.3329	13.3897	Spain
-46.2444	15.9103	Spain
0.515469	31.5967	Spain
-1.71545	17.843	Spain
3.82449	20.5013	Spain
44.2514	7.2022	Spain
-5.50209	27.2214	Spain
2.01234	31.2992	Spain
-5.05649	28.6681	Spain
-10.5468	20.0382	Spain
58.1489	-6.05624	Spain
57.1343	-5.96096	Spain
42.6844	-18.882	Spain
-43.1141	16.7598	Denmark
44.0297	8.25775	Denmark
57.647	-21.8773	Denmark
23.9276	27.8656	Denmark
-46.0185	15.3766	Denmark
-44.3693	15.9985	Denmark
47.6571	-15.22	Denmark
43.3524	10.7465	Denmark
58.6843	-6.70138	Denmark
-8.03031	29.0119	Denmark
7.13475	6.6414	Denmark
47.7242	6.84885	Denmark
23.8949	15.7547	Denmark
-15.9962	8.98867	Denmark
59.254	-5.78433	Denmark
23.5288	27.9111	Denmark
18.3221	14.369	Denmark
-11.8431	25.2142	Denmark
-11.1141	31.5064	Denmark
-6.96037	17.1954	Denmark
15.6226	19.7089	Denmark
-44.6615	15.8756	Denmark
-12.9304	-2.33095	Denmark
21.3214	12.3264	Denmark
54.5262	-20.0203	Denmark
6.22785	5.11333	Denmark
-10.838	18.2524	Denmark
57.2473	-6.5325	Denmark
22.4471	13.3285	Denmark
-10.2833	13.6373	Denmark
2.82068	-1.5659	Spain
19.8886	-21.6186	Spain
-10.9943	-2.69734	Spain
10.9842	17.8815	Spain
2.13897	15.0793	Spain
4	15.1129	Spain
24.7423	15.2926	Spain
24.2467	15.6101	Spain
-1.23625	18.579	Spain
57.1446	-6.14062	Spain
-4.18061	23.5973	Spain
-6.34381	27.3412	Spain
-7.21243	27.6023	Spain
23.7286	9.51548	Spain
-4.63059	27.482	Spain
-1.9822	29.0205	Spain
-7.88738	23.9245	Spain
-11.1299	-3.81525	Spain
21.9934	-24.4003	Spain
-5.99693	23.6432	Spain
22.1055	7.46964	Spain
47.3051	7.0503	Spain
-8.30714	20.9814	Spain
-7.86401	23.7829	Spain
57.7547	-7.01883	Spain
-0.965771	11.5277	Spain
-2.33747	10.707	Spain
56.3131	-4.51378	Spain
-0.893994	14.4529	Spain
-9.73238	11.1087	Spain
4.68331	11.2265	Spain
-10.8965	10.7377	Spain
-11.3595	-2.46814	Spain
4.59065	11.8492	Spain
-5.10169	26.1894	Spain
-0.169023	18.762	Spain
-7.74342	-1.17378	Spain
-36.9645	16.571	Spain
55.7716	-6.47124	Ghana
4.55455	22.4115	Ghana
46.5196	-9.04204	Ghana
57.0646	-7.44049	Ghana
18.0262	15.9492	Ghana
1.76774	15.8961	Ghana
3.87174	9.41899	Ghana
17.5627	15.8283	Ghana
52.9145	-9.57122	Ghana
55.8318	-5.81108	Ghana
26.6186	14.6769	Ghana
16.5616	24.1001	Ghana
24.8864	-24.4679	Ghana
-1.67823	26.8322	Ghana
27.4964	17.3081	Ghana
23.1048	6.21936	Ghana
33.0421	12.4704	Ghana
21.2833	-22.6561	Ghana
1.5277	27.8395	Ghana
30.712	24.6483	Ghana
29.431	7.58729	Ghana
-6.68932	29.7927	Ghana
53.2688	-9.00113	Ghana
27.2081	3.48227	Ghana
-9.96576	20.0995	Ghana
13.7034	2.43924	Ghana
25.8327	17.13	Ghana
6.62857	29.3184	Ghana
12.6072	1.87034	Ghana
-6.40651	15.9969	Ghana
56.7981	-6.52179	Ghana
25.176	8.95259	Ghana
2.10868	11.693	Ghana
-11.1591	25.5897	Ghana
23.6806	-26.3588	Ghana
30.7243	14.1538	Ghana
30.4955	16.9884	Ghana
27.911	8.64915	Ghana
19.9985	22.0604	Ghana
9.62206	-37.0178	Ghana
13.5501	2.14061	Ghana
23.9147	-25.9612	Ghana
29.7233	9.42536	Ghana
25.3775	-25.2629	Ghana
22.8104	-25.0972	Ghana
23.6016	9.41294	Ghana
23.435	-23.9045	Ghana
24.1177	-24.8224	Ghana
52.5385	-9.9804	Ghana
5.01981	8.14214	Ghana
23.9379	-25.0629	Ghana
22.1908	-21.8108	Ghana
57.5942	-3.87339	Ghana
-0.200347	17.3029	Ghana
23.4106	-26.0597	Ghana
17.8269	8.8695	Ghana
19.4362	8.21899	Ghana
47.1252	-9.5724	Ghana
26.5257	2.38585	Ghana
24.5889	-23.4328	Ghana
36.7448	7.01286	Ghana
28.0331	15.307	Ghana
16.9507	8.36571	Ghana
6.45368	20.3888	Ghana
23.3851	20.8294	Ghana
2.31355	31.3091	Ghana
29.0306	11.9131	Ghana
28.6729	10.7232	Ghana
8.96847	7.46896	Ghana
55.4427	-15.9943	Ghana
-24.2805	22.911	Ghana
23.6035	7.02203	Ghana
16.0553	7.99805	Ghana
19.4177	13.3763	Ghana
27.9314	9.62788	Ghana
27.0439	6.26877	Ghana
-7.72665	11.6144	Ghana
24.094	-25.2581	Ghana
26.2476	5.04312	Ghana
15.377	14.1297	Ghana
15.709	1.47421	Ghana
58.7915	-20.9003	Ghana
7.26113	18.9793	Ghana
25.9093	11.2496	Ghana
28.3601	24.563	Ghana
20.4065	-21.9647	Ghana
2.6813	3.21827	Ghana
6.52733	-35.5744	Ghana
-6.4283	23.6776	Ghana
22.5789	8.47756	Ghana
9.59437	15.9849	Ghana
55.1156	-4.10644	Ghana
21.5761	-27.5303	Ghana
21.1537	17.7902	Ghana
-22.3509	-11.9692	Ghana
1.28581	19.2933	Ghana
13.6968	2.23191	Ghana
54.496	-2.89679	Ghana
5.26075	20.7191	Ghana
7.87365	-0.120099	Ghana
25.992	14.8787	Ghana
-3.50882	30.3114	Ghana
24.7771	7.37471	Ghana
14.4402	2.28076	Ghana
54.7969	-17.7949	Ghana
3.92633	0.0627723	Ghana
54.6392	-5.67162	Ghana
25.2919	0.355185	Ghana
55.8336	-5.80163	Ghana
1.90133	18.9015	Ghana
-8.85398	9.66269	Ghana
45.519	6.78174	Ghana
15.1493	8.99813	Ghana
24.0589	6.29263	Ghana
-8.02152	9.3458	Ghana
52.6088	-24.3215	Ghana
1.25725	1.9184	Ghana
7.05681	15.1143	Ghana
24.868	4.61349	Ghana
21.0806	8.63966	Ghana
-6.09223	25.4491	Ghana
56.2361	-7.1849	Ghana
2.46348	17.5099	Ghana
-3.68858	14.64	Ghana
-3.23155	16.079	Ghana
-14.5976	24.4051	Ghana
15.332	2.5667	Ghana
25.101	12.2065	Ghana
20.0143	11.3192	Ghana
21.2932	11.1187	Ghana
4.98037	13.7377	Ghana
5.2103	16.7278	Ghana
33.778	15.0649	Ghana
55.3545	-21.6143	Ghana
-12.6162	24.6576	Ghana
-7.28645	18.6774	Ghana
3.40733	13.627	Ghana
31.7128	16.151	Ghana
25.6147	16.3523	Ghana
-7.58297	24.9772	Ghana
22.2868	9.80344	Ghana
10.8244	12.8348	Ghana
23.1819	14.6683	Ghana
-5.63305	13.5633	Ghana
45.7219	-8.43096	Ghana
46.1275	6.65914	Ghana
-22.7005	-94.6695	Ghana
5.94943	14.7058	Ghana
1.46004	17.7611	Ghana
0.435093	17.8341	Ghana
-15.0216	10.601	China
-14.717	9.47592	China
-14.4008	9.6273	China
-13.8461	14.2108	Denmark
-24.2481	-0.331258	Denmark
-38.9275	-17.987	Denmark
6.46732	6.25481	Denmark
-34.3382	-14.671	Denmark
-37.2732	-15.1204	Denmark
-20.8627	1.50747	Denmark
-35.302	-15.4309	Denmark
-2.09609	-8.29692	Denmark
-40.9373	-16.5683	Denmark
-40.9636	-16.7663	Denmark
53.5951	-5.5506	Spain
-14.102	16.5204	Spain
-43.1845	-13.6336	Spain
-20.8972	6.08882	Spain
-41.8798	-13.2532	Spain
-12.8069	16.8111	Spain
-34.0887	-15.1615	Spain
-9.56804	24.7133	Spain
-21.3717	5.12514	Spain
-39.0482	-9.50587	Spain
7.13238	1.9851	Spain
-31.4683	-22.6967	Spain
-39.4137	-18.4671	Spain
-21.1344	7.23472	Spain
-34.5704	-6.96337	Spain
-41.6144	-9.05887	Spain
-2.70703	21.8766	Spain
47.2974	6.76149	Spain
-26.0914	2.99318	Spain
-34.3214	-16.7485	Spain
-41.9575	-13.0408	Spain
-11.7936	16.6263	Spain
-23.5256	3.14966	Spain
-6.46962	30.9358	Spain
-14.3094	16.4669	Spain
-1.99669	-8.17005	Spain
-29.5554	-21.7629	Spain
26.6016	1.05034	Spain
-21.1977	5.7403	Spain
-22.4526	-15.0745	Spain
-13.5161	15.7471	Spain
-38.8478	-26.9113	Spain
-23.2127	-15.6905	Spain
-37.6919	-18.6273	Spain
-22.1017	5.07099	Spain
-34.3428	-14.9482	Spain
-37.1364	-14.8597	Spain
-38.4818	20.4026	Spain
-39.3906	20.3514	Spain
-12.2937	-2.26209	Spain
-50.962	-29.0821	Spain
25.3073	-1.28395	Spain
-22.9449	-0.552302	Spain
-34.7781	-6.48474	Spain
-7.15749	25.7392	Spain
-25.2997	2.96509	Spain
46.0525	-18.2214	Spain
-15.869	16.3937	Spain
46.3138	-7.33412	Spain
-39.2533	-8.8684	Spain
-40.0857	-8.50386	Spain
-14.2071	27.5814	Spain
-36.9277	-13.1914	Spain
25.5222	2.36738	Spain
-23.1661	-0.911103	Spain
4.30752	16.805	Spain
-37.382	-14.3795	Spain
-9.0567	-4.80713	Spain
-37.7712	-15.6948	Spain
-49.8769	-26.4725	Spain
-25.689	-6.19813	Spain
-39.3763	20.2873	Spain
-23.0973	-14.3594	Spain
-31.2298	-21.3541	Spain
-35.9667	-6.16923	Spain
-8.9623	16.1583	China
22.7177	3.40599	China
-17.7938	12.0281	China
-10.0125	16.3841	China
-9.84174	8.24537	China
-5.09434	7.42039	China
24.1149	25.4474	China
-17.9146	11.7189	China
-20.1763	13.9593	China
-20.1572	13.9879	China
-11.6457	4.66149	China
-4.28667	-2.81312	China
-13.6376	7.56089	China
-13.1645	-5.75301	China
-10.6693	8.75549	China
-31.941	20.0449	China
55.4474	-19.5213	China
-15.9402	8.21352	China
-15.9787	8.22787	China
-18.2613	7.2169	China
-19.057	11.6305	China
-19.9956	5.59083	China
-13.4559	8.79987	China
-11.9688	8.14375	China
-16.1478	23.6466	China
-18.7339	11.3757	China
-18.5285	12.7018	China
-18.2999	10.1354	China
-28.964	-4.76095	China
22.6127	3.63703	China
-13.7917	-4.05192	China
-18.2098	13.5782	China
-15.9736	7.5315	China
-13.0999	7.61689	China
-17.38	11.1455	China
-19.5298	4.64035	China
-6.3757	-0.46576	China
-16.2834	11.3692	China
-9.43798	6.3312	China
19.4842	4.39139	China
-23.0515	-20.2949	China
-29.3924	-3.81552	China
11.1	-37.4093	China
-20.2022	12.0698	China
-29.1447	-4.61175	China
-17.7319	6.34314	China
-11.7072	9.81528	China
-39.9366	14.8802	China
-39.9926	14.881	China
-13.3588	-7.24524	China
-16.3615	-2.059	China
-36.36	4.37712	China
-36.3602	4.37452	China
-17.6818	6.30376	China
-37.9125	2.24423	China
-39.3725	16.0263	China
-12.2062	9.11947	China
-2.31878	-5.6032	China
-30.6821	-5.20553	China
-30.7229	-5.21916	China
-18.4069	15.3631	China
-27.8154	-7.40345	China
-30.8247	-4.40242	China
-13.2321	-7.69826	China
11.0677	-26.2691	China
-6.71047	6.80394	China
-5.82744	9.14195	China
-2.87441	-3.67757	China
-12.6309	-1.72552	China
-2.17247	-3.95014	China
-3.35364	-3.67577	China
-4.27529	-1.89691	China
-9.28583	17.5106	China
-20.2511	10.9099	China
10.4923	-40.7401	China
10.6754	-40.8058	China
18.8988	11.9327	China
-27.9921	-10.3684	China
-28.0792	-10.8251	China
-22.6527	-2.46188	China
-16.4758	11.2801	China
-14.0074	-6.25908	China
-30.5722	-5.10145	China
-14.1803	0.458004	China
-28.8372	-3.57258	China
1.39085	11.3179	Denmark
0.11391	10.3692	Denmark
-1.48987	-2.13036	Denmark
0.455227	2.59975	Denmark
43.0967	-18.9408	Denmark
-3.71501	13.311	Denmark
-8.4496	17.1582	Denmark
0.0369248	17.7048	Denmark
6.75384	0.663505	Denmark
17.4237	13.3193	Denmark
21.4358	6.36524	Denmark
22.4145	-23.0989	Denmark
-0.443753	-3.33265	Denmark
0.0750265	-0.172121	Denmark
21.8994	6.25851	Denmark
-11.2599	12.0064	Denmark
-0.699956	-1.47223	Denmark
-4.07606	4.31603	Denmark
6.13601	19.0144	Denmark
-1.89042	-1.3525	Denmark
-2.03326	-1.93408	Denmark
1.04264	-1.38578	Denmark
0.674725	16.39	Denmark
21.0101	6.49237	Denmark
0.84661	10.5054	Denmark
17.9633	10.6385	Denmark
-2.75061	-1.43865	Denmark
5.67414	35.5455	Austria
7.54665	32.6058	Austria
22.5695	20.4245	Austria
3.46826	36.5473	Austria
3.25433	-0.262045	Austria
2.39764	-8.19814	Austria
22.4667	-22.8151	Austria
30.2861	18.9818	Austria
6.46168	34.3512	Austria
29.8061	5.44378	Austria
1.2247	-8.40725	Austria
29.8085	4.63137	Austria
11.6699	28.9043	Austria
1.42208	4.72117	Austria
8.64405	35.1804	Austria
8.28917	32.2356	Austria
7.93424	36.8018	Austria
0.510079	36.5683	Austria
5.1927	16.3222	Austria
53.8959	-4.32284	Austria
8.42868	33.5044	Austria
26.3649	-22.2725	Austria
39.7136	-5.72096	Austria
10.2786	27.0088	Austria
22.8075	-26.8921	Austria
24.5851	19.37	Austria
-20.4562	-0.432721	Austria
6.11502	31.7579	Austria
9.72748	31.5763	Austria
28.8321	6.23399	Austria
9.31225	5.66054	Austria
11.2748	22.7878	Austria
10.7482	28.8006	Austria
9.30051	29.6135	Austria
22.9145	-22.4425	Austria
12.2196	22.7034	Austria
39.3209	-10.6661	Austria
10.8304	28.1805	Austria
8.26432	36.9649	Austria
7.25775	34.5779	Austria
23.2687	-20.017	Austria
9.08061	26.574	Austria
-0.0916196	-5.17293	Austria
22.6851	20.6658	Austria
20.3704	19.4911	Austria
-0.855037	-5.41014	Austria
-1.51106	31.7703	Austria
7.86836	34.1169	Austria
51.4525	-26.0629	Austria
7.16161	34.0029	Austria
24.3755	-21.9293	Austria
6.77415	33.5393	Austria
30.2689	18.1371	Austria
12.4738	23.7615	Austria
-19.9196	-0.237526	Austria
0.92481	-8.14232	Austria
-11.3348	-6.42468	Austria
9.69359	25.5194	Austria
28.3373	4.94806	Austria
28.139	12.6214	Austria
21.8462	21.3538	Austria
22.0514	-23.4771	Austria
10.6368	35.0384	Austria
8.3049	26.5504	Austria
7.8594	4.56603	Austria
-20.0466	-16.2022	Austria
23.2067	-20.479	Austria
-5.15242	0.660847	Austria
9.13349	34.1098	Austria
27.5961	19.0465	Austria
9.94052	22.4788	Austria
-1.45716	31.7051	Austria
24.614	-21.351	Austria
43.531	-19.522	Austria
24.7603	15.8196	Austria
-1.35122	-0.0682803	Austria
-21.76	-15.3066	Austria
7.43395	25.0667	Austria
8.68115	26.7775	Austria
57.4238	-19.6309	Austria
8.19647	30.5762	Austria
27.9712	7.76495	Austria
7.5852	35.9244	Austria
10.9711	23.807	Austria
6.67281	35.9032	Austria
5.62173	35.8962	Austria
5.56825	34.3869	Austria
28.573	7.10241	Austria
10.2215	35.0529	Austria
14.5038	31.4956	Austria
22.7938	21.3768	Austria
29.6251	19.5875	Austria
29.5081	16.6905	Austria
22.8256	-23.4728	Austria
19.1978	22.6495	Austria
32.0054	17.5125	Austria
1.03709	-9.01675	Austria
28.1675	1.36252	Austria
0.298409	-7.1264	Austria
13.3719	21.7482	Austria
28.6973	8.69981	Austria
22.9625	19.4365	Austria
6.91951	16.2849	Austria
20.3739	-23.7696	Austria
21.17	12.2958	Austria
30.5262	7.7826	Austria
22.8069	-23.2062	Austria
24.32	-25.6375	Austria
16.5373	11.5422	Austria
10.0488	6.627	Austria
20.1328	20.5792	Austria
41.3163	-18.5428	Austria
3.86526	18.1862	Austria
7.33419	0.158517	Austria
9.70842	8.27492	Austria
9.72938	8.54922	Austria
29.5271	12.8774	Austria
11.9904	9.5073	Austria
22.5533	24.0461	Austria
23.7698	13.4241	Austria
7.4403	35.5944	Austria
7.78719	28.7174	Austria
22.1928	11.8438	Austria
55.3226	-23.1024	Austria
5.8575	23.5311	Austria
56.2168	-19.5888	Austria
23.4591	22.1784	Austria
32.2791	18.5067	Austria
56.8004	-20.155	Austria
18.7303	22.7992	Austria
26.997	13.5189	Austria
33.0376	16.7489	Austria
23.4315	7.63912	Austria
-5.81246	14.6013	Austria
18.4917	2.23322	Austria
27.2569	5.11289	Austria
20.9531	-24.6464	Austria
27.2562	-0.66787	Austria
27.4108	0.536516	Austria
21.8631	-25.2526	Austria
27.0948	-1.30779	Austria
4.22281	27.5268	Austria
1.06654	28.7542	Austria
6.33976	17.4471	Austria
23.9837	18.2606	Austria
1.15382	5.42666	Austria
0.171484	30.2595	Austria
-8.47165	14.5546	Austria
28.0544	12.7241	Austria
26.856	16.6558	Austria
55.2108	-21.4274	United Kingdom of Great Britain and Northern Ireland
58.8967	-4.53947	United Kingdom of Great Britain and Northern Ireland
26.9913	10.7784	United Kingdom of Great Britain and Northern Ireland
55.0555	-6.79616	United Kingdom of Great Britain and Northern Ireland
57.3235	-4.43157	United Kingdom of Great Britain and Northern Ireland
46.5312	-8.488	United Kingdom of Great Britain and Northern Ireland
-10.137	24.6283	United Kingdom of Great Britain and Northern Ireland
52.291	-6.29218	United Kingdom of Great Britain and Northern Ireland
46.1396	-8.62274	United Kingdom of Great Britain and Northern Ireland
22.7178	25.1751	United Kingdom of Great Britain and Northern Ireland
8.96961	-0.374049	United Kingdom of Great Britain and Northern Ireland
9.66906	6.70914	United Kingdom of Great Britain and Northern Ireland
22.9265	12.0053	United Kingdom of Great Britain and Northern Ireland
12.8385	20.0197	United Kingdom of Great Britain and Northern Ireland
54.7292	-4.9995	United Kingdom of Great Britain and Northern Ireland
56.8208	-21.2277	United Kingdom of Great Britain and Northern Ireland
57.6465	-5.26461	United Kingdom of Great Britain and Northern Ireland
22.3338	10.8812	United Kingdom of Great Britain and Northern Ireland
24.2161	16.6753	United Kingdom of Great Britain and Northern Ireland
42.7548	-18.4843	United Kingdom of Great Britain and Northern Ireland
55.8139	-6.53356	United Kingdom of Great Britain and Northern Ireland
52.6222	-23.6566	United Kingdom of Great Britain and Northern Ireland
22.403	14.6355	United Kingdom of Great Britain and Northern Ireland
55.9783	-17.5387	United Kingdom of Great Britain and Northern Ireland
2.74112	-2.65074	United Kingdom of Great Britain and Northern Ireland
-3.16488	27.3668	United Kingdom of Great Britain and Northern Ireland
8.04667	21.7501	United Kingdom of Great Britain and Northern Ireland
52.7278	-5.43553	United Kingdom of Great Britain and Northern Ireland
7.41076	4.90764	United Kingdom of Great Britain and Northern Ireland
45.2761	-19.2128	United Kingdom of Great Britain and Northern Ireland
7.89871	3.11901	United Kingdom of Great Britain and Northern Ireland
6.67022	13.0413	United Kingdom of Great Britain and Northern Ireland
-14.5466	-1.08147	United Kingdom of Great Britain and Northern Ireland
50.6515	-3.08793	United Kingdom of Great Britain and Northern Ireland
-5.99108	16.1634	United Kingdom of Great Britain and Northern Ireland
55.9406	-16.9197	United Kingdom of Great Britain and Northern Ireland
25.2037	14.0422	United Kingdom of Great Britain and Northern Ireland
8.61644	23.3724	United Kingdom of Great Britain and Northern Ireland
28.6071	16.1992	United Kingdom of Great Britain and Northern Ireland
23.3908	12.5721	United Kingdom of Great Britain and Northern Ireland
-3.8615	17.8988	United Kingdom of Great Britain and Northern Ireland
-1.48681	-10.3758	United Kingdom of Great Britain and Northern Ireland
25.1002	3.13284	United Kingdom of Great Britain and Northern Ireland
7.83501	8.59695	United Kingdom of Great Britain and Northern Ireland
11.0672	-1.61269	United Kingdom of Great Britain and Northern Ireland
27.61	1.80212	United Kingdom of Great Britain and Northern Ireland
20.4219	10.6882	United Kingdom of Great Britain and Northern Ireland
25.8372	13.9156	United Kingdom of Great Britain and Northern Ireland
25.2344	1.74696	United Kingdom of Great Britain and Northern Ireland
-5.54345	18.2734	United Kingdom of Great Britain and Northern Ireland
1.99114	12.2526	United Kingdom of Great Britain and Northern Ireland
47.2527	-8.86686	United Kingdom of Great Britain and Northern Ireland
24.0763	2.51549	United Kingdom of Great Britain and Northern Ireland
23.8122	4.61179	United Kingdom of Great Britain and Northern Ireland
14.6847	14.217	United Kingdom of Great Britain and Northern Ireland
-12.6521	25.7742	United Kingdom of Great Britain and Northern Ireland
49.5308	-2.672	United Kingdom of Great Britain and Northern Ireland
24.7142	13.2185	United Kingdom of Great Britain and Northern Ireland
11.9172	21.3074	United Kingdom of Great Britain and Northern Ireland
26.0169	1.14477	United Kingdom of Great Britain and Northern Ireland
52.4215	-5.34082	United Kingdom of Great Britain and Northern Ireland
6.83047	12.9604	United Kingdom of Great Britain and Northern Ireland
13.6809	3.22354	United Kingdom of Great Britain and Northern Ireland
55.1249	-6.29739	United Kingdom of Great Britain and Northern Ireland
21.9069	15.6571	United Kingdom of Great Britain and Northern Ireland
26.3037	13.7895	United Kingdom of Great Britain and Northern Ireland
55.141	-20.5951	United Kingdom of Great Britain and Northern Ireland
9.33975	9.98898	United Kingdom of Great Britain and Northern Ireland
7.45055	0.590827	United Kingdom of Great Britain and Northern Ireland
29.8298	11.09	United Kingdom of Great Britain and Northern Ireland
25.6251	0.402643	United Kingdom of Great Britain and Northern Ireland
23.4758	12.1801	United Kingdom of Great Britain and Northern Ireland
24.6584	0.886421	United Kingdom of Great Britain and Northern Ireland
-11.1599	25.2082	United Kingdom of Great Britain and Northern Ireland
9.31284	-0.566076	United Kingdom of Great Britain and Northern Ireland
13.3215	2.14636	United Kingdom of Great Britain and Northern Ireland
7.12567	5.8725	United Kingdom of Great Britain and Northern Ireland
9.05729	13.9848	United Kingdom of Great Britain and Northern Ireland
5.79464	7.54616	United Kingdom of Great Britain and Northern Ireland
8.08736	-0.572709	United Kingdom of Great Britain and Northern Ireland
23.4192	7.01575	United Kingdom of Great Britain and Northern Ireland
7.15635	22.7434	United Kingdom of Great Britain and Northern Ireland
26.6058	3.39174	United Kingdom of Great Britain and Northern Ireland
-0.0330315	12.1564	United Kingdom of Great Britain and Northern Ireland
26.8311	11.9419	United Kingdom of Great Britain and Northern Ireland
46.1468	-7.74566	United Kingdom of Great Britain and Northern Ireland
4.27279	10.432	United Kingdom of Great Britain and Northern Ireland
26.9139	10.4103	United Kingdom of Great Britain and Northern Ireland
-20.3788	9.07833	United Kingdom of Great Britain and Northern Ireland
3.6953	-1.53117	United Kingdom of Great Britain and Northern Ireland
2.13094	13.2078	United Kingdom of Great Britain and Northern Ireland
-3.83161	28.4786	United Kingdom of Great Britain and Northern Ireland
31.2954	17.8752	United Kingdom of Great Britain and Northern Ireland
-9.60689	22.1547	United Kingdom of Great Britain and Northern Ireland
11.8544	6.47534	United Kingdom of Great Britain and Northern Ireland
54.8422	-22.1282	United Kingdom of Great Britain and Northern Ireland
-5.18523	17.0497	United Kingdom of Great Britain and Northern Ireland
11.9303	22.0575	United Kingdom of Great Britain and Northern Ireland
7.44006	23.6504	United Kingdom of Great Britain and Northern Ireland
6.88994	23.3182	United Kingdom of Great Britain and Northern Ireland
25.2012	3.41151	United Kingdom of Great Britain and Northern Ireland
51.5922	-5.83152	United Kingdom of Great Britain and Northern Ireland
27.5358	11.1364	United Kingdom of Great Britain and Northern Ireland
7.70851	0.994927	United Kingdom of Great Britain and Northern Ireland
-6.71266	18.174	United Kingdom of Great Britain and Northern Ireland
26.6959	12.5631	United Kingdom of Great Britain and Northern Ireland
4.64262	2.31166	United Kingdom of Great Britain and Northern Ireland
26.169	4.03562	United Kingdom of Great Britain and Northern Ireland
22.2496	10.3334	United Kingdom of Great Britain and Northern Ireland
54.5981	-6.60661	United Kingdom of Great Britain and Northern Ireland
6.99528	21.5631	United Kingdom of Great Britain and Northern Ireland
34.1665	10.4585	United Kingdom of Great Britain and Northern Ireland
8.23085	-0.848931	United Kingdom of Great Britain and Northern Ireland
-11.6297	-4.4197	Denmark
-4.11633	1.9466	Denmark
2.42571	9.09924	Denmark
-7.74772	7.75793	Denmark
-0.0870294	-2.26594	Denmark
-0.42609	3.79104	Denmark
1.55811	10.0056	Denmark
56.6153	-18.7726	Denmark
0.490505	15.3094	Denmark
57.0419	-18.3111	Denmark
-8.41257	19.1257	Denmark
-5.41439	9.81975	Denmark
1.21745	-2.45479	Denmark
48.1007	5.76373	Israel
8.65434	17.7709	Israel
56.8801	-20.5991	Israel
53.7447	-24.1516	Israel
7.06284	11.1026	Israel
54.5561	-22.4873	Israel
27.3902	14.5235	Israel
-5.87631	30.8537	Israel
44.8957	-18.8735	Israel
-5.49179	31.8299	Israel
53.5382	-25.5062	Israel
41.2118	-12.5321	Israel
12.9082	17.2049	Israel
26.6782	6.76272	Israel
21.348	4.4092	Israel
5.84722	22.1052	Israel
7.04552	20.3478	Israel
44.3872	-17.8876	Israel
43.7071	-18.2027	Israel
53.5339	-22.4798	Israel
46.8946	7.09734	Israel
6.1052	19.2046	Israel
46.0016	-9.26956	Israel
56.4028	-3.58117	Israel
45.171	11.8554	Israel
-12.4338	28.499	Israel
51.9412	-24.9613	Israel
-2.35106	32.2935	Israel
-1.10117	20.7577	Israel
53.2382	-25.1423	Israel
42.4652	-17.4231	Israel
43.6136	-17.1671	Israel
34.3424	18.5964	Israel
21.9786	17.3788	Israel
8.70271	11.7709	Israel
30.6782	12.5567	Israel
27.8221	13.9783	Israel
0.849645	26.4132	Israel
5.90825	20.3878	Israel
0.206636	28.8531	Israel
0.489177	8.19698	Israel
54.053	-6.73057	Israel
43.3651	-18.5263	Israel
10.6997	-7.89431	Israel
21.1257	16.5874	Israel
51.3723	-3.51078	Israel
42.4174	8.71029	Israel
45.2433	11.9177	Israel
24.6529	10.4072	Israel
-1.90616	3.21675	Israel
33.1078	8.55649	Israel
55.3635	-24.0961	Israel
6.16875	6.61112	Israel
0.642448	-0.175176	Israel
41.9688	-18.1424	Israel
1.07422	0.552417	Israel
2.04212	21.5849	Israel
28.321	17.261	Israel
-2.73895	-2.55758	Israel
14.3636	9.48609	Israel
27.5185	6.81726	Israel
-6.82844	32.8544	Israel
45.2886	11.4503	Israel
56.1819	-21.448	Israel
25.9224	15.5953	Israel
2.23054	21.9163	Israel
0.132683	20.5291	Israel
53.4806	-25.6073	Israel
29.07	15.1511	Israel
28.3903	14.211	Israel
-12.9307	28.3888	Israel
52.2319	-23.5126	Israel
57.6888	-17.3584	Israel
30.9048	23.0815	Israel
53.7008	-25.0773	Israel
17.92	6.33865	Israel
2.48769	25.3211	Israel
57.893	-8.09567	Israel
55.5988	-18.4802	Israel
4.34524	22.1453	Israel
59.4336	-19.8104	Israel
-2.57402	32.6703	Israel
46.8794	8.80803	Israel
42.6196	-16.868	Israel
45.9228	10.9177	Israel
25.4785	8.06454	Israel
54.431	-22.0667	Israel
47.5408	-14.8153	Israel
30.7736	15.1807	Israel
25.6882	12.5844	Israel
54.6998	-18.7996	Israel
0.489794	28.432	Israel
9.27562	20.5349	Israel
24.9926	17.6068	Israel
0.374569	27.9521	Israel
8.48328	20.6589	Israel
26.5454	15.9555	Israel
-10.1314	28.4517	Israel
4.92941	19.2386	Israel
1.8373	25.2517	Israel
30.1335	15.4864	Israel
45.2069	-19.3908	Israel
2.01351	23.7004	Israel
1.48372	25.9003	Israel
0.258736	20.6502	Israel
2.1602	22.0375	Israel
29.4513	13.9899	Israel
29.6947	18.8063	Israel
22.4981	17.6557	Israel
45.3162	10.954	Israel
52.5114	-23.7781	Israel
46.3188	-9.50425	Israel
47.412	-14.2941	Israel
8.80431	18.674	Israel
58.8936	-19.6276	Israel
5.60305	21.9143	Israel
55.601	-20.5403	Israel
27.1902	15.8409	Israel
51.2376	-24.7093	Israel
-5.71804	33.4286	Israel
-2.61613	32.8066	Israel
2.11184	24.9675	Israel
5.04917	24.8187	Israel
5.56432	3.51233	Israel
43.7232	-18.8319	Israel
47.3202	8.4372	Israel
20.8007	9.65259	Israel
-15.9473	25.4634	Israel
57.8088	-14.9238	Israel
46.4581	-19.0606	Israel
-13.0044	23.0333	Israel
20.0619	15.0139	Israel
44.1163	10.1384	Israel
46.6478	-11.6058	Israel
-12.5152	22.6528	Israel
45.4437	-9.95675	Israel
-12.5341	2.51597	Israel
45.3796	-18.2841	Israel
58.0807	-18.7237	Israel
-12.605	22.6733	Israel
-20.4111	9.17084	Israel
-10.564	22.0679	Israel
30.1079	14.8864	Israel
-8.70959	30.5466	Israel
-7.42672	31.6881	Israel
-11.8553	28.3006	Israel
-11.8588	28.3011	Israel
27.9339	13.4361	Israel
43.8028	9.81189	Israel
5.85093	11.4942	Israel
-13.9968	4.82408	Denmark
-4.2262	14.6413	Denmark
-12.0195	-2.51543	Denmark
-12.0328	7.80876	Denmark
-3.64927	9.94669	Denmark
-2.38462	13.6162	Denmark
-11.3846	-5.03215	Denmark
-9.82729	9.82567	Denmark
-11.421	5.33346	Denmark
1.41861	-1.40054	Denmark
-10.3287	12.5005	Denmark
-3.15938	-0.432287	Denmark
-13.1817	5.69066	Denmark
-8.95657	17.366	Denmark
-9.83175	10.3972	Denmark
-3.40353	-0.64293	Denmark
-0.800118	-2.37425	Denmark
-19.0923	10.1633	Denmark
-0.399508	-4.98246	Denmark
-1.81066	2.04111	Denmark
-1.59822	-2.39594	Denmark
-1.54759	-2.31036	Denmark
-3.27121	12.0822	Denmark
-0.234623	1.72816	Denmark
-3.90414	10.845	Denmark
-11.114	5.8432	Denmark
17.4825	11.4801	Denmark
-11.4516	7.61033	Denmark
-7.56499	17.8684	Denmark
-7.65852	16.1799	Denmark
-10.1708	14.977	Denmark
-11.5099	13.1294	Denmark
-4.50067	15.9192	Denmark
-0.0217604	2.16047	Denmark
-1.01996	2.41342	Denmark
0.602699	13.8171	Denmark
-3.62998	3.26836	Denmark
-8.70172	10.8833	Denmark
-4.58586	15.017	Denmark
-20.8217	3.96495	Denmark
1.588	10.414	Denmark
-3.25938	25.3145	United States of America
15.9287	13.9178	United States of America
-32.9271	-20.1755	United States of America
24.0603	2.18219	United States of America
-9.91019	12.0593	United States of America
23.2371	15.3634	United States of America
55.5259	-20.3669	United States of America
-8.44	22.7878	United States of America
26.5915	8.15417	United States of America
23.3346	16.4041	United States of America
12.7105	12.9148	United States of America
18.4955	6.84081	United States of America
5.66326	10.288	United States of America
46.3258	-9.1736	United States of America
18.495	12.7769	United States of America
-8.63599	27.1213	United States of America
-6.75234	22.1964	United States of America
-8.37631	25.0094	United States of America
53.7824	-3.2865	United States of America
27.0435	8.43782	United States of America
-3.46595	17.6307	United States of America
-9.48962	3.14945	China
-7.94374	3.58334	China
-9.49062	18.4064	China
-5.30771	-3.44483	China
-7.70276	4.102	China
-6.14257	-4.65996	China
-5.82953	-4.86755	China
-9.85316	-8.49766	China
-9.63544	4.48719	China
-6.62199	3.25324	China
-9.18376	4.08024	China
-28.1222	26.8415	China
-3.64083	0.236071	China
-12.2294	3.78262	China
-10.3852	3.06132	China
-8.92191	3.89013	China
-5.26487	-4.30744	China
-4.87818	-6.08698	China
-7.87117	-6.85042	China
-6.86388	-4.64258	China
-9.20349	5.57137	China
-15.3239	3.82914	China
-6.67986	-5.38889	China
-7.51141	-9.6477	China
-4.76481	-6.44777	China
-29.5455	26.3289	China
-6.33331	-3.54468	China
-9.61252	-5.96987	China
-3.53889	-9.45785	China
-6.51577	-8.8458	China
-5.36177	-8.35371	China
-23.6574	-20.3861	China
-17.4687	2.42862	China
-9.58807	-7.93784	China
-15.7879	3.75583	China
-16.0224	6.4307	China
-14.7881	2.63058	China
-13.9983	3.27438	China
-8.12326	0.818175	China
44.6336	-9.22555	China
-13.0323	4.73037	China
-17.2665	16.7677	China
-9.01197	-7.41003	China
-29.7299	26.2055	China
-6.51453	-7.31613	China
-7.34439	-9.31983	China
-16.1128	2.70062	China
-6.30646	3.53275	China
-18.6798	4.12949	China
-6.39045	-2.04395	China
-9.4491	3.69113	China
-7.81223	-10.2504	China
-7.52435	-9.72011	China
-5.59266	-5.61076	China
-18.4645	17.0303	China
-18.9473	4.25043	China
-15.9435	3.31121	China
-8.59348	2.59647	China
-8.84055	-7.37829	China
-6.79493	-5.41746	China
-6.49733	1.86811	China
-9.03882	3.40574	China
-16.953	5.84009	Denmark
-3.79017	8.95873	Denmark
52.9311	-13.4887	Denmark
2.91885	10.6259	Denmark
1.19188	-3.61269	Denmark
-6.27059	10.3613	Denmark
-10.8135	0.946727	Denmark
-1.34247	-3.19798	Denmark
-9.99306	-4.32052	Denmark
4.24535	19.2539	Denmark
-8.52839	16.3162	Denmark
-25.0328	-21.6629	United States of America
-24.714	-8.73836	United States of America
-23.484	-11.144	United States of America
-44.2944	-25.4006	United States of America
-44.3996	-26.6854	United States of America
-24.0418	-21.3635	United States of America
-23.7859	-11.2769	United States of America
-27.1747	-21.8349	United States of America
-28.5369	-23.856	United States of America
-39.4983	-5.71898	United States of America
-25.635	-21.6434	United States of America
-41.1765	-32.1309	United States of America
-38.7457	-32.727	United States of America
-25.8565	-18.6943	United States of America
-27.4024	-21.755	United States of America
-39.4271	-32.6269	United States of America
-38.3708	-30.011	United States of America
-43.7617	-28.8693	United States of America
-38.3884	-29.9701	United States of America
-28.6993	-26.4079	United States of America
-39.6454	-33.0174	United States of America
-41.2816	-35.314	United States of America
-42.7037	-27.8944	United States of America
-38.2623	-20.2448	United States of America
-41.4488	-36.3766	United States of America
-38.6114	-34.8561	United States of America
-30.651	-15.0894	United States of America
25.4899	-28.2117	United States of America
-41.42	-3.78796	United States of America
-41.8331	-35.0191	United States of America
-38.5177	-4.70923	United States of America
25.482	-28.1068	United States of America
-43.981	-34.7471	United States of America
-42.1081	-29.7339	United States of America
-40.9135	-4.46335	United States of America
24.446	-27.3668	United States of America
-39.8512	-31.7898	United States of America
-41.7416	-28.4327	United States of America
-43.0866	-28.6902	United States of America
-41.7191	-28.4313	United States of America
-38.6351	-34.8836	United States of America
-41.5018	-36.3866	United States of America
-41.6596	-3.36341	United States of America
-42.1991	-30.5437	United States of America
-40.4456	-35.7955	United States of America
-38.8613	-4.76882	United States of America
-42.926	-28.5408	United States of America
-40.6949	-26.764	United States of America
44.825	-21.4254	Fiji
47.2294	-22.7823	Fiji
51.91	-15.4467	Fiji
53.2888	-19.2476	Fiji
53.3424	-16.0186	Fiji
50.6791	-19.0188	Fiji
19.9253	5.7369	Fiji
16.7601	-5.00235	Fiji
17.7009	-1.49015	Fiji
36.7908	26.1251	Fiji
17.9225	-1.38592	Fiji
53.5419	-19.2265	Fiji
18.7523	-4.85877	Fiji
44.2969	-21.6116	Fiji
46.9884	6.06739	Fiji
16.8882	-9.28976	Fiji
36.8177	26.1066	Fiji
37.3541	25.5282	Fiji
37.4836	25.3861	Fiji
16.4314	-6.53459	Fiji
47.2289	-22.4144	Fiji
36.8618	26.0638	Fiji
49.3767	-25.0296	Fiji
36.8996	6.80055	Fiji
15.4578	-7.04231	Fiji
49.7501	-23.285	Fiji
47.4718	-24.956	Fiji
44.1406	-21.2479	Fiji
52.1652	-20.4299	Fiji
47.2319	-23.1857	Fiji
46.1988	-22.1431	Fiji
22.1467	-1.17124	Fiji
50.7562	-17.5757	Fiji
17.4517	-7.88824	Fiji
17.0533	-6.1289	Fiji
19.5485	-5.42421	Fiji
17.0725	-7.08327	Fiji
45.068	-22.4669	Fiji
51.2601	-18.214	Fiji
19.6216	-7.60002	Fiji
52.5744	-17.4359	Fiji
46.6482	-22.178	Fiji
51.2069	-21.1866	Fiji
18.2327	-5.17162	Fiji
19.199	-5.56882	Fiji
20.1459	-4.69378	Fiji
19.6461	-7.73219	Fiji
20.4014	-0.108128	Fiji
45.4123	-20.9573	Fiji
15.5063	-5.032	Fiji
49.3934	-10.8951	Fiji
52.0608	-16.0667	Fiji
49.2624	-23.0123	Fiji
42.8378	-22.4115	Fiji
46.6613	6.02072	Fiji
52.756	-18.209	Fiji
20.4446	-0.143747	Fiji
10.7638	-10.1996	Fiji
49.2729	-10.8474	Fiji
51.1112	-21.4616	Fiji
42.0435	-22.816	Fiji
51.7267	-19.7927	Fiji
19.3745	-5.64292	Fiji
53.1025	-18.552	Fiji
51.9813	-19.6677	Fiji
16.2772	-8.23308	Fiji
51.5523	-14.7654	Fiji
49.9962	-23.2147	Fiji
13.1184	-6.66969	Fiji
49.9692	-21.2306	Fiji
45.3269	-21.1831	Fiji
51.8518	-17.2274	Fiji
53.0955	-14.8336	Fiji
44.7142	-21.1579	Fiji
46.5081	-21.5565	Fiji
43.0597	-23.9647	Fiji
14.5269	-8.42522	Fiji
36.8343	6.89449	Fiji
17.56	11.8991	Fiji
48.0397	-19.7542	Fiji
17.9665	-5.90902	Fiji
51.9033	-18.4098	Fiji
47.1092	5.81093	Fiji
43.1174	-23.0219	Fiji
16.9109	-5.05809	Fiji
53.8315	-19.796	Fiji
49.0499	-21.4238	Fiji
19.0679	-3.33331	Fiji
16.6371	-3.9332	Fiji
49.0891	-24.2065	Fiji
15.3438	-8.67307	Fiji
16.0323	-7.93482	Fiji
18.7648	-4.97486	Fiji
13.1538	-6.70749	Fiji
53.6972	-20.5045	Fiji
52.5984	-19.3243	Fiji
8.97721	0.877276	Fiji
15.3915	-9.47204	Fiji
16.2447	-6.97152	Fiji
53.7294	-17.4785	Fiji
50.2011	-20.3719	Fiji
47.2169	-24.6339	Fiji
46.1435	-23.8935	Fiji
50.4169	-23.1483	Fiji
53.4245	-16.5945	Fiji
45.6594	-23.6887	Fiji
15.1307	-7.80635	Fiji
43.3427	-22.1967	Fiji
17.7842	-4.83153	Fiji
49.8535	-19.5789	Fiji
52.4775	-18.9421	Fiji
43.2096	-22.8167	Fiji
52.9813	-18.5486	Fiji
46.9331	-22.2448	Fiji
14.4471	16.2343	Fiji
53.252	-15.6086	Fiji
15.7866	-8.62766	Fiji
44.5962	-23.8548	Fiji
18.3457	-8.05956	Fiji
45.1018	-21.3967	Fiji
-16.4895	19.8479	Fiji
-9.06297	-1.31422	Fiji
-16.4517	19.7268	Fiji
-16.276	21.321	Fiji
-9.91522	-2.39606	Fiji
-10.0483	-0.986026	Fiji
-11.0028	35.3186	Fiji
-14.4724	-11.578	Fiji
-16.5445	20.1038	Fiji
-16.2795	21.3931	Fiji
-9.12401	-2.31618	Fiji
-9.76133	-0.40744	Fiji
-10.0042	-1.47117	Fiji
-10.9932	35.3284	Fiji
-16.0396	-13.5999	Fiji
-16.4816	-14.0266	Fiji
-16.0353	19.3477	Fiji
-9.87257	-2.80453	Fiji
-8.63296	-2.95758	Fiji
-16.2994	21.1644	Fiji
-9.42952	-3.24896	Fiji
-16.4694	19.6283	Fiji
-15.3589	19.2222	Fiji
-9.38002	-1.4231	Fiji
-16.0655	-13.6388	Fiji
-16.287	-13.8657	Fiji
-14.2022	-11.2837	Fiji
-13.9532	-11.1016	Fiji
-16.1274	18.5192	Fiji
-14.2287	-11.3122	Fiji
-41.2943	-4.01364	United States of America
5.96362	-3.11234	United States of America
4.88035	-4.18293	United States of America
-23.3431	-22.2808	United States of America
13.9868	15.3062	United States of America
-4.62565	20.1433	United States of America
-4.58258	20.1506	United States of America
-4.61157	20.1722	United States of America
-2.71836	-6.25676	United States of America
-2.18393	0.976923	United States of America
5.04048	-3.91485	United States of America
5.39941	-3.36324	United States of America
-3.66926	22.0052	United States of America
10.7312	28.9643	United States of America
-24.4003	15.7984	Russian Federation
-14.9351	13.9191	Estonia
-19.8915	18.2431	Finland
-21.6172	18.7489	Russian Federation
-25.2575	20.0246	Estonia
-29.9375	-13.0601	Estonia
-25.7686	-3.62276	Finland
-15.546	-0.74913	Estonia
-18.1578	23.1715	Estonia
-14.9626	14.0212	Estonia
-25.5078	-4.64007	Finland
-19.7633	17.9524	Estonia
-21.4478	16.1815	Russian Federation
-31.294	-13.5653	Estonia
-20.0413	18.7963	Finland
-31.8238	-13.5624	Estonia
-24.3963	15.8291	Finland
-21.0236	20.8633	Russian Federation
-27.4478	9.83649	Estonia
-27.6003	-3.33145	Finland
-25.262	20.0217	Russian Federation
-19.5941	-9.80765	Estonia
-19.9284	17.678	Finland
-18.1691	23.162	Estonia
-22.7128	17.0729	Finland
-21.8316	20.0514	Russian Federation
-22.3916	17.0796	Estonia
-27.4366	9.76542	Finland
-31.4644	-12.6943	Russian Federation
-23.338	19.13	Estonia
-23.3787	20.9762	Estonia
-20.4861	-10.8891	Finland
-16.734	-1.09062	Russian Federation
-21.4649	15.7293	Finland
-27.0382	-5.76192	Estonia
-26.3933	-4.12578	Finland
-21.0901	20.9687	Russian Federation
-23.3015	18.9815	Estonia
-15.112	13.8407	Finland
-19.8605	16.8897	Estonia
-16.7038	-0.937919	Estonia
-24.6874	-7.50694	Estonia
-23.1868	18.8122	Russian Federation
-23.4812	20.9607	Estonia
-22.8694	6.08391	Estonia
-20.041	22.4197	Russian Federation
-19.6548	20.777	Estonia
-29.8563	-12.9884	Estonia
-22.0494	19.9661	Estonia
-21.3225	16.8977	Finland
-26.7337	-4.76943	Estonia
46.6037	7.91596	Finland
-11.4265	-0.903031	Estonia
-25.3979	-2.34727	Finland
-21.2263	17.008	Russian Federation
-20.4684	20.4924	Estonia
-31.9741	-13.8519	Estonia
-26.4784	-4.73633	Finland
-18.8217	18.5898	Russian Federation
-21.7342	17.827	Estonia
-41.8859	-12.155	Finland
-25.3545	-2.29889	Russian Federation
-18.6055	18.8641	Finland
-32.8228	-16.3697	Estonia
10.3589	-40.2232	Russian Federation
9.76488	-37.9942	Russian Federation
33.2263	5.16299	Russian Federation
7.54624	-27.2687	Russian Federation
33.1299	5.21669	Russian Federation
5.64168	-27.1086	Russian Federation
8.15349	-38.4241	Russian Federation
6.86385	-28.0153	Russian Federation
23.6215	10.977	Russian Federation
8.29402	-24.5863	Russian Federation
5.20965	-27.2627	Russian Federation
8.45003	-37.9419	Russian Federation
6.61707	-26.6742	Russian Federation
6.02048	-28.3561	Russian Federation
9.81854	-40.245	Russian Federation
4.81064	-28.2391	Russian Federation
6.098	-27.7633	Russian Federation
8.948	-37.6671	Russian Federation
3.68984	-29.8386	Russian Federation
6.03784	-27.5968	Russian Federation
8.07586	-34.985	Russian Federation
3.73474	-29.8284	Russian Federation
5.91877	-29.4224	Russian Federation
8.9357	-36.4864	Russian Federation
8.86163	-37.6392	Russian Federation
4.34615	-27.7593	Russian Federation
8.58177	-41.853	Russian Federation
10.4748	-39.5883	Russian Federation
9.46421	-39.7564	Russian Federation
5.7282	-30.1916	Russian Federation
6.84661	-29.347	Russian Federation
5.0859	-29.0621	Russian Federation
5.76307	-28.8593	Russian Federation
10.0698	-42.1657	Russian Federation
8.7221	-39.6189	Russian Federation
12.5601	-41.579	Russian Federation
9.60224	-41.1495	Russian Federation
10.0137	-40.703	Russian Federation
10.1047	-41.1957	Russian Federation
25.3877	9.88268	Russian Federation
8.33371	-40.6184	Russian Federation
-33.9142	20.9176	Russian Federation
11.0065	-40.4213	Russian Federation
-12.9595	-0.80557	Russian Federation
10.5199	-41.424	Russian Federation
9.57594	-41.2999	Russian Federation
10.5991	-38.5971	Russian Federation
6.32191	-71.2882	Russian Federation
10.979	-26.3089	Russian Federation
-33.8596	20.719	Russian Federation
-0.759496	-11.3178	Russian Federation
-23.1109	26.5653	Russian Federation
9.92082	-42.568	Russian Federation
6.70801	-32.0246	Russian Federation
25.7013	-25.9455	Russian Federation
4.90317	-25.2271	Russian Federation
9.80989	-38.478	Russian Federation
9.40948	-38.9299	Russian Federation
11.1501	-40.0879	Russian Federation
7.53943	-36.9747	Russian Federation
9.74132	-40.2583	Russian Federation
3.83025	4.74721	Russian Federation
8.92851	-42.9129	Russian Federation
6.84265	-32.8709	Russian Federation
10.945	-39.2937	Russian Federation
11.1005	-41.9094	Russian Federation
11.3853	-41.5407	Russian Federation
12.6305	-41.6766	Russian Federation
26.1905	-28.6074	Russian Federation
11.1252	-41.0241	Russian Federation
25.9765	-27.8636	Russian Federation
9.32907	-41.88	Russian Federation
19.3136	10.4488	Russian Federation
8.13899	-36.8876	Russian Federation
31.5185	-9.08217	El Salvador
38.2798	-11.2415	El Salvador
25.797	-4.72993	El Salvador
39.5346	-14.7629	El Salvador
34.9488	-9.62581	El Salvador
38.7576	-14.5156	El Salvador
34.9036	-12.5681	El Salvador
35.531	-12.2855	El Salvador
37.0568	-12.6239	El Salvador
10.0684	-15.7379	El Salvador
8.68329	-16.8174	El Salvador
5.824	-12.3911	El Salvador
31.5309	-9.09548	El Salvador
38.3472	-11.2283	El Salvador
25.7896	-4.74678	El Salvador
39.5061	-14.8184	El Salvador
34.8872	-9.53184	El Salvador
39.2666	-14.6755	El Salvador
34.8597	-12.6439	El Salvador
35.6131	-12.2743	El Salvador
37.0836	-12.6466	El Salvador
26.3454	-12.8443	El Salvador
10.0892	-15.7572	El Salvador
8.66914	-16.8416	El Salvador
-2.70086	6.20042	El Salvador
5.76197	-12.3465	El Salvador
28.9523	30.2642	El Salvador
-46.6784	11.5403	El Salvador
10.0992	-19.5579	El Salvador
28.83	29.2047	El Salvador
-8.38669	-18.7163	El Salvador
11.8818	-11.473	El Salvador
6.74155	-12.4935	El Salvador
-8.5852	-18.156	El Salvador
36.3158	-18.7663	El Salvador
9.98457	-14.1175	El Salvador
26.326	-12.8318	El Salvador
-9.67692	-19.3879	El Salvador
-9.79946	-18.834	El Salvador
-44.3487	11.4537	El Salvador
-7.81316	-20.4339	El Salvador
-9.81106	-18.8304	El Salvador
-45.8178	10.6274	El Salvador
-1.83066	5.87906	El Salvador
-44.2413	11.4457	El Salvador
-7.84871	-20.4066	El Salvador
-45.8018	10.5788	El Salvador
28.2405	32.2834	El Salvador
-1.76404	5.8642	El Salvador
32.5176	-14.8976	El Salvador
-2.62901	6.1732	El Salvador
-46.6112	11.6733	El Salvador
-8.37805	-18.7235	El Salvador
-1.07966	6.81303	El Salvador
8.32538	-14.9575	El Salvador
10.0972	-19.5605	El Salvador
13.4417	-15.9453	El Salvador
31.6921	-14.9672	El Salvador
9.8888	-10.8552	El Salvador
28.9609	30.2772	El Salvador
28.8689	29.2082	El Salvador
11.8789	-11.5109	El Salvador
6.82526	-12.4955	El Salvador
36.292	-18.7573	El Salvador
10.2009	-13.943	El Salvador
28.2384	32.2874	El Salvador
32.5861	-14.8766	El Salvador
8.32607	-14.9365	El Salvador
13.448	-15.944	El Salvador
31.6664	-14.9718	El Salvador
9.909	-10.873	El Salvador
11.6222	-14.5728	El Salvador
35.5462	-16.3333	El Salvador
8.1171	-10.939	El Salvador
5.43542	-13.8932	El Salvador
4.07877	-14.6355	El Salvador
16.9408	4.49397	El Salvador
24.8718	-5.87914	El Salvador
37.9082	-13.2794	El Salvador
5.90732	-15.4119	El Salvador
37.7324	-16.0177	El Salvador
4.59714	-12.2656	El Salvador
32.7827	-11.9553	El Salvador
11.7862	-14.507	El Salvador
35.5765	-16.3607	El Salvador
8.10969	-10.9114	El Salvador
5.56422	-13.9217	El Salvador
4.03905	-14.6647	El Salvador
-1.46831	-11.2201	El Salvador
17.0037	4.54062	El Salvador
24.8686	-5.87673	El Salvador
38.0165	-13.3088	El Salvador
5.91797	-15.4748	El Salvador
37.7876	-16.0314	El Salvador
4.69398	-12.2585	El Salvador
32.7366	-11.9464	El Salvador
9.12233	-14.9217	El Salvador
8.80942	-13.3955	El Salvador
35.8176	-14.278	El Salvador
27.5871	-7.50147	El Salvador
4.49593	-18.3832	El Salvador
11.158	-16.6847	El Salvador
-1.44198	-11.2472	El Salvador
31.3771	28.4057	El Salvador
22.8706	-1.71458	El Salvador
30.7173	29.6174	El Salvador
30.8331	29.4549	El Salvador
22.4521	-1.221	El Salvador
9.17525	-14.9026	El Salvador
8.82911	-13.4235	El Salvador
35.8009	-14.2598	El Salvador
27.5631	-7.47336	El Salvador
4.50012	-18.3887	El Salvador
11.3877	-16.7165	El Salvador
-2.34521	-28.3039	Peru
-48.0161	10.3945	Peru
36.2212	-23.5386	Peru
-48.2284	10.0459	Peru
2.80499	-11.8822	Peru
-6.56971	-26.3083	Peru
-46.877	9.3765	Peru
-1.62475	24.9096	Peru
-5.64209	-30.9692	Peru
-4.80791	-29.186	Peru
-48.341	9.47961	Peru
2.65094	-11.6454	Peru
-24.0511	22.3435	Peru
36.1401	-23.6078	Peru
-8.14527	-24.7372	Peru
-47.3238	8.30279	Peru
-24.8358	-7.63901	Peru
-48.9233	9.22902	Peru
53.2271	-21.8631	Peru
-8.4611	-26.4036	Peru
-3.35522	-27.9707	Peru
-42.1334	-10.4515	Peru
-42.0816	-10.4838	Peru
-6.88305	-23.6953	Peru
-4.94895	-26.8618	Peru
-10.483	-24.7785	Peru
-3.93722	-28.7675	Peru
36.8114	-21.7135	Peru
-4.67053	-30.3433	Peru
-5.41049	-29.4946	Peru
-5.12477	-25.7222	Peru
36.2166	-22.0072	Peru
-7.63788	-25.7453	Peru
-6.45667	-28.3104	Peru
-6.61408	-27.7394	Peru
-5.17028	-27.9388	Peru
-5.43091	-27.9132	Peru
36.2147	-23.5389	Peru
-4.86325	-29.0274	Peru
-8.08333	-24.7203	Peru
-6.96038	-29.6285	Peru
-5.61687	-30.9765	Peru
-6.50817	-26.2468	Peru
-2.65144	-29.8238	Peru
-8.29061	-26.3291	Peru
36.7965	-21.7042	Peru
-7.06289	-22.7802	Peru
39.5506	-13.079	Peru
-47.803	11.561	Peru
-46.4416	10.0087	Peru
-48.9305	11.8813	Peru
40.6629	-16.8597	Peru
-3.79684	-27.7713	Peru
-4.43982	-30.6487	Peru
-48.3732	11.9137	Peru
39.2999	-11.485	Peru
-5.62665	-29.4476	Peru
-49.0881	10.9996	Peru
-5.06769	-25.7227	Peru
-2.03865	-27.279	Peru
-48.6149	9.51639	Peru
-7.49394	-21.6468	Peru
39.4532	-12.5201	Peru
-6.84225	-23.9574	Peru
-48.2857	10.7619	Peru
-48.2	9.91803	Peru
3.12486	26.5034	Peru
-5.0365	-26.712	Peru
-10.5043	-24.7694	Peru
-6.32882	-28.5463	Peru
-6.55936	-28.0399	Peru
-5.65411	-27.6575	Peru
-5.87606	-27.5939	Peru
-46.8047	-27.4387	Turkey
-50.1822	-28.8263	Turkey
-50.2416	-28.8216	Turkey
-50.0881	-28.7898	Turkey
-45.8412	-34.2865	Turkey
-46.2714	-34.0296	Turkey
-47.8328	-31.2963	Turkey
-48.5439	-32.9647	Turkey
-48.5979	-32.9128	Turkey
-45.8523	-36.3471	Turkey
-47.251	-37.8079	Turkey
-53.1524	-33.7883	Turkey
-52.5553	-34.373	Turkey
-52.5857	-34.6957	Turkey
-46.8639	-26.7124	Turkey
-50.4269	-31.9251	Turkey
-46.73	-34.022	Turkey
-42.3271	-37.2651	Turkey
-34.0119	-34.4427	Turkey
-48.2502	-31.778	Turkey
-47.9538	-37.5456	Turkey
-52.2636	-34.025	Turkey
-48.0764	-36.5794	Turkey
-47.9574	-37.8541	Turkey
-45.9809	-36.176	Turkey
-48.4051	-35.8841	Turkey
-34.274	-32.4912	Turkey
-34.2678	-32.5119	Turkey
-45.1668	-23.2116	Turkey
-45.1925	-23.2282	Turkey
-45.3416	-23.1578	Turkey
-45.3476	-23.1283	Turkey
-34.0084	-34.3794	Turkey
-50.3845	-31.713	Turkey
-48.2481	-29.7733	Turkey
-48.0802	-29.7769	Turkey
-45.3175	-35.4019	Turkey
-51.0162	-32.3364	Turkey
-47.5546	-34.6527	Turkey
-47.1062	-34.4882	Turkey
-46.1167	-27.0407	Turkey
-45.6223	-27.2907	Turkey
-45.5976	-27.2253	Turkey
-44.9686	-26.1203	Turkey
-46.9814	-27.3509	Turkey
-56.2836	-34.3807	Turkey
-56.3442	-32.8676	Turkey
-51.3851	-32.3863	Turkey
-47.1641	-30.6556	Turkey
-40.5288	-20.7223	Turkey
-40.577	-19.9821	Turkey
-40.1263	-20.2885	Turkey
-39.8444	-20.2404	Turkey
-57.0389	-33.1943	Turkey
-57.2506	-32.8576	Turkey
-54.0534	-31.217	Turkey
-46.6152	-29.5222	Turkey
-43.054	-31.4507	Turkey
-44.889	-28.9285	Turkey
-45.3528	-29.3927	Turkey
-45.2856	-29.3503	Turkey
-47.6652	-33.7829	Turkey
-47.5394	-31.3405	Turkey
-41.5332	-19.2145	Turkey
-44.4083	-30.9421	Turkey
-44.4121	-30.9386	Turkey
-44.5145	-30.9466	Turkey
-50.5244	-34.7967	Turkey
-44.8941	-27.7548	Turkey
-57.7035	-33.6105	Turkey
-45.5997	-33.1007	Turkey
-42.827	-33.2836	Turkey
-44.6625	-32.1496	Turkey
-33.9685	-34.4535	Turkey
-44.4689	-32.4448	Turkey
-43.0602	-32.9226	Turkey
-44.4225	-32.3548	Turkey
-44.2156	-32.3263	Turkey
-47.0445	-29.7706	Turkey
-47.529	-36.9067	Turkey
-47.3914	-36.0541	Turkey
-35.3159	-27.9134	Turkey
-49.3807	-30.822	Turkey
-52.0288	-35.964	Turkey
-52.0225	-35.9677	Turkey
-51.9905	-35.9311	Turkey
-52.0336	-36.1051	Turkey
-54.9748	-34.0117	Turkey
-51.0408	-33.8499	Turkey
-51.0727	-34.9713	Turkey
-43.0477	-32.7677	Turkey
-57.3701	-33.3787	Turkey
-54.0396	-31.2633	Turkey
-49.5565	-32.3206	Turkey
-49.5625	-32.3692	Turkey
-46.53	-31.8665	Turkey
-46.0985	-31.4314	Turkey
-35.27	-27.9008	Turkey
-46.7451	-28.6619	Turkey
-46.7815	-28.6479	Turkey
-49.1046	-34.1261	Turkey
-49.1622	-34.1673	Turkey
-48.8423	-34.022	Turkey
-57.1358	-33.145	Turkey
-49.5412	-35.8719	Turkey
-49.5242	-35.909	Turkey
-56.2936	-34.3024	Turkey
-38.674	-20.1685	Turkey
-57.37	-30.8843	Turkey
-57.3898	-30.917	Turkey
-57.5326	-32.1688	Turkey
-57.5442	-31.535	Turkey
-52.8198	-32.6328	Turkey
-42.392	1.29724	Egypt
-42.3916	1.30063	Egypt
-22.1948	12.9232	Egypt
-22.1594	12.9488	Egypt
-28.1417	-17.524	Egypt
-28.1437	-17.519	Egypt
-28.5597	-17.3432	Egypt
-28.5512	-17.3377	Egypt
-39.0513	-28.0684	Egypt
-39.0503	-28.0894	Egypt
-28.8343	-15.2465	Egypt
-28.8655	-15.2206	Egypt
-28.8706	-15.2143	Egypt
0.874968	-14.25	Egypt
0.876883	-14.251	Egypt
2.08631	-15.5762	Egypt
2.09186	-15.5771	Egypt
-31.006	-16.237	Egypt
-16.2445	14.5222	Egypt
-47.5284	-23.967	Egypt
-47.5276	-23.9659	Egypt
-35.615	-7.80797	Egypt
-34.0642	-24.4369	Egypt
-34.0637	-24.4392	Egypt
-14.4321	5.05951	Egypt
-14.2414	-3.12714	Egypt
-14.2449	-3.12416	Egypt
20.5276	14.4114	Egypt
20.5054	14.4325	Egypt
-40.4448	-29.8057	Egypt
-40.4435	-29.819	Egypt
-26.3311	-17.84	Egypt
-53.1284	-27.1662	Egypt
-53.1333	-27.1596	Egypt
-51.5921	-29.0806	Egypt
-40.5345	-25.9458	Egypt
-40.5384	-25.9557	Egypt
-27.9844	-21.1768	Egypt
-27.9751	-21.1881	Egypt
-31.4704	-11.7941	Egypt
-31.4375	-11.8002	Egypt
-34.0985	-13.8242	Egypt
-34.0689	-13.7828	Egypt
-26.3567	-18.2506	Egypt
-26.3411	-18.2894	Egypt
-29.243	-23.492	Egypt
-29.2227	-23.5078	Egypt
-22.3665	-13.4404	Egypt
-22.3449	-13.3924	Egypt
-38.4943	-18.6309	Egypt
-38.4727	-18.6873	Egypt
-31.4715	-14.4677	Egypt
-32.3305	-15.1292	Egypt
20.1303	7.52855	Egypt
-30.0629	-9.97349	Egypt
-7.30224	12.968	Egypt
-48.5391	-39.017	Egypt
-48.5412	-39.0245	Egypt
-24.8958	-22.4153	Egypt
-24.9011	-22.4013	Egypt
20.4874	10.1289	Egypt
20.5015	10.1173	Egypt
20.2603	8.25115	Egypt
20.2387	8.26998	Egypt
-41.0794	-33.8623	Egypt
-41.0772	-33.874	Egypt
-43.4545	-26.9318	Egypt
-43.4493	-26.9536	Egypt
39.792	-18.6524	Egypt
39.7777	-18.653	Egypt
-36.2045	-3.80849	Egypt
-36.207	-3.79995	Egypt
-19.4851	-20.3275	Egypt
-19.4876	-20.327	Egypt
-25.936	-24.1191	Egypt
-25.9342	-24.1183	Egypt
-41.6215	-30.9277	Egypt
-41.6468	-30.926	Egypt
9.36635	-3.79099	Egypt
9.36136	-3.80238	Egypt
-30.2943	-10.4707	Egypt
-3.23378	-13.651	Turkey
-2.46446	-16.291	Turkey
-1.97267	-17.0684	Turkey
-2.32708	-16.3381	Turkey
-2.21824	-16.2411	Turkey
21.4548	-21.7167	Turkey
-2.97335	-15.0213	Turkey
13.4924	-34.9185	Turkey
19.2212	36.7106	Turkey
13.737	-34.5856	Turkey
13.8445	-32.1983	Turkey
-4.18407	-14.3648	Turkey
12.0524	-38.8172	Turkey
-4.6346	-14.0803	Turkey
-4.63708	-14.1813	Turkey
29.0294	-0.877064	Turkey
11.8223	-39.0848	Turkey
-16.8574	4.0596	Turkey
13.8881	-34.454	Turkey
15.1268	-36.7161	Turkey
15.5186	-33.606	Turkey
-22.0073	22.4264	Turkey
29.0788	-1.37522	Turkey
-3.76788	19.4286	Turkey
12.4462	-36.314	Turkey
22.5735	-26.4152	Turkey
14.3524	-37.8362	Turkey
15.0997	-36.8009	Turkey
24.6366	11.8956	Turkey
29.6597	-0.691901	Turkey
29.6495	-0.793357	Turkey
14.2802	-33.1765	Turkey
-4.47029	-15.1233	Turkey
14.2325	-32.9756	Turkey
13.9968	-33.9339	Turkey
42.1804	-19.9856	Turkey
-5.78612	-9.99231	Turkey
-3.15558	-11.2557	Russian Federation
-20.4764	-2.81309	Russian Federation
-24.9999	-12.7079	Estonia
-26.5898	2.83047	Estonia
-20.3692	-3.28824	Estonia
-23.2322	-6.69525	Russian Federation
-0.563694	25.9378	Russian Federation
48.1816	9.81803	Estonia
47.1116	5.14268	Estonia
-28.1682	22.7856	Estonia
-26.1664	6.18491	Finland
-23.9468	1.31736	Finland
-36.7777	14.9293	Finland
-22.4056	-4.0063	Estonia
0.164897	22.8501	Estonia
-23.6244	8.87535	Estonia
-21.5772	-5.21095	Russian Federation
-32.9062	-13.187	Finland
-31.848	18.363	Finland
0.986081	22.4428	Estonia
-23.6514	-5.33821	Russian Federation
23.4082	-27.4641	Russian Federation
-39.144	7.83179	Russian Federation
-38.516	8.49197	Russian Federation
-39.4308	6.36581	Russian Federation
-24.292	-5.27004	Russian Federation
-24.3554	7.27494	Estonia
-39.8336	-13.9207	Russian Federation
-23.745	1.09657	Finland
-32.4455	-5.45646	Finland
-25.7583	4.64305	Estonia
-29.7586	7.94456	Finland
-39.799	-29.0956	Estonia
-33.8247	12.9361	Estonia
-15.9971	13.3513	Finland
59.4537	-3.14498	Finland
-19.2678	-7.56773	Estonia
-2.65197	-11.3319	Russian Federation
-32.6953	3.56014	Estonia
-26.4616	-1.94642	Estonia
47.6578	9.53411	Estonia
-31.958	23.6769	Estonia
-33.8376	7.01294	Estonia
-31.2617	-8.88223	Estonia
-30.5756	13.9093	Estonia
-34.7696	6.97808	Estonia
-33.521	11.8181	Estonia
4.90067	-10.7315	Estonia
-27.4657	19.9943	Estonia
45.8539	-6.41262	Estonia
-26.8223	5.49524	Finland
-27.9048	7.65634	Finland
-33.2402	14.82	Estonia
[truncated: 363 more rows]

## Sheet: S7C
tsne1	tsne2	habitat
5.44202	-36.3737	human gut
3.82278	-35.5993	human gut
5.34825	-38.5386	human gut
8.13699	-39.3921	human gut
7.63212	-37.9498	human gut
-26.7865	-35.1366	cat gut
5.2303	-37.4895	human gut
5.45358	-41.5551	human gut
10.4421	-39.3269	human gut
-13.7669	12.9273	human gut
-4.92363	-33.3178	human gut
4.11649	-36.334	human gut
-2.22781	-34.3066	human gut
-13.8522	12.9388	human gut
-0.388468	-32.5189	human gut
6.43032	-36.4594	human gut
6.28142	-37.3427	human gut
-0.887775	-34.5898	human gut
-30.3109	-37.3168	cat gut
-28.6674	-35.2927	cat gut
-32.7868	-38.5401	cat gut
-32.3623	-38.1168	cat gut
-27.7654	-35.682	cat gut
-27.9232	-36.2518	cat gut
10.0738	-39.4187	human gut
-32.3253	-38.1951	cat gut
-33.0551	-38.9245	cat gut
-31.6152	-40.1296	cat gut
-28.487	-36.0249	cat gut
-27.5851	-35.1112	cat gut
-32.1574	-39.7955	cat gut
-32.8674	-39.3276	cat gut
-31.5965	-40.1633	cat gut
-27.6259	-35.3636	cat gut
-32.5427	-38.1304	cat gut
-30.3589	-37.4671	cat gut
-28.2769	-36.2209	cat gut
8.84118	-37.2718	human gut
-31.9618	-39.09	cat gut
-33.4614	-40.0041	cat gut
-30.4121	-37.525	cat gut
-28.9918	-34.2289	cat gut
-28.7237	-35.4006	cat gut
-28.2812	-35.7522	cat gut
-32.9459	-40.2655	cat gut
6.35406	-37.5046	human gut
6.18352	-37.2134	human gut
-29.5013	-35.97	cat gut
-32.5064	-38.8831	cat gut
-32.2192	-39.4166	cat gut
-33.4278	-39.9965	cat gut
-31.3024	-39.0897	cat gut
-33.1662	-38.9259	cat gut
-33.0167	-40.2781	cat gut
-29.9585	-37.1127	cat gut
-27.9318	-35.05	cat gut
-32.4085	-39.2656	cat gut
9.44264	-39.3396	human gut
6.40592	-37.7968	human gut
-3.50007	-32.2304	human gut
0.850182	-35.2935	human gut
3.75824	-43.9138	human gut
3.2668	-36.0509	human gut
1.67637	-33.1243	human gut
6.15407	-37.2054	human gut
4.04138	-37.6307	human gut
0.433054	-34.7667	human gut
-4.98884	-30.4028	human gut
3.23504	-37.5731	human gut
4.7054	-37.726	human gut
0.389997	-36.3779	human gut
-1.32726	-31.9992	human gut
-8.92948	-29.26	human gut
-8.63635	-28.5661	human gut
-10.2195	-29.9551	human gut
-10.2532	-30.0276	human gut
-4.97029	-30.2991	human gut
3.34005	-33.829	human gut
-1.85791	-33.4286	human gut
8.94477	-34.139	human gut
-0.763789	-31.6284	human gut
7.22166	-33.8285	human gut
-6.2584	50.9705	marine
-6.55891	49.9463	marine
-6.57624	49.7044	marine
-0.358444	53.6022	marine
-0.554269	53.7188	marine
-6.99848	50.232	marine
-7.09225	50.1838	marine
-9.67515	50.6704	marine
-9.82728	50.5146	marine
-9.36644	51.6529	marine
-7.32024	51.1556	marine
-7.14651	50.8863	marine
-0.340272	53.7232	marine
-8.11037	51.2156	marine
-0.564111	54.2304	marine
-15.7641	35.2886	marine
-8.06812	51.026	marine
-8.56881	50.6775	marine
-15.7616	35.2913	marine
-1.83506	53.9124	marine
-8.32213	49.0867	marine
-15.5983	34.6784	marine
-8.31646	51.1789	marine
-7.83791	50.1835	marine
-0.415885	53.1091	marine
-1.983	53.9599	marine
-12.3205	41.5273	marine
-12.4543	41.2766	marine
-12.5215	41.4831	marine
-12.7895	41.2885	marine
-9.74613	50.1418	marine
-15.4131	38.3909	marine
-8.90189	50.1452	marine
-9.55025	50.2034	marine
-1.98351	53.7128	marine
-8.2505	49.51	marine
-13.3944	36.1638	marine
-8.13366	49.595	marine
-8.66625	49.6823	marine
0.142794	55.2801	marine
-14.528	39.8055	marine
-4.41127	52.2295	marine
-10.2656	45.5052	marine
-6.82413	48.005	marine
0.767366	55.2343	marine
-7.51554	49.3202	marine
-4.65075	52.0713	marine
-7.17052	48.869	marine
-16.9719	38.568	marine
-10.0922	49.3405	marine
-10.2612	50.4584	marine
-16.5391	39.7806	marine
-1.3182	54.3397	marine
-16.2525	38.6165	marine
-11.7095	42.7726	marine
-16.2008	39.118	marine
-6.38284	46.6377	marine
-6.38682	46.6434	marine
2.64246	53.0144	marine
2.65728	53.0073	marine
-6.31601	46.4199	marine
-0.833723	55.7531	marine
-5.67589	48.6583	marine
-2.81105	53.9016	marine
-5.79256	49.2327	marine
0.21913	53.2835	marine
-2.63246	52.3108	marine
-10.4569	48.5334	marine
0.997363	54.7579	marine
-1.95866	53.0018	marine
0.0522951	53.2713	marine
-7.69936	48.2944	marine
0.833506	54.9103	marine
-9.36631	48.2907	marine
-16.4577	37.3855	marine
-8.65263	48.4974	marine
-8.95107	48.0425	marine
-9.01577	48.0627	marine
0.636857	54.9825	marine
-2.07613	53.4841	marine
-8.23749	48.0789	marine
-0.21929	55.2127	marine
-9.1884	47.9376	marine
-11.2127	44.0118	marine
-16.3344	37.6834	marine
-13.0158	42.3895	marine
-13.7838	39.672	marine
-15.2485	37.886	marine
-13.3179	42.6444	marine
-15.1197	38.4545	marine
-13.9858	39.3887	marine
-13.1657	42.9536	marine
-14.4049	38.9098	marine
-13.04	43.1518	marine
-14.1803	38.9859	marine
-13.1035	42.8864	marine
-13.9426	38.6188	marine
-14.6912	43.0523	marine
-14.7405	43.0928	marine
-15.3572	43.6841	marine
-13.356	39.092	marine
-14.76	37.6277	marine
-15.7915	41.8839	marine
-15.8038	42.0165	marine
-14.8687	37.2745	marine
-14.1117	43.4221	marine
-16.0013	35.8812	marine
-15.7733	36.289	marine
-14.9417	42.8056	marine
-12.9529	39.6951	marine
-15.6714	36.3321	marine
-15.3566	42.4515	marine
-15.6762	43.231	marine
-14.7339	43.4552	marine
-13.2311	39.1763	marine
-14.315	36.9737	marine
-12.7226	44.7798	marine
-14.6681	37.4175	marine
-12.7203	44.7287	marine
-13.8299	37.4148	marine
-12.7483	45.037	marine
-13.7131	38.187	marine
-12.6173	45.9286	marine
-14.1335	37.5126	marine
-12.6655	46.0003	marine
-14.9358	44.1564	marine
-13.9325	40.1312	marine
-14.7161	44.8313	marine
-14.1458	37.3483	marine
-13.7801	40.2679	marine
1.16108	-33.8543	human gut
2.69295	-34.2135	human gut
1.21199	-35.7366	human gut
0.251566	-33.6555	human gut
-1.85346	-32.7323	human gut
1.32074	-36.3039	human gut
-16.4078	-3.52475	human oral
-15.5049	-3.31101	human oral
-14.0309	-0.498578	human oral
-16.2288	-3.72888	human oral
-15.8485	-2.29254	human oral
-13.8305	-3.63263	human oral
-15.4834	-3.29297	human oral
-14.2296	-2.46025	human oral
-15.8899	-2.19068	human oral
-14.366	-3.20931	human oral
-12.1429	-0.129265	human oral
-11.9722	-4.72533	human oral
-12.9477	-5.68286	human oral
-8.64677	-4.93393	human oral
-12.563	-4.81161	human oral
-13.6365	-5.85629	human oral
-14.5688	-5.97875	human oral
-15.8498	-5.74853	human oral
-16.0474	-5.74577	human oral
-13.865	-7.01122	human oral
-3.43301	-1.03654	human oral
-14.3618	-5.37072	human oral
-13.5811	-4.86639	human oral
-16.0165	-6.66961	human oral
-14.3406	-5.62292	human oral
-14.7458	-5.87638	human oral
-15.5267	-5.79588	human oral
-14.8707	-5.69074	human oral
-14.6588	-3.95864	human oral
16.879	40.7054	soil
16.4141	40.1221	soil
-10.4654	37.8563	soil
16.7209	41.4488	soil
16.6372	41.5635	soil
15.972	39.3891	soil
16.0545	39.4718	soil
-42.5466	12.7474	mouse gut
-41.2656	10.8406	mouse gut
-42.0542	12.8534	mouse gut
-42.4748	11.375	mouse gut
-41.1037	11.1659	mouse gut
-42.4904	11.5324	mouse gut
-42.2091	12.8262	mouse gut
-41.3445	10.419	mouse gut
-42.9406	12.4211	mouse gut
-42.5338	12.4884	mouse gut
-41.0678	10.9329	mouse gut
-41.4009	14.4418	mouse gut
-39.1917	11.7126	mouse gut
-40.6263	14.285	mouse gut
-39.8731	12.07	mouse gut
-40.6346	13.4335	mouse gut
-39.6928	12.0533	mouse gut
-40.1046	12.1501	mouse gut
-40.391	13.5751	mouse gut
-40.5688	14.4448	mouse gut
-39.8782	11.8348	mouse gut
-40.8285	14.1774	mouse gut
-39.1407	11.6346	mouse gut
-39.5608	12.0288	mouse gut
-40.0441	11.3927	mouse gut
-44.361	28.9348	mouse gut
-44.4568	28.8982	mouse gut
-43.9335	28.9275	mouse gut
-44.3629	29.0791	mouse gut
-44.4598	28.9278	mouse gut
-44.4613	28.9466	mouse gut
-47.8163	28.9458	mouse gut
-47.9586	28.6409	mouse gut
-47.7379	28.9696	mouse gut
-47.991	28.8281	mouse gut
-47.2227	28.8536	mouse gut
-47.2969	28.2406	mouse gut
-47.7141	28.4857	mouse gut
-47.2319	28.0693	mouse gut
-46.0152	26.1679	mouse gut
-46.2252	26.3758	mouse gut
-46.4895	26.7622	mouse gut
-46.9176	27.2686	mouse gut
-46.5386	26.8456	mouse gut
-49.7632	25.637	mouse gut
-49.747	26.0684	mouse gut
-48.8574	24.8294	mouse gut
-49.5985	25.8135	mouse gut
-49.7519	26.1079	mouse gut
-49.8549	26.0586	mouse gut
-49.4071	25.5241	mouse gut
-49.7945	26.2269	mouse gut
-48.4352	27.1377	mouse gut
-48.3607	27.051	mouse gut
-48.3993	27.2134	mouse gut
-48.1674	26.617	mouse gut
-47.8559	26.2402	mouse gut
-51.3078	29.1009	mouse gut
-51.1064	29.1741	mouse gut
-51.4501	28.9221	mouse gut
-51.3769	28.5467	mouse gut
-51.4172	28.4065	mouse gut
-51.1072	29.1307	mouse gut
-49.7037	28.5881	mouse gut
-49.8125	28.5236	mouse gut
-49.7711	28.8785	mouse gut
-49.7148	28.4455	mouse gut
-49.7194	28.1427	mouse gut
-49.6793	28.6594	mouse gut
-49.7596	28.2402	mouse gut
-50.2175	30.1672	mouse gut
-50.0231	30.554	mouse gut
-50.5868	30.7149	mouse gut
-50.1179	30.6803	mouse gut
-49.5097	30.922	mouse gut
-49.5446	30.9237	mouse gut
-49.3667	30.6447	mouse gut
-49.5399	30.7289	mouse gut
-37.6989	18.7855	mouse gut
-37.6054	19.0396	mouse gut
-36.8114	18.6114	mouse gut
-36.7315	19.296	mouse gut
-37.7455	18.8707	mouse gut
-36.7607	19.4554	mouse gut
-39.1424	14.9948	mouse gut
-38.561	14.5783	mouse gut
-36.9492	19.6624	mouse gut
-37.3298	18.4755	mouse gut
-37.7123	19.1452	mouse gut
-38.4336	18.787	mouse gut
-38.5658	14.0556	mouse gut
-38.4448	12.4705	mouse gut
-38.5541	13.9778	mouse gut
-38.3176	12.2763	mouse gut
-36.5387	18.8016	mouse gut
-38.5426	14.6288	mouse gut
-43.0314	14.6039	mouse gut
-42.3072	14.7967	mouse gut
-42.8599	14.5172	mouse gut
-42.4415	14.478	mouse gut
-42.3611	14.3748	mouse gut
-42.5392	14.2046	mouse gut
-43.0051	13.6476	mouse gut
-43.0736	13.7492	mouse gut
-42.3244	14.7663	mouse gut
-44.8809	21.2431	mouse gut
-44.8908	21.1477	mouse gut
-44.8797	21.2262	mouse gut
-44.3859	20.111	mouse gut
-45.0535	20.6722	mouse gut
-44.6337	20.1541	mouse gut
-45.0184	20.6289	mouse gut
-45.5951	21.5626	mouse gut
-45.6671	21.3998	mouse gut
-45.824	21.1363	mouse gut
-45.751	21.7125	mouse gut
-45.8401	20.7037	mouse gut
-45.5287	21.7743	mouse gut
-45.6855	21.1176	mouse gut
-49.7006	12.5865	mouse gut
-49.2626	14.9338	mouse gut
-49.7162	13.1387	mouse gut
-49.7625	13.0055	mouse gut
-49.7368	13.1685	mouse gut
-49.8971	12.0331	mouse gut
-49.8442	12.2124	mouse gut
-49.7909	12.4195	mouse gut
-49.313	12.5651	mouse gut
-48.2268	12.7676	mouse gut
-48.6794	12.5515	mouse gut
-48.2788	12.6576	mouse gut
-48.3282	12.7004	mouse gut
-49.4824	17.4933	mouse gut
-48.9557	17.8085	mouse gut
-50.1629	19.3594	mouse gut
-50.1224	19.442	mouse gut
-50.0191	19.6932	mouse gut
-51.0631	19.1631	mouse gut
-50.5327	19.4465	mouse gut
-50.6445	19.5314	mouse gut
-50.5231	19.4215	mouse gut
-49.769	16.8813	mouse gut
-51.1482	19.0545	mouse gut
-49.4179	17.3601	mouse gut
-49.5321	17.4784	mouse gut
-49.9123	16.7681	mouse gut
-48.6978	17.1209	mouse gut
-48.7426	17.1279	mouse gut
-49.0268	17.5134	mouse gut
-49.0501	17.502	mouse gut
5.87916	-35.4197	human gut
-1.50938	-37.1287	human gut
0.287266	-32.4692	human gut
7.62146	-37.0916	human gut
22.5028	42.2732	soil
23.1353	39.4911	soil
22.9343	40.5033	soil
22.2212	39.9259	soil
21.5567	40.7094	soil
21.3681	41.7894	soil
22.0539	40.5393	soil
21.7041	41.4618	soil
21.8302	39.7775	soil
22.6861	39.8287	soil
23.0997	39.9555	soil
-13.7915	-44.3621	cat gut
-13.8786	-45.0158	cat gut
-17.0495	-45.8109	cat gut
-16.039	-45.2749	cat gut
-14.4984	-45.924	cat gut
-13.2768	-46.3736	cat gut
-14.9128	-45.4035	cat gut
-13.3726	-45.4183	cat gut
-12.1438	-44.7996	cat gut
-14.2533	-45.3751	cat gut
-12.289	-45.3418	cat gut
-17.3029	-45.5796	cat gut
-15.138	-43.8604	cat gut
-15.1561	-44.2222	cat gut
-16.8621	-45.2091	cat gut
-15.9465	-44.6538	cat gut
-13.7834	-44.8271	cat gut
-13.5005	-44.2851	cat gut
-16.3952	-44.7609	cat gut
-13.3287	-44.9297	cat gut
-12.8338	-44.5045	cat gut
-14.3258	-45.0364	cat gut
-14.3219	-44.4944	cat gut
-16.8072	-44.8627	cat gut
-14.6776	-43.8145	cat gut
-11.9179	-45.4596	cat gut
-13.7801	-45.306	cat gut
-11.7538	-45.5	cat gut
-14.867	-44.9798	cat gut
-20.0673	-44.7611	cat gut
-22.2778	-44.2407	cat gut
-21.7263	-44.4887	cat gut
-23.138	-44.8186	cat gut
-22.1634	-41.1859	cat gut
-21.7391	-43.1152	cat gut
-23.2701	-45.1332	cat gut
-22.5072	-43.6838	cat gut
-20.6207	-43.8787	cat gut
-21.2476	-41.8152	cat gut
-20.9862	-44.4168	cat gut
-13.2794	-43.3381	cat gut
-22.3129	-44.5682	cat gut
-23.7284	-44.5707	cat gut
-21.5877	-43.2099	cat gut
-22.2498	-42.1136	cat gut
-22.4042	-45.046	cat gut
-22.091	-42.9438	cat gut
-17.6675	-44.8552	cat gut
-18.0986	-45.026	cat gut
-21.5381	-45.0122	cat gut
-17.6136	-43.7098	cat gut
-21.5894	-43.3005	cat gut
-23.6391	-44.9139	cat gut
-19.2629	-40.4088	cat gut
-17.7148	-42.809	cat gut
-21.0462	-43.5375	cat gut
-21.4122	-45.4149	cat gut
-17.5956	-44.0665	cat gut
-26.3469	-43.6095	cat gut
-26.1429	-42.4978	cat gut
-23.5072	-41.8447	cat gut
-23.7473	-45.3514	cat gut
-25.7809	-44.6276	cat gut
-24.7141	-42.0957	cat gut
-25.5429	-43.0753	cat gut
-24.1714	-43.2261	cat gut
-25.4242	-42.1776	cat gut
-21.3813	-41.7012	cat gut
-24.4995	-44.1325	cat gut
-22.6598	-42.4582	cat gut
-24.1325	-42.1289	cat gut
-23.7267	-41.0257	cat gut
-24.0773	-42.5886	cat gut
-24.0904	-43.3679	cat gut
-23.6523	-43.5945	cat gut
-26.7124	-43.363	cat gut
-23.5997	-42.5519	cat gut
-18.8933	-42.6189	cat gut
-23.7234	-40.6529	cat gut
-23.3097	-42.6825	cat gut
-24.929	-43.4731	cat gut
-25.2849	-45.3237	cat gut
-19.9297	-40.5277	cat gut
-18.0093	-42.5297	cat gut
-25.307	-43.4961	cat gut
-23.3302	-44.1736	cat gut
-25.7143	-44.4316	cat gut
-17.099	-45.4928	cat gut
6.98485	-37.2054	human gut
5.67708	-36.3321	human gut
5.3834	-37.3437	human gut
6.98307	-37.3132	human gut
-2.69566	-32.7427	human gut
-0.923171	-33.3082	human gut
5.94097	-39.4166	human gut
9.82318	-43.4634	pig gut
17.2284	-46.2846	pig gut
17.7526	-46.2185	pig gut
21.5567	-45.5718	pig gut
19.9188	-45.8446	pig gut
13.1939	-42.1344	pig gut
13.1867	-42.1477	pig gut
18.8904	-44.7776	pig gut
19.03	-44.798	pig gut
19.7155	-44.7154	pig gut
20.0544	-44.7939	pig gut
21.2621	-46.3109	pig gut
6.7136	-47.5295	pig gut
6.67709	-47.6014	pig gut
8.17935	-45.8473	pig gut
8.04379	-46.2177	pig gut
6.52221	-48.9849	pig gut
8.84819	-47.683	pig gut
10.2909	-48.3946	pig gut
10.059	-47.4399	pig gut
10.3781	-47.4271	pig gut
9.52899	-48.9326	pig gut
10.7046	-48.0439	pig gut
8.17198	-48.7259	pig gut
7.05269	-49.1584	pig gut
8.91643	-48.4618	pig gut
9.45753	-47.6652	pig gut
9.47855	-47.4821	pig gut
21.0371	-51.2773	pig gut
21.7366	-51.5568	pig gut
20.3462	-51.2362	pig gut
21.0253	-51.8385	pig gut
15.1195	-49.2203	pig gut
15.4323	-49.0745	pig gut
21.1556	-51.3709	pig gut
19.417	-49.4775	pig gut
19.3301	-49.527	pig gut
12.3044	-50.7986	pig gut
12.348	-50.8465	pig gut
11.9251	-49.3687	pig gut
12.3012	-50.7873	pig gut
6.58901	-49.568	pig gut
8.28527	-47.0708	pig gut
7.9289	-50.789	pig gut
8.36531	-50.8269	pig gut
8.47796	-50.8701	pig gut
8.57532	-50.9135	pig gut
14.6844	-46.7244	pig gut
9.37269	-45.9806	pig gut
14.1916	-46.8299	pig gut
15.3697	-46.7706	pig gut
14.4923	-46.1983	pig gut
13.9982	-46.3283	pig gut
9.90583	-45.4445	pig gut
13.3041	-46.1272	pig gut
9.48877	-45.6235	pig gut
9.06746	-45.0799	pig gut
9.3422	-44.4977	pig gut
9.98849	-44.522	pig gut
13.3514	-46.2434	pig gut
9.77937	-46.4734	pig gut
11.084	-46.9308	pig gut
13.1817	-47.0985	pig gut
13.1788	-46.9942	pig gut
12.1362	-46.8643	pig gut
12.8173	-47.0913	pig gut
11.4646	-46.7967	pig gut
12.2534	-47.3662	pig gut
18.6237	-47.2996	pig gut
10.7444	-46.5887	pig gut
13.0613	-45.2381	pig gut
13.0023	-44.6392	pig gut
12.2328	-45.4112	pig gut
11.4884	-45.2444	pig gut
11.8311	-45.0614	pig gut
12.5652	-44.6972	pig gut
10.8709	-45.3522	pig gut
11.1835	-44.7944	pig gut
11.0406	-45.3642	pig gut
11.7415	-45.6437	pig gut
10.9119	-45.7536	pig gut
11.1617	-43.9072	pig gut
10.6214	-45.8572	pig gut
17.9549	-47.5989	pig gut
13.6517	-44.7707	pig gut
17.4786	-47.7511	pig gut
17.5798	-47.6254	pig gut
17.405	-48.0959	pig gut
17.9725	-48.4068	pig gut
18.1425	-48.5219	pig gut
11.6235	-45.518	pig gut
12.1618	-45.6334	pig gut
25.8998	-46.5483	pig gut
25.5413	-45.6875	pig gut
25.9606	-46.5845	pig gut
25.6316	-45.5297	pig gut
24.654	-46.1051	pig gut
23.9325	-46.6939	pig gut
24.485	-46.1608	pig gut
26.0141	-46.5858	pig gut
25.5491	-45.6028	pig gut
27.3349	-44.7998	pig gut
27.5288	-50.1452	pig gut
26.833	-49.778	pig gut
23.6815	-44.5758	pig gut
24.2456	-45.498	pig gut
23.8293	-45.2343	pig gut
25.041	-46.4498	pig gut
21.1402	-47.9494	pig gut
24.5474	-48.6066	pig gut
23.1114	-48.1944	pig gut
25.2468	-49.0607	pig gut
27.2763	-48.2149	pig gut
24.2429	-48.8789	pig gut
24.4779	-49.3432	pig gut
25.0119	-48.5311	pig gut
27.3058	-48.0668	pig gut
24.5802	-48.4077	pig gut
26.8105	-49.0188	pig gut
26.2665	-48.1139	pig gut
26.2749	-51.4601	pig gut
26.2398	-51.4644	pig gut
25.4422	-50.5641	pig gut
25.4896	-49.636	pig gut
25.1359	-48.4995	pig gut
28.3919	-49.6186	pig gut
25.2763	-51.4017	pig gut
28.3892	-48.4315	pig gut
28.4274	-48.5035	pig gut
24.2471	-50.1843	pig gut
26.3029	-48.6943	pig gut
26.2797	-48.6104	pig gut
26.2624	-47.4511	pig gut
22.9861	-48.709	pig gut
23.1025	-48.2416	pig gut
25.0673	-48.115	pig gut
25.5481	-47.9889	pig gut
22.249	-48.2274	pig gut
23.7676	-48.1482	pig gut
22.126	-48.0985	pig gut
28.5528	-45.3633	pig gut
28.6319	-45.2681	pig gut
27.8231	-46.1702	pig gut
21.2871	-47.8925	pig gut
28.513	-46.4117	pig gut
28.0934	-45.5887	pig gut
27.0636	-46.5749	pig gut
28.6905	-46.3991	pig gut
27.5867	-46.1347	pig gut
28.07	-46.2867	pig gut
8.0373	-36.0581	human gut
6.2444	-38.273	human gut
7.02893	-35.2032	human gut
2.15771	-33.3129	human gut
6.7143	-35.0207	human gut
4.63025	-34.1438	human gut
2.34812	-33.5474	human gut
0.734614	-32.8836	human gut
7.01042	-38.5437	human gut
7.68875	-35.0917	human gut
-1.71515	-32.6424	human gut
-1.99131	-31.8494	human gut
-7.84278	-30.7683	human gut
-1.16688	-32.5951	human gut
-1.1742	-33.056	human gut
1.93495	-34.9074	human gut
6.30639	-38.9586	human gut
1.74814	-34.3921	human gut
2.85541	-34.3842	human gut
-0.503795	-35.5245	human gut
4.46322	-38.3058	human gut
4.74832	-34.3921	human gut
-3.52978	-36.5795	human gut
-5.03596	-31.4959	human gut
-3.56128	-36.2591	human gut
26.2987	38.9103	soil
25.4738	41.3757	soil
25.5976	41.4221	soil
22.0611	45.5641	soil
20.7185	44.5203	soil
26.2266	38.6682	soil
24.5801	40.8342	soil
22.755	46.3577	soil
22.207	45.4408	soil
24.9661	40.2512	soil
24.9968	39.3995	soil
25.4165	38.4879	soil
20.9415	44.3534	soil
22.8555	46.0893	soil
24.6307	40.4269	soil
25.6675	39.5732	soil
23.9174	39.7126	soil
22.1554	43.8115	soil
22.5989	44.5834	soil
24.408	37.647	soil
24.0827	38.8108	soil
21.4274	42.4207	soil
25.9055	37.5581	soil
22.8883	43.0307	soil
23.6694	40.3834	soil
22.8227	42.9608	soil
23.5746	41.1245	soil
24.7971	38.5849	soil
26.432	41.1463	soil
25.6717	40.4445	soil
27.0716	39.2323	soil
21.3504	45.695	soil
20.1745	46.3748	soil
20.5559	44.7826	soil
26.9807	40.1942	soil
19.3152	45.2398	soil
26.2127	40.5894	soil
26.8038	38.4461	soil
19.8607	46.0464	soil
21.065	45.822	soil
26.0851	40.4622	soil
26.0896	40.2462	soil
25.4405	43.675	soil
24.0378	43.8538	soil
22.0035	43.2452	soil
23.1012	44.3056	soil
24.8235	45.09	soil
23.9465	42.9086	soil
18.7838	44.0419	soil
23.5969	44.5811	soil
18.6691	44.0386	soil
23.8871	42.8924	soil
24.3435	43.2111	soil
22.4077	41.7321	soil
20.3336	42.9653	soil
18.4932	43.9969	soil
23.5282	43.9966	soil
19.0109	44.8581	soil
20.2858	39.9207	soil
22.1331	37.3851	soil
20.9471	40.2326	soil
22.5074	38.5243	soil
22.3641	38.4533	soil
19.9623	40.8486	soil
22.2945	38.8897	soil
23.3202	38.7445	soil
21.0238	40.144	soil
24.0066	41.1056	soil
19.8699	41.6803	soil
22.084	37.1639	soil
27.2489	15.2334	human gut
26.5448	15.1981	human gut
23.8867	13.3273	human gut
26.3915	14.6934	human gut
26.089	14.7719	human gut
22.7396	17.9628	human gut
25.5821	45.6601	soil
-19.9673	36.7961	soil
-19.9429	36.7826	soil
-17.6727	36.3409	soil
-10.27	38.1322	soil
17.3332	2.92755	soil
-20.3739	36.3963	soil
-19.8423	37.1406	soil
-19.8184	37.7402	soil
38.1036	11.4015	soil
28.6374	4.90173	soil
29.1222	4.06591	soil
11.6911	20.1269	soil
11.6998	20.1195	soil
14.4488	39.5037	soil
22.2184	-52.2698	human gut
13.6364	41.403	soil
12.4919	40.5628	soil
15.6542	41.9915	soil
15.9289	38.2966	soil
13.8971	40.3099	soil
13.2476	37.6722	soil
-12.5497	37.4319	soil
16.68	42.798	soil
15.4812	40.4377	soil
13.6491	41.3669	soil
13.6195	39.3968	soil
11.9643	42.2364	soil
6.06138	-44.0089	human gut
14.8017	38.4403	soil
13.1374	40.1422	soil
12.4719	38.9288	soil
6.13054	-43.5553	human gut
14.8661	38.1419	soil
14.7827	40.5715	soil
14.0107	40.2056	soil
11.9079	42.2281	soil
15.4519	42.1594	soil
12.5243	40.4013	soil
5.87741	-43.7957	human gut
6.07132	-44.382	human gut
-3.91384	-6.1289	human oral
5.70081	-33.8977	human gut
-4.9757	-7.81709	human oral
-9.09747	-6.94914	human oral
-8.0542	-9.02824	human oral
-5.40949	-9.47323	human oral
-8.71987	-7.22946	human oral
-6.21886	-7.82762	human oral
-5.56991	-6.86829	human oral
-8.70029	-8.46378	human oral
-10.1728	-8.5515	human oral
-7.24525	-7.36216	human oral
-3.59307	-5.99161	human oral
-9.51034	-9.32866	human oral
-10.5909	-7.92743	human oral
-4.82538	-7.84341	human oral
-9.79331	-8.88503	human oral
-6.32577	-6.78092	human oral
-9.68391	-7.66009	human oral
-16.4275	-7.57858	human oral
-6.91263	-7.29911	human oral
-9.04713	-8.1976	human oral
-7.87189	-6.71292	human oral
24.1749	21.8632	soil
23.6502	20.2517	soil
23.718	20.406	soil
24.2681	21.9621	soil
24.9921	20.7886	soil
24.3121	19.204	soil
23.4619	21.3182	soil
24.9834	23.1257	soil
24.8902	22.1068	soil
24.4795	21.2339	soil
24.383	20.8929	soil
24.0613	20.7555	soil
24.5789	20.7143	soil
26.2646	21.6833	soil
26.3287	21.6275	soil
-23.8557	-47.3922	human gut
-31.9067	-21.017	human gut
-5.70277	-32.7816	human gut
-18.6888	36.4407	soil
-19.75	37.6794	soil
-4.16297	48.4282	soil
19.5368	38.1322	soil
17.6899	38.8142	soil
17.841	38.8366	soil
19.5462	38.1528	soil
19.0324	37.3316	soil
17.5643	38.87	soil
19.276	37.8392	soil
19.8272	37.8483	soil
29.6131	-4.47527	human skin
29.4824	-4.41314	human skin
0.907637	-9.74883	human skin
6.76607	17.8577	human skin
15.3787	1.35497	human skin
2.0618	-14.4841	human skin
15.3032	1.91483	human skin
2.05293	-14.4745	human skin
0.0206704	-7.25122	human skin
3.3048	-1.71144	human skin
0.626371	-7.70366	human skin
0.642982	-8.57084	human skin
4.01962	-3.27071	human skin
17.2749	-4.66792	human skin
0.733124	-39.7271	human skin
19.4629	-0.469031	human skin
-7.51086	-10.5644	human skin
-7.22924	-10.9046	human skin
-1.19119	-40.0063	human skin
2.9961	-4.56884	human skin
13.1454	-5.46474	human skin
17.6272	-0.511329	human skin
11.6832	-3.85859	human skin
-0.386396	0.454572	human skin
7.58539	-4.39143	human skin
18.5649	-0.773138	human skin
1.36477	-31.8098	human skin
-0.768858	-7.29914	human skin
-1.0386	-7.95942	human skin
16.7197	-4.86354	human skin
6.64218	-2.53054	human skin
23.8506	-5.52946	human skin
23.7776	-2.62293	human skin
28.4952	-6.50449	human skin
20.2124	-3.24276	human skin
14.6632	-1.99006	human skin
13.4358	-2.99604	human skin
25.6464	-0.986729	human skin
11.1946	-1.10758	human skin
11.1496	-1.09729	human skin
6.78009	-3.53693	human skin
7.03416	-3.91256	human skin
14.7455	1.84175	human skin
20.4417	-1.47101	human skin
19.4187	-2.52439	human skin
14.7622	-2.15891	human skin
14.7637	-2.87799	human skin
-29.1942	-33.6907	human skin
15.795	-1.3135	human skin
20.5272	0.244216	human skin
18.4702	-1.72722	human skin
24.056	-5.04081	human skin
22.8834	-1.95387	human skin
23.113	-1.37298	human skin
18.7442	-5.69889	human skin
18.9617	-3.4653	human skin
10.6321	-8.55387	human skin
24.6478	-0.326248	human skin
24.2173	-5.0864	human skin
28.9561	-5.97701	human skin
24.6521	-2.84115	human skin
25.2306	-3.21987	human skin
26.7991	-4.56448	human skin
26.2233	-3.49976	human skin
25.9424	-5.70726	human skin
25.9972	-0.878107	human skin
26.7505	-4.26112	human skin
28.0359	-4.1337	human skin
24.7268	-2.89538	human skin
23.4028	-1.92397	human skin
26.903	-3.5449	human skin
21.7614	-5.10333	human skin
25.9182	-3.48992	human skin
26.176	-5.27023	human skin
27.2232	-3.4517	human skin
27.6139	-2.41227	human skin
27.76	-2.52189	human skin
28.7696	-2.68537	human skin
22.0793	14.1433	built-environment
34.9201	-1.85212	built-environment
34.1389	5.97898	built-environment
44.8225	6.33611	built-environment
40.1784	2.0594	built-environment
32.7999	3.58436	built-environment
35.0496	1.79236	built-environment
35.7402	-0.165989	built-environment
32.5389	2.75618	built-environment
30.9176	4.08992	built-environment
45.3574	6.16333	built-environment
36.2857	-2.04302	built-environment
29.4099	4.50025	built-environment
23.7526	9.5091	built-environment
24.243	12.1729	built-environment
23.5363	12.7067	built-environment
40.4523	2.40422	built-environment
44.1341	6.68733	built-environment
39.1758	-0.442855	built-environment
37.9874	-1.09896	built-environment
33.9828	6.2633	built-environment
45.455	6.20432	built-environment
33.598	6.44372	built-environment
32.3449	-4.86402	built-environment
30.9416	-0.841592	built-environment
40.8912	4.96037	built-environment
28.9052	2.00357	built-environment
33.0641	-0.0588492	built-environment
41.8682	3.47127	built-environment
40.6604	2.80338	built-environment
40.7103	7.13127	built-environment
36.4613	0.135212	built-environment
35.654	6.31906	built-environment
35.2246	-1.23532	built-environment
40.8483	4.27742	built-environment
30.6123	8.15132	built-environment
37.7976	-1.37989	built-environment
36.4316	2.52586	built-environment
34.9898	7.04238	built-environment
23.3832	12.543	built-environment
34.6496	7.16186	built-environment
29.4801	4.37081	built-environment
44.6155	5.59116	built-environment
30.2907	-5.2636	built-environment
33.4886	1.37302	built-environment
41.1465	-2.05601	built-environment
38.7888	6.52854	built-environment
45.0554	5.76196	built-environment
32.2449	-5.25735	built-environment
37.733	5.79061	built-environment
36.3814	0.998344	built-environment
36.1462	0.440927	built-environment
35.5211	1.74393	built-environment
27.5548	18.2143	built-environment
33.9388	-1.00992	built-environment
39.3504	6.59289	built-environment
41.2412	1.33371	built-environment
45.3414	6.85736	built-environment
44.6333	5.01778	built-environment
34.995	-2.54059	built-environment
39.5939	2.6786	built-environment
40.3437	2.67225	built-environment
41.1282	-1.9905	built-environment
33.1466	-3.10771	built-environment
31.1669	3.87613	built-environment
31.3926	3.69732	built-environment
35.2342	-5.76785	built-environment
36.6414	7.42548	built-environment
39.2296	1.67962	built-environment
30.7658	8.18098	built-environment
37.7781	0.431198	built-environment
37.6725	3.8489	built-environment
37.7359	5.2417	built-environment
39.6225	4.24014	built-environment
36.8174	-2.18054	built-environment
35.4595	1.28027	built-environment
35.7637	-4.86446	built-environment
34.6209	0.209746	built-environment
32.9155	-2.4447	built-environment
37.7179	1.47018	built-environment
38.2541	-3.11117	built-environment
38.4202	4.21092	built-environment
32.2858	-3.41815	built-environment
30.3096	-3.97706	built-environment
33.5962	-2.18061	built-environment
34.604	11.3079	built-environment
36.1832	-1.92015	built-environment
30.1107	-4.90539	built-environment
34.6168	4.26283	built-environment
32.6908	-0.151585	built-environment
34.1822	-3.48609	built-environment
37.8775	-4.44166	built-environment
33.4832	-2.4108	built-environment
35.1527	1.39656	built-environment
39.6984	3.85927	built-environment
31.3432	-1.92697	built-environment
31.7497	-3.35121	built-environment
35.2624	-5.66906	built-environment
36.2483	4.43449	built-environment
39.5765	6.61969	built-environment
31.6518	-3.33176	built-environment
35.7271	2.63089	built-environment
27.9218	5.09341	built-environment
41.1751	-2.07046	built-environment
35.7945	2.63441	built-environment
36.3693	8.23476	built-environment
33.5901	-1.05755	built-environment
36.0533	3.23655	built-environment
41.0957	5.27836	built-environment
35.0715	3.33859	built-environment
40.2754	8.24972	built-environment
40.2875	8.26547	built-environment
39.215	-0.264914	built-environment
35.2367	2.98918	built-environment
32.5995	-1.14246	built-environment
36.9949	3.24816	built-environment
36.5323	-1.08594	built-environment
45.5274	6.14422	built-environment
45.371	6.46722	built-environment
37.3638	0.635644	built-environment
40.0973	1.40086	built-environment
33.933	1.03858	built-environment
39.8926	3.71585	built-environment
38.8821	2.82966	built-environment
-11.2931	12.6369	built-environment
32.6064	2.18731	built-environment
33.9663	-4.53976	built-environment
30.3795	4.98054	built-environment
45.4102	5.32599	built-environment
37.663	-3.05417	built-environment
34.3009	2.7341	built-environment
31.6591	-2.47508	built-environment
38.1522	-4.12069	built-environment
27.8858	4.99249	built-environment
36.7469	1.60756	built-environment
31.7669	-3.58553	built-environment
45.2798	6.12777	built-environment
34.6183	11.3039	built-environment
34.5109	0.232745	built-environment
31.8495	1.74432	built-environment
38.6198	-4.35468	built-environment
37.7606	4.75377	built-environment
31.7992	4.41336	built-environment
30.8634	-3.59235	built-environment
31.5691	1.39124	built-environment
41.0635	3.19843	built-environment
36.4948	8.26209	built-environment
37.2735	8.69538	built-environment
30.8188	0.951851	built-environment
28.036	-0.666068	built-environment
17.4536	12.5755	human skin
18.0955	13.6414	human skin
15.3018	1.98495	human skin
-1.18885	-1.23778	human skin
0.361438	0.489444	human skin
-1.88654	-0.569595	human skin
16.4142	12.443	human skin
-1.64235	0.412489	human skin
-2.45155	0.554202	human skin
1.99323	-0.186633	human skin
2.74686	-0.355586	human skin
5.01341	-0.827237	human skin
4.2429	3.14576	human skin
-5.34892	-4.82694	human skin
-2.08136	-0.45258	human skin
3.34043	0.329355	human skin
-1.72456	-1.86399	human skin
19.187	21.9716	freshwater
20.214	23.6135	freshwater
20.4386	21.9027	freshwater
18.1408	19.8736	freshwater
17.3003	19.0039	freshwater
21.4434	23.3455	freshwater
18.5143	19.5848	freshwater
19.4149	19.9148	freshwater
20.3231	23.6774	freshwater
19.1757	21.9486	freshwater
20.4081	20.2299	freshwater
20.0715	19.172	freshwater
21.7871	23.3268	freshwater
15.8236	18.6959	freshwater
18.6534	18.8807	freshwater
20.7888	23.2731	freshwater
17.1292	22.4193	freshwater
21.7709	20.7321	freshwater
22.6094	25.8628	freshwater
16.9296	28.2632	freshwater
18.5101	19.7338	freshwater
18.0823	20.2468	freshwater
16.3066	23.6898	freshwater
18.912	25.7261	freshwater
19.0914	24.8966	freshwater
16.3833	22.1154	freshwater
20.278	22.6506	freshwater
15.4873	19.4345	freshwater
18.126	19.6804	freshwater
19.5932	24.616	freshwater
16.7577	22.858	freshwater
16.9197	28.225	freshwater
15.644	23.9954	freshwater
21.0762	21.4994	freshwater
17.3565	17.9015	freshwater
18.159	17.6988	freshwater
16.0964	23.9881	freshwater
16.5014	22.3625	freshwater
17.7237	28.2627	freshwater
15.3251	23.8547	freshwater
17.4158	28.4474	freshwater
16.6671	17.9772	freshwater
18.471	17.3088	freshwater
17.8128	23.2865	freshwater
20.1233	26.2778	freshwater
19.19	17.6038	freshwater
21.0485	26.9775	freshwater
20.1802	20.532	freshwater
17.2598	19.9684	freshwater
14.3335	23.0363	freshwater
19.8797	26.1856	freshwater
18.4652	21.7683	freshwater
21.1981	20.5009	freshwater
1.74834	-23.8938	freshwater
21.3805	19.4203	freshwater
17.8617	28.1814	freshwater
15.3154	19.7716	freshwater
22.0069	21.8043	freshwater
18.6441	25.875	freshwater
18.9388	24.0643	freshwater
22.7919	24.5314	freshwater
19.129	26.8262	freshwater
21.4865	19.423	freshwater
16.7763	25.4242	freshwater
12.1599	24.817	freshwater
12.7577	23.4594	freshwater
17.627	22.173	freshwater
16.3249	24.8753	freshwater
1.70689	-23.9783	freshwater
21.5217	24.4268	freshwater
15.9335	20.1732	freshwater
14.3906	24.6904	freshwater
19.9934	24.1491	freshwater
17.4233	22.96	freshwater
20.1617	20.2412	freshwater
17.2285	24.7048	freshwater
20.7241	21.2364	freshwater
16.4392	25.7827	freshwater
12.9414	25.3575	freshwater
13.4072	24.6494	freshwater
20.1276	25.6295	freshwater
19.1782	21.357	freshwater
19.9878	27.2588	freshwater
23.3145	30.0942	freshwater
21.1794	18.682	freshwater
16.4418	25.703	freshwater
12.8285	24.0533	freshwater
13.4381	24.4484	freshwater
20.3702	24.4495	freshwater
18.21	21.608	freshwater
23.7307	28.2654	freshwater
24.0882	25.9263	freshwater
20.4356	20.1043	freshwater
8.93528	-33.7861	human gut
3.96927	18.1124	human gut
-3.88819	-35.2689	human gut
82.8136	-43.7346	human gut
-4.10658	-35.143	human gut
2.53304	-47.021	human gut
1.95722	-45.8493	human gut
-0.237846	-46.2952	human gut
-3.24996	-44.1936	wastewater
-3.37151	-44.1537	wastewater
2.30782	-45.5299	wastewater
17.8344	35.4095	wastewater
-4.20951	-44.0929	wastewater
-4.07776	-44.0972	wastewater
27.8628	-1.41517	wastewater
23.422	35.1771	wastewater
-11.499	34.7971	wastewater
23.4226	34.9615	wastewater
-11.5127	34.8199	wastewater
1.85115	-42.5686	wastewater
1.71968	-42.6397	wastewater
-45.5475	-16.7206	wastewater
0.590323	-43.0968	wastewater
1.08156	-43.0847	wastewater
27.6431	13.846	wastewater
3.40062	-46.2844	wastewater
3.08739	-45.8633	wastewater
-0.192215	-46.2787	wastewater
1.65639	-46.1788	wastewater
5.40501	-5.40764	human skin
17.1758	-2.64673	human skin
9.59684	-4.3047	human skin
10.1975	-4.23067	human skin
1.66243	-7.58287	human skin
14.6991	-4.46217	human skin
19.4507	-2.40314	human skin
16.0344	-4.7375	human skin
-0.946546	-12.4817	human skin
-1.2098	-12.3523	human skin
-1.21132	-12.3258	human skin
1.49985	-38.8992	human skin
1.86984	-5.53102	human skin
4.03993	-4.06235	human skin
17.3435	-4.88433	human skin
18.0177	-4.43294	human skin
16.7018	-5.27276	human skin
20.2274	0.108044	human skin
19.8369	-0.899406	human skin
19.8438	-0.809444	human skin
15.9854	-6.33639	human skin
15.8089	-6.31874	human skin
2.0492	-14.4272	human skin
15.5113	-5.39069	human skin
1.3946	-4.04638	human skin
0.903711	-4.46429	human skin
2.82392	-4.6761	human skin
0.138917	-1.45854	human skin
3.04423	-9.79323	human skin
1.71568	-4.98573	human skin
16.2509	-3.5512	human skin
0.893052	-5.7455	human skin
0.863258	-4.31573	human skin
3.33543	-9.02059	human skin
3.08206	-2.75734	human skin
-3.50407	-0.848973	human skin
3.13318	-2.96319	human skin
17.9602	-5.29357	human skin
5.19588	14.8992	human skin
10.2193	-6.56558	human skin
10.2076	-8.30323	human skin
10.2635	-6.81597	human skin
4.26168	-7.23672	human skin
13.5644	-4.51942	human skin
16.9979	-3.61583	human skin
13.3038	-4.45939	human skin
5.71817	-4.66436	human skin
15.3537	-4.01602	human skin
3.87071	-5.3887	human skin
3.02519	-9.40361	human skin
20.2223	0.723099	human skin
-1.11896	-39.9838	human skin
-0.999147	-9.21776	human skin
41.4526	2.19555	human gut
29.5791	12.4754	human gut
32.0574	15.405	human gut
32.0356	15.42	human gut
43.9007	0.289207	human gut
28.0467	13.5944	human gut
41.2661	2.20209	human gut
29.7669	12.0117	human oral
29.7521	12.0597	human oral
-3.823	-34.1411	human gut
-3.96823	-33.8776	human gut
-1.59702	-28.6823	human gut
-2.87833	-29.4509	human gut
-9.48305	-31.0153	human gut
-3.14132	-28.5693	human gut
-9.34844	-30.9061	human gut
-9.23805	-29.6681	human gut
-7.05567	-30.9032	human gut
-7.0282	-31.9278	human gut
-2.5662	-29.3309	human gut
-3.08109	-29.6353	human gut
-8.86676	-30.7427	human gut
-3.50235	-30.7044	human gut
-5.66193	-30.0523	human gut
-2.03253	-30.9241	human gut
-10.6879	-30.1789	human gut
-9.85996	-30.0874	human gut
-8.45333	-29.772	human gut
3.83625	0.712217	human nose
6.77584	17.2536	human vagina
-12.5445	-1.90389	human oral
19.832	11.6995	human nose
6.50528	17.5697	human vagina
6.96478	0.633717	human nose
21.1396	3.3298	human nose
17.0981	14.0036	human nose
16.3586	8.3986	human nose
-4.31621	-32.2031	human gut
-7.29147	-3.96086	human oral
15.0519	15.3634	human skin
19.1347	9.50892	human nose
7.6755	17.199	human vagina
18.5814	10.6967	human nose
-11.5634	-7.58221	human oral
14.1472	12.8958	human nose
20.0615	3.6275	human nose
-1.64372	-4.40849	human vagina
-5.63136	-3.07215	human oral
21.3922	17.5846	human vagina
1.03965	-27.8881	human vagina
18.7372	9.14653	human nose
-2.31522	-24.2026	human vagina
4.73564	5.17993	human vagina
-15.2804	-9.07378	human oral
-5.83761	-4.60305	human oral
18.487	7.78926	human nose
-14.0756	-9.19142	human oral
-16.5904	-4.55858	human oral
-2.08856	7.55064	human vagina
13.9312	20.7141	human vagina
10.7802	3.82253	human nose
19.7702	6.33928	human nose
20.0253	14.8356	human vagina
18.061	9.79958	human vagina
0.939314	7.47512	human vagina
-14.0828	-10.5074	human oral
-6.75881	-5.19978	human oral
-4.42798	12.2108	human nose
18.4505	11.8016	human nose
15.3701	5.50563	human vagina
2.84293	-32.5841	human gut
-5.14977	2.93353	human nose
-4.43686	-3.81487	human vagina
1.31017	-0.568185	human vagina
18.3335	8.21432	human nose
18.3108	7.94214	human nose
18.7372	8.98466	human nose
4.15469	-32.6761	human gut
20.2794	13.0846	human nose
-0.319268	12.1834	human nose
1.00175	-28.2486	human nose
20.007	9.68368	human nose
4.42176	3.58226	human vagina
18.3244	11.8057	human nose
-9.85344	-2.85459	human oral
17.6215	9.69356	human nose
19.3878	15.0669	human nose
15.5087	10.8516	human nose
1.45568	13.2592	human nose
17.9003	7.49446	human nose
18.9046	3.58112	human nose
4.30223	19.9216	human nose
20.3624	2.86556	human nose
20.3747	8.51507	human nose
6.94126	17.2995	human vagina
-9.02365	0.366455	human oral
19.9872	3.56318	human nose
20.3654	5.15583	human nose
-13.6923	-6.26851	human oral
17.649	12.7238	human nose
-12.5594	-8.24139	human oral
-12.1426	-6.63582	human oral
-11.3244	-5.62697	human oral
-10.6709	-2.29268	human oral
-9.76059	-6.29562	human oral
-13.787	-7.88216	human oral
-4.04343	10.6689	human vagina
20.4154	3.25138	human nose
-9.141	-0.570925	human oral
-4.98178	-0.991877	human oral
18.644	11.8871	human nose
-2.37537	7.99691	human nose
-13.0084	-9.85317	human oral
-7.12825	-0.540014	human oral
16.9997	9.14723	human nose
19.5405	4.98513	human nose
14.4841	8.55271	human nose
-10.1867	-4.92253	human oral
-13.5256	-8.33327	human oral
-11.6719	-2.91114	human oral
-2.40892	-23.7961	human vagina
1.0346	-27.7133	human vagina
-16.4411	-7.16088	human oral
19.4302	6.36759	human nose
17.1342	15.3952	human vagina
3.3489	-31.5009	human gut
-15.0145	-10.5794	human oral
-7.0143	5.49266	human vagina
17.6104	3.54673	human nose
-15.0353	-7.47453	human oral
19.0078	12.9966	human nose
19.3636	8.11079	human nose
-2.69755	0.866048	human nose
14.3671	7.22938	human nose
7.88473	25.8345	human nose
7.88009	25.8385	human nose
-12.8124	-0.897404	human oral
-11.4689	-0.904548	human oral
17.6194	8.18477	human nose
-11.8596	-1.26848	human oral
5.21029	15.1422	human vagina
-13.1376	-11.5955	human oral
-12.6037	-3.24757	human oral
5.09104	15.3762	human vagina
-14.8165	-6.74614	human oral
-10.3586	-0.618993	human oral
-0.607152	-4.47903	human nose
11.5259	11.0097	human vagina
-4.88591	15.4694	human nose
13.327	9.64687	human nose
-10.8196	12.1956	human vagina
9.59747	9.91755	human nose
11.6308	16.153	human vagina
15.1645	14.4763	human nose
-11.6287	-1.72457	human oral
-14.5152	-8.76139	human oral
-7.28346	-1.8367	human oral
3.64129	-38.6527	human gut
-16.3204	-10.5921	human oral
5.69639	-31.8921	human gut
-15.5188	-6.581	human oral
-9.62246	-6.50787	human oral
-0.692049	1.50582	human nose
-12.4562	-2.2137	human oral
-4.57924	12.018	human vagina
3.60678	0.634922	human nose
6.98988	-1.78373	human nose
2.83345	-36.567	human gut
10.3312	10.2362	human nose
16.5635	11.5367	human nose
9.13771	2.19311	human vagina
10.7459	11.2645	human vagina
0.267284	-3.30379	human nose
10.8142	3.77676	human nose
0.762025	1.3463	human vagina
-9.31537	-1.61213	human oral
19.8285	14.7924	human vagina
-1.81014	-4.39247	human vagina
-10.072	-1.29575	human oral
-11.8226	-5.89789	human oral
3.34879	-1.46813	human nose
-10.7718	-2.22469	human oral
14.902	13.0384	human nose
-1.19795	-24.886	human vagina
-0.5851	-29.4074	human nose
-7.43827	0.0753478	human oral
-10.8979	-6.37683	human oral
17.5302	11.3175	human vagina
1.94401	-30.0906	human vagina
-11.5276	0.305561	human oral
0.499628	2.5773	human vagina
20.9424	15.7355	human nose
-14.2885	-9.37536	human oral
-3.98353	-0.0224569	human vagina
-2.41528	-25.5663	human vagina
-7.75269	-9.50227	human oral
-12.1234	-6.2275	human oral
20.3964	11.2435	human nose
16.7232	7.01286	human nose
-5.2243	8.71631	human vagina
-14.6837	-8.09271	human oral
4.00977	4.96725	human nose
6.29438	4.10345	human nose
-9.99259	4.65845	human oral
-10.0937	16.5923	human vagina
-8.27075	4.13798	human vagina
10.5106	12.9669	human nose
0.184583	7.10228	human nose
-0.594561	1.53826	human nose
-13.0783	-1.65058	human oral
-5.27544	-3.88914	human oral
-6.87983	-2.00763	human oral
16.0687	9.25938	human nose
15.1653	10.9642	human nose
-8.26969	3.3517	human vagina
-14.0092	-9.65594	human oral
-0.742011	4.62968	human vagina
-1.62838	6.78504	human vagina
-10.0734	16.5887	human vagina
8.12761	8.78955	human vagina
-14.5337	-8.54327	human oral
-7.99026	2.79804	human oral
-6.10421	10.0466	human vagina
-11.7898	-1.37831	human oral
6.78043	-2.36058	human oral
10.5645	12.907	human nose
18.0726	5.35847	human nose
5.6024	10.6457	human vagina
-8.59666	2.8706	human oral
-8.21431	-0.726149	human oral
-6.676	0.928623	human oral
5.26585	3.6352	human nose
-2.28012	3.99765	human nose
-10.7599	-3.90615	human oral
2.31091	4.85404	human nose
-6.67068	1.18987	human vagina
-3.62049	4.50411	human vagina
12.8719	9.70758	human nose
-15.4569	-10.0316	human oral
8.97904	0.930376	human nose
-5.1083	6.69401	human vagina
-6.84126	3.96	human oral
1.62228	3.49794	human nose
2.06624	10.0286	human nose
-9.12081	7.22941	human vagina
-12.2689	-10.2449	human oral
-7.30753	10.0569	human vagina
-17.5271	-7.77774	human oral
-3.92049	5.03195	human nose
16.4836	17.9886	human vagina
-0.841744	4.42037	human nose
-12.7124	-8.81185	human oral
-8.62746	-5.67033	human oral
2.54472	-35.35	human gut
12.6391	14.2441	human nose
4.87103	8.56091	human vagina
-11.944	-3.79136	human oral
2.15886	1.51335	human nose
2.33716	4.69477	human nose
-6.95136	5.6175	human nose
2.88231	2.55004	human nose
-5.24542	-9.62374	human nose
-3.70359	7.02812	human vagina
9.70176	1.14132	human nose
-4.90901	1.1471	human nose
-5.36439	9.42983	human vagina
0.10314	-29.0604	human gut
-0.493237	21.4229	human nose
-1.18081	20.6397	human vagina
4.28618	-31.4179	human gut
2.73862	-30.6551	human gut
12.1254	8.26755	human nose
0.637657	20.4397	human vagina
-1.07964	20.6288	human vagina
-1.45919	21.738	human vagina
-3.31156	20.4631	human vagina
-0.708191	19.0886	human vagina
-2.05397	4.52868	human nose
4.99321	4.26574	human nose
9.04982	4.64475	human nose
-1.23142	2.4425	human vagina
8.37087	8.96238	human vagina
7.12525	4.58051	human nose
-0.834874	10.2255	human nose
17.5876	3.4068	human nose
23.6976	5.60287	human vagina
-2.79218	19.9358	human nose
-1.59152	19.1503	human vagina
-9.27537	2.94303	human oral
21.2222	8.57925	human nose
-0.599422	18.1239	human vagina
-0.620938	16.7664	human vagina
12.5644	6.11731	human nose
11.9796	6.92664	human vagina
-16.8012	-8.2321	human oral
-0.0610667	18.0035	human vagina
-3.00591	-2.19343	human nose
0.285962	19.756	human vagina
-1.84964	22.741	human nose
-0.761624	20.1028	human vagina
-7.22227	-3.08814	human oral
-4.06396	19.8229	human nose
-2.36924	20.3192	human vagina
-1.34181	20.7211	human vagina
-10.8489	-1.33016	human oral
11.608	8.03569	human nose
12.4399	6.22907	human vagina
-17.5023	17.4528	human vagina
17.6677	5.31214	human nose
23.2225	15.1904	human vagina
22.4233	14.5758	human vagina
15.8218	5.81207	human nose
-1.72118	3.80607	human nose
4.77158	8.44785	human nose
1.19571	-0.57582	human vagina
22.7656	14.9226	human vagina
-6.33502	-0.34088	human oral
8.25544	-39.6916	human nose
0.207197	13.4696	human nose
0.0381592	13.212	human nose
6.35211	15.7058	human vagina
23.729	14.8244	human vagina
2.46343	2.121	human nose
-5.81255	11.2545	human nose
-10.0318	-0.999684	human oral
-5.22571	11.4358	human nose
-7.91065	7.66801	human vagina
-1.58349	10.3508	human nose
23.3238	15.5782	human vagina
4.47014	8.23628	human nose
-4.96864	-3.46993	human oral
-6.30632	10.85	human nose
6.92442	16.5119	human vagina
-16.7525	-7.09263	human oral
-4.9171	5.06395	human nose
-7.97834	-0.570761	human oral
11.0668	10.9049	human nose
-3.694	10.7492	human nose
4.63841	4.70099	human nose
-10.6962	12.0935	human nose
-12.7947	-9.18459	human oral
-3.63218	8.72421	human nose
-8.35381	5.53915	human vagina
0.878437	8.32546	human nose
-5.49474	9.781	human vagina
-3.25723	1.61258	human vagina
9.45672	9.01384	human vagina
-2.33995	-25.2787	human vagina
-16.201	-9.40343	human oral
-10.9102	-10.7737	human oral
-3.8843	2.79093	human vagina
10.8945	8.35678	human nose
0.276582	6.46811	human vagina
-10.7003	0.287234	human oral
16.8024	13.7747	human nose
-16.3131	-8.06465	human oral
-5.71257	0.259721	human oral
-0.577448	3.11839	human vagina
-2.24543	2.47751	human oral
3.27972	-31.8254	human gut
-6.42263	-0.320377	human oral
7.06215	6.24442	human nose
7.05317	6.28263	human vagina
0.764159	6.52766	human vagina
-11.1533	1.75866	human oral
1.40903	-30.8538	human nose
-6.60271	4.43892	human vagina
-8.8749	7.1743	human vagina
-4.652	15.7614	human vagina
-2.04069	13.0102	human nose
12.4344	8.2861	human nose
27.8329	5.94151	human vagina
28.0647	5.19527	human vagina
-0.534116	13.2976	human vagina
-0.677222	13.5069	human vagina
-1.17982	13.2429	human nose
-0.309301	21.6676	human vagina
-1.11483	21.5094	human nose
-9.36724	-4.67851	human oral
-0.907089	20.4959	human vagina
-1.69398	19.0635	human nose
-8.1856	-1.51208	human oral
0.268786	22.0131	human nose
-0.229061	20.742	human vagina
-7.91382	-2.33944	human oral
23.2269	5.73218	human nose
-1.84999	20.0787	human nose
21.2674	6.32025	human nose
0.177539	20.7978	human vagina
-14.6007	-9.43499	human oral
-1.00523	18.6166	human nose
-0.67911	16.7251	human vagina
-1.03492	20.2857	human vagina
-2.43828	-25.4052	human nose
12.3694	8.3339	human nose
-2.74354	18.106	human nose
-8.14495	-4.54586	human oral
-2.10344	21.1903	human nose
-2.53588	21.5196	human nose
4.61912	-36.9991	human gut

## Sheet: S7D
tsne1	tsne2	habitat
17.9117	-17.7159	human gut
15.6325	-14.5959	human gut
17.8551	-16.3487	human gut
38.5529	-7.25845	human gut
18.2953	-16.2845	human gut
0.342283	-32.2222	cat gut
37.6324	-6.65012	human gut
15.9998	-17.9766	human gut
36.0324	-26.4177	human gut
-1.39	-3.94996	human gut
11.3823	-13.4006	human gut
15.8519	-17.215	human gut
11.3944	-18.3055	human gut
-1.39194	-3.94694	human gut
12.6776	-16.6387	human gut
17.0821	-17.3129	human gut
38.127	-6.79823	human gut
13.6621	-15.0959	human gut
0.773939	-29.8613	cat gut
-0.523036	-31.0592	cat gut
4.43734	-28.9571	cat gut
2.34077	-28.4171	cat gut
-0.313015	-30.9536	cat gut
0.778435	-31.1522	cat gut
39.2925	-9.09522	human gut
2.87563	-28.4473	cat gut
4.44905	-28.9076	cat gut
3.96483	-26.9469	cat gut
-0.67265	-30.6868	cat gut
-0.117681	-31.7398	cat gut
5.36575	-28.6055	cat gut
3.40111	-27.8102	cat gut
4.30506	-27.5295	cat gut
1.38819	-31.4841	cat gut
3.04375	-28.6138	cat gut
2.77019	-30.3594	cat gut
-0.187005	-30.3441	cat gut
11.8326	-16.1198	human gut
4.58327	-28.6077	cat gut
2.48663	-27.7545	cat gut
1.45617	-30.2528	cat gut
-1.32786	-31.6564	cat gut
-0.542896	-31.1917	cat gut
0.073324	-31.0005	cat gut
2.68819	-27.5832	cat gut
17.4767	-16.8569	human gut
38.1159	-6.75129	human gut
-0.717038	-30.367	cat gut
3.26578	-28.2129	cat gut
4.57697	-28.6016	cat gut
2.47767	-27.7114	cat gut
1.36844	-29.3744	cat gut
4.52957	-28.7701	cat gut
2.70627	-27.5851	cat gut
1.61266	-30.3798	cat gut
-0.310559	-31.7822	cat gut
4.53721	-28.3488	cat gut
39.2753	-9.01706	human gut
17.314	-17.6694	human gut
10.6562	-19.1151	human gut
13.6584	-19.4805	human gut
11.4302	-20.0168	human gut
-20.4353	-31.4138	human gut
15.3264	-21.1391	human gut
17.1724	-18.1545	human gut
17.1578	-18.3156	human gut
16.6729	-16.3129	human gut
-19.8627	-30.8028	human gut
18.0459	-18.7124	human gut
16.9194	-18.4925	human gut
17.2572	-15.0655	human gut
12.6064	-14.8954	human gut
10.8361	-3.03147	human gut
9.86427	-4.32692	human gut
9.76	-4.73422	human gut
11.0876	-1.43074	human gut
10.2472	-19.0402	human gut
13.8811	-17.5407	human gut
12.2697	-19.6588	human gut
12.7921	-13.9904	human gut
10.3635	-17.2961	human gut
12.5247	-14.6116	human gut
-62.5407	-8.87125	marine
-61.2548	-7.65809	marine
-59.166	-6.65709	marine
-65.8647	-3.87887	marine
-65.6158	-3.94969	marine
-62.1451	-8.40426	marine
-62.2027	-8.64173	marine
-60.5487	-7.45441	marine
-60.5672	-7.40414	marine
-56.8459	-5.69714	marine
-60.0184	-6.15259	marine
-59.6732	-6.12629	marine
-64.3012	-3.31163	marine
-61.4779	-5.81945	marine
-64.8732	-4.02544	marine
-58.0263	3.37761	marine
-60.9959	-6.14459	marine
-59.673	-5.79228	marine
-58.1523	3.49463	marine
-63.8259	-4.42862	marine
-53.3421	-9.46184	marine
-58.3782	3.60491	marine
-62.914	-6.68617	marine
-59.4746	-5.24156	marine
-65.5349	-3.61421	marine
-65.1842	-3.26467	marine
-62.9883	-6.68916	marine
-63.0856	-6.67395	marine
-61.4921	-6.92665	marine
-60.5991	-5.66599	marine
-60.3367	-7.43836	marine
-56.4521	-3.30345	marine
-59.515	-7.29815	marine
-59.9369	-7.46042	marine
-63.6575	-4.5482	marine
-55.1712	-8.0962	marine
-57.9318	0.244845	marine
-53.9485	-9.46105	marine
-54.9698	-8.37379	marine
-59.9265	1.54045	marine
-54.1507	-8.03995	marine
-56.0148	-12.1362	marine
-55.6226	-11.7775	marine
-55.2299	-12.1166	marine
-59.9597	1.74346	marine
-54.2542	-10.5576	marine
-54.3428	-10.745	marine
-53.4926	-10.4082	marine
-55.2233	-1.11297	marine
-60.4782	-8.26055	marine
-58.2695	-6.10792	marine
-56.5616	-3.91674	marine
-56.0142	-10.7297	marine
-56.3325	-0.114767	marine
-55.4606	-8.76341	marine
-56.4775	-1.63495	marine
-58.4187	-13.4996	marine
-58.422	-13.4974	marine
-66.6376	-6.64899	marine
-66.635	-6.63058	marine
-58.4159	-13.5645	marine
-55.9217	-2.12987	marine
-61.6552	-2.27129	marine
-61.9875	-1.82307	marine
-61.4353	-3.21761	marine
-65.3727	-5.20345	marine
-64.2809	-6.47733	marine
-58.0693	-7.03102	marine
-59.9218	1.77689	marine
-64.6341	-5.98952	marine
-65.1512	-4.13086	marine
-58.5243	-8.39562	marine
-59.0155	3.72365	marine
-59.4097	-9.42014	marine
-57.8114	-1.11124	marine
-59.0518	-8.63698	marine
-59.8985	-9.96915	marine
-59.3347	-9.8686	marine
-59.9314	1.40621	marine
-63.5946	-4.44247	marine
-57.6872	-9.5203	marine
-63.9606	-3.48318	marine
-58.9802	-10.3263	marine
-57.6873	-7.74495	marine
-57.5957	-0.610095	marine
-60.7517	-8.94717	marine
-57.3951	-7.44769	marine
-56.927	-0.475207	marine
-58.8975	-10.3982	marine
-56.6194	-3.29228	marine
-57.3676	-6.6126	marine
-57.1849	-10.6617	marine
-57.1224	-3.93583	marine
-58.1968	-9.8552	marine
-57.1901	-5.05602	marine
-58.4182	-9.82664	marine
-57.4611	-2.68766	marine
-57.8305	-10.322	marine
-57.9011	-10.2358	marine
-61.3153	-8.91333	marine
-56.4312	-8.95909	marine
-57.037	0.110988	marine
-59.7896	-8.61201	marine
-57.6114	-9.08877	marine
-56.3548	-0.605372	marine
-59.5253	-9.7632	marine
-57.0291	1.69906	marine
-56.6911	1.06589	marine
-60.5171	-9.01356	marine
-56.7163	-8.98753	marine
-56.6631	1.01571	marine
-60.7848	-4.82992	marine
-60.8209	-4.4777	marine
-56.4862	-7.24435	marine
-56.4217	-7.22224	marine
-57.2055	-0.420507	marine
-54.679	-9.77239	marine
-56.873	-1.03093	marine
-54.7039	-9.08211	marine
-57.1906	-0.765649	marine
-54.9622	-9.07867	marine
-56.9771	-2.36834	marine
-54.7232	-9.31786	marine
-57.2464	-0.603132	marine
-55.3136	-9.35533	marine
-55.5726	-9.23061	marine
-55.7059	-8.82975	marine
-55.7618	-9.59919	marine
-57.1663	-0.516875	marine
-55.954	-9.42752	marine
13.0352	-19.1175	human gut
14.8967	-19.9579	human gut
13.2399	-18.9695	human gut
12.5509	-19.0952	human gut
13.4756	-20.7877	human gut
13.2561	-18.6856	human gut
-16.4644	-15.2756	human oral
-17.6258	-14.5711	human oral
-19.9473	-13.8148	human oral
-16.9311	-15.1473	human oral
-16.9181	-14.4275	human oral
-18.2831	-14.4633	human oral
-17.3621	-14.7071	human oral
-18.0578	-14.024	human oral
-17.2293	-15.7032	human oral
-21.515	-27.3519	human oral
-18.9859	-12.8942	human oral
-21.8729	-16.8829	human oral
-20.4575	-17.0514	human oral
-20.7866	-16.7127	human oral
-20.427	-17.0386	human oral
-20.6331	-17.1158	human oral
-19.5811	-16.9914	human oral
-18.6293	-16.9107	human oral
-20.6044	-18.0335	human oral
-19.0758	-15.2688	human oral
-27.555	-15.428	human oral
-19.755	-16.5526	human oral
-19.9845	-15.6729	human oral
-18.5622	-15.8345	human oral
-18.6815	-16.3512	human oral
-18.0446	-16.8584	human oral
-18.6175	-16.2717	human oral
-18.8678	-16.2777	human oral
-18.9713	-17.9633	human oral
-7.0626	43.0121	soil
-6.93615	42.447	soil
-6.79202	42.815	soil
-7.13809	43.1165	soil
-7.18245	42.579	soil
-6.76389	43.371	soil
-5.61238	42.2489	soil
30.0108	-26.8553	mouse gut
29.1235	-29.0167	mouse gut
28.9496	-27.2629	mouse gut
28.573	-27.9453	mouse gut
28.3407	-27.9005	mouse gut
28.7177	-28.0113	mouse gut
29.7107	-27.1462	mouse gut
28.7625	-28.2886	mouse gut
29.3823	-27.2777	mouse gut
29.0633	-27.2521	mouse gut
29.1547	-29.1097	mouse gut
32.5638	-27.0827	mouse gut
30.8242	-29.7458	mouse gut
31.3673	-27.0984	mouse gut
30.625	-29.3629	mouse gut
32.3945	-27.133	mouse gut
30.4774	-29.0736	mouse gut
30.4526	-29.0546	mouse gut
31.763	-27.0498	mouse gut
31.6174	-27.2451	mouse gut
30.7544	-29.422	mouse gut
30.8047	-27.0831	mouse gut
30.7258	-29.8202	mouse gut
30.2657	-29.3773	mouse gut
29.927	-29.3144	mouse gut
41.9108	-37.0401	mouse gut
41.9893	-37.1467	mouse gut
41.9182	-37.0304	mouse gut
42.036	-37.2422	mouse gut
42.0645	-37.1572	mouse gut
42.0104	-37.1873	mouse gut
43.1278	-39.8966	mouse gut
42.5343	-40.1509	mouse gut
43.3794	-39.7741	mouse gut
42.9333	-39.8175	mouse gut
43.7093	-39.1604	mouse gut
43.7089	-39.5878	mouse gut
43.0587	-39.7177	mouse gut
43.2599	-39.815	mouse gut
44.595	-40.0579	mouse gut
44.0689	-40.1729	mouse gut
44.3268	-40.1122	mouse gut
43.4501	-40.4716	mouse gut
44.4297	-40.1114	mouse gut
45.4152	-42.1392	mouse gut
45.3784	-42.3509	mouse gut
45.5475	-40.8563	mouse gut
45.6065	-41.9378	mouse gut
45.5475	-42.17	mouse gut
45.6954	-42.4419	mouse gut
45.8212	-42.354	mouse gut
45.6275	-42.9044	mouse gut
44.0207	-41.7128	mouse gut
44.0972	-41.6969	mouse gut
44.0651	-41.6591	mouse gut
43.4362	-41.2115	mouse gut
43.2839	-41.1347	mouse gut
43.4623	-43.28	mouse gut
43.6713	-43.6159	mouse gut
43.2928	-42.9852	mouse gut
43.2495	-42.9005	mouse gut
43.8758	-44.0864	mouse gut
43.6005	-43.4084	mouse gut
41.7637	-43.0917	mouse gut
41.7592	-43.0001	mouse gut
41.6611	-43.3299	mouse gut
41.6848	-42.9188	mouse gut
42.1295	-42.3402	mouse gut
42.1434	-42.6208	mouse gut
42.2429	-41.9863	mouse gut
42.0908	-41.4676	mouse gut
41.9583	-41.4943	mouse gut
40.7882	-41.595	mouse gut
39.0531	-41.552	mouse gut
41.6443	-40.8887	mouse gut
39.3391	-41.6093	mouse gut
39.9769	-41.663	mouse gut
38.9841	-41.5444	mouse gut
25.8775	-25.1496	mouse gut
25.606	-25.1639	mouse gut
29.7163	-23.5936	mouse gut
29.2831	-23.557	mouse gut
25.8685	-25.0931	mouse gut
29.077	-23.5172	mouse gut
25.0241	-25.9944	mouse gut
25.194	-26.7357	mouse gut
29.3266	-23.5161	mouse gut
27.0371	-24.7303	mouse gut
25.7203	-25.1948	mouse gut
24.8582	-25.0504	mouse gut
25.9006	-26.3518	mouse gut
24.263	-25.2192	mouse gut
25.8699	-26.3624	mouse gut
24.6019	-25.2769	mouse gut
29.3277	-23.5363	mouse gut
-46.7265	28.4922	mouse gut
33.1939	-26.2155	mouse gut
32.7751	-26.5185	mouse gut
33.159	-26.2092	mouse gut
32.8473	-26.1671	mouse gut
32.4326	-25.8543	mouse gut
32.6443	-26.0356	mouse gut
32.1341	-26.6126	mouse gut
31.8541	-26.4794	mouse gut
32.6206	-26.4568	mouse gut
36.1586	-33.6663	mouse gut
36.0855	-33.5484	mouse gut
36.229	-33.7987	mouse gut
36.2091	-33.2584	mouse gut
35.5081	-33.3917	mouse gut
35.9624	-33.1266	mouse gut
35.6776	-33.399	mouse gut
35.6157	-34.5373	mouse gut
35.1555	-34.4146	mouse gut
34.681	-33.9317	mouse gut
35.2265	-34.1639	mouse gut
34.8209	-33.9823	mouse gut
34.8561	-33.6672	mouse gut
34.8218	-34.0715	mouse gut
20.8578	-29.3325	mouse gut
22.4362	-30.0296	mouse gut
20.5803	-29.6565	mouse gut
20.7261	-29.6283	mouse gut
20.8678	-29.8118	mouse gut
20.5299	-29.0694	mouse gut
20.264	-29.1246	mouse gut
20.647	-29.25	mouse gut
20.97	-29.3444	mouse gut
22.1335	-29.7629	mouse gut
21.4194	-29.319	mouse gut
21.6612	-29.452	mouse gut
22.0972	-29.7311	mouse gut
35.1892	-29.2514	mouse gut
35.5001	-29.3726	mouse gut
37.1575	-29.5587	mouse gut
37.4873	-29.3799	mouse gut
37.5286	-29.0111	mouse gut
37.1945	-28.9901	mouse gut
36.7978	-28.5463	mouse gut
37.331	-28.8632	mouse gut
37.1145	-28.9864	mouse gut
34.2817	-29.4177	mouse gut
37.2812	-29.935	mouse gut
34.1107	-29.3892	mouse gut
35.1697	-29.113	mouse gut
35.0135	-29.0549	mouse gut
34.7318	-30.0582	mouse gut
34.6986	-30.1896	mouse gut
35.1024	-29.8108	mouse gut
35.0807	-29.8672	mouse gut
15.8555	-16.939	human gut
14.2875	-22.8751	human gut
15.0415	-21.8737	human gut
18.8781	-17.5951	human gut
-17.0493	40.8485	soil
-14.3132	42.4211	soil
-14.2055	41.9498	soil
-14.3263	42.3436	soil
-15.9685	41.0995	soil
-16.2166	40.7596	soil
-17.0332	42.3595	soil
-16.2923	40.9766	soil
-14.2023	41.4577	soil
-14.0465	42.5322	soil
-14.3737	42.4719	soil
11.7233	-38.3564	cat gut
10.932	-37.0699	cat gut
9.29793	-32.7984	cat gut
10.4755	-35.3887	cat gut
11.0143	-35.9394	cat gut
10.8849	-37.7632	cat gut
10.55	-35.0026	cat gut
11.3717	-36.2533	cat gut
11.5666	-37.2554	cat gut
11.2395	-33.5133	cat gut
11.7532	-39.0842	cat gut
10.7156	-32.3307	cat gut
9.20721	-39.1388	cat gut
10.0921	-37.3769	cat gut
9.10322	-32.7344	cat gut
10.0865	-34.408	cat gut
11.2519	-36.6583	cat gut
11.1762	-34.6818	cat gut
9.13334	-36.5169	cat gut
11.012	-33.8529	cat gut
10.7782	-38.8553	cat gut
10.3099	-38.3046	cat gut
10.1239	-38.3819	cat gut
9.26245	-33.5266	cat gut
10.8367	-34.0033	cat gut
12.0083	-38.5509	cat gut
11.1336	-34.6279	cat gut
12.3637	-35.3863	cat gut
10.8813	-34.9522	cat gut
7.67442	-39.0467	cat gut
6.21695	-34.5911	cat gut
5.97163	-38.8782	cat gut
3.98106	-38.6433	cat gut
2.87816	-36.354	cat gut
4.73109	-35.5971	cat gut
5.47781	-36.4834	cat gut
5.57156	-38.0381	cat gut
6.29148	-35.6345	cat gut
5.31344	-38.2664	cat gut
6.51839	-36.1794	cat gut
10.5032	-38.778	cat gut
6.37872	-36.2819	cat gut
6.23885	-34.0929	cat gut
6.12701	-36.2924	cat gut
4.8196	-37.4569	cat gut
6.11338	-37.4666	cat gut
4.55304	-35.0659	cat gut
8.60411	-35.2331	cat gut
8.43928	-38.4786	cat gut
7.28516	-38.1366	cat gut
8.58977	-38.3466	cat gut
6.66434	-35.1466	cat gut
5.1229	-37.5944	cat gut
10.1779	-40.4602	cat gut
8.69992	-37.9968	cat gut
6.3962	-39.046	cat gut
7.54508	-38.3204	cat gut
9.34479	-35.3267	cat gut
6.8588	-32.923	cat gut
7.16605	-32.2202	cat gut
7.28932	-34.9846	cat gut
6.61536	-36.7373	cat gut
6.76767	-33.1817	cat gut
5.63561	-37.4679	cat gut
7.42828	-32.0866	cat gut
4.92689	-34.6609	cat gut
3.94814	-34.8477	cat gut
8.42233	-33.0904	cat gut
6.43772	-33.8999	cat gut
6.79765	-37.9095	cat gut
6.77508	-33.902	cat gut
7.43666	-38.5223	cat gut
5.3545	-35.4741	cat gut
5.32601	-35.5966	cat gut
4.49612	-36.8773	cat gut
5.75553	-32.5606	cat gut
4.31609	-37.7763	cat gut
8.82267	-39.5045	cat gut
4.49163	-35.5294	cat gut
4.89039	-36.5518	cat gut
3.48124	-35.7422	cat gut
3.18881	-35.9322	cat gut
7.32413	-33.4537	cat gut
9.82513	-33.3692	cat gut
7.43507	-31.6965	cat gut
3.14263	-37.7619	cat gut
4.70721	-34.048	cat gut
9.00363	-31.7605	cat gut
17.2053	-16.7749	human gut
18.1781	-16.7268	human gut
38.2742	-6.7786	human gut
36.2568	-6.59326	human gut
12.0622	-18.3689	human gut
12.5528	-17.5848	human gut
38.0358	-5.2806	human gut
42.1997	-2.51833	pig gut
50.3594	1.7754	pig gut
50.1622	1.8295	pig gut
52.6276	6.84262	pig gut
50.1817	0.714066	pig gut
52.9803	-1.22551	pig gut
52.8766	-1.30903	pig gut
51.5741	5.11618	pig gut
49.4614	3.52002	pig gut
51.1196	4.87976	pig gut
45.1712	0.477923	pig gut
48.8924	3.11781	pig gut
57.7676	0.348234	pig gut
56.3939	3.53296	pig gut
53.0738	4.48387	pig gut
56.3724	0.883644	pig gut
58.3217	0.0438622	pig gut
57.3181	1.99332	pig gut
57.9233	6.95368	pig gut
54.2974	0.0823235	pig gut
54.1367	1.26337	pig gut
58.0797	5.38493	pig gut
56.6821	6.5034	pig gut
56.4534	-0.105045	pig gut
58.9539	2.05924	pig gut
58.0467	4.52021	pig gut
58.2177	6.07535	pig gut
57.3628	2.40187	pig gut
54.8472	7.77956	pig gut
45.1861	0.720393	pig gut
55.3443	7.73706	pig gut
55.1289	7.17077	pig gut
57.044	3.5722	pig gut
55.2412	6.93583	pig gut
49.1695	2.68319	pig gut
42.3199	-2.20747	pig gut
42.9433	-3.04403	pig gut
42.624	-3.803	pig gut
42.7222	-3.57857	pig gut
42.7539	-3.39614	pig gut
42.5641	-4.0149	pig gut
0.423055	-28.7244	pig gut
56.9972	1.12605	pig gut
58.7112	1.56446	pig gut
58.5032	1.59659	pig gut
59.1541	3.04232	pig gut
59.1083	2.93633	pig gut
43.7083	-1.74449	pig gut
55.1832	-0.0306667	pig gut
53.6789	0.848561	pig gut
55.2943	5.15385	pig gut
55.1382	4.97978	pig gut
55.3158	5.68517	pig gut
56.5027	5.03517	pig gut
56.9603	6.82529	pig gut
55.7887	2.03492	pig gut
56.179	0.216453	pig gut
57.5276	4.10757	pig gut
57.6596	6.0939	pig gut
55.4337	4.92915	pig gut
54.4864	0.296485	pig gut
54.4591	1.13259	pig gut
55.8044	6.01782	pig gut
54.0691	5.09844	pig gut
55.2534	3.90573	pig gut
55.4183	5.29623	pig gut
56.8297	5.70274	pig gut
55.1806	2.84532	pig gut
49.7011	2.66526	pig gut
56.7455	4.21388	pig gut
54.4841	4.5669	pig gut
54.6447	5.38634	pig gut
56.2395	5.87496	pig gut
56.3326	5.95812	pig gut
55.5192	3.80548	pig gut
54	4.25044	pig gut
56.6698	5.39066	pig gut
54.8183	2.33798	pig gut
56.5209	5.58513	pig gut
54.4689	3.68482	pig gut
53.6826	2.86143	pig gut
57.4674	4.05264	pig gut
52.5558	1.91524	pig gut
53.7346	6.01303	pig gut
54.7147	5.87694	pig gut
53.981	7.13998	pig gut
53.4644	5.11667	pig gut
53.7511	6.92888	pig gut
53.9985	6.69765	pig gut
53.4524	6.44568	pig gut
56.5989	7.0994	pig gut
53.849	3.232	pig gut
48.4641	1.42352	pig gut
48.1357	2.37356	pig gut
48.619	1.56334	pig gut
47.532	1.86183	pig gut
47.0017	1.02391	pig gut
48.6985	2.29477	pig gut
45.7032	0.513007	pig gut
48.3397	1.26216	pig gut
48.1687	2.29078	pig gut
46.5163	1.58505	pig gut
40.9725	-0.433271	pig gut
42.8825	2.25087	pig gut
50.617	6.79861	pig gut
48.0138	0.548315	pig gut
46.3226	-0.557111	pig gut
46.439	-0.581648	pig gut
51.6767	1.91026	pig gut
43.4408	0.801657	pig gut
45.9094	3.35212	pig gut
42.5518	0.710469	pig gut
43.6349	1.16542	pig gut
47.8643	3.11918	pig gut
42.7886	-0.256235	pig gut
46.2067	2.29304	pig gut
42.9946	0.796508	pig gut
46.8011	2.53175	pig gut
42.6279	0.528778	pig gut
46.66	2.40549	pig gut
41.9535	2.23843	pig gut
41.8407	2.28119	pig gut
41.8267	0.683865	pig gut
42.1148	0.188999	pig gut
43.5363	1.84718	pig gut
41.2722	0.82212	pig gut
41.2126	0.0654644	pig gut
42.5907	1.41516	pig gut
42.5324	1.40246	pig gut
44.9082	-0.756382	pig gut
46.3352	0.680686	pig gut
47.1777	2.54278	pig gut
46.7208	2.23002	pig gut
45.2906	3.18465	pig gut
44.0203	1.57782	pig gut
42.2733	0.203098	pig gut
46.6947	2.00486	pig gut
47.188	3.49723	pig gut
46.5864	4.09986	pig gut
43.2544	-0.10263	pig gut
48.5846	-0.72015	pig gut
48.6569	-0.785843	pig gut
47.8893	-0.9087	pig gut
51.9482	5.87278	pig gut
45.5289	-2.49935	pig gut
47.6775	-1.16916	pig gut
48.2631	-0.437664	pig gut
45.6715	-2.43998	pig gut
46.6445	-1.86029	pig gut
47.2392	-1.54521	pig gut
39.2284	-6.08103	human gut
39.2427	-5.92211	human gut
38.7357	-5.95566	human gut
15.7039	-15.8002	human gut
14.0809	-16.9836	human gut
17.1511	-19.1896	human gut
13.7871	-19.2732	human gut
37.5665	-5.23147	human gut
39.2495	-9.12764	human gut
12.9735	-19.5209	human gut
9.98758	-16.1316	human gut
9.28687	-15.951	human gut
13.3599	-20.1538	human gut
14.1706	-20.054	human gut
13.4592	-18.7806	human gut
38.0867	-5.30455	human gut
14.007	-17.2819	human gut
16.8011	-18.2622	human gut
14.6704	-15.1072	human gut
17.4245	-18.2365	human gut
14.9542	-16.1312	human gut
12.9897	-21.2614	human gut
9.91364	-18.8343	human gut
9.60214	-16.6991	human gut
-12.7416	47.8615	soil
-12.6983	48.155	soil
-14.2303	47.0694	soil
-17.7954	48.5781	soil
-17.6804	48.2274	soil
-13.3103	47.4331	soil
-12.1656	47.3456	soil
-16.7138	48.1628	soil
-17.2191	47.6733	soil
-13.0933	47.7777	soil
-12.1099	47.4453	soil
-13.4715	47.911	soil
-16.569	48.6191	soil
-17.0681	48.112	soil
-14.0751	47.5871	soil
-12.2915	47.223	soil
-13.7095	44.949	soil
-18.5827	41.78	soil
-18.5221	41.7849	soil
-11.1295	45.3363	soil
-12.1786	45.3883	soil
-17.8023	41.0791	soil
-11.1354	45.3007	soil
-17.8553	41.9995	soil
-11.164	45.3393	soil
-19.1385	43.5541	soil
-12.2006	45.3236	soil
-11.5881	45.3107	soil
-14.0201	46.4913	soil
-15.5267	46.5806	soil
-14.623	46.8992	soil
-17.7254	46.6596	soil
-18.5906	46.6127	soil
-17.5528	47.1095	soil
-15.5666	46.2944	soil
-17.6062	46.5159	soil
-16.0168	46.3706	soil
-15.841	46.214	soil
-18.6408	46.5987	soil
-17.7114	46.6009	soil
-14.9293	46.3	soil
-14.9154	46.2868	soil
-15.193	44.6894	soil
-14.8822	44.5182	soil
-18.4538	44.3175	soil
-18.6507	44.5599	soil
-18.6187	44.6698	soil
-11.0386	43.8463	soil
-18.1409	44.0164	soil
-18.241	44.1633	soil
-17.752	43.5058	soil
-14.5973	44.5162	soil
-11.1177	43.8035	soil
-18.0694	43.1868	soil
-17.8838	43.8172	soil
-15.0574	44.6758	soil
-18.3899	44.1771	soil
-18.8503	45.0905	soil
-16.1429	42.9159	soil
-13.088	42.7099	soil
-16.2444	43.1269	soil
-13.0529	42.6911	soil
-12.1908	42.2805	soil
-16.0758	42.9107	soil
-12.8063	42.5339	soil
-14.1825	43.1681	soil
-16.4044	44.6095	soil
-16.4091	44.931	soil
-16.8535	45.0602	soil
-3.29054	41.3812	soil
12.9867	0.658108	human gut
13.5698	-0.104847	human gut
6.86396	1.04307	human gut
12.501	-0.418212	human gut
14.3878	-1.97961	human gut
14.4765	-2.21097	human gut
9.28791	22.1569	soil
-55.4668	-3.96511	soil
-55.2505	0.294102	soil
-4.32886	36.6735	soil
-54.1967	-1.13793	soil
9.31637	22.0981	soil
-4.27263	37.0251	soil
-4.56081	35.9602	soil
-4.52651	36.0339	soil
9.31955	22.0203	soil
4.39411	37.6092	soil
4.15721	38.1738	soil
16.0729	24.969	soil
16.0643	25.0036	soil
-1.74944	39.0162	soil
11.5977	-21.5588	human gut
-3.41654	39.4435	soil
-2.16292	40.1567	soil
-2.90817	40.0494	soil
-1.86012	39.7764	soil
-2.63477	39.9748	soil
-2.49338	38.7523	soil
-3.60046	38.6117	soil
-1.89392	40.9676	soil
-3.23607	39.381	soil
-3.07452	39.0376	soil
-2.85372	39.3459	soil
21.9065	45.9812	soil
37.2592	-4.33876	human gut
-1.94272	39.4948	soil
-3.00721	40.2986	soil
-3.02929	38.8395	soil
37.7895	-4.98295	human gut
-2.19304	39.9434	soil
-1.5552	40.3531	soil
-2.41385	39.7137	soil
21.7659	46.5475	soil
-2.14388	40.7835	soil
-2.61402	38.5946	soil
37.4137	-4.39405	human gut
15.012	-18.8704	human gut
-26.961	-13.9927	human oral
13.8161	-13.9601	human gut
-27.6176	-13.6062	human oral
-25.076	-13.5769	human oral
-25.0787	-14.0131	human oral
-26.7827	-14.2048	human oral
-26.3888	-15.1952	human oral
-26.3625	-13.9867	human oral
-26.9558	-13.2241	human oral
-25.6734	-13.9378	human oral
-25.7477	-14.0297	human oral
-24.8949	-15.4287	human oral
-27.7417	-13.5265	human oral
-26.2199	-14.3783	human oral
-25.3868	-14.8152	human oral
-27.6756	-14.0019	human oral
-25.9024	-13.9552	human oral
-25.7972	-14.8429	human oral
-24.1296	-13.4025	human oral
-10.7348	-12.6738	human oral
-27.0707	-14.9031	human oral
-25.7181	-13.4542	human oral
-25.0157	-12.7562	human oral
3.04924	40.4555	soil
4.41403	41.153	soil
4.32112	41.0887	soil
3.03638	39.8005	soil
3.06074	39.8727	soil
1.87993	38.9645	soil
1.63235	39.7607	soil
1.22996	39.84	soil
0.991687	40.3944	soil
0.549753	41.1145	soil
0.468681	41.2662	soil
0.422345	41.2198	soil
0.245441	39.8822	soil
1.66757	39.7821	soil
2.7736	39.648	soil
12.5293	-20.567	human gut
12.6692	-4.38982	human gut
13.5949	-22.2082	human gut
-4.29588	35.8802	soil
-4.68418	35.9333	soil
-53.7653	-1.09097	soil
-5.33859	41.1188	soil
-6.41843	40.8953	soil
-7.30995	40.548	soil
-4.83386	40.9188	soil
-5.43199	41.0676	soil
-7.61411	40.371	soil
-5.86756	40.974	soil
-5.31984	41.0693	soil
-33.2324	15.2703	human skin
-33.5688	15.8735	human skin
-29.1896	23.1893	human skin
-24.9106	18.3626	human skin
-23.509	17.1573	human skin
-26.9928	23.8061	human skin
-27.9808	18.0556	human skin
-29.1436	24.1521	human skin
-34.9253	19.1955	human skin
-34.7928	19.0211	human skin
-33.0006	21.2928	human skin
-33.9025	20.0418	human skin
-26.721	25.1139	human skin
-16.1161	19.9747	human skin
-27.9879	29.6861	human skin
-5.93982	10.1596	human skin
-29.2077	21.4112	human skin
-28.6242	21.0847	human skin
-28.349	25.3633	human skin
-28.1921	19.5263	human skin
-26.5394	23.2261	human skin
-27.0727	18.8742	human skin
-27.4914	16.9081	human skin
-27.019	16.833	human skin
-33.657	17.8661	human skin
-34.5064	17.8328	human skin
-27.9994	27.5485	human skin
-27.9166	29.7271	human skin
-27.9509	29.633	human skin
-26.6904	25.0565	human skin
-33.3928	24.5614	human skin
-29.9142	25.5686	human skin
-26.001	16.9123	human skin
-40.6975	27.9373	human skin
-32.7639	26.3766	human skin
-30.9179	24.892	human skin
-30.5209	26.4038	human skin
97.0968	38.9867	human skin
-34.1858	24.6108	human skin
-34.778	25.2179	human skin
-33.3989	25.088	human skin
-33.6885	24.0836	human skin
-29.7034	26.4724	human skin
-31.6653	25.6486	human skin
-27.0419	17.597	human skin
-32.3601	25.2993	human skin
-32.9081	24.9072	human skin
-29.8472	24.2907	human skin
-31.2339	23.9242	human skin
-21.1818	15.0854	human skin
-32.8263	24.7143	human skin
-40.6078	27.8988	human skin
-35.2075	25.0824	human skin
-39.4462	27.4613	human skin
-40.3552	27.8208	human skin
-33.4512	25.1623	human skin
-30.8529	23.6805	human skin
-21.2857	15.9961	human skin
10.4155	30.997	human skin
10.9786	31.2527	human skin
11.4763	31.4745	human skin
10.9288	31.3534	human skin
11.2702	32.2257	human skin
10.8998	30.7567	human skin
10.6178	29.9278	human skin
10.0315	31.4337	human skin
10.8324	31.7242	human skin
10.8552	31.2089	human skin
11.5495	31.4093	human skin
12.2744	31.6307	human skin
10.436	30.7305	human skin
11.8452	31.9611	human skin
10.7052	30.5102	human skin
11.1168	31.5383	human skin
11.7875	30.0838	human skin
11.7458	30.6467	human skin
12.0832	30.1947	human skin
11.7184	30.3848	human skin
18.3468	16.6484	built-environment
21.7804	14.2615	built-environment
14.819	17.5919	built-environment
15.3524	14.9378	built-environment
17.2451	9.09175	built-environment
13.3649	14.9508	built-environment
11.8408	15.3134	built-environment
19.0117	10.3318	built-environment
13.9306	17.5	built-environment
17.9923	9.89034	built-environment
21.4746	16.387	built-environment
15.679	10.8755	built-environment
23.4148	20.3868	built-environment
-30.8044	27.6462	built-environment
22.4034	13.6334	built-environment
22.2367	13.8885	built-environment
17.603	9.1469	built-environment
15.1381	15.3299	built-environment
15.3525	17.1867	built-environment
13.5283	13.8527	built-environment
19.9309	17.6017	built-environment
21.7049	16.7662	built-environment
16.0813	18.151	built-environment
22.1308	17.8631	built-environment
20.648	11.8215	built-environment
13.8223	15.8867	built-environment
20.1943	17.3508	built-environment
23.1353	16.0422	built-environment
16.2455	13.7034	built-environment
17.5787	12.5939	built-environment
16.0486	15.9758	built-environment
14.9217	14.0068	built-environment
16.0852	14.6033	built-environment
18.4098	17.1005	built-environment
15.6288	16.038	built-environment
-31.3788	28.5008	built-environment
13.6238	18.5432	built-environment
14.7624	14.8418	built-environment
16.3741	14.4729	built-environment
24.0351	18.1301	built-environment
24.186	18.218	built-environment
-29.3797	16.2179	built-environment
18.5391	15.4857	built-environment
22.6814	17.1812	built-environment
14.8132	16.7017	built-environment
19.5272	18.7016	built-environment
16.4527	15.5491	built-environment
16.9831	16.3609	built-environment
-29.5273	16.3332	built-environment
13.7506	11.8012	built-environment
17.058	14.8118	built-environment
17.2576	17.3508	built-environment
17.8561	8.42191	built-environment
20.1419	13.1495	built-environment
22.8011	15.0858	built-environment
15.8421	15.6179	built-environment
16.2134	11.6757	built-environment
12.1893	16.9065	built-environment
16.3729	12.3931	built-environment
14.365	19.7143	built-environment
18.4841	12.6091	built-environment
16.1516	12.7613	built-environment
19.6596	14.7222	built-environment
20.3785	18.3242	built-environment
21.6557	15.3127	built-environment
15.2639	12.0346	built-environment
17.8819	17.1761	built-environment
16.7182	19.1195	built-environment
15.8948	11.8593	built-environment
18.5049	18.3193	built-environment
17.848	15.3841	built-environment
17.4089	15.4895	built-environment
18.2275	15.7341	built-environment
18.2081	13.0771	built-environment
11.6335	17.7874	built-environment
19.2211	10.5965	built-environment
19.4916	20.2215	built-environment
20.2785	15.8289	built-environment
20.2746	21.6149	built-environment
19.4735	13.9435	built-environment
17.4289	18.5124	built-environment
14.3026	9.43958	built-environment
20.2773	21.7801	built-environment
21.1767	10.9135	built-environment
19.5884	19.81	built-environment
11.6824	15.1338	built-environment
15.4137	20.583	built-environment
21.9814	20.4741	built-environment
14.881	18.8421	built-environment
20.2409	12.2882	built-environment
19.332	18.9438	built-environment
20.7141	15.5361	built-environment
17.7708	20.7021	built-environment
18.1113	14.1624	built-environment
16.6179	13.4231	built-environment
20.3172	14.5839	built-environment
20.7303	21.7734	built-environment
18.2881	19.2737	built-environment
17.0654	11.2071	built-environment
16.7161	15.4932	built-environment
16.0293	21.439	built-environment
18.089	8.11178	built-environment
14.3545	20.3889	built-environment
23.3212	13.6649	built-environment
17.2768	10.4029	built-environment
15.1642	18.0405	built-environment
22.2477	12.4909	built-environment
13.8794	9.26804	built-environment
14.4252	9.66084	built-environment
15.236	9.19908	built-environment
15.9646	14.8934	built-environment
16.1548	13.7011	built-environment
17.7064	16.8295	built-environment
18.1243	11.2074	built-environment
20.753	20.3345	built-environment
18.7148	9.53297	built-environment
15.9467	12.8596	built-environment
19.3849	17.6789	built-environment
17.3636	20.5047	built-environment
18.3766	14.7431	built-environment
19.002	12.7698	built-environment
19.5901	15.9455	built-environment
15.2404	14.0868	built-environment
19.5414	13.4855	built-environment
17.0729	13.4573	built-environment
17.7674	15.0213	built-environment
14.8167	18.8771	built-environment
21.7654	18.6241	built-environment
12.5452	13.1364	built-environment
19.2754	16.4476	built-environment
16.8115	9.19217	built-environment
18.7679	8.48726	built-environment
23.1152	20.3404	built-environment
-29.7429	16.6557	built-environment
14.2809	12.8829	built-environment
21.5496	19.2788	built-environment
19.0781	17.5927	built-environment
21.1765	17.355	built-environment
23.8531	14.7037	built-environment
17.3729	13.3129	built-environment
18.4094	19.3616	built-environment
15.0815	12.9801	built-environment
16.6885	10.6944	built-environment
15.5252	21.1858	built-environment
22.9115	18.0585	built-environment
16.1106	16.8265	built-environment
16.0292	18.6783	built-environment
-32.1916	8.29024	built-environment
16.2758	21.8874	built-environment
19.1677	22.7116	built-environment
-45.4037	31.6021	human skin
-45.4394	30.2971	human skin
-43.4477	29.6462	human skin
-44.7097	30.6841	human skin
-44.3532	30.1443	human skin
-44.9633	30.0385	human skin
-44.3626	30.3877	human skin
-45.5714	30.117	human skin
-45.1657	29.8878	human skin
-45.5242	30.096	human skin
-45.5385	30.045	human skin
-46.8254	31.2807	human skin
-45.2579	28.84	human skin
-44.486	29.2706	human skin
-45.0665	29.5086	human skin
-45.1152	30.6967	human skin
-44.2099	29.6627	human skin
14.4406	48.4603	freshwater
23.0792	50.6391	freshwater
23.9818	49.5522	freshwater
16.8463	54.801	freshwater
18.5153	48.1422	freshwater
23.8818	50.3578	freshwater
16.7091	52.648	freshwater
16.841	52.3714	freshwater
23.6457	52.5544	freshwater
13.6502	48.8465	freshwater
23.1299	49.1441	freshwater
18.6178	49.4285	freshwater
23.8377	49.5539	freshwater
15.8264	54.3924	freshwater
15.5532	53.8343	freshwater
21.5928	53.0639	freshwater
14.2458	48.3921	freshwater
22.2586	49.3753	freshwater
21.3837	48.6566	freshwater
20.1807	53.5458	freshwater
16.3783	54.7842	freshwater
15.9328	54.5539	freshwater
18.1481	53.1161	freshwater
21.1174	48.515	freshwater
22.3583	52.7064	freshwater
14.5309	47.7056	freshwater
19.6291	52.2512	freshwater
15.4554	54.4853	freshwater
15.1086	54.2978	freshwater
22.9534	53.1285	freshwater
14.5395	47.7368	freshwater
18.8914	52.0734	freshwater
18.362	52.1066	freshwater
15.1012	53.7787	freshwater
15.3686	54.7853	freshwater
14.977	54.1975	freshwater
21.5031	52.5506	freshwater
14.5872	47.6599	freshwater
21.9593	47.0174	freshwater
22.9831	49.0591	freshwater
19.3244	51.9032	freshwater
15.032	54.9316	freshwater
14.9852	54.3219	freshwater
16.1359	49.3213	freshwater
16.0348	49.3184	freshwater
24.1065	50.9588	freshwater
22.0097	47.6307	freshwater
19.5108	51.7781	freshwater
16.9943	51.866	freshwater
17.0274	51.8141	freshwater
19.4483	51.2173	freshwater
13.7725	48.9036	freshwater
20.1547	51.9204	freshwater
20.9694	47.368	freshwater
18.6265	47.3147	freshwater
20.7852	48.5311	freshwater
18.9016	49.1133	freshwater
18.5932	48.4226	freshwater
19.9022	50.9286	freshwater
13.9269	48.5099	freshwater
20.3426	48.6576	freshwater
17.5801	49.4592	freshwater
19.5811	47.257	freshwater
21.0466	51.0934	freshwater
18.9861	49.5482	freshwater
18.6132	49.8908	freshwater
14.409	48.9676	freshwater
23.6409	52.0214	freshwater
21.052	47.2336	freshwater
21.1798	51.3639	freshwater
17.655	51.0667	freshwater
17.651	51.1663	freshwater
21.0408	51.2245	freshwater
14.5652	48.5212	freshwater
21.6928	50.3875	freshwater
21.7072	50.1817	freshwater
15.5167	50.2599	freshwater
22.3563	50.7345	freshwater
19.2838	49.5742	freshwater
18.4521	50.4542	freshwater
22.0486	51.533	freshwater
14.4538	48.6765	freshwater
17.0155	49.589	freshwater
22.5817	47.9536	freshwater
24.8558	50.6486	freshwater
20.9427	52.1379	freshwater
18.786	49.6514	freshwater
19.6971	49.3698	freshwater
22.3971	51.941	freshwater
14.3002	48.8839	freshwater
21.8887	51.2072	freshwater
21.7074	49.6849	freshwater
15.4542	50.8776	freshwater
-21.9799	-30.8823	human gut
-48.3662	28.9556	human gut
8.94714	-18.2545	human gut
-51.1479	28.8743	human gut
-48.4867	29.4444	human gut
7.54472	-10.4195	human gut
9.96542	-21.0206	human gut
20.3405	-16.7052	human gut
6.33798	-6.28357	wastewater
7.16709	-6.00182	wastewater
11.7292	-22.5343	wastewater
5.36879	38.9659	wastewater
5.97358	-6.47909	wastewater
6.91712	-6.02941	wastewater
5.44175	38.9529	wastewater
0.86039	36.3302	wastewater
1.06958	36.277	wastewater
0.473914	36.3252	wastewater
-0.0550815	36.1896	wastewater
22.503	-13.8488	wastewater
22.4978	-13.8741	wastewater
10.6814	-0.337854	wastewater
9.97244	-23.4899	wastewater
10.0636	-23.1904	wastewater
14.5411	11.1307	wastewater
19.9839	-15.6653	wastewater
23.4876	-13.7987	wastewater
20.3275	-16.7719	wastewater
22.7197	-13.9942	wastewater
-26.5064	26.4752	human skin
-26.1236	21.4529	human skin
-26.7698	22.1283	human skin
-27.0027	21.9758	human skin
-26.6124	26.3311	human skin
-33.3966	20.2022	human skin
-27.1712	18.4565	human skin
-25.5235	24.7915	human skin
-27.528	19.6998	human skin
-28.2096	25.4328	human skin
-28.6432	24.8892	human skin
-28.3027	28.2733	human skin
-32.9797	20.9797	human skin
-34.2116	19.7857	human skin
-16.126	19.9514	human skin
-16.0512	19.9793	human skin
-26.4402	19.5591	human skin
-27.3603	11.7036	human skin
-26.4198	17.9748	human skin
-26.5655	17.9201	human skin
-26.5018	19.0013	human skin
-30.248	22.1172	human skin
-25.9143	26.1632	human skin
-26.9569	26.9375	human skin
-33.7078	19.5344	human skin
-33.2699	20.4056	human skin
-33.6068	19.2918	human skin
-28.5989	26.5379	human skin
-29.2042	25.583	human skin
-27.5674	26.4168	human skin
-31.3079	21.4305	human skin
-27.1641	19.6591	human skin
-28.2367	24.666	human skin
-27.9245	21.0308	human skin
-27.2762	26.2455	human skin
-27.7284	19.9532	human skin
-28.2504	19.6377	human skin
-27.2662	19.9488	human skin
-27.5103	14.9317	human skin
-28.5678	24.8437	human skin
-26.4573	21.715	human skin
-26.377	26.7157	human skin
-26.6507	27.6706	human skin
-32.2595	19.8556	human skin
-34.0976	19.0842	human skin
-25.7478	21.6618	human skin
-32.4009	19.9296	human skin
-33.8828	19.1713	human skin
-27.2287	21.5481	human skin
-25.7441	27.1414	human skin
-28.0055	23.7686	human skin
-23.298	14.2103	human skin
-28.4274	27.9426	human skin
-28.3415	25.5064	human skin
11.6866	0.503595	human gut
11.7285	0.28696	human gut
10.9857	-0.921707	human gut
10.9712	-0.839872	human gut
-28.8001	15.3224	human gut
11.561	-0.0966917	human gut
11.6354	0.924014	human gut
-9.39121	-2.92939	human oral
-9.41197	-2.95209	human oral
17.6121	-20.0395	human gut
17.3689	-20.7889	human gut
10.8759	-13.4729	human gut
10.636	-14.6237	human gut
10.9167	-3.8657	human gut
9.58455	-12.7651	human gut
10.641	-5.68523	human gut
10.8486	-3.94639	human gut
-20.6997	-30.3266	human gut
8.30337	-16.4825	human gut
10.5493	-14.3444	human gut
10.9218	-14.4183	human gut
8.81399	-12.9602	human gut
11.7246	-14.2977	human gut
13.2953	-34.0299	human gut
7.97376	-14.2701	human gut
11.1867	-6.2111	human gut
10.4513	-6.22911	human gut
10.5157	-5.9247	human gut
8.43239	-6.37581	human nose
-4.96169	-4.2954	human vagina
-18.209	-11.6043	human oral
-16.355	6.29827	human nose
-4.48656	-1.67659	human vagina
-15.222	-3.50284	human nose
-17.2181	5.96719	human nose
-31.0315	13.7044	human nose
-22.5624	10.5403	human nose
9.06779	-14.3826	human gut
-14.158	-6.43689	human oral
-34.0267	17.931	human skin
-23.2954	8.76256	human nose
-4.5788	-3.39059	human vagina
-23.0734	9.77037	human nose
-15.1215	-9.12256	human oral
-24	13.7285	human nose
-26.1602	10.8601	human nose
-4.47105	3.19555	human vagina
-17.218	-5.48283	human oral
-1.4213	2.68722	human vagina
9.70806	-11.0339	human vagina
-25.916	11.5374	human nose
-5.89468	-0.502825	human vagina
-7.38734	0.971694	human vagina
-11.0777	-9.23447	human oral
-16.9348	-6.85621	human oral
-33.3091	16.6957	human nose
-10.2374	-8.39826	human oral
-14.2047	-12.2455	human oral
-4.08783	3.124	human vagina
-4.62155	3.69699	human vagina
-26.6934	14.3775	human nose
-20.8411	12.0876	human nose
-0.210481	5.26789	human vagina
0.165444	5.6961	human vagina
-1.09742	4.99172	human vagina
-9.56379	-10.2149	human oral
-15.7206	-5.11077	human oral
-12.6928	-1.71103	human nose
-23.5569	12.0762	human nose
-2.61443	3.20976	human vagina
13.0259	-16.8294	human gut
-13.4935	0.277077	human nose
-1.84316	4.81236	human vagina
-2.02442	4.86215	human vagina
-22.0583	11.6778	human nose
-22.8376	15.6391	human nose
-25.9735	11.9788	human nose
12.7385	-12.0778	human gut
-31.9718	12.2115	human nose
-13.627	-0.56298	human nose
10.2951	-11.3268	human nose
-25.6787	12.5279	human nose
-0.362716	4.91339	human vagina
-25.4486	11.8109	human nose
-15.9422	-10.2529	human oral
-25.094	11.15	human nose
-25.4285	14.0152	human nose
-23.9017	9.24308	human nose
-24.6987	15.0464	human nose
-24.1812	12.9092	human nose
-15.0122	4.33618	human nose
-2.90036	8.85592	human nose
-25.2855	10.3151	human nose
-30.5317	13.3161	human nose
-4.5965	-3.45277	human vagina
-17.7788	-5.88033	human oral
-16.853	5.72862	human nose
-25.4442	9.74493	human nose
-15.2759	-9.34144	human oral
-31.1085	12.6349	human nose
-12.7487	-8.83269	human oral
-13.3679	-9.2119	human oral
-15.1894	-8.08992	human oral
-16.7012	-11.4924	human oral
-15.6449	-7.13465	human oral
-12.9218	-10.2374	human oral
-8.20607	2.26575	human vagina
-24.241	10.5052	human nose
-20.3592	-11.4559	human oral
-19.6667	-7.78711	human oral
-25.8054	11.6999	human nose
-26.3786	12.4231	human nose
-13.5235	-10.475	human oral
-19.383	-10.277	human oral
-23.3392	12.6724	human nose
-25.9756	13.2178	human nose
-25.8789	13.3607	human nose
-16.0531	-7.88789	human oral
-12.2908	-9.67972	human oral
-17.9739	-12.0822	human oral
-6.71372	-1.10114	human vagina
9.69684	-10.9614	human vagina
-12.2341	-10.0599	human oral
-22.4747	10.8604	human nose
-3.44463	5.24352	human vagina
12.6859	-11.863	human gut
-10.2469	-9.04787	human oral
-8.5119	-0.0067806	human vagina
-24.5283	13.5513	human nose
-11.9852	-11.0395	human oral
-33.5622	16.3669	human nose
-30.7859	12.6828	human nose
-29.952	19.6738	human nose
-24.4413	15.2918	human nose
-15.5276	5.91883	human nose
-15.5156	5.82491	human nose
-18.2685	-11.4253	human oral
-17.8048	-10.7995	human oral
-25.3038	13.3109	human nose
-18.1637	-11.253	human oral
-5.16198	-4.78147	human vagina
-12.053	-12.1963	human oral
-15.7522	-9.22164	human oral
-5.06205	-5.10309	human vagina
-12.9087	-11.5113	human oral
-18.7387	-11.0786	human oral
8.30655	-5.9498	human nose
-27.6642	10.0595	human vagina
-26.3592	12.6562	human nose
-15.4998	1.17966	human nose
-5.2163	-0.813419	human vagina
-26.5928	13.0373	human nose
-3.59569	1.59034	human vagina
-22.2193	17.0434	human nose
-21.6252	-28.5218	human oral
-11.0064	-9.52353	human oral
-17.714	-8.0647	human oral
13.659	-13.2923	human gut
-10.5851	-10.7946	human oral
39.2982	-6.89843	human gut
-12.2355	-10.9835	human oral
-15.5227	-7.04985	human oral
-20.3576	10.6265	human nose
-18.1943	-12.0845	human oral
-3.43507	3.54917	human vagina
-23.4341	15.4448	human nose
-13.8748	3.22817	human nose
12.6144	-12.7813	human gut
-24.3114	12.4486	human nose
-26.8826	13.8596	human nose
-9.58933	0.878265	human vagina
-8.45616	2.62395	human vagina
-13.3626	2.70401	human nose
-26.1741	15.8331	human nose
-6.60655	1.6556	human vagina
-17.54	-10.0214	human oral
-27.7455	9.78645	human vagina
-2.15268	3.97709	human vagina
-17.6407	-10.5823	human oral
-15.8733	-8.39961	human oral
-30.6228	19.5445	human nose
-18.4794	-10.5916	human oral
-15.2519	3.22704	human nose
8.04046	-9.90061	human vagina
11.3472	-12.1693	human nose
-19.4878	-9.61091	human oral
-16.555	-8.57366	human oral
-12.5748	10.7911	human vagina
9.04296	-15.0315	human vagina
-17.118	-10.6333	human oral
-7.36544	1.53212	human vagina
-16.3236	5.08488	human nose
-10.4506	-9.29859	human oral
-8.30899	-0.791075	human vagina
-0.0639679	1.10815	human vagina
-15.4535	-5.60102	human oral
-13.5866	-9.33103	human oral
-24.6947	8.62874	human nose
-22.5968	14.7597	human nose
-5.96494	2.36748	human vagina
-11.2517	-10.0265	human oral
-13.8297	1.02431	human nose
-12.0207	3.7733	human nose
-11.1552	-5.23596	human oral
-0.978546	5.38256	human vagina
-7.89022	0.825732	human vagina
-12.2353	2.60964	human nose
-14.5573	2.97379	human nose
-14.5446	11.5203	human nose
-17.4159	-12.173	human oral
-15.1663	-6.19207	human oral
-16.0945	-6.57591	human oral
-14.449	3.68615	human nose
-20.2645	10.3155	human nose
-11.2594	-6.12231	human vagina
-11.3968	-9.55662	human oral
-6.94818	3.3209	human vagina
-7.67461	3.56254	human vagina
-4.26877	1.45899	human vagina
-0.816422	5.33813	human vagina
-11.6424	-10.2725	human oral
-11.168	-5.78468	human oral
-6.87341	-0.117291	human vagina
-18.1635	-10.8976	human oral
-13.4549	-4.86514	human oral
-11.4873	2.92595	human nose
-15.0309	4.41792	human nose
-7.974	0.572698	human vagina
-11.6046	-7.83265	human oral
-18.9762	-9.46145	human oral
-20.1427	-10.5879	human oral
-12.7585	2.88642	human nose
-14.948	-0.122721	human nose
-18.3468	-9.08607	human oral
-23.1794	16.4918	human nose
-4.01855	2.08797	human vagina
-4.29776	2.2387	human vagina
-16.2616	1.62545	human nose
-11.0173	-9.97651	human oral
-15.4749	-0.328392	human nose
-5.5929	1.35412	human vagina
-14.8906	-5.3454	human oral
-23.3875	16.5352	human nose
-12.5552	0.245193	human nose
-6.4315	-4.98728	human vagina
-11.7466	-8.48728	human oral
-3.0169	2.8737	human vagina
-11.1413	-11.1908	human oral
-22.3956	12.9849	human nose
-4.95614	2.565	human vagina
-24.0447	11.0299	human nose
-12.7804	-8.37998	human oral
-16.0666	-6.38285	human oral
12.3265	-12.6777	human gut
9.18914	-3.44602	human nose
-6.45899	3.84614	human vagina
-16.3465	-9.45414	human oral
-32.2477	18.9138	human nose
-14.6564	11.7745	human nose
-12.4752	1.53649	human nose
-2.87681	8.83981	human nose
-33.6368	18.5678	human nose
-2.4622	1.67241	human vagina
-15.5834	-0.411776	human nose
-31.9522	18.9297	human nose
-1.67108	4.25699	human vagina
10.094	-15.665	human gut
-48.9082	32.0394	human nose
-51.6926	32.1916	human vagina
12.5329	-11.686	human gut
9.86714	-12.4695	human gut
-21.913	20.1302	human nose
-50.1914	32.6709	human vagina
-50.7526	32.0463	human vagina
-51.138	31.6457	human vagina
-50.3813	30.5841	human vagina
-50.7333	31.0626	human vagina
-13.7017	0.340741	human nose
-14.7765	2.2691	human nose
-14.3285	0.606651	human nose
-10.1988	-1.20964	human vagina
-5.69996	3.86699	human vagina
8.56978	-2.43935	human nose
-13.1535	1.35968	human nose
-31.5547	13.2154	human nose
-5.26884	5.09635	human vagina
-47.8653	31.3705	human nose
-50.5412	31.408	human vagina
-21.7526	-28.4148	human oral
-13.063	4.46853	human nose
-50.7628	31.495	human vagina
-51.6278	31.2201	human vagina
-21.7291	19.4726	human nose
-7.85159	5.93462	human vagina
-9.34805	-8.91767	human oral
-49.7542	30.4804	human vagina
-46.8577	30.563	human nose
-51.1667	30.6051	human vagina
-49.4076	31.339	human nose
-50.4309	31.7702	human vagina
-49.5934	29.3764	human oral
-49.4923	30.6724	human nose
-50.3292	31.2543	human vagina
-50.9729	32.0218	human vagina
-18.0085	-10.21	human oral
-21.823	13.1929	human nose
-7.47417	5.5785	human vagina
-5.78872	1.93759	human vagina
-31.5136	14.5658	human nose
8.12542	2.15308	human vagina
8.14574	2.1459	human vagina
-29.0247	13.8877	human nose
-32.9149	18.3615	human nose
-14.8661	12.4767	human nose
-7.29818	1.89491	human vagina
8.27976	2.51094	human vagina
-19.2607	-8.69839	human oral
0.280401	0.928594	human nose
-26.5682	12.9817	human nose
-12.6807	3.57393	human nose
-6.18843	-4.91651	human vagina
7.55843	1.81628	human vagina
-15.748	13.4933	human nose
-11.7968	2.1715	human nose
-19.5853	-11.4104	human oral
-14.0517	0.105545	human nose
-3.51793	2.51029	human vagina
-14.4546	1.67197	human nose
8.00009	2.01402	human vagina
-15.7057	13.4514	human nose
-14.227	-4.87288	human oral
-11.7213	2.06431	human nose
7.37702	1.53804	human vagina
-12.5536	-10.3782	human oral
-10.7907	0.0545576	human nose
-19.0484	-9.45925	human oral
-14.0613	4.94601	human nose
-27.3242	12.8331	human nose
-28.8884	12.769	human nose
-13.0647	-1.52983	human nose
-11.7033	-7.81783	human oral
-13.2381	2.17231	human nose
-10.3597	0.409813	human vagina
-13.7857	3.86291	human nose
-6.93432	0.113719	human vagina
-8.19781	3.11389	human vagina
-6.0569	2.77662	human vagina
8.15651	-9.78287	human vagina
-10.4248	-10.0982	human oral
-14.381	-7.59161	human oral
-1.42291	5.78861	human vagina
-31.8978	13.1427	human nose
-8.3738	0.91345	human vagina
-19.2026	-10.7354	human oral
-24.8173	12.7912	human nose
-11.8842	-10.2782	human oral
-19.5367	-7.98594	human oral
-2.17222	6.02335	human vagina
-16.6227	-5.69159	human oral
12.6287	-12.8601	human gut
-19.2457	-8.79037	human oral
-14.2022	12.2854	human nose
-1.59055	5.41559	human vagina
-2.80911	2.04848	human vagina
-21.6328	-28.6272	human oral
11.0823	-16.4392	human nose
-3.59576	2.76657	human vagina
-6.40618	-5.00331	human vagina
-0.497681	3.91233	human vagina
-26.713	14.0246	human nose
-14.6833	5.53504	human nose
-7.66907	5.8954	human vagina
-7.49354	6.05675	human vagina
-6.88873	5.06442	human vagina
-3.51905	0.681991	human vagina
-25.9743	15.0773	human nose
-51.5932	32.7925	human vagina
-49.9226	32.2023	human nose
-49.4694	29.0511	human oral
-52.1986	31.9058	human vagina
-50.8002	32.3517	human nose
-21.0178	-9.93518	human oral
-50.7483	32.8537	human nose
-51.9693	31.5072	human vagina
-20.5075	-8.92929	human oral
-6.27365	14.9944	human nose
-48.5091	31.414	human nose
-24.6908	16.4902	human nose
-51.2562	31.9962	human vagina
-9.56797	-11.2974	human oral
-49.7005	32.2313	human nose
-51.5225	30.7048	human vagina
-50.4385	31.0073	human vagina
-47.3478	30.6798	human nose
-22.5682	19.5189	human nose
-48.2326	30.7151	human nose
-49.3799	28.7667	human oral
-48.3388	30.7316	human nose
-49.0289	30.9775	human nose
14.7268	-17.7781	human gut
