# Supplementary material for: Functional and evolutionary significance of unknown genes from uncultivated taxa
Source: Nature. 2023 Dec 18;626(7998):377–84. doi: 10.1038/s41586-023-06955-z (PMC10849945; doi:10.1038/s41586-023-06955-z)
Supplement: Supplementary file 29 — Source Data Extended Data Fig. 9 [file 41586_2023_6955_MOESM29_ESM.xlsx]

## Sheet: S9A
auc	dataset
0.705961	KOs
0.706629	KOs
0.746458	KOs
0.776664	KOs
0.672815	KOs
0.711975	KOs
0.828455	KOs
0.678696	KOs
0.746725	KOs
0.764435	KOs
0.757819	KOs
0.728816	KOs
0.723136	KOs
0.719193	KOs
0.740711	KOs
0.721198	KOs
0.760358	KOs
0.719193	KOs
0.683908	KOs
0.691794	KOs
0.72093	KOs
0.711574	KOs
0.720663	KOs
0.804063	KOs
0.755279	KOs
0.780273	KOs
0.745857	KOs
0.755547	KOs
0.792302	KOs
0.792034	KOs
0.756415	KOs
0.768778	KOs
0.77065	KOs
0.764769	KOs
0.732692	KOs
0.75822	KOs
0.794173	KOs
0.721866	KOs
0.683774	KOs
0.750735	KOs
0.737503	KOs
0.698276	KOs
0.719193	KOs
0.695603	KOs
0.771318	KOs
0.748329	KOs
0.700615	KOs
0.779738	KOs
0.731489	KOs
0.707565	KOs
0.66934	FESNov fams
0.669607	FESNov fams
0.711307	FESNov fams
0.776931	FESNov fams
0.720663	FESNov fams
0.762764	FESNov fams
0.731689	FESNov fams
0.714515	FESNov fams
0.75969	FESNov fams
0.767509	FESNov fams
0.749933	FESNov fams
0.815825	FESNov fams
0.723403	FESNov fams
0.724138	FESNov fams
0.768778	FESNov fams
0.74873	FESNov fams
0.696872	FESNov fams
0.706095	FESNov fams
0.683908	FESNov fams
0.715718	FESNov fams
0.750869	FESNov fams
0.74726	FESNov fams
0.778802	FESNov fams
0.765571	FESNov fams
0.697942	FESNov fams
0.770382	FESNov fams
0.760425	FESNov fams
0.739909	FESNov fams
0.77506	FESNov fams
0.755279	FESNov fams
0.735432	FESNov fams
0.778669	FESNov fams
0.757952	FESNov fams
0.721599	FESNov fams
0.717789	FESNov fams
0.787223	FESNov fams
0.736033	FESNov fams
0.732692	FESNov fams
0.719727	FESNov fams
0.749933	FESNov fams
0.730821	FESNov fams
0.670075	FESNov fams
0.726143	FESNov fams
0.703488	FESNov fams
0.737637	FESNov fams
0.750601	FESNov fams
0.753141	FESNov fams
0.743651	FESNov fams
0.821438	FESNov fams
0.709436	FESNov fams
0.696739	KOs + FESNov fams
0.699011	KOs + FESNov fams
0.752205	KOs + FESNov fams
0.781743	KOs + FESNov fams
0.696472	KOs + FESNov fams
0.753943	KOs + FESNov fams
0.791433	KOs + FESNov fams
0.679364	KOs + FESNov fams
0.774659	KOs + FESNov fams
0.759757	KOs + FESNov fams
0.779738	KOs + FESNov fams
0.768645	KOs + FESNov fams
0.738238	KOs + FESNov fams
0.737102	KOs + FESNov fams
0.777867	KOs + FESNov fams
0.741647	KOs + FESNov fams
0.776397	KOs + FESNov fams
0.71652	KOs + FESNov fams
0.698075	KOs + FESNov fams
0.703689	KOs + FESNov fams
0.726677	KOs + FESNov fams
0.729751	KOs + FESNov fams
0.739642	KOs + FESNov fams
0.795777	KOs + FESNov fams
0.772788	KOs + FESNov fams
0.793638	KOs + FESNov fams
0.748797	KOs + FESNov fams
0.770249	KOs + FESNov fams
0.812216	KOs + FESNov fams
0.773857	KOs + FESNov fams
0.751871	KOs + FESNov fams
0.790029	KOs + FESNov fams
0.755814	KOs + FESNov fams
0.769714	KOs + FESNov fams
0.768645	KOs + FESNov fams
0.77907	KOs + FESNov fams
0.783213	KOs + FESNov fams
0.754076	KOs + FESNov fams
0.724405	KOs + FESNov fams
0.77212	KOs + FESNov fams
0.760225	KOs + FESNov fams
0.690658	KOs + FESNov fams
0.743651	KOs + FESNov fams
0.724205	KOs + FESNov fams
0.784416	KOs + FESNov fams
0.755012	KOs + FESNov fams
0.718658	KOs + FESNov fams
0.794707	KOs + FESNov fams
0.756081	KOs + FESNov fams
0.729217	KOs + FESNov fams

## Sheet: S9B
auc	dataset
0.730286	KOs
0.722601	KOs
0.762497	KOs
0.760692	KOs
0.728749	KOs
0.735766	KOs
0.71104	KOs
0.784282	KOs
0.755747	KOs
0.715651	KOs
0.721465	KOs
0.752205	KOs
0.716319	KOs
0.790898	KOs
0.779939	KOs
0.720797	KOs
0.774926	KOs
0.754477	KOs
0.679965	KOs
0.70262	KOs
0.776731	FESNov fams
0.785218	FESNov fams
0.730152	FESNov fams
0.781342	FESNov fams
0.738305	FESNov fams
0.76664	FESNov fams
0.7637	FESNov fams
0.770315	FESNov fams
0.771184	FESNov fams
0.770449	FESNov fams
0.779671	FESNov fams
0.75127	FESNov fams
0.693531	FESNov fams
0.815491	FESNov fams
0.832264	FESNov fams
0.760425	FESNov fams
0.749332	FESNov fams
0.797514	FESNov fams
0.728214	FESNov fams
0.726009	FESNov fams
0.747327	KOs + FESNov fams
0.742048	KOs + FESNov fams
0.750802	KOs + FESNov fams
0.810345	KOs + FESNov fams
0.728014	KOs + FESNov fams
0.736969	KOs + FESNov fams
0.735432	KOs + FESNov fams
0.764836	KOs + FESNov fams
0.788626	KOs + FESNov fams
0.753542	KOs + FESNov fams
0.732291	KOs + FESNov fams
0.791433	KOs + FESNov fams
0.720329	KOs + FESNov fams
0.794507	KOs + FESNov fams
0.791767	KOs + FESNov fams
0.735432	KOs + FESNov fams
0.780807	KOs + FESNov fams
0.796111	KOs + FESNov fams
0.707498	KOs + FESNov fams
0.718324	KOs + FESNov fams
0.760358	KOs
0.715116	KOs
0.670275	KOs
0.722133	KOs
0.652032	KOs
0.665998	KOs
0.792368	KOs
0.762029	KOs
0.743651	KOs
0.659182	KOs
0.749332	FESNov fams
0.742048	FESNov fams
0.730019	FESNov fams
0.746458	FESNov fams
0.768311	FESNov fams
0.681903	FESNov fams
0.77907	FESNov fams
0.846699	FESNov fams
0.77212	FESNov fams
0.66934	FESNov fams
0.722735	KOs + FESNov fams
0.72347	KOs + FESNov fams
0.7363	KOs + FESNov fams
0.738907	KOs + FESNov fams
0.678629	KOs + FESNov fams
0.687249	KOs + FESNov fams
0.8195	KOs + FESNov fams
0.798182	KOs + FESNov fams
0.738238	KOs + FESNov fams
0.711508	KOs + FESNov fams
